# Supplementary material for: Redox Potentials of Disulfide Bonds in LOXL2 Studied by Nonequilibrium Alchemical Simulation
Source: Front Chem. 2021 Dec 14;9:797036. doi: 10.3389/fchem.2021.797036 (PMC8713139; doi:10.3389/fchem.2021.797036)
Supplement: Supplementary file 2 [file DataSheet2.ZIP]

Archive with 142 entries (112 files):
- Raw Date for Redox potential LOXL2-797036/
- Raw Date for Redox potential LOXL2-797036/Figure 1/
- Raw Date for Redox potential LOXL2-797036/Figure 1/AlphaFold predicted LOXL2.pdb
- Raw Date for Redox potential LOXL2-797036/Figure 1/Crystal structure_5ZE3_chainA.pdb
- Raw Date for Redox potential LOXL2-797036/Figure 2/
- Raw Date for Redox potential LOXL2-797036/Figure 2/Classification of disulfide bond.png
- Raw Date for Redox potential LOXL2-797036/Figure 3/
- Raw Date for Redox potential LOXL2-797036/Figure 3/3SRCR_LOXL2.pdb
- Raw Date for Redox potential LOXL2-797036/Figure 3/4SRCR_LOXL2.pdb
- Raw Date for Redox potential LOXL2-797036/Figure 3/AF_SRCR1_LOXL2.pdb
- Raw Date for Redox potential LOXL2-797036/Figure 3/AF_SRCR2_LOXL2.pdb
- Raw Date for Redox potential LOXL2-797036/Figure 3/catalytic domain_LOXL2.pdb
- Raw Date for Redox potential LOXL2-797036/Figure 4/
- Raw Date for Redox potential LOXL2-797036/Figure 4/Redox reaction.png
- Raw Date for Redox potential LOXL2-797036/Figure 5/
- Raw Date for Redox potential LOXL2-797036/Figure 5/The scheme of CYD topology.png
- Raw Date for Redox potential LOXL2-797036/Figure 6/
- Raw Date for Redox potential LOXL2-797036/Figure 6/The oxidized and reduced states of each disulfide bond.png
- Raw Date for Redox potential LOXL2-797036/Figure 7/
- Raw Date for Redox potential LOXL2-797036/Figure 7/1by2-M2BP.pdb
- Raw Date for Redox potential LOXL2-797036/Figure 7/3SRCR_LOXL2.pdb
- Raw Date for Redox potential LOXL2-797036/Figure 7/4SRCR_LOXL2.pdb
- Raw Date for Redox potential LOXL2-797036/Figure 7/AF_SRCR1_LOXL2.pdb
- Raw Date for Redox potential LOXL2-797036/Figure 7/AF_SRCR2_LOXL2.pdb
- Raw Date for Redox potential LOXL2-797036/Figure 7/catalytic domain_LOXL2.pdb
- Raw Date for Redox potential LOXL2-797036/Figure 7/CLUSTAL.fasta.txt
- Raw Date for Redox potential LOXL2-797036/Figure 8 & 10 & Table1/
- Raw Date for Redox potential LOXL2-797036/Figure 8 & 10 & Table1/results_1SRCR-C128-C138.txt
- Raw Date for Redox potential LOXL2-797036/Figure 8 & 10 & Table1/results_1SRCR-C97-C158.txt
- Raw Date for Redox potential LOXL2-797036/Figure 8 & 10 & Table1/results_1SRCR_C84-C148.txt
- Raw Date for Redox potential LOXL2-797036/Figure 8 & 10 & Table1/results_2SRCR-C218-C291.txt
- Raw Date for Redox potential LOXL2-797036/Figure 8 & 10 & Table1/results_2SRCR-C231-C301.txt
- Raw Date for Redox potential LOXL2-797036/Figure 8 & 10 & Table1/results_2SRCR-C265-C275.txt
- Raw Date for Redox potential LOXL2-797036/Figure 8 & 10 & Table1/results_3SRCR-C351-C414.txt
- Raw Date for Redox potential LOXL2-797036/Figure 8 & 10 & Table1/results_3SRCR-C364-C424.txt
- Raw Date for Redox potential LOXL2-797036/Figure 8 & 10 & Table1/results_3SRCR-C395-C405.txt
- Raw Date for Redox potential LOXL2-797036/Figure 8 & 10 & Table1/results_4SRCR-C464-C530.txt
- Raw Date for Redox potential LOXL2-797036/Figure 8 & 10 & Table1/results_4SRCR-C477-C543.txt
- Raw Date for Redox potential LOXL2-797036/Figure 8 & 10 & Table1/results_4SRCR-C511-C521.txt
- Raw Date for Redox potential LOXL2-797036/Figure 8 & 10 & Table1/results_catalytic-C573-C625.txt
- Raw Date for Redox potential LOXL2-797036/Figure 8 & 10 & Table1/results_catalytic-C579-C695.txt
- Raw Date for Redox potential LOXL2-797036/Figure 8 & 10 & Table1/results_catalytic-C657-C673.txt
- Raw Date for Redox potential LOXL2-797036/Figure 8 & 10 & Table1/results_catalytic-C663-C685.txt
- Raw Date for Redox potential LOXL2-797036/Figure 8 & 10 & Table1/results_catalytic-C732-C746.txt
- Raw Date for Redox potential LOXL2-797036/Figure 8 & 10 & Table1/wplot_1SRCR-C128-C138.png
- Raw Date for Redox potential LOXL2-797036/Figure 8 & 10 & Table1/wplot_1SRCR-C84-C148.png
- Raw Date for Redox potential LOXL2-797036/Figure 8 & 10 & Table1/wplot_1SRCR-C97-C158.png
- Raw Date for Redox potential LOXL2-797036/Figure 8 & 10 & Table1/wplot_2SRCR-C218-C291.png
- Raw Date for Redox potential LOXL2-797036/Figure 8 & 10 & Table1/wplot_2SRCR-C231-C301.png
- Raw Date for Redox potential LOXL2-797036/Figure 8 & 10 & Table1/wplot_2SRCR-C265-C275.png
- Raw Date for Redox potential LOXL2-797036/Figure 8 & 10 & Table1/wplot_3SRCR-C351-C414.png
- Raw Date for Redox potential LOXL2-797036/Figure 8 & 10 & Table1/wplot_3SRCR-C364-C424.png
- Raw Date for Redox potential LOXL2-797036/Figure 8 & 10 & Table1/wplot_3SRCR-C395-C405.png
- Raw Date for Redox potential LOXL2-797036/Figure 8 & 10 & Table1/wplot_4SRCR-C464-C530.png
- Raw Date for Redox potential LOXL2-797036/Figure 8 & 10 & Table1/wplot_4SRCR-C477-C543.png
- Raw Date for Redox potential LOXL2-797036/Figure 8 & 10 & Table1/wplot_4SRCR-C511-C521.png
- Raw Date for Redox potential LOXL2-797036/Figure 8 & 10 & Table1/wplot_catalytic-C573-C625.png
- Raw Date for Redox potential LOXL2-797036/Figure 8 & 10 & Table1/wplot_catalytic-C579-695.png
- Raw Date for Redox potential LOXL2-797036/Figure 8 & 10 & Table1/wplot_catalytic-C657-C673.png
- Raw Date for Redox potential LOXL2-797036/Figure 8 & 10 & Table1/wplot_catalytic-C663-C685.png
- Raw Date for Redox potential LOXL2-797036/Figure 8 & 10 & Table1/wplot_catalytic-C732-C746.png
- Raw Date for Redox potential LOXL2-797036/Figure 9/
- Raw Date for Redox potential LOXL2-797036/Figure 9/3SRCR_LOXL2.pdb
- Raw Date for Redox potential LOXL2-797036/Figure 9/4SRCR_LOXL2.pdb
- Raw Date for Redox potential LOXL2-797036/Figure 9/catalytic domain_LOXL2.pdb
- Raw Date for Redox potential LOXL2-797036/Figure S1/
- Raw Date for Redox potential LOXL2-797036/Figure S1/LOXL2 crystal strcutre 5ZE3-chainA.pdb
- Raw Date for Redox potential LOXL2-797036/Figure S1/LOXL2 structure predicted by Alphafold.pdb
- Raw Date for Redox potential LOXL2-797036/Figure S1/LOXL2 structure predicted by I-TASSER-S619625.pdb
- Raw Date for Redox potential LOXL2-797036/Figure S2/
- Raw Date for Redox potential LOXL2-797036/Figure S2/FEP_backward_snapshot200.xvg
- Raw Date for Redox potential LOXL2-797036/Figure S2/FEP_forward_snapshot200.xvg
- Raw Date for Redox potential LOXL2-797036/Input files/
- Raw Date for Redox potential LOXL2-797036/Input files/128x138/
- Raw Date for Redox potential LOXL2-797036/Input files/128x138/index.ndx
- Raw Date for Redox potential LOXL2-797036/Input files/128x138/protein.top
- Raw Date for Redox potential LOXL2-797036/Input files/128x138/salted.gro
- Raw Date for Redox potential LOXL2-797036/Input files/218x291/
- Raw Date for Redox potential LOXL2-797036/Input files/218x291/index.ndx
- Raw Date for Redox potential LOXL2-797036/Input files/218x291/protein.top
- Raw Date for Redox potential LOXL2-797036/Input files/218x291/salted.gro
- Raw Date for Redox potential LOXL2-797036/Input files/231x301/
- Raw Date for Redox potential LOXL2-797036/Input files/231x301/index.ndx
- Raw Date for Redox potential LOXL2-797036/Input files/231x301/protein.top
- Raw Date for Redox potential LOXL2-797036/Input files/231x301/salted.gro
- Raw Date for Redox potential LOXL2-797036/Input files/265x275/
- Raw Date for Redox potential LOXL2-797036/Input files/265x275/index.ndx
- Raw Date for Redox potential LOXL2-797036/Input files/265x275/protein.top
- Raw Date for Redox potential LOXL2-797036/Input files/265x275/salted.gro
- Raw Date for Redox potential LOXL2-797036/Input files/351x414/
- Raw Date for Redox potential LOXL2-797036/Input files/351x414/index.ndx
- Raw Date for Redox potential LOXL2-797036/Input files/351x414/protein.top
- Raw Date for Redox potential LOXL2-797036/Input files/351x414/salted.gro
- Raw Date for Redox potential LOXL2-797036/Input files/364x424/
- Raw Date for Redox potential LOXL2-797036/Input files/364x424/index.ndx
- Raw Date for Redox potential LOXL2-797036/Input files/364x424/protein.top
- Raw Date for Redox potential LOXL2-797036/Input files/364x424/salted.gro
- Raw Date for Redox potential LOXL2-797036/Input files/395x405/
- Raw Date for Redox potential LOXL2-797036/Input files/395x405/index.ndx
- Raw Date for Redox potential LOXL2-797036/Input files/395x405/protein.top
- Raw Date for Redox potential LOXL2-797036/Input files/395x405/salted.gro
- Raw Date for Redox potential LOXL2-797036/Input files/464x530/
- Raw Date for Redox potential LOXL2-797036/Input files/464x530/index.ndx
- Raw Date for Redox potential LOXL2-797036/Input files/464x530/protein.top
- Raw Date for Redox potential LOXL2-797036/Input files/464x530/salted.gro
- Raw Date for Redox potential LOXL2-797036/Input files/477x543/
- Raw Date for Redox potential LOXL2-797036/Input files/477x543/index.ndx
- Raw Date for Redox potential LOXL2-797036/Input files/477x543/protein.top
- Raw Date for Redox potential LOXL2-797036/Input files/477x543/salted.gro
- Raw Date for Redox potential LOXL2-797036/Input files/511x521/
- Raw Date for Redox potential LOXL2-797036/Input files/511x521/input.pdb
- Raw Date for Redox potential LOXL2-797036/Input files/511x521/protein.top
- Raw Date for Redox potential LOXL2-797036/Input files/511x521/salted.gro
- Raw Date for Redox potential LOXL2-797036/Input files/573x625/
- Raw Date for Redox potential LOXL2-797036/Input files/573x625/index.ndx
- Raw Date for Redox potential LOXL2-797036/Input files/573x625/protein.top
- Raw Date for Redox potential LOXL2-797036/Input files/573x625/salted.gro
- Raw Date for Redox potential LOXL2-797036/Input files/579x695/
- Raw Date for Redox potential LOXL2-797036/Input files/579x695/index.ndx
- Raw Date for Redox potential LOXL2-797036/Input files/579x695/protein.top
- Raw Date for Redox potential LOXL2-797036/Input files/579x695/salted.gro
- Raw Date for Redox potential LOXL2-797036/Input files/657x673/
- Raw Date for Redox potential LOXL2-797036/Input files/657x673/index.ndx
- Raw Date for Redox potential LOXL2-797036/Input files/657x673/protein.top
- Raw Date for Redox potential LOXL2-797036/Input files/657x673/salted.gro
- Raw Date for Redox potential LOXL2-797036/Input files/663x685/
- Raw Date for Redox potential LOXL2-797036/Input files/663x685/index.ndx
- Raw Date for Redox potential LOXL2-797036/Input files/663x685/protein.top
- Raw Date for Redox potential LOXL2-797036/Input files/663x685/salted.gro
- Raw Date for Redox potential LOXL2-797036/Input files/732x746/
- Raw Date for Redox potential LOXL2-797036/Input files/732x746/index.ndx
- Raw Date for Redox potential LOXL2-797036/Input files/732x746/protein.top
- Raw Date for Redox potential LOXL2-797036/Input files/732x746/salted.gro
- Raw Date for Redox potential LOXL2-797036/Input files/84x148/
- Raw Date for Redox potential LOXL2-797036/Input files/84x148/index.ndx
- Raw Date for Redox potential LOXL2-797036/Input files/84x148/protein.top
- Raw Date for Redox potential LOXL2-797036/Input files/84x148/salted.gro
- Raw Date for Redox potential LOXL2-797036/Input files/97x158/
- Raw Date for Redox potential LOXL2-797036/Input files/97x158/index.ndx
- Raw Date for Redox potential LOXL2-797036/Input files/97x158/residuetypes.dat
- Raw Date for Redox potential LOXL2-797036/Input files/97x158/salted.gro
- Raw Date for Redox potential LOXL2-797036/README.txt
