# Supplementary material for: Redox Potentials of Disulfide Bonds in LOXL2 Studied by Nonequilibrium Alchemical Simulation
Source: Front Chem. 2021 Dec 14;9:797036. doi: 10.3389/fchem.2021.797036 (PMC8713139; doi:10.3389/fchem.2021.797036)
Supplement: Supplementary file 2 [file DataSheet2.ZIP › Raw Date for Redox potential LOXL2-797036/Figure 1/AlphaFold predicted LOXL2.pdb]

HEADER                                            01-JUL-21                     
TITLE     ALPHAFOLD V2.0 PREDICTION FOR LYSYL OXIDASE HOMOLOG 2 (Q9Y4K0)        
COMPND    MOL_ID: 1;                                                            
COMPND   2 MOLECULE: LYSYL OXIDASE HOMOLOG 2;                                   
COMPND   3 CHAIN: A                                                             
SOURCE    MOL_ID: 1;                                                            
SOURCE   2 ORGANISM_SCIENTIFIC: HOMO SAPIENS;                                   
SOURCE   3 ORGANISM_TAXID: 9606                                                 
REMARK   1                                                                      
REMARK   1 REFERENCE 1                                                          
REMARK   1  AUTH   JOHN JUMPER, RICHARD EVANS, ALEXANDER PRITZEL, TIM GREEN,    
REMARK   1  AUTH 2 MICHAEL FIGURNOV, OLAF RONNEBERGER, KATHRYN TUNYASUVUNAKOOL, 
REMARK   1  AUTH 3 RUSS BATES, AUGUSTIN ZIDEK, ANNA POTAPENKO, ALEX BRIDGLAND,  
REMARK   1  AUTH 4 CLEMENS MEYER, SIMON A A KOHL, ANDREW J BALLARD,             
REMARK   1  AUTH 5 ANDREW COWIE, BERNARDINO ROMERA-PAREDES, STANISLAV NIKOLOV,  
REMARK   1  AUTH 6 RISHUB JAIN, JONAS ADLER, TREVOR BACK, STIG PETERSEN,        
REMARK   1  AUTH 7 DAVID REIMAN, ELLEN CLANCY, MICHAL ZIELINSKI,                
REMARK   1  AUTH 8 MARTIN STEINEGGER, MICHALINA PACHOLSKA, TAMAS BERGHAMMER,    
REMARK   1  AUTH 9 DAVID SILVER, ORIOL VINYALS, ANDREW W SENIOR,                
REMARK   1  AUTH10 KORAY KAVUKCUOGLU, PUSHMEET KOHLI, DEMIS HASSABIS            
REMARK   1  TITL   HIGHLY ACCURATE PROTEIN STRUCTURE PREDICTION WITH ALPHAFOLD  
REMARK   1  REF    NATURE                                     2021              
REMARK   1                                                                      
REMARK   1 DISCLAIMERS                                                          
REMARK   1 ALPHAFOLD DATA, COPYRIGHT (2021) DEEPMIND TECHNOLOGIES LIMITED. THE  
REMARK   1 INFORMATION PROVIDED IS THEORETICAL MODELLING ONLY AND CAUTION SHOULD
REMARK   1 BE EXERCISED IN ITS USE. IT IS PROVIDED "AS-IS" WITHOUT ANY WARRANTY 
REMARK   1 OF ANY KIND, WHETHER EXPRESSED OR IMPLIED. NO WARRANTY IS GIVEN THAT 
REMARK   1 USE OF THE INFORMATION SHALL NOT INFRINGE THE RIGHTS OF ANY THIRD    
REMARK   1 PARTY. THE INFORMATION IS NOT INTENDED TO BE A SUBSTITUTE FOR        
REMARK   1 PROFESSIONAL MEDICAL ADVICE, DIAGNOSIS, OR TREATMENT, AND DOES NOT   
REMARK   1 CONSTITUTE MEDICAL OR OTHER PROFESSIONAL ADVICE. IT IS AVAILABLE FOR 
REMARK   1 ACADEMIC AND COMMERCIAL PURPOSES, UNDER CC-BY 4.0 LICENCE.           
DBREF  XXXX A    1   774  UNP    Q9Y4K0   LOXL2_HUMAN      1    774             
SEQRES   1 A  774  MET GLU ARG PRO LEU CYS SER HIS LEU CYS SER CYS LEU          
SEQRES   2 A  774  ALA MET LEU ALA LEU LEU SER PRO LEU SER LEU ALA GLN          
SEQRES   3 A  774  TYR ASP SER TRP PRO HIS TYR PRO GLU TYR PHE GLN GLN          
SEQRES   4 A  774  PRO ALA PRO GLU TYR HIS GLN PRO GLN ALA PRO ALA ASN          
SEQRES   5 A  774  VAL ALA LYS ILE GLN LEU ARG LEU ALA GLY GLN LYS ARG          
SEQRES   6 A  774  LYS HIS SER GLU GLY ARG VAL GLU VAL TYR TYR ASP GLY          
SEQRES   7 A  774  GLN TRP GLY THR VAL CYS ASP ASP ASP PHE SER ILE HIS          
SEQRES   8 A  774  ALA ALA HIS VAL VAL CYS ARG GLU LEU GLY TYR VAL GLU          
SEQRES   9 A  774  ALA LYS SER TRP THR ALA SER SER SER TYR GLY LYS GLY          
SEQRES  10 A  774  GLU GLY PRO ILE TRP LEU ASP ASN LEU HIS CYS THR GLY          
SEQRES  11 A  774  ASN GLU ALA THR LEU ALA ALA CYS THR SER ASN GLY TRP          
SEQRES  12 A  774  GLY VAL THR ASP CYS LYS HIS THR GLU ASP VAL GLY VAL          
SEQRES  13 A  774  VAL CYS SER ASP LYS ARG ILE PRO GLY PHE LYS PHE ASP          
SEQRES  14 A  774  ASN SER LEU ILE ASN GLN ILE GLU ASN LEU ASN ILE GLN          
SEQRES  15 A  774  VAL GLU ASP ILE ARG ILE ARG ALA ILE LEU SER THR TYR          
SEQRES  16 A  774  ARG LYS ARG THR PRO VAL MET GLU GLY TYR VAL GLU VAL          
SEQRES  17 A  774  LYS GLU GLY LYS THR TRP LYS GLN ILE CYS ASP LYS HIS          
SEQRES  18 A  774  TRP THR ALA LYS ASN SER ARG VAL VAL CYS GLY MET PHE          
SEQRES  19 A  774  GLY PHE PRO GLY GLU ARG THR TYR ASN THR LYS VAL TYR          
SEQRES  20 A  774  LYS MET PHE ALA SER ARG ARG LYS GLN ARG TYR TRP PRO          
SEQRES  21 A  774  PHE SER MET ASP CYS THR GLY THR GLU ALA HIS ILE SER          
SEQRES  22 A  774  SER CYS LYS LEU GLY PRO GLN VAL SER LEU ASP PRO MET          
SEQRES  23 A  774  LYS ASN VAL THR CYS GLU ASN GLY LEU PRO ALA VAL VAL          
SEQRES  24 A  774  SER CYS VAL PRO GLY GLN VAL PHE SER PRO ASP GLY PRO          
SEQRES  25 A  774  SER ARG PHE ARG LYS ALA TYR LYS PRO GLU GLN PRO LEU          
SEQRES  26 A  774  VAL ARG LEU ARG GLY GLY ALA TYR ILE GLY GLU GLY ARG          
SEQRES  27 A  774  VAL GLU VAL LEU LYS ASN GLY GLU TRP GLY THR VAL CYS          
SEQRES  28 A  774  ASP ASP LYS TRP ASP LEU VAL SER ALA SER VAL VAL CYS          
SEQRES  29 A  774  ARG GLU LEU GLY PHE GLY SER ALA LYS GLU ALA VAL THR          
SEQRES  30 A  774  GLY SER ARG LEU GLY GLN GLY ILE GLY PRO ILE HIS LEU          
SEQRES  31 A  774  ASN GLU ILE GLN CYS THR GLY ASN GLU LYS SER ILE ILE          
SEQRES  32 A  774  ASP CYS LYS PHE ASN ALA GLU SER GLN GLY CYS ASN HIS          
SEQRES  33 A  774  GLU GLU ASP ALA GLY VAL ARG CYS ASN THR PRO ALA MET          
SEQRES  34 A  774  GLY LEU GLN LYS LYS LEU ARG LEU ASN GLY GLY ARG ASN          
SEQRES  35 A  774  PRO TYR GLU GLY ARG VAL GLU VAL LEU VAL GLU ARG ASN          
SEQRES  36 A  774  GLY SER LEU VAL TRP GLY MET VAL CYS GLY GLN ASN TRP          
SEQRES  37 A  774  GLY ILE VAL GLU ALA MET VAL VAL CYS ARG GLN LEU GLY          
SEQRES  38 A  774  LEU GLY PHE ALA SER ASN ALA PHE GLN GLU THR TRP TYR          
SEQRES  39 A  774  TRP HIS GLY ASP VAL ASN SER ASN LYS VAL VAL MET SER          
SEQRES  40 A  774  GLY VAL LYS CYS SER GLY THR GLU LEU SER LEU ALA HIS          
SEQRES  41 A  774  CYS ARG HIS ASP GLY GLU ASP VAL ALA CYS PRO GLN GLY          
SEQRES  42 A  774  GLY VAL GLN TYR GLY ALA GLY VAL ALA CYS SER GLU THR          
SEQRES  43 A  774  ALA PRO ASP LEU VAL LEU ASN ALA GLU MET VAL GLN GLN          
SEQRES  44 A  774  THR THR TYR LEU GLU ASP ARG PRO MET PHE MET LEU GLN          
SEQRES  45 A  774  CYS ALA MET GLU GLU ASN CYS LEU SER ALA SER ALA ALA          
SEQRES  46 A  774  GLN THR ASP PRO THR THR GLY TYR ARG ARG LEU LEU ARG          
SEQRES  47 A  774  PHE SER SER GLN ILE HIS ASN ASN GLY GLN SER ASP PHE          
SEQRES  48 A  774  ARG PRO LYS ASN GLY ARG HIS ALA TRP ILE TRP HIS ASP          
SEQRES  49 A  774  CYS HIS ARG HIS TYR HIS SER MET GLU VAL PHE THR HIS          
SEQRES  50 A  774  TYR ASP LEU LEU ASN LEU ASN GLY THR LYS VAL ALA GLU          
SEQRES  51 A  774  GLY HIS LYS ALA SER PHE CYS LEU GLU ASP THR GLU CYS          
SEQRES  52 A  774  GLU GLY ASP ILE GLN LYS ASN TYR GLU CYS ALA ASN PHE          
SEQRES  53 A  774  GLY ASP GLN GLY ILE THR MET GLY CYS TRP ASP MET TYR          
SEQRES  54 A  774  ARG HIS ASP ILE ASP CYS GLN TRP VAL ASP ILE THR ASP          
SEQRES  55 A  774  VAL PRO PRO GLY ASP TYR LEU PHE GLN VAL VAL ILE ASN          
SEQRES  56 A  774  PRO ASN PHE GLU VAL ALA GLU SER ASP TYR SER ASN ASN          
SEQRES  57 A  774  ILE MET LYS CYS ARG SER ARG TYR ASP GLY HIS ARG ILE          
SEQRES  58 A  774  TRP MET TYR ASN CYS HIS ILE GLY GLY SER PHE SER GLU          
SEQRES  59 A  774  GLU THR GLU LYS LYS PHE GLU HIS PHE SER GLY LEU LEU          
SEQRES  60 A  774  ASN ASN GLN LEU SER PRO GLN                                  
CRYST1    1.000    1.000    1.000  90.00  90.00  90.00 P 1                      
ORIGX1      1.000000  0.000000  0.000000        0.00000                         
ORIGX2      0.000000  1.000000  0.000000        0.00000                         
ORIGX3      0.000000  0.000000  1.000000        0.00000                         
SCALE1      1.000000  0.000000  0.000000        0.00000                         
SCALE2      0.000000  1.000000  0.000000        0.00000                         
SCALE3      0.000000  0.000000  1.000000        0.00000                         
MODEL        0                                                                  
ATOM      1  N   MET A   1      35.091 -53.383  80.257  1.00 40.23           N  
ATOM      2  CA  MET A   1      36.242 -52.482  80.426  1.00 40.23           C  
ATOM      3  C   MET A   1      35.779 -51.107  80.004  1.00 40.23           C  
ATOM      4  CB  MET A   1      37.453 -52.955  79.613  1.00 40.23           C  
ATOM      5  O   MET A   1      35.342 -50.962  78.877  1.00 40.23           O  
ATOM      6  CG  MET A   1      38.220 -54.042  80.373  1.00 40.23           C  
ATOM      7  SD  MET A   1      39.468 -54.869  79.361  1.00 40.23           S  
ATOM      8  CE  MET A   1      40.351 -55.815  80.631  1.00 40.23           C  
ATOM      9  N   GLU A   2      35.770 -50.217  80.992  1.00 37.79           N  
ATOM     10  CA  GLU A   2      35.543 -48.767  80.965  1.00 37.79           C  
ATOM     11  C   GLU A   2      34.240 -48.193  80.364  1.00 37.79           C  
ATOM     12  CB  GLU A   2      36.836 -48.034  80.589  1.00 37.79           C  
ATOM     13  O   GLU A   2      33.645 -48.653  79.400  1.00 37.79           O  
ATOM     14  CG  GLU A   2      37.869 -48.262  81.715  1.00 37.79           C  
ATOM     15  CD  GLU A   2      39.231 -47.612  81.469  1.00 37.79           C  
ATOM     16  OE1 GLU A   2      40.053 -47.704  82.405  1.00 37.79           O  
ATOM     17  OE2 GLU A   2      39.437 -47.085  80.357  1.00 37.79           O  
ATOM     18  N   ARG A   3      33.761 -47.196  81.098  1.00 32.56           N  
ATOM     19  CA  ARG A   3      32.464 -46.513  81.197  1.00 32.56           C  
ATOM     20  C   ARG A   3      32.872 -45.075  81.651  1.00 32.56           C  
ATOM     21  CB  ARG A   3      31.654 -47.268  82.303  1.00 32.56           C  
ATOM     22  O   ARG A   3      33.944 -44.962  82.242  1.00 32.56           O  
ATOM     23  CG  ARG A   3      30.282 -47.881  81.954  1.00 32.56           C  
ATOM     24  CD  ARG A   3      29.506 -48.185  83.257  1.00 32.56           C  
ATOM     25  NE  ARG A   3      28.230 -48.897  83.023  1.00 32.56           N  
ATOM     26  NH1 ARG A   3      27.231 -48.483  85.062  1.00 32.56           N  
ATOM     27  NH2 ARG A   3      26.206 -49.793  83.581  1.00 32.56           N  
ATOM     28  CZ  ARG A   3      27.234 -49.051  83.886  1.00 32.56           C  
ATOM     29  N   PRO A   4      31.997 -44.053  81.694  1.00 51.36           N  
ATOM     30  CA  PRO A   4      31.187 -43.419  80.640  1.00 51.36           C  
ATOM     31  C   PRO A   4      31.045 -41.879  80.920  1.00 51.36           C  
ATOM     32  CB  PRO A   4      29.858 -44.170  80.814  1.00 51.36           C  
ATOM     33  O   PRO A   4      31.936 -41.300  81.528  1.00 51.36           O  
ATOM     34  CG  PRO A   4      29.749 -44.345  82.338  1.00 51.36           C  
ATOM     35  CD  PRO A   4      31.146 -44.002  82.866  1.00 51.36           C  
ATOM     36  N   LEU A   5      29.869 -41.292  80.600  1.00 36.51           N  
ATOM     37  CA  LEU A   5      29.248 -40.009  81.051  1.00 36.51           C  
ATOM     38  C   LEU A   5      29.398 -38.851  80.044  1.00 36.51           C  
ATOM     39  CB  LEU A   5      29.665 -39.600  82.482  1.00 36.51           C  
ATOM     40  O   LEU A   5      30.504 -38.408  79.787  1.00 36.51           O  
ATOM     41  CG  LEU A   5      29.230 -40.609  83.561  1.00 36.51           C  
ATOM     42  CD1 LEU A   5      30.259 -40.748  84.680  1.00 36.51           C  
ATOM     43  CD2 LEU A   5      27.889 -40.213  84.178  1.00 36.51           C  
ATOM     44  N   CYS A   6      28.376 -38.349  79.338  1.00 30.36           N  
ATOM     45  CA  CYS A   6      26.947 -38.094  79.604  1.00 30.36           C  
ATOM     46  C   CYS A   6      26.669 -36.918  80.565  1.00 30.36           C  
ATOM     47  CB  CYS A   6      26.138 -39.361  79.942  1.00 30.36           C  
ATOM     48  O   CYS A   6      26.829 -37.048  81.774  1.00 30.36           O  
ATOM     49  SG  CYS A   6      24.461 -39.246  79.250  1.00 30.36           S  
ATOM     50  N   SER A   7      26.144 -35.823  80.009  1.00 37.74           N  
ATOM     51  CA  SER A   7      25.140 -34.940  80.621  1.00 37.74           C  
ATOM     52  C   SER A   7      24.134 -34.580  79.505  1.00 37.74           C  
ATOM     53  CB  SER A   7      25.786 -33.708  81.280  1.00 37.74           C  
ATOM     54  O   SER A   7      24.534 -34.136  78.435  1.00 37.74           O  
ATOM     55  OG  SER A   7      26.655 -33.020  80.403  1.00 37.74           O  
ATOM     56  N   HIS A   8      22.888 -35.076  79.541  1.00 36.63           N  
ATOM     57  CA  HIS A   8      21.728 -34.550  80.290  1.00 36.63           C  
ATOM     58  C   HIS A   8      21.308 -33.149  79.780  1.00 36.63           C  
ATOM     59  CB  HIS A   8      21.976 -34.614  81.808  1.00 36.63           C  
ATOM     60  O   HIS A   8      22.152 -32.272  79.704  1.00 36.63           O  
ATOM     61  CG  HIS A   8      21.854 -35.995  82.418  1.00 36.63           C  
ATOM     62  CD2 HIS A   8      22.761 -36.611  83.240  1.00 36.63           C  
ATOM     63  ND1 HIS A   8      20.785 -36.860  82.294  1.00 36.63           N  
ATOM     64  CE1 HIS A   8      21.045 -37.961  83.016  1.00 36.63           C  
ATOM     65  NE2 HIS A   8      22.242 -37.858  83.605  1.00 36.63           N  
ATOM     66  N   LEU A   9      20.052 -32.823  79.431  1.00 34.41           N  
ATOM     67  CA  LEU A   9      18.734 -33.372  79.787  1.00 34.41           C  
ATOM     68  C   LEU A   9      17.625 -32.747  78.892  1.00 34.41           C  
ATOM     69  CB  LEU A   9      18.450 -32.966  81.261  1.00 34.41           C  
ATOM     70  O   LEU A   9      17.686 -31.559  78.601  1.00 34.41           O  
ATOM     71  CG  LEU A   9      18.511 -34.122  82.273  1.00 34.41           C  
ATOM     72  CD1 LEU A   9      18.983 -33.669  83.655  1.00 34.41           C  
ATOM     73  CD2 LEU A   9      17.162 -34.808  82.463  1.00 34.41           C  
ATOM     74  N   CYS A  10      16.624 -33.570  78.536  1.00 31.61           N  
ATOM     75  CA  CYS A  10      15.157 -33.347  78.534  1.00 31.61           C  
ATOM     76  C   CYS A  10      14.553 -32.015  78.026  1.00 31.61           C  
ATOM     77  CB  CYS A  10      14.664 -33.683  79.946  1.00 31.61           C  
ATOM     78  O   CYS A  10      14.770 -30.959  78.600  1.00 31.61           O  
ATOM     79  SG  CYS A  10      14.377 -35.474  80.051  1.00 31.61           S  
ATOM     80  N   SER A  11      13.787 -32.044  76.921  1.00 29.37           N  
ATOM     81  CA  SER A  11      12.311 -32.262  76.833  1.00 29.37           C  
ATOM     82  C   SER A  11      11.493 -31.057  77.332  1.00 29.37           C  
ATOM     83  CB  SER A  11      11.825 -33.578  77.465  1.00 29.37           C  
ATOM     84  O   SER A  11      11.587 -30.699  78.497  1.00 29.37           O  
ATOM     85  OG  SER A  11      11.751 -33.494  78.871  1.00 29.37           O  
ATOM     86  N   CYS A  12      10.669 -30.391  76.519  1.00 32.53           N  
ATOM     87  CA  CYS A  12       9.390 -30.923  76.043  1.00 32.53           C  
ATOM     88  C   CYS A  12       8.824 -30.174  74.819  1.00 32.53           C  
ATOM     89  CB  CYS A  12       8.358 -30.787  77.180  1.00 32.53           C  
ATOM     90  O   CYS A  12       8.924 -28.958  74.693  1.00 32.53           O  
ATOM     91  SG  CYS A  12       8.463 -32.202  78.307  1.00 32.53           S  
ATOM     92  N   LEU A  13       8.165 -30.975  73.981  1.00 29.85           N  
ATOM     93  CA  LEU A  13       7.022 -30.704  73.105  1.00 29.85           C  
ATOM     94  C   LEU A  13       6.253 -29.391  73.344  1.00 29.85           C  
ATOM     95  CB  LEU A  13       6.041 -31.865  73.378  1.00 29.85           C  
ATOM     96  O   LEU A  13       5.644 -29.220  74.396  1.00 29.85           O  
ATOM     97  CG  LEU A  13       6.499 -33.221  72.808  1.00 29.85           C  
ATOM     98  CD1 LEU A  13       6.292 -34.353  73.813  1.00 29.85           C  
ATOM     99  CD2 LEU A  13       5.710 -33.535  71.539  1.00 29.85           C  
ATOM    100  N   ALA A  14       6.171 -28.559  72.300  1.00 29.09           N  
ATOM    101  CA  ALA A  14       4.940 -28.237  71.558  1.00 29.09           C  
ATOM    102  C   ALA A  14       5.086 -26.875  70.862  1.00 29.09           C  
ATOM    103  CB  ALA A  14       3.690 -28.207  72.458  1.00 29.09           C  
ATOM    104  O   ALA A  14       5.095 -25.849  71.527  1.00 29.09           O  
ATOM    105  N   MET A  15       5.153 -26.866  69.528  1.00 31.49           N  
ATOM    106  CA  MET A  15       4.583 -25.808  68.684  1.00 31.49           C  
ATOM    107  C   MET A  15       4.666 -26.242  67.218  1.00 31.49           C  
ATOM    108  CB  MET A  15       5.245 -24.431  68.875  1.00 31.49           C  
ATOM    109  O   MET A  15       5.732 -26.410  66.635  1.00 31.49           O  
ATOM    110  CG  MET A  15       4.421 -23.464  69.745  1.00 31.49           C  
ATOM    111  SD  MET A  15       2.967 -22.703  68.974  1.00 31.49           S  
ATOM    112  CE  MET A  15       2.951 -21.163  69.935  1.00 31.49           C  
ATOM    113  N   LEU A  16       3.476 -26.462  66.674  1.00 28.70           N  
ATOM    114  CA  LEU A  16       3.087 -26.352  65.276  1.00 28.70           C  
ATOM    115  C   LEU A  16       3.994 -25.433  64.437  1.00 28.70           C  
ATOM    116  CB  LEU A  16       1.688 -25.706  65.328  1.00 28.70           C  
ATOM    117  O   LEU A  16       3.976 -24.226  64.638  1.00 28.70           O  
ATOM    118  CG  LEU A  16       0.589 -26.609  65.920  1.00 28.70           C  
ATOM    119  CD1 LEU A  16      -0.216 -25.882  66.998  1.00 28.70           C  
ATOM    120  CD2 LEU A  16      -0.358 -27.058  64.811  1.00 28.70           C  
ATOM    121  N   ALA A  17       4.705 -26.007  63.466  1.00 28.51           N  
ATOM    122  CA  ALA A  17       4.974 -25.452  62.132  1.00 28.51           C  
ATOM    123  C   ALA A  17       6.118 -26.251  61.503  1.00 28.51           C  
ATOM    124  CB  ALA A  17       5.376 -23.966  62.157  1.00 28.51           C  
ATOM    125  O   ALA A  17       7.236 -26.176  61.988  1.00 28.51           O  
ATOM    126  N   LEU A  18       5.822 -27.019  60.453  1.00 28.26           N  
ATOM    127  CA  LEU A  18       6.714 -27.379  59.337  1.00 28.26           C  
ATOM    128  C   LEU A  18       5.917 -28.313  58.409  1.00 28.26           C  
ATOM    129  CB  LEU A  18       8.068 -27.979  59.798  1.00 28.26           C  
ATOM    130  O   LEU A  18       6.157 -29.513  58.318  1.00 28.26           O  
ATOM    131  CG  LEU A  18       9.204 -26.931  59.922  1.00 28.26           C  
ATOM    132  CD1 LEU A  18      10.301 -27.461  60.844  1.00 28.26           C  
ATOM    133  CD2 LEU A  18       9.821 -26.578  58.569  1.00 28.26           C  
ATOM    134  N   LEU A  19       4.908 -27.739  57.749  1.00 34.67           N  
ATOM    135  CA  LEU A  19       4.416 -28.254  56.475  1.00 34.67           C  
ATOM    136  C   LEU A  19       5.032 -27.376  55.391  1.00 34.67           C  
ATOM    137  CB  LEU A  19       2.879 -28.281  56.423  1.00 34.67           C  
ATOM    138  O   LEU A  19       4.745 -26.187  55.281  1.00 34.67           O  
ATOM    139  CG  LEU A  19       2.264 -29.525  57.094  1.00 34.67           C  
ATOM    140  CD1 LEU A  19       0.758 -29.323  57.259  1.00 34.67           C  
ATOM    141  CD2 LEU A  19       2.476 -30.798  56.267  1.00 34.67           C  
ATOM    142  N   SER A  20       5.940 -27.987  54.651  1.00 29.78           N  
ATOM    143  CA  SER A  20       6.624 -27.484  53.473  1.00 29.78           C  
ATOM    144  C   SER A  20       5.641 -27.241  52.318  1.00 29.78           C  
ATOM    145  CB  SER A  20       7.669 -28.548  53.067  1.00 29.78           C  
ATOM    146  O   SER A  20       4.976 -28.184  51.889  1.00 29.78           O  
ATOM    147  OG  SER A  20       7.326 -29.859  53.519  1.00 29.78           O  
ATOM    148  N   PRO A  21       5.578 -26.031  51.731  1.00 35.43           N  
ATOM    149  CA  PRO A  21       5.034 -25.840  50.400  1.00 35.43           C  
ATOM    150  C   PRO A  21       6.202 -25.709  49.416  1.00 35.43           C  
ATOM    151  CB  PRO A  21       4.168 -24.588  50.516  1.00 35.43           C  
ATOM    152  O   PRO A  21       6.805 -24.649  49.261  1.00 35.43           O  
ATOM    153  CG  PRO A  21       4.894 -23.741  51.566  1.00 35.43           C  
ATOM    154  CD  PRO A  21       5.801 -24.720  52.331  1.00 35.43           C  
ATOM    155  N   LEU A  22       6.534 -26.811  48.747  1.00 31.35           N  
ATOM    156  CA  LEU A  22       7.362 -26.781  47.545  1.00 31.35           C  
ATOM    157  C   LEU A  22       6.471 -26.421  46.347  1.00 31.35           C  
ATOM    158  CB  LEU A  22       8.100 -28.126  47.380  1.00 31.35           C  
ATOM    159  O   LEU A  22       5.478 -27.091  46.073  1.00 31.35           O  
ATOM    160  CG  LEU A  22       9.474 -28.133  48.083  1.00 31.35           C  
ATOM    161  CD1 LEU A  22       9.844 -29.535  48.563  1.00 31.35           C  
ATOM    162  CD2 LEU A  22      10.573 -27.645  47.135  1.00 31.35           C  
ATOM    163  N   SER A  23       6.892 -25.384  45.619  1.00 29.72           N  
ATOM    164  CA  SER A  23       6.426 -24.933  44.296  1.00 29.72           C  
ATOM    165  C   SER A  23       5.130 -24.102  44.214  1.00 29.72           C  
ATOM    166  CB  SER A  23       6.544 -26.047  43.245  1.00 29.72           C  
ATOM    167  O   SER A  23       4.157 -24.461  43.558  1.00 29.72           O  
ATOM    168  OG  SER A  23       5.572 -27.059  43.393  1.00 29.72           O  
ATOM    169  N   LEU A  24       5.175 -22.885  44.766  1.00 29.34           N  
ATOM    170  CA  LEU A  24       4.517 -21.739  44.128  1.00 29.34           C  
ATOM    171  C   LEU A  24       5.427 -21.257  42.993  1.00 29.34           C  
ATOM    172  CB  LEU A  24       4.216 -20.639  45.167  1.00 29.34           C  
ATOM    173  O   LEU A  24       6.501 -20.710  43.229  1.00 29.34           O  
ATOM    174  CG  LEU A  24       2.730 -20.613  45.585  1.00 29.34           C  
ATOM    175  CD1 LEU A  24       2.586 -20.458  47.096  1.00 29.34           C  
ATOM    176  CD2 LEU A  24       1.988 -19.459  44.903  1.00 29.34           C  
ATOM    177  N   ALA A  25       5.008 -21.531  41.759  1.00 29.12           N  
ATOM    178  CA  ALA A  25       5.660 -21.040  40.558  1.00 29.12           C  
ATOM    179  C   ALA A  25       5.663 -19.503  40.556  1.00 29.12           C  
ATOM    180  CB  ALA A  25       4.934 -21.623  39.338  1.00 29.12           C  
ATOM    181  O   ALA A  25       4.606 -18.871  40.508  1.00 29.12           O  
ATOM    182  N   GLN A  26       6.866 -18.933  40.596  1.00 26.88           N  
ATOM    183  CA  GLN A  26       7.150 -17.538  40.287  1.00 26.88           C  
ATOM    184  C   GLN A  26       6.629 -17.212  38.879  1.00 26.88           C  
ATOM    185  CB  GLN A  26       8.674 -17.319  40.360  1.00 26.88           C  
ATOM    186  O   GLN A  26       7.166 -17.676  37.877  1.00 26.88           O  
ATOM    187  CG  GLN A  26       9.214 -17.218  41.797  1.00 26.88           C  
ATOM    188  CD  GLN A  26      10.740 -17.310  41.862  1.00 26.88           C  
ATOM    189  NE2 GLN A  26      11.389 -16.566  42.731  1.00 26.88           N  
ATOM    190  OE1 GLN A  26      11.374 -18.078  41.162  1.00 26.88           O  
ATOM    191  N   TYR A  27       5.573 -16.405  38.819  1.00 26.29           N  
ATOM    192  CA  TYR A  27       5.221 -15.570  37.671  1.00 26.29           C  
ATOM    193  C   TYR A  27       5.247 -14.114  38.154  1.00 26.29           C  
ATOM    194  CB  TYR A  27       3.879 -15.996  37.036  1.00 26.29           C  
ATOM    195  O   TYR A  27       4.228 -13.437  38.162  1.00 26.29           O  
ATOM    196  CG  TYR A  27       3.997 -16.916  35.835  1.00 26.29           C  
ATOM    197  CD1 TYR A  27       4.196 -16.375  34.548  1.00 26.29           C  
ATOM    198  CD2 TYR A  27       3.886 -18.308  36.000  1.00 26.29           C  
ATOM    199  CE1 TYR A  27       4.270 -17.222  33.424  1.00 26.29           C  
ATOM    200  CE2 TYR A  27       3.969 -19.160  34.883  1.00 26.29           C  
ATOM    201  OH  TYR A  27       4.244 -19.459  32.524  1.00 26.29           O  
ATOM    202  CZ  TYR A  27       4.159 -18.618  33.592  1.00 26.29           C  
ATOM    203  N   ASP A  28       6.425 -13.667  38.585  1.00 24.93           N  
ATOM    204  CA  ASP A  28       6.751 -12.263  38.841  1.00 24.93           C  
ATOM    205  C   ASP A  28       8.046 -11.945  38.091  1.00 24.93           C  
ATOM    206  CB  ASP A  28       6.869 -11.959  40.349  1.00 24.93           C  
ATOM    207  O   ASP A  28       9.148 -12.088  38.610  1.00 24.93           O  
ATOM    208  CG  ASP A  28       5.537 -11.591  41.012  1.00 24.93           C  
ATOM    209  OD1 ASP A  28       4.696 -10.952  40.339  1.00 24.93           O  
ATOM    210  OD2 ASP A  28       5.381 -11.937  42.204  1.00 24.93           O  
ATOM    211  N   SER A  29       7.901 -11.577  36.820  1.00 27.67           N  
ATOM    212  CA  SER A  29       8.887 -10.789  36.074  1.00 27.67           C  
ATOM    213  C   SER A  29       8.230 -10.254  34.801  1.00 27.67           C  
ATOM    214  CB  SER A  29      10.199 -11.542  35.794  1.00 27.67           C  
ATOM    215  O   SER A  29       8.314 -10.809  33.707  1.00 27.67           O  
ATOM    216  OG  SER A  29       9.999 -12.797  35.179  1.00 27.67           O  
ATOM    217  N   TRP A  30       7.495  -9.155  34.963  1.00 26.48           N  
ATOM    218  CA  TRP A  30       7.211  -8.252  33.851  1.00 26.48           C  
ATOM    219  C   TRP A  30       8.513  -7.520  33.505  1.00 26.48           C  
ATOM    220  CB  TRP A  30       6.138  -7.235  34.267  1.00 26.48           C  
ATOM    221  O   TRP A  30       9.082  -6.892  34.400  1.00 26.48           O  
ATOM    222  CG  TRP A  30       4.720  -7.713  34.340  1.00 26.48           C  
ATOM    223  CD1 TRP A  30       4.296  -8.994  34.444  1.00 26.48           C  
ATOM    224  CD2 TRP A  30       3.511  -6.896  34.323  1.00 26.48           C  
ATOM    225  CE2 TRP A  30       2.378  -7.760  34.388  1.00 26.48           C  
ATOM    226  CE3 TRP A  30       3.261  -5.508  34.264  1.00 26.48           C  
ATOM    227  NE1 TRP A  30       2.916  -9.026  34.480  1.00 26.48           N  
ATOM    228  CH2 TRP A  30       0.847  -5.887  34.307  1.00 26.48           C  
ATOM    229  CZ2 TRP A  30       1.061  -7.275  34.374  1.00 26.48           C  
ATOM    230  CZ3 TRP A  30       1.945  -5.008  34.258  1.00 26.48           C  
ATOM    231  N   PRO A  31       9.004  -7.550  32.255  1.00 30.25           N  
ATOM    232  CA  PRO A  31      10.058  -6.636  31.862  1.00 30.25           C  
ATOM    233  C   PRO A  31       9.444  -5.239  31.734  1.00 30.25           C  
ATOM    234  CB  PRO A  31      10.634  -7.197  30.564  1.00 30.25           C  
ATOM    235  O   PRO A  31       8.428  -5.053  31.059  1.00 30.25           O  
ATOM    236  CG  PRO A  31       9.441  -7.916  29.932  1.00 30.25           C  
ATOM    237  CD  PRO A  31       8.569  -8.347  31.117  1.00 30.25           C  
ATOM    238  N   HIS A  32      10.053  -4.290  32.446  1.00 25.74           N  
ATOM    239  CA  HIS A  32       9.837  -2.851  32.342  1.00 25.74           C  
ATOM    240  C   HIS A  32       9.564  -2.426  30.892  1.00 25.74           C  
ATOM    241  CB  HIS A  32      11.110  -2.140  32.845  1.00 25.74           C  
ATOM    242  O   HIS A  32      10.389  -2.634  30.001  1.00 25.74           O  
ATOM    243  CG  HIS A  32      11.083  -1.632  34.263  1.00 25.74           C  
ATOM    244  CD2 HIS A  32      11.815  -0.569  34.723  1.00 25.74           C  
ATOM    245  ND1 HIS A  32      10.297  -2.064  35.312  1.00 25.74           N  
ATOM    246  CE1 HIS A  32      10.546  -1.267  36.368  1.00 25.74           C  
ATOM    247  NE2 HIS A  32      11.484  -0.366  36.061  1.00 25.74           N  
ATOM    248  N   TYR A  33       8.410  -1.797  30.672  1.00 26.15           N  
ATOM    249  CA  TYR A  33       8.243  -0.893  29.541  1.00 26.15           C  
ATOM    250  C   TYR A  33       9.195   0.295  29.752  1.00 26.15           C  
ATOM    251  CB  TYR A  33       6.782  -0.418  29.469  1.00 26.15           C  
ATOM    252  O   TYR A  33       9.324   0.738  30.894  1.00 26.15           O  
ATOM    253  CG  TYR A  33       5.811  -1.457  28.936  1.00 26.15           C  
ATOM    254  CD1 TYR A  33       5.541  -1.507  27.555  1.00 26.15           C  
ATOM    255  CD2 TYR A  33       5.185  -2.372  29.805  1.00 26.15           C  
ATOM    256  CE1 TYR A  33       4.662  -2.477  27.036  1.00 26.15           C  
ATOM    257  CE2 TYR A  33       4.299  -3.342  29.294  1.00 26.15           C  
ATOM    258  OH  TYR A  33       3.209  -4.361  27.415  1.00 26.15           O  
ATOM    259  CZ  TYR A  33       4.044  -3.401  27.905  1.00 26.15           C  
ATOM    260  N   PRO A  34       9.854   0.831  28.708  1.00 28.50           N  
ATOM    261  CA  PRO A  34      10.556   2.097  28.841  1.00 28.50           C  
ATOM    262  C   PRO A  34       9.550   3.161  29.293  1.00 28.50           C  
ATOM    263  CB  PRO A  34      11.206   2.379  27.486  1.00 28.50           C  
ATOM    264  O   PRO A  34       8.501   3.370  28.682  1.00 28.50           O  
ATOM    265  CG  PRO A  34      10.369   1.562  26.503  1.00 28.50           C  
ATOM    266  CD  PRO A  34       9.844   0.386  27.326  1.00 28.50           C  
ATOM    267  N   GLU A  35       9.874   3.777  30.421  1.00 29.63           N  
ATOM    268  CA  GLU A  35       9.001   4.535  31.321  1.00 29.63           C  
ATOM    269  C   GLU A  35       8.621   5.934  30.797  1.00 29.63           C  
ATOM    270  CB  GLU A  35       9.714   4.557  32.687  1.00 29.63           C  
ATOM    271  O   GLU A  35       8.277   6.827  31.564  1.00 29.63           O  
ATOM    272  CG  GLU A  35       8.781   4.505  33.903  1.00 29.63           C  
ATOM    273  CD  GLU A  35       9.555   4.268  35.215  1.00 29.63           C  
ATOM    274  OE1 GLU A  35       8.879   3.968  36.225  1.00 29.63           O  
ATOM    275  OE2 GLU A  35      10.803   4.373  35.202  1.00 29.63           O  
ATOM    276  N   TYR A  36       8.633   6.146  29.479  1.00 29.22           N  
ATOM    277  CA  TYR A  36       8.326   7.450  28.876  1.00 29.22           C  
ATOM    278  C   TYR A  36       6.828   7.708  28.628  1.00 29.22           C  
ATOM    279  CB  TYR A  36       9.235   7.707  27.665  1.00 29.22           C  
ATOM    280  O   TYR A  36       6.467   8.779  28.155  1.00 29.22           O  
ATOM    281  CG  TYR A  36      10.457   8.520  28.055  1.00 29.22           C  
ATOM    282  CD1 TYR A  36      10.383   9.926  28.043  1.00 29.22           C  
ATOM    283  CD2 TYR A  36      11.633   7.883  28.498  1.00 29.22           C  
ATOM    284  CE1 TYR A  36      11.485  10.697  28.458  1.00 29.22           C  
ATOM    285  CE2 TYR A  36      12.739   8.651  28.915  1.00 29.22           C  
ATOM    286  OH  TYR A  36      13.723  10.812  29.299  1.00 29.22           O  
ATOM    287  CZ  TYR A  36      12.665  10.062  28.894  1.00 29.22           C  
ATOM    288  N   PHE A  37       5.937   6.785  29.012  1.00 30.08           N  
ATOM    289  CA  PHE A  37       4.479   6.980  28.952  1.00 30.08           C  
ATOM    290  C   PHE A  37       3.732   6.329  30.133  1.00 30.08           C  
ATOM    291  CB  PHE A  37       3.926   6.516  27.588  1.00 30.08           C  
ATOM    292  O   PHE A  37       2.784   5.576  29.928  1.00 30.08           O  
ATOM    293  CG  PHE A  37       4.246   7.433  26.425  1.00 30.08           C  
ATOM    294  CD1 PHE A  37       3.527   8.634  26.262  1.00 30.08           C  
ATOM    295  CD2 PHE A  37       5.248   7.088  25.500  1.00 30.08           C  
ATOM    296  CE1 PHE A  37       3.811   9.486  25.181  1.00 30.08           C  
ATOM    297  CE2 PHE A  37       5.531   7.941  24.418  1.00 30.08           C  
ATOM    298  CZ  PHE A  37       4.813   9.139  24.259  1.00 30.08           C  
ATOM    299  N   GLN A  38       4.140   6.583  31.382  1.00 31.91           N  
ATOM    300  CA  GLN A  38       3.325   6.250  32.568  1.00 31.91           C  
ATOM    301  C   GLN A  38       3.413   7.308  33.680  1.00 31.91           C  
ATOM    302  CB  GLN A  38       3.590   4.821  33.099  1.00 31.91           C  
ATOM    303  O   GLN A  38       3.457   6.981  34.863  1.00 31.91           O  
ATOM    304  CG  GLN A  38       2.989   3.729  32.204  1.00 31.91           C  
ATOM    305  CD  GLN A  38       2.973   2.343  32.830  1.00 31.91           C  
ATOM    306  NE2 GLN A  38       2.299   1.399  32.211  1.00 31.91           N  
ATOM    307  OE1 GLN A  38       3.549   2.049  33.858  1.00 31.91           O  
ATOM    308  N   GLN A  39       3.328   8.595  33.334  1.00 30.57           N  
ATOM    309  CA  GLN A  39       2.656   9.488  34.281  1.00 30.57           C  
ATOM    310  C   GLN A  39       1.184   9.049  34.346  1.00 30.57           C  
ATOM    311  CB  GLN A  39       2.804  10.961  33.885  1.00 30.57           C  
ATOM    312  O   GLN A  39       0.588   8.803  33.290  1.00 30.57           O  
ATOM    313  CG  GLN A  39       4.205  11.481  34.247  1.00 30.57           C  
ATOM    314  CD  GLN A  39       4.385  12.966  33.949  1.00 30.57           C  
ATOM    315  NE2 GLN A  39       5.434  13.582  34.447  1.00 30.57           N  
ATOM    316  OE1 GLN A  39       3.599  13.601  33.272  1.00 30.57           O  
ATOM    317  N   PRO A  40       0.576   8.886  35.538  1.00 37.29           N  
ATOM    318  CA  PRO A  40      -0.862   8.694  35.615  1.00 37.29           C  
ATOM    319  C   PRO A  40      -1.499   9.881  34.898  1.00 37.29           C  
ATOM    320  CB  PRO A  40      -1.204   8.632  37.109  1.00 37.29           C  
ATOM    321  O   PRO A  40      -1.285  11.021  35.305  1.00 37.29           O  
ATOM    322  CG  PRO A  40      -0.033   9.338  37.793  1.00 37.29           C  
ATOM    323  CD  PRO A  40       1.149   9.093  36.857  1.00 37.29           C  
ATOM    324  N   ALA A  41      -2.223   9.616  33.804  1.00 40.96           N  
ATOM    325  CA  ALA A  41      -2.963  10.663  33.116  1.00 40.96           C  
ATOM    326  C   ALA A  41      -3.796  11.401  34.181  1.00 40.96           C  
ATOM    327  CB  ALA A  41      -3.835  10.049  32.013  1.00 40.96           C  
ATOM    328  O   ALA A  41      -4.491  10.717  34.950  1.00 40.96           O  
ATOM    329  N   PRO A  42      -3.663  12.737  34.306  1.00 45.08           N  
ATOM    330  CA  PRO A  42      -4.421  13.495  35.288  1.00 45.08           C  
ATOM    331  C   PRO A  42      -5.899  13.139  35.138  1.00 45.08           C  
ATOM    332  CB  PRO A  42      -4.112  14.974  35.030  1.00 45.08           C  
ATOM    333  O   PRO A  42      -6.389  12.958  34.022  1.00 45.08           O  
ATOM    334  CG  PRO A  42      -3.539  14.999  33.613  1.00 45.08           C  
ATOM    335  CD  PRO A  42      -2.889  13.629  33.460  1.00 45.08           C  
ATOM    336  N   GLU A  43      -6.583  12.939  36.265  1.00 48.78           N  
ATOM    337  CA  GLU A  43      -8.000  12.587  36.252  1.00 48.78           C  
ATOM    338  C   GLU A  43      -8.754  13.700  35.525  1.00 48.78           C  
ATOM    339  CB  GLU A  43      -8.507  12.337  37.691  1.00 48.78           C  
ATOM    340  O   GLU A  43      -8.772  14.843  35.979  1.00 48.78           O  
ATOM    341  CG  GLU A  43      -9.133  10.940  37.817  1.00 48.78           C  
ATOM    342  CD  GLU A  43      -9.272  10.453  39.265  1.00 48.78           C  
ATOM    343  OE1 GLU A  43      -9.057   9.222  39.448  1.00 48.78           O  
ATOM    344  OE2 GLU A  43      -9.536  11.267  40.169  1.00 48.78           O  
ATOM    345  N   TYR A  44      -9.299  13.381  34.350  1.00 54.87           N  
ATOM    346  CA  TYR A  44      -9.997  14.361  33.539  1.00 54.87           C  
ATOM    347  C   TYR A  44     -11.241  14.828  34.301  1.00 54.87           C  
ATOM    348  CB  TYR A  44     -10.320  13.772  32.162  1.00 54.87           C  
ATOM    349  O   TYR A  44     -12.175  14.060  34.545  1.00 54.87           O  
ATOM    350  CG  TYR A  44     -11.071  14.736  31.268  1.00 54.87           C  
ATOM    351  CD1 TYR A  44     -12.469  14.627  31.146  1.00 54.87           C  
ATOM    352  CD2 TYR A  44     -10.378  15.746  30.571  1.00 54.87           C  
ATOM    353  CE1 TYR A  44     -13.177  15.525  30.328  1.00 54.87           C  
ATOM    354  CE2 TYR A  44     -11.084  16.654  29.758  1.00 54.87           C  
ATOM    355  OH  TYR A  44     -13.188  17.433  28.897  1.00 54.87           O  
ATOM    356  CZ  TYR A  44     -12.488  16.545  29.644  1.00 54.87           C  
ATOM    357  N   HIS A  45     -11.233  16.090  34.717  1.00 55.86           N  
ATOM    358  CA  HIS A  45     -12.398  16.768  35.260  1.00 55.86           C  
ATOM    359  C   HIS A  45     -13.028  17.576  34.136  1.00 55.86           C  
ATOM    360  CB  HIS A  45     -12.008  17.603  36.487  1.00 55.86           C  
ATOM    361  O   HIS A  45     -12.472  18.576  33.687  1.00 55.86           O  
ATOM    362  CG  HIS A  45     -11.708  16.760  37.705  1.00 55.86           C  
ATOM    363  CD2 HIS A  45     -11.025  17.154  38.822  1.00 55.86           C  
ATOM    364  ND1 HIS A  45     -12.086  15.450  37.908  1.00 55.86           N  
ATOM    365  CE1 HIS A  45     -11.640  15.069  39.116  1.00 55.86           C  
ATOM    366  NE2 HIS A  45     -10.998  16.080  39.718  1.00 55.86           N  
ATOM    367  N   GLN A  46     -14.177  17.097  33.661  1.00 60.90           N  
ATOM    368  CA  GLN A  46     -14.955  17.785  32.644  1.00 60.90           C  
ATOM    369  C   GLN A  46     -15.330  19.178  33.184  1.00 60.90           C  
ATOM    370  CB  GLN A  46     -16.173  16.919  32.298  1.00 60.90           C  
ATOM    371  O   GLN A  46     -15.815  19.261  34.321  1.00 60.90           O  
ATOM    372  CG  GLN A  46     -16.735  17.178  30.893  1.00 60.90           C  
ATOM    373  CD  GLN A  46     -17.790  16.143  30.500  1.00 60.90           C  
ATOM    374  NE2 GLN A  46     -18.288  16.183  29.285  1.00 60.90           N  
ATOM    375  OE1 GLN A  46     -18.174  15.281  31.274  1.00 60.90           O  
ATOM    376  N   PRO A  47     -15.080  20.268  32.434  1.00 64.48           N  
ATOM    377  CA  PRO A  47     -15.464  21.605  32.869  1.00 64.48           C  
ATOM    378  C   PRO A  47     -16.962  21.619  33.204  1.00 64.48           C  
ATOM    379  CB  PRO A  47     -15.092  22.543  31.711  1.00 64.48           C  
ATOM    380  O   PRO A  47     -17.767  21.076  32.451  1.00 64.48           O  
ATOM    381  CG  PRO A  47     -14.032  21.771  30.927  1.00 64.48           C  
ATOM    382  CD  PRO A  47     -14.421  20.312  31.138  1.00 64.48           C  
ATOM    383  N   GLN A  48     -17.354  22.176  34.351  1.00 64.34           N  
ATOM    384  CA  GLN A  48     -18.771  22.231  34.720  1.00 64.34           C  
ATOM    385  C   GLN A  48     -19.483  23.293  33.879  1.00 64.34           C  
ATOM    386  CB  GLN A  48     -18.952  22.484  36.226  1.00 64.34           C  
ATOM    387  O   GLN A  48     -19.110  24.465  33.909  1.00 64.34           O  
ATOM    388  CG  GLN A  48     -18.742  21.202  37.046  1.00 64.34           C  
ATOM    389  CD  GLN A  48     -19.012  21.397  38.536  1.00 64.34           C  
ATOM    390  NE2 GLN A  48     -19.397  20.358  39.246  1.00 64.34           N  
ATOM    391  OE1 GLN A  48     -18.878  22.464  39.108  1.00 64.34           O  
ATOM    392  N   ALA A  49     -20.517  22.883  33.141  1.00 67.35           N  
ATOM    393  CA  ALA A  49     -21.380  23.815  32.428  1.00 67.35           C  
ATOM    394  C   ALA A  49     -22.159  24.695  33.433  1.00 67.35           C  
ATOM    395  CB  ALA A  49     -22.315  23.040  31.493  1.00 67.35           C  
ATOM    396  O   ALA A  49     -22.623  24.182  34.459  1.00 67.35           O  
ATOM    397  N   PRO A  50     -22.328  26.003  33.167  1.00 73.60           N  
ATOM    398  CA  PRO A  50     -23.168  26.867  33.991  1.00 73.60           C  
ATOM    399  C   PRO A  50     -24.603  26.327  34.070  1.00 73.60           C  
ATOM    400  CB  PRO A  50     -23.121  28.256  33.342  1.00 73.60           C  
ATOM    401  O   PRO A  50     -25.151  25.876  33.068  1.00 73.60           O  
ATOM    402  CG  PRO A  50     -21.913  28.214  32.406  1.00 73.60           C  
ATOM    403  CD  PRO A  50     -21.738  26.739  32.064  1.00 73.60           C  
ATOM    404  N   ALA A  51     -25.248  26.422  35.237  1.00 71.11           N  
ATOM    405  CA  ALA A  51     -26.582  25.848  35.474  1.00 71.11           C  
ATOM    406  C   ALA A  51     -27.690  26.374  34.534  1.00 71.11           C  
ATOM    407  CB  ALA A  51     -26.951  26.106  36.941  1.00 71.11           C  
ATOM    408  O   ALA A  51     -28.727  25.730  34.398  1.00 71.11           O  
ATOM    409  N   ASN A  52     -27.466  27.523  33.891  1.00 79.89           N  
ATOM    410  CA  ASN A  52     -28.411  28.171  32.979  1.00 79.89           C  
ATOM    411  C   ASN A  52     -28.233  27.744  31.509  1.00 79.89           C  
ATOM    412  CB  ASN A  52     -28.276  29.697  33.133  1.00 79.89           C  
ATOM    413  O   ASN A  52     -28.966  28.227  30.650  1.00 79.89           O  
ATOM    414  CG  ASN A  52     -28.602  30.222  34.520  1.00 79.89           C  
ATOM    415  ND2 ASN A  52     -28.334  31.483  34.762  1.00 79.89           N  
ATOM    416  OD1 ASN A  52     -29.074  29.538  35.411  1.00 79.89           O  
ATOM    417  N   VAL A  53     -27.252  26.889  31.203  1.00 83.64           N  
ATOM    418  CA  VAL A  53     -26.988  26.414  29.840  1.00 83.64           C  
ATOM    419  C   VAL A  53     -27.878  25.214  29.525  1.00 83.64           C  
ATOM    420  CB  VAL A  53     -25.490  26.115  29.635  1.00 83.64           C  
ATOM    421  O   VAL A  53     -28.057  24.319  30.356  1.00 83.64           O  
ATOM    422  CG1 VAL A  53     -25.196  25.544  28.248  1.00 83.64           C  
ATOM    423  CG2 VAL A  53     -24.680  27.411  29.769  1.00 83.64           C  
ATOM    424  N   ALA A  54     -28.446  25.200  28.317  1.00 85.07           N  
ATOM    425  CA  ALA A  54     -29.249  24.088  27.829  1.00 85.07           C  
ATOM    426  C   ALA A  54     -28.444  22.783  27.866  1.00 85.07           C  
ATOM    427  CB  ALA A  54     -29.721  24.400  26.407  1.00 85.07           C  
ATOM    428  O   ALA A  54     -27.302  22.727  27.411  1.00 85.07           O  
ATOM    429  N   LYS A  55     -29.047  21.716  28.394  1.00 83.92           N  
ATOM    430  CA  LYS A  55     -28.435  20.391  28.328  1.00 83.92           C  
ATOM    431  C   LYS A  55     -28.690  19.793  26.952  1.00 83.92           C  
ATOM    432  CB  LYS A  55     -28.960  19.465  29.419  1.00 83.92           C  
ATOM    433  O   LYS A  55     -29.844  19.583  26.586  1.00 83.92           O  
ATOM    434  CG  LYS A  55     -28.641  19.922  30.842  1.00 83.92           C  
ATOM    435  CD  LYS A  55     -29.041  18.778  31.775  1.00 83.92           C  
ATOM    436  CE  LYS A  55     -28.653  19.071  33.219  1.00 83.92           C  
ATOM    437  NZ  LYS A  55     -28.722  17.815  34.002  1.00 83.92           N  
ATOM    438  N   ILE A  56     -27.615  19.495  26.237  1.00 88.05           N  
ATOM    439  CA  ILE A  56     -27.653  18.923  24.894  1.00 88.05           C  
ATOM    440  C   ILE A  56     -26.884  17.610  24.821  1.00 88.05           C  
ATOM    441  CB  ILE A  56     -27.125  19.934  23.859  1.00 88.05           C  
ATOM    442  O   ILE A  56     -26.204  17.210  25.767  1.00 88.05           O  
ATOM    443  CG1 ILE A  56     -25.670  20.372  24.143  1.00 88.05           C  
ATOM    444  CG2 ILE A  56     -28.097  21.115  23.784  1.00 88.05           C  
ATOM    445  CD1 ILE A  56     -24.996  21.042  22.943  1.00 88.05           C  
ATOM    446  N   GLN A  57     -26.994  16.946  23.675  1.00 85.17           N  
ATOM    447  CA  GLN A  57     -26.076  15.889  23.272  1.00 85.17           C  
ATOM    448  C   GLN A  57     -25.633  16.077  21.833  1.00 85.17           C  
ATOM    449  CB  GLN A  57     -26.725  14.519  23.403  1.00 85.17           C  
ATOM    450  O   GLN A  57     -26.375  16.622  21.019  1.00 85.17           O  
ATOM    451  CG  GLN A  57     -27.035  14.165  24.854  1.00 85.17           C  
ATOM    452  CD  GLN A  57     -27.516  12.737  24.954  1.00 85.17           C  
ATOM    453  NE2 GLN A  57     -27.895  12.287  26.123  1.00 85.17           N  
ATOM    454  OE1 GLN A  57     -27.552  11.991  23.997  1.00 85.17           O  
ATOM    455  N   LEU A  58     -24.446  15.563  21.524  1.00 90.63           N  
ATOM    456  CA  LEU A  58     -23.856  15.626  20.197  1.00 90.63           C  
ATOM    457  C   LEU A  58     -23.698  14.233  19.592  1.00 90.63           C  
ATOM    458  CB  LEU A  58     -22.505  16.359  20.270  1.00 90.63           C  
ATOM    459  O   LEU A  58     -23.461  13.249  20.299  1.00 90.63           O  
ATOM    460  CG  LEU A  58     -22.571  17.803  20.797  1.00 90.63           C  
ATOM    461  CD1 LEU A  58     -21.180  18.416  20.707  1.00 90.63           C  
ATOM    462  CD2 LEU A  58     -23.506  18.678  19.972  1.00 90.63           C  
ATOM    463  N   ARG A  59     -23.748  14.162  18.261  1.00 87.11           N  
ATOM    464  CA  ARG A  59     -23.245  13.021  17.488  1.00 87.11           C  
ATOM    465  C   ARG A  59     -22.587  13.490  16.196  1.00 87.11           C  
ATOM    466  CB  ARG A  59     -24.367  11.999  17.230  1.00 87.11           C  
ATOM    467  O   ARG A  59     -22.901  14.558  15.684  1.00 87.11           O  
ATOM    468  CG  ARG A  59     -25.389  12.457  16.177  1.00 87.11           C  
ATOM    469  CD  ARG A  59     -26.516  11.431  16.055  1.00 87.11           C  
ATOM    470  NE  ARG A  59     -27.494  11.821  15.029  1.00 87.11           N  
ATOM    471  NH1 ARG A  59     -29.052  10.181  15.395  1.00 87.11           N  
ATOM    472  NH2 ARG A  59     -29.389  11.728  13.815  1.00 87.11           N  
ATOM    473  CZ  ARG A  59     -28.641  11.240  14.755  1.00 87.11           C  
ATOM    474  N   LEU A  60     -21.724  12.635  15.653  1.00 90.17           N  
ATOM    475  CA  LEU A  60     -21.224  12.763  14.286  1.00 90.17           C  
ATOM    476  C   LEU A  60     -22.055  11.863  13.371  1.00 90.17           C  
ATOM    477  CB  LEU A  60     -19.717  12.450  14.221  1.00 90.17           C  
ATOM    478  O   LEU A  60     -22.200  10.668  13.661  1.00 90.17           O  
ATOM    479  CG  LEU A  60     -18.870  13.294  15.190  1.00 90.17           C  
ATOM    480  CD1 LEU A  60     -17.392  12.931  15.078  1.00 90.17           C  
ATOM    481  CD2 LEU A  60     -19.027  14.793  14.954  1.00 90.17           C  
ATOM    482  N   ALA A  61     -22.585  12.415  12.285  1.00 88.67           N  
ATOM    483  CA  ALA A  61     -23.452  11.741  11.315  1.00 88.67           C  
ATOM    484  C   ALA A  61     -22.948  11.933   9.868  1.00 88.67           C  
ATOM    485  CB  ALA A  61     -24.877  12.270  11.522  1.00 88.67           C  
ATOM    486  O   ALA A  61     -21.902  12.540   9.647  1.00 88.67           O  
ATOM    487  N   GLY A  62     -23.675  11.392   8.886  1.00 85.90           N  
ATOM    488  CA  GLY A  62     -23.366  11.558   7.459  1.00 85.90           C  
ATOM    489  C   GLY A  62     -22.440  10.493   6.856  1.00 85.90           C  
ATOM    490  O   GLY A  62     -22.240   9.422   7.435  1.00 85.90           O  
ATOM    491  N   GLN A  63     -21.916  10.785   5.663  1.00 81.44           N  
ATOM    492  CA  GLN A  63     -21.014   9.926   4.883  1.00 81.44           C  
ATOM    493  C   GLN A  63     -19.591   9.996   5.444  1.00 81.44           C  
ATOM    494  CB  GLN A  63     -21.024  10.358   3.409  1.00 81.44           C  
ATOM    495  O   GLN A  63     -18.801  10.860   5.083  1.00 81.44           O  
ATOM    496  CG  GLN A  63     -22.369  10.112   2.714  1.00 81.44           C  
ATOM    497  CD  GLN A  63     -22.366  10.582   1.262  1.00 81.44           C  
ATOM    498  NE2 GLN A  63     -23.475  10.483   0.564  1.00 81.44           N  
ATOM    499  OE1 GLN A  63     -21.393  11.064   0.718  1.00 81.44           O  
ATOM    500  N   LYS A  64     -19.269   9.114   6.388  1.00 82.63           N  
ATOM    501  CA  LYS A  64     -18.006   9.171   7.132  1.00 82.63           C  
ATOM    502  C   LYS A  64     -16.863   8.480   6.395  1.00 82.63           C  
ATOM    503  CB  LYS A  64     -18.192   8.523   8.501  1.00 82.63           C  
ATOM    504  O   LYS A  64     -17.026   7.334   5.970  1.00 82.63           O  
ATOM    505  CG  LYS A  64     -19.266   9.215   9.339  1.00 82.63           C  
ATOM    506  CD  LYS A  64     -19.349   8.546  10.706  1.00 82.63           C  
ATOM    507  CE  LYS A  64     -20.487   9.207  11.467  1.00 82.63           C  
ATOM    508  NZ  LYS A  64     -20.588   8.644  12.827  1.00 82.63           N  
ATOM    509  N   ARG A  65     -15.671   9.092   6.392  1.00 83.18           N  
ATOM    510  CA  ARG A  65     -14.422   8.420   5.991  1.00 83.18           C  
ATOM    511  C   ARG A  65     -13.698   7.789   7.180  1.00 83.18           C  
ATOM    512  CB  ARG A  65     -13.489   9.373   5.224  1.00 83.18           C  
ATOM    513  O   ARG A  65     -12.919   6.858   6.991  1.00 83.18           O  
ATOM    514  CG  ARG A  65     -14.165  10.144   4.079  1.00 83.18           C  
ATOM    515  CD  ARG A  65     -13.184  11.151   3.470  1.00 83.18           C  
ATOM    516  NE  ARG A  65     -13.739  11.774   2.254  1.00 83.18           N  
ATOM    517  NH1 ARG A  65     -12.377  13.625   2.164  1.00 83.18           N  
ATOM    518  NH2 ARG A  65     -13.807  13.228   0.501  1.00 83.18           N  
ATOM    519  CZ  ARG A  65     -13.308  12.869   1.650  1.00 83.18           C  
ATOM    520  N   LYS A  66     -13.988   8.235   8.411  1.00 82.18           N  
ATOM    521  CA  LYS A  66     -13.550   7.630   9.688  1.00 82.18           C  
ATOM    522  C   LYS A  66     -14.658   7.647  10.733  1.00 82.18           C  
ATOM    523  CB  LYS A  66     -12.340   8.374  10.276  1.00 82.18           C  
ATOM    524  O   LYS A  66     -15.582   8.445  10.691  1.00 82.18           O  
ATOM    525  CG  LYS A  66     -11.137   8.353   9.350  1.00 82.18           C  
ATOM    526  CD  LYS A  66      -9.970   9.112   9.985  1.00 82.18           C  
ATOM    527  CE  LYS A  66      -8.901   8.961   8.931  1.00 82.18           C  
ATOM    528  NZ  LYS A  66      -7.556   9.441   9.282  1.00 82.18           N  
ATOM    529  N   HIS A  67     -14.532   6.808  11.755  1.00 80.03           N  
ATOM    530  CA  HIS A  67     -15.472   6.813  12.883  1.00 80.03           C  
ATOM    531  C   HIS A  67     -15.418   8.101  13.742  1.00 80.03           C  
ATOM    532  CB  HIS A  67     -15.216   5.565  13.738  1.00 80.03           C  
ATOM    533  O   HIS A  67     -16.357   8.357  14.496  1.00 80.03           O  
ATOM    534  CG  HIS A  67     -13.980   5.680  14.595  1.00 80.03           C  
ATOM    535  CD2 HIS A  67     -13.965   5.975  15.931  1.00 80.03           C  
ATOM    536  ND1 HIS A  67     -12.666   5.645  14.176  1.00 80.03           N  
ATOM    537  CE1 HIS A  67     -11.886   5.931  15.233  1.00 80.03           C  
ATOM    538  NE2 HIS A  67     -12.638   6.128  16.330  1.00 80.03           N  
ATOM    539  N   SER A  68     -14.325   8.867  13.659  1.00 87.47           N  
ATOM    540  CA  SER A  68     -13.996  10.069  14.443  1.00 87.47           C  
ATOM    541  C   SER A  68     -14.334  11.386  13.732  1.00 87.47           C  
ATOM    542  CB  SER A  68     -12.509  10.009  14.845  1.00 87.47           C  
ATOM    543  O   SER A  68     -13.919  12.452  14.176  1.00 87.47           O  
ATOM    544  OG  SER A  68     -11.719   9.643  13.723  1.00 87.47           O  
ATOM    545  N   GLU A  69     -15.102  11.331  12.648  1.00 91.74           N  
ATOM    546  CA  GLU A  69     -15.503  12.504  11.872  1.00 91.74           C  
ATOM    547  C   GLU A  69     -16.959  12.403  11.401  1.00 91.74           C  
ATOM    548  CB  GLU A  69     -14.534  12.709  10.701  1.00 91.74           C  
ATOM    549  O   GLU A  69     -17.588  11.338  11.465  1.00 91.74           O  
ATOM    550  CG  GLU A  69     -14.608  11.550   9.709  1.00 91.74           C  
ATOM    551  CD  GLU A  69     -13.662  11.723   8.532  1.00 91.74           C  
ATOM    552  OE1 GLU A  69     -14.135  11.384   7.429  1.00 91.74           O  
ATOM    553  OE2 GLU A  69     -12.487  12.102   8.728  1.00 91.74           O  
ATOM    554  N   GLY A  70     -17.499  13.532  10.952  1.00 92.72           N  
ATOM    555  CA  GLY A  70     -18.822  13.616  10.344  1.00 92.72           C  
ATOM    556  C   GLY A  70     -19.493  14.969  10.555  1.00 92.72           C  
ATOM    557  O   GLY A  70     -18.949  15.860  11.210  1.00 92.72           O  
ATOM    558  N   ARG A  71     -20.708  15.096  10.016  1.00 95.44           N  
ATOM    559  CA  ARG A  71     -21.602  16.236  10.251  1.00 95.44           C  
ATOM    560  C   ARG A  71     -21.960  16.325  11.732  1.00 95.44           C  
ATOM    561  CB  ARG A  71     -22.856  16.090   9.379  1.00 95.44           C  
ATOM    562  O   ARG A  71     -22.281  15.298  12.339  1.00 95.44           O  
ATOM    563  CG  ARG A  71     -23.824  17.277   9.539  1.00 95.44           C  
ATOM    564  CD  ARG A  71     -25.029  17.161   8.602  1.00 95.44           C  
ATOM    565  NE  ARG A  71     -25.790  15.921   8.852  1.00 95.44           N  
ATOM    566  NH1 ARG A  71     -25.290  14.772   6.917  1.00 95.44           N  
ATOM    567  NH2 ARG A  71     -26.711  13.924   8.403  1.00 95.44           N  
ATOM    568  CZ  ARG A  71     -25.916  14.886   8.050  1.00 95.44           C  
ATOM    569  N   VAL A  72     -21.919  17.529  12.295  1.00 96.16           N  
ATOM    570  CA  VAL A  72     -22.297  17.778  13.690  1.00 96.16           C  
ATOM    571  C   VAL A  72     -23.814  17.841  13.793  1.00 96.16           C  
ATOM    572  CB  VAL A  72     -21.662  19.069  14.241  1.00 96.16           C  
ATOM    573  O   VAL A  72     -24.459  18.671  13.158  1.00 96.16           O  
ATOM    574  CG1 VAL A  72     -21.975  19.253  15.735  1.00 96.16           C  
ATOM    575  CG2 VAL A  72     -20.138  19.027  14.096  1.00 96.16           C  
ATOM    576  N   GLU A  73     -24.388  16.970  14.616  1.00 95.16           N  
ATOM    577  CA  GLU A  73     -25.806  17.022  14.955  1.00 95.16           C  
ATOM    578  C   GLU A  73     -25.979  17.168  16.466  1.00 95.16           C  
ATOM    579  CB  GLU A  73     -26.549  15.802  14.393  1.00 95.16           C  
ATOM    580  O   GLU A  73     -25.265  16.536  17.252  1.00 95.16           O  
ATOM    581  CG  GLU A  73     -26.646  15.838  12.858  1.00 95.16           C  
ATOM    582  CD  GLU A  73     -27.359  14.615  12.266  1.00 95.16           C  
ATOM    583  OE1 GLU A  73     -27.405  14.502  11.016  1.00 95.16           O  
ATOM    584  OE2 GLU A  73     -27.790  13.725  13.042  1.00 95.16           O  
ATOM    585  N   VAL A  74     -26.941  18.003  16.854  1.00 93.85           N  
ATOM    586  CA  VAL A  74     -27.287  18.343  18.233  1.00 93.85           C  
ATOM    587  C   VAL A  74     -28.674  17.798  18.542  1.00 93.85           C  
ATOM    588  CB  VAL A  74     -27.252  19.866  18.481  1.00 93.85           C  
ATOM    589  O   VAL A  74     -29.618  18.004  17.780  1.00 93.85           O  
ATOM    590  CG1 VAL A  74     -27.421  20.176  19.974  1.00 93.85           C  
ATOM    591  CG2 VAL A  74     -25.948  20.517  18.015  1.00 93.85           C  
ATOM    592  N   TYR A  75     -28.809  17.111  19.670  1.00 89.07           N  
ATOM    593  CA  TYR A  75     -30.107  16.744  20.215  1.00 89.07           C  
ATOM    594  C   TYR A  75     -30.565  17.817  21.196  1.00 89.07           C  
ATOM    595  CB  TYR A  75     -30.046  15.367  20.868  1.00 89.07           C  
ATOM    596  O   TYR A  75     -29.965  17.994  22.262  1.00 89.07           O  
ATOM    597  CG  TYR A  75     -31.417  14.826  21.206  1.00 89.07           C  
ATOM    598  CD1 TYR A  75     -31.907  14.897  22.523  1.00 89.07           C  
ATOM    599  CD2 TYR A  75     -32.210  14.267  20.188  1.00 89.07           C  
ATOM    600  CE1 TYR A  75     -33.155  14.328  22.842  1.00 89.07           C  
ATOM    601  CE2 TYR A  75     -33.462  13.708  20.497  1.00 89.07           C  
ATOM    602  OH  TYR A  75     -35.078  13.069  22.131  1.00 89.07           O  
ATOM    603  CZ  TYR A  75     -33.920  13.707  21.829  1.00 89.07           C  
ATOM    604  N   TYR A  76     -31.631  18.518  20.827  1.00 90.12           N  
ATOM    605  CA  TYR A  76     -32.247  19.575  21.617  1.00 90.12           C  
ATOM    606  C   TYR A  76     -33.768  19.507  21.445  1.00 90.12           C  
ATOM    607  CB  TYR A  76     -31.662  20.931  21.201  1.00 90.12           C  
ATOM    608  O   TYR A  76     -34.260  19.168  20.374  1.00 90.12           O  
ATOM    609  CG  TYR A  76     -32.242  22.103  21.964  1.00 90.12           C  
ATOM    610  CD1 TYR A  76     -33.164  22.960  21.336  1.00 90.12           C  
ATOM    611  CD2 TYR A  76     -31.885  22.318  23.310  1.00 90.12           C  
ATOM    612  CE1 TYR A  76     -33.716  24.045  22.042  1.00 90.12           C  
ATOM    613  CE2 TYR A  76     -32.440  23.400  24.020  1.00 90.12           C  
ATOM    614  OH  TYR A  76     -33.861  25.328  24.066  1.00 90.12           O  
ATOM    615  CZ  TYR A  76     -33.344  24.274  23.381  1.00 90.12           C  
ATOM    616  N   ASP A  77     -34.509  19.751  22.527  1.00 87.79           N  
ATOM    617  CA  ASP A  77     -35.983  19.742  22.552  1.00 87.79           C  
ATOM    618  C   ASP A  77     -36.642  18.506  21.894  1.00 87.79           C  
ATOM    619  CB  ASP A  77     -36.520  21.088  22.040  1.00 87.79           C  
ATOM    620  O   ASP A  77     -37.600  18.591  21.131  1.00 87.79           O  
ATOM    621  CG  ASP A  77     -37.964  21.348  22.486  1.00 87.79           C  
ATOM    622  OD1 ASP A  77     -38.329  20.865  23.587  1.00 87.79           O  
ATOM    623  OD2 ASP A  77     -38.666  22.096  21.772  1.00 87.79           O  
ATOM    624  N   GLY A  78     -36.094  17.317  22.162  1.00 84.39           N  
ATOM    625  CA  GLY A  78     -36.675  16.051  21.702  1.00 84.39           C  
ATOM    626  C   GLY A  78     -36.388  15.671  20.244  1.00 84.39           C  
ATOM    627  O   GLY A  78     -36.855  14.622  19.802  1.00 84.39           O  
ATOM    628  N   GLN A  79     -35.613  16.465  19.497  1.00 90.66           N  
ATOM    629  CA  GLN A  79     -35.268  16.169  18.103  1.00 90.66           C  
ATOM    630  C   GLN A  79     -33.790  16.444  17.787  1.00 90.66           C  
ATOM    631  CB  GLN A  79     -36.239  16.884  17.143  1.00 90.66           C  
ATOM    632  O   GLN A  79     -33.143  17.325  18.357  1.00 90.66           O  
ATOM    633  CG  GLN A  79     -36.146  18.410  17.231  1.00 90.66           C  
ATOM    634  CD  GLN A  79     -37.169  19.168  16.391  1.00 90.66           C  
ATOM    635  NE2 GLN A  79     -37.186  20.480  16.463  1.00 90.66           N  
ATOM    636  OE1 GLN A  79     -37.965  18.614  15.651  1.00 90.66           O  
ATOM    637  N   TRP A  80     -33.243  15.663  16.854  1.00 91.76           N  
ATOM    638  CA  TRP A  80     -31.930  15.939  16.272  1.00 91.76           C  
ATOM    639  C   TRP A  80     -32.044  17.080  15.261  1.00 91.76           C  
ATOM    640  CB  TRP A  80     -31.347  14.676  15.624  1.00 91.76           C  
ATOM    641  O   TRP A  80     -33.022  17.148  14.521  1.00 91.76           O  
ATOM    642  CG  TRP A  80     -30.872  13.635  16.593  1.00 91.76           C  
ATOM    643  CD1 TRP A  80     -31.561  12.543  16.995  1.00 91.76           C  
ATOM    644  CD2 TRP A  80     -29.627  13.625  17.354  1.00 91.76           C  
ATOM    645  CE2 TRP A  80     -29.623  12.476  18.201  1.00 91.76           C  
ATOM    646  CE3 TRP A  80     -28.524  14.497  17.452  1.00 91.76           C  
ATOM    647  NE1 TRP A  80     -30.828  11.856  17.946  1.00 91.76           N  
ATOM    648  CH2 TRP A  80     -27.490  13.089  19.164  1.00 91.76           C  
ATOM    649  CZ2 TRP A  80     -28.572  12.196  19.088  1.00 91.76           C  
ATOM    650  CZ3 TRP A  80     -27.476  14.238  18.355  1.00 91.76           C  
ATOM    651  N   GLY A  81     -31.034  17.940  15.227  1.00 95.89           N  
ATOM    652  CA  GLY A  81     -30.861  18.989  14.228  1.00 95.89           C  
ATOM    653  C   GLY A  81     -29.385  19.258  13.967  1.00 95.89           C  
ATOM    654  O   GLY A  81     -28.527  18.730  14.678  1.00 95.89           O  
ATOM    655  N   THR A  82     -29.080  20.048  12.947  1.00 97.49           N  
ATOM    656  CA  THR A  82     -27.703  20.334  12.518  1.00 97.49           C  
ATOM    657  C   THR A  82     -27.171  21.636  13.115  1.00 97.49           C  
ATOM    658  CB  THR A  82     -27.597  20.339  10.989  1.00 97.49           C  
ATOM    659  O   THR A  82     -27.817  22.271  13.951  1.00 97.49           O  
ATOM    660  CG2 THR A  82     -28.035  19.010  10.384  1.00 97.49           C  
ATOM    661  OG1 THR A  82     -28.410  21.340  10.456  1.00 97.49           O  
ATOM    662  N   VAL A  83     -25.955  22.002  12.723  1.00 98.17           N  
ATOM    663  CA  VAL A  83     -25.266  23.234  13.107  1.00 98.17           C  
ATOM    664  C   VAL A  83     -24.775  23.900  11.825  1.00 98.17           C  
ATOM    665  CB  VAL A  83     -24.096  22.896  14.047  1.00 98.17           C  
ATOM    666  O   VAL A  83     -24.191  23.202  10.994  1.00 98.17           O  
ATOM    667  CG1 VAL A  83     -23.296  24.133  14.426  1.00 98.17           C  
ATOM    668  CG2 VAL A  83     -24.575  22.214  15.333  1.00 98.17           C  
ATOM    669  N   CYS A  84     -25.021  25.201  11.665  1.00 97.90           N  
ATOM    670  CA  CYS A  84     -24.533  25.958  10.516  1.00 97.90           C  
ATOM    671  C   CYS A  84     -23.010  26.173  10.590  1.00 97.90           C  
ATOM    672  CB  CYS A  84     -25.299  27.278  10.358  1.00 97.90           C  
ATOM    673  O   CYS A  84     -22.424  26.204  11.677  1.00 97.90           O  
ATOM    674  SG  CYS A  84     -24.888  28.075   8.787  1.00 97.90           S  
ATOM    675  N   ASP A  85     -22.366  26.269   9.430  1.00 97.27           N  
ATOM    676  CA  ASP A  85     -20.937  26.522   9.275  1.00 97.27           C  
ATOM    677  C   ASP A  85     -20.550  28.012   9.327  1.00 97.27           C  
ATOM    678  CB  ASP A  85     -20.418  25.802   8.019  1.00 97.27           C  
ATOM    679  O   ASP A  85     -19.363  28.312   9.496  1.00 97.27           O  
ATOM    680  CG  ASP A  85     -21.042  26.237   6.691  1.00 97.27           C  
ATOM    681  OD1 ASP A  85     -21.741  27.257   6.645  1.00 97.27           O  
ATOM    682  OD2 ASP A  85     -20.804  25.507   5.698  1.00 97.27           O  
ATOM    683  N   ASP A  86     -21.522  28.927   9.293  1.00 96.94           N  
ATOM    684  CA  ASP A  86     -21.308  30.365   9.457  1.00 96.94           C  
ATOM    685  C   ASP A  86     -20.656  30.699  10.810  1.00 96.94           C  
ATOM    686  CB  ASP A  86     -22.618  31.149   9.249  1.00 96.94           C  
ATOM    687  O   ASP A  86     -21.072  30.259  11.888  1.00 96.94           O  
ATOM    688  CG  ASP A  86     -22.921  31.486   7.779  1.00 96.94           C  
ATOM    689  OD1 ASP A  86     -22.076  31.175   6.908  1.00 96.94           O  
ATOM    690  OD2 ASP A  86     -23.919  32.198   7.545  1.00 96.94           O  
ATOM    691  N   ASP A  87     -19.561  31.464  10.738  1.00 95.18           N  
ATOM    692  CA  ASP A  87     -18.638  31.791  11.835  1.00 95.18           C  
ATOM    693  C   ASP A  87     -18.112  30.591  12.650  1.00 95.18           C  
ATOM    694  CB  ASP A  87     -19.225  32.886  12.737  1.00 95.18           C  
ATOM    695  O   ASP A  87     -17.450  30.770  13.684  1.00 95.18           O  
ATOM    696  CG  ASP A  87     -19.355  34.248  12.055  1.00 95.18           C  
ATOM    697  OD1 ASP A  87     -18.427  34.617  11.298  1.00 95.18           O  
ATOM    698  OD2 ASP A  87     -20.305  34.979  12.418  1.00 95.18           O  
ATOM    699  N   PHE A  88     -18.338  29.357  12.188  1.00 97.12           N  
ATOM    700  CA  PHE A  88     -17.815  28.177  12.851  1.00 97.12           C  
ATOM    701  C   PHE A  88     -16.286  28.183  12.781  1.00 97.12           C  
ATOM    702  CB  PHE A  88     -18.431  26.899  12.278  1.00 97.12           C  
ATOM    703  O   PHE A  88     -15.660  28.557  11.790  1.00 97.12           O  
ATOM    704  CG  PHE A  88     -18.222  25.688  13.167  1.00 97.12           C  
ATOM    705  CD1 PHE A  88     -17.040  24.932  13.070  1.00 97.12           C  
ATOM    706  CD2 PHE A  88     -19.233  25.285  14.058  1.00 97.12           C  
ATOM    707  CE1 PHE A  88     -16.878  23.771  13.844  1.00 97.12           C  
ATOM    708  CE2 PHE A  88     -19.063  24.133  14.849  1.00 97.12           C  
ATOM    709  CZ  PHE A  88     -17.886  23.371  14.739  1.00 97.12           C  
ATOM    710  N   SER A  89     -15.643  27.775  13.873  1.00 95.84           N  
ATOM    711  CA  SER A  89     -14.187  27.831  13.994  1.00 95.84           C  
ATOM    712  C   SER A  89     -13.609  26.539  14.552  1.00 95.84           C  
ATOM    713  CB  SER A  89     -13.777  29.042  14.838  1.00 95.84           C  
ATOM    714  O   SER A  89     -14.298  25.718  15.163  1.00 95.84           O  
ATOM    715  OG  SER A  89     -14.192  28.873  16.180  1.00 95.84           O  
ATOM    716  N   ILE A  90     -12.288  26.384  14.425  1.00 97.06           N  
ATOM    717  CA  ILE A  90     -11.572  25.254  15.030  1.00 97.06           C  
ATOM    718  C   ILE A  90     -11.762  25.202  16.556  1.00 97.06           C  
ATOM    719  CB  ILE A  90     -10.082  25.292  14.623  1.00 97.06           C  
ATOM    720  O   ILE A  90     -11.759  24.123  17.144  1.00 97.06           O  
ATOM    721  CG1 ILE A  90      -9.336  23.978  14.939  1.00 97.06           C  
ATOM    722  CG2 ILE A  90      -9.334  26.472  15.272  1.00 97.06           C  
ATOM    723  CD1 ILE A  90      -9.854  22.768  14.150  1.00 97.06           C  
ATOM    724  N   HIS A  91     -11.998  26.344  17.210  1.00 97.51           N  
ATOM    725  CA  HIS A  91     -12.309  26.395  18.637  1.00 97.51           C  
ATOM    726  C   HIS A  91     -13.639  25.705  18.952  1.00 97.51           C  
ATOM    727  CB  HIS A  91     -12.319  27.853  19.107  1.00 97.51           C  
ATOM    728  O   HIS A  91     -13.693  24.889  19.873  1.00 97.51           O  
ATOM    729  CG  HIS A  91     -10.985  28.530  18.948  1.00 97.51           C  
ATOM    730  CD2 HIS A  91     -10.711  29.621  18.168  1.00 97.51           C  
ATOM    731  ND1 HIS A  91      -9.807  28.151  19.549  1.00 97.51           N  
ATOM    732  CE1 HIS A  91      -8.843  28.986  19.133  1.00 97.51           C  
ATOM    733  NE2 HIS A  91      -9.344  29.897  18.288  1.00 97.51           N  
ATOM    734  N   ALA A  92     -14.681  25.956  18.154  1.00 97.75           N  
ATOM    735  CA  ALA A  92     -15.953  25.246  18.270  1.00 97.75           C  
ATOM    736  C   ALA A  92     -15.779  23.746  17.992  1.00 97.75           C  
ATOM    737  CB  ALA A  92     -16.976  25.897  17.332  1.00 97.75           C  
ATOM    738  O   ALA A  92     -16.273  22.914  18.755  1.00 97.75           O  
ATOM    739  N   ALA A  93     -14.975  23.385  16.987  1.00 97.45           N  
ATOM    740  CA  ALA A  93     -14.639  21.990  16.711  1.00 97.45           C  
ATOM    741  C   ALA A  93     -13.965  21.299  17.912  1.00 97.45           C  
ATOM    742  CB  ALA A  93     -13.745  21.924  15.471  1.00 97.45           C  
ATOM    743  O   ALA A  93     -14.317  20.168  18.248  1.00 97.45           O  
ATOM    744  N   HIS A  94     -13.032  21.966  18.604  1.00 96.93           N  
ATOM    745  CA  HIS A  94     -12.415  21.423  19.820  1.00 96.93           C  
ATOM    746  C   HIS A  94     -13.440  21.176  20.930  1.00 96.93           C  
ATOM    747  CB  HIS A  94     -11.305  22.346  20.345  1.00 96.93           C  
ATOM    748  O   HIS A  94     -13.331  20.160  21.619  1.00 96.93           O  
ATOM    749  CG  HIS A  94      -9.989  22.176  19.636  1.00 96.93           C  
ATOM    750  CD2 HIS A  94      -9.368  23.105  18.848  1.00 96.93           C  
ATOM    751  ND1 HIS A  94      -9.148  21.087  19.718  1.00 96.93           N  
ATOM    752  CE1 HIS A  94      -8.064  21.343  18.960  1.00 96.93           C  
ATOM    753  NE2 HIS A  94      -8.151  22.568  18.431  1.00 96.93           N  
ATOM    754  N   VAL A  95     -14.430  22.061  21.098  1.00 96.24           N  
ATOM    755  CA  VAL A  95     -15.531  21.857  22.054  1.00 96.24           C  
ATOM    756  C   VAL A  95     -16.338  20.622  21.664  1.00 96.24           C  
ATOM    757  CB  VAL A  95     -16.437  23.099  22.177  1.00 96.24           C  
ATOM    758  O   VAL A  95     -16.487  19.731  22.497  1.00 96.24           O  
ATOM    759  CG1 VAL A  95     -17.607  22.860  23.139  1.00 96.24           C  
ATOM    760  CG2 VAL A  95     -15.650  24.299  22.713  1.00 96.24           C  
ATOM    761  N   VAL A  96     -16.754  20.507  20.398  1.00 95.58           N  
ATOM    762  CA  VAL A  96     -17.492  19.341  19.876  1.00 95.58           C  
ATOM    763  C   VAL A  96     -16.717  18.044  20.103  1.00 95.58           C  
ATOM    764  CB  VAL A  96     -17.808  19.513  18.373  1.00 95.58           C  
ATOM    765  O   VAL A  96     -17.235  17.100  20.697  1.00 95.58           O  
ATOM    766  CG1 VAL A  96     -18.391  18.242  17.743  1.00 95.58           C  
ATOM    767  CG2 VAL A  96     -18.812  20.644  18.152  1.00 95.58           C  
ATOM    768  N   CYS A  97     -15.455  17.985  19.672  1.00 94.39           N  
ATOM    769  CA  CYS A  97     -14.640  16.780  19.796  1.00 94.39           C  
ATOM    770  C   CYS A  97     -14.414  16.394  21.261  1.00 94.39           C  
ATOM    771  CB  CYS A  97     -13.321  16.981  19.043  1.00 94.39           C  
ATOM    772  O   CYS A  97     -14.530  15.216  21.603  1.00 94.39           O  
ATOM    773  SG  CYS A  97     -13.503  16.914  17.242  1.00 94.39           S  
ATOM    774  N   ARG A  98     -14.162  17.368  22.142  1.00 91.77           N  
ATOM    775  CA  ARG A  98     -13.997  17.127  23.580  1.00 91.77           C  
ATOM    776  C   ARG A  98     -15.292  16.674  24.247  1.00 91.77           C  
ATOM    777  CB  ARG A  98     -13.429  18.395  24.218  1.00 91.77           C  
ATOM    778  O   ARG A  98     -15.253  15.758  25.064  1.00 91.77           O  
ATOM    779  CG  ARG A  98     -13.182  18.233  25.723  1.00 91.77           C  
ATOM    780  CD  ARG A  98     -12.400  19.426  26.273  1.00 91.77           C  
ATOM    781  NE  ARG A  98     -13.186  20.669  26.182  1.00 91.77           N  
ATOM    782  NH1 ARG A  98     -11.631  21.984  25.089  1.00 91.77           N  
ATOM    783  NH2 ARG A  98     -13.607  22.807  25.548  1.00 91.77           N  
ATOM    784  CZ  ARG A  98     -12.806  21.798  25.615  1.00 91.77           C  
ATOM    785  N   GLU A  99     -16.426  17.269  23.889  1.00 90.86           N  
ATOM    786  CA  GLU A  99     -17.756  16.872  24.368  1.00 90.86           C  
ATOM    787  C   GLU A  99     -18.143  15.461  23.894  1.00 90.86           C  
ATOM    788  CB  GLU A  99     -18.772  17.939  23.933  1.00 90.86           C  
ATOM    789  O   GLU A  99     -18.839  14.734  24.600  1.00 90.86           O  
ATOM    790  CG  GLU A  99     -20.195  17.665  24.446  1.00 90.86           C  
ATOM    791  CD  GLU A  99     -21.136  18.867  24.280  1.00 90.86           C  
ATOM    792  OE1 GLU A  99     -22.210  18.871  24.919  1.00 90.86           O  
ATOM    793  OE2 GLU A  99     -20.781  19.837  23.579  1.00 90.86           O  
ATOM    794  N   LEU A 100     -17.613  15.023  22.750  1.00 88.26           N  
ATOM    795  CA  LEU A 100     -17.719  13.650  22.245  1.00 88.26           C  
ATOM    796  C   LEU A 100     -16.658  12.684  22.818  1.00 88.26           C  
ATOM    797  CB  LEU A 100     -17.662  13.708  20.712  1.00 88.26           C  
ATOM    798  O   LEU A 100     -16.662  11.496  22.483  1.00 88.26           O  
ATOM    799  CG  LEU A 100     -18.896  14.344  20.050  1.00 88.26           C  
ATOM    800  CD1 LEU A 100     -18.587  14.540  18.570  1.00 88.26           C  
ATOM    801  CD2 LEU A 100     -20.123  13.439  20.164  1.00 88.26           C  
ATOM    802  N   GLY A 101     -15.755  13.163  23.679  1.00 86.48           N  
ATOM    803  CA  GLY A 101     -14.735  12.358  24.358  1.00 86.48           C  
ATOM    804  C   GLY A 101     -13.433  12.143  23.579  1.00 86.48           C  
ATOM    805  O   GLY A 101     -12.605  11.319  23.978  1.00 86.48           O  
ATOM    806  N   TYR A 102     -13.223  12.864  22.481  1.00 88.30           N  
ATOM    807  CA  TYR A 102     -11.952  12.900  21.758  1.00 88.30           C  
ATOM    808  C   TYR A 102     -11.015  13.949  22.352  1.00 88.30           C  
ATOM    809  CB  TYR A 102     -12.187  13.165  20.274  1.00 88.30           C  
ATOM    810  O   TYR A 102     -11.455  14.959  22.891  1.00 88.30           O  
ATOM    811  CG  TYR A 102     -13.061  12.127  19.607  1.00 88.30           C  
ATOM    812  CD1 TYR A 102     -12.503  10.900  19.212  1.00 88.30           C  
ATOM    813  CD2 TYR A 102     -14.421  12.391  19.368  1.00 88.30           C  
ATOM    814  CE1 TYR A 102     -13.277   9.963  18.506  1.00 88.30           C  
ATOM    815  CE2 TYR A 102     -15.218  11.435  18.711  1.00 88.30           C  
ATOM    816  OH  TYR A 102     -15.407   9.297  17.642  1.00 88.30           O  
ATOM    817  CZ  TYR A 102     -14.640  10.233  18.257  1.00 88.30           C  
ATOM    818  N   VAL A 103      -9.706  13.712  22.258  1.00 88.71           N  
ATOM    819  CA  VAL A 103      -8.703  14.603  22.865  1.00 88.71           C  
ATOM    820  C   VAL A 103      -8.737  15.998  22.244  1.00 88.71           C  
ATOM    821  CB  VAL A 103      -7.298  13.978  22.761  1.00 88.71           C  
ATOM    822  O   VAL A 103      -8.594  16.990  22.953  1.00 88.71           O  
ATOM    823  CG1 VAL A 103      -6.171  14.926  23.188  1.00 88.71           C  
ATOM    824  CG2 VAL A 103      -7.207  12.741  23.666  1.00 88.71           C  
ATOM    825  N   GLU A 104      -8.929  16.073  20.929  1.00 92.61           N  
ATOM    826  CA  GLU A 104      -8.849  17.321  20.175  1.00 92.61           C  
ATOM    827  C   GLU A 104      -9.558  17.208  18.820  1.00 92.61           C  
ATOM    828  CB  GLU A 104      -7.371  17.722  19.996  1.00 92.61           C  
ATOM    829  O   GLU A 104      -9.765  16.100  18.314  1.00 92.61           O  
ATOM    830  CG  GLU A 104      -6.552  16.736  19.147  1.00 92.61           C  
ATOM    831  CD  GLU A 104      -5.038  16.976  19.221  1.00 92.61           C  
ATOM    832  OE1 GLU A 104      -4.314  15.980  18.969  1.00 92.61           O  
ATOM    833  OE2 GLU A 104      -4.622  18.097  19.580  1.00 92.61           O  
ATOM    834  N   ALA A 105      -9.895  18.358  18.233  1.00 95.72           N  
ATOM    835  CA  ALA A 105     -10.222  18.467  16.820  1.00 95.72           C  
ATOM    836  C   ALA A 105      -8.931  18.579  16.005  1.00 95.72           C  
ATOM    837  CB  ALA A 105     -11.133  19.676  16.604  1.00 95.72           C  
ATOM    838  O   ALA A 105      -8.000  19.274  16.406  1.00 95.72           O  
ATOM    839  N   LYS A 106      -8.882  17.891  14.865  1.00 94.79           N  
ATOM    840  CA  LYS A 106      -7.826  18.042  13.857  1.00 94.79           C  
ATOM    841  C   LYS A 106      -8.187  19.123  12.840  1.00 94.79           C  
ATOM    842  CB  LYS A 106      -7.586  16.705  13.147  1.00 94.79           C  
ATOM    843  O   LYS A 106      -7.318  19.878  12.424  1.00 94.79           O  
ATOM    844  CG  LYS A 106      -6.864  15.685  14.037  1.00 94.79           C  
ATOM    845  CD  LYS A 106      -6.636  14.390  13.249  1.00 94.79           C  
ATOM    846  CE  LYS A 106      -5.694  13.447  14.001  1.00 94.79           C  
ATOM    847  NZ  LYS A 106      -5.545  12.161  13.273  1.00 94.79           N  
ATOM    848  N   SER A 107      -9.455  19.185  12.446  1.00 95.73           N  
ATOM    849  CA  SER A 107      -9.994  20.178  11.517  1.00 95.73           C  
ATOM    850  C   SER A 107     -11.526  20.209  11.590  1.00 95.73           C  
ATOM    851  CB  SER A 107      -9.524  19.889  10.080  1.00 95.73           C  
ATOM    852  O   SER A 107     -12.149  19.435  12.324  1.00 95.73           O  
ATOM    853  OG  SER A 107      -9.964  18.621   9.638  1.00 95.73           O  
ATOM    854  N   TRP A 108     -12.135  21.112  10.828  1.00 95.83           N  
ATOM    855  CA  TRP A 108     -13.570  21.168  10.568  1.00 95.83           C  
ATOM    856  C   TRP A 108     -13.803  21.441   9.080  1.00 95.83           C  
ATOM    857  CB  TRP A 108     -14.219  22.217  11.476  1.00 95.83           C  
ATOM    858  O   TRP A 108     -12.861  21.768   8.356  1.00 95.83           O  
ATOM    859  CG  TRP A 108     -13.869  23.633  11.153  1.00 95.83           C  
ATOM    860  CD1 TRP A 108     -12.759  24.299  11.548  1.00 95.83           C  
ATOM    861  CD2 TRP A 108     -14.621  24.564  10.321  1.00 95.83           C  
ATOM    862  CE2 TRP A 108     -13.908  25.796  10.263  1.00 95.83           C  
ATOM    863  CE3 TRP A 108     -15.842  24.490   9.622  1.00 95.83           C  
ATOM    864  NE1 TRP A 108     -12.776  25.575  11.016  1.00 95.83           N  
ATOM    865  CH2 TRP A 108     -15.619  26.811   8.894  1.00 95.83           C  
ATOM    866  CZ2 TRP A 108     -14.383  26.906   9.555  1.00 95.83           C  
ATOM    867  CZ3 TRP A 108     -16.336  25.603   8.923  1.00 95.83           C  
ATOM    868  N   THR A 109     -15.030  21.241   8.616  1.00 94.31           N  
ATOM    869  CA  THR A 109     -15.411  21.380   7.208  1.00 94.31           C  
ATOM    870  C   THR A 109     -16.746  22.109   7.094  1.00 94.31           C  
ATOM    871  CB  THR A 109     -15.416  20.030   6.451  1.00 94.31           C  
ATOM    872  O   THR A 109     -17.640  21.916   7.919  1.00 94.31           O  
ATOM    873  CG2 THR A 109     -15.338  18.775   7.321  1.00 94.31           C  
ATOM    874  OG1 THR A 109     -16.600  19.850   5.732  1.00 94.31           O  
ATOM    875  N   ALA A 110     -16.849  22.927   6.051  1.00 95.17           N  
ATOM    876  CA  ALA A 110     -18.041  23.661   5.658  1.00 95.17           C  
ATOM    877  C   ALA A 110     -18.804  22.931   4.533  1.00 95.17           C  
ATOM    878  CB  ALA A 110     -17.568  25.062   5.237  1.00 95.17           C  
ATOM    879  O   ALA A 110     -18.407  21.861   4.047  1.00 95.17           O  
ATOM    880  N   SER A 111     -19.891  23.546   4.090  1.00 94.88           N  
ATOM    881  CA  SER A 111     -20.636  23.231   2.878  1.00 94.88           C  
ATOM    882  C   SER A 111     -21.186  21.804   2.828  1.00 94.88           C  
ATOM    883  CB  SER A 111     -19.845  23.613   1.625  1.00 94.88           C  
ATOM    884  O   SER A 111     -21.243  21.180   1.767  1.00 94.88           O  
ATOM    885  OG  SER A 111     -19.412  24.957   1.707  1.00 94.88           O  
ATOM    886  N   SER A 112     -21.588  21.259   3.983  1.00 93.43           N  
ATOM    887  CA  SER A 112     -22.196  19.924   4.088  1.00 93.43           C  
ATOM    888  C   SER A 112     -21.351  18.816   3.462  1.00 93.43           C  
ATOM    889  CB  SER A 112     -23.618  19.932   3.530  1.00 93.43           C  
ATOM    890  O   SER A 112     -21.881  17.899   2.831  1.00 93.43           O  
ATOM    891  OG  SER A 112     -24.297  21.018   4.093  1.00 93.43           O  
ATOM    892  N   SER A 113     -20.028  18.876   3.647  1.00 91.26           N  
ATOM    893  CA  SER A 113     -19.087  17.928   3.022  1.00 91.26           C  
ATOM    894  C   SER A 113     -19.336  16.460   3.407  1.00 91.26           C  
ATOM    895  CB  SER A 113     -17.649  18.261   3.405  1.00 91.26           C  
ATOM    896  O   SER A 113     -18.959  15.558   2.671  1.00 91.26           O  
ATOM    897  OG  SER A 113     -17.259  19.577   3.038  1.00 91.26           O  
ATOM    898  N   TYR A 114     -19.998  16.198   4.541  1.00 90.87           N  
ATOM    899  CA  TYR A 114     -20.418  14.850   4.964  1.00 90.87           C  
ATOM    900  C   TYR A 114     -21.863  14.505   4.557  1.00 90.87           C  
ATOM    901  CB  TYR A 114     -20.166  14.684   6.466  1.00 90.87           C  
ATOM    902  O   TYR A 114     -22.478  13.578   5.097  1.00 90.87           O  
ATOM    903  CG  TYR A 114     -18.702  14.761   6.846  1.00 90.87           C  
ATOM    904  CD1 TYR A 114     -17.810  13.784   6.370  1.00 90.87           C  
ATOM    905  CD2 TYR A 114     -18.230  15.794   7.673  1.00 90.87           C  
ATOM    906  CE1 TYR A 114     -16.451  13.822   6.721  1.00 90.87           C  
ATOM    907  CE2 TYR A 114     -16.870  15.831   8.040  1.00 90.87           C  
ATOM    908  OH  TYR A 114     -14.663  14.907   7.864  1.00 90.87           O  
ATOM    909  CZ  TYR A 114     -15.978  14.856   7.547  1.00 90.87           C  
ATOM    910  N   GLY A 115     -22.422  15.262   3.616  1.00 90.44           N  
ATOM    911  CA  GLY A 115     -23.819  15.236   3.214  1.00 90.44           C  
ATOM    912  C   GLY A 115     -24.682  16.196   4.032  1.00 90.44           C  
ATOM    913  O   GLY A 115     -24.336  16.589   5.148  1.00 90.44           O  
ATOM    914  N   LYS A 116     -25.846  16.524   3.475  1.00 94.54           N  
ATOM    915  CA  LYS A 116     -26.859  17.386   4.094  1.00 94.54           C  
ATOM    916  C   LYS A 116     -27.580  16.657   5.226  1.00 94.54           C  
ATOM    917  CB  LYS A 116     -27.851  17.864   3.024  1.00 94.54           C  
ATOM    918  O   LYS A 116     -27.789  15.442   5.147  1.00 94.54           O  
ATOM    919  CG  LYS A 116     -27.128  18.513   1.834  1.00 94.54           C  
ATOM    920  CD  LYS A 116     -28.087  19.315   0.956  1.00 94.54           C  
ATOM    921  CE  LYS A 116     -27.264  19.928  -0.176  1.00 94.54           C  
ATOM    922  NZ  LYS A 116     -28.119  20.636  -1.154  1.00 94.54           N  
ATOM    923  N   GLY A 117     -27.925  17.378   6.280  1.00 93.68           N  
ATOM    924  CA  GLY A 117     -28.852  16.920   7.301  1.00 93.68           C  
ATOM    925  C   GLY A 117     -30.308  17.089   6.882  1.00 93.68           C  
ATOM    926  O   GLY A 117     -30.628  17.490   5.762  1.00 93.68           O  
ATOM    927  N   GLU A 118     -31.188  16.744   7.813  1.00 92.89           N  
ATOM    928  CA  GLU A 118     -32.632  16.917   7.699  1.00 92.89           C  
ATOM    929  C   GLU A 118     -33.163  17.498   9.016  1.00 92.89           C  
ATOM    930  CB  GLU A 118     -33.326  15.572   7.406  1.00 92.89           C  
ATOM    931  O   GLU A 118     -32.621  17.212  10.087  1.00 92.89           O  
ATOM    932  CG  GLU A 118     -32.928  14.918   6.069  1.00 92.89           C  
ATOM    933  CD  GLU A 118     -33.684  13.605   5.780  1.00 92.89           C  
ATOM    934  OE1 GLU A 118     -33.559  13.106   4.637  1.00 92.89           O  
ATOM    935  OE2 GLU A 118     -34.378  13.086   6.687  1.00 92.89           O  
ATOM    936  N   GLY A 119     -34.260  18.256   8.950  1.00 94.53           N  
ATOM    937  CA  GLY A 119     -34.928  18.808  10.129  1.00 94.53           C  
ATOM    938  C   GLY A 119     -34.460  20.227  10.484  1.00 94.53           C  
ATOM    939  O   GLY A 119     -34.253  21.035   9.583  1.00 94.53           O  
ATOM    940  N   PRO A 120     -34.396  20.592  11.778  1.00 96.86           N  
ATOM    941  CA  PRO A 120     -33.979  21.927  12.200  1.00 96.86           C  
ATOM    942  C   PRO A 120     -32.455  22.109  12.128  1.00 96.86           C  
ATOM    943  CB  PRO A 120     -34.495  22.066  13.636  1.00 96.86           C  
ATOM    944  O   PRO A 120     -31.695  21.172  12.368  1.00 96.86           O  
ATOM    945  CG  PRO A 120     -34.417  20.632  14.156  1.00 96.86           C  
ATOM    946  CD  PRO A 120     -34.758  19.782  12.934  1.00 96.86           C  
ATOM    947  N   ILE A 121     -32.015  23.346  11.900  1.00 97.87           N  
ATOM    948  CA  ILE A 121     -30.642  23.793  12.170  1.00 97.87           C  
ATOM    949  C   ILE A 121     -30.678  24.479  13.537  1.00 97.87           C  
ATOM    950  CB  ILE A 121     -30.125  24.732  11.059  1.00 97.87           C  
ATOM    951  O   ILE A 121     -31.372  25.478  13.720  1.00 97.87           O  
ATOM    952  CG1 ILE A 121     -30.312  24.116   9.652  1.00 97.87           C  
ATOM    953  CG2 ILE A 121     -28.661  25.116  11.340  1.00 97.87           C  
ATOM    954  CD1 ILE A 121     -29.795  24.983   8.502  1.00 97.87           C  
ATOM    955  N   TRP A 122     -30.019  23.895  14.536  1.00 97.55           N  
ATOM    956  CA  TRP A 122     -30.174  24.319  15.927  1.00 97.55           C  
ATOM    957  C   TRP A 122     -29.297  25.490  16.329  1.00 97.55           C  
ATOM    958  CB  TRP A 122     -29.918  23.143  16.873  1.00 97.55           C  
ATOM    959  O   TRP A 122     -29.705  26.273  17.186  1.00 97.55           O  
ATOM    960  CG  TRP A 122     -31.061  22.198  17.040  1.00 97.55           C  
ATOM    961  CD1 TRP A 122     -30.968  20.851  17.049  1.00 97.55           C  
ATOM    962  CD2 TRP A 122     -32.465  22.510  17.301  1.00 97.55           C  
ATOM    963  CE2 TRP A 122     -33.151  21.282  17.519  1.00 97.55           C  
ATOM    964  CE3 TRP A 122     -33.223  23.696  17.447  1.00 97.55           C  
ATOM    965  NE1 TRP A 122     -32.201  20.301  17.335  1.00 97.55           N  
ATOM    966  CH2 TRP A 122     -35.222  22.441  18.034  1.00 97.55           C  
ATOM    967  CZ2 TRP A 122     -34.485  21.253  17.932  1.00 97.55           C  
ATOM    968  CZ3 TRP A 122     -34.591  23.663  17.768  1.00 97.55           C  
ATOM    969  N   LEU A 123     -28.098  25.571  15.767  1.00 97.60           N  
ATOM    970  CA  LEU A 123     -27.096  26.556  16.143  1.00 97.60           C  
ATOM    971  C   LEU A 123     -26.512  27.193  14.892  1.00 97.60           C  
ATOM    972  CB  LEU A 123     -25.995  25.893  16.985  1.00 97.60           C  
ATOM    973  O   LEU A 123     -26.268  26.502  13.904  1.00 97.60           O  
ATOM    974  CG  LEU A 123     -26.449  25.359  18.354  1.00 97.60           C  
ATOM    975  CD1 LEU A 123     -25.322  24.543  18.990  1.00 97.60           C  
ATOM    976  CD2 LEU A 123     -26.816  26.492  19.313  1.00 97.60           C  
ATOM    977  N   ASP A 124     -26.273  28.492  14.998  1.00 97.45           N  
ATOM    978  CA  ASP A 124     -25.772  29.360  13.940  1.00 97.45           C  
ATOM    979  C   ASP A 124     -24.914  30.485  14.546  1.00 97.45           C  
ATOM    980  CB  ASP A 124     -26.982  29.922  13.188  1.00 97.45           C  
ATOM    981  O   ASP A 124     -25.108  30.836  15.722  1.00 97.45           O  
ATOM    982  CG  ASP A 124     -26.621  30.512  11.834  1.00 97.45           C  
ATOM    983  OD1 ASP A 124     -25.424  30.454  11.497  1.00 97.45           O  
ATOM    984  OD2 ASP A 124     -27.600  30.919  11.172  1.00 97.45           O  
ATOM    985  N   ASN A 125     -23.954  31.001  13.774  1.00 96.62           N  
ATOM    986  CA  ASN A 125     -22.908  31.949  14.177  1.00 96.62           C  
ATOM    987  C   ASN A 125     -22.240  31.563  15.510  1.00 96.62           C  
ATOM    988  CB  ASN A 125     -23.420  33.396  14.146  1.00 96.62           C  
ATOM    989  O   ASN A 125     -22.281  32.293  16.508  1.00 96.62           O  
ATOM    990  CG  ASN A 125     -23.830  33.836  12.756  1.00 96.62           C  
ATOM    991  ND2 ASN A 125     -23.068  34.645  12.069  1.00 96.62           N  
ATOM    992  OD1 ASN A 125     -24.891  33.501  12.282  1.00 96.62           O  
ATOM    993  N   LEU A 126     -21.672  30.355  15.564  1.00 95.53           N  
ATOM    994  CA  LEU A 126     -21.116  29.784  16.793  1.00 95.53           C  
ATOM    995  C   LEU A 126     -19.741  30.365  17.148  1.00 95.53           C  
ATOM    996  CB  LEU A 126     -21.056  28.253  16.689  1.00 95.53           C  
ATOM    997  O   LEU A 126     -18.705  29.966  16.616  1.00 95.53           O  
ATOM    998  CG  LEU A 126     -22.279  27.553  17.296  1.00 95.53           C  
ATOM    999  CD1 LEU A 126     -22.227  26.099  16.854  1.00 95.53           C  
ATOM   1000  CD2 LEU A 126     -22.260  27.570  18.829  1.00 95.53           C  
ATOM   1001  N   HIS A 127     -19.710  31.205  18.179  1.00 96.34           N  
ATOM   1002  CA  HIS A 127     -18.480  31.768  18.728  1.00 96.34           C  
ATOM   1003  C   HIS A 127     -18.082  31.078  20.039  1.00 96.34           C  
ATOM   1004  CB  HIS A 127     -18.638  33.278  18.889  1.00 96.34           C  
ATOM   1005  O   HIS A 127     -18.574  31.421  21.120  1.00 96.34           O  
ATOM   1006  CG  HIS A 127     -18.947  33.998  17.602  1.00 96.34           C  
ATOM   1007  CD2 HIS A 127     -20.055  34.764  17.372  1.00 96.34           C  
ATOM   1008  ND1 HIS A 127     -18.175  34.048  16.457  1.00 96.34           N  
ATOM   1009  CE1 HIS A 127     -18.797  34.857  15.580  1.00 96.34           C  
ATOM   1010  NE2 HIS A 127     -19.925  35.342  16.114  1.00 96.34           N  
ATOM   1011  N   CYS A 128     -17.156  30.121  19.935  1.00 96.17           N  
ATOM   1012  CA  CYS A 128     -16.513  29.446  21.064  1.00 96.17           C  
ATOM   1013  C   CYS A 128     -15.078  29.959  21.281  1.00 96.17           C  
ATOM   1014  CB  CYS A 128     -16.479  27.932  20.812  1.00 96.17           C  
ATOM   1015  O   CYS A 128     -14.331  30.182  20.331  1.00 96.17           O  
ATOM   1016  SG  CYS A 128     -18.042  27.072  20.474  1.00 96.17           S  
ATOM   1017  N   THR A 129     -14.645  30.043  22.536  1.00 94.94           N  
ATOM   1018  CA  THR A 129     -13.241  30.247  22.938  1.00 94.94           C  
ATOM   1019  C   THR A 129     -12.409  28.966  22.833  1.00 94.94           C  
ATOM   1020  CB  THR A 129     -13.146  30.765  24.382  1.00 94.94           C  
ATOM   1021  O   THR A 129     -11.180  29.017  22.800  1.00 94.94           O  
ATOM   1022  CG2 THR A 129     -13.920  32.065  24.599  1.00 94.94           C  
ATOM   1023  OG1 THR A 129     -13.632  29.811  25.305  1.00 94.94           O  
ATOM   1024  N   GLY A 130     -13.069  27.804  22.804  1.00 92.14           N  
ATOM   1025  CA  GLY A 130     -12.449  26.482  22.773  1.00 92.14           C  
ATOM   1026  C   GLY A 130     -12.351  25.820  24.149  1.00 92.14           C  
ATOM   1027  O   GLY A 130     -11.979  24.647  24.234  1.00 92.14           O  
ATOM   1028  N   ASN A 131     -12.713  26.520  25.228  1.00 92.97           N  
ATOM   1029  CA  ASN A 131     -12.638  26.038  26.616  1.00 92.97           C  
ATOM   1030  C   ASN A 131     -14.003  25.664  27.213  1.00 92.97           C  
ATOM   1031  CB  ASN A 131     -11.924  27.096  27.464  1.00 92.97           C  
ATOM   1032  O   ASN A 131     -14.077  25.190  28.347  1.00 92.97           O  
ATOM   1033  CG  ASN A 131     -10.469  27.241  27.070  1.00 92.97           C  
ATOM   1034  ND2 ASN A 131      -9.985  28.453  26.944  1.00 92.97           N  
ATOM   1035  OD1 ASN A 131      -9.749  26.275  26.880  1.00 92.97           O  
ATOM   1036  N   GLU A 132     -15.079  25.857  26.458  1.00 93.93           N  
ATOM   1037  CA  GLU A 132     -16.444  25.582  26.885  1.00 93.93           C  
ATOM   1038  C   GLU A 132     -16.648  24.097  27.216  1.00 93.93           C  
ATOM   1039  CB  GLU A 132     -17.448  26.029  25.811  1.00 93.93           C  
ATOM   1040  O   GLU A 132     -16.095  23.199  26.577  1.00 93.93           O  
ATOM   1041  CG  GLU A 132     -17.486  27.546  25.564  1.00 93.93           C  
ATOM   1042  CD  GLU A 132     -16.332  28.097  24.711  1.00 93.93           C  
ATOM   1043  OE1 GLU A 132     -16.186  29.333  24.658  1.00 93.93           O  
ATOM   1044  OE2 GLU A 132     -15.497  27.333  24.172  1.00 93.93           O  
ATOM   1045  N   ALA A 133     -17.466  23.823  28.232  1.00 87.21           N  
ATOM   1046  CA  ALA A 133     -17.813  22.461  28.639  1.00 87.21           C  
ATOM   1047  C   ALA A 133     -18.657  21.712  27.596  1.00 87.21           C  
ATOM   1048  CB  ALA A 133     -18.622  22.568  29.932  1.00 87.21           C  
ATOM   1049  O   ALA A 133     -18.568  20.491  27.488  1.00 87.21           O  
ATOM   1050  N   THR A 134     -19.504  22.460  26.891  1.00 91.57           N  
ATOM   1051  CA  THR A 134     -20.505  21.979  25.941  1.00 91.57           C  
ATOM   1052  C   THR A 134     -20.701  23.028  24.856  1.00 91.57           C  
ATOM   1053  CB  THR A 134     -21.843  21.667  26.643  1.00 91.57           C  
ATOM   1054  O   THR A 134     -20.563  24.224  25.129  1.00 91.57           O  
ATOM   1055  CG2 THR A 134     -22.411  22.840  27.455  1.00 91.57           C  
ATOM   1056  OG1 THR A 134     -22.843  21.317  25.720  1.00 91.57           O  
ATOM   1057  N   LEU A 135     -21.057  22.598  23.648  1.00 94.93           N  
ATOM   1058  CA  LEU A 135     -21.350  23.474  22.516  1.00 94.93           C  
ATOM   1059  C   LEU A 135     -22.469  24.478  22.838  1.00 94.93           C  
ATOM   1060  CB  LEU A 135     -21.715  22.580  21.318  1.00 94.93           C  
ATOM   1061  O   LEU A 135     -22.417  25.623  22.403  1.00 94.93           O  
ATOM   1062  CG  LEU A 135     -21.750  23.322  19.972  1.00 94.93           C  
ATOM   1063  CD1 LEU A 135     -20.348  23.800  19.584  1.00 94.93           C  
ATOM   1064  CD2 LEU A 135     -22.296  22.386  18.893  1.00 94.93           C  
ATOM   1065  N   ALA A 136     -23.428  24.090  23.686  1.00 94.13           N  
ATOM   1066  CA  ALA A 136     -24.515  24.953  24.153  1.00 94.13           C  
ATOM   1067  C   ALA A 136     -24.049  26.167  24.980  1.00 94.13           C  
ATOM   1068  CB  ALA A 136     -25.459  24.088  24.996  1.00 94.13           C  
ATOM   1069  O   ALA A 136     -24.828  27.096  25.187  1.00 94.13           O  
ATOM   1070  N   ALA A 137     -22.819  26.147  25.505  1.00 94.81           N  
ATOM   1071  CA  ALA A 137     -22.256  27.256  26.272  1.00 94.81           C  
ATOM   1072  C   ALA A 137     -21.558  28.297  25.383  1.00 94.81           C  
ATOM   1073  CB  ALA A 137     -21.317  26.694  27.346  1.00 94.81           C  
ATOM   1074  O   ALA A 137     -21.160  29.346  25.890  1.00 94.81           O  
ATOM   1075  N   CYS A 138     -21.405  28.018  24.087  1.00 95.45           N  
ATOM   1076  CA  CYS A 138     -20.894  28.990  23.136  1.00 95.45           C  
ATOM   1077  C   CYS A 138     -21.971  30.018  22.775  1.00 95.45           C  
ATOM   1078  CB  CYS A 138     -20.370  28.276  21.894  1.00 95.45           C  
ATOM   1079  O   CYS A 138     -23.166  29.718  22.721  1.00 95.45           O  
ATOM   1080  SG  CYS A 138     -19.076  27.055  22.216  1.00 95.45           S  
ATOM   1081  N   THR A 139     -21.535  31.243  22.503  1.00 95.52           N  
ATOM   1082  CA  THR A 139     -22.403  32.295  21.963  1.00 95.52           C  
ATOM   1083  C   THR A 139     -22.876  31.913  20.560  1.00 95.52           C  
ATOM   1084  CB  THR A 139     -21.703  33.669  21.940  1.00 95.52           C  
ATOM   1085  O   THR A 139     -22.083  31.414  19.768  1.00 95.52           O  
ATOM   1086  CG2 THR A 139     -22.411  34.637  22.889  1.00 95.52           C  
ATOM   1087  OG1 THR A 139     -20.353  33.606  22.366  1.00 95.52           O  
ATOM   1088  N   SER A 140     -24.159  32.126  20.276  1.00 95.10           N  
ATOM   1089  CA  SER A 140     -24.819  31.845  18.992  1.00 95.10           C  
ATOM   1090  C   SER A 140     -26.015  32.787  18.811  1.00 95.10           C  
ATOM   1091  CB  SER A 140     -25.294  30.384  18.943  1.00 95.10           C  
ATOM   1092  O   SER A 140     -26.382  33.501  19.752  1.00 95.10           O  
ATOM   1093  OG  SER A 140     -26.151  30.083  20.034  1.00 95.10           O  
ATOM   1094  N   ASN A 141     -26.670  32.749  17.648  1.00 94.86           N  
ATOM   1095  CA  ASN A 141     -27.902  33.512  17.382  1.00 94.86           C  
ATOM   1096  C   ASN A 141     -29.111  33.082  18.244  1.00 94.86           C  
ATOM   1097  CB  ASN A 141     -28.226  33.400  15.881  1.00 94.86           C  
ATOM   1098  O   ASN A 141     -30.123  33.785  18.303  1.00 94.86           O  
ATOM   1099  CG  ASN A 141     -27.261  34.178  15.004  1.00 94.86           C  
ATOM   1100  ND2 ASN A 141     -27.238  33.865  13.732  1.00 94.86           N  
ATOM   1101  OD1 ASN A 141     -26.563  35.072  15.464  1.00 94.86           O  
ATOM   1102  N   GLY A 142     -29.005  31.949  18.943  1.00 93.97           N  
ATOM   1103  CA  GLY A 142     -30.077  31.328  19.718  1.00 93.97           C  
ATOM   1104  C   GLY A 142     -30.565  30.018  19.095  1.00 93.97           C  
ATOM   1105  O   GLY A 142     -30.337  29.738  17.923  1.00 93.97           O  
ATOM   1106  N   TRP A 143     -31.240  29.191  19.897  1.00 94.95           N  
ATOM   1107  CA  TRP A 143     -31.691  27.860  19.481  1.00 94.95           C  
ATOM   1108  C   TRP A 143     -32.725  27.928  18.353  1.00 94.95           C  
ATOM   1109  CB  TRP A 143     -32.260  27.101  20.687  1.00 94.95           C  
ATOM   1110  O   TRP A 143     -33.815  28.467  18.544  1.00 94.95           O  
ATOM   1111  CG  TRP A 143     -31.238  26.765  21.722  1.00 94.95           C  
ATOM   1112  CD1 TRP A 143     -30.962  27.479  22.837  1.00 94.95           C  
ATOM   1113  CD2 TRP A 143     -30.271  25.677  21.686  1.00 94.95           C  
ATOM   1114  CE2 TRP A 143     -29.392  25.831  22.795  1.00 94.95           C  
ATOM   1115  CE3 TRP A 143     -30.014  24.615  20.794  1.00 94.95           C  
ATOM   1116  NE1 TRP A 143     -29.873  26.925  23.480  1.00 94.95           N  
ATOM   1117  CH2 TRP A 143     -28.010  24.006  22.039  1.00 94.95           C  
ATOM   1118  CZ2 TRP A 143     -28.273  25.016  22.977  1.00 94.95           C  
ATOM   1119  CZ3 TRP A 143     -28.898  23.781  20.972  1.00 94.95           C  
ATOM   1120  N   GLY A 144     -32.395  27.344  17.201  1.00 95.13           N  
ATOM   1121  CA  GLY A 144     -33.274  27.292  16.028  1.00 95.13           C  
ATOM   1122  C   GLY A 144     -33.409  28.621  15.277  1.00 95.13           C  
ATOM   1123  O   GLY A 144     -34.306  28.753  14.446  1.00 95.13           O  
ATOM   1124  N   VAL A 145     -32.563  29.610  15.585  1.00 96.80           N  
ATOM   1125  CA  VAL A 145     -32.524  30.910  14.905  1.00 96.80           C  
ATOM   1126  C   VAL A 145     -31.374  30.891  13.905  1.00 96.80           C  
ATOM   1127  CB  VAL A 145     -32.367  32.068  15.910  1.00 96.80           C  
ATOM   1128  O   VAL A 145     -30.216  30.958  14.304  1.00 96.80           O  
ATOM   1129  CG1 VAL A 145     -32.380  33.426  15.194  1.00 96.80           C  
ATOM   1130  CG2 VAL A 145     -33.508  32.074  16.939  1.00 96.80           C  
ATOM   1131  N   THR A 146     -31.704  30.783  12.620  1.00 96.05           N  
ATOM   1132  CA  THR A 146     -30.729  30.670  11.529  1.00 96.05           C  
ATOM   1133  C   THR A 146     -31.313  31.169  10.209  1.00 96.05           C  
ATOM   1134  CB  THR A 146     -30.263  29.209  11.393  1.00 96.05           C  
ATOM   1135  O   THR A 146     -32.531  31.102  10.002  1.00 96.05           O  
ATOM   1136  CG2 THR A 146     -31.409  28.228  11.091  1.00 96.05           C  
ATOM   1137  OG1 THR A 146     -29.284  29.072  10.396  1.00 96.05           O  
ATOM   1138  N   ASP A 147     -30.461  31.664   9.319  1.00 95.66           N  
ATOM   1139  CA  ASP A 147     -30.768  31.928   7.910  1.00 95.66           C  
ATOM   1140  C   ASP A 147     -30.084  30.945   6.941  1.00 95.66           C  
ATOM   1141  CB  ASP A 147     -30.512  33.405   7.571  1.00 95.66           C  
ATOM   1142  O   ASP A 147     -30.326  31.005   5.730  1.00 95.66           O  
ATOM   1143  CG  ASP A 147     -29.067  33.886   7.743  1.00 95.66           C  
ATOM   1144  OD1 ASP A 147     -28.355  33.293   8.572  1.00 95.66           O  
ATOM   1145  OD2 ASP A 147     -28.771  34.934   7.121  1.00 95.66           O  
ATOM   1146  N   CYS A 148     -29.337  29.977   7.477  1.00 97.07           N  
ATOM   1147  CA  CYS A 148     -28.678  28.923   6.723  1.00 97.07           C  
ATOM   1148  C   CYS A 148     -29.650  27.883   6.149  1.00 97.07           C  
ATOM   1149  CB  CYS A 148     -27.639  28.229   7.609  1.00 97.07           C  
ATOM   1150  O   CYS A 148     -30.788  27.681   6.592  1.00 97.07           O  
ATOM   1151  SG  CYS A 148     -26.401  29.332   8.317  1.00 97.07           S  
ATOM   1152  N   LYS A 149     -29.160  27.140   5.158  1.00 96.79           N  
ATOM   1153  CA  LYS A 149     -29.781  25.921   4.622  1.00 96.79           C  
ATOM   1154  C   LYS A 149     -28.912  24.715   4.961  1.00 96.79           C  
ATOM   1155  CB  LYS A 149     -29.944  26.082   3.106  1.00 96.79           C  
ATOM   1156  O   LYS A 149     -27.726  24.845   5.209  1.00 96.79           O  
ATOM   1157  CG  LYS A 149     -30.928  27.202   2.751  1.00 96.79           C  
ATOM   1158  CD  LYS A 149     -30.900  27.462   1.246  1.00 96.79           C  
ATOM   1159  CE  LYS A 149     -31.769  28.683   0.956  1.00 96.79           C  
ATOM   1160  NZ  LYS A 149     -31.516  29.190  -0.409  1.00 96.79           N  
ATOM   1161  N   HIS A 150     -29.438  23.501   4.795  1.00 97.59           N  
ATOM   1162  CA  HIS A 150     -28.632  22.271   4.903  1.00 97.59           C  
ATOM   1163  C   HIS A 150     -27.555  22.110   3.813  1.00 97.59           C  
ATOM   1164  CB  HIS A 150     -29.546  21.041   4.912  1.00 97.59           C  
ATOM   1165  O   HIS A 150     -27.030  21.024   3.624  1.00 97.59           O  
ATOM   1166  CG  HIS A 150     -30.355  20.897   6.157  1.00 97.59           C  
ATOM   1167  CD2 HIS A 150     -31.683  20.595   6.236  1.00 97.59           C  
ATOM   1168  ND1 HIS A 150     -29.850  20.888   7.433  1.00 97.59           N  
ATOM   1169  CE1 HIS A 150     -30.861  20.613   8.271  1.00 97.59           C  
ATOM   1170  NE2 HIS A 150     -31.998  20.413   7.581  1.00 97.59           N  
ATOM   1171  N   THR A 151     -27.279  23.133   3.004  1.00 96.51           N  
ATOM   1172  CA  THR A 151     -26.035  23.221   2.227  1.00 96.51           C  
ATOM   1173  C   THR A 151     -24.868  23.714   3.069  1.00 96.51           C  
ATOM   1174  CB  THR A 151     -26.196  24.149   1.017  1.00 96.51           C  
ATOM   1175  O   THR A 151     -23.736  23.483   2.673  1.00 96.51           O  
ATOM   1176  CG2 THR A 151     -26.944  23.422  -0.099  1.00 96.51           C  
ATOM   1177  OG1 THR A 151     -26.981  25.282   1.314  1.00 96.51           O  
ATOM   1178  N   GLU A 152     -25.138  24.297   4.230  1.00 97.74           N  
ATOM   1179  CA  GLU A 152     -24.206  24.960   5.148  1.00 97.74           C  
ATOM   1180  C   GLU A 152     -24.091  24.179   6.470  1.00 97.74           C  
ATOM   1181  CB  GLU A 152     -24.707  26.404   5.342  1.00 97.74           C  
ATOM   1182  O   GLU A 152     -23.695  24.712   7.497  1.00 97.74           O  
ATOM   1183  CG  GLU A 152     -24.550  27.226   4.050  1.00 97.74           C  
ATOM   1184  CD  GLU A 152     -25.574  28.356   3.905  1.00 97.74           C  
ATOM   1185  OE1 GLU A 152     -25.170  29.442   3.447  1.00 97.74           O  
ATOM   1186  OE2 GLU A 152     -26.795  28.043   3.954  1.00 97.74           O  
ATOM   1187  N   ASP A 153     -24.449  22.887   6.489  1.00 97.83           N  
ATOM   1188  CA  ASP A 153     -24.242  22.073   7.686  1.00 97.83           C  
ATOM   1189  C   ASP A 153     -22.746  21.819   7.915  1.00 97.83           C  
ATOM   1190  CB  ASP A 153     -24.967  20.729   7.610  1.00 97.83           C  
ATOM   1191  O   ASP A 153     -22.028  21.336   7.029  1.00 97.83           O  
ATOM   1192  CG  ASP A 153     -26.491  20.800   7.598  1.00 97.83           C  
ATOM   1193  OD1 ASP A 153     -27.116  21.692   8.209  1.00 97.83           O  
ATOM   1194  OD2 ASP A 153     -27.093  19.843   7.072  1.00 97.83           O  
ATOM   1195  N   VAL A 154     -22.293  22.058   9.143  1.00 97.76           N  
ATOM   1196  CA  VAL A 154     -20.888  21.911   9.520  1.00 97.76           C  
ATOM   1197  C   VAL A 154     -20.493  20.461   9.819  1.00 97.76           C  
ATOM   1198  CB  VAL A 154     -20.547  22.868  10.671  1.00 97.76           C  
ATOM   1199  O   VAL A 154     -21.245  19.667  10.400  1.00 97.76           O  
ATOM   1200  CG1 VAL A 154     -21.005  22.352  12.037  1.00 97.76           C  
ATOM   1201  CG2 VAL A 154     -19.048  23.140  10.719  1.00 97.76           C  
ATOM   1202  N   GLY A 155     -19.258  20.112   9.467  1.00 96.38           N  
ATOM   1203  CA  GLY A 155     -18.599  18.858   9.821  1.00 96.38           C  
ATOM   1204  C   GLY A 155     -17.354  19.057  10.680  1.00 96.38           C  
ATOM   1205  O   GLY A 155     -16.697  20.092  10.614  1.00 96.38           O  
ATOM   1206  N   VAL A 156     -16.977  18.042  11.462  1.00 96.57           N  
ATOM   1207  CA  VAL A 156     -15.723  18.048  12.238  1.00 96.57           C  
ATOM   1208  C   VAL A 156     -14.917  16.774  12.033  1.00 96.57           C  
ATOM   1209  CB  VAL A 156     -15.933  18.316  13.740  1.00 96.57           C  
ATOM   1210  O   VAL A 156     -15.476  15.696  11.826  1.00 96.57           O  
ATOM   1211  CG1 VAL A 156     -16.558  19.691  13.993  1.00 96.57           C  
ATOM   1212  CG2 VAL A 156     -16.775  17.233  14.413  1.00 96.57           C  
ATOM   1213  N   VAL A 157     -13.597  16.905  12.160  1.00 94.66           N  
ATOM   1214  CA  VAL A 157     -12.642  15.794  12.189  1.00 94.66           C  
ATOM   1215  C   VAL A 157     -11.965  15.784  13.550  1.00 94.66           C  
ATOM   1216  CB  VAL A 157     -11.591  15.921  11.071  1.00 94.66           C  
ATOM   1217  O   VAL A 157     -11.175  16.675  13.871  1.00 94.66           O  
ATOM   1218  CG1 VAL A 157     -10.641  14.714  11.065  1.00 94.66           C  
ATOM   1219  CG2 VAL A 157     -12.234  15.998   9.687  1.00 94.66           C  
ATOM   1220  N   CYS A 158     -12.241  14.767  14.359  1.00 92.70           N  
ATOM   1221  CA  CYS A 158     -11.598  14.593  15.654  1.00 92.70           C  
ATOM   1222  C   CYS A 158     -10.327  13.745  15.546  1.00 92.70           C  
ATOM   1223  CB  CYS A 158     -12.600  14.039  16.672  1.00 92.70           C  
ATOM   1224  O   CYS A 158     -10.099  13.005  14.585  1.00 92.70           O  
ATOM   1225  SG  CYS A 158     -14.127  15.008  16.842  1.00 92.70           S  
ATOM   1226  N   SER A 159      -9.462  13.837  16.555  1.00 89.33           N  
ATOM   1227  CA  SER A 159      -8.374  12.875  16.692  1.00 89.33           C  
ATOM   1228  C   SER A 159      -8.919  11.491  17.047  1.00 89.33           C  
ATOM   1229  CB  SER A 159      -7.321  13.363  17.690  1.00 89.33           C  
ATOM   1230  O   SER A 159      -9.920  11.361  17.740  1.00 89.33           O  
ATOM   1231  OG  SER A 159      -7.787  13.360  19.022  1.00 89.33           O  
ATOM   1232  N   ASP A 160      -8.230  10.429  16.628  1.00 78.71           N  
ATOM   1233  CA  ASP A 160      -8.608   9.059  17.010  1.00 78.71           C  
ATOM   1234  C   ASP A 160      -8.314   8.767  18.496  1.00 78.71           C  
ATOM   1235  CB  ASP A 160      -7.890   8.062  16.090  1.00 78.71           C  
ATOM   1236  O   ASP A 160      -8.717   7.738  19.038  1.00 78.71           O  
ATOM   1237  CG  ASP A 160      -8.186   8.346  14.616  1.00 78.71           C  
ATOM   1238  OD1 ASP A 160      -9.386   8.405  14.266  1.00 78.71           O  
ATOM   1239  OD2 ASP A 160      -7.209   8.590  13.870  1.00 78.71           O  
ATOM   1240  N   LYS A 161      -7.597   9.675  19.176  1.00 79.31           N  
ATOM   1241  CA  LYS A 161      -7.260   9.558  20.595  1.00 79.31           C  
ATOM   1242  C   LYS A 161      -8.455   9.964  21.450  1.00 79.31           C  
ATOM   1243  CB  LYS A 161      -6.029  10.403  20.950  1.00 79.31           C  
ATOM   1244  O   LYS A 161      -9.045  11.028  21.276  1.00 79.31           O  
ATOM   1245  CG  LYS A 161      -4.737   9.884  20.301  1.00 79.31           C  
ATOM   1246  CD  LYS A 161      -3.556  10.776  20.708  1.00 79.31           C  
ATOM   1247  CE  LYS A 161      -2.263  10.332  20.013  1.00 79.31           C  
ATOM   1248  NZ  LYS A 161      -1.169  11.313  20.235  1.00 79.31           N  
ATOM   1249  N   ARG A 162      -8.756   9.131  22.440  1.00 78.05           N  
ATOM   1250  CA  ARG A 162      -9.831   9.349  23.412  1.00 78.05           C  
ATOM   1251  C   ARG A 162      -9.293   9.967  24.687  1.00 78.05           C  
ATOM   1252  CB  ARG A 162     -10.540   8.019  23.693  1.00 78.05           C  
ATOM   1253  O   ARG A 162      -8.179   9.646  25.101  1.00 78.05           O  
ATOM   1254  CG  ARG A 162     -11.177   7.456  22.420  1.00 78.05           C  
ATOM   1255  CD  ARG A 162     -12.390   8.289  22.000  1.00 78.05           C  
ATOM   1256  NE  ARG A 162     -13.597   7.520  22.290  1.00 78.05           N  
ATOM   1257  NH1 ARG A 162     -14.822   8.176  20.478  1.00 78.05           N  
ATOM   1258  NH2 ARG A 162     -15.264   6.253  21.519  1.00 78.05           N  
ATOM   1259  CZ  ARG A 162     -14.558   7.335  21.430  1.00 78.05           C  
ATOM   1260  N   ILE A 163     -10.093  10.822  25.315  1.00 76.79           N  
ATOM   1261  CA  ILE A 163      -9.782  11.385  26.627  1.00 76.79           C  
ATOM   1262  C   ILE A 163      -9.828  10.244  27.656  1.00 76.79           C  
ATOM   1263  CB  ILE A 163     -10.749  12.530  26.982  1.00 76.79           C  
ATOM   1264  O   ILE A 163     -10.884   9.633  27.845  1.00 76.79           O  
ATOM   1265  CG1 ILE A 163     -10.556  13.698  25.998  1.00 76.79           C  
ATOM   1266  CG2 ILE A 163     -10.514  13.005  28.427  1.00 76.79           C  
ATOM   1267  CD1 ILE A 163     -11.609  14.800  26.129  1.00 76.79           C  
ATOM   1268  N   PRO A 164      -8.712   9.930  28.337  1.00 65.05           N  
ATOM   1269  CA  PRO A 164      -8.707   8.895  29.361  1.00 65.05           C  
ATOM   1270  C   PRO A 164      -9.656   9.259  30.509  1.00 65.05           C  
ATOM   1271  CB  PRO A 164      -7.251   8.786  29.833  1.00 65.05           C  
ATOM   1272  O   PRO A 164      -9.566  10.350  31.069  1.00 65.05           O  
ATOM   1273  CG  PRO A 164      -6.445   9.368  28.673  1.00 65.05           C  
ATOM   1274  CD  PRO A 164      -7.368  10.456  28.142  1.00 65.05           C  
ATOM   1275  N   GLY A 165     -10.529   8.335  30.907  1.00 62.32           N  
ATOM   1276  CA  GLY A 165     -11.472   8.558  32.004  1.00 62.32           C  
ATOM   1277  C   GLY A 165     -12.759   9.306  31.647  1.00 62.32           C  
ATOM   1278  O   GLY A 165     -13.527   9.617  32.561  1.00 62.32           O  
ATOM   1279  N   PHE A 166     -12.990   9.615  30.368  1.00 67.77           N  
ATOM   1280  CA  PHE A 166     -14.174  10.341  29.915  1.00 67.77           C  
ATOM   1281  C   PHE A 166     -15.481   9.593  30.226  1.00 67.77           C  
ATOM   1282  CB  PHE A 166     -14.039  10.631  28.419  1.00 67.77           C  
ATOM   1283  O   PHE A 166     -15.588   8.379  30.046  1.00 67.77           O  
ATOM   1284  CG  PHE A 166     -15.147  11.510  27.884  1.00 67.77           C  
ATOM   1285  CD1 PHE A 166     -16.322  10.929  27.372  1.00 67.77           C  
ATOM   1286  CD2 PHE A 166     -15.028  12.911  27.956  1.00 67.77           C  
ATOM   1287  CE1 PHE A 166     -17.379  11.755  26.960  1.00 67.77           C  
ATOM   1288  CE2 PHE A 166     -16.082  13.730  27.518  1.00 67.77           C  
ATOM   1289  CZ  PHE A 166     -17.261  13.150  27.030  1.00 67.77           C  
ATOM   1290  N   LYS A 167     -16.508  10.327  30.672  1.00 61.54           N  
ATOM   1291  CA  LYS A 167     -17.848   9.793  30.950  1.00 61.54           C  
ATOM   1292  C   LYS A 167     -18.905  10.723  30.373  1.00 61.54           C  
ATOM   1293  CB  LYS A 167     -18.073   9.644  32.460  1.00 61.54           C  
ATOM   1294  O   LYS A 167     -18.854  11.921  30.617  1.00 61.54           O  
ATOM   1295  CG  LYS A 167     -17.164   8.585  33.091  1.00 61.54           C  
ATOM   1296  CD  LYS A 167     -17.500   8.452  34.575  1.00 61.54           C  
ATOM   1297  CE  LYS A 167     -16.558   7.438  35.215  1.00 61.54           C  
ATOM   1298  NZ  LYS A 167     -16.829   7.347  36.667  1.00 61.54           N  
ATOM   1299  N   PHE A 168     -19.888  10.160  29.679  1.00 60.43           N  
ATOM   1300  CA  PHE A 168     -21.077  10.911  29.282  1.00 60.43           C  
ATOM   1301  C   PHE A 168     -21.983  11.160  30.491  1.00 60.43           C  
ATOM   1302  CB  PHE A 168     -21.817  10.183  28.153  1.00 60.43           C  
ATOM   1303  O   PHE A 168     -22.088  10.311  31.383  1.00 60.43           O  
ATOM   1304  CG  PHE A 168     -21.071  10.252  26.839  1.00 60.43           C  
ATOM   1305  CD1 PHE A 168     -21.263  11.348  25.977  1.00 60.43           C  
ATOM   1306  CD2 PHE A 168     -20.119   9.269  26.520  1.00 60.43           C  
ATOM   1307  CE1 PHE A 168     -20.508  11.460  24.797  1.00 60.43           C  
ATOM   1308  CE2 PHE A 168     -19.357   9.386  25.350  1.00 60.43           C  
ATOM   1309  CZ  PHE A 168     -19.554  10.478  24.480  1.00 60.43           C  
ATOM   1310  N   ASP A 169     -22.653  12.315  30.516  1.00 59.67           N  
ATOM   1311  CA  ASP A 169     -23.706  12.569  31.495  1.00 59.67           C  
ATOM   1312  C   ASP A 169     -24.919  11.684  31.174  1.00 59.67           C  
ATOM   1313  CB  ASP A 169     -24.068  14.065  31.582  1.00 59.67           C  
ATOM   1314  O   ASP A 169     -25.626  11.872  30.182  1.00 59.67           O  
ATOM   1315  CG  ASP A 169     -25.117  14.349  32.676  1.00 59.67           C  
ATOM   1316  OD1 ASP A 169     -25.524  13.406  33.395  1.00 59.67           O  
ATOM   1317  OD2 ASP A 169     -25.618  15.490  32.783  1.00 59.67           O  
ATOM   1318  N   ASN A 170     -25.167  10.703  32.045  1.00 53.47           N  
ATOM   1319  CA  ASN A 170     -26.266   9.758  31.894  1.00 53.47           C  
ATOM   1320  C   ASN A 170     -27.658  10.405  32.035  1.00 53.47           C  
ATOM   1321  CB  ASN A 170     -26.091   8.589  32.886  1.00 53.47           C  
ATOM   1322  O   ASN A 170     -28.656   9.734  31.767  1.00 53.47           O  
ATOM   1323  CG  ASN A 170     -24.988   7.598  32.543  1.00 53.47           C  
ATOM   1324  ND2 ASN A 170     -24.751   6.635  33.403  1.00 53.47           N  
ATOM   1325  OD1 ASN A 170     -24.337   7.617  31.520  1.00 53.47           O  
ATOM   1326  N   SER A 171     -27.756  11.673  32.461  1.00 56.16           N  
ATOM   1327  CA  SER A 171     -29.035  12.314  32.797  1.00 56.16           C  
ATOM   1328  C   SER A 171     -30.013  12.461  31.621  1.00 56.16           C  
ATOM   1329  CB  SER A 171     -28.803  13.650  33.524  1.00 56.16           C  
ATOM   1330  O   SER A 171     -31.220  12.513  31.849  1.00 56.16           O  
ATOM   1331  OG  SER A 171     -28.284  14.692  32.714  1.00 56.16           O  
ATOM   1332  N   LEU A 172     -29.523  12.440  30.377  1.00 56.17           N  
ATOM   1333  CA  LEU A 172     -30.330  12.519  29.149  1.00 56.17           C  
ATOM   1334  C   LEU A 172     -30.492  11.170  28.415  1.00 56.17           C  
ATOM   1335  CB  LEU A 172     -29.707  13.600  28.249  1.00 56.17           C  
ATOM   1336  O   LEU A 172     -31.229  11.095  27.435  1.00 56.17           O  
ATOM   1337  CG  LEU A 172     -30.209  15.025  28.525  1.00 56.17           C  
ATOM   1338  CD1 LEU A 172     -29.112  16.031  28.191  1.00 56.17           C  
ATOM   1339  CD2 LEU A 172     -31.423  15.343  27.651  1.00 56.17           C  
ATOM   1340  N   ILE A 173     -29.850  10.086  28.878  1.00 52.72           N  
ATOM   1341  CA  ILE A 173     -29.860   8.785  28.174  1.00 52.72           C  
ATOM   1342  C   ILE A 173     -31.265   8.183  28.079  1.00 52.72           C  
ATOM   1343  CB  ILE A 173     -28.859   7.794  28.819  1.00 52.72           C  
ATOM   1344  O   ILE A 173     -31.605   7.554  27.082  1.00 52.72           O  
ATOM   1345  CG1 ILE A 173     -27.417   8.294  28.589  1.00 52.72           C  
ATOM   1346  CG2 ILE A 173     -29.006   6.360  28.264  1.00 52.72           C  
ATOM   1347  CD1 ILE A 173     -26.362   7.433  29.283  1.00 52.72           C  
ATOM   1348  N   ASN A 174     -32.109   8.409  29.086  1.00 48.04           N  
ATOM   1349  CA  ASN A 174     -33.434   7.790  29.158  1.00 48.04           C  
ATOM   1350  C   ASN A 174     -34.439   8.317  28.114  1.00 48.04           C  
ATOM   1351  CB  ASN A 174     -33.974   7.944  30.590  1.00 48.04           C  
ATOM   1352  O   ASN A 174     -35.532   7.767  28.023  1.00 48.04           O  
ATOM   1353  CG  ASN A 174     -33.218   7.123  31.620  1.00 48.04           C  
ATOM   1354  ND2 ASN A 174     -33.373   7.447  32.882  1.00 48.04           N  
ATOM   1355  OD1 ASN A 174     -32.490   6.188  31.336  1.00 48.04           O  
ATOM   1356  N   GLN A 175     -34.106   9.365  27.352  1.00 52.59           N  
ATOM   1357  CA  GLN A 175     -34.997   9.963  26.346  1.00 52.59           C  
ATOM   1358  C   GLN A 175     -34.543   9.728  24.899  1.00 52.59           C  
ATOM   1359  CB  GLN A 175     -35.155  11.464  26.638  1.00 52.59           C  
ATOM   1360  O   GLN A 175     -35.178  10.235  23.979  1.00 52.59           O  
ATOM   1361  CG  GLN A 175     -35.972  11.714  27.913  1.00 52.59           C  
ATOM   1362  CD  GLN A 175     -36.217  13.198  28.159  1.00 52.59           C  
ATOM   1363  NE2 GLN A 175     -37.248  13.553  28.892  1.00 52.59           N  
ATOM   1364  OE1 GLN A 175     -35.487  14.070  27.724  1.00 52.59           O  
ATOM   1365  N   ILE A 176     -33.443   9.002  24.678  1.00 52.99           N  
ATOM   1366  CA  ILE A 176     -32.802   8.917  23.363  1.00 52.99           C  
ATOM   1367  C   ILE A 176     -32.576   7.448  23.015  1.00 52.99           C  
ATOM   1368  CB  ILE A 176     -31.506   9.757  23.359  1.00 52.99           C  
ATOM   1369  O   ILE A 176     -31.653   6.808  23.510  1.00 52.99           O  
ATOM   1370  CG1 ILE A 176     -31.822  11.246  23.640  1.00 52.99           C  
ATOM   1371  CG2 ILE A 176     -30.764   9.630  22.013  1.00 52.99           C  
ATOM   1372  CD1 ILE A 176     -30.616  12.111  23.988  1.00 52.99           C  
ATOM   1373  N   GLU A 177     -33.400   6.917  22.111  1.00 52.19           N  
ATOM   1374  CA  GLU A 177     -33.312   5.521  21.650  1.00 52.19           C  
ATOM   1375  C   GLU A 177     -32.057   5.224  20.796  1.00 52.19           C  
ATOM   1376  CB  GLU A 177     -34.597   5.142  20.888  1.00 52.19           C  
ATOM   1377  O   GLU A 177     -31.815   4.078  20.437  1.00 52.19           O  
ATOM   1378  CG  GLU A 177     -35.840   5.070  21.794  1.00 52.19           C  
ATOM   1379  CD  GLU A 177     -37.084   4.525  21.065  1.00 52.19           C  
ATOM   1380  OE1 GLU A 177     -37.980   4.005  21.768  1.00 52.19           O  
ATOM   1381  OE2 GLU A 177     -37.127   4.623  19.816  1.00 52.19           O  
ATOM   1382  N   ASN A 178     -31.235   6.230  20.462  1.00 49.96           N  
ATOM   1383  CA  ASN A 178     -30.116   6.108  19.511  1.00 49.96           C  
ATOM   1384  C   ASN A 178     -28.838   6.842  19.962  1.00 49.96           C  
ATOM   1385  CB  ASN A 178     -30.586   6.580  18.123  1.00 49.96           C  
ATOM   1386  O   ASN A 178     -28.214   7.565  19.183  1.00 49.96           O  
ATOM   1387  CG  ASN A 178     -31.632   5.679  17.500  1.00 49.96           C  
ATOM   1388  ND2 ASN A 178     -32.717   6.232  17.018  1.00 49.96           N  
ATOM   1389  OD1 ASN A 178     -31.467   4.482  17.340  1.00 49.96           O  
ATOM   1390  N   LEU A 179     -28.460   6.701  21.229  1.00 49.13           N  
ATOM   1391  CA  LEU A 179     -27.272   7.352  21.782  1.00 49.13           C  
ATOM   1392  C   LEU A 179     -26.005   6.536  21.482  1.00 49.13           C  
ATOM   1393  CB  LEU A 179     -27.513   7.566  23.285  1.00 49.13           C  
ATOM   1394  O   LEU A 179     -25.885   5.390  21.911  1.00 49.13           O  
ATOM   1395  CG  LEU A 179     -27.308   9.018  23.735  1.00 49.13           C  
ATOM   1396  CD1 LEU A 179     -28.145   9.254  24.990  1.00 49.13           C  
ATOM   1397  CD2 LEU A 179     -25.837   9.305  24.049  1.00 49.13           C  
ATOM   1398  N   ASN A 180     -25.037   7.132  20.783  1.00 51.84           N  
ATOM   1399  CA  ASN A 180     -23.705   6.552  20.593  1.00 51.84           C  
ATOM   1400  C   ASN A 180     -22.844   6.838  21.836  1.00 51.84           C  
ATOM   1401  CB  ASN A 180     -23.053   7.121  19.310  1.00 51.84           C  
ATOM   1402  O   ASN A 180     -22.059   7.786  21.828  1.00 51.84           O  
ATOM   1403  CG  ASN A 180     -23.569   6.526  18.014  1.00 51.84           C  
ATOM   1404  ND2 ASN A 180     -23.245   7.126  16.892  1.00 51.84           N  
ATOM   1405  OD1 ASN A 180     -24.258   5.526  17.971  1.00 51.84           O  
ATOM   1406  N   ILE A 181     -22.962   6.050  22.914  1.00 55.64           N  
ATOM   1407  CA  ILE A 181     -21.985   6.149  24.016  1.00 55.64           C  
ATOM   1408  C   ILE A 181     -20.633   5.668  23.491  1.00 55.64           C  
ATOM   1409  CB  ILE A 181     -22.400   5.442  25.324  1.00 55.64           C  
ATOM   1410  O   ILE A 181     -20.411   4.492  23.196  1.00 55.64           O  
ATOM   1411  CG1 ILE A 181     -23.604   6.179  25.960  1.00 55.64           C  
ATOM   1412  CG2 ILE A 181     -21.254   5.406  26.352  1.00 55.64           C  
ATOM   1413  CD1 ILE A 181     -24.255   5.386  27.103  1.00 55.64           C  
ATOM   1414  N   GLN A 182     -19.723   6.624  23.373  1.00 58.07           N  
ATOM   1415  CA  GLN A 182     -18.371   6.436  22.886  1.00 58.07           C  
ATOM   1416  C   GLN A 182     -17.526   5.772  23.992  1.00 58.07           C  
ATOM   1417  CB  GLN A 182     -17.875   7.824  22.428  1.00 58.07           C  
ATOM   1418  O   GLN A 182     -17.163   6.393  24.986  1.00 58.07           O  
ATOM   1419  CG  GLN A 182     -18.488   8.359  21.121  1.00 58.07           C  
ATOM   1420  CD  GLN A 182     -18.188   7.565  19.850  1.00 58.07           C  
ATOM   1421  NE2 GLN A 182     -19.096   7.554  18.907  1.00 58.07           N  
ATOM   1422  OE1 GLN A 182     -17.155   6.929  19.675  1.00 58.07           O  
ATOM   1423  N   VAL A 183     -17.234   4.478  23.832  1.00 63.13           N  
ATOM   1424  CA  VAL A 183     -16.381   3.702  24.751  1.00 63.13           C  
ATOM   1425  C   VAL A 183     -14.942   4.246  24.731  1.00 63.13           C  
ATOM   1426  CB  VAL A 183     -16.405   2.210  24.363  1.00 63.13           C  
ATOM   1427  O   VAL A 183     -14.433   4.552  23.649  1.00 63.13           O  
ATOM   1428  CG1 VAL A 183     -15.659   1.373  25.398  1.00 63.13           C  
ATOM   1429  CG2 VAL A 183     -17.828   1.636  24.251  1.00 63.13           C  
ATOM   1430  N   GLU A 184     -14.280   4.358  25.894  1.00 66.50           N  
ATOM   1431  CA  GLU A 184     -12.874   4.803  25.985  1.00 66.50           C  
ATOM   1432  C   GLU A 184     -11.921   3.851  25.254  1.00 66.50           C  
ATOM   1433  CB  GLU A 184     -12.385   4.863  27.446  1.00 66.50           C  
ATOM   1434  O   GLU A 184     -11.068   4.293  24.491  1.00 66.50           O  
ATOM   1435  CG  GLU A 184     -12.883   6.048  28.280  1.00 66.50           C  
ATOM   1436  CD  GLU A 184     -12.295   5.996  29.703  1.00 66.50           C  
ATOM   1437  OE1 GLU A 184     -13.013   6.311  30.675  1.00 66.50           O  
ATOM   1438  OE2 GLU A 184     -11.108   5.624  29.876  1.00 66.50           O  
ATOM   1439  N   ASP A 185     -12.045   2.551  25.534  1.00 77.35           N  
ATOM   1440  CA  ASP A 185     -11.172   1.501  25.013  1.00 77.35           C  
ATOM   1441  C   ASP A 185     -11.873   0.132  25.093  1.00 77.35           C  
ATOM   1442  CB  ASP A 185      -9.857   1.518  25.817  1.00 77.35           C  
ATOM   1443  O   ASP A 185     -12.767  -0.079  25.921  1.00 77.35           O  
ATOM   1444  CG  ASP A 185      -8.700   0.751  25.179  1.00 77.35           C  
ATOM   1445  OD1 ASP A 185      -8.869   0.236  24.054  1.00 77.35           O  
ATOM   1446  OD2 ASP A 185      -7.675   0.616  25.893  1.00 77.35           O  
ATOM   1447  N   ILE A 186     -11.469  -0.818  24.253  1.00 87.75           N  
ATOM   1448  CA  ILE A 186     -12.046  -2.163  24.168  1.00 87.75           C  
ATOM   1449  C   ILE A 186     -10.949  -3.205  23.941  1.00 87.75           C  
ATOM   1450  CB  ILE A 186     -13.172  -2.218  23.110  1.00 87.75           C  
ATOM   1451  O   ILE A 186      -9.957  -2.957  23.262  1.00 87.75           O  
ATOM   1452  CG1 ILE A 186     -13.916  -3.574  23.130  1.00 87.75           C  
ATOM   1453  CG2 ILE A 186     -12.664  -1.889  21.702  1.00 87.75           C  
ATOM   1454  CD1 ILE A 186     -15.209  -3.589  22.308  1.00 87.75           C  
ATOM   1455  N   ARG A 187     -11.117  -4.411  24.495  1.00 91.61           N  
ATOM   1456  CA  ARG A 187     -10.177  -5.525  24.295  1.00 91.61           C  
ATOM   1457  C   ARG A 187     -10.853  -6.889  24.281  1.00 91.61           C  
ATOM   1458  CB  ARG A 187      -9.064  -5.458  25.351  1.00 91.61           C  
ATOM   1459  O   ARG A 187     -11.895  -7.092  24.903  1.00 91.61           O  
ATOM   1460  CG  ARG A 187      -9.551  -5.864  26.748  1.00 91.61           C  
ATOM   1461  CD  ARG A 187      -8.412  -5.709  27.746  1.00 91.61           C  
ATOM   1462  NE  ARG A 187      -8.791  -6.227  29.070  1.00 91.61           N  
ATOM   1463  NH1 ARG A 187      -6.872  -5.618  30.156  1.00 91.61           N  
ATOM   1464  NH2 ARG A 187      -8.560  -6.584  31.277  1.00 91.61           N  
ATOM   1465  CZ  ARG A 187      -8.069  -6.138  30.161  1.00 91.61           C  
ATOM   1466  N   ILE A 188     -10.160  -7.859  23.686  1.00 93.24           N  
ATOM   1467  CA  ILE A 188     -10.449  -9.289  23.834  1.00 93.24           C  
ATOM   1468  C   ILE A 188      -9.522  -9.867  24.910  1.00 93.24           C  
ATOM   1469  CB  ILE A 188     -10.311 -10.036  22.487  1.00 93.24           C  
ATOM   1470  O   ILE A 188      -8.308  -9.966  24.722  1.00 93.24           O  
ATOM   1471  CG1 ILE A 188     -11.188  -9.388  21.391  1.00 93.24           C  
ATOM   1472  CG2 ILE A 188     -10.698 -11.516  22.688  1.00 93.24           C  
ATOM   1473  CD1 ILE A 188     -10.989  -9.990  19.994  1.00 93.24           C  
ATOM   1474  N   ARG A 189     -10.072 -10.280  26.057  1.00 92.67           N  
ATOM   1475  CA  ARG A 189      -9.295 -10.916  27.131  1.00 92.67           C  
ATOM   1476  C   ARG A 189      -9.289 -12.436  26.985  1.00 92.67           C  
ATOM   1477  CB  ARG A 189      -9.788 -10.446  28.508  1.00 92.67           C  
ATOM   1478  O   ARG A 189     -10.278 -13.102  27.295  1.00 92.67           O  
ATOM   1479  CG  ARG A 189      -8.853 -10.984  29.606  1.00 92.67           C  
ATOM   1480  CD  ARG A 189      -9.140 -10.383  30.983  1.00 92.67           C  
ATOM   1481  NE  ARG A 189     -10.434 -10.810  31.530  1.00 92.67           N  
ATOM   1482  NH1 ARG A 189      -9.764 -12.617  32.765  1.00 92.67           N  
ATOM   1483  NH2 ARG A 189     -11.907 -11.946  32.801  1.00 92.67           N  
ATOM   1484  CZ  ARG A 189     -10.694 -11.794  32.360  1.00 92.67           C  
ATOM   1485  N   ALA A 190      -8.138 -12.996  26.612  1.00 91.33           N  
ATOM   1486  CA  ALA A 190      -7.925 -14.443  26.554  1.00 91.33           C  
ATOM   1487  C   ALA A 190      -8.080 -15.103  27.939  1.00 91.33           C  
ATOM   1488  CB  ALA A 190      -6.540 -14.731  25.962  1.00 91.33           C  
ATOM   1489  O   ALA A 190      -7.357 -14.799  28.896  1.00 91.33           O  
ATOM   1490  N   ILE A 191      -9.011 -16.052  28.051  1.00 87.96           N  
ATOM   1491  CA  ILE A 191      -9.306 -16.739  29.319  1.00 87.96           C  
ATOM   1492  C   ILE A 191      -8.530 -18.044  29.441  1.00 87.96           C  
ATOM   1493  CB  ILE A 191     -10.830 -16.925  29.486  1.00 87.96           C  
ATOM   1494  O   ILE A 191      -7.942 -18.311  30.495  1.00 87.96           O  
ATOM   1495  CG1 ILE A 191     -11.580 -15.578  29.377  1.00 87.96           C  
ATOM   1496  CG2 ILE A 191     -11.170 -17.611  30.820  1.00 87.96           C  
ATOM   1497  CD1 ILE A 191     -11.105 -14.485  30.347  1.00 87.96           C  
ATOM   1498  N   LEU A 192      -8.480 -18.812  28.354  1.00 83.79           N  
ATOM   1499  CA  LEU A 192      -7.822 -20.111  28.297  1.00 83.79           C  
ATOM   1500  C   LEU A 192      -6.309 -19.945  28.180  1.00 83.79           C  
ATOM   1501  CB  LEU A 192      -8.402 -20.935  27.134  1.00 83.79           C  
ATOM   1502  O   LEU A 192      -5.816 -19.149  27.380  1.00 83.79           O  
ATOM   1503  CG  LEU A 192      -9.929 -21.128  27.212  1.00 83.79           C  
ATOM   1504  CD1 LEU A 192     -10.506 -21.708  25.928  1.00 83.79           C  
ATOM   1505  CD2 LEU A 192     -10.271 -22.061  28.367  1.00 83.79           C  
ATOM   1506  N   SER A 193      -5.565 -20.727  28.964  1.00 77.02           N  
ATOM   1507  CA  SER A 193      -4.096 -20.729  28.960  1.00 77.02           C  
ATOM   1508  C   SER A 193      -3.524 -20.998  27.569  1.00 77.02           C  
ATOM   1509  CB  SER A 193      -3.572 -21.789  29.935  1.00 77.02           C  
ATOM   1510  O   SER A 193      -2.550 -20.358  27.181  1.00 77.02           O  
ATOM   1511  OG  SER A 193      -4.224 -23.024  29.701  1.00 77.02           O  
ATOM   1512  N   THR A 194      -4.179 -21.868  26.796  1.00 74.71           N  
ATOM   1513  CA  THR A 194      -3.825 -22.200  25.411  1.00 74.71           C  
ATOM   1514  C   THR A 194      -3.819 -20.980  24.491  1.00 74.71           C  
ATOM   1515  CB  THR A 194      -4.806 -23.236  24.824  1.00 74.71           C  
ATOM   1516  O   THR A 194      -3.025 -20.934  23.558  1.00 74.71           O  
ATOM   1517  CG2 THR A 194      -4.080 -24.231  23.922  1.00 74.71           C  
ATOM   1518  OG1 THR A 194      -5.450 -23.981  25.837  1.00 74.71           O  
ATOM   1519  N   TYR A 195      -4.672 -19.984  24.758  1.00 73.05           N  
ATOM   1520  CA  TYR A 195      -4.756 -18.754  23.968  1.00 73.05           C  
ATOM   1521  C   TYR A 195      -3.918 -17.609  24.542  1.00 73.05           C  
ATOM   1522  CB  TYR A 195      -6.225 -18.343  23.776  1.00 73.05           C  
ATOM   1523  O   TYR A 195      -3.524 -16.732  23.788  1.00 73.05           O  
ATOM   1524  CG  TYR A 195      -7.043 -19.344  22.978  1.00 73.05           C  
ATOM   1525  CD1 TYR A 195      -6.652 -19.694  21.670  1.00 73.05           C  
ATOM   1526  CD2 TYR A 195      -8.221 -19.894  23.515  1.00 73.05           C  
ATOM   1527  CE1 TYR A 195      -7.387 -20.650  20.939  1.00 73.05           C  
ATOM   1528  CE2 TYR A 195      -8.941 -20.869  22.800  1.00 73.05           C  
ATOM   1529  OH  TYR A 195      -9.228 -22.202  20.847  1.00 73.05           O  
ATOM   1530  CZ  TYR A 195      -8.520 -21.259  21.519  1.00 73.05           C  
ATOM   1531  N   ARG A 196      -3.562 -17.623  25.836  1.00 72.01           N  
ATOM   1532  CA  ARG A 196      -2.730 -16.556  26.438  1.00 72.01           C  
ATOM   1533  C   ARG A 196      -1.323 -16.453  25.848  1.00 72.01           C  
ATOM   1534  CB  ARG A 196      -2.608 -16.735  27.954  1.00 72.01           C  
ATOM   1535  O   ARG A 196      -0.725 -15.390  25.935  1.00 72.01           O  
ATOM   1536  CG  ARG A 196      -3.911 -16.407  28.682  1.00 72.01           C  
ATOM   1537  CD  ARG A 196      -3.662 -16.441  30.189  1.00 72.01           C  
ATOM   1538  NE  ARG A 196      -4.935 -16.486  30.920  1.00 72.01           N  
ATOM   1539  NH1 ARG A 196      -4.074 -17.044  32.974  1.00 72.01           N  
ATOM   1540  NH2 ARG A 196      -6.285 -17.102  32.624  1.00 72.01           N  
ATOM   1541  CZ  ARG A 196      -5.089 -16.864  32.172  1.00 72.01           C  
ATOM   1542  N   LYS A 197      -0.791 -17.548  25.297  1.00 72.15           N  
ATOM   1543  CA  LYS A 197       0.519 -17.578  24.623  1.00 72.15           C  
ATOM   1544  C   LYS A 197       0.423 -17.469  23.098  1.00 72.15           C  
ATOM   1545  CB  LYS A 197       1.304 -18.839  25.024  1.00 72.15           C  
ATOM   1546  O   LYS A 197       1.456 -17.443  22.440  1.00 72.15           O  
ATOM   1547  CG  LYS A 197       1.689 -18.868  26.511  1.00 72.15           C  
ATOM   1548  CD  LYS A 197       2.689 -20.005  26.775  1.00 72.15           C  
ATOM   1549  CE  LYS A 197       3.133 -20.016  28.244  1.00 72.15           C  
ATOM   1550  NZ  LYS A 197       4.264 -20.953  28.472  1.00 72.15           N  
ATOM   1551  N   ARG A 198      -0.788 -17.470  22.532  1.00 76.70           N  
ATOM   1552  CA  ARG A 198      -0.989 -17.374  21.084  1.00 76.70           C  
ATOM   1553  C   ARG A 198      -1.156 -15.917  20.693  1.00 76.70           C  
ATOM   1554  CB  ARG A 198      -2.192 -18.206  20.624  1.00 76.70           C  
ATOM   1555  O   ARG A 198      -1.907 -15.187  21.334  1.00 76.70           O  
ATOM   1556  CG  ARG A 198      -1.867 -19.704  20.603  1.00 76.70           C  
ATOM   1557  CD  ARG A 198      -3.073 -20.490  20.084  1.00 76.70           C  
ATOM   1558  NE  ARG A 198      -2.790 -21.935  20.010  1.00 76.70           N  
ATOM   1559  NH1 ARG A 198      -4.399 -22.491  18.466  1.00 76.70           N  
ATOM   1560  NH2 ARG A 198      -3.040 -24.070  19.256  1.00 76.70           N  
ATOM   1561  CZ  ARG A 198      -3.412 -22.822  19.252  1.00 76.70           C  
ATOM   1562  N   THR A 199      -0.505 -15.551  19.601  1.00 83.28           N  
ATOM   1563  CA  THR A 199      -0.656 -14.247  18.972  1.00 83.28           C  
ATOM   1564  C   THR A 199      -1.083 -14.473  17.518  1.00 83.28           C  
ATOM   1565  CB  THR A 199       0.636 -13.425  19.070  1.00 83.28           C  
ATOM   1566  O   THR A 199      -0.455 -15.300  16.855  1.00 83.28           O  
ATOM   1567  CG2 THR A 199       0.302 -11.950  18.952  1.00 83.28           C  
ATOM   1568  OG1 THR A 199       1.254 -13.560  20.331  1.00 83.28           O  
ATOM   1569  N   PRO A 200      -2.154 -13.823  17.031  1.00 90.63           N  
ATOM   1570  CA  PRO A 200      -2.986 -12.843  17.733  1.00 90.63           C  
ATOM   1571  C   PRO A 200      -3.984 -13.494  18.712  1.00 90.63           C  
ATOM   1572  CB  PRO A 200      -3.680 -12.075  16.610  1.00 90.63           C  
ATOM   1573  O   PRO A 200      -4.246 -14.700  18.666  1.00 90.63           O  
ATOM   1574  CG  PRO A 200      -3.891 -13.143  15.536  1.00 90.63           C  
ATOM   1575  CD  PRO A 200      -2.674 -14.053  15.687  1.00 90.63           C  
ATOM   1576  N   VAL A 201      -4.561 -12.690  19.612  1.00 91.44           N  
ATOM   1577  CA  VAL A 201      -5.650 -13.138  20.496  1.00 91.44           C  
ATOM   1578  C   VAL A 201      -6.940 -13.223  19.686  1.00 91.44           C  
ATOM   1579  CB  VAL A 201      -5.835 -12.220  21.721  1.00 91.44           C  
ATOM   1580  O   VAL A 201      -7.516 -12.206  19.324  1.00 91.44           O  
ATOM   1581  CG1 VAL A 201      -7.029 -12.676  22.577  1.00 91.44           C  
ATOM   1582  CG2 VAL A 201      -4.584 -12.240  22.608  1.00 91.44           C  
ATOM   1583  N   MET A 202      -7.392 -14.447  19.416  1.00 92.45           N  
ATOM   1584  CA  MET A 202      -8.572 -14.698  18.578  1.00 92.45           C  
ATOM   1585  C   MET A 202      -9.839 -15.007  19.375  1.00 92.45           C  
ATOM   1586  CB  MET A 202      -8.289 -15.877  17.642  1.00 92.45           C  
ATOM   1587  O   MET A 202     -10.917 -15.012  18.801  1.00 92.45           O  
ATOM   1588  CG  MET A 202      -7.116 -15.625  16.692  1.00 92.45           C  
ATOM   1589  SD  MET A 202      -6.731 -17.034  15.622  1.00 92.45           S  
ATOM   1590  CE  MET A 202      -6.184 -18.270  16.816  1.00 92.45           C  
ATOM   1591  N   GLU A 203      -9.739 -15.340  20.664  1.00 94.59           N  
ATOM   1592  CA  GLU A 203     -10.897 -15.787  21.443  1.00 94.59           C  
ATOM   1593  C   GLU A 203     -10.812 -15.338  22.903  1.00 94.59           C  
ATOM   1594  CB  GLU A 203     -11.055 -17.314  21.329  1.00 94.59           C  
ATOM   1595  O   GLU A 203      -9.781 -15.500  23.567  1.00 94.59           O  
ATOM   1596  CG  GLU A 203     -12.447 -17.792  21.761  1.00 94.59           C  
ATOM   1597  CD  GLU A 203     -12.603 -19.308  21.573  1.00 94.59           C  
ATOM   1598  OE1 GLU A 203     -12.569 -20.064  22.568  1.00 94.59           O  
ATOM   1599  OE2 GLU A 203     -12.751 -19.721  20.399  1.00 94.59           O  
ATOM   1600  N   GLY A 204     -11.904 -14.793  23.436  1.00 94.72           N  
ATOM   1601  CA  GLY A 204     -11.919 -14.273  24.799  1.00 94.72           C  
ATOM   1602  C   GLY A 204     -13.150 -13.446  25.140  1.00 94.72           C  
ATOM   1603  O   GLY A 204     -14.041 -13.264  24.315  1.00 94.72           O  
ATOM   1604  N   TYR A 205     -13.181 -12.951  26.379  1.00 93.96           N  
ATOM   1605  CA  TYR A 205     -14.225 -12.023  26.813  1.00 93.96           C  
ATOM   1606  C   TYR A 205     -14.023 -10.654  26.183  1.00 93.96           C  
ATOM   1607  CB  TYR A 205     -14.263 -11.883  28.343  1.00 93.96           C  
ATOM   1608  O   TYR A 205     -12.895 -10.157  26.162  1.00 93.96           O  
ATOM   1609  CG  TYR A 205     -14.631 -13.131  29.122  1.00 93.96           C  
ATOM   1610  CD1 TYR A 205     -15.496 -14.091  28.573  1.00 93.96           C  
ATOM   1611  CD2 TYR A 205     -14.182 -13.286  30.446  1.00 93.96           C  
ATOM   1612  CE1 TYR A 205     -15.867 -15.220  29.317  1.00 93.96           C  
ATOM   1613  CE2 TYR A 205     -14.514 -14.438  31.186  1.00 93.96           C  
ATOM   1614  OH  TYR A 205     -15.644 -16.553  31.289  1.00 93.96           O  
ATOM   1615  CZ  TYR A 205     -15.339 -15.423  30.604  1.00 93.96           C  
ATOM   1616  N   VAL A 206     -15.117 -10.038  25.745  1.00 94.23           N  
ATOM   1617  CA  VAL A 206     -15.122  -8.639  25.322  1.00 94.23           C  
ATOM   1618  C   VAL A 206     -15.210  -7.762  26.564  1.00 94.23           C  
ATOM   1619  CB  VAL A 206     -16.257  -8.333  24.332  1.00 94.23           C  
ATOM   1620  O   VAL A 206     -16.148  -7.870  27.361  1.00 94.23           O  
ATOM   1621  CG1 VAL A 206     -16.102  -6.916  23.774  1.00 94.23           C  
ATOM   1622  CG2 VAL A 206     -16.230  -9.302  23.146  1.00 94.23           C  
ATOM   1623  N   GLU A 207     -14.203  -6.916  26.749  1.00 91.44           N  
ATOM   1624  CA  GLU A 207     -14.135  -5.977  27.861  1.00 91.44           C  
ATOM   1625  C   GLU A 207     -14.011  -4.556  27.343  1.00 91.44           C  
ATOM   1626  CB  GLU A 207     -12.978  -6.315  28.815  1.00 91.44           C  
ATOM   1627  O   GLU A 207     -13.206  -4.281  26.459  1.00 91.44           O  
ATOM   1628  CG  GLU A 207     -13.224  -7.632  29.563  1.00 91.44           C  
ATOM   1629  CD  GLU A 207     -12.114  -8.011  30.551  1.00 91.44           C  
ATOM   1630  OE1 GLU A 207     -12.374  -8.889  31.418  1.00 91.44           O  
ATOM   1631  OE2 GLU A 207     -10.966  -7.512  30.454  1.00 91.44           O  
ATOM   1632  N   VAL A 208     -14.778  -3.661  27.948  1.00 86.99           N  
ATOM   1633  CA  VAL A 208     -14.753  -2.227  27.697  1.00 86.99           C  
ATOM   1634  C   VAL A 208     -14.192  -1.506  28.907  1.00 86.99           C  
ATOM   1635  CB  VAL A 208     -16.133  -1.688  27.286  1.00 86.99           C  
ATOM   1636  O   VAL A 208     -14.404  -1.906  30.058  1.00 86.99           O  
ATOM   1637  CG1 VAL A 208     -16.376  -2.007  25.812  1.00 86.99           C  
ATOM   1638  CG2 VAL A 208     -17.297  -2.287  28.082  1.00 86.99           C  
ATOM   1639  N   LYS A 209     -13.413  -0.467  28.642  1.00 82.91           N  
ATOM   1640  CA  LYS A 209     -12.815   0.368  29.668  1.00 82.91           C  
ATOM   1641  C   LYS A 209     -13.775   1.499  30.006  1.00 82.91           C  
ATOM   1642  CB  LYS A 209     -11.467   0.860  29.156  1.00 82.91           C  
ATOM   1643  O   LYS A 209     -14.236   2.217  29.126  1.00 82.91           O  
ATOM   1644  CG  LYS A 209     -10.595   1.415  30.281  1.00 82.91           C  
ATOM   1645  CD  LYS A 209      -9.281   1.881  29.660  1.00 82.91           C  
ATOM   1646  CE  LYS A 209      -8.344   2.454  30.716  1.00 82.91           C  
ATOM   1647  NZ  LYS A 209      -7.185   3.072  30.035  1.00 82.91           N  
ATOM   1648  N   GLU A 210     -14.075   1.631  31.291  1.00 74.72           N  
ATOM   1649  CA  GLU A 210     -14.841   2.747  31.838  1.00 74.72           C  
ATOM   1650  C   GLU A 210     -14.052   3.306  33.026  1.00 74.72           C  
ATOM   1651  CB  GLU A 210     -16.248   2.264  32.223  1.00 74.72           C  
ATOM   1652  O   GLU A 210     -13.873   2.633  34.058  1.00 74.72           O  
ATOM   1653  CG  GLU A 210     -17.177   3.423  32.609  1.00 74.72           C  
ATOM   1654  CD  GLU A 210     -18.474   2.870  33.197  1.00 74.72           C  
ATOM   1655  OE1 GLU A 210     -19.489   2.754  32.486  1.00 74.72           O  
ATOM   1656  OE2 GLU A 210     -18.432   2.454  34.379  1.00 74.72           O  
ATOM   1657  N   GLY A 211     -13.505   4.512  32.863  1.00 71.77           N  
ATOM   1658  CA  GLY A 211     -12.533   5.061  33.793  1.00 71.77           C  
ATOM   1659  C   GLY A 211     -11.245   4.234  33.834  1.00 71.77           C  
ATOM   1660  O   GLY A 211     -10.653   3.844  32.832  1.00 71.77           O  
ATOM   1661  N   LYS A 212     -10.803   3.897  35.047  1.00 76.50           N  
ATOM   1662  CA  LYS A 212      -9.606   3.067  35.273  1.00 76.50           C  
ATOM   1663  C   LYS A 212      -9.908   1.562  35.304  1.00 76.50           C  
ATOM   1664  CB  LYS A 212      -8.866   3.575  36.525  1.00 76.50           C  
ATOM   1665  O   LYS A 212      -9.011   0.766  35.578  1.00 76.50           O  
ATOM   1666  CG  LYS A 212      -8.269   4.979  36.299  1.00 76.50           C  
ATOM   1667  CD  LYS A 212      -7.695   5.591  37.588  1.00 76.50           C  
ATOM   1668  CE  LYS A 212      -7.104   6.982  37.296  1.00 76.50           C  
ATOM   1669  NZ  LYS A 212      -6.900   7.801  38.521  1.00 76.50           N  
ATOM   1670  N   THR A 213     -11.156   1.147  35.059  1.00 83.10           N  
ATOM   1671  CA  THR A 213     -11.580  -0.251  35.229  1.00 83.10           C  
ATOM   1672  C   THR A 213     -12.063  -0.886  33.935  1.00 83.10           C  
ATOM   1673  CB  THR A 213     -12.635  -0.422  36.331  1.00 83.10           C  
ATOM   1674  O   THR A 213     -12.863  -0.310  33.207  1.00 83.10           O  
ATOM   1675  CG2 THR A 213     -12.117   0.035  37.696  1.00 83.10           C  
ATOM   1676  OG1 THR A 213     -13.840   0.265  36.080  1.00 83.10           O  
ATOM   1677  N   TRP A 214     -11.612  -2.115  33.690  1.00 88.04           N  
ATOM   1678  CA  TRP A 214     -12.145  -2.970  32.634  1.00 88.04           C  
ATOM   1679  C   TRP A 214     -13.404  -3.681  33.127  1.00 88.04           C  
ATOM   1680  CB  TRP A 214     -11.070  -3.968  32.194  1.00 88.04           C  
ATOM   1681  O   TRP A 214     -13.392  -4.301  34.197  1.00 88.04           O  
ATOM   1682  CG  TRP A 214      -9.920  -3.337  31.476  1.00 88.04           C  
ATOM   1683  CD1 TRP A 214      -8.742  -2.946  32.016  1.00 88.04           C  
ATOM   1684  CD2 TRP A 214      -9.868  -2.945  30.073  1.00 88.04           C  
ATOM   1685  CE2 TRP A 214      -8.598  -2.347  29.818  1.00 88.04           C  
ATOM   1686  CE3 TRP A 214     -10.780  -3.016  29.000  1.00 88.04           C  
ATOM   1687  NE1 TRP A 214      -7.955  -2.368  31.037  1.00 88.04           N  
ATOM   1688  CH2 TRP A 214      -9.159  -1.976  27.497  1.00 88.04           C  
ATOM   1689  CZ2 TRP A 214      -8.236  -1.871  28.551  1.00 88.04           C  
ATOM   1690  CZ3 TRP A 214     -10.427  -2.533  27.727  1.00 88.04           C  
ATOM   1691  N   LYS A 215     -14.473  -3.603  32.339  1.00 88.61           N  
ATOM   1692  CA  LYS A 215     -15.768  -4.230  32.601  1.00 88.61           C  
ATOM   1693  C   LYS A 215     -16.148  -5.144  31.440  1.00 88.61           C  
ATOM   1694  CB  LYS A 215     -16.829  -3.144  32.817  1.00 88.61           C  
ATOM   1695  O   LYS A 215     -15.868  -4.829  30.291  1.00 88.61           O  
ATOM   1696  CG  LYS A 215     -16.570  -2.295  34.071  1.00 88.61           C  
ATOM   1697  CD  LYS A 215     -17.735  -1.323  34.286  1.00 88.61           C  
ATOM   1698  CE  LYS A 215     -17.551  -0.518  35.573  1.00 88.61           C  
ATOM   1699  NZ  LYS A 215     -18.743   0.322  35.827  1.00 88.61           N  
ATOM   1700  N   GLN A 216     -16.761  -6.287  31.732  1.00 89.75           N  
ATOM   1701  CA  GLN A 216     -17.238  -7.214  30.700  1.00 89.75           C  
ATOM   1702  C   GLN A 216     -18.534  -6.697  30.065  1.00 89.75           C  
ATOM   1703  CB  GLN A 216     -17.471  -8.615  31.290  1.00 89.75           C  
ATOM   1704  O   GLN A 216     -19.376  -6.144  30.770  1.00 89.75           O  
ATOM   1705  CG  GLN A 216     -16.198  -9.333  31.774  1.00 89.75           C  
ATOM   1706  CD  GLN A 216     -15.701  -8.915  33.157  1.00 89.75           C  
ATOM   1707  NE2 GLN A 216     -14.405  -8.891  33.375  1.00 89.75           N  
ATOM   1708  OE1 GLN A 216     -16.442  -8.634  34.088  1.00 89.75           O  
ATOM   1709  N   ILE A 217     -18.748  -6.938  28.773  1.00 90.12           N  
ATOM   1710  CA  ILE A 217     -20.085  -6.778  28.179  1.00 90.12           C  
ATOM   1711  C   ILE A 217     -20.926  -8.012  28.536  1.00 90.12           C  
ATOM   1712  CB  ILE A 217     -20.014  -6.498  26.661  1.00 90.12           C  
ATOM   1713  O   ILE A 217     -20.415  -9.133  28.535  1.00 90.12           O  
ATOM   1714  CG1 ILE A 217     -19.128  -5.261  26.381  1.00 90.12           C  
ATOM   1715  CG2 ILE A 217     -21.439  -6.288  26.118  1.00 90.12           C  
ATOM   1716  CD1 ILE A 217     -19.032  -4.883  24.897  1.00 90.12           C  
ATOM   1717  N   CYS A 218     -22.195  -7.815  28.893  1.00 90.15           N  
ATOM   1718  CA  CYS A 218     -23.128  -8.915  29.140  1.00 90.15           C  
ATOM   1719  C   CYS A 218     -23.565  -9.554  27.813  1.00 90.15           C  
ATOM   1720  CB  CYS A 218     -24.327  -8.375  29.925  1.00 90.15           C  
ATOM   1721  O   CYS A 218     -23.784  -8.857  26.826  1.00 90.15           O  
ATOM   1722  SG  CYS A 218     -25.581  -9.590  30.426  1.00 90.15           S  
ATOM   1723  N   ASP A 219     -23.724 -10.874  27.788  1.00 91.16           N  
ATOM   1724  CA  ASP A 219     -24.176 -11.614  26.607  1.00 91.16           C  
ATOM   1725  C   ASP A 219     -25.690 -11.505  26.344  1.00 91.16           C  
ATOM   1726  CB  ASP A 219     -23.719 -13.078  26.687  1.00 91.16           C  
ATOM   1727  O   ASP A 219     -26.164 -11.924  25.286  1.00 91.16           O  
ATOM   1728  CG  ASP A 219     -24.466 -13.918  27.731  1.00 91.16           C  
ATOM   1729  OD1 ASP A 219     -25.157 -13.348  28.608  1.00 91.16           O  
ATOM   1730  OD2 ASP A 219     -24.299 -15.158  27.704  1.00 91.16           O  
ATOM   1731  N   LYS A 220     -26.468 -10.909  27.260  1.00 85.55           N  
ATOM   1732  CA  LYS A 220     -27.868 -10.557  26.989  1.00 85.55           C  
ATOM   1733  C   LYS A 220     -27.920  -9.588  25.811  1.00 85.55           C  
ATOM   1734  CB  LYS A 220     -28.571  -9.950  28.216  1.00 85.55           C  
ATOM   1735  O   LYS A 220     -27.337  -8.511  25.871  1.00 85.55           O  
ATOM   1736  CG  LYS A 220     -29.490 -10.961  28.909  1.00 85.55           C  
ATOM   1737  CD  LYS A 220     -30.213 -10.301  30.091  1.00 85.55           C  
ATOM   1738  CE  LYS A 220     -31.330 -11.212  30.610  1.00 85.55           C  
ATOM   1739  NZ  LYS A 220     -31.847 -10.743  31.920  1.00 85.55           N  
ATOM   1740  N   HIS A 221     -28.652  -9.982  24.770  1.00 85.89           N  
ATOM   1741  CA  HIS A 221     -28.744  -9.288  23.477  1.00 85.89           C  
ATOM   1742  C   HIS A 221     -27.460  -9.325  22.633  1.00 85.89           C  
ATOM   1743  CB  HIS A 221     -29.322  -7.869  23.645  1.00 85.89           C  
ATOM   1744  O   HIS A 221     -27.389  -8.673  21.597  1.00 85.89           O  
ATOM   1745  CG  HIS A 221     -30.519  -7.830  24.558  1.00 85.89           C  
ATOM   1746  CD2 HIS A 221     -30.540  -7.423  25.865  1.00 85.89           C  
ATOM   1747  ND1 HIS A 221     -31.782  -8.274  24.248  1.00 85.89           N  
ATOM   1748  CE1 HIS A 221     -32.548  -8.139  25.342  1.00 85.89           C  
ATOM   1749  NE2 HIS A 221     -31.827  -7.657  26.368  1.00 85.89           N  
ATOM   1750  N   TRP A 222     -26.458 -10.125  23.012  1.00 91.03           N  
ATOM   1751  CA  TRP A 222     -25.264 -10.296  22.193  1.00 91.03           C  
ATOM   1752  C   TRP A 222     -25.531 -11.228  21.013  1.00 91.03           C  
ATOM   1753  CB  TRP A 222     -24.084 -10.768  23.035  1.00 91.03           C  
ATOM   1754  O   TRP A 222     -25.849 -12.405  21.189  1.00 91.03           O  
ATOM   1755  CG  TRP A 222     -22.773 -10.654  22.328  1.00 91.03           C  
ATOM   1756  CD1 TRP A 222     -22.181 -11.602  21.568  1.00 91.03           C  
ATOM   1757  CD2 TRP A 222     -21.911  -9.484  22.253  1.00 91.03           C  
ATOM   1758  CE2 TRP A 222     -20.787  -9.801  21.434  1.00 91.03           C  
ATOM   1759  CE3 TRP A 222     -21.989  -8.179  22.783  1.00 91.03           C  
ATOM   1760  NE1 TRP A 222     -21.000 -11.108  21.049  1.00 91.03           N  
ATOM   1761  CH2 TRP A 222     -19.891  -7.572  21.698  1.00 91.03           C  
ATOM   1762  CZ2 TRP A 222     -19.781  -8.866  21.156  1.00 91.03           C  
ATOM   1763  CZ3 TRP A 222     -20.991  -7.231  22.498  1.00 91.03           C  
ATOM   1764  N   THR A 223     -25.379 -10.708  19.797  1.00 93.46           N  
ATOM   1765  CA  THR A 223     -25.641 -11.455  18.560  1.00 93.46           C  
ATOM   1766  C   THR A 223     -24.360 -11.753  17.771  1.00 93.46           C  
ATOM   1767  CB  THR A 223     -26.670 -10.721  17.683  1.00 93.46           C  
ATOM   1768  O   THR A 223     -23.261 -11.281  18.089  1.00 93.46           O  
ATOM   1769  CG2 THR A 223     -27.958 -10.350  18.413  1.00 93.46           C  
ATOM   1770  OG1 THR A 223     -26.085  -9.560  17.150  1.00 93.46           O  
ATOM   1771  N   ALA A 224     -24.496 -12.535  16.695  1.00 94.51           N  
ATOM   1772  CA  ALA A 224     -23.418 -12.737  15.727  1.00 94.51           C  
ATOM   1773  C   ALA A 224     -22.984 -11.416  15.064  1.00 94.51           C  
ATOM   1774  CB  ALA A 224     -23.873 -13.765  14.686  1.00 94.51           C  
ATOM   1775  O   ALA A 224     -21.796 -11.215  14.846  1.00 94.51           O  
ATOM   1776  N   LYS A 225     -23.910 -10.470  14.845  1.00 95.21           N  
ATOM   1777  CA  LYS A 225     -23.610  -9.147  14.271  1.00 95.21           C  
ATOM   1778  C   LYS A 225     -22.672  -8.334  15.162  1.00 95.21           C  
ATOM   1779  CB  LYS A 225     -24.909  -8.369  14.037  1.00 95.21           C  
ATOM   1780  O   LYS A 225     -21.690  -7.785  14.675  1.00 95.21           O  
ATOM   1781  CG  LYS A 225     -25.801  -9.010  12.966  1.00 95.21           C  
ATOM   1782  CD  LYS A 225     -27.133  -8.259  12.907  1.00 95.21           C  
ATOM   1783  CE  LYS A 225     -27.895  -8.595  11.624  1.00 95.21           C  
ATOM   1784  NZ  LYS A 225     -28.822  -7.492  11.285  1.00 95.21           N  
ATOM   1785  N   ASN A 226     -22.905  -8.349  16.475  1.00 94.45           N  
ATOM   1786  CA  ASN A 226     -22.002  -7.718  17.443  1.00 94.45           C  
ATOM   1787  C   ASN A 226     -20.611  -8.362  17.393  1.00 94.45           C  
ATOM   1788  CB  ASN A 226     -22.584  -7.848  18.861  1.00 94.45           C  
ATOM   1789  O   ASN A 226     -19.591  -7.677  17.406  1.00 94.45           O  
ATOM   1790  CG  ASN A 226     -23.959  -7.238  19.042  1.00 94.45           C  
ATOM   1791  ND2 ASN A 226     -24.549  -7.457  20.188  1.00 94.45           N  
ATOM   1792  OD1 ASN A 226     -24.525  -6.605  18.175  1.00 94.45           O  
ATOM   1793  N   SER A 227     -20.573  -9.694  17.295  1.00 96.06           N  
ATOM   1794  CA  SER A 227     -19.319 -10.447  17.196  1.00 96.06           C  
ATOM   1795  C   SER A 227     -18.556 -10.116  15.912  1.00 96.06           C  
ATOM   1796  CB  SER A 227     -19.575 -11.953  17.281  1.00 96.06           C  
ATOM   1797  O   SER A 227     -17.344  -9.935  15.976  1.00 96.06           O  
ATOM   1798  OG  SER A 227     -20.314 -12.263  18.453  1.00 96.06           O  
ATOM   1799  N   ARG A 228     -19.256  -9.968  14.781  1.00 96.30           N  
ATOM   1800  CA  ARG A 228     -18.694  -9.555  13.490  1.00 96.30           C  
ATOM   1801  C   ARG A 228     -18.044  -8.176  13.566  1.00 96.30           C  
ATOM   1802  CB  ARG A 228     -19.799  -9.619  12.424  1.00 96.30           C  
ATOM   1803  O   ARG A 228     -16.897  -8.044  13.156  1.00 96.30           O  
ATOM   1804  CG  ARG A 228     -19.342  -9.132  11.041  1.00 96.30           C  
ATOM   1805  CD  ARG A 228     -20.469  -9.381  10.036  1.00 96.30           C  
ATOM   1806  NE  ARG A 228     -20.230  -8.709   8.745  1.00 96.30           N  
ATOM   1807  NH1 ARG A 228     -20.950 -10.400   7.368  1.00 96.30           N  
ATOM   1808  NH2 ARG A 228     -20.345  -8.465   6.475  1.00 96.30           N  
ATOM   1809  CZ  ARG A 228     -20.499  -9.190   7.543  1.00 96.30           C  
ATOM   1810  N   VAL A 229     -18.722  -7.178  14.143  1.00 94.97           N  
ATOM   1811  CA  VAL A 229     -18.154  -5.824  14.312  1.00 94.97           C  
ATOM   1812  C   VAL A 229     -16.922  -5.851  15.214  1.00 94.97           C  
ATOM   1813  CB  VAL A 229     -19.198  -4.829  14.855  1.00 94.97           C  
ATOM   1814  O   VAL A 229     -15.894  -5.270  14.872  1.00 94.97           O  
ATOM   1815  CG1 VAL A 229     -18.579  -3.456  15.153  1.00 94.97           C  
ATOM   1816  CG2 VAL A 229     -20.319  -4.639  13.831  1.00 94.97           C  
ATOM   1817  N   VAL A 230     -16.984  -6.571  16.341  1.00 95.49           N  
ATOM   1818  CA  VAL A 230     -15.837  -6.703  17.252  1.00 95.49           C  
ATOM   1819  C   VAL A 230     -14.662  -7.404  16.570  1.00 95.49           C  
ATOM   1820  CB  VAL A 230     -16.233  -7.410  18.556  1.00 95.49           C  
ATOM   1821  O   VAL A 230     -13.543  -6.904  16.617  1.00 95.49           O  
ATOM   1822  CG1 VAL A 230     -15.022  -7.720  19.448  1.00 95.49           C  
ATOM   1823  CG2 VAL A 230     -17.140  -6.503  19.387  1.00 95.49           C  
ATOM   1824  N   CYS A 231     -14.887  -8.540  15.910  1.00 97.25           N  
ATOM   1825  CA  CYS A 231     -13.830  -9.228  15.173  1.00 97.25           C  
ATOM   1826  C   CYS A 231     -13.240  -8.323  14.080  1.00 97.25           C  
ATOM   1827  CB  CYS A 231     -14.369 -10.558  14.626  1.00 97.25           C  
ATOM   1828  O   CYS A 231     -12.018  -8.190  14.010  1.00 97.25           O  
ATOM   1829  SG  CYS A 231     -14.579 -11.856  15.882  1.00 97.25           S  
ATOM   1830  N   GLY A 232     -14.089  -7.620  13.325  1.00 96.64           N  
ATOM   1831  CA  GLY A 232     -13.685  -6.642  12.317  1.00 96.64           C  
ATOM   1832  C   GLY A 232     -12.771  -5.557  12.883  1.00 96.64           C  
ATOM   1833  O   GLY A 232     -11.657  -5.377  12.399  1.00 96.64           O  
ATOM   1834  N   MET A 233     -13.166  -4.879  13.958  1.00 93.90           N  
ATOM   1835  CA  MET A 233     -12.337  -3.807  14.520  1.00 93.90           C  
ATOM   1836  C   MET A 233     -11.015  -4.299  15.137  1.00 93.90           C  
ATOM   1837  CB  MET A 233     -13.149  -2.966  15.503  1.00 93.90           C  
ATOM   1838  O   MET A 233     -10.060  -3.535  15.224  1.00 93.90           O  
ATOM   1839  CG  MET A 233     -13.468  -3.714  16.801  1.00 93.90           C  
ATOM   1840  SD  MET A 233     -14.320  -2.732  18.054  1.00 93.90           S  
ATOM   1841  CE  MET A 233     -12.961  -1.605  18.441  1.00 93.90           C  
ATOM   1842  N   PHE A 234     -10.922  -5.579  15.523  1.00 95.19           N  
ATOM   1843  CA  PHE A 234      -9.668  -6.213  15.960  1.00 95.19           C  
ATOM   1844  C   PHE A 234      -8.850  -6.829  14.814  1.00 95.19           C  
ATOM   1845  CB  PHE A 234      -9.938  -7.212  17.095  1.00 95.19           C  
ATOM   1846  O   PHE A 234      -7.831  -7.475  15.065  1.00 95.19           O  
ATOM   1847  CG  PHE A 234     -10.195  -6.543  18.428  1.00 95.19           C  
ATOM   1848  CD1 PHE A 234      -9.154  -5.849  19.075  1.00 95.19           C  
ATOM   1849  CD2 PHE A 234     -11.472  -6.581  19.010  1.00 95.19           C  
ATOM   1850  CE1 PHE A 234      -9.407  -5.165  20.276  1.00 95.19           C  
ATOM   1851  CE2 PHE A 234     -11.732  -5.886  20.199  1.00 95.19           C  
ATOM   1852  CZ  PHE A 234     -10.700  -5.173  20.819  1.00 95.19           C  
ATOM   1853  N   GLY A 235      -9.258  -6.610  13.564  1.00 95.98           N  
ATOM   1854  CA  GLY A 235      -8.498  -6.996  12.381  1.00 95.98           C  
ATOM   1855  C   GLY A 235      -8.805  -8.382  11.826  1.00 95.98           C  
ATOM   1856  O   GLY A 235      -7.988  -8.941  11.099  1.00 95.98           O  
ATOM   1857  N   PHE A 236      -9.954  -8.956  12.175  1.00 96.57           N  
ATOM   1858  CA  PHE A 236     -10.363 -10.280  11.723  1.00 96.57           C  
ATOM   1859  C   PHE A 236     -11.520 -10.198  10.713  1.00 96.57           C  
ATOM   1860  CB  PHE A 236     -10.751 -11.122  12.938  1.00 96.57           C  
ATOM   1861  O   PHE A 236     -12.518  -9.540  11.011  1.00 96.57           O  
ATOM   1862  CG  PHE A 236      -9.663 -11.273  13.984  1.00 96.57           C  
ATOM   1863  CD1 PHE A 236      -8.611 -12.168  13.755  1.00 96.57           C  
ATOM   1864  CD2 PHE A 236      -9.704 -10.547  15.188  1.00 96.57           C  
ATOM   1865  CE1 PHE A 236      -7.593 -12.345  14.706  1.00 96.57           C  
ATOM   1866  CE2 PHE A 236      -8.701 -10.734  16.155  1.00 96.57           C  
ATOM   1867  CZ  PHE A 236      -7.646 -11.631  15.915  1.00 96.57           C  
ATOM   1868  N   PRO A 237     -11.453 -10.908   9.570  1.00 95.65           N  
ATOM   1869  CA  PRO A 237     -12.475 -10.844   8.515  1.00 95.65           C  
ATOM   1870  C   PRO A 237     -13.808 -11.489   8.896  1.00 95.65           C  
ATOM   1871  CB  PRO A 237     -11.854 -11.553   7.303  1.00 95.65           C  
ATOM   1872  O   PRO A 237     -14.820 -11.275   8.230  1.00 95.65           O  
ATOM   1873  CG  PRO A 237     -10.831 -12.501   7.927  1.00 95.65           C  
ATOM   1874  CD  PRO A 237     -10.311 -11.671   9.092  1.00 95.65           C  
ATOM   1875  N   GLY A 238     -13.830 -12.296   9.955  1.00 94.77           N  
ATOM   1876  CA  GLY A 238     -15.057 -12.926  10.410  1.00 94.77           C  
ATOM   1877  C   GLY A 238     -14.934 -13.604  11.761  1.00 94.77           C  
ATOM   1878  O   GLY A 238     -13.876 -13.652  12.396  1.00 94.77           O  
ATOM   1879  N   GLU A 239     -16.060 -14.150  12.183  1.00 94.69           N  
ATOM   1880  CA  GLU A 239     -16.277 -14.829  13.446  1.00 94.69           C  
ATOM   1881  C   GLU A 239     -16.611 -16.315  13.251  1.00 94.69           C  
ATOM   1882  CB  GLU A 239     -17.339 -14.071  14.267  1.00 94.69           C  
ATOM   1883  O   GLU A 239     -17.021 -16.766  12.182  1.00 94.69           O  
ATOM   1884  CG  GLU A 239     -18.807 -14.215  13.812  1.00 94.69           C  
ATOM   1885  CD  GLU A 239     -19.205 -13.492  12.508  1.00 94.69           C  
ATOM   1886  OE1 GLU A 239     -20.382 -13.650  12.117  1.00 94.69           O  
ATOM   1887  OE2 GLU A 239     -18.368 -12.775  11.915  1.00 94.69           O  
ATOM   1888  N   ARG A 240     -16.433 -17.105  14.310  1.00 94.06           N  
ATOM   1889  CA  ARG A 240     -16.804 -18.523  14.356  1.00 94.06           C  
ATOM   1890  C   ARG A 240     -17.433 -18.890  15.694  1.00 94.06           C  
ATOM   1891  CB  ARG A 240     -15.587 -19.402  14.025  1.00 94.06           C  
ATOM   1892  O   ARG A 240     -17.368 -18.153  16.675  1.00 94.06           O  
ATOM   1893  CG  ARG A 240     -14.479 -19.281  15.078  1.00 94.06           C  
ATOM   1894  CD  ARG A 240     -13.345 -20.251  14.768  1.00 94.06           C  
ATOM   1895  NE  ARG A 240     -12.289 -20.119  15.778  1.00 94.06           N  
ATOM   1896  NH1 ARG A 240     -10.631 -21.176  14.596  1.00 94.06           N  
ATOM   1897  NH2 ARG A 240     -10.162 -20.162  16.540  1.00 94.06           N  
ATOM   1898  CZ  ARG A 240     -11.036 -20.493  15.635  1.00 94.06           C  
ATOM   1899  N   THR A 241     -18.007 -20.084  15.754  1.00 93.53           N  
ATOM   1900  CA  THR A 241     -18.575 -20.632  16.989  1.00 93.53           C  
ATOM   1901  C   THR A 241     -17.487 -21.043  17.984  1.00 93.53           C  
ATOM   1902  CB  THR A 241     -19.463 -21.841  16.686  1.00 93.53           C  
ATOM   1903  O   THR A 241     -16.458 -21.589  17.586  1.00 93.53           O  
ATOM   1904  CG2 THR A 241     -20.645 -21.478  15.787  1.00 93.53           C  
ATOM   1905  OG1 THR A 241     -18.705 -22.833  16.031  1.00 93.53           O  
ATOM   1906  N   TYR A 242     -17.756 -20.880  19.279  1.00 91.50           N  
ATOM   1907  CA  TYR A 242     -16.878 -21.290  20.381  1.00 91.50           C  
ATOM   1908  C   TYR A 242     -17.582 -22.263  21.339  1.00 91.50           C  
ATOM   1909  CB  TYR A 242     -16.377 -20.045  21.122  1.00 91.50           C  
ATOM   1910  O   TYR A 242     -18.805 -22.419  21.326  1.00 91.50           O  
ATOM   1911  CG  TYR A 242     -17.477 -19.243  21.790  1.00 91.50           C  
ATOM   1912  CD1 TYR A 242     -18.165 -18.250  21.065  1.00 91.50           C  
ATOM   1913  CD2 TYR A 242     -17.824 -19.506  23.130  1.00 91.50           C  
ATOM   1914  CE1 TYR A 242     -19.223 -17.542  21.666  1.00 91.50           C  
ATOM   1915  CE2 TYR A 242     -18.878 -18.796  23.734  1.00 91.50           C  
ATOM   1916  OH  TYR A 242     -20.599 -17.151  23.601  1.00 91.50           O  
ATOM   1917  CZ  TYR A 242     -19.591 -17.830  22.996  1.00 91.50           C  
ATOM   1918  N   ASN A 243     -16.812 -22.920  22.213  1.00 91.51           N  
ATOM   1919  CA  ASN A 243     -17.368 -23.840  23.206  1.00 91.51           C  
ATOM   1920  C   ASN A 243     -17.920 -23.082  24.426  1.00 91.51           C  
ATOM   1921  CB  ASN A 243     -16.326 -24.908  23.568  1.00 91.51           C  
ATOM   1922  O   ASN A 243     -17.205 -22.795  25.390  1.00 91.51           O  
ATOM   1923  CG  ASN A 243     -16.900 -26.015  24.439  1.00 91.51           C  
ATOM   1924  ND2 ASN A 243     -16.256 -27.158  24.456  1.00 91.51           N  
ATOM   1925  OD1 ASN A 243     -17.909 -25.887  25.119  1.00 91.51           O  
ATOM   1926  N   THR A 244     -19.223 -22.808  24.407  1.00 90.57           N  
ATOM   1927  CA  THR A 244     -19.943 -22.078  25.465  1.00 90.57           C  
ATOM   1928  C   THR A 244     -19.800 -22.704  26.855  1.00 90.57           C  
ATOM   1929  CB  THR A 244     -21.438 -21.982  25.125  1.00 90.57           C  
ATOM   1930  O   THR A 244     -19.711 -21.979  27.848  1.00 90.57           O  
ATOM   1931  CG2 THR A 244     -21.703 -21.186  23.849  1.00 90.57           C  
ATOM   1932  OG1 THR A 244     -21.976 -23.273  24.930  1.00 90.57           O  
ATOM   1933  N   LYS A 245     -19.709 -24.040  26.960  1.00 91.25           N  
ATOM   1934  CA  LYS A 245     -19.592 -24.745  28.252  1.00 91.25           C  
ATOM   1935  C   LYS A 245     -18.322 -24.350  29.001  1.00 91.25           C  
ATOM   1936  CB  LYS A 245     -19.616 -26.271  28.060  1.00 91.25           C  
ATOM   1937  O   LYS A 245     -18.348 -24.190  30.221  1.00 91.25           O  
ATOM   1938  CG  LYS A 245     -20.940 -26.800  27.490  1.00 91.25           C  
ATOM   1939  CD  LYS A 245     -20.900 -28.330  27.350  1.00 91.25           C  
ATOM   1940  CE  LYS A 245     -22.227 -28.848  26.777  1.00 91.25           C  
ATOM   1941  NZ  LYS A 245     -22.208 -30.316  26.546  1.00 91.25           N  
ATOM   1942  N   VAL A 246     -17.221 -24.173  28.272  1.00 90.27           N  
ATOM   1943  CA  VAL A 246     -15.924 -23.804  28.846  1.00 90.27           C  
ATOM   1944  C   VAL A 246     -15.990 -22.394  29.429  1.00 90.27           C  
ATOM   1945  CB  VAL A 246     -14.815 -23.935  27.787  1.00 90.27           C  
ATOM   1946  O   VAL A 246     -15.647 -22.189  30.592  1.00 90.27           O  
ATOM   1947  CG1 VAL A 246     -13.471 -23.475  28.339  1.00 90.27           C  
ATOM   1948  CG2 VAL A 246     -14.653 -25.393  27.338  1.00 90.27           C  
ATOM   1949  N   TYR A 247     -16.503 -21.431  28.665  1.00 90.82           N  
ATOM   1950  CA  TYR A 247     -16.615 -20.046  29.122  1.00 90.82           C  
ATOM   1951  C   TYR A 247     -17.613 -19.885  30.269  1.00 90.82           C  
ATOM   1952  CB  TYR A 247     -16.939 -19.149  27.930  1.00 90.82           C  
ATOM   1953  O   TYR A 247     -17.309 -19.200  31.244  1.00 90.82           O  
ATOM   1954  CG  TYR A 247     -15.706 -18.907  27.089  1.00 90.82           C  
ATOM   1955  CD1 TYR A 247     -14.821 -17.878  27.455  1.00 90.82           C  
ATOM   1956  CD2 TYR A 247     -15.392 -19.741  26.003  1.00 90.82           C  
ATOM   1957  CE1 TYR A 247     -13.663 -17.623  26.707  1.00 90.82           C  
ATOM   1958  CE2 TYR A 247     -14.190 -19.542  25.299  1.00 90.82           C  
ATOM   1959  OH  TYR A 247     -12.140 -18.296  25.016  1.00 90.82           O  
ATOM   1960  CZ  TYR A 247     -13.331 -18.473  25.637  1.00 90.82           C  
ATOM   1961  N   LYS A 248     -18.733 -20.616  30.245  1.00 88.45           N  
ATOM   1962  CA  LYS A 248     -19.673 -20.672  31.372  1.00 88.45           C  
ATOM   1963  C   LYS A 248     -19.001 -21.160  32.661  1.00 88.45           C  
ATOM   1964  CB  LYS A 248     -20.875 -21.535  30.963  1.00 88.45           C  
ATOM   1965  O   LYS A 248     -19.209 -20.571  33.719  1.00 88.45           O  
ATOM   1966  CG  LYS A 248     -21.994 -21.497  32.013  1.00 88.45           C  
ATOM   1967  CD  LYS A 248     -23.278 -22.146  31.476  1.00 88.45           C  
ATOM   1968  CE  LYS A 248     -24.408 -21.987  32.502  1.00 88.45           C  
ATOM   1969  NZ  LYS A 248     -25.715 -22.453  31.972  1.00 88.45           N  
ATOM   1970  N   MET A 249     -18.145 -22.184  32.572  1.00 89.57           N  
ATOM   1971  CA  MET A 249     -17.377 -22.687  33.719  1.00 89.57           C  
ATOM   1972  C   MET A 249     -16.385 -21.647  34.263  1.00 89.57           C  
ATOM   1973  CB  MET A 249     -16.626 -23.966  33.311  1.00 89.57           C  
ATOM   1974  O   MET A 249     -16.207 -21.537  35.473  1.00 89.57           O  
ATOM   1975  CG  MET A 249     -15.938 -24.648  34.502  1.00 89.57           C  
ATOM   1976  SD  MET A 249     -14.616 -25.810  34.064  1.00 89.57           S  
ATOM   1977  CE  MET A 249     -15.565 -27.060  33.153  1.00 89.57           C  
ATOM   1978  N   PHE A 250     -15.710 -20.884  33.401  1.00 88.88           N  
ATOM   1979  CA  PHE A 250     -14.791 -19.838  33.862  1.00 88.88           C  
ATOM   1980  C   PHE A 250     -15.526 -18.626  34.437  1.00 88.88           C  
ATOM   1981  CB  PHE A 250     -13.841 -19.421  32.736  1.00 88.88           C  
ATOM   1982  O   PHE A 250     -15.053 -18.040  35.413  1.00 88.88           O  
ATOM   1983  CG  PHE A 250     -12.653 -20.350  32.597  1.00 88.88           C  
ATOM   1984  CD1 PHE A 250     -11.571 -20.245  33.492  1.00 88.88           C  
ATOM   1985  CD2 PHE A 250     -12.627 -21.328  31.589  1.00 88.88           C  
ATOM   1986  CE1 PHE A 250     -10.473 -21.116  33.378  1.00 88.88           C  
ATOM   1987  CE2 PHE A 250     -11.547 -22.220  31.496  1.00 88.88           C  
ATOM   1988  CZ  PHE A 250     -10.464 -22.109  32.383  1.00 88.88           C  
ATOM   1989  N   ALA A 251     -16.674 -18.262  33.865  1.00 87.27           N  
ATOM   1990  CA  ALA A 251     -17.509 -17.174  34.353  1.00 87.27           C  
ATOM   1991  C   ALA A 251     -18.002 -17.431  35.786  1.00 87.27           C  
ATOM   1992  CB  ALA A 251     -18.672 -16.983  33.378  1.00 87.27           C  
ATOM   1993  O   ALA A 251     -17.957 -16.517  36.606  1.00 87.27           O  
ATOM   1994  N   SER A 252     -18.370 -18.673  36.127  1.00 84.35           N  
ATOM   1995  CA  SER A 252     -18.861 -19.025  37.468  1.00 84.35           C  
ATOM   1996  C   SER A 252     -17.787 -19.010  38.566  1.00 84.35           C  
ATOM   1997  CB  SER A 252     -19.565 -20.387  37.428  1.00 84.35           C  
ATOM   1998  O   SER A 252     -18.122 -19.003  39.746  1.00 84.35           O  
ATOM   1999  OG  SER A 252     -18.650 -21.438  37.187  1.00 84.35           O  
ATOM   2000  N   ARG A 253     -16.492 -19.000  38.214  1.00 84.03           N  
ATOM   2001  CA  ARG A 253     -15.377 -19.026  39.184  1.00 84.03           C  
ATOM   2002  C   ARG A 253     -15.011 -17.659  39.763  1.00 84.03           C  
ATOM   2003  CB  ARG A 253     -14.134 -19.659  38.542  1.00 84.03           C  
ATOM   2004  O   ARG A 253     -14.239 -17.600  40.716  1.00 84.03           O  
ATOM   2005  CG  ARG A 253     -14.283 -21.167  38.323  1.00 84.03           C  
ATOM   2006  CD  ARG A 253     -13.021 -21.703  37.640  1.00 84.03           C  
ATOM   2007  NE  ARG A 253     -13.147 -23.131  37.305  1.00 84.03           N  
ATOM   2008  NH1 ARG A 253     -10.922 -23.559  36.924  1.00 84.03           N  
ATOM   2009  NH2 ARG A 253     -12.416 -25.187  36.650  1.00 84.03           N  
ATOM   2010  CZ  ARG A 253     -12.166 -23.949  36.964  1.00 84.03           C  
ATOM   2011  N   ARG A 254     -15.476 -16.557  39.170  1.00 78.41           N  
ATOM   2012  CA  ARG A 254     -15.153 -15.194  39.619  1.00 78.41           C  
ATOM   2013  C   ARG A 254     -16.383 -14.304  39.538  1.00 78.41           C  
ATOM   2014  CB  ARG A 254     -13.995 -14.597  38.797  1.00 78.41           C  
ATOM   2015  O   ARG A 254     -17.167 -14.415  38.603  1.00 78.41           O  
ATOM   2016  CG  ARG A 254     -12.638 -15.230  39.144  1.00 78.41           C  
ATOM   2017  CD  ARG A 254     -11.488 -14.484  38.455  1.00 78.41           C  
ATOM   2018  NE  ARG A 254     -10.172 -15.000  38.884  1.00 78.41           N  
ATOM   2019  NH1 ARG A 254      -8.862 -13.423  37.844  1.00 78.41           N  
ATOM   2020  NH2 ARG A 254      -7.900 -14.996  39.098  1.00 78.41           N  
ATOM   2021  CZ  ARG A 254      -8.989 -14.476  38.605  1.00 78.41           C  
ATOM   2022  N   LYS A 255     -16.512 -13.377  40.488  1.00 78.56           N  
ATOM   2023  CA  LYS A 255     -17.516 -12.315  40.403  1.00 78.56           C  
ATOM   2024  C   LYS A 255     -17.165 -11.409  39.221  1.00 78.56           C  
ATOM   2025  CB  LYS A 255     -17.604 -11.566  41.744  1.00 78.56           C  
ATOM   2026  O   LYS A 255     -16.061 -10.869  39.172  1.00 78.56           O  
ATOM   2027  CG  LYS A 255     -18.857 -10.679  41.813  1.00 78.56           C  
ATOM   2028  CD  LYS A 255     -19.064 -10.088  43.217  1.00 78.56           C  
ATOM   2029  CE  LYS A 255     -20.381  -9.295  43.250  1.00 78.56           C  
ATOM   2030  NZ  LYS A 255     -20.710  -8.770  44.602  1.00 78.56           N  
ATOM   2031  N   GLN A 256     -18.083 -11.292  38.268  1.00 79.54           N  
ATOM   2032  CA  GLN A 256     -17.902 -10.465  37.075  1.00 79.54           C  
ATOM   2033  C   GLN A 256     -18.342  -9.025  37.361  1.00 79.54           C  
ATOM   2034  CB  GLN A 256     -18.654 -11.070  35.879  1.00 79.54           C  
ATOM   2035  O   GLN A 256     -19.188  -8.786  38.227  1.00 79.54           O  
ATOM   2036  CG  GLN A 256     -18.346 -12.555  35.615  1.00 79.54           C  
ATOM   2037  CD  GLN A 256     -16.867 -12.885  35.419  1.00 79.54           C  
ATOM   2038  NE2 GLN A 256     -16.443 -14.069  35.799  1.00 79.54           N  
ATOM   2039  OE1 GLN A 256     -16.051 -12.120  34.930  1.00 79.54           O  
ATOM   2040  N   ARG A 257     -17.758  -8.064  36.643  1.00 82.78           N  
ATOM   2041  CA  ARG A 257     -18.154  -6.653  36.678  1.00 82.78           C  
ATOM   2042  C   ARG A 257     -18.624  -6.275  35.286  1.00 82.78           C  
ATOM   2043  CB  ARG A 257     -16.985  -5.759  37.119  1.00 82.78           C  
ATOM   2044  O   ARG A 257     -17.796  -5.997  34.422  1.00 82.78           O  
ATOM   2045  CG  ARG A 257     -16.797  -5.731  38.640  1.00 82.78           C  
ATOM   2046  CD  ARG A 257     -15.695  -4.722  38.992  1.00 82.78           C  
ATOM   2047  NE  ARG A 257     -15.623  -4.461  40.443  1.00 82.78           N  
ATOM   2048  NH1 ARG A 257     -14.004  -2.831  40.360  1.00 82.78           N  
ATOM   2049  NH2 ARG A 257     -14.903  -3.384  42.323  1.00 82.78           N  
ATOM   2050  CZ  ARG A 257     -14.846  -3.566  41.033  1.00 82.78           C  
ATOM   2051  N   TYR A 258     -19.936  -6.268  35.083  1.00 86.68           N  
ATOM   2052  CA  TYR A 258     -20.479  -5.919  33.779  1.00 86.68           C  
ATOM   2053  C   TYR A 258     -20.583  -4.416  33.579  1.00 86.68           C  
ATOM   2054  CB  TYR A 258     -21.793  -6.629  33.468  1.00 86.68           C  
ATOM   2055  O   TYR A 258     -20.839  -3.653  34.517  1.00 86.68           O  
ATOM   2056  CG  TYR A 258     -21.665  -8.128  33.520  1.00 86.68           C  
ATOM   2057  CD1 TYR A 258     -21.261  -8.802  32.359  1.00 86.68           C  
ATOM   2058  CD2 TYR A 258     -21.955  -8.843  34.698  1.00 86.68           C  
ATOM   2059  CE1 TYR A 258     -21.191 -10.201  32.357  1.00 86.68           C  
ATOM   2060  CE2 TYR A 258     -21.899 -10.251  34.690  1.00 86.68           C  
ATOM   2061  OH  TYR A 258     -21.538 -12.288  33.471  1.00 86.68           O  
ATOM   2062  CZ  TYR A 258     -21.528 -10.931  33.510  1.00 86.68           C  
ATOM   2063  N   TRP A 259     -20.375  -4.023  32.332  1.00 83.62           N  
ATOM   2064  CA  TRP A 259     -20.757  -2.730  31.809  1.00 83.62           C  
ATOM   2065  C   TRP A 259     -22.295  -2.677  31.708  1.00 83.62           C  
ATOM   2066  CB  TRP A 259     -20.048  -2.562  30.467  1.00 83.62           C  
ATOM   2067  O   TRP A 259     -22.897  -3.690  31.348  1.00 83.62           O  
ATOM   2068  CG  TRP A 259     -20.069  -1.180  29.922  1.00 83.62           C  
ATOM   2069  CD1 TRP A 259     -19.604  -0.071  30.542  1.00 83.62           C  
ATOM   2070  CD2 TRP A 259     -20.562  -0.737  28.626  1.00 83.62           C  
ATOM   2071  CE2 TRP A 259     -20.375   0.675  28.538  1.00 83.62           C  
ATOM   2072  CE3 TRP A 259     -21.157  -1.390  27.527  1.00 83.62           C  
ATOM   2073  NE1 TRP A 259     -19.838   1.033  29.755  1.00 83.62           N  
ATOM   2074  CH2 TRP A 259     -21.326   0.729  26.325  1.00 83.62           C  
ATOM   2075  CZ2 TRP A 259     -20.738   1.405  27.403  1.00 83.62           C  
ATOM   2076  CZ3 TRP A 259     -21.552  -0.658  26.397  1.00 83.62           C  
ATOM   2077  N   PRO A 260     -22.949  -1.567  32.096  1.00 78.90           N  
ATOM   2078  CA  PRO A 260     -24.401  -1.539  32.308  1.00 78.90           C  
ATOM   2079  C   PRO A 260     -25.236  -1.551  31.018  1.00 78.90           C  
ATOM   2080  CB  PRO A 260     -24.659  -0.288  33.155  1.00 78.90           C  
ATOM   2081  O   PRO A 260     -26.455  -1.709  31.091  1.00 78.90           O  
ATOM   2082  CG  PRO A 260     -23.498   0.640  32.813  1.00 78.90           C  
ATOM   2083  CD  PRO A 260     -22.347  -0.313  32.525  1.00 78.90           C  
ATOM   2084  N   PHE A 261     -24.613  -1.402  29.850  1.00 78.32           N  
ATOM   2085  CA  PHE A 261     -25.298  -1.356  28.560  1.00 78.32           C  
ATOM   2086  C   PHE A 261     -25.031  -2.621  27.739  1.00 78.32           C  
ATOM   2087  CB  PHE A 261     -24.899  -0.082  27.809  1.00 78.32           C  
ATOM   2088  O   PHE A 261     -23.948  -3.212  27.804  1.00 78.32           O  
ATOM   2089  CG  PHE A 261     -25.128   1.197  28.593  1.00 78.32           C  
ATOM   2090  CD1 PHE A 261     -26.415   1.762  28.659  1.00 78.32           C  
ATOM   2091  CD2 PHE A 261     -24.055   1.829  29.252  1.00 78.32           C  
ATOM   2092  CE1 PHE A 261     -26.628   2.951  29.381  1.00 78.32           C  
ATOM   2093  CE2 PHE A 261     -24.268   3.017  29.973  1.00 78.32           C  
ATOM   2094  CZ  PHE A 261     -25.556   3.578  30.039  1.00 78.32           C  
ATOM   2095  N   SER A 262     -26.034  -3.032  26.963  1.00 81.20           N  
ATOM   2096  CA  SER A 262     -25.861  -4.013  25.890  1.00 81.20           C  
ATOM   2097  C   SER A 262     -25.523  -3.301  24.574  1.00 81.20           C  
ATOM   2098  CB  SER A 262     -27.081  -4.937  25.785  1.00 81.20           C  
ATOM   2099  O   SER A 262     -25.531  -2.073  24.502  1.00 81.20           O  
ATOM   2100  OG  SER A 262     -28.276  -4.230  25.541  1.00 81.20           O  
ATOM   2101  N   MET A 263     -25.185  -4.068  23.539  1.00 84.65           N  
ATOM   2102  CA  MET A 263     -24.817  -3.551  22.217  1.00 84.65           C  
ATOM   2103  C   MET A 263     -25.764  -4.110  21.160  1.00 84.65           C  
ATOM   2104  CB  MET A 263     -23.363  -3.932  21.894  1.00 84.65           C  
ATOM   2105  O   MET A 263     -26.066  -5.306  21.196  1.00 84.65           O  
ATOM   2106  CG  MET A 263     -22.351  -3.158  22.745  1.00 84.65           C  
ATOM   2107  SD  MET A 263     -22.353  -1.379  22.411  1.00 84.65           S  
ATOM   2108  CE  MET A 263     -20.872  -0.840  23.287  1.00 84.65           C  
ATOM   2109  N   ASP A 264     -26.179  -3.267  20.218  1.00 88.17           N  
ATOM   2110  CA  ASP A 264     -27.037  -3.625  19.088  1.00 88.17           C  
ATOM   2111  C   ASP A 264     -26.404  -3.147  17.770  1.00 88.17           C  
ATOM   2112  CB  ASP A 264     -28.454  -3.072  19.313  1.00 88.17           C  
ATOM   2113  O   ASP A 264     -26.614  -2.026  17.303  1.00 88.17           O  
ATOM   2114  CG  ASP A 264     -29.448  -3.596  18.268  1.00 88.17           C  
ATOM   2115  OD1 ASP A 264     -29.180  -4.674  17.685  1.00 88.17           O  
ATOM   2116  OD2 ASP A 264     -30.506  -2.951  18.098  1.00 88.17           O  
ATOM   2117  N   CYS A 265     -25.547  -3.997  17.204  1.00 91.36           N  
ATOM   2118  CA  CYS A 265     -24.895  -3.757  15.921  1.00 91.36           C  
ATOM   2119  C   CYS A 265     -25.720  -4.338  14.763  1.00 91.36           C  
ATOM   2120  CB  CYS A 265     -23.497  -4.384  15.922  1.00 91.36           C  
ATOM   2121  O   CYS A 265     -26.243  -5.455  14.837  1.00 91.36           O  
ATOM   2122  SG  CYS A 265     -22.316  -3.810  17.179  1.00 91.36           S  
ATOM   2123  N   THR A 266     -25.737  -3.643  13.629  1.00 92.96           N  
ATOM   2124  CA  THR A 266     -26.322  -4.133  12.374  1.00 92.96           C  
ATOM   2125  C   THR A 266     -25.429  -5.160  11.670  1.00 92.96           C  
ATOM   2126  CB  THR A 266     -26.653  -2.986  11.411  1.00 92.96           C  
ATOM   2127  O   THR A 266     -25.957  -6.030  10.967  1.00 92.96           O  
ATOM   2128  CG2 THR A 266     -27.583  -1.939  12.022  1.00 92.96           C  
ATOM   2129  OG1 THR A 266     -25.487  -2.346  10.986  1.00 92.96           O  
ATOM   2130  N   GLY A 267     -24.116  -5.127  11.933  1.00 93.68           N  
ATOM   2131  CA  GLY A 267     -23.096  -6.042  11.409  1.00 93.68           C  
ATOM   2132  C   GLY A 267     -22.228  -5.447  10.293  1.00 93.68           C  
ATOM   2133  O   GLY A 267     -21.316  -6.128   9.814  1.00 93.68           O  
ATOM   2134  N   THR A 268     -22.507  -4.212   9.875  1.00 93.62           N  
ATOM   2135  CA  THR A 268     -21.787  -3.491   8.810  1.00 93.62           C  
ATOM   2136  C   THR A 268     -20.941  -2.342   9.352  1.00 93.62           C  
ATOM   2137  CB  THR A 268     -22.761  -2.965   7.748  1.00 93.62           C  
ATOM   2138  O   THR A 268     -20.154  -1.753   8.616  1.00 93.62           O  
ATOM   2139  CG2 THR A 268     -23.570  -4.103   7.122  1.00 93.62           C  
ATOM   2140  OG1 THR A 268     -23.679  -2.077   8.334  1.00 93.62           O  
ATOM   2141  N   GLU A 269     -21.056  -2.045  10.645  1.00 90.77           N  
ATOM   2142  CA  GLU A 269     -20.277  -1.011  11.303  1.00 90.77           C  
ATOM   2143  C   GLU A 269     -18.789  -1.369  11.331  1.00 90.77           C  
ATOM   2144  CB  GLU A 269     -20.762  -0.777  12.741  1.00 90.77           C  
ATOM   2145  O   GLU A 269     -18.394  -2.486  11.676  1.00 90.77           O  
ATOM   2146  CG  GLU A 269     -22.233  -0.358  12.863  1.00 90.77           C  
ATOM   2147  CD  GLU A 269     -23.234  -1.523  12.905  1.00 90.77           C  
ATOM   2148  OE1 GLU A 269     -24.427  -1.264  13.166  1.00 90.77           O  
ATOM   2149  OE2 GLU A 269     -22.879  -2.705  12.676  1.00 90.77           O  
ATOM   2150  N   ALA A 270     -17.939  -0.384  11.049  1.00 88.72           N  
ATOM   2151  CA  ALA A 270     -16.496  -0.569  11.114  1.00 88.72           C  
ATOM   2152  C   ALA A 270     -15.950  -0.607  12.552  1.00 88.72           C  
ATOM   2153  CB  ALA A 270     -15.853   0.550  10.302  1.00 88.72           C  
ATOM   2154  O   ALA A 270     -14.874  -1.153  12.799  1.00 88.72           O  
ATOM   2155  N   HIS A 271     -16.674  -0.027  13.511  1.00 86.26           N  
ATOM   2156  CA  HIS A 271     -16.253   0.076  14.903  1.00 86.26           C  
ATOM   2157  C   HIS A 271     -17.455  -0.041  15.842  1.00 86.26           C  
ATOM   2158  CB  HIS A 271     -15.515   1.410  15.098  1.00 86.26           C  
ATOM   2159  O   HIS A 271     -18.528   0.484  15.545  1.00 86.26           O  
ATOM   2160  CG  HIS A 271     -14.809   1.500  16.423  1.00 86.26           C  
ATOM   2161  CD2 HIS A 271     -13.515   1.145  16.678  1.00 86.26           C  
ATOM   2162  ND1 HIS A 271     -15.326   2.011  17.588  1.00 86.26           N  
ATOM   2163  CE1 HIS A 271     -14.377   1.936  18.534  1.00 86.26           C  
ATOM   2164  NE2 HIS A 271     -13.258   1.414  18.025  1.00 86.26           N  
ATOM   2165  N   ILE A 272     -17.268  -0.662  17.012  1.00 85.03           N  
ATOM   2166  CA  ILE A 272     -18.360  -0.890  17.975  1.00 85.03           C  
ATOM   2167  C   ILE A 272     -19.019   0.408  18.460  1.00 85.03           C  
ATOM   2168  CB  ILE A 272     -17.856  -1.740  19.160  1.00 85.03           C  
ATOM   2169  O   ILE A 272     -20.197   0.416  18.787  1.00 85.03           O  
ATOM   2170  CG1 ILE A 272     -19.051  -2.369  19.910  1.00 85.03           C  
ATOM   2171  CG2 ILE A 272     -16.936  -0.923  20.090  1.00 85.03           C  
ATOM   2172  CD1 ILE A 272     -18.643  -3.343  21.021  1.00 85.03           C  
ATOM   2173  N   SER A 273     -18.287   1.526  18.468  1.00 75.64           N  
ATOM   2174  CA  SER A 273     -18.838   2.838  18.842  1.00 75.64           C  
ATOM   2175  C   SER A 273     -19.800   3.434  17.811  1.00 75.64           C  
ATOM   2176  CB  SER A 273     -17.728   3.848  19.121  1.00 75.64           C  
ATOM   2177  O   SER A 273     -20.406   4.468  18.079  1.00 75.64           O  
ATOM   2178  OG  SER A 273     -17.042   4.207  17.934  1.00 75.64           O  
ATOM   2179  N   SER A 274     -19.906   2.820  16.630  1.00 79.43           N  
ATOM   2180  CA  SER A 274     -20.929   3.149  15.633  1.00 79.43           C  
ATOM   2181  C   SER A 274     -22.173   2.268  15.768  1.00 79.43           C  
ATOM   2182  CB  SER A 274     -20.349   3.032  14.222  1.00 79.43           C  
ATOM   2183  O   SER A 274     -23.166   2.535  15.098  1.00 79.43           O  
ATOM   2184  OG  SER A 274     -19.208   3.863  14.106  1.00 79.43           O  
ATOM   2185  N   CYS A 275     -22.134   1.233  16.616  1.00 83.86           N  
ATOM   2186  CA  CYS A 275     -23.317   0.448  16.940  1.00 83.86           C  
ATOM   2187  C   CYS A 275     -24.218   1.214  17.904  1.00 83.86           C  
ATOM   2188  CB  CYS A 275     -22.939  -0.896  17.563  1.00 83.86           C  
ATOM   2189  O   CYS A 275     -23.745   1.971  18.758  1.00 83.86           O  
ATOM   2190  SG  CYS A 275     -21.843  -1.929  16.569  1.00 83.86           S  
ATOM   2191  N   LYS A 276     -25.519   0.942  17.825  1.00 81.54           N  
ATOM   2192  CA  LYS A 276     -26.472   1.457  18.802  1.00 81.54           C  
ATOM   2193  C   LYS A 276     -26.262   0.757  20.137  1.00 81.54           C  
ATOM   2194  CB  LYS A 276     -27.905   1.271  18.299  1.00 81.54           C  
ATOM   2195  O   LYS A 276     -25.916  -0.427  20.201  1.00 81.54           O  
ATOM   2196  CG  LYS A 276     -28.153   2.065  17.012  1.00 81.54           C  
ATOM   2197  CD  LYS A 276     -29.608   1.884  16.589  1.00 81.54           C  
ATOM   2198  CE  LYS A 276     -29.888   2.679  15.314  1.00 81.54           C  
ATOM   2199  NZ  LYS A 276     -31.348   2.800  15.119  1.00 81.54           N  
ATOM   2200  N   LEU A 277     -26.508   1.480  21.221  1.00 75.30           N  
ATOM   2201  CA  LEU A 277     -26.621   0.842  22.523  1.00 75.30           C  
ATOM   2202  C   LEU A 277     -27.930   0.082  22.590  1.00 75.30           C  
ATOM   2203  CB  LEU A 277     -26.582   1.870  23.639  1.00 75.30           C  
ATOM   2204  O   LEU A 277     -28.994   0.613  22.276  1.00 75.30           O  
ATOM   2205  CG  LEU A 277     -25.238   2.582  23.698  1.00 75.30           C  
ATOM   2206  CD1 LEU A 277     -25.458   3.780  24.589  1.00 75.30           C  
ATOM   2207  CD2 LEU A 277     -24.111   1.718  24.269  1.00 75.30           C  
ATOM   2208  N   GLY A 278     -27.837  -1.155  23.049  1.00 71.56           N  
ATOM   2209  CA  GLY A 278     -29.014  -1.902  23.430  1.00 71.56           C  
ATOM   2210  C   GLY A 278     -29.564  -1.426  24.781  1.00 71.56           C  
ATOM   2211  O   GLY A 278     -28.978  -0.569  25.455  1.00 71.56           O  
ATOM   2212  N   PRO A 279     -30.679  -2.019  25.231  1.00 71.51           N  
ATOM   2213  CA  PRO A 279     -31.275  -1.705  26.522  1.00 71.51           C  
ATOM   2214  C   PRO A 279     -30.280  -1.898  27.676  1.00 71.51           C  
ATOM   2215  CB  PRO A 279     -32.497  -2.625  26.638  1.00 71.51           C  
ATOM   2216  O   PRO A 279     -29.380  -2.751  27.620  1.00 71.51           O  
ATOM   2217  CG  PRO A 279     -32.182  -3.783  25.689  1.00 71.51           C  
ATOM   2218  CD  PRO A 279     -31.377  -3.115  24.582  1.00 71.51           C  
ATOM   2219  N   GLN A 280     -30.465  -1.121  28.749  1.00 72.10           N  
ATOM   2220  CA  GLN A 280     -29.714  -1.323  29.984  1.00 72.10           C  
ATOM   2221  C   GLN A 280     -29.924  -2.745  30.497  1.00 72.10           C  
ATOM   2222  CB  GLN A 280     -30.091  -0.315  31.079  1.00 72.10           C  
ATOM   2223  O   GLN A 280     -31.045  -3.242  30.636  1.00 72.10           O  
ATOM   2224  CG  GLN A 280     -29.200   0.932  31.042  1.00 72.10           C  
ATOM   2225  CD  GLN A 280     -29.342   1.785  32.299  1.00 72.10           C  
ATOM   2226  NE2 GLN A 280     -28.390   2.649  32.572  1.00 72.10           N  
ATOM   2227  OE1 GLN A 280     -30.278   1.685  33.074  1.00 72.10           O  
ATOM   2228  N   VAL A 281     -28.817  -3.403  30.809  1.00 70.54           N  
ATOM   2229  CA  VAL A 281     -28.836  -4.770  31.302  1.00 70.54           C  
ATOM   2230  C   VAL A 281     -29.124  -4.710  32.800  1.00 70.54           C  
ATOM   2231  CB  VAL A 281     -27.524  -5.489  30.966  1.00 70.54           C  
ATOM   2232  O   VAL A 281     -28.231  -4.427  33.588  1.00 70.54           O  
ATOM   2233  CG1 VAL A 281     -27.653  -6.966  31.336  1.00 70.54           C  
ATOM   2234  CG2 VAL A 281     -27.191  -5.403  29.471  1.00 70.54           C  
ATOM   2235  N   SER A 282     -30.398  -4.926  33.157  1.00 61.57           N  
ATOM   2236  CA  SER A 282     -30.966  -5.026  34.516  1.00 61.57           C  
ATOM   2237  C   SER A 282     -29.993  -4.693  35.654  1.00 61.57           C  
ATOM   2238  CB  SER A 282     -31.543  -6.430  34.725  1.00 61.57           C  
ATOM   2239  O   SER A 282     -29.295  -5.572  36.163  1.00 61.57           O  
ATOM   2240  OG  SER A 282     -32.229  -6.517  35.955  1.00 61.57           O  
ATOM   2241  N   LEU A 283     -29.991  -3.431  36.080  1.00 58.01           N  
ATOM   2242  CA  LEU A 283     -29.437  -3.011  37.361  1.00 58.01           C  
ATOM   2243  C   LEU A 283     -30.469  -3.353  38.437  1.00 58.01           C  
ATOM   2244  CB  LEU A 283     -29.153  -1.494  37.304  1.00 58.01           C  
ATOM   2245  O   LEU A 283     -31.404  -2.588  38.638  1.00 58.01           O  
ATOM   2246  CG  LEU A 283     -27.820  -1.145  36.620  1.00 58.01           C  
ATOM   2247  CD1 LEU A 283     -27.895   0.218  35.934  1.00 58.01           C  
ATOM   2248  CD2 LEU A 283     -26.692  -1.092  37.655  1.00 58.01           C  
ATOM   2249  N   ASP A 284     -30.322  -4.489  39.121  1.00 54.94           N  
ATOM   2250  CA  ASP A 284     -31.005  -4.669  40.407  1.00 54.94           C  
ATOM   2251  C   ASP A 284     -30.260  -3.793  41.436  1.00 54.94           C  
ATOM   2252  CB  ASP A 284     -31.080  -6.155  40.803  1.00 54.94           C  
ATOM   2253  O   ASP A 284     -29.131  -4.146  41.820  1.00 54.94           O  
ATOM   2254  CG  ASP A 284     -31.845  -6.405  42.116  1.00 54.94           C  
ATOM   2255  OD1 ASP A 284     -31.921  -5.469  42.946  1.00 54.94           O  
ATOM   2256  OD2 ASP A 284     -32.254  -7.568  42.345  1.00 54.94           O  
ATOM   2257  N   PRO A 285     -30.836  -2.652  41.877  1.00 53.36           N  
ATOM   2258  CA  PRO A 285     -30.154  -1.715  42.769  1.00 53.36           C  
ATOM   2259  C   PRO A 285     -29.841  -2.351  44.126  1.00 53.36           C  
ATOM   2260  CB  PRO A 285     -31.106  -0.520  42.941  1.00 53.36           C  
ATOM   2261  O   PRO A 285     -28.912  -1.927  44.809  1.00 53.36           O  
ATOM   2262  CG  PRO A 285     -32.124  -0.669  41.813  1.00 53.36           C  
ATOM   2263  CD  PRO A 285     -32.191  -2.177  41.630  1.00 53.36           C  
ATOM   2264  N   MET A 286     -30.600  -3.382  44.512  1.00 50.39           N  
ATOM   2265  CA  MET A 286     -30.435  -4.084  45.779  1.00 50.39           C  
ATOM   2266  C   MET A 286     -29.376  -5.186  45.695  1.00 50.39           C  
ATOM   2267  CB  MET A 286     -31.781  -4.673  46.220  1.00 50.39           C  
ATOM   2268  O   MET A 286     -28.678  -5.436  46.678  1.00 50.39           O  
ATOM   2269  CG  MET A 286     -32.818  -3.604  46.584  1.00 50.39           C  
ATOM   2270  SD  MET A 286     -33.342  -3.691  48.319  1.00 50.39           S  
ATOM   2271  CE  MET A 286     -34.771  -2.581  48.271  1.00 50.39           C  
ATOM   2272  N   LYS A 287     -29.220  -5.850  44.541  1.00 55.65           N  
ATOM   2273  CA  LYS A 287     -28.269  -6.972  44.400  1.00 55.65           C  
ATOM   2274  C   LYS A 287     -26.906  -6.586  43.829  1.00 55.65           C  
ATOM   2275  CB  LYS A 287     -28.904  -8.127  43.621  1.00 55.65           C  
ATOM   2276  O   LYS A 287     -25.983  -7.401  43.903  1.00 55.65           O  
ATOM   2277  CG  LYS A 287     -30.072  -8.775  44.376  1.00 55.65           C  
ATOM   2278  CD  LYS A 287     -30.597  -9.948  43.542  1.00 55.65           C  
ATOM   2279  CE  LYS A 287     -31.979 -10.395  44.014  1.00 55.65           C  
ATOM   2280  NZ  LYS A 287     -32.690 -11.064  42.897  1.00 55.65           N  
ATOM   2281  N   ASN A 288     -26.738  -5.381  43.273  1.00 55.09           N  
ATOM   2282  CA  ASN A 288     -25.505  -4.988  42.571  1.00 55.09           C  
ATOM   2283  C   ASN A 288     -25.123  -5.997  41.455  1.00 55.09           C  
ATOM   2284  CB  ASN A 288     -24.379  -4.721  43.611  1.00 55.09           C  
ATOM   2285  O   ASN A 288     -23.944  -6.218  41.161  1.00 55.09           O  
ATOM   2286  CG  ASN A 288     -24.070  -3.257  43.856  1.00 55.09           C  
ATOM   2287  ND2 ASN A 288     -23.321  -2.954  44.890  1.00 55.09           N  
ATOM   2288  OD1 ASN A 288     -24.434  -2.366  43.118  1.00 55.09           O  
ATOM   2289  N   VAL A 289     -26.122  -6.666  40.867  1.00 56.68           N  
ATOM   2290  CA  VAL A 289     -25.960  -7.611  39.756  1.00 56.68           C  
ATOM   2291  C   VAL A 289     -26.345  -6.873  38.483  1.00 56.68           C  
ATOM   2292  CB  VAL A 289     -26.808  -8.887  39.957  1.00 56.68           C  
ATOM   2293  O   VAL A 289     -27.485  -6.456  38.345  1.00 56.68           O  
ATOM   2294  CG1 VAL A 289     -26.735  -9.821  38.739  1.00 56.68           C  
ATOM   2295  CG2 VAL A 289     -26.311  -9.693  41.164  1.00 56.68           C  
ATOM   2296  N   THR A 290     -25.386  -6.710  37.573  1.00 69.23           N  
ATOM   2297  CA  THR A 290     -25.526  -5.934  36.328  1.00 69.23           C  
ATOM   2298  C   THR A 290     -25.825  -6.794  35.090  1.00 69.23           C  
ATOM   2299  CB  THR A 290     -24.270  -5.064  36.118  1.00 69.23           C  
ATOM   2300  O   THR A 290     -25.763  -6.313  33.968  1.00 69.23           O  
ATOM   2301  CG2 THR A 290     -24.237  -3.875  37.071  1.00 69.23           C  
ATOM   2302  OG1 THR A 290     -23.068  -5.761  36.400  1.00 69.23           O  
ATOM   2303  N   CYS A 291     -26.085  -8.095  35.265  1.00 80.04           N  
ATOM   2304  CA  CYS A 291     -26.327  -9.054  34.177  1.00 80.04           C  
ATOM   2305  C   CYS A 291     -26.990 -10.316  34.756  1.00 80.04           C  
ATOM   2306  CB  CYS A 291     -24.984  -9.339  33.488  1.00 80.04           C  
ATOM   2307  O   CYS A 291     -26.367 -11.369  34.906  1.00 80.04           O  
ATOM   2308  SG  CYS A 291     -24.878 -10.499  32.098  1.00 80.04           S  
ATOM   2309  N   GLU A 292     -28.248 -10.196  35.187  1.00 75.19           N  
ATOM   2310  CA  GLU A 292     -28.968 -11.310  35.813  1.00 75.19           C  
ATOM   2311  C   GLU A 292     -29.179 -12.459  34.809  1.00 75.19           C  
ATOM   2312  CB  GLU A 292     -30.280 -10.815  36.441  1.00 75.19           C  
ATOM   2313  O   GLU A 292     -29.782 -12.269  33.745  1.00 75.19           O  
ATOM   2314  CG  GLU A 292     -30.853 -11.838  37.439  1.00 75.19           C  
ATOM   2315  CD  GLU A 292     -32.087 -11.312  38.192  1.00 75.19           C  
ATOM   2316  OE1 GLU A 292     -32.275 -11.724  39.365  1.00 75.19           O  
ATOM   2317  OE2 GLU A 292     -32.830 -10.521  37.578  1.00 75.19           O  
ATOM   2318  N   ASN A 293     -28.657 -13.641  35.165  1.00 76.87           N  
ATOM   2319  CA  ASN A 293     -28.594 -14.875  34.366  1.00 76.87           C  
ATOM   2320  C   ASN A 293     -27.777 -14.810  33.062  1.00 76.87           C  
ATOM   2321  CB  ASN A 293     -30.011 -15.441  34.160  1.00 76.87           C  
ATOM   2322  O   ASN A 293     -27.782 -15.786  32.312  1.00 76.87           O  
ATOM   2323  CG  ASN A 293     -30.695 -15.750  35.474  1.00 76.87           C  
ATOM   2324  ND2 ASN A 293     -31.958 -15.421  35.610  1.00 76.87           N  
ATOM   2325  OD1 ASN A 293     -30.101 -16.289  36.392  1.00 76.87           O  
ATOM   2326  N   GLY A 294     -27.064 -13.712  32.802  1.00 81.61           N  
ATOM   2327  CA  GLY A 294     -26.162 -13.606  31.656  1.00 81.61           C  
ATOM   2328  C   GLY A 294     -24.709 -13.945  32.001  1.00 81.61           C  
ATOM   2329  O   GLY A 294     -24.300 -14.012  33.168  1.00 81.61           O  
ATOM   2330  N   LEU A 295     -23.922 -14.183  30.960  1.00 89.98           N  
ATOM   2331  CA  LEU A 295     -22.488 -14.442  31.005  1.00 89.98           C  
ATOM   2332  C   LEU A 295     -21.728 -13.295  30.322  1.00 89.98           C  
ATOM   2333  CB  LEU A 295     -22.196 -15.802  30.339  1.00 89.98           C  
ATOM   2334  O   LEU A 295     -22.325 -12.458  29.647  1.00 89.98           O  
ATOM   2335  CG  LEU A 295     -22.880 -17.002  31.015  1.00 89.98           C  
ATOM   2336  CD1 LEU A 295     -22.742 -18.248  30.138  1.00 89.98           C  
ATOM   2337  CD2 LEU A 295     -22.243 -17.317  32.372  1.00 89.98           C  
ATOM   2338  N   PRO A 296     -20.397 -13.219  30.475  1.00 92.33           N  
ATOM   2339  CA  PRO A 296     -19.598 -12.315  29.660  1.00 92.33           C  
ATOM   2340  C   PRO A 296     -19.722 -12.666  28.179  1.00 92.33           C  
ATOM   2341  CB  PRO A 296     -18.170 -12.467  30.177  1.00 92.33           C  
ATOM   2342  O   PRO A 296     -19.577 -13.832  27.810  1.00 92.33           O  
ATOM   2343  CG  PRO A 296     -18.351 -12.987  31.603  1.00 92.33           C  
ATOM   2344  CD  PRO A 296     -19.559 -13.904  31.443  1.00 92.33           C  
ATOM   2345  N   ALA A 297     -19.929 -11.653  27.340  1.00 94.16           N  
ATOM   2346  CA  ALA A 297     -19.885 -11.793  25.896  1.00 94.16           C  
ATOM   2347  C   ALA A 297     -18.514 -12.337  25.467  1.00 94.16           C  
ATOM   2348  CB  ALA A 297     -20.193 -10.440  25.249  1.00 94.16           C  
ATOM   2349  O   ALA A 297     -17.463 -11.845  25.895  1.00 94.16           O  
ATOM   2350  N   VAL A 298     -18.531 -13.369  24.626  1.00 95.26           N  
ATOM   2351  CA  VAL A 298     -17.336 -14.014  24.077  1.00 95.26           C  
ATOM   2352  C   VAL A 298     -17.345 -13.825  22.572  1.00 95.26           C  
ATOM   2353  CB  VAL A 298     -17.282 -15.519  24.402  1.00 95.26           C  
ATOM   2354  O   VAL A 298     -18.360 -14.068  21.920  1.00 95.26           O  
ATOM   2355  CG1 VAL A 298     -16.019 -16.205  23.856  1.00 95.26           C  
ATOM   2356  CG2 VAL A 298     -17.333 -15.839  25.897  1.00 95.26           C  
ATOM   2357  N   VAL A 299     -16.190 -13.462  22.028  1.00 96.03           N  
ATOM   2358  CA  VAL A 299     -15.931 -13.510  20.587  1.00 96.03           C  
ATOM   2359  C   VAL A 299     -14.910 -14.597  20.291  1.00 96.03           C  
ATOM   2360  CB  VAL A 299     -15.501 -12.144  20.027  1.00 96.03           C  
ATOM   2361  O   VAL A 299     -14.006 -14.833  21.095  1.00 96.03           O  
ATOM   2362  CG1 VAL A 299     -16.683 -11.173  20.102  1.00 96.03           C  
ATOM   2363  CG2 VAL A 299     -14.283 -11.550  20.746  1.00 96.03           C  
ATOM   2364  N   SER A 300     -15.067 -15.256  19.144  1.00 95.80           N  
ATOM   2365  CA  SER A 300     -14.071 -16.144  18.541  1.00 95.80           C  
ATOM   2366  C   SER A 300     -13.923 -15.743  17.084  1.00 95.80           C  
ATOM   2367  CB  SER A 300     -14.481 -17.613  18.649  1.00 95.80           C  
ATOM   2368  O   SER A 300     -14.855 -15.896  16.300  1.00 95.80           O  
ATOM   2369  OG  SER A 300     -13.422 -18.478  18.256  1.00 95.80           O  
ATOM   2370  N   CYS A 301     -12.772 -15.187  16.741  1.00 95.91           N  
ATOM   2371  CA  CYS A 301     -12.501 -14.608  15.439  1.00 95.91           C  
ATOM   2372  C   CYS A 301     -11.674 -15.557  14.565  1.00 95.91           C  
ATOM   2373  CB  CYS A 301     -11.848 -13.238  15.626  1.00 95.91           C  
ATOM   2374  O   CYS A 301     -10.923 -16.410  15.058  1.00 95.91           O  
ATOM   2375  SG  CYS A 301     -12.729 -12.095  16.729  1.00 95.91           S  
ATOM   2376  N   VAL A 302     -11.822 -15.409  13.253  1.00 94.11           N  
ATOM   2377  CA  VAL A 302     -11.078 -16.153  12.236  1.00 94.11           C  
ATOM   2378  C   VAL A 302      -9.962 -15.252  11.706  1.00 94.11           C  
ATOM   2379  CB  VAL A 302     -12.010 -16.619  11.101  1.00 94.11           C  
ATOM   2380  O   VAL A 302     -10.268 -14.180  11.194  1.00 94.11           O  
ATOM   2381  CG1 VAL A 302     -11.238 -17.454  10.072  1.00 94.11           C  
ATOM   2382  CG2 VAL A 302     -13.148 -17.491  11.651  1.00 94.11           C  
ATOM   2383  N   PRO A 303      -8.678 -15.630  11.827  1.00 92.65           N  
ATOM   2384  CA  PRO A 303      -7.580 -14.853  11.265  1.00 92.65           C  
ATOM   2385  C   PRO A 303      -7.553 -14.978   9.745  1.00 92.65           C  
ATOM   2386  CB  PRO A 303      -6.314 -15.402  11.925  1.00 92.65           C  
ATOM   2387  O   PRO A 303      -7.757 -16.068   9.205  1.00 92.65           O  
ATOM   2388  CG  PRO A 303      -6.664 -16.876  12.120  1.00 92.65           C  
ATOM   2389  CD  PRO A 303      -8.167 -16.854  12.424  1.00 92.65           C  
ATOM   2390  N   GLY A 304      -7.235 -13.875   9.066  1.00 90.97           N  
ATOM   2391  CA  GLY A 304      -6.833 -13.919   7.665  1.00 90.97           C  
ATOM   2392  C   GLY A 304      -5.593 -14.787   7.467  1.00 90.97           C  
ATOM   2393  O   GLY A 304      -4.815 -15.012   8.399  1.00 90.97           O  
ATOM   2394  N   GLN A 305      -5.386 -15.262   6.238  1.00 86.09           N  
ATOM   2395  CA  GLN A 305      -4.316 -16.208   5.906  1.00 86.09           C  
ATOM   2396  C   GLN A 305      -2.928 -15.719   6.354  1.00 86.09           C  
ATOM   2397  CB  GLN A 305      -4.349 -16.448   4.391  1.00 86.09           C  
ATOM   2398  O   GLN A 305      -2.150 -16.502   6.900  1.00 86.09           O  
ATOM   2399  CG  GLN A 305      -3.387 -17.562   3.949  1.00 86.09           C  
ATOM   2400  CD  GLN A 305      -3.426 -17.798   2.443  1.00 86.09           C  
ATOM   2401  NE2 GLN A 305      -2.816 -18.853   1.949  1.00 86.09           N  
ATOM   2402  OE1 GLN A 305      -3.992 -17.054   1.671  1.00 86.09           O  
ATOM   2403  N   VAL A 306      -2.654 -14.423   6.178  1.00 85.44           N  
ATOM   2404  CA  VAL A 306      -1.382 -13.773   6.531  1.00 85.44           C  
ATOM   2405  C   VAL A 306      -1.131 -13.758   8.049  1.00 85.44           C  
ATOM   2406  CB  VAL A 306      -1.353 -12.348   5.928  1.00 85.44           C  
ATOM   2407  O   VAL A 306       0.017 -13.799   8.478  1.00 85.44           O  
ATOM   2408  CG1 VAL A 306      -0.062 -11.592   6.249  1.00 85.44           C  
ATOM   2409  CG2 VAL A 306      -1.497 -12.393   4.399  1.00 85.44           C  
ATOM   2410  N   PHE A 307      -2.182 -13.786   8.876  1.00 89.04           N  
ATOM   2411  CA  PHE A 307      -2.091 -13.753  10.345  1.00 89.04           C  
ATOM   2412  C   PHE A 307      -2.366 -15.112  11.007  1.00 89.04           C  
ATOM   2413  CB  PHE A 307      -3.016 -12.661  10.899  1.00 89.04           C  
ATOM   2414  O   PHE A 307      -2.503 -15.195  12.231  1.00 89.04           O  
ATOM   2415  CG  PHE A 307      -2.807 -11.306  10.260  1.00 89.04           C  
ATOM   2416  CD1 PHE A 307      -1.664 -10.541  10.565  1.00 89.04           C  
ATOM   2417  CD2 PHE A 307      -3.734 -10.833   9.317  1.00 89.04           C  
ATOM   2418  CE1 PHE A 307      -1.461  -9.296   9.943  1.00 89.04           C  
ATOM   2419  CE2 PHE A 307      -3.516  -9.604   8.682  1.00 89.04           C  
ATOM   2420  CZ  PHE A 307      -2.391  -8.824   9.001  1.00 89.04           C  
ATOM   2421  N   SER A 308      -2.479 -16.187  10.220  1.00 83.37           N  
ATOM   2422  CA  SER A 308      -2.719 -17.532  10.746  1.00 83.37           C  
ATOM   2423  C   SER A 308      -1.516 -18.021  11.574  1.00 83.37           C  
ATOM   2424  CB  SER A 308      -2.995 -18.513   9.609  1.00 83.37           C  
ATOM   2425  O   SER A 308      -0.404 -18.075  11.045  1.00 83.37           O  
ATOM   2426  OG  SER A 308      -3.189 -19.819  10.131  1.00 83.37           O  
ATOM   2427  N   PRO A 309      -1.711 -18.468  12.834  1.00 70.90           N  
ATOM   2428  CA  PRO A 309      -0.626 -18.988  13.675  1.00 70.90           C  
ATOM   2429  C   PRO A 309       0.065 -20.233  13.105  1.00 70.90           C  
ATOM   2430  CB  PRO A 309      -1.277 -19.339  15.018  1.00 70.90           C  
ATOM   2431  O   PRO A 309       1.231 -20.477  13.395  1.00 70.90           O  
ATOM   2432  CG  PRO A 309      -2.549 -18.498  15.051  1.00 70.90           C  
ATOM   2433  CD  PRO A 309      -2.951 -18.392  13.586  1.00 70.90           C  
ATOM   2434  N   ASP A 310      -0.657 -21.023  12.306  1.00 68.24           N  
ATOM   2435  CA  ASP A 310      -0.136 -22.237  11.664  1.00 68.24           C  
ATOM   2436  C   ASP A 310       0.618 -21.921  10.350  1.00 68.24           C  
ATOM   2437  CB  ASP A 310      -1.289 -23.236  11.430  1.00 68.24           C  
ATOM   2438  O   ASP A 310       1.057 -22.833   9.646  1.00 68.24           O  
ATOM   2439  CG  ASP A 310      -1.911 -23.875  12.686  1.00 68.24           C  
ATOM   2440  OD1 ASP A 310      -1.381 -23.736  13.811  1.00 68.24           O  
ATOM   2441  OD2 ASP A 310      -2.929 -24.591  12.503  1.00 68.24           O  
ATOM   2442  N   GLY A 311       0.749 -20.635  10.001  1.00 59.44           N  
ATOM   2443  CA  GLY A 311       1.340 -20.153   8.758  1.00 59.44           C  
ATOM   2444  C   GLY A 311       0.464 -20.392   7.516  1.00 59.44           C  
ATOM   2445  O   GLY A 311      -0.556 -21.090   7.563  1.00 59.44           O  
ATOM   2446  N   PRO A 312       0.858 -19.835   6.357  1.00 56.23           N  
ATOM   2447  CA  PRO A 312       0.110 -19.972   5.103  1.00 56.23           C  
ATOM   2448  C   PRO A 312       0.176 -21.390   4.500  1.00 56.23           C  
ATOM   2449  CB  PRO A 312       0.722 -18.916   4.172  1.00 56.23           C  
ATOM   2450  O   PRO A 312      -0.651 -21.755   3.660  1.00 56.23           O  
ATOM   2451  CG  PRO A 312       2.146 -18.727   4.696  1.00 56.23           C  
ATOM   2452  CD  PRO A 312       1.998 -18.943   6.198  1.00 56.23           C  
ATOM   2453  N   SER A 313       1.141 -22.216   4.924  1.00 51.97           N  
ATOM   2454  CA  SER A 313       1.462 -23.516   4.315  1.00 51.97           C  
ATOM   2455  C   SER A 313       0.367 -24.575   4.478  1.00 51.97           C  
ATOM   2456  CB  SER A 313       2.783 -24.035   4.894  1.00 51.97           C  
ATOM   2457  O   SER A 313       0.231 -25.447   3.616  1.00 51.97           O  
ATOM   2458  OG  SER A 313       2.652 -24.213   6.290  1.00 51.97           O  
ATOM   2459  N   ARG A 314      -0.454 -24.498   5.535  1.00 49.74           N  
ATOM   2460  CA  ARG A 314      -1.556 -25.450   5.747  1.00 49.74           C  
ATOM   2461  C   ARG A 314      -2.759 -25.174   4.835  1.00 49.74           C  
ATOM   2462  CB  ARG A 314      -1.924 -25.486   7.240  1.00 49.74           C  
ATOM   2463  O   ARG A 314      -3.455 -26.114   4.466  1.00 49.74           O  
ATOM   2464  CG  ARG A 314      -2.414 -26.878   7.669  1.00 49.74           C  
ATOM   2465  CD  ARG A 314      -2.847 -26.879   9.145  1.00 49.74           C  
ATOM   2466  NE  ARG A 314      -2.069 -27.825   9.967  1.00 49.74           N  
ATOM   2467  NH1 ARG A 314      -3.120 -27.375  11.963  1.00 49.74           N  
ATOM   2468  NH2 ARG A 314      -1.594 -28.991  11.865  1.00 49.74           N  
ATOM   2469  CZ  ARG A 314      -2.271 -28.060  11.252  1.00 49.74           C  
ATOM   2470  N   PHE A 315      -2.960 -23.921   4.417  1.00 49.25           N  
ATOM   2471  CA  PHE A 315      -4.069 -23.519   3.541  1.00 49.25           C  
ATOM   2472  C   PHE A 315      -3.790 -23.771   2.055  1.00 49.25           C  
ATOM   2473  CB  PHE A 315      -4.428 -22.052   3.809  1.00 49.25           C  
ATOM   2474  O   PHE A 315      -4.700 -24.163   1.326  1.00 49.25           O  
ATOM   2475  CG  PHE A 315      -5.301 -21.879   5.036  1.00 49.25           C  
ATOM   2476  CD1 PHE A 315      -6.695 -22.032   4.917  1.00 49.25           C  
ATOM   2477  CD2 PHE A 315      -4.733 -21.580   6.290  1.00 49.25           C  
ATOM   2478  CE1 PHE A 315      -7.522 -21.880   6.043  1.00 49.25           C  
ATOM   2479  CE2 PHE A 315      -5.562 -21.428   7.417  1.00 49.25           C  
ATOM   2480  CZ  PHE A 315      -6.955 -21.576   7.293  1.00 49.25           C  
ATOM   2481  N   ARG A 316      -2.530 -23.656   1.607  1.00 50.89           N  
ATOM   2482  CA  ARG A 316      -2.152 -23.888   0.195  1.00 50.89           C  
ATOM   2483  C   ARG A 316      -2.483 -25.290  -0.333  1.00 50.89           C  
ATOM   2484  CB  ARG A 316      -0.657 -23.573  -0.023  1.00 50.89           C  
ATOM   2485  O   ARG A 316      -2.547 -25.471  -1.540  1.00 50.89           O  
ATOM   2486  CG  ARG A 316      -0.450 -22.191  -0.661  1.00 50.89           C  
ATOM   2487  CD  ARG A 316       1.035 -21.951  -0.969  1.00 50.89           C  
ATOM   2488  NE  ARG A 316       1.251 -20.671  -1.673  1.00 50.89           N  
ATOM   2489  NH1 ARG A 316       3.551 -20.608  -1.564  1.00 50.89           N  
ATOM   2490  NH2 ARG A 316       2.454 -18.952  -2.569  1.00 50.89           N  
ATOM   2491  CZ  ARG A 316       2.412 -20.086  -1.930  1.00 50.89           C  
ATOM   2492  N   LYS A 317      -2.684 -26.285   0.539  1.00 50.06           N  
ATOM   2493  CA  LYS A 317      -2.998 -27.663   0.120  1.00 50.06           C  
ATOM   2494  C   LYS A 317      -4.484 -27.918  -0.156  1.00 50.06           C  
ATOM   2495  CB  LYS A 317      -2.422 -28.675   1.125  1.00 50.06           C  
ATOM   2496  O   LYS A 317      -4.793 -28.975  -0.693  1.00 50.06           O  
ATOM   2497  CG  LYS A 317      -0.892 -28.758   1.021  1.00 50.06           C  
ATOM   2498  CD  LYS A 317      -0.338 -29.891   1.894  1.00 50.06           C  
ATOM   2499  CE  LYS A 317       1.182 -29.975   1.718  1.00 50.06           C  
ATOM   2500  NZ  LYS A 317       1.770 -31.090   2.502  1.00 50.06           N  
ATOM   2501  N   ALA A 318      -5.387 -27.003   0.208  1.00 52.23           N  
ATOM   2502  CA  ALA A 318      -6.831 -27.251   0.136  1.00 52.23           C  
ATOM   2503  C   ALA A 318      -7.562 -26.485  -0.980  1.00 52.23           C  
ATOM   2504  CB  ALA A 318      -7.433 -26.974   1.517  1.00 52.23           C  
ATOM   2505  O   ALA A 318      -8.675 -26.869  -1.321  1.00 52.23           O  
ATOM   2506  N   TYR A 319      -6.964 -25.442  -1.562  1.00 49.36           N  
ATOM   2507  CA  TYR A 319      -7.617 -24.605  -2.573  1.00 49.36           C  
ATOM   2508  C   TYR A 319      -6.691 -24.342  -3.761  1.00 49.36           C  
ATOM   2509  CB  TYR A 319      -8.123 -23.302  -1.928  1.00 49.36           C  
ATOM   2510  O   TYR A 319      -5.507 -24.049  -3.582  1.00 49.36           O  
ATOM   2511  CG  TYR A 319      -9.622 -23.304  -1.690  1.00 49.36           C  
ATOM   2512  CD1 TYR A 319     -10.465 -22.619  -2.586  1.00 49.36           C  
ATOM   2513  CD2 TYR A 319     -10.178 -24.014  -0.606  1.00 49.36           C  
ATOM   2514  CE1 TYR A 319     -11.860 -22.640  -2.404  1.00 49.36           C  
ATOM   2515  CE2 TYR A 319     -11.575 -24.040  -0.422  1.00 49.36           C  
ATOM   2516  OH  TYR A 319     -13.764 -23.377  -1.145  1.00 49.36           O  
ATOM   2517  CZ  TYR A 319     -12.418 -23.353  -1.322  1.00 49.36           C  
ATOM   2518  N   LYS A 320      -7.242 -24.439  -4.980  1.00 54.92           N  
ATOM   2519  CA  LYS A 320      -6.614 -23.859  -6.175  1.00 54.92           C  
ATOM   2520  C   LYS A 320      -6.410 -22.361  -5.901  1.00 54.92           C  
ATOM   2521  CB  LYS A 320      -7.516 -24.047  -7.414  1.00 54.92           C  
ATOM   2522  O   LYS A 320      -7.328 -21.756  -5.352  1.00 54.92           O  
ATOM   2523  CG  LYS A 320      -6.959 -25.064  -8.421  1.00 54.92           C  
ATOM   2524  CD  LYS A 320      -7.890 -25.154  -9.639  1.00 54.92           C  
ATOM   2525  CE  LYS A 320      -7.315 -26.067 -10.727  1.00 54.92           C  
ATOM   2526  NZ  LYS A 320      -8.187 -26.073 -11.930  1.00 54.92           N  
ATOM   2527  N   PRO A 321      -5.254 -21.768  -6.243  1.00 58.16           N  
ATOM   2528  CA  PRO A 321      -5.094 -20.326  -6.140  1.00 58.16           C  
ATOM   2529  C   PRO A 321      -6.062 -19.673  -7.132  1.00 58.16           C  
ATOM   2530  CB  PRO A 321      -3.613 -20.047  -6.420  1.00 58.16           C  
ATOM   2531  O   PRO A 321      -5.833 -19.711  -8.338  1.00 58.16           O  
ATOM   2532  CG  PRO A 321      -3.107 -21.277  -7.176  1.00 58.16           C  
ATOM   2533  CD  PRO A 321      -4.086 -22.399  -6.832  1.00 58.16           C  
ATOM   2534  N   GLU A 322      -7.189 -19.173  -6.629  1.00 72.22           N  
ATOM   2535  CA  GLU A 322      -8.053 -18.267  -7.380  1.00 72.22           C  
ATOM   2536  C   GLU A 322      -7.328 -16.926  -7.508  1.00 72.22           C  
ATOM   2537  CB  GLU A 322      -9.440 -18.125  -6.723  1.00 72.22           C  
ATOM   2538  O   GLU A 322      -6.680 -16.464  -6.564  1.00 72.22           O  
ATOM   2539  CG  GLU A 322     -10.322 -19.351  -7.020  1.00 72.22           C  
ATOM   2540  CD  GLU A 322     -11.747 -19.272  -6.442  1.00 72.22           C  
ATOM   2541  OE1 GLU A 322     -12.563 -20.136  -6.844  1.00 72.22           O  
ATOM   2542  OE2 GLU A 322     -11.999 -18.432  -5.552  1.00 72.22           O  
ATOM   2543  N   GLN A 323      -7.385 -16.340  -8.704  1.00 78.83           N  
ATOM   2544  CA  GLN A 323      -6.784 -15.044  -8.989  1.00 78.83           C  
ATOM   2545  C   GLN A 323      -7.424 -13.993  -8.065  1.00 78.83           C  
ATOM   2546  CB  GLN A 323      -7.014 -14.725 -10.477  1.00 78.83           C  
ATOM   2547  O   GLN A 323      -8.651 -13.867  -8.076  1.00 78.83           O  
ATOM   2548  CG  GLN A 323      -6.522 -13.343 -10.931  1.00 78.83           C  
ATOM   2549  CD  GLN A 323      -5.007 -13.171 -10.899  1.00 78.83           C  
ATOM   2550  NE2 GLN A 323      -4.517 -12.074 -10.366  1.00 78.83           N  
ATOM   2551  OE1 GLN A 323      -4.243 -13.997 -11.370  1.00 78.83           O  
ATOM   2552  N   PRO A 324      -6.637 -13.234  -7.277  1.00 84.76           N  
ATOM   2553  CA  PRO A 324      -7.190 -12.140  -6.493  1.00 84.76           C  
ATOM   2554  C   PRO A 324      -7.779 -11.094  -7.439  1.00 84.76           C  
ATOM   2555  CB  PRO A 324      -6.030 -11.590  -5.659  1.00 84.76           C  
ATOM   2556  O   PRO A 324      -7.133 -10.708  -8.416  1.00 84.76           O  
ATOM   2557  CG  PRO A 324      -4.796 -11.956  -6.484  1.00 84.76           C  
ATOM   2558  CD  PRO A 324      -5.190 -13.285  -7.128  1.00 84.76           C  
ATOM   2559  N   LEU A 325      -8.999 -10.654  -7.134  1.00 94.18           N  
ATOM   2560  CA  LEU A 325      -9.703  -9.625  -7.899  1.00 94.18           C  
ATOM   2561  C   LEU A 325      -9.493  -8.217  -7.335  1.00 94.18           C  
ATOM   2562  CB  LEU A 325     -11.199  -9.958  -7.968  1.00 94.18           C  
ATOM   2563  O   LEU A 325      -9.831  -7.242  -7.993  1.00 94.18           O  
ATOM   2564  CG  LEU A 325     -11.560 -11.316  -8.590  1.00 94.18           C  
ATOM   2565  CD1 LEU A 325     -13.078 -11.492  -8.584  1.00 94.18           C  
ATOM   2566  CD2 LEU A 325     -11.062 -11.437 -10.033  1.00 94.18           C  
ATOM   2567  N   VAL A 326      -8.926  -8.114  -6.133  1.00 96.62           N  
ATOM   2568  CA  VAL A 326      -8.625  -6.855  -5.449  1.00 96.62           C  
ATOM   2569  C   VAL A 326      -7.226  -6.939  -4.857  1.00 96.62           C  
ATOM   2570  CB  VAL A 326      -9.664  -6.537  -4.361  1.00 96.62           C  
ATOM   2571  O   VAL A 326      -6.802  -8.005  -4.396  1.00 96.62           O  
ATOM   2572  CG1 VAL A 326      -9.431  -5.157  -3.732  1.00 96.62           C  
ATOM   2573  CG2 VAL A 326     -11.078  -6.542  -4.938  1.00 96.62           C  
ATOM   2574  N   ARG A 327      -6.498  -5.823  -4.861  1.00 96.33           N  
ATOM   2575  CA  ARG A 327      -5.197  -5.684  -4.201  1.00 96.33           C  
ATOM   2576  C   ARG A 327      -5.008  -4.270  -3.662  1.00 96.33           C  
ATOM   2577  CB  ARG A 327      -4.076  -6.098  -5.169  1.00 96.33           C  
ATOM   2578  O   ARG A 327      -5.715  -3.350  -4.058  1.00 96.33           O  
ATOM   2579  CG  ARG A 327      -3.833  -5.079  -6.293  1.00 96.33           C  
ATOM   2580  CD  ARG A 327      -2.886  -5.668  -7.337  1.00 96.33           C  
ATOM   2581  NE  ARG A 327      -2.462  -4.658  -8.313  1.00 96.33           N  
ATOM   2582  NH1 ARG A 327      -1.199  -5.985  -9.678  1.00 96.33           N  
ATOM   2583  NH2 ARG A 327      -1.395  -3.806 -10.103  1.00 96.33           N  
ATOM   2584  CZ  ARG A 327      -1.684  -4.822  -9.359  1.00 96.33           C  
ATOM   2585  N   LEU A 328      -4.030  -4.126  -2.769  1.00 97.51           N  
ATOM   2586  CA  LEU A 328      -3.567  -2.831  -2.273  1.00 97.51           C  
ATOM   2587  C   LEU A 328      -2.156  -2.534  -2.794  1.00 97.51           C  
ATOM   2588  CB  LEU A 328      -3.655  -2.759  -0.737  1.00 97.51           C  
ATOM   2589  O   LEU A 328      -1.347  -3.465  -2.928  1.00 97.51           O  
ATOM   2590  CG  LEU A 328      -5.051  -3.052  -0.162  1.00 97.51           C  
ATOM   2591  CD1 LEU A 328      -5.029  -2.963   1.365  1.00 97.51           C  
ATOM   2592  CD2 LEU A 328      -6.134  -2.115  -0.691  1.00 97.51           C  
ATOM   2593  N   ARG A 329      -1.881  -1.256  -3.079  1.00 97.31           N  
ATOM   2594  CA  ARG A 329      -0.583  -0.720  -3.536  1.00 97.31           C  
ATOM   2595  C   ARG A 329      -0.222   0.594  -2.839  1.00 97.31           C  
ATOM   2596  CB  ARG A 329      -0.613  -0.531  -5.068  1.00 97.31           C  
ATOM   2597  O   ARG A 329      -1.105   1.248  -2.295  1.00 97.31           O  
ATOM   2598  CG  ARG A 329      -0.616  -1.844  -5.864  1.00 97.31           C  
ATOM   2599  CD  ARG A 329       0.626  -2.663  -5.506  1.00 97.31           C  
ATOM   2600  NE  ARG A 329       0.818  -3.816  -6.386  1.00 97.31           N  
ATOM   2601  NH1 ARG A 329      -0.204  -5.355  -5.026  1.00 97.31           N  
ATOM   2602  NH2 ARG A 329       0.766  -6.002  -6.949  1.00 97.31           N  
ATOM   2603  CZ  ARG A 329       0.454  -5.049  -6.118  1.00 97.31           C  
ATOM   2604  N   GLY A 330       1.069   0.924  -2.782  1.00 94.58           N  
ATOM   2605  CA  GLY A 330       1.579   2.185  -2.216  1.00 94.58           C  
ATOM   2606  C   GLY A 330       1.449   2.363  -0.694  1.00 94.58           C  
ATOM   2607  O   GLY A 330       1.749   3.427  -0.166  1.00 94.58           O  
ATOM   2608  N   GLY A 331       0.987   1.354   0.053  1.00 93.64           N  
ATOM   2609  CA  GLY A 331       0.812   1.454   1.506  1.00 93.64           C  
ATOM   2610  C   GLY A 331       2.042   1.032   2.312  1.00 93.64           C  
ATOM   2611  O   GLY A 331       2.629  -0.022   2.067  1.00 93.64           O  
ATOM   2612  N   ALA A 332       2.377   1.797   3.357  1.00 91.54           N  
ATOM   2613  CA  ALA A 332       3.511   1.498   4.242  1.00 91.54           C  
ATOM   2614  C   ALA A 332       3.299   0.238   5.097  1.00 91.54           C  
ATOM   2615  CB  ALA A 332       3.728   2.700   5.164  1.00 91.54           C  
ATOM   2616  O   ALA A 332       4.239  -0.468   5.477  1.00 91.54           O  
ATOM   2617  N   TYR A 333       2.038  -0.043   5.429  1.00 91.77           N  
ATOM   2618  CA  TYR A 333       1.634  -1.117   6.324  1.00 91.77           C  
ATOM   2619  C   TYR A 333       0.811  -2.167   5.584  1.00 91.77           C  
ATOM   2620  CB  TYR A 333       0.879  -0.541   7.530  1.00 91.77           C  
ATOM   2621  O   TYR A 333       0.072  -1.882   4.646  1.00 91.77           O  
ATOM   2622  CG  TYR A 333       1.628   0.561   8.260  1.00 91.77           C  
ATOM   2623  CD1 TYR A 333       2.813   0.268   8.962  1.00 91.77           C  
ATOM   2624  CD2 TYR A 333       1.183   1.896   8.169  1.00 91.77           C  
ATOM   2625  CE1 TYR A 333       3.546   1.309   9.562  1.00 91.77           C  
ATOM   2626  CE2 TYR A 333       1.904   2.935   8.792  1.00 91.77           C  
ATOM   2627  OH  TYR A 333       3.801   3.618  10.118  1.00 91.77           O  
ATOM   2628  CZ  TYR A 333       3.084   2.643   9.502  1.00 91.77           C  
ATOM   2629  N   ILE A 334       0.886  -3.413   6.050  1.00 92.11           N  
ATOM   2630  CA  ILE A 334       0.009  -4.468   5.537  1.00 92.11           C  
ATOM   2631  C   ILE A 334      -1.444  -4.121   5.879  1.00 92.11           C  
ATOM   2632  CB  ILE A 334       0.471  -5.841   6.064  1.00 92.11           C  
ATOM   2633  O   ILE A 334      -1.749  -3.788   7.023  1.00 92.11           O  
ATOM   2634  CG1 ILE A 334       1.737  -6.241   5.276  1.00 92.11           C  
ATOM   2635  CG2 ILE A 334      -0.615  -6.919   5.915  1.00 92.11           C  
ATOM   2636  CD1 ILE A 334       2.551  -7.362   5.910  1.00 92.11           C  
ATOM   2637  N   GLY A 335      -2.330  -4.228   4.886  1.00 94.88           N  
ATOM   2638  CA  GLY A 335      -3.721  -3.787   4.999  1.00 94.88           C  
ATOM   2639  C   GLY A 335      -3.912  -2.288   4.768  1.00 94.88           C  
ATOM   2640  O   GLY A 335      -4.968  -1.762   5.098  1.00 94.88           O  
ATOM   2641  N   GLU A 336      -2.916  -1.593   4.226  1.00 96.01           N  
ATOM   2642  CA  GLU A 336      -3.013  -0.203   3.794  1.00 96.01           C  
ATOM   2643  C   GLU A 336      -2.608  -0.083   2.320  1.00 96.01           C  
ATOM   2644  CB  GLU A 336      -2.176   0.671   4.743  1.00 96.01           C  
ATOM   2645  O   GLU A 336      -1.746  -0.827   1.855  1.00 96.01           O  
ATOM   2646  CG  GLU A 336      -2.136   2.146   4.340  1.00 96.01           C  
ATOM   2647  CD  GLU A 336      -1.586   3.053   5.451  1.00 96.01           C  
ATOM   2648  OE1 GLU A 336      -0.922   4.056   5.130  1.00 96.01           O  
ATOM   2649  OE2 GLU A 336      -1.896   2.839   6.651  1.00 96.01           O  
ATOM   2650  N   GLY A 337      -3.248   0.827   1.586  1.00 98.01           N  
ATOM   2651  CA  GLY A 337      -2.862   1.190   0.220  1.00 98.01           C  
ATOM   2652  C   GLY A 337      -4.023   1.704  -0.630  1.00 98.01           C  
ATOM   2653  O   GLY A 337      -5.184   1.651  -0.210  1.00 98.01           O  
ATOM   2654  N   ARG A 338      -3.696   2.177  -1.835  1.00 98.50           N  
ATOM   2655  CA  ARG A 338      -4.643   2.421  -2.931  1.00 98.50           C  
ATOM   2656  C   ARG A 338      -5.350   1.119  -3.307  1.00 98.50           C  
ATOM   2657  CB  ARG A 338      -3.871   3.000  -4.126  1.00 98.50           C  
ATOM   2658  O   ARG A 338      -4.712   0.065  -3.350  1.00 98.50           O  
ATOM   2659  CG  ARG A 338      -4.780   3.304  -5.331  1.00 98.50           C  
ATOM   2660  CD  ARG A 338      -4.006   3.889  -6.516  1.00 98.50           C  
ATOM   2661  NE  ARG A 338      -2.942   2.977  -6.991  1.00 98.50           N  
ATOM   2662  NH1 ARG A 338      -1.119   4.045  -6.068  1.00 98.50           N  
ATOM   2663  NH2 ARG A 338      -0.834   2.285  -7.400  1.00 98.50           N  
ATOM   2664  CZ  ARG A 338      -1.641   3.120  -6.818  1.00 98.50           C  
ATOM   2665  N   VAL A 339      -6.657   1.187  -3.549  1.00 98.49           N  
ATOM   2666  CA  VAL A 339      -7.470   0.041  -3.966  1.00 98.49           C  
ATOM   2667  C   VAL A 339      -7.354  -0.131  -5.473  1.00 98.49           C  
ATOM   2668  CB  VAL A 339      -8.946   0.198  -3.549  1.00 98.49           C  
ATOM   2669  O   VAL A 339      -7.730   0.748  -6.241  1.00 98.49           O  
ATOM   2670  CG1 VAL A 339      -9.774  -1.038  -3.934  1.00 98.49           C  
ATOM   2671  CG2 VAL A 339      -9.073   0.368  -2.030  1.00 98.49           C  
ATOM   2672  N   GLU A 340      -6.880  -1.299  -5.893  1.00 98.20           N  
ATOM   2673  CA  GLU A 340      -6.879  -1.705  -7.294  1.00 98.20           C  
ATOM   2674  C   GLU A 340      -7.732  -2.957  -7.467  1.00 98.20           C  
ATOM   2675  CB  GLU A 340      -5.448  -1.925  -7.793  1.00 98.20           C  
ATOM   2676  O   GLU A 340      -7.684  -3.879  -6.645  1.00 98.20           O  
ATOM   2677  CG  GLU A 340      -4.687  -0.603  -7.965  1.00 98.20           C  
ATOM   2678  CD  GLU A 340      -3.221  -0.806  -8.366  1.00 98.20           C  
ATOM   2679  OE1 GLU A 340      -2.470   0.195  -8.326  1.00 98.20           O  
ATOM   2680  OE2 GLU A 340      -2.822  -1.969  -8.642  1.00 98.20           O  
ATOM   2681  N   VAL A 341      -8.505  -2.995  -8.548  1.00 96.88           N  
ATOM   2682  CA  VAL A 341      -9.401  -4.095  -8.904  1.00 96.88           C  
ATOM   2683  C   VAL A 341      -9.033  -4.666 -10.267  1.00 96.88           C  
ATOM   2684  CB  VAL A 341     -10.882  -3.685  -8.839  1.00 96.88           C  
ATOM   2685  O   VAL A 341      -8.621  -3.944 -11.173  1.00 96.88           O  
ATOM   2686  CG1 VAL A 341     -11.261  -3.187  -7.438  1.00 96.88           C  
ATOM   2687  CG2 VAL A 341     -11.252  -2.602  -9.857  1.00 96.88           C  
ATOM   2688  N   LEU A 342      -9.179  -5.977 -10.418  1.00 95.23           N  
ATOM   2689  CA  LEU A 342      -8.916  -6.685 -11.662  1.00 95.23           C  
ATOM   2690  C   LEU A 342     -10.214  -6.806 -12.461  1.00 95.23           C  
ATOM   2691  CB  LEU A 342      -8.304  -8.054 -11.332  1.00 95.23           C  
ATOM   2692  O   LEU A 342     -11.122  -7.546 -12.075  1.00 95.23           O  
ATOM   2693  CG  LEU A 342      -7.896  -8.871 -12.568  1.00 95.23           C  
ATOM   2694  CD1 LEU A 342      -6.729  -8.236 -13.316  1.00 95.23           C  
ATOM   2695  CD2 LEU A 342      -7.468 -10.271 -12.138  1.00 95.23           C  
ATOM   2696  N   LYS A 343     -10.285  -6.133 -13.609  1.00 91.33           N  
ATOM   2697  CA  LYS A 343     -11.434  -6.183 -14.521  1.00 91.33           C  
ATOM   2698  C   LYS A 343     -10.931  -6.429 -15.935  1.00 91.33           C  
ATOM   2699  CB  LYS A 343     -12.220  -4.876 -14.377  1.00 91.33           C  
ATOM   2700  O   LYS A 343      -9.949  -5.845 -16.367  1.00 91.33           O  
ATOM   2701  CG  LYS A 343     -13.599  -4.874 -15.057  1.00 91.33           C  
ATOM   2702  CD  LYS A 343     -14.271  -3.532 -14.732  1.00 91.33           C  
ATOM   2703  CE  LYS A 343     -15.669  -3.358 -15.328  1.00 91.33           C  
ATOM   2704  NZ  LYS A 343     -16.193  -2.012 -14.965  1.00 91.33           N  
ATOM   2705  N   ASN A 344     -11.568  -7.353 -16.654  1.00 88.55           N  
ATOM   2706  CA  ASN A 344     -11.174  -7.736 -18.018  1.00 88.55           C  
ATOM   2707  C   ASN A 344      -9.703  -8.194 -18.165  1.00 88.55           C  
ATOM   2708  CB  ASN A 344     -11.571  -6.613 -18.994  1.00 88.55           C  
ATOM   2709  O   ASN A 344      -9.139  -8.140 -19.252  1.00 88.55           O  
ATOM   2710  CG  ASN A 344     -13.039  -6.243 -18.913  1.00 88.55           C  
ATOM   2711  ND2 ASN A 344     -13.380  -5.033 -19.283  1.00 88.55           N  
ATOM   2712  OD1 ASN A 344     -13.892  -7.024 -18.514  1.00 88.55           O  
ATOM   2713  N   GLY A 345      -9.090  -8.692 -17.085  1.00 91.37           N  
ATOM   2714  CA  GLY A 345      -7.700  -9.160 -17.079  1.00 91.37           C  
ATOM   2715  C   GLY A 345      -6.649  -8.071 -16.842  1.00 91.37           C  
ATOM   2716  O   GLY A 345      -5.466  -8.412 -16.834  1.00 91.37           O  
ATOM   2717  N   GLU A 346      -7.072  -6.828 -16.598  1.00 94.37           N  
ATOM   2718  CA  GLU A 346      -6.229  -5.662 -16.324  1.00 94.37           C  
ATOM   2719  C   GLU A 346      -6.576  -5.039 -14.965  1.00 94.37           C  
ATOM   2720  CB  GLU A 346      -6.397  -4.666 -17.476  1.00 94.37           C  
ATOM   2721  O   GLU A 346      -7.746  -4.917 -14.585  1.00 94.37           O  
ATOM   2722  CG  GLU A 346      -5.477  -3.442 -17.373  1.00 94.37           C  
ATOM   2723  CD  GLU A 346      -5.571  -2.546 -18.617  1.00 94.37           C  
ATOM   2724  OE1 GLU A 346      -4.655  -1.720 -18.802  1.00 94.37           O  
ATOM   2725  OE2 GLU A 346      -6.547  -2.712 -19.388  1.00 94.37           O  
ATOM   2726  N   TRP A 347      -5.546  -4.703 -14.198  1.00 96.54           N  
ATOM   2727  CA  TRP A 347      -5.658  -3.988 -12.938  1.00 96.54           C  
ATOM   2728  C   TRP A 347      -5.911  -2.512 -13.211  1.00 96.54           C  
ATOM   2729  CB  TRP A 347      -4.391  -4.180 -12.099  1.00 96.54           C  
ATOM   2730  O   TRP A 347      -5.264  -1.910 -14.058  1.00 96.54           O  
ATOM   2731  CG  TRP A 347      -4.236  -5.551 -11.520  1.00 96.54           C  
ATOM   2732  CD1 TRP A 347      -3.454  -6.541 -12.002  1.00 96.54           C  
ATOM   2733  CD2 TRP A 347      -4.900  -6.104 -10.352  1.00 96.54           C  
ATOM   2734  CE2 TRP A 347      -4.463  -7.452 -10.174  1.00 96.54           C  
ATOM   2735  CE3 TRP A 347      -5.836  -5.598  -9.429  1.00 96.54           C  
ATOM   2736  NE1 TRP A 347      -3.577  -7.665 -11.211  1.00 96.54           N  
ATOM   2737  CH2 TRP A 347      -5.867  -7.722  -8.221  1.00 96.54           C  
ATOM   2738  CZ2 TRP A 347      -4.928  -8.255  -9.121  1.00 96.54           C  
ATOM   2739  CZ3 TRP A 347      -6.322  -6.403  -8.386  1.00 96.54           C  
ATOM   2740  N   GLY A 348      -6.842  -1.941 -12.465  1.00 96.38           N  
ATOM   2741  CA  GLY A 348      -7.154  -0.522 -12.508  1.00 96.38           C  
ATOM   2742  C   GLY A 348      -7.654  -0.044 -11.158  1.00 96.38           C  
ATOM   2743  O   GLY A 348      -7.907  -0.852 -10.258  1.00 96.38           O  
ATOM   2744  N   THR A 349      -7.776   1.262 -11.004  1.00 97.39           N  
ATOM   2745  CA  THR A 349      -8.102   1.893  -9.724  1.00 97.39           C  
ATOM   2746  C   THR A 349      -9.606   2.085  -9.542  1.00 97.39           C  
ATOM   2747  CB  THR A 349      -7.339   3.210  -9.575  1.00 97.39           C  
ATOM   2748  O   THR A 349     -10.430   1.660 -10.363  1.00 97.39           O  
ATOM   2749  CG2 THR A 349      -5.831   2.996  -9.640  1.00 97.39           C  
ATOM   2750  OG1 THR A 349      -7.706   4.075 -10.607  1.00 97.39           O  
ATOM   2751  N   VAL A 350      -9.970   2.675  -8.407  1.00 97.49           N  
ATOM   2752  CA  VAL A 350     -11.337   3.006  -8.009  1.00 97.49           C  
ATOM   2753  C   VAL A 350     -11.379   4.497  -7.709  1.00 97.49           C  
ATOM   2754  CB  VAL A 350     -11.722   2.194  -6.759  1.00 97.49           C  
ATOM   2755  O   VAL A 350     -10.571   4.947  -6.906  1.00 97.49           O  
ATOM   2756  CG1 VAL A 350     -13.109   2.574  -6.239  1.00 97.49           C  
ATOM   2757  CG2 VAL A 350     -11.677   0.684  -7.040  1.00 97.49           C  
ATOM   2758  N   CYS A 351     -12.311   5.236  -8.305  1.00 96.95           N  
ATOM   2759  CA  CYS A 351     -12.501   6.654  -8.003  1.00 96.95           C  
ATOM   2760  C   CYS A 351     -13.113   6.848  -6.607  1.00 96.95           C  
ATOM   2761  CB  CYS A 351     -13.350   7.301  -9.097  1.00 96.95           C  
ATOM   2762  O   CYS A 351     -13.917   6.028  -6.148  1.00 96.95           O  
ATOM   2763  SG  CYS A 351     -13.491   9.097  -8.950  1.00 96.95           S  
ATOM   2764  N   ASP A 352     -12.721   7.920  -5.926  1.00 94.81           N  
ATOM   2765  CA  ASP A 352     -13.090   8.186  -4.541  1.00 94.81           C  
ATOM   2766  C   ASP A 352     -14.430   8.913  -4.344  1.00 94.81           C  
ATOM   2767  CB  ASP A 352     -11.920   8.813  -3.785  1.00 94.81           C  
ATOM   2768  O   ASP A 352     -14.886   9.072  -3.203  1.00 94.81           O  
ATOM   2769  CG  ASP A 352     -11.710  10.313  -3.992  1.00 94.81           C  
ATOM   2770  OD1 ASP A 352     -12.691  11.077  -3.966  1.00 94.81           O  
ATOM   2771  OD2 ASP A 352     -10.539  10.717  -3.857  1.00 94.81           O  
ATOM   2772  N   ASP A 353     -15.116   9.259  -5.435  1.00 91.26           N  
ATOM   2773  CA  ASP A 353     -16.481   9.765  -5.384  1.00 91.26           C  
ATOM   2774  C   ASP A 353     -17.375   8.796  -4.599  1.00 91.26           C  
ATOM   2775  CB  ASP A 353     -17.062   9.948  -6.788  1.00 91.26           C  
ATOM   2776  O   ASP A 353     -17.479   7.602  -4.892  1.00 91.26           O  
ATOM   2777  CG  ASP A 353     -16.621  11.208  -7.526  1.00 91.26           C  
ATOM   2778  OD1 ASP A 353     -16.253  12.167  -6.814  1.00 91.26           O  
ATOM   2779  OD2 ASP A 353     -16.862  11.245  -8.755  1.00 91.26           O  
ATOM   2780  N   LYS A 354     -18.042   9.319  -3.563  1.00 91.06           N  
ATOM   2781  CA  LYS A 354     -18.869   8.550  -2.608  1.00 91.06           C  
ATOM   2782  C   LYS A 354     -18.130   7.394  -1.912  1.00 91.06           C  
ATOM   2783  CB  LYS A 354     -20.173   8.072  -3.274  1.00 91.06           C  
ATOM   2784  O   LYS A 354     -18.778   6.512  -1.349  1.00 91.06           O  
ATOM   2785  CG  LYS A 354     -21.022   9.230  -3.805  1.00 91.06           C  
ATOM   2786  CD  LYS A 354     -22.253   8.680  -4.525  1.00 91.06           C  
ATOM   2787  CE  LYS A 354     -23.103   9.845  -5.034  1.00 91.06           C  
ATOM   2788  NZ  LYS A 354     -23.772   9.504  -6.309  1.00 91.06           N  
ATOM   2789  N   TRP A 355     -16.799   7.407  -1.881  1.00 94.29           N  
ATOM   2790  CA  TRP A 355     -16.014   6.406  -1.171  1.00 94.29           C  
ATOM   2791  C   TRP A 355     -16.202   6.513   0.342  1.00 94.29           C  
ATOM   2792  CB  TRP A 355     -14.545   6.522  -1.557  1.00 94.29           C  
ATOM   2793  O   TRP A 355     -15.870   7.521   0.974  1.00 94.29           O  
ATOM   2794  CG  TRP A 355     -13.674   5.459  -0.981  1.00 94.29           C  
ATOM   2795  CD1 TRP A 355     -12.591   5.651  -0.198  1.00 94.29           C  
ATOM   2796  CD2 TRP A 355     -13.759   4.028  -1.212  1.00 94.29           C  
ATOM   2797  CE2 TRP A 355     -12.687   3.402  -0.515  1.00 94.29           C  
ATOM   2798  CE3 TRP A 355     -14.606   3.202  -1.982  1.00 94.29           C  
ATOM   2799  NE1 TRP A 355     -11.992   4.436   0.072  1.00 94.29           N  
ATOM   2800  CH2 TRP A 355     -13.342   1.223  -1.331  1.00 94.29           C  
ATOM   2801  CZ2 TRP A 355     -12.470   2.022  -0.580  1.00 94.29           C  
ATOM   2802  CZ3 TRP A 355     -14.410   1.811  -2.029  1.00 94.29           C  
ATOM   2803  N   ASP A 356     -16.739   5.448   0.937  1.00 89.91           N  
ATOM   2804  CA  ASP A 356     -17.160   5.437   2.332  1.00 89.91           C  
ATOM   2805  C   ASP A 356     -16.546   4.296   3.155  1.00 89.91           C  
ATOM   2806  CB  ASP A 356     -18.699   5.495   2.413  1.00 89.91           C  
ATOM   2807  O   ASP A 356     -15.956   3.328   2.660  1.00 89.91           O  
ATOM   2808  CG  ASP A 356     -19.450   4.206   2.047  1.00 89.91           C  
ATOM   2809  OD1 ASP A 356     -18.821   3.132   1.897  1.00 89.91           O  
ATOM   2810  OD2 ASP A 356     -20.695   4.248   2.087  1.00 89.91           O  
ATOM   2811  N   LEU A 357     -16.685   4.413   4.478  1.00 90.77           N  
ATOM   2812  CA  LEU A 357     -16.115   3.456   5.425  1.00 90.77           C  
ATOM   2813  C   LEU A 357     -16.720   2.043   5.309  1.00 90.77           C  
ATOM   2814  CB  LEU A 357     -16.282   4.053   6.834  1.00 90.77           C  
ATOM   2815  O   LEU A 357     -16.068   1.062   5.685  1.00 90.77           O  
ATOM   2816  CG  LEU A 357     -15.425   3.389   7.922  1.00 90.77           C  
ATOM   2817  CD1 LEU A 357     -13.929   3.618   7.707  1.00 90.77           C  
ATOM   2818  CD2 LEU A 357     -15.791   3.992   9.281  1.00 90.77           C  
ATOM   2819  N   VAL A 358     -17.951   1.920   4.803  1.00 94.30           N  
ATOM   2820  CA  VAL A 358     -18.627   0.627   4.615  1.00 94.30           C  
ATOM   2821  C   VAL A 358     -18.009  -0.115   3.435  1.00 94.30           C  
ATOM   2822  CB  VAL A 358     -20.148   0.809   4.425  1.00 94.30           C  
ATOM   2823  O   VAL A 358     -17.623  -1.276   3.584  1.00 94.30           O  
ATOM   2824  CG1 VAL A 358     -20.845  -0.534   4.169  1.00 94.30           C  
ATOM   2825  CG2 VAL A 358     -20.778   1.420   5.686  1.00 94.30           C  
ATOM   2826  N   SER A 359     -17.836   0.568   2.306  1.00 96.61           N  
ATOM   2827  CA  SER A 359     -17.221   0.043   1.085  1.00 96.61           C  
ATOM   2828  C   SER A 359     -15.746  -0.287   1.308  1.00 96.61           C  
ATOM   2829  CB  SER A 359     -17.412   1.047  -0.061  1.00 96.61           C  
ATOM   2830  O   SER A 359     -15.307  -1.401   1.015  1.00 96.61           O  
ATOM   2831  OG  SER A 359     -18.787   1.375  -0.174  1.00 96.61           O  
ATOM   2832  N   ALA A 360     -15.008   0.592   1.991  1.00 97.48           N  
ATOM   2833  CA  ALA A 360     -13.647   0.306   2.442  1.00 97.48           C  
ATOM   2834  C   ALA A 360     -13.574  -0.947   3.340  1.00 97.48           C  
ATOM   2835  CB  ALA A 360     -13.133   1.547   3.178  1.00 97.48           C  
ATOM   2836  O   ALA A 360     -12.651  -1.757   3.234  1.00 97.48           O  
ATOM   2837  N   SER A 361     -14.568  -1.159   4.212  1.00 97.08           N  
ATOM   2838  CA  SER A 361     -14.628  -2.351   5.069  1.00 97.08           C  
ATOM   2839  C   SER A 361     -14.947  -3.637   4.300  1.00 97.08           C  
ATOM   2840  CB  SER A 361     -15.644  -2.172   6.198  1.00 97.08           C  
ATOM   2841  O   SER A 361     -14.576  -4.716   4.771  1.00 97.08           O  
ATOM   2842  OG  SER A 361     -15.240  -1.135   7.068  1.00 97.08           O  
ATOM   2843  N   VAL A 362     -15.610  -3.557   3.139  1.00 97.58           N  
ATOM   2844  CA  VAL A 362     -15.768  -4.706   2.231  1.00 97.58           C  
ATOM   2845  C   VAL A 362     -14.405  -5.111   1.675  1.00 97.58           C  
ATOM   2846  CB  VAL A 362     -16.794  -4.440   1.107  1.00 97.58           C  
ATOM   2847  O   VAL A 362     -14.043  -6.275   1.823  1.00 97.58           O  
ATOM   2848  CG1 VAL A 362     -16.865  -5.602   0.109  1.00 97.58           C  
ATOM   2849  CG2 VAL A 362     -18.201  -4.264   1.696  1.00 97.58           C  
ATOM   2850  N   VAL A 363     -13.609  -4.158   1.171  1.00 98.24           N  
ATOM   2851  CA  VAL A 363     -12.240  -4.414   0.673  1.00 98.24           C  
ATOM   2852  C   VAL A 363     -11.354  -5.026   1.753  1.00 98.24           C  
ATOM   2853  CB  VAL A 363     -11.576  -3.120   0.157  1.00 98.24           C  
ATOM   2854  O   VAL A 363     -10.716  -6.056   1.535  1.00 98.24           O  
ATOM   2855  CG1 VAL A 363     -10.116  -3.330  -0.262  1.00 98.24           C  
ATOM   2856  CG2 VAL A 363     -12.344  -2.587  -1.042  1.00 98.24           C  
ATOM   2857  N   CYS A 364     -11.338  -4.432   2.950  1.00 98.13           N  
ATOM   2858  CA  CYS A 364     -10.533  -4.950   4.054  1.00 98.13           C  
ATOM   2859  C   CYS A 364     -10.893  -6.403   4.388  1.00 98.13           C  
ATOM   2860  CB  CYS A 364     -10.709  -4.050   5.280  1.00 98.13           C  
ATOM   2861  O   CYS A 364     -10.005  -7.243   4.544  1.00 98.13           O  
ATOM   2862  SG  CYS A 364      -9.951  -2.418   5.126  1.00 98.13           S  
ATOM   2863  N   ARG A 365     -12.190  -6.722   4.448  1.00 96.44           N  
ATOM   2864  CA  ARG A 365     -12.663  -8.074   4.755  1.00 96.44           C  
ATOM   2865  C   ARG A 365     -12.382  -9.065   3.625  1.00 96.44           C  
ATOM   2866  CB  ARG A 365     -14.150  -7.989   5.096  1.00 96.44           C  
ATOM   2867  O   ARG A 365     -11.991 -10.194   3.918  1.00 96.44           O  
ATOM   2868  CG  ARG A 365     -14.710  -9.354   5.508  1.00 96.44           C  
ATOM   2869  CD  ARG A 365     -16.140  -9.231   6.036  1.00 96.44           C  
ATOM   2870  NE  ARG A 365     -17.050  -8.701   4.998  1.00 96.44           N  
ATOM   2871  NH1 ARG A 365     -17.592  -6.678   5.961  1.00 96.44           N  
ATOM   2872  NH2 ARG A 365     -18.507  -7.271   4.021  1.00 96.44           N  
ATOM   2873  CZ  ARG A 365     -17.699  -7.553   4.999  1.00 96.44           C  
ATOM   2874  N   GLU A 366     -12.561  -8.654   2.371  1.00 96.25           N  
ATOM   2875  CA  GLU A 366     -12.248  -9.449   1.175  1.00 96.25           C  
ATOM   2876  C   GLU A 366     -10.780  -9.893   1.173  1.00 96.25           C  
ATOM   2877  CB  GLU A 366     -12.583  -8.613  -0.072  1.00 96.25           C  
ATOM   2878  O   GLU A 366     -10.478 -11.067   0.964  1.00 96.25           O  
ATOM   2879  CG  GLU A 366     -12.214  -9.323  -1.382  1.00 96.25           C  
ATOM   2880  CD  GLU A 366     -12.720  -8.584  -2.627  1.00 96.25           C  
ATOM   2881  OE1 GLU A 366     -12.653  -9.187  -3.720  1.00 96.25           O  
ATOM   2882  OE2 GLU A 366     -13.260  -7.460  -2.504  1.00 96.25           O  
ATOM   2883  N   LEU A 367      -9.870  -8.983   1.527  1.00 95.92           N  
ATOM   2884  CA  LEU A 367      -8.431  -9.245   1.617  1.00 95.92           C  
ATOM   2885  C   LEU A 367      -8.008  -9.995   2.896  1.00 95.92           C  
ATOM   2886  CB  LEU A 367      -7.697  -7.907   1.466  1.00 95.92           C  
ATOM   2887  O   LEU A 367      -6.822 -10.248   3.119  1.00 95.92           O  
ATOM   2888  CG  LEU A 367      -7.873  -7.233   0.094  1.00 95.92           C  
ATOM   2889  CD1 LEU A 367      -7.258  -5.841   0.162  1.00 95.92           C  
ATOM   2890  CD2 LEU A 367      -7.167  -8.011  -1.015  1.00 95.92           C  
ATOM   2891  N   GLY A 368      -8.960 -10.379   3.750  1.00 95.08           N  
ATOM   2892  CA  GLY A 368      -8.699 -11.139   4.972  1.00 95.08           C  
ATOM   2893  C   GLY A 368      -8.230 -10.297   6.164  1.00 95.08           C  
ATOM   2894  O   GLY A 368      -7.712 -10.859   7.133  1.00 95.08           O  
ATOM   2895  N   PHE A 369      -8.404  -8.978   6.114  1.00 96.43           N  
ATOM   2896  CA  PHE A 369      -8.248  -8.073   7.253  1.00 96.43           C  
ATOM   2897  C   PHE A 369      -9.575  -7.914   8.004  1.00 96.43           C  
ATOM   2898  CB  PHE A 369      -7.698  -6.718   6.772  1.00 96.43           C  
ATOM   2899  O   PHE A 369     -10.540  -8.634   7.765  1.00 96.43           O  
ATOM   2900  CG  PHE A 369      -6.465  -6.826   5.909  1.00 96.43           C  
ATOM   2901  CD1 PHE A 369      -5.274  -7.302   6.473  1.00 96.43           C  
ATOM   2902  CD2 PHE A 369      -6.508  -6.486   4.547  1.00 96.43           C  
ATOM   2903  CE1 PHE A 369      -4.139  -7.498   5.670  1.00 96.43           C  
ATOM   2904  CE2 PHE A 369      -5.365  -6.650   3.748  1.00 96.43           C  
ATOM   2905  CZ  PHE A 369      -4.184  -7.170   4.305  1.00 96.43           C  
ATOM   2906  N   GLY A 370      -9.620  -6.985   8.955  1.00 96.45           N  
ATOM   2907  CA  GLY A 370     -10.844  -6.626   9.658  1.00 96.45           C  
ATOM   2908  C   GLY A 370     -11.714  -5.614   8.912  1.00 96.45           C  
ATOM   2909  O   GLY A 370     -11.860  -5.659   7.696  1.00 96.45           O  
ATOM   2910  N   SER A 371     -12.294  -4.680   9.660  1.00 96.56           N  
ATOM   2911  CA  SER A 371     -12.963  -3.494   9.116  1.00 96.56           C  
ATOM   2912  C   SER A 371     -11.958  -2.410   8.719  1.00 96.56           C  
ATOM   2913  CB  SER A 371     -13.936  -2.933  10.152  1.00 96.56           C  
ATOM   2914  O   SER A 371     -10.793  -2.449   9.128  1.00 96.56           O  
ATOM   2915  OG  SER A 371     -13.251  -2.647  11.358  1.00 96.56           O  
ATOM   2916  N   ALA A 372     -12.405  -1.408   7.964  1.00 96.58           N  
ATOM   2917  CA  ALA A 372     -11.600  -0.229   7.675  1.00 96.58           C  
ATOM   2918  C   ALA A 372     -11.512   0.704   8.896  1.00 96.58           C  
ATOM   2919  CB  ALA A 372     -12.165   0.472   6.438  1.00 96.58           C  
ATOM   2920  O   ALA A 372     -12.500   0.966   9.579  1.00 96.58           O  
ATOM   2921  N   LYS A 373     -10.317   1.231   9.166  1.00 91.54           N  
ATOM   2922  CA  LYS A 373     -10.101   2.400  10.033  1.00 91.54           C  
ATOM   2923  C   LYS A 373     -10.444   3.688   9.291  1.00 91.54           C  
ATOM   2924  CB  LYS A 373      -8.630   2.489  10.468  1.00 91.54           C  
ATOM   2925  O   LYS A 373     -10.988   4.611   9.892  1.00 91.54           O  
ATOM   2926  CG  LYS A 373      -8.159   1.298  11.302  1.00 91.54           C  
ATOM   2927  CD  LYS A 373      -6.651   1.414  11.547  1.00 91.54           C  
ATOM   2928  CE  LYS A 373      -6.155   0.209  12.340  1.00 91.54           C  
ATOM   2929  NZ  LYS A 373      -4.690   0.047  12.201  1.00 91.54           N  
ATOM   2930  N   GLU A 374     -10.089   3.729   8.009  1.00 92.94           N  
ATOM   2931  CA  GLU A 374     -10.217   4.888   7.133  1.00 92.94           C  
ATOM   2932  C   GLU A 374     -10.545   4.446   5.704  1.00 92.94           C  
ATOM   2933  CB  GLU A 374      -8.903   5.687   7.178  1.00 92.94           C  
ATOM   2934  O   GLU A 374      -9.884   3.550   5.169  1.00 92.94           O  
ATOM   2935  CG  GLU A 374      -8.918   6.988   6.356  1.00 92.94           C  
ATOM   2936  CD  GLU A 374      -7.674   7.869   6.606  1.00 92.94           C  
ATOM   2937  OE1 GLU A 374      -7.689   9.066   6.235  1.00 92.94           O  
ATOM   2938  OE2 GLU A 374      -6.786   7.499   7.406  1.00 92.94           O  
ATOM   2939  N   ALA A 375     -11.536   5.105   5.106  1.00 95.49           N  
ATOM   2940  CA  ALA A 375     -11.739   5.168   3.664  1.00 95.49           C  
ATOM   2941  C   ALA A 375     -10.923   6.354   3.130  1.00 95.49           C  
ATOM   2942  CB  ALA A 375     -13.240   5.309   3.400  1.00 95.49           C  
ATOM   2943  O   ALA A 375     -11.235   7.511   3.400  1.00 95.49           O  
ATOM   2944  N   VAL A 376      -9.801   6.077   2.475  1.00 95.48           N  
ATOM   2945  CA  VAL A 376      -8.871   7.111   2.013  1.00 95.48           C  
ATOM   2946  C   VAL A 376      -9.319   7.635   0.651  1.00 95.48           C  
ATOM   2947  CB  VAL A 376      -7.423   6.598   1.971  1.00 95.48           C  
ATOM   2948  O   VAL A 376      -9.700   6.853  -0.208  1.00 95.48           O  
ATOM   2949  CG1 VAL A 376      -6.473   7.719   1.558  1.00 95.48           C  
ATOM   2950  CG2 VAL A 376      -6.967   6.076   3.340  1.00 95.48           C  
ATOM   2951  N   THR A 377      -9.242   8.948   0.476  1.00 93.17           N  
ATOM   2952  CA  THR A 377      -9.580   9.697  -0.742  1.00 93.17           C  
ATOM   2953  C   THR A 377      -8.409  10.622  -1.096  1.00 93.17           C  
ATOM   2954  CB  THR A 377     -10.859  10.530  -0.516  1.00 93.17           C  
ATOM   2955  O   THR A 377      -7.543  10.856  -0.233  1.00 93.17           O  
ATOM   2956  CG2 THR A 377     -12.036   9.702   0.008  1.00 93.17           C  
ATOM   2957  OG1 THR A 377     -10.606  11.544   0.443  1.00 93.17           O  
ATOM   2958  N   GLY A 378      -8.417  11.178  -2.303  1.00 91.26           N  
ATOM   2959  CA  GLY A 378      -7.477  12.159  -2.835  1.00 91.26           C  
ATOM   2960  C   GLY A 378      -6.094  11.573  -3.086  1.00 91.26           C  
ATOM   2961  O   GLY A 378      -5.108  12.203  -2.709  1.00 91.26           O  
ATOM   2962  N   SER A 379      -6.023  10.303  -3.505  1.00 94.36           N  
ATOM   2963  CA  SER A 379      -4.778   9.568  -3.771  1.00 94.36           C  
ATOM   2964  C   SER A 379      -3.696   9.694  -2.693  1.00 94.36           C  
ATOM   2965  CB  SER A 379      -4.260   9.900  -5.166  1.00 94.36           C  
ATOM   2966  O   SER A 379      -2.503   9.561  -2.952  1.00 94.36           O  
ATOM   2967  OG  SER A 379      -5.234   9.421  -6.052  1.00 94.36           O  
ATOM   2968  N   ARG A 380      -4.089   9.886  -1.424  1.00 92.94           N  
ATOM   2969  CA  ARG A 380      -3.150  10.083  -0.297  1.00 92.94           C  
ATOM   2970  C   ARG A 380      -2.230   8.886  -0.033  1.00 92.94           C  
ATOM   2971  CB  ARG A 380      -3.927  10.438   0.978  1.00 92.94           C  
ATOM   2972  O   ARG A 380      -1.294   8.991   0.760  1.00 92.94           O  
ATOM   2973  CG  ARG A 380      -4.512  11.856   0.949  1.00 92.94           C  
ATOM   2974  CD  ARG A 380      -5.131  12.222   2.306  1.00 92.94           C  
ATOM   2975  NE  ARG A 380      -6.342  11.429   2.591  1.00 92.94           N  
ATOM   2976  NH1 ARG A 380      -6.090  11.097   4.869  1.00 92.94           N  
ATOM   2977  NH2 ARG A 380      -7.871  10.321   3.860  1.00 92.94           N  
ATOM   2978  CZ  ARG A 380      -6.752  10.966   3.758  1.00 92.94           C  
ATOM   2979  N   LEU A 381      -2.526   7.730  -0.625  1.00 95.86           N  
ATOM   2980  CA  LEU A 381      -1.700   6.518  -0.574  1.00 95.86           C  
ATOM   2981  C   LEU A 381      -1.000   6.224  -1.912  1.00 95.86           C  
ATOM   2982  CB  LEU A 381      -2.504   5.335  -0.010  1.00 95.86           C  
ATOM   2983  O   LEU A 381      -0.627   5.081  -2.160  1.00 95.86           O  
ATOM   2984  CG  LEU A 381      -2.999   5.535   1.432  1.00 95.86           C  
ATOM   2985  CD1 LEU A 381      -3.812   4.320   1.866  1.00 95.86           C  
ATOM   2986  CD2 LEU A 381      -1.885   5.744   2.456  1.00 95.86           C  
ATOM   2987  N   GLY A 382      -0.831   7.253  -2.742  1.00 94.60           N  
ATOM   2988  CA  GLY A 382      -0.241   7.183  -4.072  1.00 94.60           C  
ATOM   2989  C   GLY A 382      -1.293   7.055  -5.171  1.00 94.60           C  
ATOM   2990  O   GLY A 382      -2.354   6.456  -4.969  1.00 94.60           O  
ATOM   2991  N   GLN A 383      -0.960   7.571  -6.346  1.00 96.23           N  
ATOM   2992  CA  GLN A 383      -1.763   7.548  -7.566  1.00 96.23           C  
ATOM   2993  C   GLN A 383      -1.553   6.245  -8.351  1.00 96.23           C  
ATOM   2994  CB  GLN A 383      -1.382   8.756  -8.430  1.00 96.23           C  
ATOM   2995  O   GLN A 383      -0.484   5.633  -8.311  1.00 96.23           O  
ATOM   2996  CG  GLN A 383      -1.580  10.117  -7.740  1.00 96.23           C  
ATOM   2997  CD  GLN A 383      -1.340  11.283  -8.692  1.00 96.23           C  
ATOM   2998  NE2 GLN A 383      -1.596  12.504  -8.284  1.00 96.23           N  
ATOM   2999  OE1 GLN A 383      -0.896  11.124  -9.809  1.00 96.23           O  
ATOM   3000  N   GLY A 384      -2.580   5.775  -9.048  1.00 94.98           N  
ATOM   3001  CA  GLY A 384      -2.460   4.699 -10.026  1.00 94.98           C  
ATOM   3002  C   GLY A 384      -1.940   5.187 -11.374  1.00 94.98           C  
ATOM   3003  O   GLY A 384      -1.539   6.333 -11.538  1.00 94.98           O  
ATOM   3004  N   ILE A 385      -1.936   4.281 -12.347  1.00 92.62           N  
ATOM   3005  CA  ILE A 385      -1.768   4.606 -13.763  1.00 92.62           C  
ATOM   3006  C   ILE A 385      -2.673   3.678 -14.578  1.00 92.62           C  
ATOM   3007  CB  ILE A 385      -0.280   4.531 -14.187  1.00 92.62           C  
ATOM   3008  O   ILE A 385      -2.850   2.510 -14.215  1.00 92.62           O  
ATOM   3009  CG1 ILE A 385      -0.070   5.209 -15.560  1.00 92.62           C  
ATOM   3010  CG2 ILE A 385       0.249   3.083 -14.189  1.00 92.62           C  
ATOM   3011  CD1 ILE A 385       1.403   5.459 -15.919  1.00 92.62           C  
ATOM   3012  N   GLY A 386      -3.214   4.168 -15.690  1.00 92.48           N  
ATOM   3013  CA  GLY A 386      -4.040   3.375 -16.598  1.00 92.48           C  
ATOM   3014  C   GLY A 386      -5.540   3.496 -16.297  1.00 92.48           C  
ATOM   3015  O   GLY A 386      -6.040   4.607 -16.142  1.00 92.48           O  
ATOM   3016  N   PRO A 387      -6.314   2.395 -16.306  1.00 94.50           N  
ATOM   3017  CA  PRO A 387      -7.768   2.486 -16.230  1.00 94.50           C  
ATOM   3018  C   PRO A 387      -8.291   2.731 -14.805  1.00 94.50           C  
ATOM   3019  CB  PRO A 387      -8.278   1.167 -16.815  1.00 94.50           C  
ATOM   3020  O   PRO A 387      -7.884   2.067 -13.851  1.00 94.50           O  
ATOM   3021  CG  PRO A 387      -7.162   0.175 -16.483  1.00 94.50           C  
ATOM   3022  CD  PRO A 387      -5.892   1.021 -16.563  1.00 94.50           C  
ATOM   3023  N   ILE A 388      -9.305   3.594 -14.686  1.00 95.55           N  
ATOM   3024  CA  ILE A 388     -10.157   3.729 -13.493  1.00 95.55           C  
ATOM   3025  C   ILE A 388     -11.421   2.886 -13.720  1.00 95.55           C  
ATOM   3026  CB  ILE A 388     -10.483   5.213 -13.200  1.00 95.55           C  
ATOM   3027  O   ILE A 388     -12.278   3.231 -14.540  1.00 95.55           O  
ATOM   3028  CG1 ILE A 388      -9.197   6.069 -13.094  1.00 95.55           C  
ATOM   3029  CG2 ILE A 388     -11.319   5.306 -11.909  1.00 95.55           C  
ATOM   3030  CD1 ILE A 388      -9.447   7.567 -12.897  1.00 95.55           C  
ATOM   3031  N   HIS A 389     -11.530   1.743 -13.033  1.00 95.17           N  
ATOM   3032  CA  HIS A 389     -12.522   0.698 -13.346  1.00 95.17           C  
ATOM   3033  C   HIS A 389     -13.884   0.881 -12.684  1.00 95.17           C  
ATOM   3034  CB  HIS A 389     -11.975  -0.679 -12.938  1.00 95.17           C  
ATOM   3035  O   HIS A 389     -14.885   0.381 -13.218  1.00 95.17           O  
ATOM   3036  CG  HIS A 389     -11.040  -1.292 -13.940  1.00 95.17           C  
ATOM   3037  CD2 HIS A 389      -9.924  -2.007 -13.636  1.00 95.17           C  
ATOM   3038  ND1 HIS A 389     -11.204  -1.273 -15.327  1.00 95.17           N  
ATOM   3039  CE1 HIS A 389     -10.126  -1.903 -15.826  1.00 95.17           C  
ATOM   3040  NE2 HIS A 389      -9.356  -2.378 -14.832  1.00 95.17           N  
ATOM   3041  N   LEU A 390     -13.907   1.492 -11.498  1.00 95.16           N  
ATOM   3042  CA  LEU A 390     -15.092   1.642 -10.654  1.00 95.16           C  
ATOM   3043  C   LEU A 390     -15.208   3.088 -10.171  1.00 95.16           C  
ATOM   3044  CB  LEU A 390     -15.029   0.695  -9.437  1.00 95.16           C  
ATOM   3045  O   LEU A 390     -14.201   3.706  -9.834  1.00 95.16           O  
ATOM   3046  CG  LEU A 390     -14.773  -0.795  -9.718  1.00 95.16           C  
ATOM   3047  CD1 LEU A 390     -14.659  -1.576  -8.404  1.00 95.16           C  
ATOM   3048  CD2 LEU A 390     -15.895  -1.454 -10.520  1.00 95.16           C  
ATOM   3049  N   ASN A 391     -16.439   3.585 -10.090  1.00 94.85           N  
ATOM   3050  CA  ASN A 391     -16.771   4.906  -9.571  1.00 94.85           C  
ATOM   3051  C   ASN A 391     -18.024   4.829  -8.674  1.00 94.85           C  
ATOM   3052  CB  ASN A 391     -16.946   5.855 -10.778  1.00 94.85           C  
ATOM   3053  O   ASN A 391     -18.818   3.893  -8.805  1.00 94.85           O  
ATOM   3054  CG  ASN A 391     -17.052   7.303 -10.350  1.00 94.85           C  
ATOM   3055  ND2 ASN A 391     -17.484   8.198 -11.200  1.00 94.85           N  
ATOM   3056  OD1 ASN A 391     -16.758   7.622  -9.221  1.00 94.85           O  
ATOM   3057  N   GLU A 392     -18.221   5.792  -7.773  1.00 93.82           N  
ATOM   3058  CA  GLU A 392     -19.411   5.944  -6.925  1.00 93.82           C  
ATOM   3059  C   GLU A 392     -19.863   4.654  -6.216  1.00 93.82           C  
ATOM   3060  CB  GLU A 392     -20.563   6.597  -7.695  1.00 93.82           C  
ATOM   3061  O   GLU A 392     -21.041   4.270  -6.257  1.00 93.82           O  
ATOM   3062  CG  GLU A 392     -20.303   8.026  -8.190  1.00 93.82           C  
ATOM   3063  CD  GLU A 392     -21.640   8.746  -8.429  1.00 93.82           C  
ATOM   3064  OE1 GLU A 392     -21.763   9.950  -8.126  1.00 93.82           O  
ATOM   3065  OE2 GLU A 392     -22.689   8.084  -8.622  1.00 93.82           O  
ATOM   3066  N   ILE A 393     -18.923   3.946  -5.587  1.00 95.01           N  
ATOM   3067  CA  ILE A 393     -19.204   2.652  -4.956  1.00 95.01           C  
ATOM   3068  C   ILE A 393     -20.129   2.827  -3.749  1.00 95.01           C  
ATOM   3069  CB  ILE A 393     -17.911   1.893  -4.598  1.00 95.01           C  
ATOM   3070  O   ILE A 393     -19.874   3.622  -2.853  1.00 95.01           O  
ATOM   3071  CG1 ILE A 393     -17.119   1.640  -5.901  1.00 95.01           C  
ATOM   3072  CG2 ILE A 393     -18.238   0.574  -3.862  1.00 95.01           C  
ATOM   3073  CD1 ILE A 393     -15.922   0.716  -5.722  1.00 95.01           C  
ATOM   3074  N   GLN A 394     -21.199   2.032  -3.707  1.00 94.11           N  
ATOM   3075  CA  GLN A 394     -22.199   2.036  -2.640  1.00 94.11           C  
ATOM   3076  C   GLN A 394     -22.463   0.606  -2.168  1.00 94.11           C  
ATOM   3077  CB  GLN A 394     -23.477   2.725  -3.133  1.00 94.11           C  
ATOM   3078  O   GLN A 394     -23.440  -0.045  -2.561  1.00 94.11           O  
ATOM   3079  CG  GLN A 394     -23.282   4.232  -3.332  1.00 94.11           C  
ATOM   3080  CD  GLN A 394     -24.485   4.864  -4.014  1.00 94.11           C  
ATOM   3081  NE2 GLN A 394     -24.258   5.744  -4.965  1.00 94.11           N  
ATOM   3082  OE1 GLN A 394     -25.641   4.560  -3.747  1.00 94.11           O  
ATOM   3083  N   CYS A 395     -21.566   0.095  -1.330  1.00 96.73           N  
ATOM   3084  CA  CYS A 395     -21.742  -1.208  -0.703  1.00 96.73           C  
ATOM   3085  C   CYS A 395     -22.818  -1.164   0.395  1.00 96.73           C  
ATOM   3086  CB  CYS A 395     -20.404  -1.681  -0.137  1.00 96.73           C  
ATOM   3087  O   CYS A 395     -22.913  -0.224   1.180  1.00 96.73           O  
ATOM   3088  SG  CYS A 395     -19.063  -1.937  -1.336  1.00 96.73           S  
ATOM   3089  N   THR A 396     -23.589  -2.243   0.527  1.00 96.20           N  
ATOM   3090  CA  THR A 396     -24.478  -2.461   1.681  1.00 96.20           C  
ATOM   3091  C   THR A 396     -23.706  -2.876   2.937  1.00 96.20           C  
ATOM   3092  CB  THR A 396     -25.555  -3.514   1.380  1.00 96.20           C  
ATOM   3093  O   THR A 396     -24.228  -2.772   4.046  1.00 96.20           O  
ATOM   3094  CG2 THR A 396     -26.380  -3.192   0.134  1.00 96.20           C  
ATOM   3095  OG1 THR A 396     -24.996  -4.800   1.211  1.00 96.20           O  
ATOM   3096  N   GLY A 397     -22.476  -3.378   2.775  1.00 94.78           N  
ATOM   3097  CA  GLY A 397     -21.583  -3.865   3.827  1.00 94.78           C  
ATOM   3098  C   GLY A 397     -21.628  -5.382   4.033  1.00 94.78           C  
ATOM   3099  O   GLY A 397     -20.825  -5.922   4.807  1.00 94.78           O  
ATOM   3100  N   ASN A 398     -22.529  -6.088   3.343  1.00 95.61           N  
ATOM   3101  CA  ASN A 398     -22.699  -7.544   3.422  1.00 95.61           C  
ATOM   3102  C   ASN A 398     -22.040  -8.307   2.268  1.00 95.61           C  
ATOM   3103  CB  ASN A 398     -24.192  -7.872   3.515  1.00 95.61           C  
ATOM   3104  O   ASN A 398     -21.939  -9.533   2.338  1.00 95.61           O  
ATOM   3105  CG  ASN A 398     -24.781  -7.406   4.827  1.00 95.61           C  
ATOM   3106  ND2 ASN A 398     -25.869  -6.678   4.781  1.00 95.61           N  
ATOM   3107  OD1 ASN A 398     -24.276  -7.696   5.901  1.00 95.61           O  
ATOM   3108  N   GLU A 399     -21.585  -7.593   1.245  1.00 96.91           N  
ATOM   3109  CA  GLU A 399     -20.895  -8.129   0.081  1.00 96.91           C  
ATOM   3110  C   GLU A 399     -19.622  -8.882   0.492  1.00 96.91           C  
ATOM   3111  CB  GLU A 399     -20.568  -7.008  -0.921  1.00 96.91           C  
ATOM   3112  O   GLU A 399     -18.992  -8.595   1.526  1.00 96.91           O  
ATOM   3113  CG  GLU A 399     -21.802  -6.275  -1.478  1.00 96.91           C  
ATOM   3114  CD  GLU A 399     -22.361  -5.173  -0.563  1.00 96.91           C  
ATOM   3115  OE1 GLU A 399     -23.411  -4.588  -0.905  1.00 96.91           O  
ATOM   3116  OE2 GLU A 399     -21.866  -4.955   0.569  1.00 96.91           O  
ATOM   3117  N   LYS A 400     -19.273  -9.894  -0.309  1.00 94.02           N  
ATOM   3118  CA  LYS A 400     -18.041 -10.670  -0.134  1.00 94.02           C  
ATOM   3119  C   LYS A 400     -16.879 -10.063  -0.909  1.00 94.02           C  
ATOM   3120  CB  LYS A 400     -18.249 -12.118  -0.576  1.00 94.02           C  
ATOM   3121  O   LYS A 400     -15.756 -10.190  -0.431  1.00 94.02           O  
ATOM   3122  CG  LYS A 400     -19.154 -12.897   0.384  1.00 94.02           C  
ATOM   3123  CD  LYS A 400     -19.204 -14.350  -0.088  1.00 94.02           C  
ATOM   3124  CE  LYS A 400     -20.086 -15.193   0.828  1.00 94.02           C  
ATOM   3125  NZ  LYS A 400     -20.143 -16.583   0.322  1.00 94.02           N  
ATOM   3126  N   SER A 401     -17.166  -9.430  -2.045  1.00 95.46           N  
ATOM   3127  CA  SER A 401     -16.206  -8.677  -2.843  1.00 95.46           C  
ATOM   3128  C   SER A 401     -16.729  -7.279  -3.152  1.00 95.46           C  
ATOM   3129  CB  SER A 401     -15.896  -9.431  -4.140  1.00 95.46           C  
ATOM   3130  O   SER A 401     -17.938  -7.078  -3.277  1.00 95.46           O  
ATOM   3131  OG  SER A 401     -14.959  -8.725  -4.930  1.00 95.46           O  
ATOM   3132  N   ILE A 402     -15.825  -6.313  -3.310  1.00 96.43           N  
ATOM   3133  CA  ILE A 402     -16.171  -4.957  -3.762  1.00 96.43           C  
ATOM   3134  C   ILE A 402     -16.823  -4.941  -5.152  1.00 96.43           C  
ATOM   3135  CB  ILE A 402     -14.919  -4.061  -3.726  1.00 96.43           C  
ATOM   3136  O   ILE A 402     -17.640  -4.071  -5.441  1.00 96.43           O  
ATOM   3137  CG1 ILE A 402     -15.302  -2.590  -3.981  1.00 96.43           C  
ATOM   3138  CG2 ILE A 402     -13.867  -4.514  -4.757  1.00 96.43           C  
ATOM   3139  CD1 ILE A 402     -14.227  -1.607  -3.521  1.00 96.43           C  
ATOM   3140  N   ILE A 403     -16.518  -5.929  -5.998  1.00 92.97           N  
ATOM   3141  CA  ILE A 403     -17.074  -6.041  -7.355  1.00 92.97           C  
ATOM   3142  C   ILE A 403     -18.570  -6.406  -7.316  1.00 92.97           C  
ATOM   3143  CB  ILE A 403     -16.226  -7.042  -8.177  1.00 92.97           C  
ATOM   3144  O   ILE A 403     -19.295  -6.144  -8.274  1.00 92.97           O  
ATOM   3145  CG1 ILE A 403     -14.754  -6.564  -8.244  1.00 92.97           C  
ATOM   3146  CG2 ILE A 403     -16.778  -7.217  -9.606  1.00 92.97           C  
ATOM   3147  CD1 ILE A 403     -13.788  -7.609  -8.801  1.00 92.97           C  
ATOM   3148  N   ASP A 404     -19.051  -6.957  -6.195  1.00 95.41           N  
ATOM   3149  CA  ASP A 404     -20.472  -7.252  -5.976  1.00 95.41           C  
ATOM   3150  C   ASP A 404     -21.275  -6.009  -5.539  1.00 95.41           C  
ATOM   3151  CB  ASP A 404     -20.639  -8.343  -4.903  1.00 95.41           C  
ATOM   3152  O   ASP A 404     -22.509  -6.052  -5.498  1.00 95.41           O  
ATOM   3153  CG  ASP A 404     -19.912  -9.667  -5.154  1.00 95.41           C  
ATOM   3154  OD1 ASP A 404     -19.883 -10.128  -6.316  1.00 95.41           O  
ATOM   3155  OD2 ASP A 404     -19.477 -10.269  -4.134  1.00 95.41           O  
ATOM   3156  N   CYS A 405     -20.601  -4.916  -5.163  1.00 96.36           N  
ATOM   3157  CA  CYS A 405     -21.264  -3.684  -4.751  1.00 96.36           C  
ATOM   3158  C   CYS A 405     -21.881  -2.961  -5.951  1.00 96.36           C  
ATOM   3159  CB  CYS A 405     -20.297  -2.779  -3.979  1.00 96.36           C  
ATOM   3160  O   CYS A 405     -21.498  -3.158  -7.103  1.00 96.36           O  
ATOM   3161  SG  CYS A 405     -19.642  -3.524  -2.464  1.00 96.36           S  
ATOM   3162  N   LYS A 406     -22.845  -2.074  -5.687  1.00 96.75           N  
ATOM   3163  CA  LYS A 406     -23.329  -1.157  -6.723  1.00 96.75           C  
ATOM   3164  C   LYS A 406     -22.259  -0.101  -6.986  1.00 96.75           C  
ATOM   3165  CB  LYS A 406     -24.650  -0.513  -6.305  1.00 96.75           C  
ATOM   3166  O   LYS A 406     -21.715   0.451  -6.035  1.00 96.75           O  
ATOM   3167  CG  LYS A 406     -25.774  -1.551  -6.216  1.00 96.75           C  
ATOM   3168  CD  LYS A 406     -27.089  -0.835  -5.915  1.00 96.75           C  
ATOM   3169  CE  LYS A 406     -28.231  -1.845  -5.835  1.00 96.75           C  
ATOM   3170  NZ  LYS A 406     -29.510  -1.142  -5.587  1.00 96.75           N  
ATOM   3171  N   PHE A 407     -21.994   0.180  -8.254  1.00 94.04           N  
ATOM   3172  CA  PHE A 407     -21.043   1.196  -8.694  1.00 94.04           C  
ATOM   3173  C   PHE A 407     -21.546   1.856  -9.982  1.00 94.04           C  
ATOM   3174  CB  PHE A 407     -19.654   0.556  -8.872  1.00 94.04           C  
ATOM   3175  O   PHE A 407     -22.353   1.269 -10.713  1.00 94.04           O  
ATOM   3176  CG  PHE A 407     -19.555  -0.531  -9.929  1.00 94.04           C  
ATOM   3177  CD1 PHE A 407     -19.690  -1.884  -9.573  1.00 94.04           C  
ATOM   3178  CD2 PHE A 407     -19.293  -0.197 -11.270  1.00 94.04           C  
ATOM   3179  CE1 PHE A 407     -19.602  -2.891 -10.549  1.00 94.04           C  
ATOM   3180  CE2 PHE A 407     -19.208  -1.198 -12.252  1.00 94.04           C  
ATOM   3181  CZ  PHE A 407     -19.369  -2.548 -11.893  1.00 94.04           C  
ATOM   3182  N   ASN A 408     -21.069   3.066 -10.259  1.00 90.31           N  
ATOM   3183  CA  ASN A 408     -21.226   3.714 -11.552  1.00 90.31           C  
ATOM   3184  C   ASN A 408     -20.118   3.231 -12.505  1.00 90.31           C  
ATOM   3185  CB  ASN A 408     -21.247   5.242 -11.371  1.00 90.31           C  
ATOM   3186  O   ASN A 408     -18.944   3.187 -12.139  1.00 90.31           O  
ATOM   3187  CG  ASN A 408     -21.630   5.964 -12.651  1.00 90.31           C  
ATOM   3188  ND2 ASN A 408     -21.691   7.272 -12.628  1.00 90.31           N  
ATOM   3189  OD1 ASN A 408     -21.904   5.349 -13.673  1.00 90.31           O  
ATOM   3190  N   ALA A 409     -20.502   2.824 -13.716  1.00 82.94           N  
ATOM   3191  CA  ALA A 409     -19.563   2.378 -14.743  1.00 82.94           C  
ATOM   3192  C   ALA A 409     -18.925   3.547 -15.513  1.00 82.94           C  
ATOM   3193  CB  ALA A 409     -20.293   1.411 -15.682  1.00 82.94           C  
ATOM   3194  O   ALA A 409     -17.915   3.342 -16.181  1.00 82.94           O  
ATOM   3195  N   GLU A 410     -19.506   4.746 -15.433  1.00 82.47           N  
ATOM   3196  CA  GLU A 410     -18.928   5.959 -16.003  1.00 82.47           C  
ATOM   3197  C   GLU A 410     -17.869   6.525 -15.045  1.00 82.47           C  
ATOM   3198  CB  GLU A 410     -20.031   6.986 -16.318  1.00 82.47           C  
ATOM   3199  O   GLU A 410     -18.181   7.024 -13.962  1.00 82.47           O  
ATOM   3200  CG  GLU A 410     -20.955   6.511 -17.456  1.00 82.47           C  
ATOM   3201  CD  GLU A 410     -22.107   7.480 -17.781  1.00 82.47           C  
ATOM   3202  OE1 GLU A 410     -22.910   7.126 -18.678  1.00 82.47           O  
ATOM   3203  OE2 GLU A 410     -22.215   8.541 -17.127  1.00 82.47           O  
ATOM   3204  N   SER A 411     -16.604   6.443 -15.455  1.00 80.69           N  
ATOM   3205  CA  SER A 411     -15.462   7.101 -14.802  1.00 80.69           C  
ATOM   3206  C   SER A 411     -15.051   8.397 -15.510  1.00 80.69           C  
ATOM   3207  CB  SER A 411     -14.288   6.121 -14.686  1.00 80.69           C  
ATOM   3208  O   SER A 411     -14.016   8.979 -15.203  1.00 80.69           O  
ATOM   3209  OG  SER A 411     -13.993   5.502 -15.927  1.00 80.69           O  
ATOM   3210  N   GLN A 412     -15.855   8.861 -16.473  1.00 75.76           N  
ATOM   3211  CA  GLN A 412     -15.545  10.015 -17.310  1.00 75.76           C  
ATOM   3212  C   GLN A 412     -15.721  11.312 -16.511  1.00 75.76           C  
ATOM   3213  CB  GLN A 412     -16.381   9.920 -18.597  1.00 75.76           C  
ATOM   3214  O   GLN A 412     -16.811  11.870 -16.434  1.00 75.76           O  
ATOM   3215  CG  GLN A 412     -15.824  10.804 -19.724  1.00 75.76           C  
ATOM   3216  CD  GLN A 412     -16.120  10.259 -21.122  1.00 75.76           C  
ATOM   3217  NE2 GLN A 412     -15.552  10.851 -22.149  1.00 75.76           N  
ATOM   3218  OE1 GLN A 412     -16.830   9.292 -21.345  1.00 75.76           O  
ATOM   3219  N   GLY A 413     -14.634  11.744 -15.878  1.00 84.67           N  
ATOM   3220  CA  GLY A 413     -14.600  12.863 -14.939  1.00 84.67           C  
ATOM   3221  C   GLY A 413     -13.598  12.643 -13.811  1.00 84.67           C  
ATOM   3222  O   GLY A 413     -13.053  13.628 -13.333  1.00 84.67           O  
ATOM   3223  N   CYS A 414     -13.310  11.381 -13.470  1.00 93.04           N  
ATOM   3224  CA  CYS A 414     -12.285  11.057 -12.489  1.00 93.04           C  
ATOM   3225  C   CYS A 414     -10.891  11.018 -13.121  1.00 93.04           C  
ATOM   3226  CB  CYS A 414     -12.579   9.735 -11.775  1.00 93.04           C  
ATOM   3227  O   CYS A 414     -10.731  10.547 -14.254  1.00 93.04           O  
ATOM   3228  SG  CYS A 414     -14.101   9.704 -10.794  1.00 93.04           S  
ATOM   3229  N   ASN A 415      -9.884  11.435 -12.361  1.00 93.22           N  
ATOM   3230  CA  ASN A 415      -8.472  11.241 -12.683  1.00 93.22           C  
ATOM   3231  C   ASN A 415      -7.740  10.486 -11.551  1.00 93.22           C  
ATOM   3232  CB  ASN A 415      -7.871  12.607 -13.086  1.00 93.22           C  
ATOM   3233  O   ASN A 415      -8.345  10.053 -10.570  1.00 93.22           O  
ATOM   3234  CG  ASN A 415      -7.656  13.569 -11.928  1.00 93.22           C  
ATOM   3235  ND2 ASN A 415      -7.493  14.841 -12.194  1.00 93.22           N  
ATOM   3236  OD1 ASN A 415      -7.519  13.172 -10.791  1.00 93.22           O  
ATOM   3237  N   HIS A 416      -6.429  10.287 -11.692  1.00 94.91           N  
ATOM   3238  CA  HIS A 416      -5.638   9.552 -10.701  1.00 94.91           C  
ATOM   3239  C   HIS A 416      -5.303  10.349  -9.433  1.00 94.91           C  
ATOM   3240  CB  HIS A 416      -4.383   8.972 -11.360  1.00 94.91           C  
ATOM   3241  O   HIS A 416      -4.719   9.784  -8.513  1.00 94.91           O  
ATOM   3242  CG  HIS A 416      -4.677   7.765 -12.202  1.00 94.91           C  
ATOM   3243  CD2 HIS A 416      -4.303   7.556 -13.498  1.00 94.91           C  
ATOM   3244  ND1 HIS A 416      -5.330   6.635 -11.769  1.00 94.91           N  
ATOM   3245  CE1 HIS A 416      -5.378   5.772 -12.795  1.00 94.91           C  
ATOM   3246  NE2 HIS A 416      -4.744   6.279 -13.867  1.00 94.91           N  
ATOM   3247  N   GLU A 417      -5.696  11.618  -9.312  1.00 92.09           N  
ATOM   3248  CA  GLU A 417      -5.686  12.354  -8.039  1.00 92.09           C  
ATOM   3249  C   GLU A 417      -6.850  11.930  -7.125  1.00 92.09           C  
ATOM   3250  CB  GLU A 417      -5.723  13.875  -8.271  1.00 92.09           C  
ATOM   3251  O   GLU A 417      -6.837  12.226  -5.930  1.00 92.09           O  
ATOM   3252  CG  GLU A 417      -4.606  14.390  -9.191  1.00 92.09           C  
ATOM   3253  CD  GLU A 417      -4.730  15.903  -9.398  1.00 92.09           C  
ATOM   3254  OE1 GLU A 417      -5.223  16.308 -10.479  1.00 92.09           O  
ATOM   3255  OE2 GLU A 417      -4.354  16.642  -8.457  1.00 92.09           O  
ATOM   3256  N   GLU A 418      -7.820  11.187  -7.666  1.00 94.03           N  
ATOM   3257  CA  GLU A 418      -9.053  10.754  -7.001  1.00 94.03           C  
ATOM   3258  C   GLU A 418      -9.082   9.238  -6.755  1.00 94.03           C  
ATOM   3259  CB  GLU A 418     -10.265  11.221  -7.822  1.00 94.03           C  
ATOM   3260  O   GLU A 418     -10.142   8.645  -6.564  1.00 94.03           O  
ATOM   3261  CG  GLU A 418     -10.325  12.751  -7.939  1.00 94.03           C  
ATOM   3262  CD  GLU A 418     -11.358  13.178  -8.980  1.00 94.03           C  
ATOM   3263  OE1 GLU A 418     -12.360  13.818  -8.589  1.00 94.03           O  
ATOM   3264  OE2 GLU A 418     -11.110  12.882 -10.172  1.00 94.03           O  
ATOM   3265  N   ASP A 419      -7.929   8.565  -6.748  1.00 96.92           N  
ATOM   3266  CA  ASP A 419      -7.885   7.133  -6.476  1.00 96.92           C  
ATOM   3267  C   ASP A 419      -8.158   6.845  -4.992  1.00 96.92           C  
ATOM   3268  CB  ASP A 419      -6.583   6.473  -6.936  1.00 96.92           C  
ATOM   3269  O   ASP A 419      -7.478   7.306  -4.065  1.00 96.92           O  
ATOM   3270  CG  ASP A 419      -6.399   6.425  -8.452  1.00 96.92           C  
ATOM   3271  OD1 ASP A 419      -7.381   6.220  -9.196  1.00 96.92           O  
ATOM   3272  OD2 ASP A 419      -5.234   6.369  -8.891  1.00 96.92           O  
ATOM   3273  N   ALA A 420      -9.155   5.998  -4.764  1.00 97.69           N  
ATOM   3274  CA  ALA A 420      -9.566   5.544  -3.454  1.00 97.69           C  
ATOM   3275  C   ALA A 420      -8.527   4.602  -2.826  1.00 97.69           C  
ATOM   3276  CB  ALA A 420     -10.938   4.877  -3.577  1.00 97.69           C  
ATOM   3277  O   ALA A 420      -7.938   3.725  -3.464  1.00 97.69           O  
ATOM   3278  N   GLY A 421      -8.354   4.720  -1.512  1.00 98.21           N  
ATOM   3279  CA  GLY A 421      -7.501   3.851  -0.708  1.00 98.21           C  
ATOM   3280  C   GLY A 421      -8.189   3.358   0.561  1.00 98.21           C  
ATOM   3281  O   GLY A 421      -9.279   3.801   0.931  1.00 98.21           O  
ATOM   3282  N   VAL A 422      -7.531   2.454   1.283  1.00 98.23           N  
ATOM   3283  CA  VAL A 422      -7.997   1.967   2.590  1.00 98.23           C  
ATOM   3284  C   VAL A 422      -6.869   1.907   3.604  1.00 98.23           C  
ATOM   3285  CB  VAL A 422      -8.695   0.594   2.505  1.00 98.23           C  
ATOM   3286  O   VAL A 422      -5.718   1.636   3.267  1.00 98.23           O  
ATOM   3287  CG1 VAL A 422      -9.947   0.662   1.639  1.00 98.23           C  
ATOM   3288  CG2 VAL A 422      -7.800  -0.520   1.957  1.00 98.23           C  
ATOM   3289  N   ARG A 423      -7.223   2.086   4.880  1.00 97.11           N  
ATOM   3290  CA  ARG A 423      -6.400   1.655   6.019  1.00 97.11           C  
ATOM   3291  C   ARG A 423      -7.191   0.658   6.847  1.00 97.11           C  
ATOM   3292  CB  ARG A 423      -5.948   2.848   6.875  1.00 97.11           C  
ATOM   3293  O   ARG A 423      -8.145   1.039   7.522  1.00 97.11           O  
ATOM   3294  CG  ARG A 423      -5.164   3.903   6.084  1.00 97.11           C  
ATOM   3295  CD  ARG A 423      -4.594   4.956   7.035  1.00 97.11           C  
ATOM   3296  NE  ARG A 423      -3.733   5.929   6.334  1.00 97.11           N  
ATOM   3297  NH1 ARG A 423      -1.789   5.510   7.489  1.00 97.11           N  
ATOM   3298  NH2 ARG A 423      -1.806   7.090   5.934  1.00 97.11           N  
ATOM   3299  CZ  ARG A 423      -2.458   6.175   6.594  1.00 97.11           C  
ATOM   3300  N   CYS A 424      -6.818  -0.611   6.821  1.00 97.35           N  
ATOM   3301  CA  CYS A 424      -7.550  -1.678   7.494  1.00 97.35           C  
ATOM   3302  C   CYS A 424      -7.137  -1.855   8.962  1.00 97.35           C  
ATOM   3303  CB  CYS A 424      -7.415  -2.979   6.693  1.00 97.35           C  
ATOM   3304  O   CYS A 424      -6.022  -1.545   9.397  1.00 97.35           O  
ATOM   3305  SG  CYS A 424      -7.972  -2.857   4.972  1.00 97.35           S  
ATOM   3306  N   ASN A 425      -8.050  -2.415   9.753  1.00 95.19           N  
ATOM   3307  CA  ASN A 425      -7.704  -3.033  11.022  1.00 95.19           C  
ATOM   3308  C   ASN A 425      -6.968  -4.348  10.768  1.00 95.19           C  
ATOM   3309  CB  ASN A 425      -8.954  -3.184  11.903  1.00 95.19           C  
ATOM   3310  O   ASN A 425      -7.427  -5.200  10.008  1.00 95.19           O  
ATOM   3311  CG  ASN A 425      -9.394  -1.844  12.458  1.00 95.19           C  
ATOM   3312  ND2 ASN A 425     -10.596  -1.404  12.173  1.00 95.19           N  
ATOM   3313  OD1 ASN A 425      -8.626  -1.164  13.122  1.00 95.19           O  
ATOM   3314  N   THR A 426      -5.838  -4.524  11.447  1.00 94.16           N  
ATOM   3315  CA  THR A 426      -5.023  -5.741  11.414  1.00 94.16           C  
ATOM   3316  C   THR A 426      -4.820  -6.267  12.832  1.00 94.16           C  
ATOM   3317  CB  THR A 426      -3.650  -5.502  10.776  1.00 94.16           C  
ATOM   3318  O   THR A 426      -4.671  -5.458  13.756  1.00 94.16           O  
ATOM   3319  CG2 THR A 426      -3.771  -5.080   9.317  1.00 94.16           C  
ATOM   3320  OG1 THR A 426      -2.957  -4.497  11.485  1.00 94.16           O  
ATOM   3321  N   PRO A 427      -4.753  -7.593  13.040  1.00 93.69           N  
ATOM   3322  CA  PRO A 427      -4.572  -8.151  14.371  1.00 93.69           C  
ATOM   3323  C   PRO A 427      -3.245  -7.714  14.991  1.00 93.69           C  
ATOM   3324  CB  PRO A 427      -4.655  -9.672  14.209  1.00 93.69           C  
ATOM   3325  O   PRO A 427      -2.205  -7.686  14.332  1.00 93.69           O  
ATOM   3326  CG  PRO A 427      -5.391  -9.859  12.886  1.00 93.69           C  
ATOM   3327  CD  PRO A 427      -4.907  -8.665  12.071  1.00 93.69           C  
ATOM   3328  N   ALA A 428      -3.253  -7.420  16.290  1.00 89.03           N  
ATOM   3329  CA  ALA A 428      -2.034  -7.082  17.013  1.00 89.03           C  
ATOM   3330  C   ALA A 428      -1.121  -8.318  17.145  1.00 89.03           C  
ATOM   3331  CB  ALA A 428      -2.410  -6.464  18.365  1.00 89.03           C  
ATOM   3332  O   ALA A 428      -1.340  -9.183  17.997  1.00 89.03           O  
ATOM   3333  N   MET A 429      -0.078  -8.385  16.310  1.00 87.83           N  
ATOM   3334  CA  MET A 429       0.863  -9.515  16.263  1.00 87.83           C  
ATOM   3335  C   MET A 429       1.999  -9.434  17.294  1.00 87.83           C  
ATOM   3336  CB  MET A 429       1.427  -9.687  14.845  1.00 87.83           C  
ATOM   3337  O   MET A 429       2.704 -10.413  17.524  1.00 87.83           O  
ATOM   3338  CG  MET A 429       0.350 -10.041  13.815  1.00 87.83           C  
ATOM   3339  SD  MET A 429      -0.633 -11.520  14.198  1.00 87.83           S  
ATOM   3340  CE  MET A 429       0.605 -12.823  13.945  1.00 87.83           C  
ATOM   3341  N   GLY A 430       2.203  -8.272  17.924  1.00 84.86           N  
ATOM   3342  CA  GLY A 430       3.240  -8.081  18.945  1.00 84.86           C  
ATOM   3343  C   GLY A 430       4.685  -8.225  18.442  1.00 84.86           C  
ATOM   3344  O   GLY A 430       5.590  -8.361  19.264  1.00 84.86           O  
ATOM   3345  N   LEU A 431       4.906  -8.187  17.122  1.00 85.56           N  
ATOM   3346  CA  LEU A 431       6.219  -8.372  16.488  1.00 85.56           C  
ATOM   3347  C   LEU A 431       7.211  -7.256  16.851  1.00 85.56           C  
ATOM   3348  CB  LEU A 431       6.041  -8.495  14.960  1.00 85.56           C  
ATOM   3349  O   LEU A 431       8.403  -7.535  16.981  1.00 85.56           O  
ATOM   3350  CG  LEU A 431       5.198  -9.709  14.521  1.00 85.56           C  
ATOM   3351  CD1 LEU A 431       4.860  -9.642  13.035  1.00 85.56           C  
ATOM   3352  CD2 LEU A 431       5.895 -11.044  14.795  1.00 85.56           C  
ATOM   3353  N   GLN A 432       6.730  -6.039  17.132  1.00 85.44           N  
ATOM   3354  CA  GLN A 432       7.598  -4.900  17.468  1.00 85.44           C  
ATOM   3355  C   GLN A 432       8.387  -5.137  18.768  1.00 85.44           C  
ATOM   3356  CB  GLN A 432       6.821  -3.566  17.610  1.00 85.44           C  
ATOM   3357  O   GLN A 432       9.394  -4.494  19.011  1.00 85.44           O  
ATOM   3358  CG  GLN A 432       5.652  -3.183  16.678  1.00 85.44           C  
ATOM   3359  CD  GLN A 432       5.817  -3.494  15.202  1.00 85.44           C  
ATOM   3360  NE2 GLN A 432       5.453  -2.630  14.287  1.00 85.44           N  
ATOM   3361  OE1 GLN A 432       6.108  -4.613  14.854  1.00 85.44           O  
ATOM   3362  N   LYS A 433       7.964  -6.070  19.638  1.00 87.50           N  
ATOM   3363  CA  LYS A 433       8.634  -6.315  20.931  1.00 87.50           C  
ATOM   3364  C   LYS A 433       9.963  -7.069  20.814  1.00 87.50           C  
ATOM   3365  CB  LYS A 433       7.686  -7.033  21.900  1.00 87.50           C  
ATOM   3366  O   LYS A 433      10.662  -7.201  21.815  1.00 87.50           O  
ATOM   3367  CG  LYS A 433       6.480  -6.159  22.262  1.00 87.50           C  
ATOM   3368  CD  LYS A 433       5.675  -6.786  23.405  1.00 87.50           C  
ATOM   3369  CE  LYS A 433       4.559  -5.818  23.809  1.00 87.50           C  
ATOM   3370  NZ  LYS A 433       3.908  -6.223  25.077  1.00 87.50           N  
ATOM   3371  N   LYS A 434      10.287  -7.602  19.633  1.00 90.75           N  
ATOM   3372  CA  LYS A 434      11.517  -8.372  19.375  1.00 90.75           C  
ATOM   3373  C   LYS A 434      12.557  -7.605  18.556  1.00 90.75           C  
ATOM   3374  CB  LYS A 434      11.172  -9.706  18.701  1.00 90.75           C  
ATOM   3375  O   LYS A 434      13.587  -8.180  18.217  1.00 90.75           O  
ATOM   3376  CG  LYS A 434      10.348 -10.640  19.596  1.00 90.75           C  
ATOM   3377  CD  LYS A 434      10.228 -11.996  18.894  1.00 90.75           C  
ATOM   3378  CE  LYS A 434       9.471 -13.011  19.750  1.00 90.75           C  
ATOM   3379  NZ  LYS A 434       9.499 -14.345  19.102  1.00 90.75           N  
ATOM   3380  N   LEU A 435      12.287  -6.346  18.223  1.00 94.68           N  
ATOM   3381  CA  LEU A 435      13.159  -5.505  17.413  1.00 94.68           C  
ATOM   3382  C   LEU A 435      13.123  -4.075  17.961  1.00 94.68           C  
ATOM   3383  CB  LEU A 435      12.718  -5.632  15.941  1.00 94.68           C  
ATOM   3384  O   LEU A 435      12.084  -3.629  18.439  1.00 94.68           O  
ATOM   3385  CG  LEU A 435      13.729  -5.039  14.943  1.00 94.68           C  
ATOM   3386  CD1 LEU A 435      13.700  -5.794  13.616  1.00 94.68           C  
ATOM   3387  CD2 LEU A 435      13.431  -3.581  14.630  1.00 94.68           C  
ATOM   3388  N   ARG A 436      14.248  -3.361  17.927  1.00 94.46           N  
ATOM   3389  CA  ARG A 436      14.299  -1.926  18.239  1.00 94.46           C  
ATOM   3390  C   ARG A 436      15.348  -1.214  17.395  1.00 94.46           C  
ATOM   3391  CB  ARG A 436      14.540  -1.713  19.746  1.00 94.46           C  
ATOM   3392  O   ARG A 436      16.304  -1.843  16.944  1.00 94.46           O  
ATOM   3393  CG  ARG A 436      15.962  -2.083  20.198  1.00 94.46           C  
ATOM   3394  CD  ARG A 436      16.102  -1.941  21.714  1.00 94.46           C  
ATOM   3395  NE  ARG A 436      17.476  -2.232  22.155  1.00 94.46           N  
ATOM   3396  NH1 ARG A 436      17.215  -1.858  24.406  1.00 94.46           N  
ATOM   3397  NH2 ARG A 436      19.217  -2.413  23.567  1.00 94.46           N  
ATOM   3398  CZ  ARG A 436      17.955  -2.176  23.379  1.00 94.46           C  
ATOM   3399  N   LEU A 437      15.193   0.101  17.264  1.00 94.13           N  
ATOM   3400  CA  LEU A 437      16.271   0.986  16.831  1.00 94.13           C  
ATOM   3401  C   LEU A 437      17.009   1.498  18.067  1.00 94.13           C  
ATOM   3402  CB  LEU A 437      15.742   2.131  15.946  1.00 94.13           C  
ATOM   3403  O   LEU A 437      16.384   1.884  19.058  1.00 94.13           O  
ATOM   3404  CG  LEU A 437      14.904   1.658  14.749  1.00 94.13           C  
ATOM   3405  CD1 LEU A 437      14.495   2.831  13.864  1.00 94.13           C  
ATOM   3406  CD2 LEU A 437      15.616   0.606  13.895  1.00 94.13           C  
ATOM   3407  N   ASN A 438      18.337   1.448  18.033  1.00 92.36           N  
ATOM   3408  CA  ASN A 438      19.191   1.965  19.096  1.00 92.36           C  
ATOM   3409  C   ASN A 438      20.219   2.952  18.532  1.00 92.36           C  
ATOM   3410  CB  ASN A 438      19.845   0.790  19.836  1.00 92.36           C  
ATOM   3411  O   ASN A 438      20.776   2.737  17.455  1.00 92.36           O  
ATOM   3412  CG  ASN A 438      20.522   1.247  21.112  1.00 92.36           C  
ATOM   3413  ND2 ASN A 438      19.774   1.402  22.181  1.00 92.36           N  
ATOM   3414  OD1 ASN A 438      21.706   1.534  21.161  1.00 92.36           O  
ATOM   3415  N   GLY A 439      20.480   4.028  19.272  1.00 89.97           N  
ATOM   3416  CA  GLY A 439      21.229   5.171  18.756  1.00 89.97           C  
ATOM   3417  C   GLY A 439      20.349   6.054  17.870  1.00 89.97           C  
ATOM   3418  O   GLY A 439      19.163   6.199  18.154  1.00 89.97           O  
ATOM   3419  N   GLY A 440      20.932   6.639  16.821  1.00 89.25           N  
ATOM   3420  CA  GLY A 440      20.232   7.579  15.939  1.00 89.25           C  
ATOM   3421  C   GLY A 440      20.070   8.984  16.526  1.00 89.25           C  
ATOM   3422  O   GLY A 440      20.234   9.201  17.728  1.00 89.25           O  
ATOM   3423  N   ARG A 441      19.778   9.970  15.668  1.00 89.98           N  
ATOM   3424  CA  ARG A 441      19.496  11.355  16.095  1.00 89.98           C  
ATOM   3425  C   ARG A 441      18.025  11.580  16.433  1.00 89.98           C  
ATOM   3426  CB  ARG A 441      19.948  12.345  15.011  1.00 89.98           C  
ATOM   3427  O   ARG A 441      17.695  12.574  17.075  1.00 89.98           O  
ATOM   3428  CG  ARG A 441      21.465  12.290  14.784  1.00 89.98           C  
ATOM   3429  CD  ARG A 441      21.896  13.178  13.615  1.00 89.98           C  
ATOM   3430  NE  ARG A 441      21.812  12.460  12.333  1.00 89.98           N  
ATOM   3431  NH1 ARG A 441      23.053  13.948  11.094  1.00 89.98           N  
ATOM   3432  NH2 ARG A 441      22.391  12.013  10.187  1.00 89.98           N  
ATOM   3433  CZ  ARG A 441      22.420  12.809  11.214  1.00 89.98           C  
ATOM   3434  N   ASN A 442      17.142  10.688  15.993  1.00 90.74           N  
ATOM   3435  CA  ASN A 442      15.703  10.758  16.219  1.00 90.74           C  
ATOM   3436  C   ASN A 442      15.100   9.334  16.288  1.00 90.74           C  
ATOM   3437  CB  ASN A 442      15.090  11.652  15.117  1.00 90.74           C  
ATOM   3438  O   ASN A 442      15.792   8.370  15.970  1.00 90.74           O  
ATOM   3439  CG  ASN A 442      15.164  11.040  13.730  1.00 90.74           C  
ATOM   3440  ND2 ASN A 442      15.628  11.758  12.737  1.00 90.74           N  
ATOM   3441  OD1 ASN A 442      14.775   9.910  13.525  1.00 90.74           O  
ATOM   3442  N   PRO A 443      13.822   9.178  16.683  1.00 92.63           N  
ATOM   3443  CA  PRO A 443      13.187   7.860  16.815  1.00 92.63           C  
ATOM   3444  C   PRO A 443      12.989   7.065  15.510  1.00 92.63           C  
ATOM   3445  CB  PRO A 443      11.833   8.132  17.482  1.00 92.63           C  
ATOM   3446  O   PRO A 443      12.604   5.900  15.584  1.00 92.63           O  
ATOM   3447  CG  PRO A 443      12.042   9.457  18.212  1.00 92.63           C  
ATOM   3448  CD  PRO A 443      12.964  10.204  17.258  1.00 92.63           C  
ATOM   3449  N   TYR A 444      13.211   7.678  14.344  1.00 95.23           N  
ATOM   3450  CA  TYR A 444      13.028   7.071  13.023  1.00 95.23           C  
ATOM   3451  C   TYR A 444      14.331   6.539  12.422  1.00 95.23           C  
ATOM   3452  CB  TYR A 444      12.375   8.073  12.061  1.00 95.23           C  
ATOM   3453  O   TYR A 444      14.288   5.909  11.372  1.00 95.23           O  
ATOM   3454  CG  TYR A 444      10.939   8.413  12.394  1.00 95.23           C  
ATOM   3455  CD1 TYR A 444       9.890   7.719  11.761  1.00 95.23           C  
ATOM   3456  CD2 TYR A 444      10.655   9.434  13.321  1.00 95.23           C  
ATOM   3457  CE1 TYR A 444       8.552   8.028  12.067  1.00 95.23           C  
ATOM   3458  CE2 TYR A 444       9.318   9.756  13.621  1.00 95.23           C  
ATOM   3459  OH  TYR A 444       6.980   9.370  13.285  1.00 95.23           O  
ATOM   3460  CZ  TYR A 444       8.266   9.049  12.994  1.00 95.23           C  
ATOM   3461  N   GLU A 445      15.484   6.752  13.057  1.00 95.19           N  
ATOM   3462  CA  GLU A 445      16.751   6.182  12.600  1.00 95.19           C  
ATOM   3463  C   GLU A 445      17.509   5.494  13.731  1.00 95.19           C  
ATOM   3464  CB  GLU A 445      17.618   7.217  11.853  1.00 95.19           C  
ATOM   3465  O   GLU A 445      17.396   5.854  14.901  1.00 95.19           O  
ATOM   3466  CG  GLU A 445      18.116   8.391  12.718  1.00 95.19           C  
ATOM   3467  CD  GLU A 445      19.183   9.278  12.043  1.00 95.19           C  
ATOM   3468  OE1 GLU A 445      19.789  10.110  12.767  1.00 95.19           O  
ATOM   3469  OE2 GLU A 445      19.491   9.123  10.845  1.00 95.19           O  
ATOM   3470  N   GLY A 446      18.311   4.495  13.379  1.00 94.72           N  
ATOM   3471  CA  GLY A 446      19.211   3.859  14.329  1.00 94.72           C  
ATOM   3472  C   GLY A 446      19.669   2.475  13.903  1.00 94.72           C  
ATOM   3473  O   GLY A 446      19.253   1.918  12.881  1.00 94.72           O  
ATOM   3474  N   ARG A 447      20.558   1.913  14.722  1.00 94.74           N  
ATOM   3475  CA  ARG A 447      21.077   0.559  14.544  1.00 94.74           C  
ATOM   3476  C   ARG A 447      19.975  -0.441  14.853  1.00 94.74           C  
ATOM   3477  CB  ARG A 447      22.299   0.359  15.443  1.00 94.74           C  
ATOM   3478  O   ARG A 447      19.293  -0.316  15.873  1.00 94.74           O  
ATOM   3479  CG  ARG A 447      22.980  -0.994  15.196  1.00 94.74           C  
ATOM   3480  CD  ARG A 447      24.300  -1.105  15.963  1.00 94.74           C  
ATOM   3481  NE  ARG A 447      24.098  -0.978  17.420  1.00 94.74           N  
ATOM   3482  NH1 ARG A 447      24.845   1.183  17.686  1.00 94.74           N  
ATOM   3483  NH2 ARG A 447      23.636   0.163  19.294  1.00 94.74           N  
ATOM   3484  CZ  ARG A 447      24.219   0.124  18.133  1.00 94.74           C  
ATOM   3485  N   VAL A 448      19.828  -1.441  13.992  1.00 95.78           N  
ATOM   3486  CA  VAL A 448      18.824  -2.491  14.148  1.00 95.78           C  
ATOM   3487  C   VAL A 448      19.320  -3.507  15.167  1.00 95.78           C  
ATOM   3488  CB  VAL A 448      18.486  -3.161  12.805  1.00 95.78           C  
ATOM   3489  O   VAL A 448      20.304  -4.218  14.946  1.00 95.78           O  
ATOM   3490  CG1 VAL A 448      17.355  -4.186  12.975  1.00 95.78           C  
ATOM   3491  CG2 VAL A 448      18.023  -2.120  11.781  1.00 95.78           C  
ATOM   3492  N   GLU A 449      18.610  -3.592  16.288  1.00 94.13           N  
ATOM   3493  CA  GLU A 449      18.857  -4.589  17.320  1.00 94.13           C  
ATOM   3494  C   GLU A 449      17.673  -5.549  17.418  1.00 94.13           C  
ATOM   3495  CB  GLU A 449      19.163  -3.926  18.668  1.00 94.13           C  
ATOM   3496  O   GLU A 449      16.512  -5.131  17.430  1.00 94.13           O  
ATOM   3497  CG  GLU A 449      20.436  -3.064  18.634  1.00 94.13           C  
ATOM   3498  CD  GLU A 449      20.813  -2.503  20.012  1.00 94.13           C  
ATOM   3499  OE1 GLU A 449      21.926  -1.934  20.126  1.00 94.13           O  
ATOM   3500  OE2 GLU A 449      20.016  -2.637  20.976  1.00 94.13           O  
ATOM   3501  N   VAL A 450      17.964  -6.846  17.520  1.00 94.19           N  
ATOM   3502  CA  VAL A 450      16.963  -7.905  17.691  1.00 94.19           C  
ATOM   3503  C   VAL A 450      17.132  -8.592  19.041  1.00 94.19           C  
ATOM   3504  CB  VAL A 450      16.952  -8.911  16.525  1.00 94.19           C  
ATOM   3505  O   VAL A 450      18.247  -8.768  19.539  1.00 94.19           O  
ATOM   3506  CG1 VAL A 450      16.528  -8.242  15.215  1.00 94.19           C  
ATOM   3507  CG2 VAL A 450      18.300  -9.601  16.311  1.00 94.19           C  
ATOM   3508  N   LEU A 451      16.006  -8.966  19.648  1.00 91.55           N  
ATOM   3509  CA  LEU A 451      15.972  -9.662  20.929  1.00 91.55           C  
ATOM   3510  C   LEU A 451      16.017 -11.172  20.688  1.00 91.55           C  
ATOM   3511  CB  LEU A 451      14.719  -9.236  21.711  1.00 91.55           C  
ATOM   3512  O   LEU A 451      15.068 -11.745  20.147  1.00 91.55           O  
ATOM   3513  CG  LEU A 451      14.697  -9.741  23.165  1.00 91.55           C  
ATOM   3514  CD1 LEU A 451      15.766  -9.058  24.017  1.00 91.55           C  
ATOM   3515  CD2 LEU A 451      13.332  -9.440  23.785  1.00 91.55           C  
ATOM   3516  N   VAL A 452      17.098 -11.811  21.126  1.00 87.34           N  
ATOM   3517  CA  VAL A 452      17.315 -13.257  20.991  1.00 87.34           C  
ATOM   3518  C   VAL A 452      17.522 -13.903  22.355  1.00 87.34           C  
ATOM   3519  CB  VAL A 452      18.477 -13.580  20.033  1.00 87.34           C  
ATOM   3520  O   VAL A 452      17.937 -13.255  23.316  1.00 87.34           O  
ATOM   3521  CG1 VAL A 452      18.174 -13.099  18.609  1.00 87.34           C  
ATOM   3522  CG2 VAL A 452      19.812 -12.981  20.493  1.00 87.34           C  
ATOM   3523  N   GLU A 453      17.231 -15.195  22.458  1.00 84.75           N  
ATOM   3524  CA  GLU A 453      17.538 -15.973  23.655  1.00 84.75           C  
ATOM   3525  C   GLU A 453      18.953 -16.549  23.533  1.00 84.75           C  
ATOM   3526  CB  GLU A 453      16.458 -17.046  23.859  1.00 84.75           C  
ATOM   3527  O   GLU A 453      19.259 -17.265  22.585  1.00 84.75           O  
ATOM   3528  CG  GLU A 453      16.562 -17.704  25.243  1.00 84.75           C  
ATOM   3529  CD  GLU A 453      15.444 -18.725  25.523  1.00 84.75           C  
ATOM   3530  OE1 GLU A 453      15.581 -19.433  26.547  1.00 84.75           O  
ATOM   3531  OE2 GLU A 453      14.448 -18.771  24.764  1.00 84.75           O  
ATOM   3532  N   ARG A 454      19.834 -16.244  24.489  1.00 78.91           N  
ATOM   3533  CA  ARG A 454      21.153 -16.878  24.611  1.00 78.91           C  
ATOM   3534  C   ARG A 454      21.388 -17.307  26.047  1.00 78.91           C  
ATOM   3535  CB  ARG A 454      22.279 -15.950  24.129  1.00 78.91           C  
ATOM   3536  O   ARG A 454      21.256 -16.510  26.971  1.00 78.91           O  
ATOM   3537  CG  ARG A 454      22.515 -16.056  22.616  1.00 78.91           C  
ATOM   3538  CD  ARG A 454      23.804 -15.314  22.241  1.00 78.91           C  
ATOM   3539  NE  ARG A 454      24.218 -15.596  20.850  1.00 78.91           N  
ATOM   3540  NH1 ARG A 454      25.503 -13.734  20.547  1.00 78.91           N  
ATOM   3541  NH2 ARG A 454      25.233 -15.146  18.847  1.00 78.91           N  
ATOM   3542  CZ  ARG A 454      24.984 -14.838  20.089  1.00 78.91           C  
ATOM   3543  N   ASN A 455      21.775 -18.569  26.231  1.00 82.70           N  
ATOM   3544  CA  ASN A 455      22.059 -19.161  27.543  1.00 82.70           C  
ATOM   3545  C   ASN A 455      20.915 -18.959  28.564  1.00 82.70           C  
ATOM   3546  CB  ASN A 455      23.431 -18.665  28.046  1.00 82.70           C  
ATOM   3547  O   ASN A 455      21.163 -18.675  29.733  1.00 82.70           O  
ATOM   3548  CG  ASN A 455      24.587 -19.006  27.126  1.00 82.70           C  
ATOM   3549  ND2 ASN A 455      25.714 -18.356  27.292  1.00 82.70           N  
ATOM   3550  OD1 ASN A 455      24.512 -19.855  26.256  1.00 82.70           O  
ATOM   3551  N   GLY A 456      19.657 -19.056  28.117  1.00 84.46           N  
ATOM   3552  CA  GLY A 456      18.467 -18.884  28.964  1.00 84.46           C  
ATOM   3553  C   GLY A 456      18.157 -17.439  29.375  1.00 84.46           C  
ATOM   3554  O   GLY A 456      17.240 -17.216  30.161  1.00 84.46           O  
ATOM   3555  N   SER A 457      18.906 -16.453  28.868  1.00 87.74           N  
ATOM   3556  CA  SER A 457      18.632 -15.024  29.052  1.00 87.74           C  
ATOM   3557  C   SER A 457      18.255 -14.372  27.725  1.00 87.74           C  
ATOM   3558  CB  SER A 457      19.841 -14.317  29.663  1.00 87.74           C  
ATOM   3559  O   SER A 457      18.819 -14.690  26.679  1.00 87.74           O  
ATOM   3560  OG  SER A 457      20.097 -14.874  30.935  1.00 87.74           O  
ATOM   3561  N   LEU A 458      17.316 -13.429  27.765  1.00 88.97           N  
ATOM   3562  CA  LEU A 458      17.004 -12.588  26.613  1.00 88.97           C  
ATOM   3563  C   LEU A 458      18.054 -11.480  26.500  1.00 88.97           C  
ATOM   3564  CB  LEU A 458      15.584 -12.017  26.750  1.00 88.97           C  
ATOM   3565  O   LEU A 458      18.234 -10.703  27.438  1.00 88.97           O  
ATOM   3566  CG  LEU A 458      14.463 -13.061  26.617  1.00 88.97           C  
ATOM   3567  CD1 LEU A 458      13.124 -12.415  26.978  1.00 88.97           C  
ATOM   3568  CD2 LEU A 458      14.355 -13.611  25.193  1.00 88.97           C  
ATOM   3569  N   VAL A 459      18.735 -11.410  25.359  1.00 90.29           N  
ATOM   3570  CA  VAL A 459      19.785 -10.425  25.081  1.00 90.29           C  
ATOM   3571  C   VAL A 459      19.510  -9.707  23.766  1.00 90.29           C  
ATOM   3572  CB  VAL A 459      21.198 -11.043  25.099  1.00 90.29           C  
ATOM   3573  O   VAL A 459      19.047 -10.306  22.795  1.00 90.29           O  
ATOM   3574  CG1 VAL A 459      21.537 -11.610  26.484  1.00 90.29           C  
ATOM   3575  CG2 VAL A 459      21.402 -12.149  24.056  1.00 90.29           C  
ATOM   3576  N   TRP A 460      19.800  -8.410  23.741  1.00 92.20           N  
ATOM   3577  CA  TRP A 460      19.800  -7.626  22.511  1.00 92.20           C  
ATOM   3578  C   TRP A 460      21.121  -7.827  21.776  1.00 92.20           C  
ATOM   3579  CB  TRP A 460      19.553  -6.148  22.828  1.00 92.20           C  
ATOM   3580  O   TRP A 460      22.185  -7.816  22.396  1.00 92.20           O  
ATOM   3581  CG  TRP A 460      18.157  -5.845  23.271  1.00 92.20           C  
ATOM   3582  CD1 TRP A 460      17.739  -5.672  24.545  1.00 92.20           C  
ATOM   3583  CD2 TRP A 460      16.970  -5.705  22.437  1.00 92.20           C  
ATOM   3584  CE2 TRP A 460      15.854  -5.421  23.280  1.00 92.20           C  
ATOM   3585  CE3 TRP A 460      16.721  -5.801  21.054  1.00 92.20           C  
ATOM   3586  NE1 TRP A 460      16.381  -5.414  24.555  1.00 92.20           N  
ATOM   3587  CH2 TRP A 460      14.345  -5.336  21.391  1.00 92.20           C  
ATOM   3588  CZ2 TRP A 460      14.557  -5.239  22.776  1.00 92.20           C  
ATOM   3589  CZ3 TRP A 460      15.424  -5.626  20.539  1.00 92.20           C  
ATOM   3590  N   GLY A 461      21.054  -7.991  20.461  1.00 91.84           N  
ATOM   3591  CA  GLY A 461      22.235  -8.028  19.608  1.00 91.84           C  
ATOM   3592  C   GLY A 461      21.971  -7.426  18.237  1.00 91.84           C  
ATOM   3593  O   GLY A 461      20.828  -7.143  17.877  1.00 91.84           O  
ATOM   3594  N   MET A 462      23.043  -7.242  17.474  1.00 92.32           N  
ATOM   3595  CA  MET A 462      23.011  -6.558  16.179  1.00 92.32           C  
ATOM   3596  C   MET A 462      22.732  -7.516  15.019  1.00 92.32           C  
ATOM   3597  CB  MET A 462      24.331  -5.811  15.946  1.00 92.32           C  
ATOM   3598  O   MET A 462      23.028  -8.714  15.083  1.00 92.32           O  
ATOM   3599  CG  MET A 462      24.621  -4.810  17.071  1.00 92.32           C  
ATOM   3600  SD  MET A 462      26.171  -3.880  16.948  1.00 92.32           S  
ATOM   3601  CE  MET A 462      27.353  -5.204  16.640  1.00 92.32           C  
ATOM   3602  N   VAL A 463      22.221  -6.960  13.927  1.00 95.03           N  
ATOM   3603  CA  VAL A 463      22.108  -7.641  12.631  1.00 95.03           C  
ATOM   3604  C   VAL A 463      23.352  -7.335  11.796  1.00 95.03           C  
ATOM   3605  CB  VAL A 463      20.824  -7.197  11.909  1.00 95.03           C  
ATOM   3606  O   VAL A 463      23.795  -6.194  11.781  1.00 95.03           O  
ATOM   3607  CG1 VAL A 463      20.621  -7.998  10.621  1.00 95.03           C  
ATOM   3608  CG2 VAL A 463      19.583  -7.391  12.796  1.00 95.03           C  
ATOM   3609  N   CYS A 464      23.938  -8.323  11.120  1.00 95.03           N  
ATOM   3610  CA  CYS A 464      25.098  -8.119  10.248  1.00 95.03           C  
ATOM   3611  C   CYS A 464      24.759  -7.151   9.103  1.00 95.03           C  
ATOM   3612  CB  CYS A 464      25.547  -9.467   9.670  1.00 95.03           C  
ATOM   3613  O   CYS A 464      23.734  -7.317   8.447  1.00 95.03           O  
ATOM   3614  SG  CYS A 464      27.112  -9.433   8.750  1.00 95.03           S  
ATOM   3615  N   GLY A 465      25.637  -6.182   8.835  1.00 94.45           N  
ATOM   3616  CA  GLY A 465      25.428  -5.184   7.781  1.00 94.45           C  
ATOM   3617  C   GLY A 465      25.698  -5.660   6.351  1.00 94.45           C  
ATOM   3618  O   GLY A 465      25.371  -4.957   5.398  1.00 94.45           O  
ATOM   3619  N   GLN A 466      26.292  -6.843   6.165  1.00 94.51           N  
ATOM   3620  CA  GLN A 466      26.646  -7.340   4.835  1.00 94.51           C  
ATOM   3621  C   GLN A 466      25.397  -7.559   3.970  1.00 94.51           C  
ATOM   3622  CB  GLN A 466      27.466  -8.631   4.958  1.00 94.51           C  
ATOM   3623  O   GLN A 466      24.492  -8.292   4.363  1.00 94.51           O  
ATOM   3624  CG  GLN A 466      27.973  -9.098   3.583  1.00 94.51           C  
ATOM   3625  CD  GLN A 466      28.751 -10.405   3.631  1.00 94.51           C  
ATOM   3626  NE2 GLN A 466      29.316 -10.832   2.524  1.00 94.51           N  
ATOM   3627  OE1 GLN A 466      28.869 -11.073   4.640  1.00 94.51           O  
ATOM   3628  N   ASN A 467      25.389  -6.975   2.766  1.00 93.18           N  
ATOM   3629  CA  ASN A 467      24.274  -7.030   1.808  1.00 93.18           C  
ATOM   3630  C   ASN A 467      22.940  -6.492   2.358  1.00 93.18           C  
ATOM   3631  CB  ASN A 467      24.141  -8.443   1.208  1.00 93.18           C  
ATOM   3632  O   ASN A 467      21.882  -6.805   1.812  1.00 93.18           O  
ATOM   3633  CG  ASN A 467      25.391  -8.925   0.506  1.00 93.18           C  
ATOM   3634  ND2 ASN A 467      25.648 -10.211   0.533  1.00 93.18           N  
ATOM   3635  OD1 ASN A 467      26.152  -8.177  -0.079  1.00 93.18           O  
ATOM   3636  N   TRP A 468      22.986  -5.677   3.414  1.00 95.57           N  
ATOM   3637  CA  TRP A 468      21.813  -4.999   3.947  1.00 95.57           C  
ATOM   3638  C   TRP A 468      21.372  -3.884   2.993  1.00 95.57           C  
ATOM   3639  CB  TRP A 468      22.145  -4.464   5.339  1.00 95.57           C  
ATOM   3640  O   TRP A 468      22.153  -2.969   2.707  1.00 95.57           O  
ATOM   3641  CG  TRP A 468      20.981  -3.863   6.044  1.00 95.57           C  
ATOM   3642  CD1 TRP A 468      20.690  -2.546   6.115  1.00 95.57           C  
ATOM   3643  CD2 TRP A 468      19.951  -4.550   6.807  1.00 95.57           C  
ATOM   3644  CE2 TRP A 468      19.049  -3.570   7.318  1.00 95.57           C  
ATOM   3645  CE3 TRP A 468      19.721  -5.899   7.151  1.00 95.57           C  
ATOM   3646  NE1 TRP A 468      19.548  -2.365   6.870  1.00 95.57           N  
ATOM   3647  CH2 TRP A 468      17.762  -5.264   8.462  1.00 95.57           C  
ATOM   3648  CZ2 TRP A 468      17.961  -3.915   8.128  1.00 95.57           C  
ATOM   3649  CZ3 TRP A 468      18.636  -6.253   7.972  1.00 95.57           C  
ATOM   3650  N   GLY A 469      20.144  -3.980   2.479  1.00 95.17           N  
ATOM   3651  CA  GLY A 469      19.578  -3.053   1.504  1.00 95.17           C  
ATOM   3652  C   GLY A 469      18.255  -2.434   1.951  1.00 95.17           C  
ATOM   3653  O   GLY A 469      17.778  -2.642   3.070  1.00 95.17           O  
ATOM   3654  N   ILE A 470      17.652  -1.649   1.053  1.00 95.86           N  
ATOM   3655  CA  ILE A 470      16.412  -0.922   1.349  1.00 95.86           C  
ATOM   3656  C   ILE A 470      15.225  -1.865   1.570  1.00 95.86           C  
ATOM   3657  CB  ILE A 470      16.146   0.145   0.263  1.00 95.86           C  
ATOM   3658  O   ILE A 470      14.370  -1.580   2.398  1.00 95.86           O  
ATOM   3659  CG1 ILE A 470      15.271   1.309   0.767  1.00 95.86           C  
ATOM   3660  CG2 ILE A 470      15.510  -0.468  -0.991  1.00 95.86           C  
ATOM   3661  CD1 ILE A 470      15.967   2.178   1.825  1.00 95.86           C  
ATOM   3662  N   VAL A 471      15.197  -3.027   0.909  1.00 95.72           N  
ATOM   3663  CA  VAL A 471      14.118  -4.018   1.060  1.00 95.72           C  
ATOM   3664  C   VAL A 471      14.108  -4.610   2.471  1.00 95.72           C  
ATOM   3665  CB  VAL A 471      14.244  -5.134   0.004  1.00 95.72           C  
ATOM   3666  O   VAL A 471      13.051  -4.746   3.087  1.00 95.72           O  
ATOM   3667  CG1 VAL A 471      13.098  -6.146   0.118  1.00 95.72           C  
ATOM   3668  CG2 VAL A 471      14.219  -4.560  -1.420  1.00 95.72           C  
ATOM   3669  N   GLU A 472      15.281  -4.927   3.023  1.00 97.05           N  
ATOM   3670  CA  GLU A 472      15.402  -5.366   4.413  1.00 97.05           C  
ATOM   3671  C   GLU A 472      15.010  -4.237   5.383  1.00 97.05           C  
ATOM   3672  CB  GLU A 472      16.831  -5.868   4.686  1.00 97.05           C  
ATOM   3673  O   GLU A 472      14.274  -4.469   6.348  1.00 97.05           O  
ATOM   3674  CG  GLU A 472      17.239  -7.156   3.936  1.00 97.05           C  
ATOM   3675  CD  GLU A 472      17.439  -7.019   2.414  1.00 97.05           C  
ATOM   3676  OE1 GLU A 472      17.201  -8.014   1.677  1.00 97.05           O  
ATOM   3677  OE2 GLU A 472      17.843  -5.932   1.945  1.00 97.05           O  
ATOM   3678  N   ALA A 473      15.418  -2.998   5.089  1.00 97.46           N  
ATOM   3679  CA  ALA A 473      15.034  -1.827   5.870  1.00 97.46           C  
ATOM   3680  C   ALA A 473      13.513  -1.582   5.873  1.00 97.46           C  
ATOM   3681  CB  ALA A 473      15.815  -0.615   5.353  1.00 97.46           C  
ATOM   3682  O   ALA A 473      12.952  -1.277   6.925  1.00 97.46           O  
ATOM   3683  N   MET A 474      12.827  -1.782   4.740  1.00 96.31           N  
ATOM   3684  CA  MET A 474      11.365  -1.662   4.626  1.00 96.31           C  
ATOM   3685  C   MET A 474      10.654  -2.611   5.593  1.00 96.31           C  
ATOM   3686  CB  MET A 474      10.914  -1.982   3.189  1.00 96.31           C  
ATOM   3687  O   MET A 474       9.715  -2.218   6.286  1.00 96.31           O  
ATOM   3688  CG  MET A 474      11.217  -0.869   2.186  1.00 96.31           C  
ATOM   3689  SD  MET A 474      10.153   0.573   2.372  1.00 96.31           S  
ATOM   3690  CE  MET A 474      10.779   1.569   0.991  1.00 96.31           C  
ATOM   3691  N   VAL A 475      11.133  -3.857   5.698  1.00 96.35           N  
ATOM   3692  CA  VAL A 475      10.586  -4.831   6.654  1.00 96.35           C  
ATOM   3693  C   VAL A 475      10.783  -4.349   8.091  1.00 96.35           C  
ATOM   3694  CB  VAL A 475      11.189  -6.235   6.443  1.00 96.35           C  
ATOM   3695  O   VAL A 475       9.862  -4.481   8.896  1.00 96.35           O  
ATOM   3696  CG1 VAL A 475      10.687  -7.236   7.494  1.00 96.35           C  
ATOM   3697  CG2 VAL A 475      10.804  -6.786   5.064  1.00 96.35           C  
ATOM   3698  N   VAL A 476      11.937  -3.761   8.422  1.00 97.65           N  
ATOM   3699  CA  VAL A 476      12.207  -3.211   9.761  1.00 97.65           C  
ATOM   3700  C   VAL A 476      11.297  -2.029  10.091  1.00 97.65           C  
ATOM   3701  CB  VAL A 476      13.686  -2.813   9.920  1.00 97.65           C  
ATOM   3702  O   VAL A 476      10.649  -2.056  11.136  1.00 97.65           O  
ATOM   3703  CG1 VAL A 476      13.939  -2.092  11.247  1.00 97.65           C  
ATOM   3704  CG2 VAL A 476      14.575  -4.058   9.891  1.00 97.65           C  
ATOM   3705  N   CYS A 477      11.215  -1.020   9.221  1.00 97.33           N  
ATOM   3706  CA  CYS A 477      10.401   0.177   9.457  1.00 97.33           C  
ATOM   3707  C   CYS A 477       8.915  -0.183   9.614  1.00 97.33           C  
ATOM   3708  CB  CYS A 477      10.642   1.176   8.319  1.00 97.33           C  
ATOM   3709  O   CYS A 477       8.267   0.208  10.594  1.00 97.33           O  
ATOM   3710  SG  CYS A 477      12.327   1.845   8.284  1.00 97.33           S  
ATOM   3711  N   ARG A 478       8.402  -1.072   8.755  1.00 94.73           N  
ATOM   3712  CA  ARG A 478       7.042  -1.613   8.873  1.00 94.73           C  
ATOM   3713  C   ARG A 478       6.847  -2.432  10.154  1.00 94.73           C  
ATOM   3714  CB  ARG A 478       6.746  -2.419   7.604  1.00 94.73           C  
ATOM   3715  O   ARG A 478       5.850  -2.257  10.858  1.00 94.73           O  
ATOM   3716  CG  ARG A 478       5.297  -2.918   7.573  1.00 94.73           C  
ATOM   3717  CD  ARG A 478       4.955  -3.536   6.216  1.00 94.73           C  
ATOM   3718  NE  ARG A 478       5.782  -4.722   5.922  1.00 94.73           N  
ATOM   3719  NH1 ARG A 478       6.386  -4.184   3.753  1.00 94.73           N  
ATOM   3720  NH2 ARG A 478       7.094  -6.062   4.666  1.00 94.73           N  
ATOM   3721  CZ  ARG A 478       6.411  -4.970   4.790  1.00 94.73           C  
ATOM   3722  N   GLN A 479       7.811  -3.281  10.517  1.00 94.80           N  
ATOM   3723  CA  GLN A 479       7.836  -4.018  11.791  1.00 94.80           C  
ATOM   3724  C   GLN A 479       8.194  -3.131  12.998  1.00 94.80           C  
ATOM   3725  CB  GLN A 479       8.801  -5.209  11.706  1.00 94.80           C  
ATOM   3726  O   GLN A 479       8.405  -3.627  14.098  1.00 94.80           O  
ATOM   3727  CG  GLN A 479       8.590  -6.270  12.807  1.00 94.80           C  
ATOM   3728  CD  GLN A 479       9.893  -6.924  13.237  1.00 94.80           C  
ATOM   3729  NE2 GLN A 479      10.057  -7.281  14.491  1.00 94.80           N  
ATOM   3730  OE1 GLN A 479      10.767  -7.233  12.445  1.00 94.80           O  
ATOM   3731  N   LEU A 480       8.254  -1.815  12.866  1.00 94.59           N  
ATOM   3732  CA  LEU A 480       8.257  -0.914  14.018  1.00 94.59           C  
ATOM   3733  C   LEU A 480       7.055   0.021  14.025  1.00 94.59           C  
ATOM   3734  CB  LEU A 480       9.599  -0.190  14.088  1.00 94.59           C  
ATOM   3735  O   LEU A 480       6.748   0.589  15.068  1.00 94.59           O  
ATOM   3736  CG  LEU A 480      10.748  -1.112  14.526  1.00 94.59           C  
ATOM   3737  CD1 LEU A 480      12.030  -0.302  14.427  1.00 94.59           C  
ATOM   3738  CD2 LEU A 480      10.588  -1.598  15.974  1.00 94.59           C  
ATOM   3739  N   GLY A 481       6.289   0.065  12.933  1.00 92.76           N  
ATOM   3740  CA  GLY A 481       5.189   1.008  12.798  1.00 92.76           C  
ATOM   3741  C   GLY A 481       5.702   2.416  12.497  1.00 92.76           C  
ATOM   3742  O   GLY A 481       5.166   3.357  13.066  1.00 92.76           O  
ATOM   3743  N   LEU A 482       6.783   2.527  11.712  1.00 94.75           N  
ATOM   3744  CA  LEU A 482       7.479   3.780  11.376  1.00 94.75           C  
ATOM   3745  C   LEU A 482       7.435   4.092   9.866  1.00 94.75           C  
ATOM   3746  CB  LEU A 482       8.939   3.706  11.875  1.00 94.75           C  
ATOM   3747  O   LEU A 482       8.287   4.815   9.359  1.00 94.75           O  
ATOM   3748  CG  LEU A 482       9.134   3.476  13.380  1.00 94.75           C  
ATOM   3749  CD1 LEU A 482      10.630   3.367  13.686  1.00 94.75           C  
ATOM   3750  CD2 LEU A 482       8.549   4.605  14.228  1.00 94.75           C  
ATOM   3751  N   GLY A 483       6.499   3.482   9.140  1.00 93.74           N  
ATOM   3752  CA  GLY A 483       6.310   3.680   7.707  1.00 93.74           C  
ATOM   3753  C   GLY A 483       7.269   2.880   6.814  1.00 93.74           C  
ATOM   3754  O   GLY A 483       7.575   1.712   7.081  1.00 93.74           O  
ATOM   3755  N   PHE A 484       7.707   3.520   5.733  1.00 96.56           N  
ATOM   3756  CA  PHE A 484       8.691   3.038   4.768  1.00 96.56           C  
ATOM   3757  C   PHE A 484      10.116   3.229   5.288  1.00 96.56           C  
ATOM   3758  CB  PHE A 484       8.523   3.796   3.444  1.00 96.56           C  
ATOM   3759  O   PHE A 484      10.372   4.022   6.193  1.00 96.56           O  
ATOM   3760  CG  PHE A 484       7.126   3.730   2.874  1.00 96.56           C  
ATOM   3761  CD1 PHE A 484       6.717   2.644   2.075  1.00 96.56           C  
ATOM   3762  CD2 PHE A 484       6.227   4.764   3.171  1.00 96.56           C  
ATOM   3763  CE1 PHE A 484       5.410   2.609   1.557  1.00 96.56           C  
ATOM   3764  CE2 PHE A 484       4.927   4.721   2.664  1.00 96.56           C  
ATOM   3765  CZ  PHE A 484       4.522   3.659   1.843  1.00 96.56           C  
ATOM   3766  N   ALA A 485      11.076   2.531   4.691  1.00 97.12           N  
ATOM   3767  CA  ALA A 485      12.478   2.892   4.833  1.00 97.12           C  
ATOM   3768  C   ALA A 485      12.797   4.060   3.906  1.00 97.12           C  
ATOM   3769  CB  ALA A 485      13.347   1.679   4.517  1.00 97.12           C  
ATOM   3770  O   ALA A 485      12.459   3.994   2.736  1.00 97.12           O  
ATOM   3771  N   SER A 486      13.491   5.080   4.398  1.00 95.66           N  
ATOM   3772  CA  SER A 486      14.117   6.104   3.557  1.00 95.66           C  
ATOM   3773  C   SER A 486      15.558   5.726   3.210  1.00 95.66           C  
ATOM   3774  CB  SER A 486      14.069   7.458   4.271  1.00 95.66           C  
ATOM   3775  O   SER A 486      16.047   6.034   2.126  1.00 95.66           O  
ATOM   3776  OG  SER A 486      14.894   7.458   5.424  1.00 95.66           O  
ATOM   3777  N   ASN A 487      16.259   5.042   4.125  1.00 95.28           N  
ATOM   3778  CA  ASN A 487      17.652   4.642   3.947  1.00 95.28           C  
ATOM   3779  C   ASN A 487      17.954   3.307   4.636  1.00 95.28           C  
ATOM   3780  CB  ASN A 487      18.598   5.732   4.487  1.00 95.28           C  
ATOM   3781  O   ASN A 487      17.384   2.970   5.677  1.00 95.28           O  
ATOM   3782  CG  ASN A 487      18.363   7.101   3.875  1.00 95.28           C  
ATOM   3783  ND2 ASN A 487      19.034   7.427   2.794  1.00 95.28           N  
ATOM   3784  OD1 ASN A 487      17.572   7.889   4.368  1.00 95.28           O  
ATOM   3785  N   ALA A 488      18.937   2.592   4.089  1.00 95.61           N  
ATOM   3786  CA  ALA A 488      19.552   1.422   4.700  1.00 95.61           C  
ATOM   3787  C   ALA A 488      21.062   1.645   4.840  1.00 95.61           C  
ATOM   3788  CB  ALA A 488      19.234   0.195   3.849  1.00 95.61           C  
ATOM   3789  O   ALA A 488      21.713   2.131   3.912  1.00 95.61           O  
ATOM   3790  N   PHE A 489      21.624   1.270   5.988  1.00 94.55           N  
ATOM   3791  CA  PHE A 489      23.042   1.459   6.290  1.00 94.55           C  
ATOM   3792  C   PHE A 489      23.698   0.113   6.585  1.00 94.55           C  
ATOM   3793  CB  PHE A 489      23.210   2.440   7.457  1.00 94.55           C  
ATOM   3794  O   PHE A 489      23.218  -0.641   7.429  1.00 94.55           O  
ATOM   3795  CG  PHE A 489      22.481   3.759   7.275  1.00 94.55           C  
ATOM   3796  CD1 PHE A 489      23.065   4.807   6.540  1.00 94.55           C  
ATOM   3797  CD2 PHE A 489      21.202   3.934   7.831  1.00 94.55           C  
ATOM   3798  CE1 PHE A 489      22.387   6.033   6.401  1.00 94.55           C  
ATOM   3799  CE2 PHE A 489      20.534   5.164   7.713  1.00 94.55           C  
ATOM   3800  CZ  PHE A 489      21.129   6.217   7.001  1.00 94.55           C  
ATOM   3801  N   GLN A 490      24.808  -0.182   5.906  1.00 93.75           N  
ATOM   3802  CA  GLN A 490      25.594  -1.396   6.160  1.00 93.75           C  
ATOM   3803  C   GLN A 490      26.576  -1.231   7.328  1.00 93.75           C  
ATOM   3804  CB  GLN A 490      26.350  -1.814   4.891  1.00 93.75           C  
ATOM   3805  O   GLN A 490      26.992  -2.219   7.925  1.00 93.75           O  
ATOM   3806  CG  GLN A 490      25.394  -2.159   3.740  1.00 93.75           C  
ATOM   3807  CD  GLN A 490      26.057  -2.902   2.586  1.00 93.75           C  
ATOM   3808  NE2 GLN A 490      25.310  -3.171   1.538  1.00 93.75           N  
ATOM   3809  OE1 GLN A 490      27.222  -3.265   2.592  1.00 93.75           O  
ATOM   3810  N   GLU A 491      26.947   0.006   7.667  1.00 90.27           N  
ATOM   3811  CA  GLU A 491      27.881   0.308   8.751  1.00 90.27           C  
ATOM   3812  C   GLU A 491      27.323   1.419   9.638  1.00 90.27           C  
ATOM   3813  CB  GLU A 491      29.252   0.731   8.208  1.00 90.27           C  
ATOM   3814  O   GLU A 491      26.935   2.483   9.151  1.00 90.27           O  
ATOM   3815  CG  GLU A 491      29.870  -0.285   7.235  1.00 90.27           C  
ATOM   3816  CD  GLU A 491      31.326   0.040   6.878  1.00 90.27           C  
ATOM   3817  OE1 GLU A 491      31.927  -0.790   6.161  1.00 90.27           O  
ATOM   3818  OE2 GLU A 491      31.866   1.045   7.398  1.00 90.27           O  
ATOM   3819  N   THR A 492      27.306   1.182  10.951  1.00 87.26           N  
ATOM   3820  CA  THR A 492      26.677   2.092  11.922  1.00 87.26           C  
ATOM   3821  C   THR A 492      27.607   2.527  13.054  1.00 87.26           C  
ATOM   3822  CB  THR A 492      25.361   1.518  12.454  1.00 87.26           C  
ATOM   3823  O   THR A 492      27.166   2.773  14.176  1.00 87.26           O  
ATOM   3824  CG2 THR A 492      24.357   1.261  11.335  1.00 87.26           C  
ATOM   3825  OG1 THR A 492      25.499   0.297  13.134  1.00 87.26           O  
ATOM   3826  N   TRP A 493      28.910   2.625  12.781  1.00 79.58           N  
ATOM   3827  CA  TRP A 493      29.931   2.980  13.779  1.00 79.58           C  
ATOM   3828  C   TRP A 493      29.702   4.355  14.441  1.00 79.58           C  
ATOM   3829  CB  TRP A 493      31.310   2.925  13.105  1.00 79.58           C  
ATOM   3830  O   TRP A 493      30.162   4.583  15.558  1.00 79.58           O  
ATOM   3831  CG  TRP A 493      31.521   3.926  12.007  1.00 79.58           C  
ATOM   3832  CD1 TRP A 493      31.389   3.691  10.680  1.00 79.58           C  
ATOM   3833  CD2 TRP A 493      31.913   5.330  12.125  1.00 79.58           C  
ATOM   3834  CE2 TRP A 493      31.967   5.895  10.816  1.00 79.58           C  
ATOM   3835  CE3 TRP A 493      32.229   6.182  13.208  1.00 79.58           C  
ATOM   3836  NE1 TRP A 493      31.642   4.851   9.977  1.00 79.58           N  
ATOM   3837  CH2 TRP A 493      32.603   8.061  11.692  1.00 79.58           C  
ATOM   3838  CZ2 TRP A 493      32.303   7.238  10.593  1.00 79.58           C  
ATOM   3839  CZ3 TRP A 493      32.568   7.532  12.995  1.00 79.58           C  
ATOM   3840  N   TYR A 494      28.983   5.264  13.775  1.00 80.87           N  
ATOM   3841  CA  TYR A 494      28.693   6.622  14.249  1.00 80.87           C  
ATOM   3842  C   TYR A 494      27.475   6.713  15.181  1.00 80.87           C  
ATOM   3843  CB  TYR A 494      28.542   7.553  13.037  1.00 80.87           C  
ATOM   3844  O   TYR A 494      27.246   7.763  15.783  1.00 80.87           O  
ATOM   3845  CG  TYR A 494      27.531   7.080  12.009  1.00 80.87           C  
ATOM   3846  CD1 TYR A 494      27.952   6.243  10.956  1.00 80.87           C  
ATOM   3847  CD2 TYR A 494      26.178   7.459  12.108  1.00 80.87           C  
ATOM   3848  CE1 TYR A 494      27.020   5.757  10.020  1.00 80.87           C  
ATOM   3849  CE2 TYR A 494      25.255   7.005  11.146  1.00 80.87           C  
ATOM   3850  OH  TYR A 494      24.757   5.673   9.227  1.00 80.87           O  
ATOM   3851  CZ  TYR A 494      25.666   6.137  10.118  1.00 80.87           C  
ATOM   3852  N   TRP A 495      26.689   5.644  15.340  1.00 78.73           N  
ATOM   3853  CA  TRP A 495      25.585   5.631  16.297  1.00 78.73           C  
ATOM   3854  C   TRP A 495      26.023   5.062  17.638  1.00 78.73           C  
ATOM   3855  CB  TRP A 495      24.377   4.890  15.739  1.00 78.73           C  
ATOM   3856  O   TRP A 495      26.302   3.870  17.778  1.00 78.73           O  
ATOM   3857  CG  TRP A 495      23.662   5.578  14.619  1.00 78.73           C  
ATOM   3858  CD1 TRP A 495      23.463   6.907  14.450  1.00 78.73           C  
ATOM   3859  CD2 TRP A 495      23.002   4.943  13.498  1.00 78.73           C  
ATOM   3860  CE2 TRP A 495      22.431   5.941  12.660  1.00 78.73           C  
ATOM   3861  CE3 TRP A 495      22.772   3.607  13.157  1.00 78.73           C  
ATOM   3862  NE1 TRP A 495      22.721   7.122  13.301  1.00 78.73           N  
ATOM   3863  CH2 TRP A 495      21.494   4.282  11.192  1.00 78.73           C  
ATOM   3864  CZ2 TRP A 495      21.710   5.631  11.502  1.00 78.73           C  
ATOM   3865  CZ3 TRP A 495      22.013   3.286  12.029  1.00 78.73           C  
ATOM   3866  N   HIS A 496      26.016   5.925  18.653  1.00 71.99           N  
ATOM   3867  CA  HIS A 496      26.227   5.522  20.036  1.00 71.99           C  
ATOM   3868  C   HIS A 496      25.213   4.447  20.441  1.00 71.99           C  
ATOM   3869  CB  HIS A 496      26.148   6.749  20.951  1.00 71.99           C  
ATOM   3870  O   HIS A 496      24.022   4.553  20.152  1.00 71.99           O  
ATOM   3871  CG  HIS A 496      27.149   7.817  20.588  1.00 71.99           C  
ATOM   3872  CD2 HIS A 496      26.884   9.138  20.344  1.00 71.99           C  
ATOM   3873  ND1 HIS A 496      28.501   7.633  20.395  1.00 71.99           N  
ATOM   3874  CE1 HIS A 496      29.035   8.814  20.043  1.00 71.99           C  
ATOM   3875  NE2 HIS A 496      28.089   9.763  20.010  1.00 71.99           N  
ATOM   3876  N   GLY A 497      25.698   3.398  21.096  1.00 65.10           N  
ATOM   3877  CA  GLY A 497      24.884   2.286  21.553  1.00 65.10           C  
ATOM   3878  C   GLY A 497      25.372   1.727  22.872  1.00 65.10           C  
ATOM   3879  O   GLY A 497      26.478   2.032  23.321  1.00 65.10           O  
ATOM   3880  N   ASP A 498      24.526   0.914  23.494  1.00 66.43           N  
ATOM   3881  CA  ASP A 498      24.895   0.185  24.699  1.00 66.43           C  
ATOM   3882  C   ASP A 498      26.014  -0.813  24.367  1.00 66.43           C  
ATOM   3883  CB  ASP A 498      23.648  -0.496  25.280  1.00 66.43           C  
ATOM   3884  O   ASP A 498      25.870  -1.665  23.493  1.00 66.43           O  
ATOM   3885  CG  ASP A 498      23.842  -1.040  26.700  1.00 66.43           C  
ATOM   3886  OD1 ASP A 498      24.998  -1.309  27.107  1.00 66.43           O  
ATOM   3887  OD2 ASP A 498      22.809  -1.230  27.377  1.00 66.43           O  
ATOM   3888  N   VAL A 499      27.138  -0.722  25.079  1.00 61.52           N  
ATOM   3889  CA  VAL A 499      28.314  -1.581  24.863  1.00 61.52           C  
ATOM   3890  C   VAL A 499      27.949  -3.070  24.977  1.00 61.52           C  
ATOM   3891  CB  VAL A 499      29.433  -1.204  25.859  1.00 61.52           C  
ATOM   3892  O   VAL A 499      28.593  -3.926  24.368  1.00 61.52           O  
ATOM   3893  CG1 VAL A 499      30.735  -1.977  25.607  1.00 61.52           C  
ATOM   3894  CG2 VAL A 499      29.780   0.292  25.781  1.00 61.52           C  
ATOM   3895  N   ASN A 500      26.882  -3.388  25.717  1.00 64.05           N  
ATOM   3896  CA  ASN A 500      26.425  -4.754  25.944  1.00 64.05           C  
ATOM   3897  C   ASN A 500      25.739  -5.411  24.730  1.00 64.05           C  
ATOM   3898  CB  ASN A 500      25.506  -4.749  27.172  1.00 64.05           C  
ATOM   3899  O   ASN A 500      25.643  -6.639  24.710  1.00 64.05           O  
ATOM   3900  CG  ASN A 500      26.237  -4.341  28.437  1.00 64.05           C  
ATOM   3901  ND2 ASN A 500      25.675  -3.434  29.196  1.00 64.05           N  
ATOM   3902  OD1 ASN A 500      27.312  -4.822  28.756  1.00 64.05           O  
ATOM   3903  N   SER A 501      25.284  -4.653  23.720  1.00 68.09           N  
ATOM   3904  CA  SER A 501      24.627  -5.204  22.518  1.00 68.09           C  
ATOM   3905  C   SER A 501      25.568  -5.397  21.319  1.00 68.09           C  
ATOM   3906  CB  SER A 501      23.369  -4.406  22.135  1.00 68.09           C  
ATOM   3907  O   SER A 501      25.126  -5.849  20.266  1.00 68.09           O  
ATOM   3908  OG  SER A 501      23.662  -3.047  21.897  1.00 68.09           O  
ATOM   3909  N   ASN A 502      26.877  -5.166  21.476  1.00 76.58           N  
ATOM   3910  CA  ASN A 502      27.879  -5.157  20.393  1.00 76.58           C  
ATOM   3911  C   ASN A 502      28.156  -6.510  19.700  1.00 76.58           C  
ATOM   3912  CB  ASN A 502      29.186  -4.567  20.958  1.00 76.58           C  
ATOM   3913  O   ASN A 502      29.068  -6.608  18.877  1.00 76.58           O  
ATOM   3914  CG  ASN A 502      29.124  -3.071  21.188  1.00 76.58           C  
ATOM   3915  ND2 ASN A 502      30.088  -2.522  21.885  1.00 76.58           N  
ATOM   3916  OD1 ASN A 502      28.252  -2.365  20.721  1.00 76.58           O  
ATOM   3917  N   LYS A 503      27.413  -7.579  20.004  1.00 86.89           N  
ATOM   3918  CA  LYS A 503      27.572  -8.871  19.324  1.00 86.89           C  
ATOM   3919  C   LYS A 503      26.510  -9.043  18.244  1.00 86.89           C  
ATOM   3920  CB  LYS A 503      27.626 -10.017  20.345  1.00 86.89           C  
ATOM   3921  O   LYS A 503      25.317  -8.911  18.507  1.00 86.89           O  
ATOM   3922  CG  LYS A 503      28.001 -11.344  19.665  1.00 86.89           C  
ATOM   3923  CD  LYS A 503      28.402 -12.432  20.670  1.00 86.89           C  
ATOM   3924  CE  LYS A 503      28.625 -13.755  19.917  1.00 86.89           C  
ATOM   3925  NZ  LYS A 503      28.780 -14.913  20.834  1.00 86.89           N  
ATOM   3926  N   VAL A 504      26.950  -9.426  17.049  1.00 90.86           N  
ATOM   3927  CA  VAL A 504      26.057  -9.841  15.962  1.00 90.86           C  
ATOM   3928  C   VAL A 504      25.327 -11.137  16.355  1.00 90.86           C  
ATOM   3929  CB  VAL A 504      26.819  -9.966  14.629  1.00 90.86           C  
ATOM   3930  O   VAL A 504      25.933 -12.090  16.864  1.00 90.86           O  
ATOM   3931  CG1 VAL A 504      25.887 -10.360  13.481  1.00 90.86           C  
ATOM   3932  CG2 VAL A 504      27.492  -8.638  14.245  1.00 90.86           C  
ATOM   3933  N   VAL A 505      24.009 -11.152  16.169  1.00 92.19           N  
ATOM   3934  CA  VAL A 505      23.103 -12.265  16.516  1.00 92.19           C  
ATOM   3935  C   VAL A 505      22.229 -12.722  15.351  1.00 92.19           C  
ATOM   3936  CB  VAL A 505      22.194 -11.919  17.710  1.00 92.19           C  
ATOM   3937  O   VAL A 505      21.586 -13.756  15.466  1.00 92.19           O  
ATOM   3938  CG1 VAL A 505      22.999 -11.707  18.995  1.00 92.19           C  
ATOM   3939  CG2 VAL A 505      21.323 -10.697  17.434  1.00 92.19           C  
ATOM   3940  N   MET A 506      22.227 -11.988  14.238  1.00 93.47           N  
ATOM   3941  CA  MET A 506      21.544 -12.364  13.001  1.00 93.47           C  
ATOM   3942  C   MET A 506      22.410 -11.962  11.799  1.00 93.47           C  
ATOM   3943  CB  MET A 506      20.173 -11.677  13.001  1.00 93.47           C  
ATOM   3944  O   MET A 506      23.004 -10.883  11.812  1.00 93.47           O  
ATOM   3945  CG  MET A 506      19.311 -12.027  11.788  1.00 93.47           C  
ATOM   3946  SD  MET A 506      17.664 -11.266  11.841  1.00 93.47           S  
ATOM   3947  CE  MET A 506      16.832 -12.392  12.991  1.00 93.47           C  
ATOM   3948  N   SER A 507      22.505 -12.809  10.774  1.00 94.66           N  
ATOM   3949  CA  SER A 507      23.293 -12.562   9.555  1.00 94.66           C  
ATOM   3950  C   SER A 507      22.606 -13.130   8.315  1.00 94.66           C  
ATOM   3951  CB  SER A 507      24.716 -13.131   9.676  1.00 94.66           C  
ATOM   3952  O   SER A 507      21.593 -13.823   8.425  1.00 94.66           O  
ATOM   3953  OG  SER A 507      24.718 -14.537   9.799  1.00 94.66           O  
ATOM   3954  N   GLY A 508      23.124 -12.782   7.132  1.00 94.92           N  
ATOM   3955  CA  GLY A 508      22.625 -13.311   5.860  1.00 94.92           C  
ATOM   3956  C   GLY A 508      21.173 -12.936   5.562  1.00 94.92           C  
ATOM   3957  O   GLY A 508      20.488 -13.671   4.852  1.00 94.92           O  
ATOM   3958  N   VAL A 509      20.684 -11.830   6.136  1.00 96.55           N  
ATOM   3959  CA  VAL A 509      19.287 -11.415   5.997  1.00 96.55           C  
ATOM   3960  C   VAL A 509      19.023 -10.990   4.559  1.00 96.55           C  
ATOM   3961  CB  VAL A 509      18.889 -10.296   6.975  1.00 96.55           C  
ATOM   3962  O   VAL A 509      19.667 -10.083   4.037  1.00 96.55           O  
ATOM   3963  CG1 VAL A 509      17.386 -10.010   6.867  1.00 96.55           C  
ATOM   3964  CG2 VAL A 509      19.179 -10.687   8.429  1.00 96.55           C  
ATOM   3965  N   LYS A 510      18.050 -11.646   3.934  1.00 96.92           N  
ATOM   3966  CA  LYS A 510      17.528 -11.313   2.618  1.00 96.92           C  
ATOM   3967  C   LYS A 510      16.010 -11.385   2.640  1.00 96.92           C  
ATOM   3968  CB  LYS A 510      18.151 -12.244   1.561  1.00 96.92           C  
ATOM   3969  O   LYS A 510      15.430 -12.457   2.839  1.00 96.92           O  
ATOM   3970  CG  LYS A 510      17.894 -11.737   0.133  1.00 96.92           C  
ATOM   3971  CD  LYS A 510      18.781 -10.522  -0.190  1.00 96.92           C  
ATOM   3972  CE  LYS A 510      18.173  -9.645  -1.288  1.00 96.92           C  
ATOM   3973  NZ  LYS A 510      18.360  -8.214  -0.944  1.00 96.92           N  
ATOM   3974  N   CYS A 511      15.379 -10.241   2.432  1.00 95.54           N  
ATOM   3975  CA  CYS A 511      13.929 -10.118   2.413  1.00 95.54           C  
ATOM   3976  C   CYS A 511      13.410 -10.061   0.968  1.00 95.54           C  
ATOM   3977  CB  CYS A 511      13.524  -8.894   3.244  1.00 95.54           C  
ATOM   3978  O   CYS A 511      14.098  -9.598   0.059  1.00 95.54           O  
ATOM   3979  SG  CYS A 511      14.016  -8.911   5.000  1.00 95.54           S  
ATOM   3980  N   SER A 512      12.182 -10.532   0.767  1.00 91.99           N  
ATOM   3981  CA  SER A 512      11.385 -10.286  -0.441  1.00 91.99           C  
ATOM   3982  C   SER A 512      10.682  -8.928  -0.402  1.00 91.99           C  
ATOM   3983  CB  SER A 512      10.337 -11.390  -0.624  1.00 91.99           C  
ATOM   3984  O   SER A 512      10.283  -8.425  -1.444  1.00 91.99           O  
ATOM   3985  OG  SER A 512       9.404 -11.406   0.446  1.00 91.99           O  
ATOM   3986  N   GLY A 513      10.508  -8.355   0.795  1.00 89.00           N  
ATOM   3987  CA  GLY A 513       9.798  -7.097   1.036  1.00 89.00           C  
ATOM   3988  C   GLY A 513       8.367  -7.292   1.542  1.00 89.00           C  
ATOM   3989  O   GLY A 513       7.756  -6.340   2.026  1.00 89.00           O  
ATOM   3990  N   THR A 514       7.839  -8.520   1.519  1.00 88.15           N  
ATOM   3991  CA  THR A 514       6.462  -8.853   1.951  1.00 88.15           C  
ATOM   3992  C   THR A 514       6.376  -9.394   3.379  1.00 88.15           C  
ATOM   3993  CB  THR A 514       5.795  -9.844   0.987  1.00 88.15           C  
ATOM   3994  O   THR A 514       5.289  -9.602   3.920  1.00 88.15           O  
ATOM   3995  CG2 THR A 514       5.708  -9.298  -0.435  1.00 88.15           C  
ATOM   3996  OG1 THR A 514       6.483 -11.079   0.953  1.00 88.15           O  
ATOM   3997  N   GLU A 515       7.517  -9.626   4.021  1.00 91.39           N  
ATOM   3998  CA  GLU A 515       7.586 -10.244   5.336  1.00 91.39           C  
ATOM   3999  C   GLU A 515       6.988  -9.356   6.439  1.00 91.39           C  
ATOM   4000  CB  GLU A 515       9.034 -10.618   5.675  1.00 91.39           C  
ATOM   4001  O   GLU A 515       7.189  -8.143   6.484  1.00 91.39           O  
ATOM   4002  CG  GLU A 515       9.626 -11.687   4.743  1.00 91.39           C  
ATOM   4003  CD  GLU A 515      10.252 -11.152   3.447  1.00 91.39           C  
ATOM   4004  OE1 GLU A 515      10.822 -11.966   2.690  1.00 91.39           O  
ATOM   4005  OE2 GLU A 515      10.137  -9.950   3.123  1.00 91.39           O  
ATOM   4006  N   LEU A 516       6.289  -9.977   7.395  1.00 89.35           N  
ATOM   4007  CA  LEU A 516       5.705  -9.290   8.559  1.00 89.35           C  
ATOM   4008  C   LEU A 516       6.746  -8.873   9.612  1.00 89.35           C  
ATOM   4009  CB  LEU A 516       4.687 -10.235   9.220  1.00 89.35           C  
ATOM   4010  O   LEU A 516       6.453  -8.050  10.475  1.00 89.35           O  
ATOM   4011  CG  LEU A 516       3.367 -10.406   8.455  1.00 89.35           C  
ATOM   4012  CD1 LEU A 516       2.644 -11.631   9.011  1.00 89.35           C  
ATOM   4013  CD2 LEU A 516       2.449  -9.210   8.685  1.00 89.35           C  
ATOM   4014  N   SER A 517       7.923  -9.499   9.604  1.00 93.08           N  
ATOM   4015  CA  SER A 517       9.027  -9.182  10.512  1.00 93.08           C  
ATOM   4016  C   SER A 517      10.348  -9.651   9.938  1.00 93.08           C  
ATOM   4017  CB  SER A 517       8.855  -9.839  11.890  1.00 93.08           C  
ATOM   4018  O   SER A 517      10.373 -10.628   9.191  1.00 93.08           O  
ATOM   4019  OG  SER A 517       8.939 -11.248  11.844  1.00 93.08           O  
ATOM   4020  N   LEU A 518      11.445  -9.070  10.413  1.00 94.93           N  
ATOM   4021  CA  LEU A 518      12.795  -9.416   9.986  1.00 94.93           C  
ATOM   4022  C   LEU A 518      13.118 -10.910  10.164  1.00 94.93           C  
ATOM   4023  CB  LEU A 518      13.769  -8.525  10.776  1.00 94.93           C  
ATOM   4024  O   LEU A 518      13.734 -11.522   9.301  1.00 94.93           O  
ATOM   4025  CG  LEU A 518      15.159  -8.437  10.128  1.00 94.93           C  
ATOM   4026  CD1 LEU A 518      15.071  -7.738   8.770  1.00 94.93           C  
ATOM   4027  CD2 LEU A 518      16.094  -7.650  11.043  1.00 94.93           C  
ATOM   4028  N   ALA A 519      12.605 -11.531  11.230  1.00 91.63           N  
ATOM   4029  CA  ALA A 519      12.781 -12.963  11.500  1.00 91.63           C  
ATOM   4030  C   ALA A 519      12.013 -13.902  10.541  1.00 91.63           C  
ATOM   4031  CB  ALA A 519      12.383 -13.214  12.960  1.00 91.63           C  
ATOM   4032  O   ALA A 519      12.161 -15.115  10.630  1.00 91.63           O  
ATOM   4033  N   HIS A 520      11.148 -13.371   9.669  1.00 91.72           N  
ATOM   4034  CA  HIS A 520      10.491 -14.152   8.614  1.00 91.72           C  
ATOM   4035  C   HIS A 520      11.240 -14.070   7.279  1.00 91.72           C  
ATOM   4036  CB  HIS A 520       9.037 -13.694   8.429  1.00 91.72           C  
ATOM   4037  O   HIS A 520      10.935 -14.849   6.377  1.00 91.72           O  
ATOM   4038  CG  HIS A 520       8.130 -13.970   9.598  1.00 91.72           C  
ATOM   4039  CD2 HIS A 520       7.790 -15.193  10.108  1.00 91.72           C  
ATOM   4040  ND1 HIS A 520       7.457 -13.028  10.335  1.00 91.72           N  
ATOM   4041  CE1 HIS A 520       6.760 -13.660  11.288  1.00 91.72           C  
ATOM   4042  NE2 HIS A 520       6.916 -14.987  11.185  1.00 91.72           N  
ATOM   4043  N   CYS A 521      12.193 -13.141   7.142  1.00 94.22           N  
ATOM   4044  CA  CYS A 521      13.056 -13.089   5.972  1.00 94.22           C  
ATOM   4045  C   CYS A 521      13.970 -14.315   5.943  1.00 94.22           C  
ATOM   4046  CB  CYS A 521      13.856 -11.784   5.964  1.00 94.22           C  
ATOM   4047  O   CYS A 521      14.203 -14.966   6.963  1.00 94.22           O  
ATOM   4048  SG  CYS A 521      12.835 -10.290   5.927  1.00 94.22           S  
ATOM   4049  N   ARG A 522      14.529 -14.630   4.773  1.00 95.62           N  
ATOM   4050  CA  ARG A 522      15.597 -15.627   4.712  1.00 95.62           C  
ATOM   4051  C   ARG A 522      16.790 -15.071   5.486  1.00 95.62           C  
ATOM   4052  CB  ARG A 522      15.929 -15.922   3.248  1.00 95.62           C  
ATOM   4053  O   ARG A 522      17.232 -13.970   5.192  1.00 95.62           O  
ATOM   4054  CG  ARG A 522      17.081 -16.923   3.126  1.00 95.62           C  
ATOM   4055  CD  ARG A 522      17.364 -17.204   1.652  1.00 95.62           C  
ATOM   4056  NE  ARG A 522      18.563 -18.045   1.506  1.00 95.62           N  
ATOM   4057  NH1 ARG A 522      18.290 -18.569  -0.710  1.00 95.62           N  
ATOM   4058  NH2 ARG A 522      20.079 -19.323   0.401  1.00 95.62           N  
ATOM   4059  CZ  ARG A 522      18.968 -18.643   0.403  1.00 95.62           C  
ATOM   4060  N   HIS A 523      17.304 -15.815   6.453  1.00 94.24           N  
ATOM   4061  CA  HIS A 523      18.497 -15.439   7.204  1.00 94.24           C  
ATOM   4062  C   HIS A 523      19.246 -16.692   7.661  1.00 94.24           C  
ATOM   4063  CB  HIS A 523      18.106 -14.507   8.366  1.00 94.24           C  
ATOM   4064  O   HIS A 523      18.687 -17.795   7.653  1.00 94.24           O  
ATOM   4065  CG  HIS A 523      17.223 -15.124   9.422  1.00 94.24           C  
ATOM   4066  CD2 HIS A 523      15.885 -14.910   9.621  1.00 94.24           C  
ATOM   4067  ND1 HIS A 523      17.644 -15.951  10.431  1.00 94.24           N  
ATOM   4068  CE1 HIS A 523      16.595 -16.252  11.205  1.00 94.24           C  
ATOM   4069  NE2 HIS A 523      15.495 -15.629  10.761  1.00 94.24           N  
ATOM   4070  N   ASP A 524      20.505 -16.526   8.052  1.00 91.41           N  
ATOM   4071  CA  ASP A 524      21.273 -17.603   8.675  1.00 91.41           C  
ATOM   4072  C   ASP A 524      20.646 -17.938  10.034  1.00 91.41           C  
ATOM   4073  CB  ASP A 524      22.746 -17.210   8.824  1.00 91.41           C  
ATOM   4074  O   ASP A 524      20.126 -17.051  10.711  1.00 91.41           O  
ATOM   4075  CG  ASP A 524      23.399 -16.790   7.504  1.00 91.41           C  
ATOM   4076  OD1 ASP A 524      23.086 -17.407   6.458  1.00 91.41           O  
ATOM   4077  OD2 ASP A 524      24.201 -15.825   7.560  1.00 91.41           O  
ATOM   4078  N   GLY A 525      20.631 -19.217  10.418  1.00 84.17           N  
ATOM   4079  CA  GLY A 525      20.017 -19.672  11.669  1.00 84.17           C  
ATOM   4080  C   GLY A 525      20.789 -19.228  12.921  1.00 84.17           C  
ATOM   4081  O   GLY A 525      21.183 -18.079  13.074  1.00 84.17           O  
ATOM   4082  N   GLU A 526      21.020 -20.157  13.846  1.00 82.35           N  
ATOM   4083  CA  GLU A 526      21.850 -19.891  15.037  1.00 82.35           C  
ATOM   4084  C   GLU A 526      23.329 -19.632  14.671  1.00 82.35           C  
ATOM   4085  CB  GLU A 526      21.741 -21.097  15.983  1.00 82.35           C  
ATOM   4086  O   GLU A 526      24.039 -18.905  15.374  1.00 82.35           O  
ATOM   4087  CG  GLU A 526      20.348 -21.290  16.616  1.00 82.35           C  
ATOM   4088  CD  GLU A 526      20.029 -20.326  17.774  1.00 82.35           C  
ATOM   4089  OE1 GLU A 526      18.821 -20.077  17.990  1.00 82.35           O  
ATOM   4090  OE2 GLU A 526      20.975 -19.883  18.467  1.00 82.35           O  
ATOM   4091  N   ASP A 527      23.785 -20.197  13.548  1.00 87.37           N  
ATOM   4092  CA  ASP A 527      25.152 -20.082  13.037  1.00 87.37           C  
ATOM   4093  C   ASP A 527      25.352 -18.765  12.274  1.00 87.37           C  
ATOM   4094  CB  ASP A 527      25.507 -21.310  12.184  1.00 87.37           C  
ATOM   4095  O   ASP A 527      25.354 -18.711  11.045  1.00 87.37           O  
ATOM   4096  CG  ASP A 527      25.533 -22.613  12.987  1.00 87.37           C  
ATOM   4097  OD1 ASP A 527      26.005 -22.587  14.147  1.00 87.37           O  
ATOM   4098  OD2 ASP A 527      25.091 -23.640  12.424  1.00 87.37           O  
ATOM   4099  N   VAL A 528      25.518 -17.680  13.028  1.00 89.60           N  
ATOM   4100  CA  VAL A 528      25.786 -16.344  12.482  1.00 89.60           C  
ATOM   4101  C   VAL A 528      27.182 -16.237  11.867  1.00 89.60           C  
ATOM   4102  CB  VAL A 528      25.604 -15.224  13.527  1.00 89.60           C  
ATOM   4103  O   VAL A 528      28.190 -16.326  12.574  1.00 89.60           O  
ATOM   4104  CG1 VAL A 528      24.271 -14.519  13.338  1.00 89.60           C  
ATOM   4105  CG2 VAL A 528      25.691 -15.663  14.998  1.00 89.60           C  
ATOM   4106  N   ALA A 529      27.241 -15.933  10.570  1.00 90.75           N  
ATOM   4107  CA  ALA A 529      28.463 -15.625   9.836  1.00 90.75           C  
ATOM   4108  C   ALA A 529      28.456 -14.154   9.394  1.00 90.75           C  
ATOM   4109  CB  ALA A 529      28.590 -16.596   8.657  1.00 90.75           C  
ATOM   4110  O   ALA A 529      27.675 -13.749   8.539  1.00 90.75           O  
ATOM   4111  N   CYS A 530      29.339 -13.340   9.975  1.00 91.04           N  
ATOM   4112  CA  CYS A 530      29.498 -11.933   9.604  1.00 91.04           C  
ATOM   4113  C   CYS A 530      30.990 -11.619   9.408  1.00 91.04           C  
ATOM   4114  CB  CYS A 530      28.850 -11.047  10.675  1.00 91.04           C  
ATOM   4115  O   CYS A 530      31.784 -11.960  10.294  1.00 91.04           O  
ATOM   4116  SG  CYS A 530      28.567  -9.322  10.180  1.00 91.04           S  
ATOM   4117  N   PRO A 531      31.399 -11.005   8.281  1.00 90.34           N  
ATOM   4118  CA  PRO A 531      32.792 -10.647   8.037  1.00 90.34           C  
ATOM   4119  C   PRO A 531      33.343  -9.724   9.126  1.00 90.34           C  
ATOM   4120  CB  PRO A 531      32.823  -9.961   6.667  1.00 90.34           C  
ATOM   4121  O   PRO A 531      32.640  -8.841   9.618  1.00 90.34           O  
ATOM   4122  CG  PRO A 531      31.575 -10.491   5.970  1.00 90.34           C  
ATOM   4123  CD  PRO A 531      30.589 -10.684   7.118  1.00 90.34           C  
ATOM   4124  N   GLN A 532      34.620  -9.897   9.476  1.00 83.35           N  
ATOM   4125  CA  GLN A 532      35.307  -8.927  10.327  1.00 83.35           C  
ATOM   4126  C   GLN A 532      35.540  -7.630   9.546  1.00 83.35           C  
ATOM   4127  CB  GLN A 532      36.631  -9.488  10.865  1.00 83.35           C  
ATOM   4128  O   GLN A 532      36.064  -7.662   8.434  1.00 83.35           O  
ATOM   4129  CG  GLN A 532      36.403 -10.573  11.927  1.00 83.35           C  
ATOM   4130  CD  GLN A 532      37.653 -10.868  12.752  1.00 83.35           C  
ATOM   4131  NE2 GLN A 532      37.502 -11.459  13.916  1.00 83.35           N  
ATOM   4132  OE1 GLN A 532      38.781 -10.585  12.392  1.00 83.35           O  
ATOM   4133  N   GLY A 533      35.152  -6.495  10.127  1.00 83.36           N  
ATOM   4134  CA  GLY A 533      35.265  -5.179   9.498  1.00 83.36           C  
ATOM   4135  C   GLY A 533      34.125  -4.241   9.893  1.00 83.36           C  
ATOM   4136  O   GLY A 533      33.469  -4.445  10.916  1.00 83.36           O  
ATOM   4137  N   GLY A 534      33.877  -3.222   9.065  1.00 76.25           N  
ATOM   4138  CA  GLY A 534      32.854  -2.197   9.303  1.00 76.25           C  
ATOM   4139  C   GLY A 534      31.430  -2.755   9.441  1.00 76.25           C  
ATOM   4140  O   GLY A 534      30.665  -2.334  10.305  1.00 76.25           O  
ATOM   4141  N   VAL A 535      31.097  -3.800   8.683  1.00 78.68           N  
ATOM   4142  CA  VAL A 535      29.776  -4.459   8.731  1.00 78.68           C  
ATOM   4143  C   VAL A 535      29.460  -5.132  10.072  1.00 78.68           C  
ATOM   4144  CB  VAL A 535      29.633  -5.481   7.590  1.00 78.68           C  
ATOM   4145  O   VAL A 535      28.295  -5.412  10.370  1.00 78.68           O  
ATOM   4146  CG1 VAL A 535      29.679  -4.782   6.227  1.00 78.68           C  
ATOM   4147  CG2 VAL A 535      30.707  -6.581   7.629  1.00 78.68           C  
ATOM   4148  N   GLN A 536      30.477  -5.374  10.909  1.00 78.35           N  
ATOM   4149  CA  GLN A 536      30.303  -5.924  12.252  1.00 78.35           C  
ATOM   4150  C   GLN A 536      29.765  -4.880  13.242  1.00 78.35           C  
ATOM   4151  CB  GLN A 536      31.623  -6.559  12.718  1.00 78.35           C  
ATOM   4152  O   GLN A 536      29.258  -5.268  14.292  1.00 78.35           O  
ATOM   4153  CG  GLN A 536      31.411  -7.539  13.881  1.00 78.35           C  
ATOM   4154  CD  GLN A 536      32.660  -8.334  14.246  1.00 78.35           C  
ATOM   4155  NE2 GLN A 536      32.560  -9.218  15.215  1.00 78.35           N  
ATOM   4156  OE1 GLN A 536      33.743  -8.199  13.701  1.00 78.35           O  
ATOM   4157  N   TYR A 537      29.795  -3.584  12.901  1.00 78.48           N  
ATOM   4158  CA  TYR A 537      29.109  -2.534  13.669  1.00 78.48           C  
ATOM   4159  C   TYR A 537      27.586  -2.590  13.543  1.00 78.48           C  
ATOM   4160  CB  TYR A 537      29.632  -1.144  13.283  1.00 78.48           C  
ATOM   4161  O   TYR A 537      26.897  -1.867  14.258  1.00 78.48           O  
ATOM   4162  CG  TYR A 537      31.041  -0.896  13.773  1.00 78.48           C  
ATOM   4163  CD1 TYR A 537      31.266  -0.617  15.133  1.00 78.48           C  
ATOM   4164  CD2 TYR A 537      32.126  -0.958  12.884  1.00 78.48           C  
ATOM   4165  CE1 TYR A 537      32.578  -0.418  15.600  1.00 78.48           C  
ATOM   4166  CE2 TYR A 537      33.441  -0.779  13.343  1.00 78.48           C  
ATOM   4167  OH  TYR A 537      34.933  -0.320  15.161  1.00 78.48           O  
ATOM   4168  CZ  TYR A 537      33.667  -0.508  14.708  1.00 78.48           C  
ATOM   4169  N   GLY A 538      27.074  -3.470  12.684  1.00 89.26           N  
ATOM   4170  CA  GLY A 538      25.660  -3.757  12.549  1.00 89.26           C  
ATOM   4171  C   GLY A 538      24.974  -2.954  11.450  1.00 89.26           C  
ATOM   4172  O   GLY A 538      25.459  -1.917  11.002  1.00 89.26           O  
ATOM   4173  N   ALA A 539      23.832  -3.477  11.019  1.00 95.67           N  
ATOM   4174  CA  ALA A 539      22.943  -2.844  10.065  1.00 95.67           C  
ATOM   4175  C   ALA A 539      22.121  -1.716  10.703  1.00 95.67           C  
ATOM   4176  CB  ALA A 539      22.022  -3.912   9.481  1.00 95.67           C  
ATOM   4177  O   ALA A 539      21.772  -1.749  11.889  1.00 95.67           O  
ATOM   4178  N   GLY A 540      21.757  -0.744   9.877  1.00 96.04           N  
ATOM   4179  CA  GLY A 540      21.000   0.437  10.252  1.00 96.04           C  
ATOM   4180  C   GLY A 540      19.851   0.742   9.315  1.00 96.04           C  
ATOM   4181  O   GLY A 540      19.875   0.350   8.146  1.00 96.04           O  
ATOM   4182  N   VAL A 541      18.876   1.501   9.809  1.00 97.49           N  
ATOM   4183  CA  VAL A 541      17.781   2.031   8.987  1.00 97.49           C  
ATOM   4184  C   VAL A 541      17.485   3.482   9.343  1.00 97.49           C  
ATOM   4185  CB  VAL A 541      16.502   1.175   9.088  1.00 97.49           C  
ATOM   4186  O   VAL A 541      17.745   3.913  10.468  1.00 97.49           O  
ATOM   4187  CG1 VAL A 541      16.773  -0.282   8.703  1.00 97.49           C  
ATOM   4188  CG2 VAL A 541      15.880   1.178  10.487  1.00 97.49           C  
ATOM   4189  N   ALA A 542      16.921   4.204   8.381  1.00 96.88           N  
ATOM   4190  CA  ALA A 542      16.120   5.397   8.618  1.00 96.88           C  
ATOM   4191  C   ALA A 542      14.743   5.179   7.983  1.00 96.88           C  
ATOM   4192  CB  ALA A 542      16.828   6.641   8.077  1.00 96.88           C  
ATOM   4193  O   ALA A 542      14.650   4.585   6.905  1.00 96.88           O  
ATOM   4194  N   CYS A 543      13.695   5.617   8.669  1.00 97.18           N  
ATOM   4195  CA  CYS A 543      12.306   5.398   8.299  1.00 97.18           C  
ATOM   4196  C   CYS A 543      11.580   6.724   8.032  1.00 97.18           C  
ATOM   4197  CB  CYS A 543      11.608   4.584   9.397  1.00 97.18           C  
ATOM   4198  O   CYS A 543      11.957   7.769   8.565  1.00 97.18           O  
ATOM   4199  SG  CYS A 543      12.417   3.044   9.927  1.00 97.18           S  
ATOM   4200  N   SER A 544      10.522   6.667   7.229  1.00 94.66           N  
ATOM   4201  CA  SER A 544       9.660   7.794   6.868  1.00 94.66           C  
ATOM   4202  C   SER A 544       8.219   7.313   6.705  1.00 94.66           C  
ATOM   4203  CB  SER A 544      10.139   8.410   5.551  1.00 94.66           C  
ATOM   4204  O   SER A 544       7.983   6.205   6.236  1.00 94.66           O  
ATOM   4205  OG  SER A 544       9.289   9.469   5.158  1.00 94.66           O  
ATOM   4206  N   GLU A 545       7.239   8.151   7.035  1.00 90.20           N  
ATOM   4207  CA  GLU A 545       5.818   7.824   6.831  1.00 90.20           C  
ATOM   4208  C   GLU A 545       5.402   7.819   5.349  1.00 90.20           C  
ATOM   4209  CB  GLU A 545       4.936   8.799   7.625  1.00 90.20           C  
ATOM   4210  O   GLU A 545       4.349   7.278   5.019  1.00 90.20           O  
ATOM   4211  CG  GLU A 545       5.086   8.679   9.152  1.00 90.20           C  
ATOM   4212  CD  GLU A 545       4.654   7.317   9.737  1.00 90.20           C  
ATOM   4213  OE1 GLU A 545       5.259   6.910  10.753  1.00 90.20           O  
ATOM   4214  OE2 GLU A 545       3.687   6.691   9.235  1.00 90.20           O  
ATOM   4215  N   THR A 546       6.217   8.397   4.463  1.00 92.63           N  
ATOM   4216  CA  THR A 546       5.967   8.501   3.017  1.00 92.63           C  
ATOM   4217  C   THR A 546       7.172   8.039   2.199  1.00 92.63           C  
ATOM   4218  CB  THR A 546       5.604   9.939   2.614  1.00 92.63           C  
ATOM   4219  O   THR A 546       8.311   8.078   2.681  1.00 92.63           O  
ATOM   4220  CG2 THR A 546       4.285  10.397   3.234  1.00 92.63           C  
ATOM   4221  OG1 THR A 546       6.591  10.852   3.037  1.00 92.63           O  
ATOM   4222  N   ALA A 547       6.909   7.607   0.965  1.00 97.02           N  
ATOM   4223  CA  ALA A 547       7.909   7.289  -0.050  1.00 97.02           C  
ATOM   4224  C   ALA A 547       7.385   7.652  -1.460  1.00 97.02           C  
ATOM   4225  CB  ALA A 547       8.267   5.799   0.064  1.00 97.02           C  
ATOM   4226  O   ALA A 547       6.165   7.654  -1.665  1.00 97.02           O  
ATOM   4227  N   PRO A 548       8.270   7.960  -2.428  1.00 98.17           N  
ATOM   4228  CA  PRO A 548       7.905   8.105  -3.843  1.00 98.17           C  
ATOM   4229  C   PRO A 548       7.475   6.760  -4.462  1.00 98.17           C  
ATOM   4230  CB  PRO A 548       9.162   8.659  -4.518  1.00 98.17           C  
ATOM   4231  O   PRO A 548       7.608   5.714  -3.829  1.00 98.17           O  
ATOM   4232  CG  PRO A 548      10.278   8.035  -3.690  1.00 98.17           C  
ATOM   4233  CD  PRO A 548       9.715   8.071  -2.274  1.00 98.17           C  
ATOM   4234  N   ASP A 549       6.951   6.776  -5.684  1.00 98.23           N  
ATOM   4235  CA  ASP A 549       6.571   5.574  -6.450  1.00 98.23           C  
ATOM   4236  C   ASP A 549       6.757   5.861  -7.939  1.00 98.23           C  
ATOM   4237  CB  ASP A 549       5.102   5.210  -6.149  1.00 98.23           C  
ATOM   4238  O   ASP A 549       6.003   6.658  -8.503  1.00 98.23           O  
ATOM   4239  CG  ASP A 549       4.621   3.904  -6.786  1.00 98.23           C  
ATOM   4240  OD1 ASP A 549       5.468   3.159  -7.306  1.00 98.23           O  
ATOM   4241  OD2 ASP A 549       3.402   3.620  -6.721  1.00 98.23           O  
ATOM   4242  N   LEU A 550       7.797   5.301  -8.557  1.00 98.26           N  
ATOM   4243  CA  LEU A 550       8.156   5.617  -9.931  1.00 98.26           C  
ATOM   4244  C   LEU A 550       7.523   4.656 -10.930  1.00 98.26           C  
ATOM   4245  CB  LEU A 550       9.672   5.684 -10.132  1.00 98.26           C  
ATOM   4246  O   LEU A 550       7.698   3.441 -10.862  1.00 98.26           O  
ATOM   4247  CG  LEU A 550      10.415   6.720  -9.272  1.00 98.26           C  
ATOM   4248  CD1 LEU A 550      11.874   6.716  -9.728  1.00 98.26           C  
ATOM   4249  CD2 LEU A 550       9.857   8.138  -9.425  1.00 98.26           C  
ATOM   4250  N   VAL A 551       6.865   5.211 -11.949  1.00 97.95           N  
ATOM   4251  CA  VAL A 551       6.204   4.409 -12.986  1.00 97.95           C  
ATOM   4252  C   VAL A 551       6.523   4.931 -14.377  1.00 97.95           C  
ATOM   4253  CB  VAL A 551       4.685   4.317 -12.754  1.00 97.95           C  
ATOM   4254  O   VAL A 551       6.420   6.124 -14.653  1.00 97.95           O  
ATOM   4255  CG1 VAL A 551       4.105   3.198 -13.627  1.00 97.95           C  
ATOM   4256  CG2 VAL A 551       4.347   3.976 -11.300  1.00 97.95           C  
ATOM   4257  N   LEU A 552       6.898   4.028 -15.287  1.00 97.70           N  
ATOM   4258  CA  LEU A 552       7.111   4.382 -16.689  1.00 97.70           C  
ATOM   4259  C   LEU A 552       5.770   4.512 -17.419  1.00 97.70           C  
ATOM   4260  CB  LEU A 552       7.996   3.328 -17.380  1.00 97.70           C  
ATOM   4261  O   LEU A 552       4.932   3.613 -17.348  1.00 97.70           O  
ATOM   4262  CG  LEU A 552       8.629   3.819 -18.697  1.00 97.70           C  
ATOM   4263  CD1 LEU A 552       9.712   4.878 -18.492  1.00 97.70           C  
ATOM   4264  CD2 LEU A 552       9.299   2.638 -19.389  1.00 97.70           C  
ATOM   4265  N   ASN A 553       5.592   5.549 -18.233  1.00 97.28           N  
ATOM   4266  CA  ASN A 553       4.471   5.590 -19.166  1.00 97.28           C  
ATOM   4267  C   ASN A 553       4.708   4.604 -20.328  1.00 97.28           C  
ATOM   4268  CB  ASN A 553       4.217   7.028 -19.627  1.00 97.28           C  
ATOM   4269  O   ASN A 553       5.400   4.905 -21.306  1.00 97.28           O  
ATOM   4270  CG  ASN A 553       2.921   7.146 -20.407  1.00 97.28           C  
ATOM   4271  ND2 ASN A 553       2.296   8.294 -20.402  1.00 97.28           N  
ATOM   4272  OD1 ASN A 553       2.479   6.216 -21.063  1.00 97.28           O  
ATOM   4273  N   ALA A 554       4.126   3.408 -20.218  1.00 96.92           N  
ATOM   4274  CA  ALA A 554       4.255   2.350 -21.221  1.00 96.92           C  
ATOM   4275  C   ALA A 554       3.650   2.735 -22.583  1.00 96.92           C  
ATOM   4276  CB  ALA A 554       3.590   1.086 -20.665  1.00 96.92           C  
ATOM   4277  O   ALA A 554       4.166   2.329 -23.628  1.00 96.92           O  
ATOM   4278  N   GLU A 555       2.582   3.536 -22.590  1.00 95.30           N  
ATOM   4279  CA  GLU A 555       1.946   3.993 -23.824  1.00 95.30           C  
ATOM   4280  C   GLU A 555       2.866   4.951 -24.590  1.00 95.30           C  
ATOM   4281  CB  GLU A 555       0.584   4.622 -23.498  1.00 95.30           C  
ATOM   4282  O   GLU A 555       3.054   4.796 -25.799  1.00 95.30           O  
ATOM   4283  CG  GLU A 555      -0.168   4.909 -24.799  1.00 95.30           C  
ATOM   4284  CD  GLU A 555      -1.596   5.434 -24.617  1.00 95.30           C  
ATOM   4285  OE1 GLU A 555      -2.228   5.629 -25.683  1.00 95.30           O  
ATOM   4286  OE2 GLU A 555      -2.036   5.621 -23.465  1.00 95.30           O  
ATOM   4287  N   MET A 556       3.526   5.869 -23.878  1.00 96.65           N  
ATOM   4288  CA  MET A 556       4.504   6.792 -24.458  1.00 96.65           C  
ATOM   4289  C   MET A 556       5.649   6.044 -25.154  1.00 96.65           C  
ATOM   4290  CB  MET A 556       5.039   7.714 -23.355  1.00 96.65           C  
ATOM   4291  O   MET A 556       6.007   6.376 -26.286  1.00 96.65           O  
ATOM   4292  CG  MET A 556       5.978   8.799 -23.890  1.00 96.65           C  
ATOM   4293  SD  MET A 556       5.266   9.944 -25.107  1.00 96.65           S  
ATOM   4294  CE  MET A 556       3.947  10.711 -24.121  1.00 96.65           C  
ATOM   4295  N   VAL A 557       6.191   4.993 -24.528  1.00 97.38           N  
ATOM   4296  CA  VAL A 557       7.219   4.134 -25.143  1.00 97.38           C  
ATOM   4297  C   VAL A 557       6.692   3.515 -26.439  1.00 97.38           C  
ATOM   4298  CB  VAL A 557       7.663   3.027 -24.170  1.00 97.38           C  
ATOM   4299  O   VAL A 557       7.360   3.580 -27.472  1.00 97.38           O  
ATOM   4300  CG1 VAL A 557       8.639   2.029 -24.809  1.00 97.38           C  
ATOM   4301  CG2 VAL A 557       8.349   3.615 -22.933  1.00 97.38           C  
ATOM   4302  N   GLN A 558       5.477   2.958 -26.420  1.00 96.88           N  
ATOM   4303  CA  GLN A 558       4.875   2.326 -27.597  1.00 96.88           C  
ATOM   4304  C   GLN A 558       4.690   3.310 -28.761  1.00 96.88           C  
ATOM   4305  CB  GLN A 558       3.523   1.702 -27.214  1.00 96.88           C  
ATOM   4306  O   GLN A 558       4.976   2.965 -29.907  1.00 96.88           O  
ATOM   4307  CG  GLN A 558       3.072   0.684 -28.272  1.00 96.88           C  
ATOM   4308  CD  GLN A 558       1.828  -0.080 -27.841  1.00 96.88           C  
ATOM   4309  NE2 GLN A 558       0.647   0.380 -28.189  1.00 96.88           N  
ATOM   4310  OE1 GLN A 558       1.888  -1.118 -27.197  1.00 96.88           O  
ATOM   4311  N   GLN A 559       4.222   4.526 -28.472  1.00 96.82           N  
ATOM   4312  CA  GLN A 559       3.925   5.552 -29.476  1.00 96.82           C  
ATOM   4313  C   GLN A 559       5.185   6.190 -30.079  1.00 96.82           C  
ATOM   4314  CB  GLN A 559       3.061   6.642 -28.825  1.00 96.82           C  
ATOM   4315  O   GLN A 559       5.172   6.605 -31.237  1.00 96.82           O  
ATOM   4316  CG  GLN A 559       1.632   6.192 -28.461  1.00 96.82           C  
ATOM   4317  CD  GLN A 559       0.841   7.313 -27.783  1.00 96.82           C  
ATOM   4318  NE2 GLN A 559      -0.390   7.101 -27.376  1.00 96.82           N  
ATOM   4319  OE1 GLN A 559       1.304   8.433 -27.646  1.00 96.82           O  
ATOM   4320  N   THR A 560       6.272   6.268 -29.310  1.00 97.67           N  
ATOM   4321  CA  THR A 560       7.499   6.989 -29.694  1.00 97.67           C  
ATOM   4322  C   THR A 560       8.625   6.085 -30.186  1.00 97.67           C  
ATOM   4323  CB  THR A 560       8.009   7.868 -28.548  1.00 97.67           C  
ATOM   4324  O   THR A 560       9.714   6.577 -30.482  1.00 97.67           O  
ATOM   4325  CG2 THR A 560       7.009   8.957 -28.164  1.00 97.67           C  
ATOM   4326  OG1 THR A 560       8.292   7.087 -27.413  1.00 97.67           O  
ATOM   4327  N   THR A 561       8.393   4.774 -30.285  1.00 97.67           N  
ATOM   4328  CA  THR A 561       9.426   3.830 -30.719  1.00 97.67           C  
ATOM   4329  C   THR A 561       9.694   3.919 -32.226  1.00 97.67           C  
ATOM   4330  CB  THR A 561       9.095   2.389 -30.316  1.00 97.67           C  
ATOM   4331  O   THR A 561       8.778   3.756 -33.034  1.00 97.67           O  
ATOM   4332  CG2 THR A 561      10.157   1.415 -30.824  1.00 97.67           C  
ATOM   4333  OG1 THR A 561       9.115   2.219 -28.919  1.00 97.67           O  
ATOM   4334  N   TYR A 562      10.959   4.081 -32.629  1.00 96.85           N  
ATOM   4335  CA  TYR A 562      11.392   3.979 -34.032  1.00 96.85           C  
ATOM   4336  C   TYR A 562      12.856   3.534 -34.171  1.00 96.85           C  
ATOM   4337  CB  TYR A 562      11.148   5.304 -34.776  1.00 96.85           C  
ATOM   4338  O   TYR A 562      13.608   3.481 -33.198  1.00 96.85           O  
ATOM   4339  CG  TYR A 562      11.941   6.482 -34.253  1.00 96.85           C  
ATOM   4340  CD1 TYR A 562      11.426   7.221 -33.176  1.00 96.85           C  
ATOM   4341  CD2 TYR A 562      13.173   6.848 -34.831  1.00 96.85           C  
ATOM   4342  CE1 TYR A 562      12.143   8.304 -32.652  1.00 96.85           C  
ATOM   4343  CE2 TYR A 562      13.889   7.948 -34.321  1.00 96.85           C  
ATOM   4344  OH  TYR A 562      14.064   9.718 -32.708  1.00 96.85           O  
ATOM   4345  CZ  TYR A 562      13.378   8.669 -33.222  1.00 96.85           C  
ATOM   4346  N   LEU A 563      13.255   3.195 -35.402  1.00 97.35           N  
ATOM   4347  CA  LEU A 563      14.644   2.889 -35.752  1.00 97.35           C  
ATOM   4348  C   LEU A 563      15.317   4.086 -36.421  1.00 97.35           C  
ATOM   4349  CB  LEU A 563      14.730   1.657 -36.671  1.00 97.35           C  
ATOM   4350  O   LEU A 563      14.740   4.696 -37.321  1.00 97.35           O  
ATOM   4351  CG  LEU A 563      14.215   0.347 -36.060  1.00 97.35           C  
ATOM   4352  CD1 LEU A 563      14.495  -0.806 -37.024  1.00 97.35           C  
ATOM   4353  CD2 LEU A 563      14.875   0.040 -34.719  1.00 97.35           C  
ATOM   4354  N   GLU A 564      16.558   4.358 -36.034  1.00 96.43           N  
ATOM   4355  CA  GLU A 564      17.438   5.320 -36.696  1.00 96.43           C  
ATOM   4356  C   GLU A 564      18.778   4.653 -37.031  1.00 96.43           C  
ATOM   4357  CB  GLU A 564      17.635   6.556 -35.799  1.00 96.43           C  
ATOM   4358  O   GLU A 564      19.432   4.100 -36.151  1.00 96.43           O  
ATOM   4359  CG  GLU A 564      18.411   7.665 -36.535  1.00 96.43           C  
ATOM   4360  CD  GLU A 564      18.811   8.859 -35.653  1.00 96.43           C  
ATOM   4361  OE1 GLU A 564      19.120   9.928 -36.215  1.00 96.43           O  
ATOM   4362  OE2 GLU A 564      18.920   8.706 -34.416  1.00 96.43           O  
ATOM   4363  N   ASP A 565      19.208   4.729 -38.292  1.00 96.16           N  
ATOM   4364  CA  ASP A 565      20.583   4.403 -38.679  1.00 96.16           C  
ATOM   4365  C   ASP A 565      21.419   5.690 -38.620  1.00 96.16           C  
ATOM   4366  CB  ASP A 565      20.621   3.739 -40.070  1.00 96.16           C  
ATOM   4367  O   ASP A 565      21.331   6.543 -39.507  1.00 96.16           O  
ATOM   4368  CG  ASP A 565      20.114   2.286 -40.081  1.00 96.16           C  
ATOM   4369  OD1 ASP A 565      20.349   1.542 -39.108  1.00 96.16           O  
ATOM   4370  OD2 ASP A 565      19.528   1.833 -41.094  1.00 96.16           O  
ATOM   4371  N   ARG A 566      22.221   5.853 -37.562  1.00 95.64           N  
ATOM   4372  CA  ARG A 566      22.983   7.082 -37.305  1.00 95.64           C  
ATOM   4373  C   ARG A 566      24.473   6.876 -37.607  1.00 95.64           C  
ATOM   4374  CB  ARG A 566      22.677   7.584 -35.885  1.00 95.64           C  
ATOM   4375  O   ARG A 566      25.062   5.909 -37.118  1.00 95.64           O  
ATOM   4376  CG  ARG A 566      23.154   9.027 -35.643  1.00 95.64           C  
ATOM   4377  CD  ARG A 566      22.480   9.609 -34.395  1.00 95.64           C  
ATOM   4378  NE  ARG A 566      23.076  10.890 -33.949  1.00 95.64           N  
ATOM   4379  NH1 ARG A 566      22.157  10.866 -31.854  1.00 95.64           N  
ATOM   4380  NH2 ARG A 566      23.487  12.521 -32.373  1.00 95.64           N  
ATOM   4381  CZ  ARG A 566      22.896  11.430 -32.753  1.00 95.64           C  
ATOM   4382  N   PRO A 567      25.106   7.738 -38.424  1.00 95.80           N  
ATOM   4383  CA  PRO A 567      26.521   7.614 -38.750  1.00 95.80           C  
ATOM   4384  C   PRO A 567      27.406   7.903 -37.535  1.00 95.80           C  
ATOM   4385  CB  PRO A 567      26.775   8.601 -39.888  1.00 95.80           C  
ATOM   4386  O   PRO A 567      27.118   8.794 -36.732  1.00 95.80           O  
ATOM   4387  CG  PRO A 567      25.719   9.675 -39.646  1.00 95.80           C  
ATOM   4388  CD  PRO A 567      24.530   8.858 -39.147  1.00 95.80           C  
ATOM   4389  N   MET A 568      28.526   7.187 -37.445  1.00 94.04           N  
ATOM   4390  CA  MET A 568      29.440   7.227 -36.299  1.00 94.04           C  
ATOM   4391  C   MET A 568      29.984   8.623 -35.973  1.00 94.04           C  
ATOM   4392  CB  MET A 568      30.608   6.276 -36.567  1.00 94.04           C  
ATOM   4393  O   MET A 568      30.127   8.954 -34.799  1.00 94.04           O  
ATOM   4394  CG  MET A 568      30.237   4.818 -36.301  1.00 94.04           C  
ATOM   4395  SD  MET A 568      29.930   4.428 -34.560  1.00 94.04           S  
ATOM   4396  CE  MET A 568      31.610   4.648 -33.922  1.00 94.04           C  
ATOM   4397  N   PHE A 569      30.227   9.480 -36.971  1.00 91.03           N  
ATOM   4398  CA  PHE A 569      30.715  10.844 -36.724  1.00 91.03           C  
ATOM   4399  C   PHE A 569      29.742  11.707 -35.896  1.00 91.03           C  
ATOM   4400  CB  PHE A 569      31.060  11.538 -38.052  1.00 91.03           C  
ATOM   4401  O   PHE A 569      30.170  12.676 -35.277  1.00 91.03           O  
ATOM   4402  CG  PHE A 569      29.867  12.087 -38.815  1.00 91.03           C  
ATOM   4403  CD1 PHE A 569      29.239  11.313 -39.805  1.00 91.03           C  
ATOM   4404  CD2 PHE A 569      29.385  13.381 -38.533  1.00 91.03           C  
ATOM   4405  CE1 PHE A 569      28.121  11.820 -40.494  1.00 91.03           C  
ATOM   4406  CE2 PHE A 569      28.271  13.889 -39.223  1.00 91.03           C  
ATOM   4407  CZ  PHE A 569      27.630  13.103 -40.196  1.00 91.03           C  
ATOM   4408  N   MET A 570      28.444  11.372 -35.869  1.00 92.78           N  
ATOM   4409  CA  MET A 570      27.443  12.056 -35.035  1.00 92.78           C  
ATOM   4410  C   MET A 570      27.278  11.433 -33.645  1.00 92.78           C  
ATOM   4411  CB  MET A 570      26.079  12.099 -35.742  1.00 92.78           C  
ATOM   4412  O   MET A 570      26.499  11.952 -32.848  1.00 92.78           O  
ATOM   4413  CG  MET A 570      26.104  12.978 -36.990  1.00 92.78           C  
ATOM   4414  SD  MET A 570      24.480  13.595 -37.515  1.00 92.78           S  
ATOM   4415  CE  MET A 570      23.789  12.133 -38.311  1.00 92.78           C  
ATOM   4416  N   LEU A 571      27.964  10.322 -33.370  1.00 92.96           N  
ATOM   4417  CA  LEU A 571      27.852   9.530 -32.144  1.00 92.96           C  
ATOM   4418  C   LEU A 571      29.129   9.577 -31.295  1.00 92.96           C  
ATOM   4419  CB  LEU A 571      27.477   8.085 -32.513  1.00 92.96           C  
ATOM   4420  O   LEU A 571      29.303   8.747 -30.410  1.00 92.96           O  
ATOM   4421  CG  LEU A 571      26.080   7.899 -33.117  1.00 92.96           C  
ATOM   4422  CD1 LEU A 571      25.927   6.444 -33.557  1.00 92.96           C  
ATOM   4423  CD2 LEU A 571      24.992   8.229 -32.093  1.00 92.96           C  
ATOM   4424  N   GLN A 572      30.027  10.534 -31.547  1.00 89.67           N  
ATOM   4425  CA  GLN A 572      31.298  10.621 -30.826  1.00 89.67           C  
ATOM   4426  C   GLN A 572      31.088  10.753 -29.310  1.00 89.67           C  
ATOM   4427  CB  GLN A 572      32.128  11.776 -31.399  1.00 89.67           C  
ATOM   4428  O   GLN A 572      31.683   9.998 -28.551  1.00 89.67           O  
ATOM   4429  CG  GLN A 572      33.534  11.773 -30.787  1.00 89.67           C  
ATOM   4430  CD  GLN A 572      34.477  12.798 -31.396  1.00 89.67           C  
ATOM   4431  NE2 GLN A 572      35.624  12.973 -30.782  1.00 89.67           N  
ATOM   4432  OE1 GLN A 572      34.225  13.440 -32.408  1.00 89.67           O  
ATOM   4433  N   CYS A 573      30.176  11.630 -28.885  1.00 90.20           N  
ATOM   4434  CA  CYS A 573      29.852  11.780 -27.468  1.00 90.20           C  
ATOM   4435  C   CYS A 573      29.220  10.506 -26.885  1.00 90.20           C  
ATOM   4436  CB  CYS A 573      28.942  12.998 -27.304  1.00 90.20           C  
ATOM   4437  O   CYS A 573      29.655  10.002 -25.857  1.00 90.20           O  
ATOM   4438  SG  CYS A 573      28.702  13.407 -25.573  1.00 90.20           S  
ATOM   4439  N   ALA A 574      28.255   9.915 -27.597  1.00 89.99           N  
ATOM   4440  CA  ALA A 574      27.619   8.668 -27.181  1.00 89.99           C  
ATOM   4441  C   ALA A 574      28.607   7.492 -27.051  1.00 89.99           C  
ATOM   4442  CB  ALA A 574      26.522   8.339 -28.195  1.00 89.99           C  
ATOM   4443  O   ALA A 574      28.383   6.593 -26.248  1.00 89.99           O  
ATOM   4444  N   MET A 575      29.692   7.476 -27.831  1.00 89.24           N  
ATOM   4445  CA  MET A 575      30.767   6.496 -27.674  1.00 89.24           C  
ATOM   4446  C   MET A 575      31.555   6.724 -26.378  1.00 89.24           C  
ATOM   4447  CB  MET A 575      31.708   6.574 -28.884  1.00 89.24           C  
ATOM   4448  O   MET A 575      31.864   5.765 -25.677  1.00 89.24           O  
ATOM   4449  CG  MET A 575      32.792   5.488 -28.845  1.00 89.24           C  
ATOM   4450  SD  MET A 575      32.195   3.796 -29.083  1.00 89.24           S  
ATOM   4451  CE  MET A 575      31.927   3.898 -30.856  1.00 89.24           C  
ATOM   4452  N   GLU A 576      31.887   7.979 -26.069  1.00 86.23           N  
ATOM   4453  CA  GLU A 576      32.655   8.359 -24.875  1.00 86.23           C  
ATOM   4454  C   GLU A 576      31.866   8.088 -23.580  1.00 86.23           C  
ATOM   4455  CB  GLU A 576      33.107   9.831 -25.008  1.00 86.23           C  
ATOM   4456  O   GLU A 576      32.442   7.612 -22.602  1.00 86.23           O  
ATOM   4457  CG  GLU A 576      34.190  10.001 -26.100  1.00 86.23           C  
ATOM   4458  CD  GLU A 576      34.561  11.458 -26.457  1.00 86.23           C  
ATOM   4459  OE1 GLU A 576      35.328  11.637 -27.442  1.00 86.23           O  
ATOM   4460  OE2 GLU A 576      34.097  12.400 -25.783  1.00 86.23           O  
ATOM   4461  N   GLU A 577      30.543   8.266 -23.614  1.00 84.76           N  
ATOM   4462  CA  GLU A 577      29.616   7.976 -22.506  1.00 84.76           C  
ATOM   4463  C   GLU A 577      29.158   6.498 -22.443  1.00 84.76           C  
ATOM   4464  CB  GLU A 577      28.420   8.943 -22.579  1.00 84.76           C  
ATOM   4465  O   GLU A 577      28.306   6.138 -21.637  1.00 84.76           O  
ATOM   4466  CG  GLU A 577      28.792  10.420 -22.351  1.00 84.76           C  
ATOM   4467  CD  GLU A 577      29.281  10.764 -20.932  1.00 84.76           C  
ATOM   4468  OE1 GLU A 577      29.817  11.885 -20.778  1.00 84.76           O  
ATOM   4469  OE2 GLU A 577      29.074   9.960 -19.994  1.00 84.76           O  
ATOM   4470  N   ASN A 578      29.738   5.603 -23.256  1.00 87.34           N  
ATOM   4471  CA  ASN A 578      29.418   4.163 -23.306  1.00 87.34           C  
ATOM   4472  C   ASN A 578      27.951   3.830 -23.664  1.00 87.34           C  
ATOM   4473  CB  ASN A 578      29.898   3.438 -22.034  1.00 87.34           C  
ATOM   4474  O   ASN A 578      27.400   2.824 -23.214  1.00 87.34           O  
ATOM   4475  CG  ASN A 578      31.363   3.669 -21.744  1.00 87.34           C  
ATOM   4476  ND2 ASN A 578      31.668   4.445 -20.733  1.00 87.34           N  
ATOM   4477  OD1 ASN A 578      32.247   3.156 -22.412  1.00 87.34           O  
ATOM   4478  N   CYS A 579      27.339   4.630 -24.538  1.00 89.93           N  
ATOM   4479  CA  CYS A 579      25.950   4.473 -24.976  1.00 89.93           C  
ATOM   4480  C   CYS A 579      25.744   3.581 -26.209  1.00 89.93           C  
ATOM   4481  CB  CYS A 579      25.312   5.847 -25.161  1.00 89.93           C  
ATOM   4482  O   CYS A 579      24.637   3.506 -26.749  1.00 89.93           O  
ATOM   4483  SG  CYS A 579      25.425   6.916 -23.714  1.00 89.93           S  
ATOM   4484  N   LEU A 580      26.798   2.932 -26.700  1.00 92.35           N  
ATOM   4485  CA  LEU A 580      26.781   2.075 -27.888  1.00 92.35           C  
ATOM   4486  C   LEU A 580      27.244   0.662 -27.530  1.00 92.35           C  
ATOM   4487  CB  LEU A 580      27.669   2.689 -28.981  1.00 92.35           C  
ATOM   4488  O   LEU A 580      27.988   0.482 -26.567  1.00 92.35           O  
ATOM   4489  CG  LEU A 580      27.270   4.104 -29.435  1.00 92.35           C  
ATOM   4490  CD1 LEU A 580      28.314   4.609 -30.428  1.00 92.35           C  
ATOM   4491  CD2 LEU A 580      25.897   4.135 -30.110  1.00 92.35           C  
ATOM   4492  N   SER A 581      26.835  -0.341 -28.315  1.00 91.73           N  
ATOM   4493  CA  SER A 581      27.279  -1.721 -28.070  1.00 91.73           C  
ATOM   4494  C   SER A 581      28.776  -1.890 -28.353  1.00 91.73           C  
ATOM   4495  CB  SER A 581      26.448  -2.754 -28.849  1.00 91.73           C  
ATOM   4496  O   SER A 581      29.384  -1.118 -29.100  1.00 91.73           O  
ATOM   4497  OG  SER A 581      26.853  -2.862 -30.204  1.00 91.73           O  
ATOM   4498  N   ALA A 582      29.384  -2.949 -27.820  1.00 92.33           N  
ATOM   4499  CA  ALA A 582      30.816  -3.212 -27.936  1.00 92.33           C  
ATOM   4500  C   ALA A 582      31.343  -3.255 -29.388  1.00 92.33           C  
ATOM   4501  CB  ALA A 582      31.102  -4.533 -27.211  1.00 92.33           C  
ATOM   4502  O   ALA A 582      32.506  -2.924 -29.629  1.00 92.33           O  
ATOM   4503  N   SER A 583      30.517  -3.631 -30.377  1.00 93.65           N  
ATOM   4504  CA  SER A 583      30.924  -3.640 -31.794  1.00 93.65           C  
ATOM   4505  C   SER A 583      31.152  -2.234 -32.362  1.00 93.65           C  
ATOM   4506  CB  SER A 583      29.897  -4.384 -32.651  1.00 93.65           C  
ATOM   4507  O   SER A 583      31.887  -2.065 -33.343  1.00 93.65           O  
ATOM   4508  OG  SER A 583      28.707  -3.637 -32.768  1.00 93.65           O  
ATOM   4509  N   ALA A 584      30.583  -1.204 -31.731  1.00 93.49           N  
ATOM   4510  CA  ALA A 584      30.749   0.181 -32.140  1.00 93.49           C  
ATOM   4511  C   ALA A 584      32.220   0.626 -32.051  1.00 93.49           C  
ATOM   4512  CB  ALA A 584      29.801   1.040 -31.302  1.00 93.49           C  
ATOM   4513  O   ALA A 584      32.679   1.376 -32.910  1.00 93.49           O  
ATOM   4514  N   ALA A 585      32.999   0.083 -31.106  1.00 92.33           N  
ATOM   4515  CA  ALA A 585      34.425   0.383 -30.950  1.00 92.33           C  
ATOM   4516  C   ALA A 585      35.281   0.024 -32.185  1.00 92.33           C  
ATOM   4517  CB  ALA A 585      34.929  -0.367 -29.710  1.00 92.33           C  
ATOM   4518  O   ALA A 585      36.370   0.566 -32.363  1.00 92.33           O  
ATOM   4519  N   GLN A 586      34.804  -0.890 -33.039  1.00 92.46           N  
ATOM   4520  CA  GLN A 586      35.488  -1.319 -34.269  1.00 92.46           C  
ATOM   4521  C   GLN A 586      34.835  -0.759 -35.543  1.00 92.46           C  
ATOM   4522  CB  GLN A 586      35.550  -2.854 -34.315  1.00 92.46           C  
ATOM   4523  O   GLN A 586      35.255  -1.088 -36.652  1.00 92.46           O  
ATOM   4524  CG  GLN A 586      36.307  -3.447 -33.118  1.00 92.46           C  
ATOM   4525  CD  GLN A 586      36.386  -4.969 -33.156  1.00 92.46           C  
ATOM   4526  NE2 GLN A 586      36.737  -5.593 -32.054  1.00 92.46           N  
ATOM   4527  OE1 GLN A 586      36.152  -5.637 -34.150  1.00 92.46           O  
ATOM   4528  N   THR A 587      33.792   0.061 -35.402  1.00 92.96           N  
ATOM   4529  CA  THR A 587      33.032   0.606 -36.528  1.00 92.96           C  
ATOM   4530  C   THR A 587      33.731   1.853 -37.090  1.00 92.96           C  
ATOM   4531  CB  THR A 587      31.585   0.885 -36.093  1.00 92.96           C  
ATOM   4532  O   THR A 587      34.166   2.719 -36.335  1.00 92.96           O  
ATOM   4533  CG2 THR A 587      30.717   1.351 -37.254  1.00 92.96           C  
ATOM   4534  OG1 THR A 587      30.965  -0.296 -35.622  1.00 92.96           O  
ATOM   4535  N   ASP A 588      33.843   1.958 -38.419  1.00 92.11           N  
ATOM   4536  CA  ASP A 588      34.537   3.071 -39.083  1.00 92.11           C  
ATOM   4537  C   ASP A 588      33.870   4.432 -38.773  1.00 92.11           C  
ATOM   4538  CB  ASP A 588      34.592   2.828 -40.597  1.00 92.11           C  
ATOM   4539  O   ASP A 588      32.676   4.591 -39.043  1.00 92.11           O  
ATOM   4540  CG  ASP A 588      35.367   3.938 -41.313  1.00 92.11           C  
ATOM   4541  OD1 ASP A 588      34.737   4.972 -41.647  1.00 92.11           O  
ATOM   4542  OD2 ASP A 588      36.585   3.779 -41.516  1.00 92.11           O  
ATOM   4543  N   PRO A 589      34.606   5.442 -38.266  1.00 88.86           N  
ATOM   4544  CA  PRO A 589      34.022   6.736 -37.903  1.00 88.86           C  
ATOM   4545  C   PRO A 589      33.402   7.521 -39.069  1.00 88.86           C  
ATOM   4546  CB  PRO A 589      35.163   7.534 -37.264  1.00 88.86           C  
ATOM   4547  O   PRO A 589      32.519   8.349 -38.852  1.00 88.86           O  
ATOM   4548  CG  PRO A 589      36.093   6.455 -36.719  1.00 88.86           C  
ATOM   4549  CD  PRO A 589      35.967   5.345 -37.756  1.00 88.86           C  
ATOM   4550  N   THR A 590      33.871   7.298 -40.301  1.00 87.89           N  
ATOM   4551  CA  THR A 590      33.496   8.096 -41.482  1.00 87.89           C  
ATOM   4552  C   THR A 590      32.391   7.469 -42.324  1.00 87.89           C  
ATOM   4553  CB  THR A 590      34.713   8.386 -42.375  1.00 87.89           C  
ATOM   4554  O   THR A 590      31.631   8.186 -42.972  1.00 87.89           O  
ATOM   4555  CG2 THR A 590      35.803   9.161 -41.635  1.00 87.89           C  
ATOM   4556  OG1 THR A 590      35.313   7.233 -42.926  1.00 87.89           O  
ATOM   4557  N   THR A 591      32.291   6.142 -42.320  1.00 90.81           N  
ATOM   4558  CA  THR A 591      31.373   5.377 -43.179  1.00 90.81           C  
ATOM   4559  C   THR A 591      30.453   4.444 -42.405  1.00 90.81           C  
ATOM   4560  CB  THR A 591      32.152   4.550 -44.211  1.00 90.81           C  
ATOM   4561  O   THR A 591      29.452   3.988 -42.954  1.00 90.81           O  
ATOM   4562  CG2 THR A 591      32.923   5.420 -45.200  1.00 90.81           C  
ATOM   4563  OG1 THR A 591      33.081   3.694 -43.588  1.00 90.81           O  
ATOM   4564  N   GLY A 592      30.776   4.151 -41.147  1.00 93.14           N  
ATOM   4565  CA  GLY A 592      30.006   3.253 -40.311  1.00 93.14           C  
ATOM   4566  C   GLY A 592      28.741   3.898 -39.754  1.00 93.14           C  
ATOM   4567  O   GLY A 592      28.693   5.097 -39.474  1.00 93.14           O  
ATOM   4568  N   TYR A 593      27.724   3.064 -39.566  1.00 94.97           N  
ATOM   4569  CA  TYR A 593      26.439   3.432 -38.982  1.00 94.97           C  
ATOM   4570  C   TYR A 593      26.145   2.526 -37.797  1.00 94.97           C  
ATOM   4571  CB  TYR A 593      25.315   3.330 -40.024  1.00 94.97           C  
ATOM   4572  O   TYR A 593      26.582   1.373 -37.768  1.00 94.97           O  
ATOM   4573  CG  TYR A 593      25.414   4.346 -41.144  1.00 94.97           C  
ATOM   4574  CD1 TYR A 593      24.629   5.514 -41.112  1.00 94.97           C  
ATOM   4575  CD2 TYR A 593      26.301   4.126 -42.215  1.00 94.97           C  
ATOM   4576  CE1 TYR A 593      24.746   6.469 -42.140  1.00 94.97           C  
ATOM   4577  CE2 TYR A 593      26.432   5.084 -43.235  1.00 94.97           C  
ATOM   4578  OH  TYR A 593      25.797   7.194 -44.171  1.00 94.97           O  
ATOM   4579  CZ  TYR A 593      25.658   6.261 -43.194  1.00 94.97           C  
ATOM   4580  N   ARG A 594      25.377   3.050 -36.847  1.00 96.22           N  
ATOM   4581  CA  ARG A 594      24.768   2.288 -35.760  1.00 96.22           C  
ATOM   4582  C   ARG A 594      23.262   2.306 -35.940  1.00 96.22           C  
ATOM   4583  CB  ARG A 594      25.167   2.872 -34.398  1.00 96.22           C  
ATOM   4584  O   ARG A 594      22.701   3.360 -36.240  1.00 96.22           O  
ATOM   4585  CG  ARG A 594      26.686   3.011 -34.197  1.00 96.22           C  
ATOM   4586  CD  ARG A 594      27.473   1.712 -34.411  1.00 96.22           C  
ATOM   4587  NE  ARG A 594      27.021   0.654 -33.504  1.00 96.22           N  
ATOM   4588  NH1 ARG A 594      28.216  -1.142 -34.358  1.00 96.22           N  
ATOM   4589  NH2 ARG A 594      26.919  -1.368 -32.585  1.00 96.22           N  
ATOM   4590  CZ  ARG A 594      27.383  -0.608 -33.511  1.00 96.22           C  
ATOM   4591  N   ARG A 595      22.620   1.158 -35.753  1.00 95.96           N  
ATOM   4592  CA  ARG A 595      21.166   1.035 -35.771  1.00 95.96           C  
ATOM   4593  C   ARG A 595      20.624   1.156 -34.360  1.00 95.96           C  
ATOM   4594  CB  ARG A 595      20.759  -0.279 -36.425  1.00 95.96           C  
ATOM   4595  O   ARG A 595      20.839   0.278 -33.530  1.00 95.96           O  
ATOM   4596  CG  ARG A 595      19.231  -0.320 -36.563  1.00 95.96           C  
ATOM   4597  CD  ARG A 595      18.847  -1.414 -37.544  1.00 95.96           C  
ATOM   4598  NE  ARG A 595      19.169  -0.955 -38.898  1.00 95.96           N  
ATOM   4599  NH1 ARG A 595      18.831  -2.899 -40.009  1.00 95.96           N  
ATOM   4600  NH2 ARG A 595      19.316  -1.017 -41.138  1.00 95.96           N  
ATOM   4601  CZ  ARG A 595      19.112  -1.631 -40.012  1.00 95.96           C  
ATOM   4602  N   LEU A 596      19.904   2.235 -34.106  1.00 96.19           N  
ATOM   4603  CA  LEU A 596      19.452   2.628 -32.780  1.00 96.19           C  
ATOM   4604  C   LEU A 596      17.938   2.440 -32.677  1.00 96.19           C  
ATOM   4605  CB  LEU A 596      19.891   4.082 -32.516  1.00 96.19           C  
ATOM   4606  O   LEU A 596      17.181   2.991 -33.478  1.00 96.19           O  
ATOM   4607  CG  LEU A 596      21.386   4.363 -32.778  1.00 96.19           C  
ATOM   4608  CD1 LEU A 596      21.696   5.833 -32.507  1.00 96.19           C  
ATOM   4609  CD2 LEU A 596      22.314   3.493 -31.927  1.00 96.19           C  
ATOM   4610  N   LEU A 597      17.499   1.662 -31.688  1.00 96.99           N  
ATOM   4611  CA  LEU A 597      16.101   1.558 -31.281  1.00 96.99           C  
ATOM   4612  C   LEU A 597      15.796   2.683 -30.293  1.00 96.99           C  
ATOM   4613  CB  LEU A 597      15.868   0.168 -30.660  1.00 96.99           C  
ATOM   4614  O   LEU A 597      16.124   2.561 -29.115  1.00 96.99           O  
ATOM   4615  CG  LEU A 597      14.458  -0.032 -30.072  1.00 96.99           C  
ATOM   4616  CD1 LEU A 597      13.406   0.123 -31.162  1.00 96.99           C  
ATOM   4617  CD2 LEU A 597      14.335  -1.436 -29.478  1.00 96.99           C  
ATOM   4618  N   ARG A 598      15.192   3.771 -30.771  1.00 96.77           N  
ATOM   4619  CA  ARG A 598      14.849   4.950 -29.963  1.00 96.77           C  
ATOM   4620  C   ARG A 598      13.435   4.874 -29.422  1.00 96.77           C  
ATOM   4621  CB  ARG A 598      14.991   6.211 -30.805  1.00 96.77           C  
ATOM   4622  O   ARG A 598      12.569   4.300 -30.074  1.00 96.77           O  
ATOM   4623  CG  ARG A 598      16.462   6.531 -31.028  1.00 96.77           C  
ATOM   4624  CD  ARG A 598      16.513   7.787 -31.871  1.00 96.77           C  
ATOM   4625  NE  ARG A 598      17.873   8.259 -32.022  1.00 96.77           N  
ATOM   4626  NH1 ARG A 598      18.109   9.491 -30.083  1.00 96.77           N  
ATOM   4627  NH2 ARG A 598      19.552   9.656 -31.815  1.00 96.77           N  
ATOM   4628  CZ  ARG A 598      18.512   9.116 -31.268  1.00 96.77           C  
ATOM   4629  N   PHE A 599      13.221   5.480 -28.258  1.00 97.13           N  
ATOM   4630  CA  PHE A 599      11.936   5.564 -27.560  1.00 97.13           C  
ATOM   4631  C   PHE A 599      12.004   6.663 -26.489  1.00 97.13           C  
ATOM   4632  CB  PHE A 599      11.621   4.209 -26.901  1.00 97.13           C  
ATOM   4633  O   PHE A 599      13.080   6.951 -25.975  1.00 97.13           O  
ATOM   4634  CG  PHE A 599      12.670   3.743 -25.904  1.00 97.13           C  
ATOM   4635  CD1 PHE A 599      13.837   3.091 -26.352  1.00 97.13           C  
ATOM   4636  CD2 PHE A 599      12.505   4.012 -24.532  1.00 97.13           C  
ATOM   4637  CE1 PHE A 599      14.856   2.759 -25.444  1.00 97.13           C  
ATOM   4638  CE2 PHE A 599      13.512   3.652 -23.621  1.00 97.13           C  
ATOM   4639  CZ  PHE A 599      14.694   3.049 -24.080  1.00 97.13           C  
ATOM   4640  N   SER A 600      10.883   7.274 -26.116  1.00 96.94           N  
ATOM   4641  CA  SER A 600      10.841   8.211 -24.986  1.00 96.94           C  
ATOM   4642  C   SER A 600      10.617   7.467 -23.666  1.00 96.94           C  
ATOM   4643  CB  SER A 600       9.745   9.261 -25.172  1.00 96.94           C  
ATOM   4644  O   SER A 600       9.798   6.551 -23.610  1.00 96.94           O  
ATOM   4645  OG  SER A 600       9.981  10.093 -26.298  1.00 96.94           O  
ATOM   4646  N   SER A 601      11.294   7.891 -22.600  1.00 96.50           N  
ATOM   4647  CA  SER A 601      11.052   7.444 -21.224  1.00 96.50           C  
ATOM   4648  C   SER A 601      10.390   8.573 -20.438  1.00 96.50           C  
ATOM   4649  CB  SER A 601      12.362   7.054 -20.522  1.00 96.50           C  
ATOM   4650  O   SER A 601      11.056   9.544 -20.099  1.00 96.50           O  
ATOM   4651  OG  SER A 601      12.943   5.871 -21.038  1.00 96.50           O  
ATOM   4652  N   GLN A 602       9.098   8.446 -20.133  1.00 97.41           N  
ATOM   4653  CA  GLN A 602       8.403   9.342 -19.201  1.00 97.41           C  
ATOM   4654  C   GLN A 602       8.228   8.621 -17.867  1.00 97.41           C  
ATOM   4655  CB  GLN A 602       7.053   9.758 -19.791  1.00 97.41           C  
ATOM   4656  O   GLN A 602       7.500   7.628 -17.814  1.00 97.41           O  
ATOM   4657  CG  GLN A 602       6.340  10.828 -18.948  1.00 97.41           C  
ATOM   4658  CD  GLN A 602       4.954  11.155 -19.499  1.00 97.41           C  
ATOM   4659  NE2 GLN A 602       4.667  12.386 -19.846  1.00 97.41           N  
ATOM   4660  OE1 GLN A 602       4.094  10.299 -19.634  1.00 97.41           O  
ATOM   4661  N   ILE A 603       8.906   9.087 -16.821  1.00 97.98           N  
ATOM   4662  CA  ILE A 603       8.874   8.492 -15.486  1.00 97.98           C  
ATOM   4663  C   ILE A 603       8.043   9.388 -14.575  1.00 97.98           C  
ATOM   4664  CB  ILE A 603      10.293   8.271 -14.915  1.00 97.98           C  
ATOM   4665  O   ILE A 603       8.445  10.506 -14.271  1.00 97.98           O  
ATOM   4666  CG1 ILE A 603      11.158   7.324 -15.780  1.00 97.98           C  
ATOM   4667  CG2 ILE A 603      10.170   7.664 -13.506  1.00 97.98           C  
ATOM   4668  CD1 ILE A 603      11.930   8.036 -16.896  1.00 97.98           C  
ATOM   4669  N   HIS A 604       6.898   8.884 -14.139  1.00 98.25           N  
ATOM   4670  CA  HIS A 604       6.008   9.546 -13.190  1.00 98.25           C  
ATOM   4671  C   HIS A 604       6.437   9.267 -11.758  1.00 98.25           C  
ATOM   4672  CB  HIS A 604       4.586   9.031 -13.412  1.00 98.25           C  
ATOM   4673  O   HIS A 604       6.882   8.156 -11.481  1.00 98.25           O  
ATOM   4674  CG  HIS A 604       3.965   9.512 -14.691  1.00 98.25           C  
ATOM   4675  CD2 HIS A 604       4.236   9.084 -15.959  1.00 98.25           C  
ATOM   4676  ND1 HIS A 604       3.033  10.534 -14.754  1.00 98.25           N  
ATOM   4677  CE1 HIS A 604       2.736  10.707 -16.042  1.00 98.25           C  
ATOM   4678  NE2 HIS A 604       3.454   9.855 -16.796  1.00 98.25           N  
ATOM   4679  N   ASN A 605       6.251  10.227 -10.852  1.00 98.34           N  
ATOM   4680  CA  ASN A 605       6.263   9.976  -9.413  1.00 98.34           C  
ATOM   4681  C   ASN A 605       4.834   9.992  -8.856  1.00 98.34           C  
ATOM   4682  CB  ASN A 605       7.182  10.974  -8.700  1.00 98.34           C  
ATOM   4683  O   ASN A 605       4.316  11.028  -8.435  1.00 98.34           O  
ATOM   4684  CG  ASN A 605       7.199  10.753  -7.195  1.00 98.34           C  
ATOM   4685  ND2 ASN A 605       7.687  11.714  -6.454  1.00 98.34           N  
ATOM   4686  OD1 ASN A 605       6.802   9.726  -6.654  1.00 98.34           O  
ATOM   4687  N   ASN A 606       4.243   8.805  -8.779  1.00 97.70           N  
ATOM   4688  CA  ASN A 606       2.883   8.570  -8.304  1.00 97.70           C  
ATOM   4689  C   ASN A 606       2.831   8.240  -6.803  1.00 97.70           C  
ATOM   4690  CB  ASN A 606       2.256   7.486  -9.196  1.00 97.70           C  
ATOM   4691  O   ASN A 606       1.829   7.725  -6.304  1.00 97.70           O  
ATOM   4692  CG  ASN A 606       1.922   8.005 -10.582  1.00 97.70           C  
ATOM   4693  ND2 ASN A 606       1.251   7.239 -11.401  1.00 97.70           N  
ATOM   4694  OD1 ASN A 606       2.245   9.113 -10.953  1.00 97.70           O  
ATOM   4695  N   GLY A 607       3.917   8.496  -6.070  1.00 96.51           N  
ATOM   4696  CA  GLY A 607       4.036   8.152  -4.658  1.00 96.51           C  
ATOM   4697  C   GLY A 607       3.391   9.164  -3.719  1.00 96.51           C  
ATOM   4698  O   GLY A 607       2.412   9.830  -4.036  1.00 96.51           O  
ATOM   4699  N   GLN A 608       3.956   9.265  -2.518  1.00 93.09           N  
ATOM   4700  CA  GLN A 608       3.461  10.122  -1.432  1.00 93.09           C  
ATOM   4701  C   GLN A 608       4.446  11.233  -1.041  1.00 93.09           C  
ATOM   4702  CB  GLN A 608       3.189   9.247  -0.211  1.00 93.09           C  
ATOM   4703  O   GLN A 608       4.227  11.968  -0.075  1.00 93.09           O  
ATOM   4704  CG  GLN A 608       2.229   8.082  -0.461  1.00 93.09           C  
ATOM   4705  CD  GLN A 608       2.124   7.279   0.817  1.00 93.09           C  
ATOM   4706  NE2 GLN A 608       0.998   7.276   1.484  1.00 93.09           N  
ATOM   4707  OE1 GLN A 608       3.084   6.731   1.317  1.00 93.09           O  
ATOM   4708  N   SER A 609       5.588  11.292  -1.716  1.00 94.99           N  
ATOM   4709  CA  SER A 609       6.649  12.267  -1.493  1.00 94.99           C  
ATOM   4710  C   SER A 609       7.525  12.364  -2.731  1.00 94.99           C  
ATOM   4711  CB  SER A 609       7.516  11.868  -0.291  1.00 94.99           C  
ATOM   4712  O   SER A 609       7.500  11.484  -3.588  1.00 94.99           O  
ATOM   4713  OG  SER A 609       8.147  10.614  -0.472  1.00 94.99           O  
ATOM   4714  N   ASP A 610       8.358  13.392  -2.784  1.00 97.72           N  
ATOM   4715  CA  ASP A 610       9.305  13.583  -3.875  1.00 97.72           C  
ATOM   4716  C   ASP A 610      10.334  12.448  -3.951  1.00 97.72           C  
ATOM   4717  CB  ASP A 610      10.016  14.930  -3.712  1.00 97.72           C  
ATOM   4718  O   ASP A 610      10.863  11.987  -2.932  1.00 97.72           O  
ATOM   4719  CG  ASP A 610       9.078  16.138  -3.779  1.00 97.72           C  
ATOM   4720  OD1 ASP A 610       7.849  15.965  -3.924  1.00 97.72           O  
ATOM   4721  OD2 ASP A 610       9.625  17.255  -3.672  1.00 97.72           O  
ATOM   4722  N   PHE A 611      10.664  12.034  -5.172  1.00 98.18           N  
ATOM   4723  CA  PHE A 611      11.798  11.161  -5.428  1.00 98.18           C  
ATOM   4724  C   PHE A 611      13.081  11.989  -5.421  1.00 98.18           C  
ATOM   4725  CB  PHE A 611      11.602  10.406  -6.742  1.00 98.18           C  
ATOM   4726  O   PHE A 611      13.166  13.032  -6.070  1.00 98.18           O  
ATOM   4727  CG  PHE A 611      12.689   9.382  -6.995  1.00 98.18           C  
ATOM   4728  CD1 PHE A 611      13.849   9.753  -7.696  1.00 98.18           C  
ATOM   4729  CD2 PHE A 611      12.541   8.057  -6.542  1.00 98.18           C  
ATOM   4730  CE1 PHE A 611      14.860   8.807  -7.935  1.00 98.18           C  
ATOM   4731  CE2 PHE A 611      13.548   7.109  -6.788  1.00 98.18           C  
ATOM   4732  CZ  PHE A 611      14.711   7.485  -7.482  1.00 98.18           C  
ATOM   4733  N   ARG A 612      14.090  11.544  -4.669  1.00 96.08           N  
ATOM   4734  CA  ARG A 612      15.347  12.280  -4.478  1.00 96.08           C  
ATOM   4735  C   ARG A 612      16.546  11.359  -4.691  1.00 96.08           C  
ATOM   4736  CB  ARG A 612      15.383  12.921  -3.079  1.00 96.08           C  
ATOM   4737  O   ARG A 612      16.519  10.222  -4.217  1.00 96.08           O  
ATOM   4738  CG  ARG A 612      14.309  14.003  -2.855  1.00 96.08           C  
ATOM   4739  CD  ARG A 612      14.536  15.279  -3.677  1.00 96.08           C  
ATOM   4740  NE  ARG A 612      15.727  16.027  -3.211  1.00 96.08           N  
ATOM   4741  NH1 ARG A 612      15.876  17.490  -4.961  1.00 96.08           N  
ATOM   4742  NH2 ARG A 612      17.352  17.641  -3.329  1.00 96.08           N  
ATOM   4743  CZ  ARG A 612      16.310  17.037  -3.836  1.00 96.08           C  
ATOM   4744  N   PRO A 613      17.624  11.843  -5.329  1.00 94.95           N  
ATOM   4745  CA  PRO A 613      18.828  11.052  -5.514  1.00 94.95           C  
ATOM   4746  C   PRO A 613      19.445  10.695  -4.160  1.00 94.95           C  
ATOM   4747  CB  PRO A 613      19.761  11.913  -6.368  1.00 94.95           C  
ATOM   4748  O   PRO A 613      19.458  11.496  -3.222  1.00 94.95           O  
ATOM   4749  CG  PRO A 613      19.331  13.342  -6.036  1.00 94.95           C  
ATOM   4750  CD  PRO A 613      17.828  13.196  -5.823  1.00 94.95           C  
ATOM   4751  N   LYS A 614      20.012   9.487  -4.074  1.00 91.39           N  
ATOM   4752  CA  LYS A 614      20.635   8.955  -2.852  1.00 91.39           C  
ATOM   4753  C   LYS A 614      21.738   9.863  -2.298  1.00 91.39           C  
ATOM   4754  CB  LYS A 614      21.184   7.562  -3.187  1.00 91.39           C  
ATOM   4755  O   LYS A 614      21.883   9.995  -1.084  1.00 91.39           O  
ATOM   4756  CG  LYS A 614      21.920   6.903  -2.014  1.00 91.39           C  
ATOM   4757  CD  LYS A 614      22.416   5.529  -2.457  1.00 91.39           C  
ATOM   4758  CE  LYS A 614      23.250   4.881  -1.356  1.00 91.39           C  
ATOM   4759  NZ  LYS A 614      23.715   3.553  -1.815  1.00 91.39           N  
ATOM   4760  N   ASN A 615      22.533  10.453  -3.189  1.00 91.99           N  
ATOM   4761  CA  ASN A 615      23.683  11.277  -2.841  1.00 91.99           C  
ATOM   4762  C   ASN A 615      23.446  12.740  -3.233  1.00 91.99           C  
ATOM   4763  CB  ASN A 615      24.942  10.715  -3.516  1.00 91.99           C  
ATOM   4764  O   ASN A 615      22.780  13.046  -4.222  1.00 91.99           O  
ATOM   4765  CG  ASN A 615      25.271   9.283  -3.132  1.00 91.99           C  
ATOM   4766  ND2 ASN A 615      25.637   8.468  -4.094  1.00 91.99           N  
ATOM   4767  OD1 ASN A 615      25.216   8.878  -1.981  1.00 91.99           O  
ATOM   4768  N   GLY A 616      24.049  13.657  -2.476  1.00 90.93           N  
ATOM   4769  CA  GLY A 616      24.060  15.076  -2.830  1.00 90.93           C  
ATOM   4770  C   GLY A 616      25.024  15.403  -3.979  1.00 90.93           C  
ATOM   4771  O   GLY A 616      25.768  14.546  -4.452  1.00 90.93           O  
ATOM   4772  N   ARG A 617      25.074  16.692  -4.339  1.00 94.36           N  
ATOM   4773  CA  ARG A 617      25.849  17.275  -5.458  1.00 94.36           C  
ATOM   4774  C   ARG A 617      27.296  16.795  -5.619  1.00 94.36           C  
ATOM   4775  CB  ARG A 617      25.835  18.810  -5.316  1.00 94.36           C  
ATOM   4776  O   ARG A 617      27.813  16.799  -6.725  1.00 94.36           O  
ATOM   4777  CG  ARG A 617      24.475  19.426  -5.682  1.00 94.36           C  
ATOM   4778  CD  ARG A 617      24.474  20.947  -5.487  1.00 94.36           C  
ATOM   4779  NE  ARG A 617      23.191  21.565  -5.876  1.00 94.36           N  
ATOM   4780  NH1 ARG A 617      21.911  21.152  -3.989  1.00 94.36           N  
ATOM   4781  NH2 ARG A 617      21.113  22.419  -5.606  1.00 94.36           N  
ATOM   4782  CZ  ARG A 617      22.092  21.707  -5.152  1.00 94.36           C  
ATOM   4783  N   HIS A 618      27.956  16.384  -4.538  1.00 94.97           N  
ATOM   4784  CA  HIS A 618      29.346  15.916  -4.561  1.00 94.97           C  
ATOM   4785  C   HIS A 618      29.558  14.601  -5.330  1.00 94.97           C  
ATOM   4786  CB  HIS A 618      29.838  15.757  -3.115  1.00 94.97           C  
ATOM   4787  O   HIS A 618      30.696  14.287  -5.662  1.00 94.97           O  
ATOM   4788  CG  HIS A 618      29.143  14.647  -2.361  1.00 94.97           C  
ATOM   4789  CD2 HIS A 618      29.545  13.339  -2.282  1.00 94.97           C  
ATOM   4790  ND1 HIS A 618      27.967  14.751  -1.652  1.00 94.97           N  
ATOM   4791  CE1 HIS A 618      27.669  13.537  -1.160  1.00 94.97           C  
ATOM   4792  NE2 HIS A 618      28.607  12.649  -1.507  1.00 94.97           N  
ATOM   4793  N   ALA A 619      28.496  13.825  -5.559  1.00 95.34           N  
ATOM   4794  CA  ALA A 619      28.551  12.548  -6.267  1.00 95.34           C  
ATOM   4795  C   ALA A 619      27.937  12.613  -7.674  1.00 95.34           C  
ATOM   4796  CB  ALA A 619      27.840  11.505  -5.402  1.00 95.34           C  
ATOM   4797  O   ALA A 619      27.911  11.599  -8.363  1.00 95.34           O  
ATOM   4798  N   TRP A 620      27.395  13.764  -8.080  1.00 94.86           N  
ATOM   4799  CA  TRP A 620      26.749  13.900  -9.382  1.00 94.86           C  
ATOM   4800  C   TRP A 620      27.810  14.002 -10.475  1.00 94.86           C  
ATOM   4801  CB  TRP A 620      25.800  15.101  -9.395  1.00 94.86           C  
ATOM   4802  O   TRP A 620      28.809  14.707 -10.316  1.00 94.86           O  
ATOM   4803  CG  TRP A 620      24.700  15.117  -8.372  1.00 94.86           C  
ATOM   4804  CD1 TRP A 620      24.391  14.146  -7.479  1.00 94.86           C  
ATOM   4805  CD2 TRP A 620      23.724  16.172  -8.145  1.00 94.86           C  
ATOM   4806  CE2 TRP A 620      22.900  15.808  -7.038  1.00 94.86           C  
ATOM   4807  CE3 TRP A 620      23.459  17.406  -8.769  1.00 94.86           C  
ATOM   4808  NE1 TRP A 620      23.332  14.548  -6.689  1.00 94.86           N  
ATOM   4809  CH2 TRP A 620      21.694  17.900  -7.156  1.00 94.86           C  
ATOM   4810  CZ2 TRP A 620      21.899  16.654  -6.539  1.00 94.86           C  
ATOM   4811  CZ3 TRP A 620      22.465  18.265  -8.273  1.00 94.86           C  
ATOM   4812  N   ILE A 621      27.581  13.307 -11.583  1.00 93.96           N  
ATOM   4813  CA  ILE A 621      28.519  13.223 -12.703  1.00 93.96           C  
ATOM   4814  C   ILE A 621      27.973  14.094 -13.830  1.00 93.96           C  
ATOM   4815  CB  ILE A 621      28.758  11.752 -13.113  1.00 93.96           C  
ATOM   4816  O   ILE A 621      26.792  14.031 -14.155  1.00 93.96           O  
ATOM   4817  CG1 ILE A 621      29.329  10.953 -11.913  1.00 93.96           C  
ATOM   4818  CG2 ILE A 621      29.713  11.680 -14.318  1.00 93.96           C  
ATOM   4819  CD1 ILE A 621      29.496   9.451 -12.169  1.00 93.96           C  
ATOM   4820  N   TRP A 622      28.809  14.965 -14.383  1.00 93.00           N  
ATOM   4821  CA  TRP A 622      28.436  15.762 -15.547  1.00 93.00           C  
ATOM   4822  C   TRP A 622      28.349  14.864 -16.781  1.00 93.00           C  
ATOM   4823  CB  TRP A 622      29.470  16.867 -15.740  1.00 93.00           C  
ATOM   4824  O   TRP A 622      29.281  14.103 -17.019  1.00 93.00           O  
ATOM   4825  CG  TRP A 622      29.213  17.722 -16.931  1.00 93.00           C  
ATOM   4826  CD1 TRP A 622      29.771  17.555 -18.148  1.00 93.00           C  
ATOM   4827  CD2 TRP A 622      28.299  18.847 -17.061  1.00 93.00           C  
ATOM   4828  CE2 TRP A 622      28.402  19.363 -18.388  1.00 93.00           C  
ATOM   4829  CE3 TRP A 622      27.399  19.480 -16.179  1.00 93.00           C  
ATOM   4830  NE1 TRP A 622      29.303  18.519 -19.011  1.00 93.00           N  
ATOM   4831  CH2 TRP A 622      26.809  21.119 -17.884  1.00 93.00           C  
ATOM   4832  CZ2 TRP A 622      27.679  20.494 -18.796  1.00 93.00           C  
ATOM   4833  CZ3 TRP A 622      26.662  20.607 -16.582  1.00 93.00           C  
ATOM   4834  N   HIS A 623      27.262  14.961 -17.547  1.00 90.26           N  
ATOM   4835  CA  HIS A 623      27.080  14.193 -18.776  1.00 90.26           C  
ATOM   4836  C   HIS A 623      27.304  15.092 -19.993  1.00 90.26           C
[truncated: 100,683 more chars]
