# Supplementary material for: Redox Potentials of Disulfide Bonds in LOXL2 Studied by Nonequilibrium Alchemical Simulation
Source: Front Chem. 2021 Dec 14;9:797036. doi: 10.3389/fchem.2021.797036 (PMC8713139; doi:10.3389/fchem.2021.797036)
Supplement: Supplementary file 2 [file DataSheet2.ZIP › Raw Date for Redox potential LOXL2-797036/Figure 1/Crystal structure_5ZE3_chainA.pdb]

CRYST1   73.095   61.487  137.883  90.00 102.33  90.00 P 1           1
ATOM      1  N   GLU A 322      16.319 -19.225  39.390  1.00 86.69           N
ATOM      2  CA  GLU A 322      16.361 -20.271  40.407  1.00 89.00           C
ATOM      3  C   GLU A 322      15.589 -19.817  41.646  1.00 84.17           C
ATOM      4  O   GLU A 322      15.379 -18.622  41.838  1.00 87.87           O
ATOM      5  CB  GLU A 322      17.808 -20.613  40.759  1.00 96.19           C
ATOM      6  CG  GLU A 322      17.999 -21.972  41.401  1.00102.27           C
ATOM      7  CD  GLU A 322      19.112 -21.957  42.431  1.00111.04           C
ATOM      8  OE1 GLU A 322      19.454 -20.851  42.900  1.00115.29           O
ATOM      9  OE2 GLU A 322      19.641 -23.042  42.772  1.00112.95           O
ATOM     10  N   GLN A 323      15.162 -20.775  42.477  1.00 76.68           N
ATOM     11  CA  GLN A 323      14.291 -20.496  43.619  1.00 61.84           C
ATOM     12  C   GLN A 323      15.107 -20.481  44.900  1.00 49.43           C
ATOM     13  O   GLN A 323      15.710 -21.512  45.234  1.00 57.16           O
ATOM     14  CB  GLN A 323      13.189 -21.551  43.722  1.00 62.08           C
ATOM     15  CG  GLN A 323      11.756 -21.025  43.615  1.00 63.61           C
ATOM     16  CD  GLN A 323      11.296 -20.284  44.862  1.00 66.53           C
ATOM     17  OE1 GLN A 323      10.347 -19.513  44.822  1.00 63.78           O
ATOM     18  NE2 GLN A 323      11.968 -20.530  45.977  1.00 72.74           N
ATOM     19  N   PRO A 324      15.142 -19.385  45.661  1.00 38.65           N
ATOM     20  CA  PRO A 324      15.928 -19.375  46.896  1.00 40.50           C
ATOM     21  C   PRO A 324      15.186 -20.127  47.986  1.00 33.36           C
ATOM     22  O   PRO A 324      13.961 -20.238  47.974  1.00 40.90           O
ATOM     23  CB  PRO A 324      16.052 -17.881  47.221  1.00 48.22           C
ATOM     24  CG  PRO A 324      14.730 -17.334  46.771  1.00 49.75           C
ATOM     25  CD  PRO A 324      14.280 -18.191  45.573  1.00 50.63           C
ATOM     26  N   LEU A 325      15.949 -20.684  48.918  1.00 28.70           N
ATOM     27  CA  LEU A 325      15.378 -21.533  49.951  1.00 24.19           C
ATOM     28  C   LEU A 325      15.428 -20.866  51.309  1.00 30.27           C
ATOM     29  O   LEU A 325      15.048 -21.476  52.318  1.00 23.80           O
ATOM     30  CB  LEU A 325      16.097 -22.883  49.984  1.00 39.88           C
ATOM     31  CG  LEU A 325      16.138 -23.722  48.692  1.00 50.44           C
ATOM     32  CD1 LEU A 325      14.755 -23.912  48.084  1.00 36.05           C
ATOM     33  CD2 LEU A 325      17.118 -23.166  47.647  1.00 61.12           C
ATOM     34  N   VAL A 326      15.868 -19.610  51.347  1.00 30.03           N
ATOM     35  CA  VAL A 326      16.083 -18.890  52.592  1.00 28.05           C
ATOM     36  C   VAL A 326      15.999 -17.424  52.241  1.00 30.19           C
ATOM     37  O   VAL A 326      16.348 -17.018  51.128  1.00 32.80           O
ATOM     38  CB  VAL A 326      17.438 -19.251  53.249  1.00 31.99           C
ATOM     39  CG1 VAL A 326      18.566 -18.743  52.434  1.00 24.64           C
ATOM     40  CG2 VAL A 326      17.513 -18.658  54.649  1.00 37.00           C
ATOM     41  N   ARG A 327      15.517 -16.628  53.183  1.00 33.64           N
ATOM     42  CA  ARG A 327      15.396 -15.208  52.960  1.00 17.69           C
ATOM     43  C   ARG A 327      15.304 -14.568  54.318  1.00 22.26           C
ATOM     44  O   ARG A 327      15.087 -15.232  55.322  1.00 22.35           O
ATOM     45  CB  ARG A 327      14.156 -14.877  52.154  1.00 18.15           C
ATOM     46  CG  ARG A 327      12.861 -15.221  52.906  1.00 24.25           C
ATOM     47  CD  ARG A 327      11.643 -15.129  51.986  1.00 18.79           C
ATOM     48  NE  ARG A 327      10.449 -15.294  52.789  1.00 29.10           N
ATOM     49  CZ  ARG A 327       9.217 -15.311  52.312  1.00 25.16           C
ATOM     50  NH1 ARG A 327       8.192 -15.447  53.139  1.00 25.25           N
ATOM     51  NH2 ARG A 327       9.017 -15.171  51.021  1.00 27.52           N
ATOM     52  N   LEU A 328      15.472 -13.267  54.328  1.00 24.46           N
ATOM     53  CA  LEU A 328      15.402 -12.436  55.514  1.00 21.58           C
ATOM     54  C   LEU A 328      14.178 -11.550  55.351  1.00 26.18           C
ATOM     55  O   LEU A 328      13.908 -11.103  54.235  1.00 19.86           O
ATOM     56  CB  LEU A 328      16.690 -11.584  55.635  1.00 16.16           C
ATOM     57  CG  LEU A 328      17.985 -12.412  55.573  1.00 16.54           C
ATOM     58  CD1 LEU A 328      19.243 -11.586  55.759  1.00 17.60           C
ATOM     59  CD2 LEU A 328      17.993 -13.628  56.552  1.00 16.20           C
ATOM     60  N   ARG A 329      13.420 -11.348  56.445  1.00 21.89           N
ATOM     61  CA  ARG A 329      12.324 -10.383  56.512  1.00 29.62           C
ATOM     62  C   ARG A 329      12.496  -9.528  57.751  1.00 23.94           C
ATOM     63  O   ARG A 329      13.255  -9.866  58.658  1.00 26.98           O
ATOM     64  CB  ARG A 329      10.911 -11.037  56.594  1.00 20.14           C
ATOM     65  CG  ARG A 329      10.562 -11.961  55.451  1.00 17.37           C
ATOM     66  CD  ARG A 329      10.120 -11.163  54.277  1.00 17.39           C
ATOM     67  NE  ARG A 329      11.107 -11.187  53.209  1.00 29.26           N
ATOM     68  CZ  ARG A 329      10.854 -11.571  51.978  1.00 18.42           C
ATOM     69  NH1 ARG A 329      11.812 -11.555  51.102  1.00 27.51           N
ATOM     70  NH2 ARG A 329       9.655 -11.967  51.614  1.00 22.38           N
ATOM     71  N   GLY A 330      11.751  -8.422  57.786  1.00 18.66           N
ATOM     72  CA  GLY A 330      11.871  -7.437  58.852  1.00 17.36           C
ATOM     73  C   GLY A 330      13.285  -6.896  58.831  1.00 35.04           C
ATOM     74  O   GLY A 330      14.153  -7.338  58.088  1.00 48.77           O
ATOM     75  N   GLY A 331      13.519  -5.915  59.667  1.00 45.77           N
ATOM     76  CA  GLY A 331      14.878  -5.421  59.649  1.00 49.55           C
ATOM     77  C   GLY A 331      15.193  -4.536  58.459  1.00 38.73           C
ATOM     78  O   GLY A 331      14.788  -4.774  57.310  1.00 24.76           O
ATOM     79  N   ALA A 332      15.985  -3.521  58.758  1.00 46.42           N
ATOM     80  CA  ALA A 332      16.070  -2.292  57.990  1.00 49.22           C
ATOM     81  C   ALA A 332      17.107  -2.367  56.894  1.00 44.53           C
ATOM     82  O   ALA A 332      16.882  -1.868  55.784  1.00 42.34           O
ATOM     83  CB  ALA A 332      16.406  -1.143  58.936  1.00 42.18           C
ATOM     84  N   TYR A 333      18.221  -3.017  57.188  1.00 37.18           N
ATOM     85  CA  TYR A 333      19.350  -3.086  56.285  1.00 33.37           C
ATOM     86  C   TYR A 333      19.365  -4.425  55.562  1.00 26.92           C
ATOM     87  O   TYR A 333      19.075  -5.469  56.153  1.00 32.32           O
ATOM     88  CB  TYR A 333      20.653  -2.855  57.059  1.00 29.73           C
ATOM     89  CG  TYR A 333      20.580  -1.620  57.914  1.00 22.72           C
ATOM     90  CD1 TYR A 333      20.692  -0.375  57.347  1.00 22.86           C
ATOM     91  CD2 TYR A 333      20.362  -1.703  59.285  1.00 29.04           C
ATOM     92  CE1 TYR A 333      20.572   0.783  58.105  1.00 38.32           C
ATOM     93  CE2 TYR A 333      20.246  -0.543  60.079  1.00 22.60           C
ATOM     94  CZ  TYR A 333      20.355   0.693  59.480  1.00 38.65           C
ATOM     95  OH  TYR A 333      20.258   1.854  60.249  1.00 52.43           O
ATOM     96  N   ILE A 334      19.668  -4.367  54.264  1.00 29.13           N
ATOM     97  CA  ILE A 334      20.008  -5.540  53.469  1.00 35.26           C
ATOM     98  C   ILE A 334      20.999  -6.423  54.224  1.00 29.13           C
ATOM     99  O   ILE A 334      21.972  -5.936  54.808  1.00 34.61           O
ATOM    100  CB  ILE A 334      20.606  -5.065  52.127  1.00 38.24           C
ATOM    101  CG1 ILE A 334      19.799  -3.888  51.566  1.00 34.87           C
ATOM    102  CG2 ILE A 334      20.733  -6.204  51.134  1.00 39.77           C
ATOM    103  CD1 ILE A 334      18.921  -4.233  50.403  1.00 41.08           C
ATOM    104  N   GLY A 335      20.766  -7.728  54.200  1.00 25.08           N
ATOM    105  CA  GLY A 335      21.646  -8.602  54.937  1.00 29.06           C
ATOM    106  C   GLY A 335      21.351  -8.736  56.415  1.00 31.05           C
ATOM    107  O   GLY A 335      22.205  -9.242  57.152  1.00 37.32           O
ATOM    108  N   GLU A 336      20.174  -8.314  56.872  1.00 25.77           N
ATOM    109  CA  GLU A 336      19.777  -8.400  58.273  1.00 22.76           C
ATOM    110  C   GLU A 336      18.309  -8.792  58.313  1.00 20.26           C
ATOM    111  O   GLU A 336      17.504  -8.232  57.561  1.00 20.61           O
ATOM    112  CB  GLU A 336      19.995  -7.057  58.959  1.00 33.76           C
ATOM    113  CG  GLU A 336      19.316  -6.868  60.286  1.00 50.29           C
ATOM    114  CD  GLU A 336      19.485  -5.452  60.819  1.00 55.27           C
ATOM    115  OE1 GLU A 336      20.638  -5.059  61.087  1.00 56.34           O
ATOM    116  OE2 GLU A 336      18.466  -4.736  60.963  1.00 59.88           O
ATOM    117  N   GLY A 337      17.944  -9.738  59.167  1.00 26.11           N
ATOM    118  CA  GLY A 337      16.534  -9.981  59.387  1.00 23.37           C
ATOM    119  C   GLY A 337      16.251 -11.373  59.917  1.00 29.59           C
ATOM    120  O   GLY A 337      17.150 -12.147  60.247  1.00 32.61           O
ATOM    121  N   ARG A 338      14.962 -11.660  59.995  1.00 22.54           N
ATOM    122  CA  ARG A 338      14.498 -12.945  60.478  1.00 20.32           C
ATOM    123  C   ARG A 338      14.796 -13.977  59.413  1.00 25.22           C
ATOM    124  O   ARG A 338      14.566 -13.726  58.231  1.00 31.69           O
ATOM    125  CB  ARG A 338      12.999 -12.867  60.769  1.00 19.31           C
ATOM    126  CG  ARG A 338      12.311 -14.191  60.853  1.00 38.71           C
ATOM    127  CD  ARG A 338      10.927 -14.017  61.386  1.00 41.84           C
ATOM    128  NE  ARG A 338       9.941 -13.693  60.363  1.00 39.19           N
ATOM    129  CZ  ARG A 338       9.472 -12.474  60.122  1.00 24.25           C
ATOM    130  NH1 ARG A 338       9.924 -11.418  60.809  1.00 19.30           N
ATOM    131  NH2 ARG A 338       8.561 -12.321  59.178  1.00 34.40           N
ATOM    132  N   VAL A 339      15.346 -15.117  59.820  1.00 30.54           N
ATOM    133  CA  VAL A 339      15.631 -16.169  58.853  1.00 15.39           C
ATOM    134  C   VAL A 339      14.333 -16.894  58.548  1.00 15.60           C
ATOM    135  O   VAL A 339      13.584 -17.239  59.457  1.00 22.74           O
ATOM    136  CB  VAL A 339      16.690 -17.141  59.385  1.00 15.63           C
ATOM    137  CG1 VAL A 339      16.751 -18.360  58.483  1.00 19.85           C
ATOM    138  CG2 VAL A 339      18.049 -16.495  59.419  1.00 15.82           C
ATOM    139  N   GLU A 340      14.040 -17.082  57.277  1.00 16.05           N
ATOM    140  CA  GLU A 340      12.868 -17.850  56.893  1.00 30.57           C
ATOM    141  C   GLU A 340      13.305 -18.764  55.771  1.00 35.45           C
ATOM    142  O   GLU A 340      14.195 -18.432  54.986  1.00 41.15           O
ATOM    143  CB  GLU A 340      11.667 -17.003  56.442  1.00 16.83           C
ATOM    144  CG  GLU A 340      10.888 -16.317  57.527  1.00 33.82           C
ATOM    145  CD  GLU A 340       9.794 -15.411  56.940  1.00 35.59           C
ATOM    146  OE1 GLU A 340       9.725 -15.313  55.678  1.00 23.36           O
ATOM    147  OE2 GLU A 340       9.019 -14.802  57.731  1.00 33.75           O
ATOM    148  N   VAL A 341      12.692 -19.934  55.731  1.00 31.31           N
ATOM    149  CA  VAL A 341      13.207 -21.040  54.947  1.00 19.08           C
ATOM    150  C   VAL A 341      12.059 -21.698  54.194  1.00 29.50           C
ATOM    151  O   VAL A 341      10.953 -21.831  54.727  1.00 27.06           O
ATOM    152  CB  VAL A 341      13.935 -22.010  55.886  1.00 28.82           C
ATOM    153  CG1 VAL A 341      13.652 -23.444  55.541  1.00 43.16           C
ATOM    154  CG2 VAL A 341      15.376 -21.697  55.858  1.00 18.74           C
ATOM    155  N   LEU A 342      12.341 -22.129  52.973  1.00 36.47           N
ATOM    156  CA  LEU A 342      11.372 -22.790  52.121  1.00 35.19           C
ATOM    157  C   LEU A 342      11.405 -24.298  52.264  1.00 37.03           C
ATOM    158  O   LEU A 342      12.314 -24.947  51.792  1.00 39.66           O
ATOM    159  CB  LEU A 342      11.609 -22.424  50.666  1.00 35.98           C
ATOM    160  CG  LEU A 342      10.406 -22.611  49.748  1.00 45.04           C
ATOM    161  CD1 LEU A 342       9.122 -22.234  50.451  1.00 41.93           C
ATOM    162  CD2 LEU A 342      10.582 -21.767  48.508  1.00 46.43           C
ATOM    163  N   LYS A 343      10.380 -24.834  52.905  1.00 38.06           N
ATOM    164  CA  LYS A 343      10.229 -26.254  53.161  1.00 39.83           C
ATOM    165  C   LYS A 343       8.788 -26.625  52.831  1.00 50.61           C
ATOM    166  O   LYS A 343       7.870 -25.973  53.293  1.00 67.15           O
ATOM    167  CB  LYS A 343      10.499 -26.503  54.633  1.00 41.22           C
ATOM    168  CG  LYS A 343      11.319 -27.727  54.938  1.00 45.09           C
ATOM    169  CD  LYS A 343      12.788 -27.401  55.070  1.00 55.74           C
ATOM    170  CE  LYS A 343      13.561 -28.668  55.344  1.00 67.05           C
ATOM    171  NZ  LYS A 343      13.060 -29.385  56.539  1.00 78.95           N
ATOM    172  N   ASN A 344       8.591 -27.669  52.034  1.00 56.23           N
ATOM    173  CA  ASN A 344       7.268 -28.120  51.572  1.00 69.19           C
ATOM    174  C   ASN A 344       6.474 -27.038  50.832  1.00 70.26           C
ATOM    175  O   ASN A 344       5.264 -26.981  50.942  1.00 64.76           O
ATOM    176  CB  ASN A 344       6.367 -28.731  52.673  1.00 76.71           C
ATOM    177  CG  ASN A 344       7.118 -29.539  53.709  1.00 79.52           C
ATOM    178  OD1 ASN A 344       7.063 -29.233  54.894  1.00 82.68           O
ATOM    179  ND2 ASN A 344       7.757 -30.612  53.280  1.00 72.86           N
ATOM    180  N   GLY A 345       7.149 -26.192  50.070  1.00 71.09           N
ATOM    181  CA  GLY A 345       6.488 -25.130  49.340  1.00 60.96           C
ATOM    182  C   GLY A 345       6.007 -23.972  50.187  1.00 56.28           C
ATOM    183  O   GLY A 345       5.443 -23.032  49.666  1.00 72.32           O
ATOM    184  N   GLU A 346       6.228 -24.035  51.488  1.00 48.33           N
ATOM    185  CA  GLU A 346       5.813 -22.979  52.397  1.00 38.29           C
ATOM    186  C   GLU A 346       7.041 -22.351  53.029  1.00 35.34           C
ATOM    187  O   GLU A 346       7.970 -23.058  53.433  1.00 35.87           O
ATOM    188  CB  GLU A 346       4.936 -23.531  53.516  1.00 43.36           C
ATOM    189  CG  GLU A 346       3.464 -23.225  53.426  1.00 64.06           C
ATOM    190  CD  GLU A 346       2.675 -24.101  54.378  1.00 79.32           C
ATOM    191  OE1 GLU A 346       3.286 -24.581  55.364  1.00 83.26           O
ATOM    192  OE2 GLU A 346       1.468 -24.334  54.122  1.00 83.78           O
ATOM    193  N   TRP A 347       7.043 -21.029  53.121  1.00 34.64           N
ATOM    194  CA  TRP A 347       8.068 -20.397  53.928  1.00 27.21           C
ATOM    195  C   TRP A 347       7.714 -20.564  55.404  1.00 31.86           C
ATOM    196  O   TRP A 347       6.550 -20.722  55.774  1.00 25.97           O
ATOM    197  CB  TRP A 347       8.214 -18.915  53.565  1.00 20.97           C
ATOM    198  CG  TRP A 347       8.821 -18.690  52.216  1.00 21.43           C
ATOM    199  CD1 TRP A 347       8.155 -18.508  51.024  1.00 26.03           C
ATOM    200  CD2 TRP A 347      10.215 -18.642  51.902  1.00 20.88           C
ATOM    201  NE1 TRP A 347       9.057 -18.332  50.000  1.00 24.19           N
ATOM    202  CE2 TRP A 347      10.324 -18.420  50.516  1.00 24.87           C
ATOM    203  CE3 TRP A 347      11.384 -18.791  52.661  1.00 19.87           C
ATOM    204  CZ2 TRP A 347      11.547 -18.327  49.880  1.00 24.75           C
ATOM    205  CZ3 TRP A 347      12.589 -18.708  52.038  1.00 26.90           C
ATOM    206  CH2 TRP A 347      12.673 -18.478  50.651  1.00 31.47           C
ATOM    207  N   GLY A 348       8.732 -20.530  56.251  1.00 29.36           N
ATOM    208  CA  GLY A 348       8.516 -20.718  57.672  1.00 25.61           C
ATOM    209  C   GLY A 348       9.800 -20.410  58.403  1.00 26.93           C
ATOM    210  O   GLY A 348      10.875 -20.359  57.797  1.00 18.06           O
ATOM    211  N   THR A 349       9.664 -20.207  59.730  1.00 18.02           N
ATOM    212  CA  THR A 349      10.747 -19.610  60.490  1.00 17.07           C
ATOM    213  C   THR A 349      11.636 -20.685  61.083  1.00 27.13           C
ATOM    214  O   THR A 349      11.387 -21.874  60.904  1.00 48.50           O
ATOM    215  CB  THR A 349      10.204 -18.696  61.560  1.00 17.51           C
ATOM    216  OG1 THR A 349       9.496 -19.472  62.513  1.00 17.52           O
ATOM    217  CG2 THR A 349       9.310 -17.701  60.961  1.00 17.03           C
ATOM    218  N   VAL A 350      12.714 -20.279  61.753  1.00 26.46           N
ATOM    219  CA  VAL A 350      13.549 -21.220  62.492  1.00 16.78           C
ATOM    220  C   VAL A 350      13.569 -20.803  63.961  1.00 31.88           C
ATOM    221  O   VAL A 350      13.720 -19.612  64.270  1.00 34.55           O
ATOM    222  CB  VAL A 350      14.964 -21.341  61.892  1.00 32.21           C
ATOM    223  CG1 VAL A 350      14.991 -20.808  60.463  1.00 19.23           C
ATOM    224  CG2 VAL A 350      16.027 -20.717  62.781  1.00 39.10           C
ATOM    225  N   CYS A 351      13.339 -21.782  64.855  1.00 17.26           N
ATOM    226  CA  CYS A 351      13.351 -21.541  66.296  1.00 26.80           C
ATOM    227  C   CYS A 351      14.773 -21.274  66.789  1.00 32.76           C
ATOM    228  O   CYS A 351      15.739 -21.846  66.263  1.00 27.70           O
ATOM    229  CB  CYS A 351      12.752 -22.739  67.020  1.00 25.96           C
ATOM    230  SG  CYS A 351      12.510 -22.526  68.808  1.00 43.67           S
ATOM    231  N   ASP A 352      14.913 -20.417  67.818  1.00 26.19           N
ATOM    232  CA  ASP A 352      16.250 -19.950  68.179  1.00 19.66           C
ATOM    233  C   ASP A 352      16.968 -20.799  69.225  1.00 29.27           C
ATOM    234  O   ASP A 352      18.062 -20.404  69.647  1.00 30.31           O
ATOM    235  CB  ASP A 352      16.234 -18.489  68.653  1.00 17.39           C
ATOM    236  CG  ASP A 352      15.450 -18.257  69.959  1.00 35.04           C
ATOM    237  OD1 ASP A 352      15.261 -19.166  70.782  1.00 33.85           O
ATOM    238  OD2 ASP A 352      15.029 -17.108  70.170  1.00 32.01           O
ATOM    239  N   ASP A 353      16.431 -21.957  69.630  1.00 29.32           N
ATOM    240  CA  ASP A 353      17.190 -22.849  70.502  1.00 36.06           C
ATOM    241  C   ASP A 353      18.436 -23.364  69.776  1.00 25.16           C
ATOM    242  O   ASP A 353      18.337 -23.848  68.646  1.00 23.05           O
ATOM    243  CB  ASP A 353      16.317 -24.014  70.957  1.00 48.61           C
ATOM    244  CG  ASP A 353      15.153 -23.570  71.829  1.00 56.47           C
ATOM    245  OD1 ASP A 353      15.304 -22.566  72.554  1.00 53.08           O
ATOM    246  OD2 ASP A 353      14.091 -24.233  71.768  1.00 54.99           O
ATOM    247  N   LYS A 354      19.613 -23.250  70.419  1.00 41.29           N
ATOM    248  CA  LYS A 354      20.907 -23.623  69.817  1.00 21.02           C
ATOM    249  C   LYS A 354      21.132 -22.878  68.505  1.00 20.22           C
ATOM    250  O   LYS A 354      21.750 -23.390  67.565  1.00 29.94           O
ATOM    251  CB  LYS A 354      21.004 -25.123  69.564  1.00 27.61           C
ATOM    252  CG  LYS A 354      20.892 -26.009  70.810  1.00 27.25           C
ATOM    253  CD  LYS A 354      21.269 -27.438  70.423  1.00 30.57           C
ATOM    254  CE  LYS A 354      21.122 -28.381  71.608  1.00 36.30           C
ATOM    255  NZ  LYS A 354      20.690 -27.646  72.832  1.00 41.42           N
ATOM    256  N   TRP A 355      20.522 -21.714  68.361  1.00 22.45           N
ATOM    257  CA  TRP A 355      20.888 -20.832  67.272  1.00 21.62           C
ATOM    258  C   TRP A 355      22.322 -20.362  67.512  1.00 29.32           C
ATOM    259  O   TRP A 355      22.690 -19.950  68.620  1.00 27.07           O
ATOM    260  CB  TRP A 355      19.890 -19.675  67.194  1.00 18.03           C
ATOM    261  CG  TRP A 355      20.031 -18.795  65.991  1.00 24.23           C
ATOM    262  CD1 TRP A 355      20.000 -17.409  65.975  1.00 22.62           C
ATOM    263  CD2 TRP A 355      20.239 -19.206  64.626  1.00 17.36           C
ATOM    264  NE1 TRP A 355      20.198 -16.958  64.697  1.00 31.11           N
ATOM    265  CE2 TRP A 355      20.333 -18.031  63.847  1.00 25.08           C
ATOM    266  CE3 TRP A 355      20.340 -20.437  63.988  1.00 21.61           C
ATOM    267  CZ2 TRP A 355      20.535 -18.064  62.471  1.00 17.02           C
ATOM    268  CZ3 TRP A 355      20.540 -20.457  62.610  1.00 23.86           C
ATOM    269  CH2 TRP A 355      20.641 -19.282  61.878  1.00 22.66           C
ATOM    270  N   ASP A 356      23.152 -20.455  66.486  1.00 21.31           N
ATOM    271  CA  ASP A 356      24.554 -20.190  66.702  1.00 21.25           C
ATOM    272  C   ASP A 356      25.083 -19.331  65.574  1.00 32.24           C
ATOM    273  O   ASP A 356      24.451 -19.158  64.519  1.00 25.61           O
ATOM    274  CB  ASP A 356      25.359 -21.491  66.822  1.00 37.20           C
ATOM    275  CG  ASP A 356      25.220 -22.382  65.602  1.00 39.21           C
ATOM    276  OD1 ASP A 356      24.217 -23.114  65.531  1.00 27.04           O
ATOM    277  OD2 ASP A 356      26.115 -22.369  64.727  1.00 46.81           O
ATOM    278  N   LEU A 357      26.263 -18.782  65.842  1.00 22.48           N
ATOM    279  CA  LEU A 357      26.921 -17.899  64.903  1.00 28.07           C
ATOM    280  C   LEU A 357      27.359 -18.654  63.649  1.00 33.07           C
ATOM    281  O   LEU A 357      27.244 -18.126  62.541  1.00 33.90           O
ATOM    282  CB  LEU A 357      28.069 -17.241  65.655  1.00 30.89           C
ATOM    283  CG  LEU A 357      29.078 -16.352  64.988  1.00 44.50           C
ATOM    284  CD1 LEU A 357      30.172 -17.241  64.364  1.00 63.91           C
ATOM    285  CD2 LEU A 357      28.366 -15.530  63.989  1.00 52.20           C
ATOM    286  N   VAL A 358      27.795 -19.906  63.789  1.00 34.15           N
ATOM    287  CA  VAL A 358      28.293 -20.641  62.628  1.00 34.19           C
ATOM    288  C   VAL A 358      27.148 -20.953  61.671  1.00 32.84           C
ATOM    289  O   VAL A 358      27.253 -20.763  60.452  1.00 42.28           O
ATOM    290  CB  VAL A 358      29.042 -21.909  63.084  1.00 36.02           C
ATOM    291  CG1 VAL A 358      29.477 -22.788  61.903  1.00 27.31           C
ATOM    292  CG2 VAL A 358      30.262 -21.519  63.907  1.00 27.96           C
ATOM    293  N   SER A 359      26.037 -21.440  62.205  1.00 31.10           N
ATOM    294  CA  SER A 359      24.854 -21.614  61.375  1.00 24.64           C
ATOM    295  C   SER A 359      24.429 -20.286  60.746  1.00 33.80           C
ATOM    296  O   SER A 359      24.206 -20.192  59.526  1.00 42.30           O
ATOM    297  CB  SER A 359      23.742 -22.211  62.241  1.00 30.73           C
ATOM    298  OG  SER A 359      24.176 -23.436  62.859  1.00 32.63           O
ATOM    299  N   ALA A 360      24.352 -19.232  61.570  1.00 20.11           N
ATOM    300  CA  ALA A 360      23.903 -17.923  61.094  1.00 28.94           C
ATOM    301  C   ALA A 360      24.719 -17.512  59.891  1.00 33.82           C
ATOM    302  O   ALA A 360      24.186 -17.081  58.854  1.00 19.87           O
ATOM    303  CB  ALA A 360      24.030 -16.875  62.214  1.00 19.38           C
ATOM    304  N   SER A 361      26.031 -17.712  60.011  1.00 35.35           N
ATOM    305  CA  SER A 361      26.941 -17.308  58.976  1.00 22.81           C
ATOM    306  C   SER A 361      26.854 -18.258  57.772  1.00 31.44           C
ATOM    307  O   SER A 361      27.160 -17.847  56.653  1.00 32.60           O
ATOM    308  CB  SER A 361      28.308 -17.152  59.648  1.00 27.25           C
ATOM    309  OG  SER A 361      29.368 -17.743  58.921  1.00 50.17           O
ATOM    310  N   VAL A 362      26.293 -19.465  57.950  1.00 41.53           N
ATOM    311  CA  VAL A 362      25.874 -20.269  56.794  1.00 34.06           C
ATOM    312  C   VAL A 362      24.740 -19.586  56.016  1.00 38.41           C
ATOM    313  O   VAL A 362      24.727 -19.606  54.775  1.00 40.68           O
ATOM    314  CB  VAL A 362      25.488 -21.704  57.213  1.00 33.60           C
ATOM    315  CG1 VAL A 362      24.449 -22.296  56.252  1.00 34.41           C
ATOM    316  CG2 VAL A 362      26.695 -22.611  57.190  1.00 25.01           C
ATOM    317  N   VAL A 363      23.766 -18.969  56.698  1.00 27.19           N
ATOM    318  CA  VAL A 363      22.801 -18.244  55.857  1.00 34.60           C
ATOM    319  C   VAL A 363      23.421 -16.966  55.269  1.00 38.73           C
ATOM    320  O   VAL A 363      23.143 -16.593  54.119  1.00 28.01           O
ATOM    321  CB  VAL A 363      21.455 -17.943  56.565  1.00 31.15           C
ATOM    322  CG1 VAL A 363      20.559 -19.133  56.533  1.00 32.94           C
ATOM    323  CG2 VAL A 363      21.591 -17.474  57.980  1.00 38.32           C
ATOM    324  N   CYS A 364      24.256 -16.258  56.021  1.00 48.30           N
ATOM    325  CA  CYS A 364      24.864 -15.076  55.416  1.00 40.69           C
ATOM    326  C   CYS A 364      25.627 -15.438  54.132  1.00 40.24           C
ATOM    327  O   CYS A 364      25.530 -14.742  53.107  1.00 34.25           O
ATOM    328  CB  CYS A 364      25.782 -14.401  56.423  1.00 40.75           C
ATOM    329  SG  CYS A 364      24.923 -13.606  57.767  1.00 33.99           S
ATOM    330  N   ARG A 365      26.376 -16.546  54.167  1.00 31.15           N
ATOM    331  CA  ARG A 365      27.144 -16.968  53.000  1.00 27.28           C
ATOM    332  C   ARG A 365      26.229 -17.404  51.864  1.00 28.97           C
ATOM    333  O   ARG A 365      26.440 -17.041  50.705  1.00 49.09           O
ATOM    334  CB  ARG A 365      28.093 -18.091  53.395  1.00 32.71           C
ATOM    335  CG  ARG A 365      29.408 -18.105  52.645  1.00 42.99           C
ATOM    336  CD  ARG A 365      30.449 -18.917  53.386  1.00 52.15           C
ATOM    337  NE  ARG A 365      30.168 -20.358  53.381  1.00 55.64           N
ATOM    338  CZ  ARG A 365      29.877 -21.086  54.462  1.00 55.63           C
ATOM    339  NH1 ARG A 365      29.817 -20.495  55.671  1.00 39.67           N
ATOM    340  NH2 ARG A 365      29.659 -22.404  54.315  1.00 49.22           N
ATOM    341  N   GLU A 366      25.196 -18.183  52.182  1.00 34.73           N
ATOM    342  CA  GLU A 366      24.207 -18.573  51.178  1.00 32.49           C
ATOM    343  C   GLU A 366      23.597 -17.371  50.473  1.00 27.23           C
ATOM    344  O   GLU A 366      23.366 -17.412  49.264  1.00 35.84           O
ATOM    345  CB  GLU A 366      23.095 -19.408  51.818  1.00 42.01           C
ATOM    346  CG  GLU A 366      22.013 -19.826  50.843  1.00 39.57           C
ATOM    347  CD  GLU A 366      21.079 -20.847  51.437  1.00 46.80           C
ATOM    348  OE1 GLU A 366      21.267 -21.180  52.638  1.00 37.48           O
ATOM    349  OE2 GLU A 366      20.166 -21.308  50.711  1.00 54.10           O
ATOM    350  N   LEU A 367      23.314 -16.295  51.194  1.00 30.07           N
ATOM    351  CA  LEU A 367      22.817 -15.120  50.488  1.00 30.54           C
ATOM    352  C   LEU A 367      23.945 -14.239  49.950  1.00 37.49           C
ATOM    353  O   LEU A 367      23.681 -13.189  49.348  1.00 42.44           O
ATOM    354  CB  LEU A 367      21.878 -14.314  51.392  1.00 28.14           C
ATOM    355  CG  LEU A 367      20.623 -15.076  51.838  1.00 29.37           C
ATOM    356  CD1 LEU A 367      20.281 -14.709  53.263  1.00 35.96           C
ATOM    357  CD2 LEU A 367      19.425 -14.812  50.927  1.00 34.44           C
ATOM    358  N   GLY A 368      25.193 -14.648  50.148  1.00 46.72           N
ATOM    359  CA  GLY A 368      26.303 -14.003  49.487  1.00 39.14           C
ATOM    360  C   GLY A 368      26.892 -12.825  50.210  1.00 37.52           C
ATOM    361  O   GLY A 368      27.669 -12.089  49.601  1.00 35.37           O
ATOM    362  N   PHE A 369      26.539 -12.598  51.473  1.00 40.40           N
ATOM    363  CA  PHE A 369      27.267 -11.627  52.274  1.00 43.61           C
ATOM    364  C   PHE A 369      28.296 -12.354  53.121  1.00 58.13           C
ATOM    365  O   PHE A 369      28.301 -13.584  53.198  1.00 74.20           O
ATOM    366  CB  PHE A 369      26.354 -10.810  53.183  1.00 40.24           C
ATOM    367  CG  PHE A 369      25.036 -10.428  52.583  1.00 35.49           C
ATOM    368  CD1 PHE A 369      24.026 -11.355  52.503  1.00 22.12           C
ATOM    369  CD2 PHE A 369      24.787  -9.125  52.144  1.00 23.46           C
ATOM    370  CE1 PHE A 369      22.793 -11.024  52.002  1.00 22.58           C
ATOM    371  CE2 PHE A 369      23.533  -8.791  51.650  1.00 39.33           C
ATOM    372  CZ  PHE A 369      22.525  -9.744  51.597  1.00 21.54           C
ATOM    373  N   GLY A 370      29.161 -11.571  53.771  1.00 49.56           N
ATOM    374  CA  GLY A 370      30.299 -12.104  54.484  1.00 57.25           C
ATOM    375  C   GLY A 370      29.928 -13.263  55.380  1.00 65.07           C
ATOM    376  O   GLY A 370      30.144 -14.440  55.059  1.00 69.09           O
ATOM    377  N   SER A 371      29.271 -12.921  56.476  1.00 53.94           N
ATOM    378  CA  SER A 371      29.219 -13.804  57.620  1.00 45.18           C
ATOM    379  C   SER A 371      28.504 -13.076  58.733  1.00 45.19           C
ATOM    380  O   SER A 371      28.424 -11.847  58.737  1.00 58.42           O
ATOM    381  CB  SER A 371      30.629 -14.181  58.056  1.00 44.89           C
ATOM    382  OG  SER A 371      31.361 -13.004  58.362  1.00 43.61           O
ATOM    383  N   ALA A 372      28.010 -13.804  59.699  1.00 35.14           N
ATOM    384  CA  ALA A 372      27.134 -13.211  60.682  1.00 37.32           C
ATOM    385  C   ALA A 372      27.973 -12.438  61.672  1.00 35.72           C
ATOM    386  O   ALA A 372      28.797 -13.031  62.360  1.00 37.02           O
ATOM    387  CB  ALA A 372      26.330 -14.292  61.386  1.00 39.37           C
ATOM    388  N   LYS A 373      27.801 -11.114  61.703  1.00 32.44           N
ATOM    389  CA  LYS A 373      28.093 -10.375  62.925  1.00 25.04           C
ATOM    390  C   LYS A 373      27.336 -10.997  64.063  1.00 38.12           C
ATOM    391  O   LYS A 373      27.888 -11.227  65.145  1.00 32.19           O
ATOM    392  CB  LYS A 373      27.658  -8.911  62.830  1.00 26.12           C
ATOM    393  CG  LYS A 373      28.356  -8.029  61.856  1.00 49.47           C
ATOM    394  CD  LYS A 373      27.662  -6.672  61.845  1.00 60.73           C
ATOM    395  CE  LYS A 373      27.951  -5.904  60.563  1.00 70.48           C
ATOM    396  NZ  LYS A 373      27.118  -4.672  60.439  1.00 80.68           N
ATOM    397  N   GLU A 374      26.043 -11.253  63.836  1.00 31.88           N
ATOM    398  CA  GLU A 374      25.141 -11.587  64.927  1.00 24.02           C
ATOM    399  C   GLU A 374      24.197 -12.725  64.590  1.00 26.97           C
ATOM    400  O   GLU A 374      23.604 -12.783  63.499  1.00 27.58           O
ATOM    401  CB  GLU A 374      24.303 -10.405  65.312  1.00 44.03           C
ATOM    402  CG  GLU A 374      24.599  -9.866  66.651  1.00 58.85           C
ATOM    403  CD  GLU A 374      23.427  -9.076  67.144  1.00 59.31           C
ATOM    404  OE1 GLU A 374      22.462  -9.702  67.576  1.00 57.84           O
ATOM    405  OE2 GLU A 374      23.441  -7.834  67.078  1.00 63.31           O
ATOM    406  N   ALA A 375      24.045 -13.599  65.578  1.00 21.75           N
ATOM    407  CA  ALA A 375      23.038 -14.652  65.594  1.00 19.49           C
ATOM    408  C   ALA A 375      21.968 -14.119  66.525  1.00 19.95           C
ATOM    409  O   ALA A 375      22.097 -14.208  67.746  1.00 27.83           O
ATOM    410  CB  ALA A 375      23.612 -15.995  66.056  1.00 27.64           C
ATOM    411  N   VAL A 376      20.940 -13.551  65.941  1.00 29.49           N
ATOM    412  CA  VAL A 376      19.878 -12.874  66.661  1.00 28.36           C
ATOM    413  C   VAL A 376      18.870 -13.904  67.110  1.00 29.19           C
ATOM    414  O   VAL A 376      18.474 -14.777  66.329  1.00 33.61           O
ATOM    415  CB  VAL A 376      19.223 -11.794  65.783  1.00 26.57           C
ATOM    416  CG1 VAL A 376      18.466 -10.830  66.658  1.00 31.54           C
ATOM    417  CG2 VAL A 376      20.289 -11.053  65.018  1.00 31.58           C
ATOM    418  N   THR A 377      18.437 -13.773  68.365  1.00 29.65           N
ATOM    419  CA  THR A 377      17.493 -14.673  69.009  1.00 34.60           C
ATOM    420  C   THR A 377      16.220 -13.942  69.435  1.00 39.02           C
ATOM    421  O   THR A 377      16.118 -12.713  69.406  1.00 25.84           O
ATOM    422  CB  THR A 377      18.138 -15.355  70.227  1.00 31.08           C
ATOM    423  OG1 THR A 377      18.657 -14.353  71.113  1.00 38.62           O
ATOM    424  CG2 THR A 377      19.294 -16.280  69.773  1.00 30.22           C
ATOM    425  N   GLY A 378      15.232 -14.732  69.829  1.00 39.37           N
ATOM    426  CA  GLY A 378      14.044 -14.161  70.446  1.00 32.24           C
ATOM    427  C   GLY A 378      13.291 -13.179  69.582  1.00 22.57           C
ATOM    428  O   GLY A 378      12.702 -12.233  70.113  1.00 20.89           O
ATOM    429  N   SER A 379      13.336 -13.340  68.259  1.00 18.66           N
ATOM    430  CA  SER A 379      12.528 -12.495  67.377  1.00 17.65           C
ATOM    431  C   SER A 379      12.885 -11.000  67.473  1.00 23.42           C
ATOM    432  O   SER A 379      12.045 -10.118  67.205  1.00 23.57           O
ATOM    433  CB  SER A 379      11.034 -12.677  67.664  1.00 26.68           C
ATOM    434  OG  SER A 379      10.682 -14.035  67.529  1.00 31.49           O
ATOM    435  N   ARG A 380      14.123 -10.672  67.820  1.00 32.98           N
ATOM    436  CA  ARG A 380      14.462  -9.264  67.973  1.00 31.84           C
ATOM    437  C   ARG A 380      14.263  -8.467  66.679  1.00 32.65           C
ATOM    438  O   ARG A 380      14.041  -7.254  66.734  1.00 35.78           O
ATOM    439  CB  ARG A 380      15.899  -9.135  68.466  1.00 45.96           C
ATOM    440  CG  ARG A 380      16.068  -9.203  69.978  1.00 62.82           C
ATOM    441  CD  ARG A 380      17.316  -8.413  70.421  1.00 76.67           C
ATOM    442  NE  ARG A 380      18.375  -8.492  69.412  1.00 81.24           N
ATOM    443  CZ  ARG A 380      18.825  -7.456  68.711  1.00 74.62           C
ATOM    444  NH1 ARG A 380      18.335  -6.243  68.923  1.00 69.48           N
ATOM    445  NH2 ARG A 380      19.769  -7.639  67.805  1.00 73.55           N
ATOM    446  N   LEU A 381      14.331  -9.108  65.512  1.00 24.97           N
ATOM    447  CA  LEU A 381      14.021  -8.428  64.260  1.00 25.07           C
ATOM    448  C   LEU A 381      12.600  -8.710  63.775  1.00 30.81           C
ATOM    449  O   LEU A 381      12.280  -8.447  62.613  1.00 35.01           O
ATOM    450  CB  LEU A 381      15.028  -8.812  63.189  1.00 29.95           C
ATOM    451  CG  LEU A 381      16.441  -8.479  63.652  1.00 28.63           C
ATOM    452  CD1 LEU A 381      17.421  -9.350  62.904  1.00 24.36           C
ATOM    453  CD2 LEU A 381      16.717  -7.007  63.392  1.00 30.66           C
ATOM    454  N   GLY A 382      11.735  -9.221  64.639  1.00 25.74           N
ATOM    455  CA  GLY A 382      10.332  -9.294  64.296  1.00 25.30           C
ATOM    456  C   GLY A 382       9.887 -10.729  64.214  1.00 25.98           C
ATOM    457  O   GLY A 382      10.723 -11.607  64.018  1.00 21.03           O
ATOM    458  N   GLN A 383       8.596 -10.995  64.353  1.00 32.72           N
ATOM    459  CA  GLN A 383       8.134 -12.370  64.381  1.00 35.35           C
ATOM    460  C   GLN A 383       7.588 -12.765  63.034  1.00 30.89           C
ATOM    461  O   GLN A 383       7.236 -11.911  62.221  1.00 33.55           O
ATOM    462  CB  GLN A 383       7.048 -12.578  65.435  1.00 18.62           C
ATOM    463  CG  GLN A 383       7.180 -11.690  66.666  1.00 26.23           C
ATOM    464  CD  GLN A 383       6.309 -12.174  67.813  1.00 40.00           C
ATOM    465  OE1 GLN A 383       6.803 -12.428  68.915  1.00 52.59           O
ATOM    466  NE2 GLN A 383       5.015 -12.320  67.556  1.00 45.19           N
ATOM    467  N   GLY A 384       7.507 -14.078  62.817  1.00 27.57           N
ATOM    468  CA  GLY A 384       6.723 -14.637  61.745  1.00 26.70           C
ATOM    469  C   GLY A 384       5.444 -15.261  62.275  1.00 29.61           C
ATOM    470  O   GLY A 384       5.202 -15.323  63.476  1.00 39.10           O
ATOM    471  N   ILE A 385       4.580 -15.654  61.340  1.00 30.39           N
ATOM    472  CA  ILE A 385       3.370 -16.412  61.641  1.00 29.08           C
ATOM    473  C   ILE A 385       3.419 -17.678  60.821  1.00 30.74           C
ATOM    474  O   ILE A 385       3.962 -17.707  59.708  1.00 22.37           O
ATOM    475  CB  ILE A 385       2.041 -15.697  61.317  1.00 29.32           C
ATOM    476  CG1 ILE A 385       2.284 -14.530  60.390  1.00 25.78           C
ATOM    477  CG2 ILE A 385       1.243 -15.357  62.576  1.00 31.62           C
ATOM    478  CD1 ILE A 385       2.660 -14.939  58.994  1.00 36.94           C
ATOM    479  N   GLY A 386       2.805 -18.714  61.354  1.00 33.12           N
ATOM    480  CA  GLY A 386       2.694 -19.939  60.619  1.00 38.87           C
ATOM    481  C   GLY A 386       3.741 -20.943  61.047  1.00 37.60           C
ATOM    482  O   GLY A 386       4.087 -21.049  62.230  1.00 46.76           O
ATOM    483  N   PRO A 387       4.270 -21.704  60.090  1.00 33.23           N
ATOM    484  CA  PRO A 387       5.080 -22.874  60.458  1.00 32.68           C
ATOM    485  C   PRO A 387       6.460 -22.466  60.954  1.00 29.53           C
ATOM    486  O   PRO A 387       7.106 -21.582  60.388  1.00 30.78           O
ATOM    487  CB  PRO A 387       5.153 -23.695  59.163  1.00 33.33           C
ATOM    488  CG  PRO A 387       4.657 -22.813  58.067  1.00 37.58           C
ATOM    489  CD  PRO A 387       3.828 -21.719  58.687  1.00 24.17           C
ATOM    490  N   ILE A 388       6.873 -23.078  62.063  1.00 38.95           N
ATOM    491  CA  ILE A 388       8.266 -23.092  62.501  1.00 29.91           C
ATOM    492  C   ILE A 388       8.874 -24.386  61.954  1.00 33.00           C
ATOM    493  O   ILE A 388       8.561 -25.480  62.430  1.00 35.33           O
ATOM    494  CB  ILE A 388       8.360 -22.990  64.022  1.00 32.73           C
ATOM    495  CG1 ILE A 388       7.660 -21.700  64.489  1.00 19.93           C
ATOM    496  CG2 ILE A 388       9.820 -22.996  64.472  1.00 40.25           C
ATOM    497  CD1 ILE A 388       7.199 -21.759  66.049  1.00 20.63           C
ATOM    498  N   HIS A 389       9.710 -24.268  60.909  1.00 29.51           N
ATOM    499  CA  HIS A 389      10.198 -25.435  60.160  1.00 33.38           C
ATOM    500  C   HIS A 389      11.397 -26.102  60.819  1.00 41.17           C
ATOM    501  O   HIS A 389      11.434 -27.333  60.965  1.00 41.69           O
ATOM    502  CB  HIS A 389      10.614 -25.058  58.730  1.00 21.03           C
ATOM    503  CG  HIS A 389       9.475 -24.853  57.790  1.00 27.24           C
ATOM    504  ND1 HIS A 389       8.276 -25.528  57.906  1.00 32.40           N
ATOM    505  CD2 HIS A 389       9.346 -24.032  56.722  1.00 21.81           C
ATOM    506  CE1 HIS A 389       7.472 -25.149  56.929  1.00 24.00           C
ATOM    507  NE2 HIS A 389       8.092 -24.231  56.206  1.00 25.54           N
ATOM    508  N   LEU A 390      12.422 -25.317  61.125  1.00 29.99           N
ATOM    509  CA  LEU A 390      13.697 -25.818  61.608  1.00 19.75           C
ATOM    510  C   LEU A 390      13.809 -25.505  63.093  1.00 28.65           C
ATOM    511  O   LEU A 390      13.093 -24.663  63.634  1.00 30.89           O
ATOM    512  CB  LEU A 390      14.833 -25.174  60.816  1.00 25.19           C
ATOM    513  CG  LEU A 390      15.304 -25.846  59.513  1.00 33.74           C
ATOM    514  CD1 LEU A 390      14.219 -26.635  58.829  1.00 37.76           C
ATOM    515  CD2 LEU A 390      15.883 -24.867  58.567  1.00 19.67           C
ATOM    516  N   ASN A 391      14.683 -26.226  63.767  1.00 35.84           N
ATOM    517  CA  ASN A 391      14.908 -25.949  65.174  1.00 33.65           C
ATOM    518  C   ASN A 391      16.251 -26.548  65.561  1.00 36.46           C
ATOM    519  O   ASN A 391      16.664 -27.583  65.022  1.00 37.32           O
ATOM    520  CB  ASN A 391      13.785 -26.509  66.042  1.00 20.26           C
ATOM    521  CG  ASN A 391      13.983 -26.201  67.537  1.00 41.68           C
ATOM    522  OD1 ASN A 391      14.480 -25.139  67.912  1.00 30.07           O
ATOM    523  ND2 ASN A 391      13.606 -27.160  68.396  1.00 31.53           N
ATOM    524  N   GLU A 392      16.936 -25.870  66.478  1.00 30.26           N
ATOM    525  CA  GLU A 392      18.264 -26.283  66.933  1.00 31.60           C
ATOM    526  C   GLU A 392      19.148 -26.646  65.749  1.00 35.72           C
ATOM    527  O   GLU A 392      19.731 -27.730  65.673  1.00 48.89           O
ATOM    528  CB  GLU A 392      18.162 -27.431  67.940  1.00 34.77           C
ATOM    529  CG  GLU A 392      17.598 -26.999  69.283  1.00 39.75           C
ATOM    530  CD  GLU A 392      17.195 -28.162  70.140  1.00 49.32           C
ATOM    531  OE1 GLU A 392      17.044 -29.277  69.580  1.00 58.58           O
ATOM    532  OE2 GLU A 392      17.034 -27.957  71.364  1.00 45.03           O
ATOM    533  N   ILE A 393      19.191 -25.729  64.782  1.00 33.23           N
ATOM    534  CA  ILE A 393      20.200 -25.781  63.735  1.00 35.31           C
ATOM    535  C   ILE A 393      21.572 -25.993  64.352  1.00 36.11           C
ATOM    536  O   ILE A 393      21.916 -25.382  65.369  1.00 38.88           O
ATOM    537  CB  ILE A 393      20.178 -24.478  62.919  1.00 35.80           C
ATOM    538  CG1 ILE A 393      18.749 -24.149  62.461  1.00 24.51           C
ATOM    539  CG2 ILE A 393      21.110 -24.597  61.758  1.00 29.76           C
ATOM    540  CD1 ILE A 393      18.259 -25.082  61.415  1.00 26.99           C
ATOM    541  N   GLN A 394      22.375 -26.870  63.725  1.00 38.24           N
ATOM    542  CA  GLN A 394      23.763 -27.107  64.128  1.00 33.29           C
ATOM    543  C   GLN A 394      24.628 -27.314  62.885  1.00 40.31           C
ATOM    544  O   GLN A 394      25.116 -28.415  62.631  1.00 44.08           O
ATOM    545  CB  GLN A 394      23.883 -28.326  65.049  1.00 42.59           C
ATOM    546  CG  GLN A 394      23.252 -28.181  66.430  1.00 46.61           C
ATOM    547  CD  GLN A 394      23.614 -29.337  67.345  1.00 39.11           C
ATOM    548  OE1 GLN A 394      24.606 -29.310  68.084  1.00 43.25           O
ATOM    549  NE2 GLN A 394      22.822 -30.363  67.287  1.00 33.38           N
ATOM    550  N   CYS A 395      24.831 -26.254  62.101  1.00 39.73           N
ATOM    551  CA  CYS A 395      25.712 -26.378  60.948  1.00 35.60           C
ATOM    552  C   CYS A 395      27.144 -26.606  61.402  1.00 40.86           C
ATOM    553  O   CYS A 395      27.553 -26.165  62.482  1.00 47.12           O
ATOM    554  CB  CYS A 395      25.674 -25.124  60.073  1.00 40.40           C
ATOM    555  SG  CYS A 395      24.036 -24.587  59.564  1.00 39.77           S
ATOM    556  N   THR A 396      27.906 -27.290  60.543  1.00 54.54           N
ATOM    557  CA  THR A 396      29.357 -27.378  60.665  1.00 49.70           C
ATOM    558  C   THR A 396      30.027 -26.111  60.163  1.00 40.13           C
ATOM    559  O   THR A 396      31.029 -25.665  60.733  1.00 57.45           O
ATOM    560  CB  THR A 396      29.879 -28.564  59.863  1.00 49.83           C
ATOM    561  OG1 THR A 396      29.575 -28.357  58.477  1.00 40.26           O
ATOM    562  CG2 THR A 396      29.213 -29.856  60.327  1.00 50.79           C
ATOM    563  N   GLY A 397      29.493 -25.532  59.092  1.00 35.28           N
ATOM    564  CA  GLY A 397      30.031 -24.322  58.499  1.00 29.73           C
ATOM    565  C   GLY A 397      30.306 -24.541  57.030  1.00 34.54           C
ATOM    566  O   GLY A 397      30.515 -23.603  56.258  1.00 39.49           O
ATOM    567  N   ASN A 398      30.261 -25.809  56.631  1.00 31.95           N
ATOM    568  CA  ASN A 398      30.652 -26.219  55.296  1.00 45.86           C
ATOM    569  C   ASN A 398      29.466 -26.431  54.373  1.00 53.71           C
ATOM    570  O   ASN A 398      29.665 -26.762  53.203  1.00 65.08           O
ATOM    571  CB  ASN A 398      31.496 -27.487  55.389  1.00 41.97           C
ATOM    572  CG  ASN A 398      32.924 -27.204  55.849  1.00 57.55           C
ATOM    573  OD1 ASN A 398      33.557 -26.257  55.376  1.00 71.16           O
ATOM    574  ND2 ASN A 398      33.436 -28.018  56.765  1.00 54.22           N
ATOM    575  N   GLU A 399      28.245 -26.222  54.861  1.00 47.64           N
ATOM    576  CA  GLU A 399      27.048 -26.455  54.065  1.00 44.35           C
ATOM    577  C   GLU A 399      26.804 -25.318  53.069  1.00 43.05           C
ATOM    578  O   GLU A 399      27.003 -24.136  53.376  1.00 33.53           O
ATOM    579  CB  GLU A 399      25.838 -26.630  54.987  1.00 53.64           C
ATOM    580  CG  GLU A 399      25.978 -27.761  56.024  1.00 54.43           C
ATOM    581  CD  GLU A 399      26.682 -27.329  57.319  1.00 54.58           C
ATOM    582  OE1 GLU A 399      27.306 -26.231  57.333  1.00 56.20           O
ATOM    583  OE2 GLU A 399      26.590 -28.098  58.323  1.00 40.68           O
ATOM    584  N   LYS A 400      26.390 -25.691  51.856  1.00 47.92           N
ATOM    585  CA  LYS A 400      26.073 -24.726  50.810  1.00 48.07           C
ATOM    586  C   LYS A 400      24.781 -23.975  51.083  1.00 48.14           C
ATOM    587  O   LYS A 400      24.462 -23.033  50.356  1.00 53.71           O
ATOM    588  CB  LYS A 400      25.956 -25.430  49.447  1.00 57.58           C
ATOM    589  CG  LYS A 400      27.271 -25.744  48.715  1.00 72.20           C
ATOM    590  CD  LYS A 400      26.993 -26.692  47.546  1.00 85.35           C
ATOM    591  CE  LYS A 400      27.897 -26.458  46.337  1.00 90.47           C
ATOM    592  NZ  LYS A 400      27.447 -27.264  45.151  1.00 93.14           N
ATOM    593  N   SER A 401      24.022 -24.378  52.093  1.00 38.02           N
ATOM    594  CA  SER A 401      22.701 -23.827  52.344  1.00 39.40           C
ATOM    595  C   SER A 401      22.235 -24.332  53.702  1.00 44.92           C
ATOM    596  O   SER A 401      22.489 -25.488  54.059  1.00 52.78           O
ATOM    597  CB  SER A 401      21.698 -24.225  51.245  1.00 40.93           C
ATOM    598  OG  SER A 401      20.347 -23.975  51.636  1.00 41.68           O
ATOM    599  N   ILE A 402      21.569 -23.460  54.462  1.00 52.00           N
ATOM    600  CA  ILE A 402      21.114 -23.830  55.795  1.00 47.67           C
ATOM    601  C   ILE A 402      20.111 -24.965  55.773  1.00 32.96           C
ATOM    602  O   ILE A 402      19.786 -25.516  56.825  1.00 31.90           O
ATOM    603  CB  ILE A 402      20.505 -22.622  56.541  1.00 43.44           C
ATOM    604  CG1 ILE A 402      20.518 -22.890  58.048  1.00 44.85           C
ATOM    605  CG2 ILE A 402      19.074 -22.384  56.080  1.00 37.96           C
ATOM    606  CD1 ILE A 402      20.664 -21.668  58.901  1.00 55.33           C
ATOM    607  N   ILE A 403      19.614 -25.345  54.594  1.00 32.61           N
ATOM    608  CA  ILE A 403      18.707 -26.485  54.530  1.00 41.62           C
ATOM    609  C   ILE A 403      19.452 -27.817  54.568  1.00 47.51           C
ATOM    610  O   ILE A 403      18.816 -28.870  54.710  1.00 51.70           O
ATOM    611  CB  ILE A 403      17.777 -26.242  53.319  1.00 37.05           C
ATOM    612  CG1 ILE A 403      16.956 -24.968  53.574  1.00 27.08           C
ATOM    613  CG2 ILE A 403      16.787 -27.382  53.112  1.00 37.13           C
ATOM    614  CD1 ILE A 403      15.571 -24.994  52.990  1.00 35.60           C
ATOM    615  N   ASP A 404      20.786 -27.805  54.556  1.00 50.64           N
ATOM    616  CA  ASP A 404      21.560 -29.041  54.640  1.00 45.60           C
ATOM    617  C   ASP A 404      22.077 -29.351  56.039  1.00 44.98           C
ATOM    618  O   ASP A 404      22.462 -30.495  56.296  1.00 50.05           O
ATOM    619  CB  ASP A 404      22.754 -28.998  53.672  1.00 39.15           C
ATOM    620  CG  ASP A 404      22.336 -28.691  52.231  1.00 47.90           C
ATOM    621  OD1 ASP A 404      21.122 -28.793  51.905  1.00 40.52           O
ATOM    622  OD2 ASP A 404      23.233 -28.343  51.425  1.00 59.12           O
ATOM    623  N   CYS A 405      22.093 -28.380  56.943  1.00 45.12           N
ATOM    624  CA  CYS A 405      22.623 -28.570  58.288  1.00 49.85           C
ATOM    625  C   CYS A 405      21.746 -29.517  59.101  1.00 37.92           C
ATOM    626  O   CYS A 405      20.541 -29.654  58.861  1.00 38.32           O
ATOM    627  CB  CYS A 405      22.708 -27.227  59.026  1.00 51.14           C
ATOM    628  SG  CYS A 405      23.469 -25.877  58.085  1.00 45.70           S
ATOM    629  N   LYS A 406      22.344 -30.145  60.113  1.00 37.42           N
ATOM    630  CA  LYS A 406      21.539 -30.976  61.005  1.00 43.81           C
ATOM    631  C   LYS A 406      20.594 -30.103  61.815  1.00 50.92           C
ATOM    632  O   LYS A 406      20.971 -29.029  62.291  1.00 46.20           O
ATOM    633  CB  LYS A 406      22.408 -31.793  61.959  1.00 44.55           C
ATOM    634  CG  LYS A 406      23.415 -32.698  61.273  1.00 56.80           C
ATOM    635  CD  LYS A 406      22.769 -33.655  60.291  1.00 52.43           C
ATOM    636  CE  LYS A 406      23.863 -34.433  59.592  1.00 57.70           C
ATOM    637  NZ  LYS A 406      23.342 -35.458  58.663  1.00 67.34           N
ATOM    638  N   PHE A 407      19.360 -30.575  61.971  1.00 43.38           N
ATOM    639  CA  PHE A 407      18.377 -29.870  62.771  1.00 34.55           C
ATOM    640  C   PHE A 407      17.435 -30.857  63.450  1.00 41.05           C
ATOM    641  O   PHE A 407      17.213 -31.983  62.990  1.00 38.79           O
ATOM    642  CB  PHE A 407      17.567 -28.886  61.938  1.00 35.98           C
ATOM    643  CG  PHE A 407      16.661 -29.544  60.954  1.00 43.81           C
ATOM    644  CD1 PHE A 407      17.155 -29.954  59.712  1.00 42.91           C
ATOM    645  CD2 PHE A 407      15.316 -29.746  61.253  1.00 42.59           C
ATOM    646  CE1 PHE A 407      16.344 -30.562  58.791  1.00 29.08           C
ATOM    647  CE2 PHE A 407      14.486 -30.359  60.336  1.00 44.14           C
ATOM    648  CZ  PHE A 407      15.007 -30.766  59.091  1.00 41.43           C
ATOM    649  N   ASN A 408      16.891 -30.393  64.565  1.00 36.64           N
ATOM    650  CA  ASN A 408      15.859 -31.073  65.328  1.00 44.88           C
ATOM    651  C   ASN A 408      14.507 -30.678  64.742  1.00 46.93           C
ATOM    652  O   ASN A 408      14.182 -29.489  64.702  1.00 53.61           O
ATOM    653  CB  ASN A 408      16.011 -30.633  66.785  1.00 53.24           C
ATOM    654  CG  ASN A 408      15.065 -31.319  67.732  1.00 55.99           C
ATOM    655  OD1 ASN A 408      14.068 -31.924  67.332  1.00 50.19           O
ATOM    656  ND2 ASN A 408      15.367 -31.210  69.020  1.00 49.16           N
ATOM    657  N   ALA A 409      13.716 -31.645  64.290  1.00 41.76           N
ATOM    658  CA  ALA A 409      12.513 -31.276  63.551  1.00 44.88           C
ATOM    659  C   ALA A 409      11.264 -31.110  64.416  1.00 57.94           C
ATOM    660  O   ALA A 409      10.186 -30.870  63.860  1.00 55.44           O
ATOM    661  CB  ALA A 409      12.226 -32.284  62.446  1.00 40.69           C
ATOM    662  N   GLU A 410      11.391 -31.250  65.727  1.00 64.16           N
ATOM    663  CA  GLU A 410      10.246 -30.982  66.580  1.00 70.18           C
ATOM    664  C   GLU A 410      10.343 -29.594  67.231  1.00 67.13           C
ATOM    665  O   GLU A 410      11.195 -29.334  68.069  1.00 63.90           O
ATOM    666  CB  GLU A 410      10.077 -32.077  67.626  1.00 69.73           C
ATOM    667  CG  GLU A 410      11.300 -32.318  68.478  1.00 83.69           C
ATOM    668  CD  GLU A 410      11.095 -33.422  69.495  1.00 98.66           C
ATOM    669  OE1 GLU A 410      10.791 -34.564  69.097  1.00101.63           O
ATOM    670  OE2 GLU A 410      11.238 -33.144  70.696  1.00104.04           O
ATOM    671  N   SER A 411       9.427 -28.723  66.837  1.00 59.28           N
ATOM    672  CA  SER A 411       9.411 -27.345  67.282  1.00 52.72           C
ATOM    673  C   SER A 411       8.303 -27.059  68.264  1.00 57.17           C
ATOM    674  O   SER A 411       7.976 -25.904  68.488  1.00 70.68           O
ATOM    675  CB  SER A 411       9.279 -26.401  66.099  1.00 45.73           C
ATOM    676  OG  SER A 411       8.525 -26.966  65.072  1.00 41.85           O
ATOM    677  N   GLN A 412       7.724 -28.099  68.841  1.00 52.08           N
ATOM    678  CA  GLN A 412       6.478 -27.990  69.581  1.00 61.57           C
ATOM    679  C   GLN A 412       6.614 -27.036  70.753  1.00 57.15           C
ATOM    680  O   GLN A 412       5.691 -26.310  71.075  1.00 59.49           O
ATOM    681  CB  GLN A 412       5.967 -29.380  70.013  1.00 76.85           C
ATOM    682  CG  GLN A 412       6.224 -29.773  71.465  1.00 85.70           C
ATOM    683  CD  GLN A 412       5.703 -31.163  71.806  1.00 90.51           C
ATOM    684  OE1 GLN A 412       5.316 -31.927  70.925  1.00 92.95           O
ATOM    685  NE2 GLN A 412       5.697 -31.495  73.092  1.00 87.31           N
ATOM    686  N   GLY A 413       7.781 -27.029  71.373  1.00 52.05           N
ATOM    687  CA  GLY A 413       8.048 -26.156  72.495  1.00 49.04           C
ATOM    688  C   GLY A 413       8.417 -24.767  72.016  1.00 43.51           C
ATOM    689  O   GLY A 413       8.775 -23.909  72.790  1.00 44.55           O
ATOM    690  N   CYS A 414       8.357 -24.579  70.710  1.00 43.57           N
ATOM    691  CA  CYS A 414       8.747 -23.333  70.075  1.00 44.29           C
ATOM    692  C   CYS A 414       7.560 -22.499  69.608  1.00 31.42           C
ATOM    693  O   CYS A 414       6.604 -23.028  69.085  1.00 48.94           O
ATOM    694  CB  CYS A 414       9.674 -23.638  68.901  1.00 37.01           C
ATOM    695  SG  CYS A 414      11.405 -23.783  69.362  1.00 54.01           S
ATOM    696  N   ASN A 415       7.620 -21.199  69.830  1.00 21.60           N
ATOM    697  CA  ASN A 415       6.632 -20.264  69.314  1.00 32.87           C
ATOM    698  C   ASN A 415       7.341 -19.119  68.611  1.00 32.14           C
ATOM    699  O   ASN A 415       8.574 -19.101  68.478  1.00 33.09           O
ATOM    700  CB  ASN A 415       5.759 -19.726  70.438  1.00 41.53           C
ATOM    701  CG  ASN A 415       6.576 -19.157  71.543  1.00 53.24           C
ATOM    702  OD1 ASN A 415       6.874 -17.970  71.544  1.00 48.77           O
ATOM    703  ND2 ASN A 415       6.985 -20.008  72.491  1.00 66.04           N
ATOM    704  N   HIS A 416       6.562 -18.109  68.243  1.00 32.73           N
ATOM    705  CA  HIS A 416       7.045 -17.065  67.356  1.00 33.95           C
ATOM    706  C   HIS A 416       7.676 -15.876  68.085  1.00 42.57           C
ATOM    707  O   HIS A 416       7.917 -14.825  67.472  1.00 45.08           O
ATOM    708  CB  HIS A 416       5.905 -16.632  66.447  1.00 27.58           C
ATOM    709  CG  HIS A 416       5.711 -17.541  65.271  1.00 32.07           C
ATOM    710  ND1 HIS A 416       6.679 -17.708  64.308  1.00 19.09           N
ATOM    711  CD2 HIS A 416       4.662 -18.314  64.893  1.00 29.87           C
ATOM    712  CE1 HIS A 416       6.246 -18.568  63.402  1.00 30.96           C
ATOM    713  NE2 HIS A 416       5.020 -18.940  63.729  1.00 26.50           N
ATOM    714  N   GLU A 417       7.960 -16.017  69.375  1.00 31.94           N
ATOM    715  CA  GLU A 417       8.886 -15.127  70.059  1.00 28.53           C
ATOM    716  C   GLU A 417      10.295 -15.710  70.120  1.00 30.18           C
ATOM    717  O   GLU A 417      11.154 -15.161  70.810  1.00 28.66           O
ATOM    718  CB  GLU A 417       8.384 -14.841  71.467  1.00 31.83           C
ATOM    719  CG  GLU A 417       6.894 -14.835  71.631  1.00 40.54           C
ATOM    720  CD  GLU A 417       6.498 -14.889  73.099  1.00 52.63           C
ATOM    721  OE1 GLU A 417       6.781 -13.894  73.814  1.00 50.65           O
ATOM    722  OE2 GLU A 417       5.922 -15.938  73.527  1.00 50.16           O
ATOM    723  N   GLU A 418      10.532 -16.835  69.444  1.00 35.72           N
ATOM    724  CA  GLU A 418      11.844 -17.458  69.340  1.00 35.46           C
ATOM    725  C   GLU A 418      12.250 -17.649  67.875  1.00 35.56           C
ATOM    726  O   GLU A 418      12.978 -18.590  67.532  1.00 26.54           O
ATOM    727  CB  GLU A 418      11.851 -18.793  70.078  1.00 27.52           C
ATOM    728  CG  GLU A 418      10.831 -18.821  71.238  1.00 38.64           C
ATOM    729  CD  GLU A 418      10.800 -20.148  72.009  1.00 48.64           C
ATOM    730  OE1 GLU A 418      10.602 -21.217  71.391  1.00 59.47           O
ATOM    731  OE2 GLU A 418      10.995 -20.122  73.241  1.00 58.51           O
ATOM    732  N   ASP A 419      11.753 -16.793  66.982  1.00 24.73           N
ATOM    733  CA  ASP A 419      12.176 -16.878  65.592  1.00 16.19           C
ATOM    734  C   ASP A 419      13.596 -16.309  65.433  1.00 27.47           C
ATOM    735  O   ASP A 419      13.883 -15.158  65.797  1.00 29.23           O
ATOM    736  CB  ASP A 419      11.161 -16.141  64.714  1.00 16.17           C
ATOM    737  CG  ASP A 419       9.814 -16.917  64.535  1.00 35.78           C
ATOM    738  OD1 ASP A 419       9.742 -18.141  64.850  1.00 24.56           O
ATOM    739  OD2 ASP A 419       8.818 -16.301  64.061  1.00 39.31           O
ATOM    740  N   ALA A 420      14.485 -17.111  64.861  1.00 29.54           N
ATOM    741  CA  ALA A 420      15.871 -16.688  64.773  1.00 27.28           C
ATOM    742  C   ALA A 420      16.039 -15.643  63.669  1.00 27.52           C
ATOM    743  O   ALA A 420      15.143 -15.417  62.836  1.00 28.25           O
ATOM    744  CB  ALA A 420      16.778 -17.887  64.529  1.00 16.60           C
ATOM    745  N   GLY A 421      17.199 -14.986  63.684  1.00 25.73           N
ATOM    746  CA  GLY A 421      17.509 -13.948  62.715  1.00 21.78           C
ATOM    747  C   GLY A 421      19.003 -13.728  62.661  1.00 35.63           C
ATOM    748  O   GLY A 421      19.749 -14.181  63.526  1.00 38.58           O
ATOM    749  N   VAL A 422      19.448 -13.029  61.638  1.00 23.92           N
ATOM    750  CA  VAL A 422      20.872 -12.830  61.468  1.00 23.90           C
ATOM    751  C   VAL A 422      21.129 -11.356  61.205  1.00 29.41           C
ATOM    752  O   VAL A 422      20.262 -10.632  60.701  1.00 27.93           O
ATOM    753  CB  VAL A 422      21.462 -13.688  60.314  1.00 26.65           C
ATOM    754  CG1 VAL A 422      21.299 -15.149  60.609  1.00 36.51           C
ATOM    755  CG2 VAL A 422      20.842 -13.340  58.949  1.00 16.99           C
ATOM    756  N   ARG A 423      22.356 -10.922  61.563  1.00 18.38           N
ATOM    757  CA  ARG A 423      22.945  -9.684  61.058  1.00 19.20           C
ATOM    758  C   ARG A 423      24.254 -10.049  60.367  1.00 26.00           C
ATOM    759  O   ARG A 423      25.258 -10.351  61.028  1.00 25.94           O
ATOM    760  CB  ARG A 423      23.142  -8.667  62.173  1.00 32.13           C
ATOM    761  CG  ARG A 423      21.834  -8.096  62.686  1.00 36.50           C
ATOM    762  CD  ARG A 423      22.010  -7.269  63.961  1.00 42.16           C
ATOM    763  NE  ARG A 423      22.831  -6.085  63.738  1.00 45.71           N
ATOM    764  CZ  ARG A 423      24.081  -5.926  64.177  1.00 56.25           C
ATOM    765  NH1 ARG A 423      24.676  -6.877  64.881  1.00 54.34           N
ATOM    766  NH2 ARG A 423      24.748  -4.805  63.921  1.00 60.90           N
ATOM    767  N   CYS A 424      24.190 -10.073  59.037  1.00 31.48           N
ATOM    768  CA  CYS A 424      25.318 -10.403  58.181  1.00 28.76           C
ATOM    769  C   CYS A 424      26.269  -9.224  58.054  1.00 34.04           C
ATOM    770  O   CYS A 424      25.843  -8.065  58.061  1.00 41.24           O
ATOM    771  CB  CYS A 424      24.821 -10.789  56.792  1.00 26.21           C
ATOM    772  SG  CYS A 424      23.772 -12.234  56.833  1.00 33.72           S
ATOM    773  N   ASN A 425      27.567  -9.531  57.983  1.00 24.99           N
ATOM    774  CA  ASN A 425      28.549  -8.557  57.532  1.00 40.87           C
ATOM    775  C   ASN A 425      28.366  -8.320  56.040  1.00 42.00           C
ATOM    776  O   ASN A 425      28.288  -9.272  55.254  1.00 33.61           O
ATOM    777  CB  ASN A 425      29.973  -9.052  57.794  1.00 53.94           C
ATOM    778  CG  ASN A 425      30.433  -8.811  59.218  1.00 48.24           C
ATOM    779  OD1 ASN A 425      30.402  -7.679  59.716  1.00 49.71           O
ATOM    780  ND2 ASN A 425      30.853  -9.878  59.883  1.00 35.98           N
ATOM    781  N   THR A 426      28.212  -7.049  55.706  1.00 31.74           N
ATOM    782  CA  THR A 426      28.015  -6.589  54.355  1.00 34.62           C
ATOM    783  C   THR A 426      28.746  -5.281  54.196  1.00 35.89           C
ATOM    784  O   THR A 426      29.000  -4.593  55.166  1.00 37.37           O
ATOM    785  CB  THR A 426      26.503  -6.447  53.960  1.00 34.50           C
ATOM    786  OG1 THR A 426      26.051  -5.110  54.143  1.00 41.42           O
ATOM    787  CG2 THR A 426      25.627  -7.356  54.791  1.00 23.83           C
ATOM    788  N   PRO A 427      29.103  -4.925  52.975  1.00 39.60           N
ATOM    789  CA  PRO A 427      29.788  -3.661  52.730  1.00 49.15           C
ATOM    790  C   PRO A 427      28.884  -2.489  52.947  1.00 70.75           C
ATOM    791  O   PRO A 427      27.721  -2.571  52.587  1.00 83.83           O
ATOM    792  CB  PRO A 427      30.121  -3.724  51.247  1.00 45.00           C
ATOM    793  CG  PRO A 427      29.935  -5.129  50.849  1.00 34.17           C
ATOM    794  CD  PRO A 427      28.859  -5.641  51.726  1.00 33.54           C
ATOM    795  N   ALA A 428      29.404  -1.390  53.460  1.00 81.60           N
ATOM    796  CA  ALA A 428      28.617  -0.167  53.487  1.00 88.23           C
ATOM    797  C   ALA A 428      29.138   0.694  52.358  1.00 92.80           C
ATOM    798  O   ALA A 428      30.343   0.876  52.228  1.00 91.36           O
ATOM    799  CB  ALA A 428      28.755   0.547  54.820  1.00 83.28           C
ATOM    800  N   MET A 429      28.243   1.203  51.521  1.00 93.18           N
ATOM    801  CA  MET A 429      28.695   2.067  50.445  1.00 88.98           C
ATOM    802  C   MET A 429      28.917   3.324  51.229  1.00 91.71           C
ATOM    803  O   MET A 429      28.005   3.892  51.823  1.00 87.53           O
ATOM    804  CB  MET A 429      27.645   2.240  49.355  1.00 84.79           C
ATOM    805  CG  MET A 429      26.364   1.440  49.561  1.00 82.73           C
ATOM    806  SD  MET A 429      26.372  -0.211  48.858  1.00 71.62           S
ATOM    807  CE  MET A 429      28.115  -0.546  48.715  1.00 73.78           C
ATOM    808  N   GLY A 430      30.170   3.730  51.251  1.00102.41           N
ATOM    809  CA  GLY A 430      30.750   4.327  52.419  1.00112.51           C
ATOM    810  C   GLY A 430      30.167   5.617  52.913  1.00115.97           C
ATOM    811  O   GLY A 430      29.906   5.751  54.100  1.00119.25           O
ATOM    812  N   LEU A 431      29.933   6.550  52.008  1.00112.05           N
ATOM    813  CA  LEU A 431      29.543   7.884  52.408  1.00106.33           C
ATOM    814  C   LEU A 431      28.568   8.418  51.392  1.00 93.57           C
ATOM    815  O   LEU A 431      28.668   8.099  50.220  1.00 98.55           O
ATOM    816  CB  LEU A 431      30.775   8.796  52.462  1.00109.11           C
ATOM    817  CG  LEU A 431      31.740   8.774  53.652  1.00104.03           C
ATOM    818  CD1 LEU A 431      31.276   9.653  54.800  1.00 99.61           C
ATOM    819  CD2 LEU A 431      32.074   7.367  54.117  1.00 98.27           C
ATOM    820  N   GLN A 432      27.648   9.261  51.824  1.00 75.98           N
ATOM    821  CA  GLN A 432      26.683   9.801  50.900  1.00 70.62           C
ATOM    822  C   GLN A 432      26.980  11.264  50.667  1.00 75.83           C
ATOM    823  O   GLN A 432      27.067  12.040  51.605  1.00 77.95           O
ATOM    824  CB  GLN A 432      25.278   9.611  51.446  1.00 67.53           C
ATOM    825  CG  GLN A 432      24.806   8.172  51.396  1.00 66.92           C
ATOM    826  CD  GLN A 432      25.205   7.471  50.115  1.00 71.76           C
ATOM    827  OE1 GLN A 432      26.129   6.669  50.102  1.00 76.81           O
ATOM    828  NE2 GLN A 432      24.507   7.767  49.036  1.00 70.15           N
ATOM    829  N   LYS A 433      27.140  11.633  49.403  1.00 72.91           N
ATOM    830  CA  LYS A 433      27.440  13.014  49.063  1.00 49.20           C
ATOM    831  C   LYS A 433      26.481  13.666  48.089  1.00 49.30           C
ATOM    832  O   LYS A 433      26.585  14.840  47.847  1.00 66.75           O
ATOM    833  CB  LYS A 433      28.849  13.116  48.508  1.00 56.54           C
ATOM    834  CG  LYS A 433      29.901  12.559  49.435  1.00 65.91           C
ATOM    835  CD  LYS A 433      30.115  13.460  50.633  1.00 69.23           C
ATOM    836  CE  LYS A 433      30.573  12.656  51.841  1.00 76.87           C
ATOM    837  NZ  LYS A 433      31.945  13.012  52.306  1.00 81.93           N
ATOM    838  N   LYS A 434      25.561  12.916  47.517  1.00 47.10           N
ATOM    839  CA  LYS A 434      24.682  13.468  46.506  1.00 49.48           C
ATOM    840  C   LYS A 434      23.259  13.569  47.017  1.00 48.55           C
ATOM    841  O   LYS A 434      22.370  14.037  46.344  1.00 50.97           O
ATOM    842  CB  LYS A 434      24.745  12.624  45.237  1.00 54.41           C
ATOM    843  CG  LYS A 434      26.134  12.452  44.667  1.00 53.27           C
ATOM    844  CD  LYS A 434      26.162  12.724  43.183  1.00 59.93           C
ATOM    845  CE  LYS A 434      26.559  11.493  42.394  1.00 67.09           C
ATOM    846  NZ  LYS A 434      27.931  11.020  42.713  1.00 66.78           N
ATOM    847  N   LEU A 435      23.064  13.078  48.219  1.00 33.27           N
ATOM    848  CA  LEU A 435      21.794  13.139  48.922  1.00 39.77           C
ATOM    849  C   LEU A 435      21.978  13.470  50.390  1.00 43.00           C
ATOM    850  O   LEU A 435      22.876  12.963  51.023  1.00 41.22           O
ATOM    851  CB  LEU A 435      21.042  11.832  48.746  1.00 19.76           C
ATOM    852  CG  LEU A 435      19.595  11.811  49.186  1.00 39.30           C
ATOM    853  CD1 LEU A 435      18.634  11.939  48.023  1.00 28.38           C
ATOM    854  CD2 LEU A 435      19.352  10.519  49.928  1.00 43.32           C
ATOM    855  N   ARG A 436      21.122  14.317  50.942  1.00 46.06           N
ATOM    856  CA  ARG A 436      21.257  14.669  52.342  1.00 35.94           C
ATOM    857  C   ARG A 436      19.900  15.032  52.890  1.00 35.48           C
ATOM    858  O   ARG A 436      18.941  15.265  52.148  1.00 34.11           O
ATOM    859  CB  ARG A 436      22.215  15.835  52.563  1.00 30.22           C
ATOM    860  CG  ARG A 436      21.649  17.120  52.067  1.00 28.40           C
ATOM    861  CD  ARG A 436      22.605  18.216  52.386  1.00 29.01           C
ATOM    862  NE  ARG A 436      22.015  19.524  52.127  1.00 31.91           N
ATOM    863  CZ  ARG A 436      22.713  20.649  52.120  1.00 37.72           C
ATOM    864  NH1 ARG A 436      22.111  21.785  51.872  1.00 29.17           N
ATOM    865  NH2 ARG A 436      24.020  20.629  52.356  1.00 42.70           N
ATOM    866  N   LEU A 437      19.838  15.009  54.210  1.00 30.35           N
ATOM    867  CA  LEU A 437      18.702  15.502  54.954  1.00 21.03           C
ATOM    868  C   LEU A 437      19.058  16.901  55.438  1.00 24.70           C
ATOM    869  O   LEU A 437      20.159  17.116  55.954  1.00 40.55           O
ATOM    870  CB  LEU A 437      18.396  14.566  56.120  1.00 33.52           C
ATOM    871  CG  LEU A 437      17.154  13.666  56.038  1.00 31.40           C
ATOM    872  CD1 LEU A 437      16.956  13.037  54.634  1.00 21.75           C
ATOM    873  CD2 LEU A 437      17.287  12.607  57.087  1.00 34.85           C
ATOM    874  N   ASN A 438      18.146  17.850  55.269  1.00 25.39           N
ATOM    875  CA  ASN A 438      18.480  19.246  55.542  1.00 31.08           C
ATOM    876  C   ASN A 438      17.421  19.894  56.418  1.00 35.41           C
ATOM    877  O   ASN A 438      16.223  19.751  56.165  1.00 44.19           O
ATOM    878  CB  ASN A 438      18.648  20.033  54.242  1.00 31.85           C
ATOM    879  CG  ASN A 438      18.826  21.532  54.466  1.00 48.54           C
ATOM    880  OD1 ASN A 438      17.945  22.329  54.152  1.00 45.89           O
ATOM    881  ND2 ASN A 438      19.979  21.916  55.032  1.00 53.64           N
ATOM    882  N   GLY A 439      17.831  20.570  57.475  1.00 37.55           N
ATOM    883  CA  GLY A 439      16.883  21.224  58.352  1.00 49.72           C
ATOM    884  C   GLY A 439      16.389  20.269  59.415  1.00 59.48           C
ATOM    885  O   GLY A 439      16.541  19.069  59.284  1.00 74.46           O
ATOM    886  N   GLY A 440      15.793  20.788  60.469  1.00 56.52           N
ATOM    887  CA  GLY A 440      15.306  19.934  61.527  1.00 60.55           C
ATOM    888  C   GLY A 440      16.347  19.706  62.602  1.00 73.34           C
ATOM    889  O   GLY A 440      17.546  19.746  62.359  1.00 65.27           O
ATOM    890  N   ARG A 441      15.872  19.444  63.808  1.00 83.11           N
ATOM    891  CA  ARG A 441      16.746  19.267  64.954  1.00 80.70           C
ATOM    892  C   ARG A 441      17.132  17.814  65.119  1.00 72.16           C
ATOM    893  O   ARG A 441      17.878  17.437  66.021  1.00 73.29           O
ATOM    894  CB  ARG A 441      16.060  19.781  66.210  1.00 79.73           C
ATOM    895  CG  ARG A 441      15.973  21.295  66.268  1.00 76.12           C
ATOM    896  CD  ARG A 441      15.847  21.780  67.701  1.00 86.43           C
ATOM    897  NE  ARG A 441      14.690  22.658  67.879  1.00 93.04           N
ATOM    898  CZ  ARG A 441      14.736  23.979  67.793  1.00 90.94           C
ATOM    899  NH1 ARG A 441      15.881  24.593  67.531  1.00 88.54           N
ATOM    900  NH2 ARG A 441      13.637  24.690  67.971  1.00 90.22           N
ATOM    901  N   ASN A 442      16.615  16.992  64.232  1.00 59.96           N
ATOM    902  CA  ASN A 442      16.817  15.584  64.335  1.00 56.35           C
ATOM    903  C   ASN A 442      17.707  15.099  63.222  1.00 55.74           C
ATOM    904  O   ASN A 442      17.477  15.403  62.068  1.00 73.53           O
ATOM    905  CB  ASN A 442      15.462  14.910  64.244  1.00 62.13           C
ATOM    906  CG  ASN A 442      15.429  13.600  64.957  1.00 61.71           C
ATOM    907  OD1 ASN A 442      16.457  12.979  65.177  1.00 68.86           O
ATOM    908  ND2 ASN A 442      14.245  13.166  65.318  1.00 58.58           N
ATOM    909  N   PRO A 443      18.771  14.287  63.625  1.00 45.23           N
ATOM    910  CA  PRO A 443      19.495  13.668  62.503  1.00 41.06           C
ATOM    911  C   PRO A 443      18.593  12.748  61.680  1.00 43.83           C
ATOM    912  O   PRO A 443      18.864  12.451  60.526  1.00 51.48           O
ATOM    913  CB  PRO A 443      20.566  12.835  63.186  1.00 46.37           C
ATOM    914  CG  PRO A 443      20.880  13.575  64.404  1.00 50.44           C
ATOM    915  CD  PRO A 443      19.536  13.887  64.909  1.00 47.22           C
ATOM    916  N   TYR A 444      17.530  12.287  62.293  1.00 32.64           N
ATOM    917  CA  TYR A 444      16.669  11.308  61.691  1.00 33.12           C
ATOM    918  C   TYR A 444      15.546  11.914  60.843  1.00 26.87           C
ATOM    919  O   TYR A 444      14.638  11.224  60.463  1.00 27.94           O
ATOM    920  CB  TYR A 444      16.122  10.349  62.753  1.00 30.43           C
ATOM    921  CG  TYR A 444      17.042   9.195  63.048  1.00 31.05           C
ATOM    922  CD1 TYR A 444      18.155   9.357  63.838  1.00 27.34           C
ATOM    923  CD2 TYR A 444      16.804   7.945  62.529  1.00 35.24           C
ATOM    924  CE1 TYR A 444      18.997   8.308  64.107  1.00 23.85           C
ATOM    925  CE2 TYR A 444      17.646   6.893  62.792  1.00 31.67           C
ATOM    926  CZ  TYR A 444      18.740   7.084  63.579  1.00 28.98           C
ATOM    927  OH  TYR A 444      19.557   6.042  63.823  1.00 22.93           O
ATOM    928  N   GLU A 445      15.574  13.206  60.581  1.00 23.79           N
ATOM    929  CA  GLU A 445      14.540  13.748  59.721  1.00 38.46           C
ATOM    930  C   GLU A 445      15.086  15.001  59.057  1.00 40.88           C
ATOM    931  O   GLU A 445      16.146  15.517  59.425  1.00 39.34           O
ATOM    932  CB  GLU A 445      13.256  14.047  60.513  1.00 43.70           C
ATOM    933  CG  GLU A 445      13.173  15.477  61.019  1.00 56.93           C
ATOM    934  CD  GLU A 445      12.363  15.618  62.283  1.00 60.18           C
ATOM    935  OE1 GLU A 445      11.478  14.757  62.515  1.00 55.09           O
ATOM    936  OE2 GLU A 445      12.634  16.593  63.032  1.00 61.29           O
ATOM    937  N   GLY A 446      14.332  15.498  58.095  1.00 42.17           N
ATOM    938  CA  GLY A 446      14.725  16.673  57.345  1.00 37.15           C
ATOM    939  C   GLY A 446      14.130  16.638  55.956  1.00 34.12           C
ATOM    940  O   GLY A 446      13.582  15.631  55.507  1.00 36.64           O
ATOM    941  N   ARG A 447      14.197  17.794  55.295  1.00 39.36           N
ATOM    942  CA  ARG A 447      13.873  17.861  53.881  1.00 35.63           C
ATOM    943  C   ARG A 447      14.965  17.121  53.130  1.00 28.17           C
ATOM    944  O   ARG A 447      16.133  17.146  53.535  1.00 28.66           O
ATOM    945  CB  ARG A 447      13.765  19.324  53.431  1.00 36.20           C
ATOM    946  CG  ARG A 447      13.784  19.535  51.923  1.00 35.19           C
ATOM    947  CD  ARG A 447      13.740  21.021  51.555  1.00 31.89           C
ATOM    948  NE  ARG A 447      14.655  21.830  52.356  1.00 34.40           N
ATOM    949  CZ  ARG A 447      14.250  22.650  53.316  1.00 32.51           C
ATOM    950  NH1 ARG A 447      12.956  22.774  53.577  1.00 40.12           N
ATOM    951  NH2 ARG A 447      15.133  23.334  54.017  1.00 42.54           N
ATOM    952  N   VAL A 448      14.589  16.393  52.085  1.00 24.85           N
ATOM    953  CA  VAL A 448      15.578  15.635  51.324  1.00 21.38           C
ATOM    954  C   VAL A 448      16.064  16.514  50.188  1.00 26.55           C
ATOM    955  O   VAL A 448      15.261  17.035  49.413  1.00 33.06           O
ATOM    956  CB  VAL A 448      15.034  14.281  50.822  1.00 30.17           C
ATOM    957  CG1 VAL A 448      13.587  14.112  51.085  1.00 34.28           C
ATOM    958  CG2 VAL A 448      15.381  14.000  49.362  1.00 38.03           C
ATOM    959  N   GLU A 449      17.382  16.711  50.116  1.00 29.02           N
ATOM    960  CA  GLU A 449      18.001  17.538  49.096  1.00 31.47           C
ATOM    961  C   GLU A 449      19.020  16.709  48.340  1.00 32.24           C
ATOM    962  O   GLU A 449      19.632  15.806  48.915  1.00 39.18           O
ATOM    963  CB  GLU A 449      18.691  18.739  49.698  1.00 37.90           C
ATOM    964  CG  GLU A 449      17.932  19.387  50.786  1.00 42.99           C
ATOM    965  CD  GLU A 449      18.440  20.786  51.058  1.00 46.83           C
ATOM    966  OE1 GLU A 449      19.686  20.945  51.176  1.00 39.08           O
ATOM    967  OE2 GLU A 449      17.589  21.706  51.155  1.00 47.90           O
ATOM    968  N   VAL A 450      19.208  17.038  47.055  1.00 29.27           N
ATOM    969  CA  VAL A 450      20.075  16.286  46.146  1.00 34.98           C
ATOM    970  C   VAL A 450      21.074  17.236  45.497  1.00 42.24           C
ATOM    971  O   VAL A 450      20.705  18.313  45.022  1.00 53.86           O
ATOM    972  CB  VAL A 450      19.271  15.547  45.062  1.00 37.25           C
ATOM    973  CG1 VAL A 450      18.735  14.240  45.585  1.00 31.75           C
ATOM    974  CG2 VAL A 450      18.121  16.393  44.638  1.00 50.44           C
ATOM    975  N   LEU A 451      22.333  16.830  45.467  1.00 39.97           N
ATOM    976  CA  LEU A 451      23.353  17.596  44.770  1.00 34.70           C
ATOM    977  C   LEU A 451      23.151  17.487  43.260  1.00 26.38           C
ATOM    978  O   LEU A 451      22.908  16.403  42.729  1.00 36.78           O
ATOM    979  CB  LEU A 451      24.745  17.071  45.155  1.00 33.39           C
ATOM    980  CG  LEU A 451      25.929  18.019  44.968  1.00 31.84           C
ATOM    981  CD1 LEU A 451      25.526  19.393  45.496  1.00 32.87           C
ATOM    982  CD2 LEU A 451      27.157  17.525  45.698  1.00 32.21           C
ATOM    983  N   VAL A 452      23.256  18.620  42.562  1.00 27.79           N
ATOM    984  CA  VAL A 452      23.266  18.685  41.098  1.00 29.83           C
ATOM    985  C   VAL A 452      24.233  19.770  40.627  1.00 40.04           C
ATOM    986  O   VAL A 452      24.740  20.588  41.401  1.00 42.74           O
ATOM    987  CB  VAL A 452      21.873  18.955  40.486  1.00 29.72           C
ATOM    988  CG1 VAL A 452      20.827  18.080  41.115  1.00 28.49           C
ATOM    989  CG2 VAL A 452      21.516  20.383  40.587  1.00 31.03           C
ATOM    990  N   GLU A 453      24.374  19.847  39.312  1.00 42.11           N
ATOM    991  CA  GLU A 453      25.168  20.868  38.650  1.00 41.11           C
ATOM    992  C   GLU A 453      24.207  21.890  38.055  1.00 41.78           C
ATOM    993  O   GLU A 453      23.297  21.530  37.348  1.00 53.15           O
ATOM    994  CB  GLU A 453      25.984  20.261  37.518  1.00 51.93           C
ATOM    995  CG  GLU A 453      26.827  21.253  36.728  1.00 67.97           C
ATOM    996  CD  GLU A 453      26.065  21.980  35.634  1.00 83.17           C
ATOM    997  OE1 GLU A 453      26.485  23.074  35.240  1.00 84.19           O
ATOM    998  OE2 GLU A 453      25.043  21.470  35.163  1.00 92.53           O
ATOM    999  N   ARG A 454      24.388  23.161  38.358  1.00 36.78           N
ATOM   1000  CA  ARG A 454      23.534  24.195  37.798  1.00 37.77           C
ATOM   1001  C   ARG A 454      24.374  25.407  37.464  1.00 46.28           C
ATOM   1002  O   ARG A 454      24.947  26.040  38.344  1.00 46.97           O
ATOM   1003  CB  ARG A 454      22.427  24.591  38.754  1.00 43.11           C
ATOM   1004  CG  ARG A 454      21.338  23.558  38.916  1.00 52.22           C
ATOM   1005  CD  ARG A 454      20.526  23.361  37.653  1.00 67.42           C
ATOM   1006  NE  ARG A 454      20.274  21.947  37.402  1.00 79.24           N
ATOM   1007  CZ  ARG A 454      19.127  21.342  37.659  1.00 86.84           C
ATOM   1008  NH1 ARG A 454      18.118  22.029  38.161  1.00 92.73           N
ATOM   1009  NH2 ARG A 454      18.991  20.056  37.413  1.00 84.13           N
ATOM   1010  N   GLN A 455      24.479  25.687  36.169  1.00 70.22           N
ATOM   1011  CA  GLN A 455      25.253  26.803  35.636  1.00 81.98           C
ATOM   1012  C   GLN A 455      26.697  26.782  36.127  1.00 82.53           C
ATOM   1013  O   GLN A 455      27.256  27.798  36.483  1.00 90.87           O
ATOM   1014  CB  GLN A 455      24.574  28.143  35.947  1.00 90.63           C
ATOM   1015  CG  GLN A 455      23.453  28.531  34.991  1.00102.45           C
ATOM   1016  CD  GLN A 455      22.167  27.751  35.205  1.00113.28           C
ATOM   1017  OE1 GLN A 455      21.265  28.208  35.894  1.00116.93           O
ATOM   1018  NE2 GLN A 455      22.074  26.568  34.599  1.00117.98           N
ATOM   1019  N   GLY A 456      27.312  25.613  36.127  1.00 73.28           N
ATOM   1020  CA  GLY A 456      28.670  25.503  36.592  1.00 73.22           C
ATOM   1021  C   GLY A 456      28.823  25.226  38.073  1.00 65.98           C
ATOM   1022  O   GLY A 456      29.779  24.580  38.448  1.00 60.80           O
ATOM   1023  N   SER A 457      27.928  25.714  38.928  1.00 55.25           N
ATOM   1024  CA  SER A 457      28.124  25.426  40.342  1.00 46.58           C
ATOM   1025  C   SER A 457      27.510  24.098  40.758  1.00 41.60           C
ATOM   1026  O   SER A 457      26.582  23.580  40.132  1.00 47.89           O
ATOM   1027  CB  SER A 457      27.523  26.527  41.220  1.00 47.49           C
ATOM   1028  OG  SER A 457      27.641  27.798  40.619  1.00 47.31           O
ATOM   1029  N   LEU A 458      28.051  23.556  41.844  1.00 38.56           N
ATOM   1030  CA  LEU A 458      27.457  22.424  42.549  1.00 40.28           C
ATOM   1031  C   LEU A 458      26.501  22.971  43.602  1.00 42.03           C
ATOM   1032  O   LEU A 458      26.931  23.636  44.552  1.00 40.39           O
ATOM   1033  CB  LEU A 458      28.538  21.555  43.181  1.00 38.32           C
ATOM   1034  CG  LEU A 458      29.182  20.616  42.173  1.00 35.40           C
ATOM   1035  CD1 LEU A 458      30.142  19.696  42.861  1.00 35.92           C
ATOM   1036  CD2 LEU A 458      28.097  19.843  41.457  1.00 35.97           C
ATOM   1037  N   VAL A 459      25.202  22.708  43.423  1.00 39.38           N
ATOM   1038  CA  VAL A 459      24.163  23.253  44.281  1.00 32.79           C
ATOM   1039  C   VAL A 459      23.292  22.114  44.813  1.00 41.22           C
ATOM   1040  O   VAL A 459      23.222  21.026  44.237  1.00 46.05           O
ATOM   1041  CB  VAL A 459      23.307  24.301  43.552  1.00 38.13           C
ATOM   1042  CG1 VAL A 459      24.167  25.509  43.150  1.00 34.75           C
ATOM   1043  CG2 VAL A 459      22.652  23.680  42.365  1.00 41.20           C
ATOM   1044  N   TRP A 460      22.659  22.374  45.959  1.00 45.07           N
ATOM   1045  CA  TRP A 460      21.661  21.491  46.545  1.00 34.65           C
ATOM   1046  C   TRP A 460      20.259  21.986  46.202  1.00 45.74           C
ATOM   1047  O   TRP A 460      19.934  23.160  46.411  1.00 41.86           O
ATOM   1048  CB  TRP A 460      21.825  21.435  48.060  1.00 29.20           C
ATOM   1049  CG  TRP A 460      23.026  20.713  48.513  1.00 36.59           C
ATOM   1050  CD1 TRP A 460      24.253  21.253  48.832  1.00 33.68           C
ATOM   1051  CD2 TRP A 460      23.137  19.298  48.732  1.00 36.84           C
ATOM   1052  NE1 TRP A 460      25.111  20.252  49.235  1.00 35.07           N
ATOM   1053  CE2 TRP A 460      24.457  19.046  49.165  1.00 28.61           C
ATOM   1054  CE3 TRP A 460      22.255  18.217  48.573  1.00 41.98           C
ATOM   1055  CZ2 TRP A 460      24.907  17.766  49.457  1.00 38.15           C
ATOM   1056  CZ3 TRP A 460      22.703  16.938  48.846  1.00 37.30           C
ATOM   1057  CH2 TRP A 460      24.009  16.722  49.291  1.00 40.99           C
ATOM   1058  N   GLY A 461      19.436  21.094  45.675  1.00 28.58           N
ATOM   1059  CA  GLY A 461      18.057  21.435  45.401  1.00 29.32           C
ATOM   1060  C   GLY A 461      17.187  20.395  46.068  1.00 34.43           C
ATOM   1061  O   GLY A 461      17.706  19.548  46.814  1.00 32.97           O
ATOM   1062  N   MET A 462      15.886  20.478  45.812  1.00 35.71           N
ATOM   1063  CA  MET A 462      14.907  19.591  46.412  1.00 33.08           C
ATOM   1064  C   MET A 462      14.163  18.679  45.459  1.00 32.76           C
ATOM   1065  O   MET A 462      14.321  18.769  44.262  1.00 35.26           O
ATOM   1066  CB  MET A 462      13.910  20.380  47.252  1.00 39.83           C
ATOM   1067  CG  MET A 462      13.920  21.867  47.021  1.00 60.59           C
ATOM   1068  SD  MET A 462      14.570  22.817  48.395  1.00 80.83           S
ATOM   1069  CE  MET A 462      13.669  24.333  48.139  1.00 79.71           C
ATOM   1070  N   VAL A 463      13.321  17.828  46.031  1.00 36.03           N
ATOM   1071  CA  VAL A 463      12.541  16.827  45.305  1.00 38.33           C
ATOM   1072  C   VAL A 463      11.075  17.237  45.281  1.00 40.75           C
ATOM   1073  O   VAL A 463      10.547  17.700  46.283  1.00 41.28           O
ATOM   1074  CB  VAL A 463      12.720  15.454  45.981  1.00 32.78           C
ATOM   1075  CG1 VAL A 463      11.882  14.398  45.299  1.00 23.40           C
ATOM   1076  CG2 VAL A 463      14.213  15.067  45.990  1.00 26.35           C
ATOM   1077  N   CYS A 464      10.401  17.062  44.155  1.00 45.73           N
ATOM   1078  CA  CYS A 464       8.970  17.326  44.162  1.00 47.84           C
ATOM   1079  C   CYS A 464       8.290  16.494  45.244  1.00 53.72           C
ATOM   1080  O   CYS A 464       8.600  15.315  45.439  1.00 56.63           O
ATOM   1081  CB  CYS A 464       8.357  17.016  42.800  1.00 53.12           C
ATOM   1082  SG  CYS A 464       6.833  17.887  42.434  1.00 68.77           S
ATOM   1083  N   GLY A 465       7.394  17.137  45.984  1.00 54.66           N
ATOM   1084  CA  GLY A 465       6.628  16.445  46.989  1.00 49.43           C
ATOM   1085  C   GLY A 465       5.398  15.787  46.457  1.00 51.63           C
ATOM   1086  O   GLY A 465       4.736  15.069  47.204  1.00 58.63           O
ATOM   1087  N   GLN A 466       5.080  16.007  45.184  1.00 52.89           N
ATOM   1088  CA  GLN A 466       3.861  15.455  44.613  1.00 53.03           C
ATOM   1089  C   GLN A 466       3.953  13.929  44.609  1.00 52.41           C
ATOM   1090  O   GLN A 466       4.885  13.348  44.019  1.00 44.94           O
ATOM   1091  CB  GLN A 466       3.631  15.994  43.205  1.00 54.75           C
ATOM   1092  CG  GLN A 466       2.156  16.188  42.843  1.00 59.80           C
ATOM   1093  CD  GLN A 466       1.909  16.187  41.333  1.00 67.45           C
ATOM   1094  OE1 GLN A 466       2.752  15.749  40.541  1.00 70.90           O
ATOM   1095  NE2 GLN A 466       0.752  16.691  40.933  1.00 66.24           N
ATOM   1096  N   ASN A 467       2.990  13.289  45.289  1.00 53.46           N
ATOM   1097  CA  ASN A 467       2.910  11.830  45.394  1.00 51.39           C
ATOM   1098  C   ASN A 467       4.175  11.250  46.024  1.00 47.31           C
ATOM   1099  O   ASN A 467       4.727  10.248  45.568  1.00 46.85           O
ATOM   1100  CB  ASN A 467       2.624  11.199  44.031  1.00 47.63           C
ATOM   1101  CG  ASN A 467       1.280  11.628  43.480  1.00 45.46           C
ATOM   1102  OD1 ASN A 467       0.310  11.796  44.230  1.00 49.63           O
ATOM   1103  ND2 ASN A 467       1.210  11.810  42.173  1.00 49.39           N
ATOM   1104  N   TRP A 468       4.658  11.914  47.060  1.00 41.47           N
ATOM   1105  CA  TRP A 468       5.779  11.418  47.839  1.00 39.81           C
ATOM   1106  C   TRP A 468       5.227  10.613  49.015  1.00 26.33           C
ATOM   1107  O   TRP A 468       4.488  11.145  49.840  1.00 34.48           O
ATOM   1108  CB  TRP A 468       6.642  12.587  48.301  1.00 36.95           C
ATOM   1109  CG  TRP A 468       7.852  12.213  49.103  1.00 33.38           C
ATOM   1110  CD1 TRP A 468       7.975  12.259  50.456  1.00 34.93           C
ATOM   1111  CD2 TRP A 468       9.109  11.748  48.606  1.00 31.22           C
ATOM   1112  NE1 TRP A 468       9.224  11.855  50.837  1.00 38.32           N
ATOM   1113  CE2 TRP A 468       9.946  11.542  49.720  1.00 34.96           C
ATOM   1114  CE3 TRP A 468       9.607  11.490  47.332  1.00 28.89           C
ATOM   1115  CZ2 TRP A 468      11.252  11.086  49.600  1.00 40.03           C
ATOM   1116  CZ3 TRP A 468      10.902  11.055  47.211  1.00 32.25           C
ATOM   1117  CH2 TRP A 468      11.715  10.851  48.340  1.00 34.95           C
ATOM   1118  N   GLY A 469       5.571   9.327  49.085  1.00 30.90           N
ATOM   1119  CA  GLY A 469       5.003   8.428  50.066  1.00 17.63           C
ATOM   1120  C   GLY A 469       6.040   7.745  50.948  1.00 27.11           C
ATOM   1121  O   GLY A 469       7.242   8.035  50.897  1.00 20.22           O
ATOM   1122  N   ILE A 470       5.535   6.799  51.760  1.00 31.14           N
ATOM   1123  CA  ILE A 470       6.393   6.028  52.651  1.00 29.36           C
ATOM   1124  C   ILE A 470       7.438   5.252  51.856  1.00 32.23           C
ATOM   1125  O   ILE A 470       8.604   5.190  52.245  1.00 31.56           O
ATOM   1126  CB  ILE A 470       5.532   5.101  53.535  1.00 37.90           C
ATOM   1127  CG1 ILE A 470       4.765   5.911  54.559  1.00 37.62           C
ATOM   1128  CG2 ILE A 470       6.380   4.136  54.298  1.00 40.42           C
ATOM   1129  CD1 ILE A 470       5.659   6.637  55.519  1.00 36.69           C
ATOM   1130  N   VAL A 471       7.044   4.649  50.730  1.00 35.01           N
ATOM   1131  CA  VAL A 471       7.955   3.761  50.003  1.00 32.26           C
ATOM   1132  C   VAL A 471       9.191   4.520  49.518  1.00 32.72           C
ATOM   1133  O   VAL A 471      10.338   4.100  49.746  1.00 38.32           O
ATOM   1134  CB  VAL A 471       7.203   3.073  48.852  1.00 35.19           C
ATOM   1135  CG1 VAL A 471       8.102   2.063  48.154  1.00 30.16           C
ATOM   1136  CG2 VAL A 471       5.968   2.382  49.392  1.00 35.07           C
ATOM   1137  N   GLU A 472       8.987   5.670  48.877  1.00 30.69           N
ATOM   1138  CA  GLU A 472      10.130   6.523  48.558  1.00 31.47           C
ATOM   1139  C   GLU A 472      10.931   6.861  49.816  1.00 27.21           C
ATOM   1140  O   GLU A 472      12.170   6.747  49.832  1.00 30.02           O
ATOM   1141  CB  GLU A 472       9.652   7.796  47.863  1.00 29.81           C
ATOM   1142  CG  GLU A 472       8.894   7.589  46.552  1.00 33.70           C
ATOM   1143  CD  GLU A 472       7.466   7.093  46.729  1.00 33.56           C
ATOM   1144  OE1 GLU A 472       6.772   7.619  47.634  1.00 32.56           O
ATOM   1145  OE2 GLU A 472       7.053   6.172  45.975  1.00 28.89           O
ATOM   1146  N   ALA A 473      10.226   7.263  50.892  1.00 23.80           N
ATOM   1147  CA  ALA A 473      10.879   7.614  52.153  1.00 25.20           C
ATOM   1148  C   ALA A 473      11.785   6.496  52.659  1.00 35.90           C
ATOM   1149  O   ALA A 473      12.931   6.744  53.062  1.00 37.08           O
ATOM   1150  CB  ALA A 473       9.836   7.954  53.206  1.00 24.86           C
ATOM   1151  N   MET A 474      11.265   5.260  52.670  1.00 26.12           N
ATOM   1152  CA  MET A 474      12.062   4.063  52.928  1.00 29.14           C
ATOM   1153  C   MET A 474      13.315   4.029  52.081  1.00 20.57           C
ATOM   1154  O   MET A 474      14.396   3.669  52.576  1.00 25.43           O
ATOM   1155  CB  MET A 474      11.255   2.791  52.658  1.00 19.39           C
ATOM   1156  CG  MET A 474      10.156   2.567  53.637  1.00 28.33           C
ATOM   1157  SD  MET A 474      10.722   1.654  55.077  1.00 26.85           S
ATOM   1158  CE  MET A 474       9.104   1.450  55.792  1.00 32.53           C
ATOM   1159  N   VAL A 475      13.214   4.372  50.797  1.00 22.13           N
ATOM   1160  CA  VAL A 475      14.459   4.304  50.036  1.00 17.46           C
ATOM   1161  C   VAL A 475      15.429   5.377  50.510  1.00 27.50           C
ATOM   1162  O   VAL A 475      16.641   5.126  50.597  1.00 35.96           O
ATOM   1163  CB  VAL A 475      14.217   4.368  48.519  1.00 21.97           C
ATOM   1164  CG1 VAL A 475      15.557   4.325  47.804  1.00 23.97           C
ATOM   1165  CG2 VAL A 475      13.355   3.187  48.071  1.00 24.26           C
ATOM   1166  N   VAL A 476      14.935   6.575  50.864  1.00 16.04           N
ATOM   1167  CA  VAL A 476      15.879   7.598  51.331  1.00 18.19           C
ATOM   1168  C   VAL A 476      16.556   7.150  52.619  1.00 24.67           C
ATOM   1169  O   VAL A 476      17.792   7.171  52.725  1.00 16.31           O
ATOM   1170  CB  VAL A 476      15.204   8.960  51.525  1.00 16.84           C
ATOM   1171  CG1 VAL A 476      16.200   9.907  52.188  1.00 31.78           C
ATOM   1172  CG2 VAL A 476      14.764   9.527  50.208  1.00 27.95           C
ATOM   1173  N   CYS A 477      15.758   6.738  53.614  1.00 18.92           N
ATOM   1174  CA  CYS A 477      16.316   6.312  54.895  1.00 25.58           C
ATOM   1175  C   CYS A 477      17.309   5.175  54.711  1.00 38.64           C
ATOM   1176  O   CYS A 477      18.396   5.179  55.309  1.00 38.75           O
ATOM   1177  CB  CYS A 477      15.204   5.898  55.851  1.00 21.36           C
ATOM   1178  SG  CYS A 477      14.078   7.262  56.221  1.00 30.93           S
ATOM   1179  N   ARG A 478      16.959   4.191  53.877  1.00 35.47           N
ATOM   1180  CA  ARG A 478      17.918   3.135  53.577  1.00 31.71           C
ATOM   1181  C   ARG A 478      19.216   3.717  53.019  1.00 34.29           C
ATOM   1182  O   ARG A 478      20.311   3.466  53.544  1.00 37.19           O
ATOM   1183  CB  ARG A 478      17.325   2.125  52.597  1.00 39.50           C
ATOM   1184  CG  ARG A 478      18.325   1.025  52.250  1.00 41.98           C
ATOM   1185  CD  ARG A 478      17.684  -0.323  52.050  1.00 40.88           C
ATOM   1186  NE  ARG A 478      16.935  -0.349  50.807  1.00 40.13           N
ATOM   1187  CZ  ARG A 478      15.616  -0.466  50.741  1.00 47.77           C
ATOM   1188  NH1 ARG A 478      14.897  -0.583  51.852  1.00 53.28           N
ATOM   1189  NH2 ARG A 478      15.024  -0.478  49.556  1.00 45.89           N
ATOM   1190  N   GLN A 479      19.106   4.519  51.954  1.00 28.89           N
ATOM   1191  CA  GLN A 479      20.308   5.061  51.333  1.00 23.27           C
ATOM   1192  C   GLN A 479      21.162   5.845  52.326  1.00 27.30           C
ATOM   1193  O   GLN A 479      22.399   5.781  52.258  1.00 29.19           O
ATOM   1194  CB  GLN A 479      19.922   5.933  50.154  1.00 30.04           C
ATOM   1195  CG  GLN A 479      21.059   6.693  49.576  1.00 30.68           C
ATOM   1196  CD  GLN A 479      20.656   7.512  48.391  1.00 34.36           C
ATOM   1197  OE1 GLN A 479      19.488   7.523  48.006  1.00 42.22           O
ATOM   1198  NE2 GLN A 479      21.612   8.226  47.809  1.00 41.43           N
ATOM   1199  N   LEU A 480      20.530   6.556  53.278  1.00 26.71           N
ATOM   1200  CA  LEU A 480      21.249   7.352  54.267  1.00 29.73           C
ATOM   1201  C   LEU A 480      21.665   6.564  55.497  1.00 33.24           C
ATOM   1202  O   LEU A 480      22.278   7.139  56.395  1.00 47.37           O
ATOM   1203  CB  LEU A 480      20.400   8.549  54.690  1.00 25.76           C
ATOM   1204  CG  LEU A 480      20.486   9.666  53.663  1.00 31.73           C
ATOM   1205  CD1 LEU A 480      19.439  10.667  53.983  1.00 24.55           C
ATOM   1206  CD2 LEU A 480      21.859  10.291  53.702  1.00 42.43           C
ATOM   1207  N   GLY A 481      21.328   5.284  55.579  1.00 40.57           N
ATOM   1208  CA  GLY A 481      21.718   4.496  56.736  1.00 27.58           C
ATOM   1209  C   GLY A 481      21.023   4.874  58.021  1.00 38.61           C
ATOM   1210  O   GLY A 481      21.603   4.712  59.105  1.00 41.93           O
ATOM   1211  N   LEU A 482      19.792   5.382  57.935  1.00 41.91           N
ATOM   1212  CA  LEU A 482      19.021   5.715  59.123  1.00 38.28           C
ATOM   1213  C   LEU A 482      17.886   4.714  59.372  1.00 48.83           C
ATOM   1214  O   LEU A 482      16.895   5.061  60.030  1.00 58.21           O
ATOM   1215  CB  LEU A 482      18.489   7.154  59.024  1.00 30.50           C
ATOM   1216  CG  LEU A 482      19.578   8.221  58.772  1.00 34.53           C
ATOM   1217  CD1 LEU A 482      19.056   9.642  58.860  1.00 36.46           C
ATOM   1218  CD2 LEU A 482      20.763   8.027  59.723  1.00 31.02           C
ATOM   1219  N   GLY A 483      17.999   3.478  58.851  1.00 26.49           N
ATOM   1220  CA  GLY A 483      16.983   2.452  59.174  1.00 26.35           C
ATOM   1221  C   GLY A 483      15.748   2.529  58.282  1.00 33.94           C
ATOM   1222  O   GLY A 483      15.835   2.602  57.053  1.00 39.93           O
ATOM   1223  N   PHE A 484      14.577   2.494  58.900  1.00 14.77           N
ATOM   1224  CA  PHE A 484      13.311   2.493  58.178  1.00 26.33           C
ATOM   1225  C   PHE A 484      12.861   3.931  57.976  1.00 24.17           C
ATOM   1226  O   PHE A 484      13.369   4.854  58.612  1.00 30.82           O
ATOM   1227  CB  PHE A 484      12.184   1.766  58.946  1.00 25.46           C
ATOM   1228  CG  PHE A 484      12.412   0.282  59.223  1.00 27.91           C
ATOM   1229  CD1 PHE A 484      12.453  -0.656  58.196  1.00 13.94           C
ATOM   1230  CD2 PHE A 484      12.498  -0.174  60.519  1.00 37.33           C
ATOM   1231  CE1 PHE A 484      12.637  -1.978  58.458  1.00 18.64           C
ATOM   1232  CE2 PHE A 484      12.672  -1.513  60.789  1.00 30.76           C
ATOM   1233  CZ  PHE A 484      12.734  -2.413  59.752  1.00 15.12           C
ATOM   1234  N   ALA A 485      11.841   4.096  57.140  1.00 27.59           N
ATOM   1235  CA  ALA A 485      11.044   5.312  57.147  1.00 19.47           C
ATOM   1236  C   ALA A 485      10.034   5.219  58.278  1.00 23.80           C
ATOM   1237  O   ALA A 485       9.519   4.132  58.584  1.00 20.50           O
ATOM   1238  CB  ALA A 485      10.318   5.513  55.819  1.00 29.74           C
ATOM   1239  N   SER A 486       9.820   6.344  58.958  1.00 19.03           N
ATOM   1240  CA  SER A 486       8.689   6.466  59.865  1.00 27.21           C
ATOM   1241  C   SER A 486       7.570   7.335  59.300  1.00 32.92           C
ATOM   1242  O   SER A 486       6.396   7.063  59.580  1.00 29.20           O
ATOM   1243  CB  SER A 486       9.149   7.014  61.225  1.00 29.60           C
ATOM   1244  OG  SER A 486      10.199   7.955  61.101  1.00 37.56           O
ATOM   1245  N   ASN A 487       7.905   8.345  58.490  1.00 30.05           N
ATOM   1246  CA  ASN A 487       6.952   9.268  57.890  1.00 43.00           C
ATOM   1247  C   ASN A 487       7.482   9.717  56.541  1.00 42.58           C
ATOM   1248  O   ASN A 487       8.692   9.719  56.311  1.00 40.40           O
ATOM   1249  CB  ASN A 487       6.747  10.528  58.738  1.00 56.96           C
ATOM   1250  CG  ASN A 487       6.203  10.234  60.115  1.00 72.88           C
ATOM   1251  OD1 ASN A 487       6.916   9.721  60.992  1.00 78.69           O
ATOM   1252  ND2 ASN A 487       4.936  10.588  60.329  1.00 77.09           N
ATOM   1253  N   ALA A 488       6.578  10.160  55.677  1.00 34.75           N
ATOM   1254  CA  ALA A 488       6.967  10.961  54.531  1.00 33.44           C
ATOM   1255  C   ALA A 488       6.114  12.219  54.486  1.00 33.94           C
ATOM   1256  O   ALA A 488       4.953  12.220  54.898  1.00 35.99           O
ATOM   1257  CB  ALA A 488       6.852  10.197  53.226  1.00 36.66           C
ATOM   1258  N   PHE A 489       6.713  13.301  53.997  1.00 34.62           N
ATOM   1259  CA  PHE A 489       6.067  14.608  53.940  1.00 47.62           C
ATOM   1260  C   PHE A 489       6.128  15.131  52.513  1.00 48.39           C
ATOM   1261  O   PHE A 489       7.184  15.059  51.881  1.00 38.67           O
ATOM   1262  CB  PHE A 489       6.744  15.605  54.887  1.00 43.20           C
ATOM   1263  CG  PHE A 489       6.892  15.111  56.301  1.00 45.22           C
ATOM   1264  CD1 PHE A 489       5.799  15.012  57.134  1.00 43.51           C
ATOM   1265  CD2 PHE A 489       8.134  14.777  56.808  1.00 46.63           C
ATOM   1266  CE1 PHE A 489       5.942  14.570  58.432  1.00 35.86           C
ATOM   1267  CE2 PHE A 489       8.264  14.325  58.113  1.00 39.25           C
ATOM   1268  CZ  PHE A 489       7.170  14.233  58.917  1.00 25.02           C
ATOM   1269  N   GLN A 490       4.994  15.643  52.007  1.00 53.15           N
ATOM   1270  CA  GLN A 490       4.862  16.152  50.641  1.00 51.26           C
ATOM   1271  C   GLN A 490       5.230  17.628  50.532  1.00 51.66           C
ATOM   1272  O   GLN A 490       5.866  18.048  49.554  1.00 54.52           O
ATOM   1273  CB  GLN A 490       3.425  15.971  50.134  1.00 43.16           C
ATOM   1274  CG  GLN A 490       3.032  14.555  49.853  1.00 47.27           C
ATOM   1275  CD  GLN A 490       1.813  14.472  48.967  1.00 58.36           C
ATOM   1276  OE1 GLN A 490       1.049  15.434  48.846  1.00 64.31           O
ATOM   1277  NE2 GLN A 490       1.629  13.321  48.327  1.00 56.34           N
ATOM   1278  N   GLU A 491       4.852  18.396  51.543  1.00 51.87           N
ATOM   1279  CA  GLU A 491       5.181  19.805  51.597  1.00 58.54           C
ATOM   1280  C   GLU A 491       5.927  20.111  52.877  1.00 59.48           C
ATOM   1281  O   GLU A 491       5.413  19.859  53.944  1.00 75.14           O
ATOM   1282  CB  GLU A 491       3.900  20.649  51.546  1.00 62.50           C
ATOM   1283  CG  GLU A 491       2.663  19.933  51.006  1.00 74.30           C
ATOM   1284  CD  GLU A 491       1.392  20.767  51.104  1.00 83.68           C
ATOM   1285  OE1 GLU A 491       1.150  21.581  50.200  1.00 87.44           O
ATOM   1286  OE2 GLU A 491       0.631  20.618  52.083  1.00 85.12           O
ATOM   1287  N   THR A 492       7.149  20.621  52.782  1.00 52.19           N
ATOM   1288  CA  THR A 492       7.886  21.027  53.966  1.00 44.67           C
ATOM   1289  C   THR A 492       8.216  22.521  53.891  1.00 62.25           C
ATOM   1290  O   THR A 492       8.983  22.954  53.052  1.00 81.10           O
ATOM   1291  CB  THR A 492       9.194  20.227  54.108  1.00 39.17           C
ATOM   1292  OG1 THR A 492       9.821  20.116  52.836  1.00 46.55           O
ATOM   1293  CG2 THR A 492       8.933  18.833  54.627  1.00 34.31           C
ATOM   1294  N   TRP A 493       7.669  23.311  54.781  1.00 82.04           N
ATOM   1295  CA  TRP A 493       7.972  24.735  54.792  1.00 96.90           C
ATOM   1296  C   TRP A 493       8.662  25.141  56.100  1.00105.82           C
ATOM   1297  O   TRP A 493       9.283  26.185  56.180  1.00112.97           O
ATOM   1298  CB  TRP A 493       6.676  25.533  54.635  1.00100.11           C
ATOM   1299  CG  TRP A 493       5.739  25.194  55.702  1.00102.21           C
ATOM   1300  CD1 TRP A 493       4.802  24.224  55.678  1.00104.05           C
ATOM   1301  CD2 TRP A 493       5.684  25.778  56.998  1.00105.75           C
ATOM   1302  NE1 TRP A 493       4.144  24.172  56.875  1.00107.62           N
ATOM   1303  CE2 TRP A 493       4.674  25.120  57.706  1.00107.20           C
ATOM   1304  CE3 TRP A 493       6.387  26.800  57.626  1.00106.84           C
ATOM   1305  CZ2 TRP A 493       4.345  25.454  59.009  1.00106.02           C
ATOM   1306  CZ3 TRP A 493       6.063  27.126  58.911  1.00106.59           C
ATOM   1307  CH2 TRP A 493       5.054  26.456  59.593  1.00106.27           C
ATOM   1308  N   TYR A 494       8.532  24.280  57.091  1.00102.16           N
ATOM   1309  CA  TYR A 494       9.054  24.490  58.425  1.00 98.67           C
ATOM   1310  C   TYR A 494      10.520  24.135  58.641  1.00 94.19           C
ATOM   1311  O   TYR A 494      10.991  24.183  59.771  1.00100.49           O
ATOM   1312  CB  TYR A 494       8.228  23.634  59.373  1.00 94.55           C
ATOM   1313  CG  TYR A 494       7.905  22.280  58.785  1.00 90.36           C
ATOM   1314  CD1 TYR A 494       8.842  21.268  58.777  1.00 85.99           C
ATOM   1315  CD2 TYR A 494       6.679  22.035  58.201  1.00 89.05           C
ATOM   1316  CE1 TYR A 494       8.554  20.042  58.227  1.00 83.57           C
ATOM   1317  CE2 TYR A 494       6.385  20.815  57.649  1.00 86.15           C
ATOM   1318  CZ  TYR A 494       7.321  19.826  57.666  1.00 85.90           C
ATOM   1319  OH  TYR A 494       7.023  18.612  57.115  1.00 85.88           O
ATOM   1320  N   TRP A 495      11.211  23.738  57.579  1.00 82.29           N
ATOM   1321  CA  TRP A 495      12.604  23.327  57.712  1.00 79.68           C
ATOM   1322  C   TRP A 495      13.613  24.244  57.035  1.00 84.73           C
ATOM   1323  O   TRP A 495      13.625  24.429  55.828  1.00 80.17           O
ATOM   1324  CB  TRP A 495      12.806  21.857  57.313  1.00 66.77           C
ATOM   1325  CG  TRP A 495      12.442  20.926  58.404  1.00 54.15           C
ATOM   1326  CD1 TRP A 495      12.504  21.177  59.730  1.00 59.08           C
ATOM   1327  CD2 TRP A 495      11.938  19.596  58.272  1.00 49.45           C
ATOM   1328  NE1 TRP A 495      12.076  20.094  60.436  1.00 53.39           N
ATOM   1329  CE2 TRP A 495      11.714  19.110  59.561  1.00 46.29           C
ATOM   1330  CE3 TRP A 495      11.641  18.777  57.186  1.00 54.64           C
ATOM   1331  CZ2 TRP A 495      11.220  17.840  59.801  1.00 52.18           C
ATOM   1332  CZ3 TRP A 495      11.146  17.515  57.425  1.00 62.49           C
ATOM   1333  CH2 TRP A 495      10.938  17.059  58.721  1.00 59.55           C
ATOM   1334  N   HIS A 496      14.470  24.785  57.884  1.00 95.68           N
ATOM   1335  CA  HIS A 496      15.526  25.725  57.555  1.00103.35           C
ATOM   1336  C   HIS A 496      16.819  25.329  56.862  1.00 88.60           C
ATOM   1337  O   HIS A 496      17.011  25.585  55.690  1.00 77.79           O
ATOM   1338  CB  HIS A 496      15.994  26.405  58.852  1.00112.05           C
ATOM   1339  CG  HIS A 496      15.812  25.563  60.088  1.00114.97           C
ATOM   1340  ND1 HIS A 496      14.601  25.021  60.459  1.00114.58           N
ATOM   1341  CD2 HIS A 496      16.703  25.158  61.021  1.00114.43           C
ATOM   1342  CE1 HIS A 496      14.750  24.330  61.572  1.00112.73           C
ATOM   1343  NE2 HIS A 496      16.015  24.401  61.937  1.00114.10           N
ATOM   1344  N   GLY A 497      17.676  24.681  57.632  1.00 79.68           N
ATOM   1345  CA  GLY A 497      18.950  24.178  57.174  1.00 68.95           C
ATOM   1346  C   GLY A 497      19.901  25.170  56.566  1.00 71.10           C
ATOM   1347  O   GLY A 497      19.787  26.369  56.750  1.00 75.72           O
ATOM   1348  N   ASP A 498      20.863  24.635  55.834  1.00 70.69           N
ATOM   1349  CA  ASP A 498      21.866  25.439  55.173  1.00 79.15           C
ATOM   1350  C   ASP A 498      21.397  25.835  53.792  1.00 74.32           C
ATOM   1351  O   ASP A 498      20.488  25.240  53.235  1.00 67.56           O
ATOM   1352  CB  ASP A 498      23.220  24.729  55.098  1.00 90.83           C
ATOM   1353  CG  ASP A 498      23.296  23.501  55.970  1.00 93.51           C
ATOM   1354  OD1 ASP A 498      22.380  22.667  55.879  1.00 88.15           O
ATOM   1355  OD2 ASP A 498      24.272  23.367  56.727  1.00 98.80           O
ATOM   1356  N   VAL A 499      22.049  26.852  53.247  1.00 30.00           N
ATOM   1357  CA  VAL A 499      21.696  27.402  51.947  1.00 30.00           C
ATOM   1358  C   VAL A 499      21.467  26.387  50.835  1.00 30.00           C
ATOM   1359  O   VAL A 499      22.237  25.451  50.631  1.00 30.00           O
ATOM   1360  CB  VAL A 499      22.667  28.516  51.496  1.00 30.00           C
ATOM   1361  CG1 VAL A 499      23.864  27.937  50.768  1.00 30.00           C
ATOM   1362  CG2 VAL A 499      21.933  29.509  50.610  1.00 30.00           C
ATOM   1363  N   ASN A 500      20.360  26.613  50.142  1.00 30.00           N
ATOM   1364  CA  ASN A 500      19.907  25.805  49.035  1.00 30.00           C
ATOM   1365  C   ASN A 500      19.879  26.673  47.800  1.00 30.00           C
ATOM   1366  O   ASN A 500      20.672  27.595  47.654  1.00 30.00           O
ATOM   1367  CB  ASN A 500      18.491  25.297  49.318  1.00 30.00           C
ATOM   1368  CG  ASN A 500      18.450  24.304  50.427  1.00 30.00           C
ATOM   1369  OD1 ASN A 500      19.348  23.481  50.560  1.00 30.00           O
ATOM   1370  ND2 ASN A 500      17.406  24.371  51.236  1.00 30.00           N
ATOM   1371  N   SER A 501      18.950  26.367  46.910  1.00 30.00           N
ATOM   1372  CA  SER A 501      18.766  27.103  45.699  1.00 30.00           C
ATOM   1373  C   SER A 501      17.277  27.347  45.567  1.00 30.00           C
ATOM   1374  O   SER A 501      16.849  28.033  44.648  1.00 30.00           O
ATOM   1375  CB  SER A 501      19.298  26.309  44.521  1.00 30.00           C
ATOM   1376  OG  SER A 501      18.922  24.952  44.616  1.00 30.00           O
ATOM   1377  N   ASN A 502      16.493  26.815  46.505  1.00108.45           N
ATOM   1378  CA  ASN A 502      15.053  26.987  46.442  1.00104.87           C
ATOM   1379  C   ASN A 502      14.543  26.669  45.069  1.00 87.88           C
ATOM   1380  O   ASN A 502      13.929  27.492  44.419  1.00101.31           O
ATOM   1381  CB  ASN A 502      14.653  28.406  46.850  1.00111.59           C
ATOM   1382  CG  ASN A 502      15.147  28.773  48.229  1.00114.15           C
ATOM   1383  OD1 ASN A 502      14.388  28.752  49.197  1.00106.05           O
ATOM   1384  ND2 ASN A 502      16.424  29.102  48.327  1.00119.00           N
ATOM   1385  N   LYS A 503      14.803  25.463  44.619  1.00 66.27           N
ATOM   1386  CA  LYS A 503      14.377  25.077  43.303  1.00 53.69           C
ATOM   1387  C   LYS A 503      14.221  23.589  43.245  1.00 47.86           C
ATOM   1388  O   LYS A 503      15.122  22.862  43.612  1.00 41.10           O
ATOM   1389  CB  LYS A 503      15.433  25.513  42.290  1.00 55.94           C
ATOM   1390  CG  LYS A 503      14.963  25.584  40.854  1.00 62.52           C
ATOM   1391  CD  LYS A 503      16.150  25.636  39.899  1.00 75.77           C
ATOM   1392  CE  LYS A 503      15.858  26.479  38.657  1.00 79.98           C
ATOM   1393  NZ  LYS A 503      16.847  26.301  37.551  1.00 73.77           N
ATOM   1394  N   VAL A 504      13.057  23.125  42.829  1.00 47.79           N
ATOM   1395  CA  VAL A 504      12.912  21.685  42.681  1.00 32.79           C
ATOM   1396  C   VAL A 504      13.855  21.184  41.603  1.00 35.60           C
ATOM   1397  O   VAL A 504      14.025  21.801  40.549  1.00 35.52           O
ATOM   1398  CB  VAL A 504      11.461  21.293  42.374  1.00 39.82           C
ATOM   1399  CG1 VAL A 504      11.261  19.802  42.630  1.00 31.08           C
ATOM   1400  CG2 VAL A 504      10.537  22.070  43.258  1.00 43.24           C
ATOM   1401  N   VAL A 505      14.449  20.026  41.865  1.00 49.50           N
ATOM   1402  CA  VAL A 505      15.573  19.520  41.089  1.00 51.40           C
ATOM   1403  C   VAL A 505      15.396  18.065  40.685  1.00 43.87           C
ATOM   1404  O   VAL A 505      16.016  17.611  39.708  1.00 46.23           O
ATOM   1405  CB  VAL A 505      16.866  19.726  41.923  1.00 48.28           C
ATOM   1406  CG1 VAL A 505      17.721  18.500  41.991  1.00 42.17           C
ATOM   1407  CG2 VAL A 505      17.656  20.931  41.433  1.00 41.10           C
ATOM   1408  N   MET A 506      14.541  17.328  41.383  1.00 40.94           N
ATOM   1409  CA  MET A 506      14.059  16.002  41.042  1.00 33.54           C
ATOM   1410  C   MET A 506      12.546  16.024  41.180  1.00 36.73           C
ATOM   1411  O   MET A 506      12.014  16.797  41.975  1.00 48.36           O
ATOM   1412  CB  MET A 506      14.680  14.980  41.979  1.00 25.87           C
ATOM   1413  CG  MET A 506      14.310  13.550  41.742  1.00 33.14           C
ATOM   1414  SD  MET A 506      15.389  12.499  42.737  1.00 49.07           S
ATOM   1415  CE  MET A 506      16.704  12.197  41.568  1.00 44.39           C
ATOM   1416  N   SER A 507      11.834  15.207  40.413  1.00 28.10           N
ATOM   1417  CA  SER A 507      10.379  15.230  40.559  1.00 41.48           C
ATOM   1418  C   SER A 507       9.799  13.910  40.075  1.00 44.97           C
ATOM   1419  O   SER A 507      10.519  13.048  39.574  1.00 36.80           O
ATOM   1420  CB  SER A 507       9.763  16.424  39.819  1.00 45.20           C
ATOM   1421  OG  SER A 507       9.558  16.157  38.448  1.00 55.87           O
ATOM   1422  N   GLY A 508       8.481  13.757  40.248  1.00 50.08           N
ATOM   1423  CA  GLY A 508       7.744  12.572  39.836  1.00 44.07           C
ATOM   1424  C   GLY A 508       8.258  11.247  40.376  1.00 50.67           C
ATOM   1425  O   GLY A 508       7.942  10.197  39.803  1.00 60.75           O
ATOM   1426  N   VAL A 509       9.038  11.271  41.464  1.00 45.84           N
ATOM   1427  CA  VAL A 509       9.685  10.058  41.967  1.00 40.85           C
ATOM   1428  C   VAL A 509       8.664   9.029  42.435  1.00 44.05           C
ATOM   1429  O   VAL A 509       7.774   9.333  43.237  1.00 51.53           O
ATOM   1430  CB  VAL A 509      10.620  10.393  43.132  1.00 38.44           C
ATOM   1431  CG1 VAL A 509      11.102   9.100  43.771  1.00 29.23           C
ATOM   1432  CG2 VAL A 509      11.768  11.289  42.690  1.00 30.75           C
ATOM   1433  N   LYS A 510       8.801   7.793  41.952  1.00 44.67           N
ATOM   1434  CA  LYS A 510       8.102   6.655  42.542  1.00 41.44           C
ATOM   1435  C   LYS A 510       9.067   5.494  42.700  1.00 35.81           C
ATOM   1436  O   LYS A 510       9.770   5.132  41.749  1.00 37.52           O
ATOM   1437  CB  LYS A 510       6.905   6.176  41.721  1.00 42.90           C
ATOM   1438  CG  LYS A 510       6.512   4.762  42.170  1.00 34.21           C
ATOM   1439  CD  LYS A 510       5.208   4.305  41.563  1.00 50.35           C
ATOM   1440  CE  LYS A 510       4.095   5.292  41.862  1.00 65.03           C
ATOM   1441  NZ  LYS A 510       2.757   4.751  41.456  1.00 74.17           N
ATOM   1442  N   CYS A 511       9.107   4.926  43.898  1.00 26.89           N
ATOM   1443  CA  CYS A 511       9.996   3.815  44.191  1.00 34.78           C
ATOM   1444  C   CYS A 511       9.200   2.523  44.307  1.00 41.32           C
ATOM   1445  O   CYS A 511       8.042   2.531  44.735  1.00 39.92           O
ATOM   1446  CB  CYS A 511      10.784   4.056  45.486  1.00 37.33           C
ATOM   1447  SG  CYS A 511      11.911   5.468  45.405  1.00 38.19           S
ATOM   1448  N   SER A 512       9.829   1.411  43.902  1.00 41.33           N
ATOM   1449  CA  SER A 512       9.257   0.099  44.187  1.00 43.27           C
ATOM   1450  C   SER A 512       9.375  -0.213  45.668  1.00 41.82           C
ATOM   1451  O   SER A 512       8.416  -0.674  46.292  1.00 31.22           O
ATOM   1452  CB  SER A 512       9.945  -0.988  43.369  1.00 46.72           C
ATOM   1453  OG  SER A 512      11.178  -1.345  43.984  1.00 45.92           O
ATOM   1454  N   GLY A 513      10.543   0.051  46.251  1.00 43.46           N
ATOM   1455  CA  GLY A 513      10.781  -0.137  47.669  1.00 30.93           C
ATOM   1456  C   GLY A 513      12.176  -0.677  47.883  1.00 30.39           C
ATOM   1457  O   GLY A 513      12.815  -0.433  48.912  1.00 35.30           O
ATOM   1458  N   THR A 514      12.659  -1.397  46.869  1.00 30.11           N
ATOM   1459  CA  THR A 514      13.888  -2.174  46.947  1.00 37.27           C
ATOM   1460  C   THR A 514      15.120  -1.407  46.482  1.00 43.55           C
ATOM   1461  O   THR A 514      16.252  -1.873  46.726  1.00 42.65           O
ATOM   1462  CB  THR A 514      13.739  -3.433  46.091  1.00 38.70           C
ATOM   1463  OG1 THR A 514      13.501  -3.050  44.721  1.00 49.93           O
ATOM   1464  CG2 THR A 514      12.546  -4.266  46.590  1.00 25.59           C
ATOM   1465  N   GLU A 515      14.920  -0.259  45.815  1.00 38.34           N
ATOM   1466  CA  GLU A 515      16.014   0.528  45.267  1.00 29.80           C
ATOM   1467  C   GLU A 515      17.033   0.855  46.344  1.00 29.30           C
ATOM   1468  O   GLU A 515      16.708   0.910  47.529  1.00 33.21           O
ATOM   1469  CB  GLU A 515      15.444   1.791  44.667  1.00 25.23           C
ATOM   1470  CG  GLU A 515      14.423   1.563  43.556  1.00 26.86           C
ATOM   1471  CD  GLU A 515      13.046   1.276  44.041  1.00 34.02           C
ATOM   1472  OE1 GLU A 515      12.881   0.875  45.198  1.00 41.92           O
ATOM   1473  OE2 GLU A 515      12.107   1.425  43.248  1.00 40.72           O
ATOM   1474  N   LEU A 516      18.282   1.047  45.935  1.00 28.58           N
ATOM   1475  CA  LEU A 516      19.367   1.332  46.866  1.00 24.79           C
ATOM   1476  C   LEU A 516      19.739   2.799  46.910  1.00 30.34           C
ATOM   1477  O   LEU A 516      20.725   3.161  47.561  1.00 44.23           O
ATOM   1478  CB  LEU A 516      20.605   0.544  46.495  1.00 21.65           C
ATOM   1479  CG  LEU A 516      20.401  -0.948  46.311  1.00 38.46           C
ATOM   1480  CD1 LEU A 516      21.760  -1.551  45.965  1.00 36.04           C
ATOM   1481  CD2 LEU A 516      19.815  -1.553  47.600  1.00 37.57           C
ATOM   1482  N   SER A 517      19.009   3.640  46.200  1.00 26.55           N
ATOM   1483  CA  SER A 517      19.261   5.067  46.231  1.00 29.13           C
ATOM   1484  C   SER A 517      18.121   5.728  45.498  1.00 37.21           C
ATOM   1485  O   SER A 517      17.702   5.247  44.446  1.00 41.80           O
ATOM   1486  CB  SER A 517      20.599   5.436  45.588  1.00 24.13           C
ATOM   1487  OG  SER A 517      20.474   5.444  44.185  1.00 37.93           O
ATOM   1488  N   LEU A 518      17.634   6.828  46.057  1.00 35.62           N
ATOM   1489  CA  LEU A 518      16.488   7.527  45.505  1.00 34.48           C
ATOM   1490  C   LEU A 518      16.566   7.664  43.978  1.00 39.01           C
ATOM   1491  O   LEU A 518      15.556   7.502  43.279  1.00 36.76           O
ATOM   1492  CB  LEU A 518      16.371   8.892  46.178  1.00 19.06           C
ATOM   1493  CG  LEU A 518      14.966   9.425  46.352  1.00 30.49           C
ATOM   1494  CD1 LEU A 518      14.899  10.773  45.699  1.00 45.52           C
ATOM   1495  CD2 LEU A 518      13.907   8.476  45.812  1.00 27.48           C
ATOM   1496  N   ALA A 519      17.765   7.930  43.442  1.00 20.60           N
ATOM   1497  CA  ALA A 519      17.879   8.159  42.005  1.00 35.90           C
ATOM   1498  C   ALA A 519      17.555   6.912  41.179  1.00 42.09           C
ATOM   1499  O   ALA A 519      17.206   7.052  40.002  1.00 50.51           O
ATOM   1500  CB  ALA A 519      19.277   8.684  41.653  1.00 28.89           C
ATOM   1501  N   HIS A 520      17.639   5.705  41.761  1.00 36.67           N
ATOM   1502  CA  HIS A 520      17.398   4.472  41.018  1.00 37.15           C
ATOM   1503  C   HIS A 520      15.927   4.123  40.939  1.00 41.70           C
ATOM   1504  O   HIS A 520      15.574   3.121  40.307  1.00 45.56           O
ATOM   1505  CB  HIS A 520      18.144   3.292  41.636  1.00 26.14           C
ATOM   1506  CG  HIS A 520      19.607   3.239  41.311  1.00 33.78           C
ATOM   1507  ND1 HIS A 520      20.564   3.843  42.099  1.00 36.38           N
ATOM   1508  CD2 HIS A 520      20.280   2.626  40.308  1.00 34.98           C
ATOM   1509  CE1 HIS A 520      21.761   3.606  41.592  1.00 34.70           C
ATOM   1510  NE2 HIS A 520      21.616   2.880  40.500  1.00 38.39           N
ATOM   1511  N   CYS A 521      15.064   4.909  41.576  1.00 37.08           N
ATOM   1512  CA  CYS A 521      13.638   4.752  41.348  1.00 33.41           C
ATOM   1513  C   CYS A 521      13.259   5.395  40.014  1.00 39.01           C
ATOM   1514  O   CYS A 521      14.044   6.119  39.399  1.00 42.58           O
ATOM   1515  CB  CYS A 521      12.843   5.366  42.503  1.00 34.88           C
ATOM   1516  SG  CYS A 521      13.396   4.865  44.160  1.00 48.15           S
ATOM   1517  N   ARG A 522      12.029   5.173  39.601  1.00 45.17           N
ATOM   1518  CA  ARG A 522      11.527   5.879  38.462  1.00 51.15           C
ATOM   1519  C   ARG A 522      11.401   7.315  38.894  1.00 57.33           C
ATOM   1520  O   ARG A 522      10.866   7.615  39.945  1.00 54.98           O
ATOM   1521  CB  ARG A 522      10.199   5.274  37.987  1.00 54.76           C
ATOM   1522  CG  ARG A 522       8.965   6.160  37.979  1.00 59.63           C
ATOM   1523  CD  ARG A 522       8.737   6.779  36.618  1.00 74.81           C
ATOM   1524  NE  ARG A 522       8.004   5.903  35.711  1.00 88.36           N
ATOM   1525  CZ  ARG A 522       6.708   5.638  35.810  1.00 87.93           C
ATOM   1526  NH1 ARG A 522       6.123   4.825  34.936  1.00 81.06           N
ATOM   1527  NH2 ARG A 522       5.999   6.181  36.786  1.00 87.09           N
ATOM   1528  N   HIS A 523      11.926   8.197  38.069  1.00 53.90           N
ATOM   1529  CA  HIS A 523      11.678   9.607  38.186  1.00 48.97           C
ATOM   1530  C   HIS A 523      11.918  10.142  36.817  1.00 51.63           C
ATOM   1531  O   HIS A 523      12.663   9.554  36.042  1.00 56.97           O
ATOM   1532  CB  HIS A 523      12.624  10.256  39.189  1.00 42.67           C
ATOM   1533  CG  HIS A 523      14.071  10.108  38.854  1.00 42.75           C
ATOM   1534  ND1 HIS A 523      14.826  11.143  38.359  1.00 46.97           N
ATOM   1535  CD2 HIS A 523      14.905   9.052  38.955  1.00 38.48           C
ATOM   1536  CE1 HIS A 523      16.059  10.730  38.160  1.00 48.85           C
ATOM   1537  NE2 HIS A 523      16.133   9.462  38.510  1.00 45.03           N
ATOM   1538  N   ASP A 524      11.322  11.274  36.510  1.00 56.75           N
ATOM   1539  CA  ASP A 524      11.621  11.918  35.253  1.00 58.92           C
ATOM   1540  C   ASP A 524      13.005  12.439  35.524  1.00 54.43           C
ATOM   1541  O   ASP A 524      13.435  12.434  36.662  1.00 67.30           O
ATOM   1542  CB  ASP A 524      10.626  13.006  34.879  1.00 58.42           C
ATOM   1543  CG  ASP A 524       9.881  13.542  36.048  1.00 54.01           C
ATOM   1544  OD1 ASP A 524      10.537  14.099  36.913  1.00 59.58           O
ATOM   1545  OD2 ASP A 524       8.650  13.429  36.094  1.00 59.59           O
ATOM   1546  N   GLY A 525      13.725  12.825  34.498  1.00 49.63           N
ATOM   1547  CA  GLY A 525      15.110  13.165  34.670  1.00 57.63           C
ATOM   1548  C   GLY A 525      15.197  14.632  34.997  1.00 61.87           C
ATOM   1549  O   GLY A 525      14.537  15.110  35.894  1.00 66.28           O
ATOM   1550  N   GLU A 526      16.057  15.343  34.304  1.00 66.94           N
ATOM   1551  CA  GLU A 526      16.313  16.723  34.636  1.00 71.60           C
ATOM   1552  C   GLU A 526      15.188  17.588  34.077  1.00 73.03           C
ATOM   1553  O   GLU A 526      15.222  18.800  34.212  1.00 85.08           O
ATOM   1554  CB  GLU A 526      17.693  17.178  34.166  1.00 74.34           C
ATOM   1555  CG  GLU A 526      18.857  16.257  34.525  1.00 80.13           C
ATOM   1556  CD  GLU A 526      18.687  15.499  35.837  1.00 86.98           C
ATOM   1557  OE1 GLU A 526      17.721  14.737  35.973  1.00 87.88           O
ATOM   1558  OE2 GLU A 526      19.538  15.642  36.734  1.00 82.64           O
ATOM   1559  N   ASP A 527      14.218  16.953  33.419  1.00 61.71           N
ATOM   1560  CA  ASP A 527      12.943  17.569  33.058  1.00 60.78           C
ATOM   1561  C   ASP A 527      11.910  17.440  34.184  1.00 60.17           C
ATOM   1562  O   ASP A 527      11.046  16.584  34.131  1.00 70.12           O
ATOM   1563  CB  ASP A 527      12.396  16.890  31.810  1.00 65.70           C
ATOM   1564  CG  ASP A 527      12.869  17.545  30.531  1.00 87.57           C
ATOM   1565  OD1 ASP A 527      13.269  18.727  30.563  1.00 92.38           O
ATOM   1566  OD2 ASP A 527      12.833  16.873  29.483  1.00 95.92           O
ATOM   1567  N   VAL A 528      11.974  18.335  35.163  1.00 57.29           N
ATOM   1568  CA  VAL A 528      11.459  18.154  36.530  1.00 55.88           C
ATOM   1569  C   VAL A 528      10.144  18.924  36.627  1.00 63.55           C
ATOM   1570  O   VAL A 528      10.052  20.032  37.155  1.00 77.60           O
ATOM   1571  CB  VAL A 528      12.494  18.568  37.583  1.00 52.12           C
ATOM   1572  CG1 VAL A 528      13.688  17.634  37.510  1.00 46.14           C
ATOM   1573  CG2 VAL A 528      12.987  19.987  37.352  1.00 58.09           C
ATOM   1574  N   ALA A 529       9.086  18.303  36.136  1.00 62.96           N
ATOM   1575  CA  ALA A 529       7.754  18.894  36.233  1.00 69.03           C
ATOM   1576  C   ALA A 529       7.287  18.843  37.680  1.00 76.95           C
ATOM   1577  O   ALA A 529       6.909  17.787  38.188  1.00 80.23           O
ATOM   1578  CB  ALA A 529       6.774  18.159  35.325  1.00 71.97           C
ATOM   1579  N   CYS A 530       7.311  19.970  38.353  1.00 71.93           N
ATOM   1580  CA  CYS A 530       6.667  19.982  39.649  1.00 63.48           C
ATOM   1581  C   CYS A 530       5.448  20.894  39.589  1.00 62.12           C
ATOM   1582  O   CYS A 530       5.418  21.837  38.790  1.00 68.75           O
ATOM   1583  CB  CYS A 530       7.630  20.464  40.742  1.00 61.60           C
ATOM   1584  SG  CYS A 530       7.316  19.887  42.448  1.00 72.10           S
ATOM   1585  N   PRO A 531       4.402  20.603  40.357  1.00 59.57           N
ATOM   1586  CA  PRO A 531       3.267  21.527  40.436  1.00 58.69           C
ATOM   1587  C   PRO A 531       3.659  22.829  41.102  1.00 68.34           C
ATOM   1588  O   PRO A 531       4.767  23.015  41.610  1.00 70.38           O
ATOM   1589  CB  PRO A 531       2.239  20.776  41.280  1.00 49.37           C
ATOM   1590  CG  PRO A 531       2.550  19.353  41.011  1.00 61.75           C
ATOM   1591  CD  PRO A 531       4.047  19.267  40.857  1.00 60.61           C
ATOM   1592  N   GLN A 532       2.747  23.776  41.038  1.00 83.70           N
ATOM   1593  CA  GLN A 532       2.971  25.064  41.641  1.00 95.56           C
ATOM   1594  C   GLN A 532       2.089  25.076  42.859  1.00 97.25           C
ATOM   1595  O   GLN A 532       0.877  25.099  42.747  1.00113.14           O
ATOM   1596  CB  GLN A 532       2.596  26.180  40.673  1.00102.69           C
ATOM   1597  CG  GLN A 532       3.064  27.565  41.085  1.00107.06           C
ATOM   1598  CD  GLN A 532       4.510  27.849  40.720  1.00110.79           C
ATOM   1599  OE1 GLN A 532       5.115  28.783  41.240  1.00109.84           O
ATOM   1600  NE2 GLN A 532       5.071  27.041  39.826  1.00114.56           N
ATOM   1601  N   GLY A 533       2.694  25.075  44.032  1.00 88.73           N
ATOM   1602  CA  GLY A 533       1.917  25.102  45.247  1.00 93.15           C
ATOM   1603  C   GLY A 533       2.781  24.888  46.456  1.00106.54           C
ATOM   1604  O   GLY A 533       3.908  25.342  46.492  1.00 90.90           O
ATOM   1605  N   GLY A 534       2.239  24.186  47.445  1.00 30.00           N
ATOM   1606  CA  GLY A 534       2.954  23.876  48.671  1.00 30.00           C
ATOM   1607  C   GLY A 534       3.880  22.678  48.529  1.00 30.00           C
ATOM   1608  O   GLY A 534       4.757  22.448  49.360  1.00 30.00           O
ATOM   1609  N   VAL A 535       3.722  21.941  47.433  1.00 30.00           N
ATOM   1610  CA  VAL A 535       4.537  20.767  47.134  1.00 30.00           C
ATOM   1611  C   VAL A 535       5.865  21.122  46.461  1.00 30.00           C
ATOM   1612  O   VAL A 535       6.703  20.264  46.252  1.00 30.00           O
ATOM   1613  CB  VAL A 535       3.727  19.743  46.324  1.00 30.00           C
ATOM   1614  CG1 VAL A 535       4.369  19.440  44.988  1.00 30.00           C
ATOM   1615  CG2 VAL A 535       3.522  18.485  47.136  1.00 30.00           C
ATOM   1616  N   GLN A 536       6.054  22.407  46.159  1.00103.59           N
ATOM   1617  CA  GLN A 536       7.265  22.941  45.558  1.00 93.97           C
ATOM   1618  C   GLN A 536       8.333  23.245  46.621  1.00103.99           C
ATOM   1619  O   GLN A 536       9.439  23.640  46.285  1.00104.19           O
ATOM   1620  CB  GLN A 536       6.935  24.192  44.733  1.00 75.15           C
ATOM   1621  CG  GLN A 536       8.125  24.875  44.065  1.00 63.90           C
ATOM   1622  CD  GLN A 536       8.332  24.443  42.621  1.00 71.21           C
ATOM   1623  OE1 GLN A 536       9.358  24.748  42.007  1.00 81.78           O
ATOM   1624  NE2 GLN A 536       7.361  23.726  42.075  1.00 67.69           N
ATOM   1625  N   TYR A 537       7.998  23.074  47.902  1.00 99.50           N
ATOM   1626  CA  TYR A 537       8.937  23.294  48.989  1.00 89.41           C
ATOM   1627  C   TYR A 537       9.829  22.076  49.127  1.00 77.63           C
ATOM   1628  O   TYR A 537      10.968  22.182  49.535  1.00 87.79           O
ATOM   1629  CB  TYR A 537       8.203  23.553  50.293  1.00 90.76           C
ATOM   1630  CG  TYR A 537       7.807  24.987  50.484  1.00 85.92           C
ATOM   1631  CD1 TYR A 537       6.801  25.553  49.724  1.00 80.89           C
ATOM   1632  CD2 TYR A 537       8.443  25.777  51.420  1.00 89.15           C
ATOM   1633  CE1 TYR A 537       6.435  26.869  49.897  1.00 84.84           C
ATOM   1634  CE2 TYR A 537       8.084  27.095  51.598  1.00 93.57           C
ATOM   1635  CZ  TYR A 537       7.078  27.635  50.833  1.00 93.45           C
ATOM   1636  OH  TYR A 537       6.721  28.949  51.005  1.00 99.36           O
ATOM   1637  N   GLY A 538       9.298  20.910  48.794  1.00 56.10           N
ATOM   1638  CA  GLY A 538      10.075  19.693  48.848  1.00 43.02           C
ATOM   1639  C   GLY A 538       9.667  18.652  49.854  1.00 35.09           C
ATOM   1640  O   GLY A 538       9.172  18.952  50.907  1.00 49.31           O
ATOM   1641  N   ALA A 539       9.878  17.407  49.492  1.00 32.72           N
ATOM   1642  CA  ALA A 539       9.615  16.272  50.347  1.00 28.18           C
ATOM   1643  C   ALA A 539      10.594  16.183  51.513  1.00 41.91           C
ATOM   1644  O   ALA A 539      11.738  16.576  51.374  1.00 30.42           O
ATOM   1645  CB  ALA A 539       9.690  15.020  49.511  1.00 29.76           C
ATOM   1646  N   GLY A 540      10.146  15.675  52.663  1.00 35.84           N
ATOM   1647  CA  GLY A 540      11.046  15.365  53.743  1.00 30.03           C
ATOM   1648  C   GLY A 540      10.700  13.971  54.203  1.00 39.08           C
ATOM   1649  O   GLY A 540       9.671  13.419  53.822  1.00 47.03           O
ATOM   1650  N   VAL A 541      11.584  13.397  55.010  1.00 34.26           N
ATOM   1651  CA  VAL A 541      11.307  12.107  55.605  1.00 25.60           C
ATOM   1652  C   VAL A 541      11.510  12.225  57.101  1.00 27.11           C
ATOM   1653  O   VAL A 541      12.022  13.221  57.611  1.00 29.20           O
ATOM   1654  CB  VAL A 541      12.181  10.992  55.001  1.00 22.10           C
ATOM   1655  CG1 VAL A 541      12.021  10.991  53.463  1.00 26.46           C
ATOM   1656  CG2 VAL A 541      13.668  11.209  55.376  1.00 28.23           C
ATOM   1657  N   ALA A 542      11.048  11.201  57.798  1.00 21.41           N
ATOM   1658  CA  ALA A 542      11.493  10.902  59.147  1.00 21.92           C
ATOM   1659  C   ALA A 542      11.833   9.421  59.166  1.00 29.16           C
ATOM   1660  O   ALA A 542      11.032   8.591  58.696  1.00 25.57           O
ATOM   1661  CB  ALA A 542      10.412  11.248  60.181  1.00 19.59           C
ATOM   1662  N   CYS A 543      13.012   9.096  59.698  1.00 29.12           N
ATOM   1663  CA  CYS A 543      13.500   7.730  59.725  1.00 26.90           C
ATOM   1664  C   CYS A 543      13.571   7.208  61.155  1.00 29.83           C
ATOM   1665  O   CYS A 543      13.754   7.983  62.096  1.00 30.02           O
ATOM   1666  CB  CYS A 543      14.878   7.633  59.115  1.00 26.03           C
ATOM   1667  SG  CYS A 543      15.129   8.381  57.533  1.00 27.95           S
ATOM   1668  N   SER A 544      13.434   5.883  61.318  1.00 25.06           N
ATOM   1669  CA  SER A 544      13.641   5.245  62.612  1.00 16.32           C
ATOM   1670  C   SER A 544      14.315   3.891  62.450  1.00 22.34           C
ATOM   1671  O   SER A 544      14.326   3.290  61.372  1.00 22.66           O
ATOM   1672  CB  SER A 544      12.361   5.030  63.392  1.00 23.02           C
ATOM   1673  OG  SER A 544      12.723   4.578  64.692  1.00 39.13           O
ATOM   1674  N   GLU A 545      14.920   3.430  63.531  1.00 23.37           N
ATOM   1675  CA  GLU A 545      15.618   2.165  63.467  1.00 29.76           C
ATOM   1676  C   GLU A 545      14.649   1.023  63.660  1.00 32.71           C
ATOM   1677  O   GLU A 545      15.043  -0.135  63.535  1.00 36.43           O
ATOM   1678  CB  GLU A 545      16.758   2.102  64.504  1.00 26.57           C
ATOM   1679  CG  GLU A 545      17.827   3.248  64.412  1.00 18.28           C
ATOM   1680  CD  GLU A 545      18.752   3.126  63.193  1.00 32.43           C
ATOM   1681  OE1 GLU A 545      18.898   2.032  62.636  1.00 34.93           O
ATOM   1682  OE2 GLU A 545      19.362   4.135  62.791  1.00 38.59           O
ATOM   1683  N   THR A 546      13.382   1.313  63.923  1.00 24.09           N
ATOM   1684  CA  THR A 546      12.415   0.232  64.029  1.00 23.27           C
ATOM   1685  C   THR A 546      11.154   0.602  63.254  1.00 24.61           C
ATOM   1686  O   THR A 546      11.034   1.700  62.707  1.00 30.96           O
ATOM   1687  CB  THR A 546      12.120  -0.084  65.505  1.00 29.42           C
ATOM   1688  OG1 THR A 546      11.745   1.114  66.199  1.00 37.22           O
ATOM   1689  CG2 THR A 546      13.363  -0.654  66.186  1.00 30.48           C
ATOM   1690  N   ALA A 547      10.196  -0.309  63.219  1.00 26.30           N
ATOM   1691  CA  ALA A 547       8.933  -0.118  62.515  1.00 15.64           C
ATOM   1692  C   ALA A 547       8.041  -1.298  62.846  1.00 21.38           C
ATOM   1693  O   ALA A 547       8.559  -2.379  63.184  1.00 19.08           O
ATOM   1694  CB  ALA A 547       9.143  -0.033  60.991  1.00 20.20           C
ATOM   1695  N   PRO A 548       6.714  -1.123  62.762  1.00 24.33           N
ATOM   1696  CA  PRO A 548       5.781  -2.225  63.034  1.00 13.51           C
ATOM   1697  C   PRO A 548       5.699  -3.125  61.814  1.00 13.12           C
ATOM   1698  O   PRO A 548       6.166  -2.777  60.737  1.00 25.55           O
ATOM   1699  CB  PRO A 548       4.452  -1.513  63.273  1.00 24.64           C
ATOM   1700  CG  PRO A 548       4.575  -0.262  62.400  1.00 24.46           C
ATOM   1701  CD  PRO A 548       6.010   0.130  62.440  1.00 24.97           C
ATOM   1702  N   ASP A 549       5.084  -4.288  61.981  1.00 30.27           N
ATOM   1703  CA  ASP A 549       4.841  -5.161  60.831  1.00 22.65           C
ATOM   1704  C   ASP A 549       3.538  -5.906  61.054  1.00 24.94           C
ATOM   1705  O   ASP A 549       3.509  -6.865  61.828  1.00 18.65           O
ATOM   1706  CB  ASP A 549       6.009  -6.134  60.600  1.00 30.33           C
ATOM   1707  CG  ASP A 549       5.716  -7.196  59.534  1.00 28.23           C
ATOM   1708  OD1 ASP A 549       4.732  -7.069  58.743  1.00 21.48           O
ATOM   1709  OD2 ASP A 549       6.463  -8.203  59.531  1.00 37.21           O
ATOM   1710  N   LEU A 550       2.490  -5.479  60.339  1.00 21.81           N
ATOM   1711  CA  LEU A 550       1.156  -6.071  60.433  1.00 21.87           C
ATOM   1712  C   LEU A 550       1.017  -7.290  59.532  1.00 24.98           C
ATOM   1713  O   LEU A 550       1.496  -7.297  58.391  1.00 25.69           O
ATOM   1714  CB  LEU A 550       0.093  -5.055  60.024  1.00 12.16           C
ATOM   1715  CG  LEU A 550       0.052  -3.751  60.815  1.00 12.23           C
ATOM   1716  CD1 LEU A 550      -1.141  -3.005  60.403  1.00 13.00           C
ATOM   1717  CD2 LEU A 550       0.002  -4.048  62.266  1.00 12.50           C
ATOM   1718  N   VAL A 551       0.366  -8.319  60.058  1.00 16.46           N
ATOM   1719  CA  VAL A 551       0.062  -9.548  59.329  1.00 24.92           C
ATOM   1720  C   VAL A 551      -1.366  -9.914  59.642  1.00 17.20           C
ATOM   1721  O   VAL A 551      -1.787  -9.801  60.795  1.00 18.47           O
ATOM   1722  CB  VAL A 551       0.928 -10.739  59.746  1.00 17.01           C
ATOM   1723  CG1 VAL A 551       1.514 -11.394  58.551  1.00 23.00           C
ATOM   1724  CG2 VAL A 551       1.920 -10.328  60.745  1.00 43.68           C
ATOM   1725  N   LEU A 552      -2.094 -10.399  58.653  1.00 13.09           N
ATOM   1726  CA  LEU A 552      -3.414 -10.958  58.920  1.00 17.35           C
ATOM   1727  C   LEU A 552      -3.238 -12.425  59.342  1.00 27.23           C
ATOM   1728  O   LEU A 552      -2.243 -13.059  58.974  1.00 22.75           O
ATOM   1729  CB  LEU A 552      -4.285 -10.827  57.665  1.00 16.11           C
ATOM   1730  CG  LEU A 552      -5.801 -11.001  57.596  1.00 15.02           C
ATOM   1731  CD1 LEU A 552      -6.058 -12.430  57.597  1.00 28.64           C
ATOM   1732  CD2 LEU A 552      -6.474 -10.309  58.782  1.00 15.86           C
ATOM   1733  N   ASN A 553      -4.166 -12.952  60.165  1.00 30.46           N
ATOM   1734  CA  ASN A 553      -4.094 -14.359  60.617  1.00 23.05           C
ATOM   1735  C   ASN A 553      -4.939 -15.205  59.664  1.00 18.58           C
ATOM   1736  O   ASN A 553      -6.172 -15.256  59.786  1.00 21.32           O
ATOM   1737  CB  ASN A 553      -4.577 -14.522  62.052  1.00 27.45           C
ATOM   1738  CG  ASN A 553      -4.246 -15.932  62.624  1.00 29.47           C
ATOM   1739  OD1 ASN A 553      -4.917 -16.937  62.334  1.00 21.66           O
ATOM   1740  ND2 ASN A 553      -3.202 -15.994  63.426  1.00 34.65           N
ATOM   1741  N   ALA A 554      -4.259 -15.859  58.707  1.00 15.44           N
ATOM   1742  CA  ALA A 554      -4.940 -16.575  57.631  1.00 15.95           C
ATOM   1743  C   ALA A 554      -5.703 -17.801  58.149  1.00 21.99           C
ATOM   1744  O   ALA A 554      -6.860 -18.046  57.741  1.00 27.60           O
ATOM   1745  CB  ALA A 554      -3.913 -16.979  56.574  1.00 16.61           C
ATOM   1746  N   GLU A 555      -5.089 -18.583  59.059  1.00 25.04           N
ATOM   1747  CA  GLU A 555      -5.810 -19.740  59.590  1.00 24.89           C
ATOM   1748  C   GLU A 555      -7.182 -19.319  60.090  1.00 26.33           C
ATOM   1749  O   GLU A 555      -8.155 -20.076  59.961  1.00 27.74           O
ATOM   1750  CB  GLU A 555      -5.058 -20.406  60.749  1.00 39.33           C
ATOM   1751  CG  GLU A 555      -3.538 -20.513  60.624  1.00 69.30           C
ATOM   1752  CD  GLU A 555      -2.792 -19.291  61.220  1.00 81.61           C
ATOM   1753  OE1 GLU A 555      -2.724 -18.247  60.514  1.00 69.19           O
ATOM   1754  OE2 GLU A 555      -2.297 -19.378  62.385  1.00 86.50           O
ATOM   1755  N   MET A 556      -7.285 -18.083  60.603  1.00 28.16           N
ATOM   1756  CA  MET A 556      -8.491 -17.675  61.301  1.00 30.57           C
ATOM   1757  C   MET A 556      -9.580 -17.203  60.348  1.00 30.70           C
ATOM   1758  O   MET A 556     -10.771 -17.450  60.611  1.00 37.29           O
ATOM   1759  CB  MET A 556      -8.174 -16.595  62.326  1.00 26.49           C
ATOM   1760  CG  MET A 556      -9.453 -16.125  63.061  1.00 47.71           C
ATOM   1761  SD  MET A 556      -9.507 -16.656  64.803  1.00 49.99           S
ATOM   1762  CE  MET A 556      -7.744 -16.356  65.208  1.00 32.08           C
ATOM   1763  N   VAL A 557      -9.236 -16.508  59.255  1.00 18.13           N
ATOM   1764  CA  VAL A 557     -10.358 -16.175  58.383  1.00 22.25           C
ATOM   1765  C   VAL A 557     -10.864 -17.458  57.785  1.00 23.07           C
ATOM   1766  O   VAL A 557     -12.058 -17.585  57.478  1.00 24.47           O
ATOM   1767  CB  VAL A 557     -10.034 -15.136  57.290  1.00 18.60           C
ATOM   1768  CG1 VAL A 557      -8.721 -14.431  57.598  1.00 19.40           C
ATOM   1769  CG2 VAL A 557     -10.054 -15.804  55.897  1.00 15.66           C
ATOM   1770  N   GLN A 558      -9.978 -18.457  57.701  1.00 20.43           N
ATOM   1771  CA  GLN A 558     -10.390 -19.795  57.292  1.00 27.95           C
ATOM   1772  C   GLN A 558     -11.372 -20.429  58.285  1.00 36.83           C
ATOM   1773  O   GLN A 558     -12.423 -20.942  57.886  1.00 27.33           O
ATOM   1774  CB  GLN A 558      -9.146 -20.664  57.137  1.00 29.83           C
ATOM   1775  CG  GLN A 558      -9.412 -22.118  56.978  1.00 52.43           C
ATOM   1776  CD  GLN A 558      -9.546 -22.469  55.552  1.00 57.68           C
ATOM   1777  OE1 GLN A 558      -8.562 -22.466  54.797  1.00 51.85           O
ATOM   1778  NE2 GLN A 558     -10.771 -22.753  55.145  1.00 63.02           N
ATOM   1779  N   GLN A 559     -11.033 -20.431  59.585  1.00 41.97           N
ATOM   1780  CA  GLN A 559     -11.881 -21.087  60.584  1.00 30.14           C
ATOM   1781  C   GLN A 559     -13.195 -20.349  60.812  1.00 23.81           C
ATOM   1782  O   GLN A 559     -14.168 -20.979  61.248  1.00 28.71           O
ATOM   1783  CB  GLN A 559     -11.174 -21.194  61.940  1.00 37.13           C
ATOM   1784  CG  GLN A 559      -9.831 -21.918  61.947  1.00 56.78           C
ATOM   1785  CD  GLN A 559      -8.982 -21.522  63.163  1.00 62.48           C
ATOM   1786  OE1 GLN A 559      -9.459 -20.833  64.080  1.00 49.99           O
ATOM   1787  NE2 GLN A 559      -7.717 -21.952  63.171  1.00 64.47           N
ATOM   1788  N   THR A 560     -13.239 -19.024  60.563  1.00 23.26           N
ATOM   1789  CA  THR A 560     -14.353 -18.193  61.016  1.00 26.18           C
ATOM   1790  C   THR A 560     -15.308 -17.771  59.900  1.00 27.05           C
ATOM   1791  O   THR A 560     -16.152 -16.908  60.141  1.00 15.70           O
ATOM   1792  CB  THR A 560     -13.863 -16.912  61.708  1.00 25.53           C
ATOM   1793  OG1 THR A 560     -13.100 -16.164  60.771  1.00 24.09           O
ATOM   1794  CG2 THR A 560     -13.016 -17.171  62.987  1.00 15.52           C
ATOM   1795  N   THR A 561     -15.219 -18.347  58.700  1.00 16.59           N
ATOM   1796  CA  THR A 561     -16.015 -17.871  57.565  1.00 21.57           C
ATOM   1797  C   THR A 561     -17.371 -18.586  57.498  1.00 17.33           C
ATOM   1798  O   THR A 561     -17.429 -19.821  57.510  1.00 21.80           O
ATOM   1799  CB  THR A 561     -15.283 -18.089  56.232  1.00 23.22           C
ATOM   1800  OG1 THR A 561     -14.082 -17.308  56.159  1.00 20.34           O
ATOM   1801  CG2 THR A 561     -16.238 -17.715  55.076  1.00 25.12           C
ATOM   1802  N   TYR A 562     -18.454 -17.812  57.371  1.00 17.19           N
ATOM   1803  CA  TYR A 562     -19.770 -18.389  57.081  1.00 23.80           C
ATOM   1804  C   TYR A 562     -20.595 -17.380  56.310  1.00 17.95           C
ATOM   1805  O   TYR A 562     -20.254 -16.196  56.246  1.00 28.49           O
ATOM   1806  CB  TYR A 562     -20.531 -18.769  58.357  1.00 23.28           C
ATOM   1807  CG  TYR A 562     -20.565 -17.672  59.409  1.00 18.59           C
ATOM   1808  CD1 TYR A 562     -19.425 -17.374  60.161  1.00 19.74           C
ATOM   1809  CD2 TYR A 562     -21.725 -16.954  59.663  1.00 19.16           C
ATOM   1810  CE1 TYR A 562     -19.449 -16.408  61.137  1.00 15.97           C
ATOM   1811  CE2 TYR A 562     -21.752 -15.958  60.654  1.00 27.00           C
ATOM   1812  CZ  TYR A 562     -20.603 -15.689  61.366  1.00 26.69           C
ATOM   1813  OH  TYR A 562     -20.599 -14.739  62.355  1.00 34.51           O
ATOM   1814  N   LEU A 563     -21.724 -17.843  55.779  1.00 19.43           N
ATOM   1815  CA  LEU A 563     -22.726 -16.949  55.204  1.00 19.04           C
ATOM   1816  C   LEU A 563     -23.822 -16.701  56.216  1.00 31.17           C
ATOM   1817  O   LEU A 563     -24.167 -17.581  57.013  1.00 27.38           O
ATOM   1818  CB  LEU A 563     -23.344 -17.506  53.913  1.00 20.33           C
ATOM   1819  CG  LEU A 563     -22.301 -18.007  52.891  1.00 27.14           C
ATOM   1820  CD1 LEU A 563     -22.912 -18.228  51.551  1.00 35.56           C
ATOM   1821  CD2 LEU A 563     -21.139 -17.029  52.782  1.00 26.91           C
ATOM   1822  N   GLU A 564     -24.334 -15.478  56.200  1.00 29.57           N
ATOM   1823  CA  GLU A 564     -25.564 -15.122  56.887  1.00 26.00           C
ATOM   1824  C   GLU A 564     -26.404 -14.307  55.925  1.00 28.08           C
ATOM   1825  O   GLU A 564     -25.870 -13.423  55.268  1.00 30.14           O
ATOM   1826  CB  GLU A 564     -25.275 -14.296  58.145  1.00 30.29           C
ATOM   1827  CG  GLU A 564     -26.517 -13.804  58.854  1.00 18.55           C
ATOM   1828  CD  GLU A 564     -26.200 -12.876  60.033  1.00 43.41           C
ATOM   1829  OE1 GLU A 564     -27.153 -12.501  60.764  1.00 40.09           O
ATOM   1830  OE2 GLU A 564     -25.013 -12.520  60.234  1.00 34.08           O
ATOM   1831  N   ASP A 565     -27.698 -14.595  55.788  1.00 33.95           N
ATOM   1832  CA  ASP A 565     -28.595 -13.621  55.158  1.00 33.28           C
ATOM   1833  C   ASP A 565     -29.306 -12.901  56.286  1.00 34.27           C
ATOM   1834  O   ASP A 565     -30.077 -13.510  57.026  1.00 30.47           O
ATOM   1835  CB  ASP A 565     -29.622 -14.193  54.185  1.00 33.93           C
ATOM   1836  CG  ASP A 565     -29.407 -15.609  53.875  1.00 54.96           C
ATOM   1837  OD1 ASP A 565     -29.489 -16.403  54.825  1.00 76.23           O
ATOM   1838  OD2 ASP A 565     -29.217 -15.929  52.688  1.00 45.99           O
ATOM   1839  N   ARG A 566     -29.030 -11.600  56.396  1.00 35.77           N
ATOM   1840  CA  ARG A 566     -29.437 -10.771  57.504  1.00 33.73           C
ATOM   1841  C   ARG A 566     -30.633  -9.947  57.067  1.00 36.24           C
ATOM   1842  O   ARG A 566     -30.564  -9.225  56.049  1.00 29.61           O
ATOM   1843  CB  ARG A 566     -28.285  -9.858  57.926  1.00 30.37           C
ATOM   1844  CG  ARG A 566     -27.857 -10.044  59.317  1.00 27.70           C
ATOM   1845  CD  ARG A 566     -26.746  -9.077  59.734  1.00 19.55           C
ATOM   1846  NE  ARG A 566     -26.950  -8.413  61.023  1.00 19.01           N
ATOM   1847  CZ  ARG A 566     -27.243  -9.001  62.194  1.00 26.54           C
ATOM   1848  NH1 ARG A 566     -27.440 -10.328  62.280  1.00 18.62           N
ATOM   1849  NH2 ARG A 566     -27.415  -8.244  63.296  1.00 19.13           N
ATOM   1850  N   PRO A 567     -31.760 -10.043  57.770  1.00 35.34           N
ATOM   1851  CA  PRO A 567     -32.882  -9.162  57.443  1.00 41.38           C
ATOM   1852  C   PRO A 567     -32.370  -7.735  57.442  1.00 33.80           C
ATOM   1853  O   PRO A 567     -31.469  -7.423  58.206  1.00 26.61           O
ATOM   1854  CB  PRO A 567     -33.879  -9.404  58.586  1.00 34.82           C
ATOM   1855  CG  PRO A 567     -33.044 -10.099  59.637  1.00 28.46           C
ATOM   1856  CD  PRO A 567     -32.072 -10.921  58.899  1.00 27.44           C
ATOM   1857  N   MET A 568     -32.890  -6.880  56.555  1.00 32.55           N
ATOM   1858  CA  MET A 568     -32.450  -5.483  56.582  1.00 30.37           C
ATOM   1859  C   MET A 568     -32.807  -4.766  57.866  1.00 26.11           C
ATOM   1860  O   MET A 568     -32.237  -3.707  58.129  1.00 30.45           O
ATOM   1861  CB  MET A 568     -33.022  -4.652  55.442  1.00 31.75           C
ATOM   1862  CG  MET A 568     -32.319  -4.821  54.150  1.00 35.49           C
ATOM   1863  SD  MET A 568     -30.806  -3.863  54.152  1.00 41.62           S
ATOM   1864  CE  MET A 568     -31.437  -2.289  54.729  1.00 45.87           C
ATOM   1865  N   PHE A 569     -33.712  -5.286  58.681  1.00 37.99           N
ATOM   1866  CA  PHE A 569     -34.122  -4.404  59.751  1.00 39.36           C
ATOM   1867  C   PHE A 569     -33.067  -4.327  60.846  1.00 31.19           C
ATOM   1868  O   PHE A 569     -33.099  -3.387  61.649  1.00 41.55           O
ATOM   1869  CB  PHE A 569     -35.514  -4.805  60.265  1.00 43.41           C
ATOM   1870  CG  PHE A 569     -35.523  -5.927  61.240  1.00 56.70           C
ATOM   1871  CD1 PHE A 569     -35.508  -7.256  60.799  1.00 57.91           C
ATOM   1872  CD2 PHE A 569     -35.613  -5.662  62.599  1.00 65.75           C
ATOM   1873  CE1 PHE A 569     -35.529  -8.309  61.699  1.00 50.17           C
ATOM   1874  CE2 PHE A 569     -35.635  -6.701  63.507  1.00 69.44           C
ATOM   1875  CZ  PHE A 569     -35.592  -8.037  63.056  1.00 58.29           C
ATOM   1876  N   LEU A 570     -32.103  -5.247  60.800  1.00 25.79           N
ATOM   1877  CA  LEU A 570     -30.961  -5.269  61.715  1.00 31.53           C
ATOM   1878  C   LEU A 570     -29.702  -4.591  61.155  1.00 22.67           C
ATOM   1879  O   LEU A 570     -28.716  -4.441  61.865  1.00 30.01           O
ATOM   1880  CB  LEU A 570     -30.612  -6.710  62.100  1.00 32.28           C
ATOM   1881  CG  LEU A 570     -31.669  -7.589  62.766  1.00 40.74           C
ATOM   1882  CD1 LEU A 570     -31.088  -8.951  63.102  1.00 28.93           C
ATOM   1883  CD2 LEU A 570     -32.229  -6.925  64.012  1.00 41.34           C
ATOM   1884  N   LEU A 571     -29.739  -4.202  59.884  1.00 26.04           N
ATOM   1885  CA  LEU A 571     -28.614  -3.579  59.215  1.00 35.60           C
ATOM   1886  C   LEU A 571     -28.814  -2.083  59.071  1.00 39.61           C
ATOM   1887  O   LEU A 571     -28.172  -1.449  58.225  1.00 42.02           O
ATOM   1888  CB  LEU A 571     -28.401  -4.235  57.853  1.00 28.35           C
ATOM   1889  CG  LEU A 571     -28.003  -5.693  58.026  1.00 30.87           C
ATOM   1890  CD1 LEU A 571     -27.914  -6.377  56.712  1.00 30.59           C
ATOM   1891  CD2 LEU A 571     -26.651  -5.716  58.724  1.00 36.61           C
ATOM   1892  N   GLN A 572     -29.724  -1.510  59.852  1.00 38.77           N
ATOM   1893  CA  GLN A 572     -29.942  -0.077  59.751  1.00 38.61           C
ATOM   1894  C   GLN A 572     -28.638   0.669  60.010  1.00 36.13           C
ATOM   1895  O   GLN A 572     -28.144   1.383  59.125  1.00 32.51           O
ATOM   1896  CB  GLN A 572     -31.054   0.351  60.705  1.00 43.77           C
ATOM   1897  CG  GLN A 572     -31.773   1.603  60.301  1.00 49.92           C
ATOM   1898  CD  GLN A 572     -32.142   2.446  61.510  1.00 64.06           C
ATOM   1899  OE1 GLN A 572     -32.347   1.916  62.610  1.00 71.47           O
ATOM   1900  NE2 GLN A 572     -32.218   3.763  61.320  1.00 68.88           N
ATOM   1901  N   CYS A 573     -28.014   0.444  61.183  1.00 31.21           N
ATOM   1902  CA  CYS A 573     -26.675   0.997  61.427  1.00 24.53           C
ATOM   1903  C   CYS A 573     -25.704   0.708  60.297  1.00 23.66           C
ATOM   1904  O   CYS A 573     -25.014   1.607  59.812  1.00 24.01           O
ATOM   1905  CB  CYS A 573     -26.016   0.456  62.685  1.00 38.42           C
ATOM   1906  SG  CYS A 573     -24.489   1.428  62.997  1.00 51.70           S
ATOM   1907  N   ALA A 574     -25.586  -0.568  59.915  1.00 22.60           N
ATOM   1908  CA  ALA A 574     -24.579  -0.922  58.926  1.00 21.81           C
ATOM   1909  C   ALA A 574     -24.792  -0.183  57.614  1.00 22.90           C
ATOM   1910  O   ALA A 574     -23.821   0.183  56.944  1.00 47.48           O
ATOM   1911  CB  ALA A 574     -24.561  -2.430  58.714  1.00 20.82           C
ATOM   1912  N   MET A 575     -26.048  -0.001  57.208  1.00 41.07           N
ATOM   1913  CA  MET A 575     -26.350   0.762  56.001  1.00 43.03           C
ATOM   1914  C   MET A 575     -25.750   2.159  56.066  1.00 40.37           C
ATOM   1915  O   MET A 575     -24.977   2.563  55.188  1.00 39.85           O
ATOM   1916  CB  MET A 575     -27.868   0.853  55.795  1.00 31.44           C
ATOM   1917  CG  MET A 575     -28.365   0.192  54.531  1.00 48.47           C
ATOM   1918  SD  MET A 575     -28.055   0.985  52.935  1.00 51.67           S
ATOM   1919  CE  MET A 575     -26.284   0.726  52.675  1.00 53.17           C
ATOM   1920  N   GLU A 576     -26.085   2.905  57.125  1.00 37.89           N
ATOM   1921  CA  GLU A 576     -25.661   4.296  57.212  1.00 42.07           C
ATOM   1922  C   GLU A 576     -24.151   4.406  57.314  1.00 41.91           C
ATOM   1923  O   GLU A 576     -23.567   5.343  56.761  1.00 41.78           O
ATOM   1924  CB  GLU A 576     -26.340   4.985  58.400  1.00 49.14           C
ATOM   1925  CG  GLU A 576     -27.593   5.790  58.017  1.00 64.12           C
ATOM   1926  CD  GLU A 576     -27.460   7.288  58.326  1.00 77.34           C
ATOM   1927  OE1 GLU A 576     -27.256   7.641  59.512  1.00 77.13           O
ATOM   1928  OE2 GLU A 576     -27.547   8.111  57.383  1.00 82.11           O
ATOM   1929  N   GLU A 577     -23.498   3.451  57.980  1.00 33.42           N
ATOM   1930  CA  GLU A 577     -22.044   3.449  58.032  1.00 32.60           C
ATOM   1931  C   GLU A 577     -21.423   2.854  56.782  1.00 28.41           C
ATOM   1932  O   GLU A 577     -20.221   2.602  56.753  1.00 33.70           O
ATOM   1933  CB  GLU A 577     -21.550   2.722  59.281  1.00 24.39           C
ATOM   1934  CG  GLU A 577     -20.206   3.274  59.774  1.00 62.06           C
ATOM   1935  CD  GLU A 577     -20.304   4.622  60.496  1.00 61.98           C
ATOM   1936  OE1 GLU A 577     -21.300   4.836  61.219  1.00 55.09           O
ATOM   1937  OE2 GLU A 577     -19.361   5.444  60.352  1.00 70.25           O
ATOM   1938  N   ASN A 578     -22.216   2.668  55.733  1.00 24.01           N
ATOM   1939  CA  ASN A 578     -21.718   2.303  54.405  1.00 35.25           C
ATOM   1940  C   ASN A 578     -21.057   0.925  54.366  1.00 38.69           C
ATOM   1941  O   ASN A 578     -20.070   0.720  53.657  1.00 40.87           O
ATOM   1942  CB  ASN A 578     -20.750   3.358  53.881  1.00 37.64           C
ATOM   1943  CG  ASN A 578     -21.371   4.208  52.818  1.00 56.58           C
ATOM   1944  OD1 ASN A 578     -21.472   3.779  51.663  1.00 74.72           O
ATOM   1945  ND2 ASN A 578     -21.802   5.427  53.186  1.00 55.59           N
ATOM   1946  N   CYS A 579     -21.616  -0.044  55.089  1.00 47.42           N
ATOM   1947  CA  CYS A 579     -21.016  -1.372  55.116  1.00 43.43           C
ATOM   1948  C   CYS A 579     -21.681  -2.351  54.157  1.00 39.76           C
ATOM   1949  O   CYS A 579     -21.295  -3.520  54.127  1.00 49.34           O
ATOM   1950  CB  CYS A 579     -21.016  -1.914  56.549  1.00 40.92           C
ATOM   1951  SG  CYS A 579     -19.743  -1.035  57.548  1.00 43.07           S
ATOM   1952  N   LEU A 580     -22.632  -1.895  53.344  1.00 30.33           N
ATOM   1953  CA  LEU A 580     -23.332  -2.735  52.385  1.00 30.42           C
ATOM   1954  C   LEU A 580     -22.982  -2.333  50.958  1.00 36.29           C
ATOM   1955  O   LEU A 580     -22.569  -1.200  50.705  1.00 47.10           O
ATOM   1956  CB  LEU A 580     -24.836  -2.626  52.610  1.00 23.77           C
ATOM   1957  CG  LEU A 580     -25.162  -3.188  53.992  1.00 22.81           C
ATOM   1958  CD1 LEU A 580     -26.637  -3.025  54.331  1.00 23.85           C
ATOM   1959  CD2 LEU A 580     -24.762  -4.676  54.039  1.00 23.08           C
ATOM   1960  N   SER A 581     -23.147  -3.269  50.019  1.00 27.06           N
ATOM   1961  CA  SER A 581     -22.982  -2.928  48.610  1.00 29.63           C
ATOM   1962  C   SER A 581     -24.186  -2.112  48.145  1.00 32.44           C
ATOM   1963  O   SER A 581     -25.178  -1.967  48.868  1.00 32.57           O
ATOM   1964  CB  SER A 581     -22.812  -4.185  47.751  1.00 30.54           C
ATOM   1965  OG  SER A 581     -24.023  -4.891  47.562  1.00 42.79           O
ATOM   1966  N   ALA A 582     -24.100  -1.591  46.914  1.00 28.65           N
ATOM   1967  CA  ALA A 582     -24.988  -0.502  46.491  1.00 30.59           C
ATOM   1968  C   ALA A 582     -26.432  -0.974  46.307  1.00 31.76           C
ATOM   1969  O   ALA A 582     -27.380  -0.213  46.536  1.00 41.13           O
ATOM   1970  CB  ALA A 582     -24.453   0.132  45.206  1.00 31.99           C
ATOM   1971  N   SER A 583     -26.625  -2.224  45.901  1.00 31.54           N
ATOM   1972  CA  SER A 583     -27.977  -2.743  45.743  1.00 32.63           C
ATOM   1973  C   SER A 583     -28.785  -2.619  47.024  1.00 37.22           C
ATOM   1974  O   SER A 583     -30.019  -2.596  46.976  1.00 48.25           O
ATOM   1975  CB  SER A 583     -27.933  -4.203  45.274  1.00 32.28           C
ATOM   1976  OG  SER A 583     -27.463  -5.083  46.282  1.00 42.24           O
ATOM   1977  N   ALA A 584     -28.116  -2.518  48.175  1.00 30.28           N
ATOM   1978  CA  ALA A 584     -28.843  -2.380  49.434  1.00 33.20           C
ATOM   1979  C   ALA A 584     -29.728  -1.144  49.480  1.00 44.16           C
ATOM   1980  O   ALA A 584     -30.704  -1.130  50.230  1.00 43.87           O
ATOM   1981  CB  ALA A 584     -27.881  -2.362  50.624  1.00 35.19           C
ATOM   1982  N   ALA A 585     -29.421  -0.110  48.705  1.00 48.93           N
ATOM   1983  CA  ALA A 585     -30.256   1.087  48.727  1.00 55.02           C
ATOM   1984  C   ALA A 585     -31.720   0.731  48.496  1.00 65.12           C
ATOM   1985  O   ALA A 585     -32.602   1.128  49.265  1.00 73.42           O
ATOM   1986  CB  ALA A 585     -29.764   2.093  47.679  1.00 51.10           C
ATOM   1987  N   GLN A 586     -31.970   0.036  47.395  1.00 70.82           N
ATOM   1988  CA  GLN A 586     -33.252  -0.576  47.124  1.00 70.90           C
ATOM   1989  C   GLN A 586     -33.330  -2.023  47.570  1.00 68.02           C
ATOM   1990  O   GLN A 586     -33.335  -2.925  46.741  1.00 83.13           O
ATOM   1991  CB  GLN A 586     -33.592  -0.470  45.644  1.00 74.95           C
ATOM   1992  CG  GLN A 586     -32.454  -0.842  44.724  1.00 82.91           C
ATOM   1993  CD  GLN A 586     -31.675   0.372  44.270  1.00 92.18           C
ATOM   1994  OE1 GLN A 586     -31.766   1.444  44.867  1.00 97.76           O
ATOM   1995  NE2 GLN A 586     -30.896   0.205  43.215  1.00 93.14           N
ATOM   1996  N   THR A 587     -33.399  -2.255  48.866  1.00 52.37           N
ATOM   1997  CA  THR A 587     -33.656  -3.578  49.392  1.00 43.41           C
ATOM   1998  C   THR A 587     -34.692  -3.244  50.414  1.00 50.08           C
ATOM   1999  O   THR A 587     -34.693  -2.155  50.933  1.00 60.08           O
ATOM   2000  CB  THR A 587     -32.381  -4.266  49.954  1.00 34.85           C
ATOM   2001  OG1 THR A 587     -31.920  -5.231  49.014  1.00 39.48           O
ATOM   2002  CG2 THR A 587     -32.623  -5.002  51.259  1.00 38.08           C
ATOM   2003  N   ASP A 588     -35.584  -4.167  50.702  1.00 62.36           N
ATOM   2004  CA  ASP A 588     -36.737  -3.824  51.513  1.00 73.37           C
ATOM   2005  C   ASP A 588     -36.377  -3.886  52.983  1.00 59.30           C
ATOM   2006  O   ASP A 588     -36.037  -4.935  53.519  1.00 50.90           O
ATOM   2007  CB  ASP A 588     -37.944  -4.717  51.199  1.00 96.78           C
ATOM   2008  CG  ASP A 588     -37.854  -5.386  49.830  1.00116.02           C
ATOM   2009  OD1 ASP A 588     -36.750  -5.880  49.491  1.00117.44           O
ATOM   2010  OD2 ASP A 588     -38.873  -5.414  49.103  1.00122.95           O
ATOM   2011  N   PRO A 589     -36.504  -2.658  53.648  1.00 45.08           N
ATOM   2012  CA  PRO A 589     -36.071  -2.711  55.049  1.00 40.86           C
ATOM   2013  C   PRO A 589     -36.809  -3.698  55.923  1.00 42.36           C
ATOM   2014  O   PRO A 589     -36.209  -4.382  56.733  1.00 45.24           O
ATOM   2015  CB  PRO A 589     -36.426  -1.327  55.564  1.00 39.38           C
ATOM   2016  CG  PRO A 589     -36.172  -0.450  54.433  1.00 44.82           C
ATOM   2017  CD  PRO A 589     -36.839  -1.180  53.340  1.00 47.46           C
ATOM   2018  N   THR A 590     -38.120  -3.719  55.795  1.00 43.24           N
ATOM   2019  CA  THR A 590     -38.955  -4.633  56.535  1.00 42.61           C
ATOM   2020  C   THR A 590     -38.853  -6.097  56.135  1.00 44.26           C
ATOM   2021  O   THR A 590     -38.942  -6.963  56.968  1.00 49.88           O
ATOM   2022  CB  THR A 590     -40.407  -4.148  56.578  1.00 47.81           C
ATOM   2023  OG1 THR A 590     -41.061  -4.745  57.687  1.00 50.96           O
ATOM   2024  CG2 THR A 590     -41.108  -4.548  55.321  1.00 58.50           C
ATOM   2025  N   THR A 591     -38.712  -6.373  54.851  1.00 48.48           N
ATOM   2026  CA  THR A 591     -38.769  -7.752  54.380  1.00 37.44           C
ATOM   2027  C   THR A 591     -37.512  -8.344  53.758  1.00 37.45           C
ATOM   2028  O   THR A 591     -37.543  -9.458  53.304  1.00 39.56           O
ATOM   2029  CB  THR A 591     -39.863  -7.898  53.316  1.00 40.63           C
ATOM   2030  OG1 THR A 591     -39.711  -6.859  52.352  1.00 53.94           O
ATOM   2031  CG2 THR A 591     -41.238  -7.806  53.941  1.00 34.89           C
ATOM   2032  N   GLY A 592     -36.422  -7.600  53.717  1.00 38.36           N
ATOM   2033  CA  GLY A 592     -35.311  -7.928  52.852  1.00 30.42           C
ATOM   2034  C   GLY A 592     -34.093  -8.584  53.500  1.00 33.82           C
ATOM   2035  O   GLY A 592     -33.883  -8.518  54.707  1.00 37.02           O
ATOM   2036  N   TYR A 593     -33.288  -9.237  52.634  1.00 40.84           N
ATOM   2037  CA  TYR A 593     -32.005  -9.894  52.922  1.00 44.63           C
ATOM   2038  C   TYR A 593     -30.845  -8.986  52.565  1.00 35.66           C
ATOM   2039  O   TYR A 593     -30.892  -8.302  51.547  1.00 44.54           O
ATOM   2040  CB  TYR A 593     -31.701 -11.099  52.027  1.00 53.37           C
ATOM   2041  CG  TYR A 593     -32.453 -12.395  51.983  1.00 71.36           C
ATOM   2042  CD1 TYR A 593     -33.329 -12.804  52.989  1.00 84.12           C
ATOM   2043  CD2 TYR A 593     -32.212 -13.263  50.903  1.00 78.28           C
ATOM   2044  CE1 TYR A 593     -33.978 -14.053  52.887  1.00 86.76           C
ATOM   2045  CE2 TYR A 593     -32.836 -14.483  50.793  1.00 83.07           C
ATOM   2046  CZ  TYR A 593     -33.718 -14.879  51.780  1.00 83.20           C
ATOM   2047  OH  TYR A 593     -34.338 -16.097  51.659  1.00 73.58           O
ATOM   2048  N   ARG A 594     -29.736  -9.133  53.272  1.00 33.13           N
ATOM   2049  CA  ARG A 594     -28.428  -9.058  52.623  1.00 27.56           C
ATOM   2050  C   ARG A 594     -27.734 -10.378  52.885  1.00 33.45           C
ATOM   2051  O   ARG A 594     -27.841 -10.905  53.996  1.00 29.42           O
ATOM   2052  CB  ARG A 594     -27.562  -7.929  53.142  1.00 23.91           C
ATOM   2053  CG  ARG A 594     -28.240  -6.558  53.179  1.00 30.55           C
ATOM   2054  CD  ARG A 594     -28.613  -6.031  51.810  1.00 26.73           C
ATOM   2055  NE  ARG A 594     -27.559  -6.255  50.842  1.00 29.35           N
ATOM   2056  CZ  ARG A 594     -27.654  -5.911  49.570  1.00 28.40           C
ATOM   2057  NH1 ARG A 594     -28.761  -5.363  49.129  1.00 32.52           N
ATOM   2058  NH2 ARG A 594     -26.667  -6.152  48.729  1.00 31.81           N
ATOM   2059  N   ARG A 595     -27.070 -10.938  51.866  1.00 22.87           N
ATOM   2060  CA  ARG A 595     -26.213 -12.100  52.066  1.00 22.08           C
ATOM   2061  C   ARG A 595     -24.784 -11.639  52.367  1.00 21.02           C
ATOM   2062  O   ARG A 595     -24.119 -10.992  51.560  1.00 46.31           O
ATOM   2063  CB  ARG A 595     -26.239 -13.022  50.855  1.00 23.06           C
ATOM   2064  CG  ARG A 595     -25.371 -14.202  51.012  1.00 22.51           C
ATOM   2065  CD  ARG A 595     -25.842 -15.333  50.179  1.00 24.40           C
ATOM   2066  NE  ARG A 595     -27.261 -15.597  50.387  1.00 43.11           N
ATOM   2067  CZ  ARG A 595     -27.825 -16.775  50.153  1.00 51.41           C
ATOM   2068  NH1 ARG A 595     -29.126 -16.960  50.345  1.00 47.90           N
ATOM   2069  NH2 ARG A 595     -27.069 -17.777  49.734  1.00 48.04           N
ATOM   2070  N   LEU A 596     -24.300 -12.013  53.508  1.00 19.96           N
ATOM   2071  CA  LEU A 596     -23.130 -11.417  54.095  1.00 22.80           C
ATOM   2072  C   LEU A 596     -22.153 -12.549  54.299  1.00 18.43           C
ATOM   2073  O   LEU A 596     -22.475 -13.529  54.978  1.00 31.35           O
ATOM   2074  CB  LEU A 596     -23.501 -10.747  55.442  1.00 18.48           C
ATOM   2075  CG  LEU A 596     -24.438  -9.569  55.466  1.00 23.47           C
ATOM   2076  CD1 LEU A 596     -24.437  -8.904  56.856  1.00 18.62           C
ATOM   2077  CD2 LEU A 596     -24.031  -8.559  54.448  1.00 26.50           C
ATOM   2078  N   LEU A 597     -20.974 -12.426  53.718  1.00 18.22           N
ATOM   2079  CA  LEU A 597     -19.911 -13.410  53.888  1.00 22.48           C
ATOM   2080  C   LEU A 597     -19.131 -12.909  55.081  1.00 26.86           C
ATOM   2081  O   LEU A 597     -18.316 -11.998  54.938  1.00 28.71           O
ATOM   2082  CB  LEU A 597     -19.060 -13.537  52.620  1.00 18.29           C
ATOM   2083  CG  LEU A 597     -17.556 -13.848  52.523  1.00 25.19           C
ATOM   2084  CD1 LEU A 597     -17.043 -14.744  53.582  1.00 21.74           C
ATOM   2085  CD2 LEU A 597     -17.171 -14.431  51.143  1.00 18.89           C
ATOM   2086  N   ARG A 598     -19.415 -13.462  56.262  1.00 16.47           N
ATOM   2087  CA  ARG A 598     -18.745 -13.025  57.482  1.00 20.32           C
ATOM   2088  C   ARG A 598     -17.482 -13.848  57.748  1.00 15.44           C
ATOM   2089  O   ARG A 598     -17.367 -14.996  57.314  1.00 19.40           O
ATOM   2090  CB  ARG A 598     -19.663 -13.173  58.689  1.00 25.77           C
ATOM   2091  CG  ARG A 598     -21.057 -12.508  58.646  1.00 24.87           C
ATOM   2092  CD  ARG A 598     -21.563 -12.502  60.090  1.00 17.87           C
ATOM   2093  NE  ARG A 598     -22.644 -11.612  60.320  1.00 30.98           N
ATOM   2094  CZ  ARG A 598     -22.541 -10.465  60.960  1.00 26.39           C
ATOM   2095  NH1 ARG A 598     -23.645  -9.730  61.074  1.00 27.25           N
ATOM   2096  NH2 ARG A 598     -21.364 -10.043  61.425  1.00 21.15           N
ATOM   2097  N   PHE A 599     -16.620 -13.304  58.618  1.00 14.87           N
ATOM   2098  CA  PHE A 599     -15.273 -13.807  58.934  1.00 22.81           C
ATOM   2099  C   PHE A 599     -14.616 -12.906  59.978  1.00 23.67           C
ATOM   2100  O   PHE A 599     -15.070 -11.787  60.225  1.00 29.56           O
ATOM   2101  CB  PHE A 599     -14.397 -13.872  57.681  1.00 14.90           C
ATOM   2102  CG  PHE A 599     -14.132 -12.528  57.054  1.00 17.87           C
ATOM   2103  CD1 PHE A 599     -15.105 -11.896  56.291  1.00 22.64           C
ATOM   2104  CD2 PHE A 599     -12.902 -11.897  57.245  1.00 14.11           C
ATOM   2105  CE1 PHE A 599     -14.851 -10.644  55.714  1.00 25.75           C
ATOM   2106  CE2 PHE A 599     -12.637 -10.660  56.677  1.00 14.00           C
ATOM   2107  CZ  PHE A 599     -13.610 -10.018  55.923  1.00 20.84           C
ATOM   2108  N   SER A 600     -13.523 -13.391  60.569  1.00 14.02           N
ATOM   2109  CA  SER A 600     -12.776 -12.627  61.570  1.00 13.70           C
ATOM   2110  C   SER A 600     -11.423 -12.173  61.042  1.00 18.22           C
ATOM   2111  O   SER A 600     -10.693 -12.956  60.427  1.00 33.31           O
ATOM   2112  CB  SER A 600     -12.547 -13.438  62.825  1.00 25.57           C
ATOM   2113  OG  SER A 600     -13.775 -13.657  63.499  1.00 22.97           O
ATOM   2114  N   SER A 601     -11.107 -10.906  61.269  1.00 23.73           N
ATOM   2115  CA  SER A 601      -9.821 -10.321  60.894  1.00 25.31           C
ATOM   2116  C   SER A 601      -9.008 -10.165  62.166  1.00 19.32           C
ATOM   2117  O   SER A 601      -9.247  -9.247  62.953  1.00 24.16           O
ATOM   2118  CB  SER A 601      -9.991  -8.963  60.211  1.00 29.17           C
ATOM   2119  OG  SER A 601     -10.840  -9.059  59.085  1.00 33.87           O
ATOM   2120  N   GLN A 602      -8.043 -11.032  62.363  1.00 25.82           N
ATOM   2121  CA  GLN A 602      -7.128 -10.901  63.487  1.00 30.99           C
ATOM   2122  C   GLN A 602      -5.785 -10.456  62.950  1.00 25.25           C
ATOM   2123  O   GLN A 602      -5.036 -11.286  62.423  1.00 16.71           O
ATOM   2124  CB  GLN A 602      -6.995 -12.210  64.252  1.00 29.74           C
ATOM   2125  CG  GLN A 602      -5.905 -12.133  65.290  1.00 33.17           C
ATOM   2126  CD  GLN A 602      -6.043 -13.216  66.323  1.00 27.43           C
ATOM   2127  OE1 GLN A 602      -6.961 -13.221  67.144  1.00 33.09           O
ATOM   2128  NE2 GLN A 602      -5.144 -14.154  66.277  1.00 20.96           N
ATOM   2129  N   ILE A 603      -5.494  -9.153  63.113  1.00 18.53           N
ATOM   2130  CA  ILE A 603      -4.275  -8.519  62.612  1.00 26.77           C
ATOM   2131  C   ILE A 603      -3.212  -8.514  63.701  1.00 19.03           C
ATOM   2132  O   ILE A 603      -3.428  -7.947  64.771  1.00 24.27           O
ATOM   2133  CB  ILE A 603      -4.544  -7.079  62.152  1.00 28.52           C
ATOM   2134  CG1 ILE A 603      -5.419  -7.009  60.894  1.00 19.18           C
ATOM   2135  CG2 ILE A 603      -3.230  -6.427  61.896  1.00 26.07           C
ATOM   2136  CD1 ILE A 603      -6.890  -7.334  61.158  1.00 24.31           C
ATOM   2137  N   HIS A 604      -2.056  -9.113  63.422  1.00 21.75           N
ATOM   2138  CA  HIS A 604      -0.923  -9.119  64.354  1.00 29.92           C
ATOM   2139  C   HIS A 604       0.041  -7.948  64.116  1.00 18.61           C
ATOM   2140  O   HIS A 604       0.250  -7.500  62.981  1.00 17.14           O
ATOM   2141  CB  HIS A 604      -0.124 -10.420  64.239  1.00 27.04           C
ATOM   2142  CG  HIS A 604      -0.908 -11.656  64.553  1.00 23.98           C
ATOM   2143  ND1 HIS A 604      -0.524 -12.560  65.522  1.00 27.63           N
ATOM   2144  CD2 HIS A 604      -2.053 -12.143  64.020  1.00 27.21           C
ATOM   2145  CE1 HIS A 604      -1.391 -13.554  65.564  1.00 25.79           C
ATOM   2146  NE2 HIS A 604      -2.341 -13.317  64.675  1.00 19.57           N
ATOM   2147  N   ASN A 605       0.667  -7.479  65.192  1.00 13.85           N
ATOM   2148  CA  ASN A 605       1.838  -6.611  65.048  1.00 27.12           C
ATOM   2149  C   ASN A 605       3.102  -7.419  65.330  1.00 14.44           C
ATOM   2150  O   ASN A 605       3.493  -7.620  66.492  1.00 15.18           O
ATOM   2151  CB  ASN A 605       1.789  -5.395  65.960  1.00 26.27           C
ATOM   2152  CG  ASN A 605       2.994  -4.491  65.757  1.00 28.49           C
ATOM   2153  OD1 ASN A 605       3.689  -4.586  64.730  1.00 30.74           O
ATOM   2154  ND2 ASN A 605       3.234  -3.595  66.708  1.00 22.06           N
ATOM   2155  N   ASN A 606       3.750  -7.861  64.258  1.00 14.69           N
ATOM   2156  CA  ASN A 606       4.898  -8.757  64.334  1.00 16.20           C
ATOM   2157  C   ASN A 606       6.238  -8.064  64.078  1.00 26.35           C
ATOM   2158  O   ASN A 606       7.257  -8.747  63.936  1.00 24.53           O
ATOM   2159  CB  ASN A 606       4.704  -9.899  63.339  1.00 18.00           C
ATOM   2160  CG  ASN A 606       3.969 -11.082  63.970  1.00 26.57           C
ATOM   2161  OD1 ASN A 606       3.706 -11.112  65.178  1.00 29.31           O
ATOM   2162  ND2 ASN A 606       3.615 -12.032  63.164  1.00 26.34           N
ATOM   2163  N   GLY A 607       6.260  -6.740  63.999  1.00 20.62           N
ATOM   2164  CA  GLY A 607       7.448  -5.974  63.641  1.00 21.89           C
ATOM   2165  C   GLY A 607       8.291  -5.631  64.842  1.00 21.53           C
ATOM   2166  O   GLY A 607       8.358  -6.393  65.799  1.00 29.82           O
ATOM   2167  N   GLN A 608       8.917  -4.463  64.796  1.00 33.41           N
ATOM   2168  CA  GLN A 608       9.897  -4.077  65.799  1.00 28.38           C
ATOM   2169  C   GLN A 608       9.449  -2.922  66.684  1.00 32.80           C
ATOM   2170  O   GLN A 608      10.111  -2.622  67.688  1.00 36.41           O
ATOM   2171  CB  GLN A 608      11.218  -3.734  65.100  1.00 22.19           C
ATOM   2172  CG  GLN A 608      11.847  -4.953  64.450  1.00 31.83           C
ATOM   2173  CD  GLN A 608      13.243  -4.693  63.903  1.00 47.90           C
ATOM   2174  OE1 GLN A 608      13.521  -5.025  62.757  1.00 55.74           O
ATOM   2175  NE2 GLN A 608      14.124  -4.099  64.719  1.00 57.81           N
ATOM   2176  N   SER A 609       8.373  -2.242  66.334  1.00 18.60           N
ATOM   2177  CA  SER A 609       7.785  -1.288  67.243  1.00 22.88           C
ATOM   2178  C   SER A 609       6.280  -1.404  67.137  1.00 29.67           C
ATOM   2179  O   SER A 609       5.747  -2.199  66.362  1.00 33.66           O
ATOM   2180  CB  SER A 609       8.235   0.139  66.945  1.00 18.79           C
ATOM   2181  OG  SER A 609       8.510   0.286  65.547  1.00 20.38           O
ATOM   2182  N   ASP A 610       5.606  -0.589  67.932  1.00 16.26           N
ATOM   2183  CA  ASP A 610       4.158  -0.489  67.933  1.00 21.02           C
ATOM   2184  C   ASP A 610       3.646   0.048  66.603  1.00 17.63           C
ATOM   2185  O   ASP A 610       4.291   0.862  65.958  1.00 24.70           O
ATOM   2186  CB  ASP A 610       3.731   0.433  69.078  1.00 15.32           C
ATOM   2187  CG  ASP A 610       3.891  -0.227  70.450  1.00 38.63           C
ATOM   2188  OD1 ASP A 610       4.479  -1.342  70.485  1.00 43.15           O
ATOM   2189  OD2 ASP A 610       3.430   0.362  71.472  1.00 26.89           O
ATOM   2190  N   PHE A 611       2.456  -0.388  66.215  1.00 27.78           N
ATOM   2191  CA  PHE A 611       1.742   0.236  65.110  1.00 21.20           C
ATOM   2192  C   PHE A 611       0.847   1.327  65.656  1.00 25.48           C
ATOM   2193  O   PHE A 611       0.139   1.116  66.641  1.00 21.75           O
ATOM   2194  CB  PHE A 611       0.890  -0.782  64.378  1.00 26.34           C
ATOM   2195  CG  PHE A 611       0.339  -0.286  63.096  1.00 28.34           C
ATOM   2196  CD1 PHE A 611       1.070  -0.412  61.931  1.00 25.26           C
ATOM   2197  CD2 PHE A 611      -0.924   0.244  63.035  1.00 26.46           C
ATOM   2198  CE1 PHE A 611       0.557  -0.014  60.729  1.00 14.35           C
ATOM   2199  CE2 PHE A 611      -1.457   0.664  61.826  1.00 22.61           C
ATOM   2200  CZ  PHE A 611      -0.713   0.553  60.674  1.00 16.96           C
ATOM   2201  N   ARG A 612       0.890   2.492  65.038  1.00 21.29           N
ATOM   2202  CA  ARG A 612       0.133   3.631  65.521  1.00 19.74           C
ATOM   2203  C   ARG A 612      -0.571   4.302  64.357  1.00 23.65           C
ATOM   2204  O   ARG A 612      -0.044   4.328  63.242  1.00 33.70           O
ATOM   2205  CB  ARG A 612       1.062   4.638  66.203  1.00 19.93           C
ATOM   2206  CG  ARG A 612       2.037   3.936  67.113  1.00 25.55           C
ATOM   2207  CD  ARG A 612       1.284   3.519  68.358  1.00 25.06           C
ATOM   2208  NE  ARG A 612       1.239   4.682  69.223  1.00 32.88           N
ATOM   2209  CZ  ARG A 612       0.175   5.060  69.898  1.00 35.18           C
ATOM   2210  NH1 ARG A 612      -0.933   4.353  69.796  1.00 44.28           N
ATOM   2211  NH2 ARG A 612       0.223   6.148  70.648  1.00 25.05           N
ATOM   2212  N   PRO A 613      -1.754   4.861  64.587  1.00 23.45           N
ATOM   2213  CA  PRO A 613      -2.423   5.613  63.520  1.00 20.51           C
ATOM   2214  C   PRO A 613      -1.595   6.829  63.115  1.00 32.07           C
ATOM   2215  O   PRO A 613      -0.829   7.388  63.900  1.00 31.57           O
ATOM   2216  CB  PRO A 613      -3.755   6.025  64.151  1.00 20.46           C
ATOM   2217  CG  PRO A 613      -3.484   6.019  65.687  1.00 18.63           C
ATOM   2218  CD  PRO A 613      -2.474   4.919  65.878  1.00 27.25           C
ATOM   2219  N   LYS A 614      -1.757   7.241  61.863  1.00 20.44           N
ATOM   2220  CA  LYS A 614      -1.035   8.408  61.363  1.00 22.83           C
ATOM   2221  C   LYS A 614      -1.442   9.697  62.080  1.00 27.91           C
ATOM   2222  O   LYS A 614      -0.590  10.530  62.404  1.00 31.37           O
ATOM   2223  CB  LYS A 614      -1.258   8.510  59.860  1.00 16.35           C
ATOM   2224  CG  LYS A 614      -0.795   9.748  59.245  1.00 23.94           C
ATOM   2225  CD  LYS A 614      -0.813   9.577  57.731  1.00 29.58           C
ATOM   2226  CE  LYS A 614      -0.332  10.852  57.024  1.00 33.84           C
ATOM   2227  NZ  LYS A 614      -0.489  10.721  55.557  1.00 45.67           N
ATOM   2228  N   ASN A 615      -2.724   9.865  62.305  1.00 31.15           N
ATOM   2229  CA  ASN A 615      -3.235  11.038  62.967  1.00 24.17           C
ATOM   2230  C   ASN A 615      -3.524  10.895  64.455  1.00 21.87           C
ATOM   2231  O   ASN A 615      -3.564   9.820  65.001  1.00 19.04           O
ATOM   2232  CB  ASN A 615      -4.447  11.550  62.219  1.00 39.69           C
ATOM   2233  CG  ASN A 615      -4.206  11.630  60.729  1.00 47.40           C
ATOM   2234  OD1 ASN A 615      -4.915  11.014  59.938  1.00 55.57           O
ATOM   2235  ND2 ASN A 615      -3.208  12.392  60.341  1.00 20.11           N
ATOM   2236  N   GLY A 616      -3.668  12.040  65.100  1.00 23.60           N
ATOM   2237  CA  GLY A 616      -4.105  12.146  66.469  1.00 20.88           C
ATOM   2238  C   GLY A 616      -5.616  12.131  66.540  1.00 35.19           C
ATOM   2239  O   GLY A 616      -6.293  11.997  65.543  1.00 34.74           O
ATOM   2240  N   ARG A 617      -6.137  12.340  67.728  1.00 32.90           N
ATOM   2241  CA  ARG A 617      -7.526  12.139  68.050  1.00 30.60           C
ATOM   2242  C   ARG A 617      -8.482  12.950  67.179  1.00 26.47           C
ATOM   2243  O   ARG A 617      -9.546  12.476  66.839  1.00 33.79           O
ATOM   2244  CB  ARG A 617      -7.735  12.493  69.511  1.00 25.95           C
ATOM   2245  CG  ARG A 617      -7.704  11.308  70.438  1.00 25.03           C
ATOM   2246  CD  ARG A 617      -8.087  11.730  71.830  1.00 35.82           C
ATOM   2247  NE  ARG A 617      -7.862  10.684  72.795  1.00 26.34           N
ATOM   2248  CZ  ARG A 617      -6.714  10.458  73.410  1.00 30.20           C
ATOM   2249  NH1 ARG A 617      -5.658  11.201  73.177  1.00 21.84           N
ATOM   2250  NH2 ARG A 617      -6.631   9.471  74.271  1.00 32.79           N
ATOM   2251  N   HIS A 618      -8.073  14.143  66.776  1.00 22.90           N
ATOM   2252  CA  HIS A 618      -8.908  15.068  66.024  1.00 26.59           C
ATOM   2253  C   HIS A 618      -9.412  14.478  64.718  1.00 28.43           C
ATOM   2254  O   HIS A 618     -10.467  14.827  64.260  1.00 36.87           O
ATOM   2255  CB  HIS A 618      -8.149  16.366  65.742  1.00 35.10           C
ATOM   2256  CG  HIS A 618      -6.976  16.197  64.829  1.00 37.08           C
ATOM   2257  ND1 HIS A 618      -5.722  15.874  65.286  1.00 34.68           N
ATOM   2258  CD2 HIS A 618      -6.873  16.289  63.489  1.00 36.12           C
ATOM   2259  CE1 HIS A 618      -4.895  15.782  64.268  1.00 32.62           C
ATOM   2260  NE2 HIS A 618      -5.568  16.030  63.166  1.00 35.16           N
ATOM   2261  N   ALA A 619      -8.635  13.597  64.122  1.00 29.16           N
ATOM   2262  CA  ALA A 619      -8.983  12.954  62.858  1.00 25.22           C
ATOM   2263  C   ALA A 619      -9.771  11.661  63.014  1.00 27.83           C
ATOM   2264  O   ALA A 619     -10.318  11.165  62.023  1.00 41.63           O
ATOM   2265  CB  ALA A 619      -7.710  12.639  62.068  1.00 29.03           C
ATOM   2266  N   TRP A 620      -9.812  11.079  64.208  1.00 41.43           N
ATOM   2267  CA  TRP A 620     -10.526   9.826  64.391  1.00 16.91           C
ATOM   2268  C   TRP A 620     -12.037  10.073  64.283  1.00 25.35           C
ATOM   2269  O   TRP A 620     -12.550  11.155  64.606  1.00 32.76           O
ATOM   2270  CB  TRP A 620     -10.160   9.209  65.739  1.00 16.37           C
ATOM   2271  CG  TRP A 620      -8.661   9.058  66.001  1.00 15.90           C
ATOM   2272  CD1 TRP A 620      -7.640   9.371  65.160  1.00 15.89           C
ATOM   2273  CD2 TRP A 620      -8.041   8.628  67.234  1.00 15.75           C
ATOM   2274  NE1 TRP A 620      -6.430   9.116  65.761  1.00 26.44           N
ATOM   2275  CE2 TRP A 620      -6.643   8.669  67.040  1.00 22.40           C
ATOM   2276  CE3 TRP A 620      -8.540   8.168  68.469  1.00 18.56           C
ATOM   2277  CZ2 TRP A 620      -5.718   8.271  68.043  1.00 21.38           C
ATOM   2278  CZ3 TRP A 620      -7.617   7.790  69.484  1.00 25.73           C
ATOM   2279  CH2 TRP A 620      -6.215   7.853  69.255  1.00 15.76           C
ATOM   2280  N   ILE A 621     -12.758   9.064  63.809  1.00 18.70           N
ATOM   2281  CA  ILE A 621     -14.167   9.203  63.452  1.00 24.22           C
ATOM   2282  C   ILE A 621     -14.999   8.158  64.189  1.00 29.86           C
ATOM   2283  O   ILE A 621     -14.681   6.961  64.167  1.00 35.74           O
ATOM   2284  CB  ILE A 621     -14.356   9.100  61.933  1.00 25.53           C
ATOM   2285  CG1 ILE A 621     -13.710  10.326  61.245  1.00 34.79           C
ATOM   2286  CG2 ILE A 621     -15.810   8.983  61.621  1.00 18.55           C
ATOM   2287  CD1 ILE A 621     -13.404  10.106  59.813  1.00 26.67           C
ATOM   2288  N   TRP A 622     -16.056   8.614  64.849  1.00 20.95           N
ATOM   2289  CA  TRP A 622     -16.874   7.719  65.659  1.00 24.72           C
ATOM   2290  C   TRP A 622     -17.576   6.727  64.757  1.00 22.50           C
ATOM   2291  O   TRP A 622     -18.143   7.125  63.733  1.00 24.83           O
ATOM   2292  CB  TRP A 622     -17.889   8.512  66.468  1.00 21.95           C
ATOM   2293  CG  TRP A 622     -18.689   7.701  67.397  1.00 32.62           C
ATOM   2294  CD1 TRP A 622     -19.983   7.310  67.226  1.00 37.78           C
ATOM   2295  CD2 TRP A 622     -18.288   7.186  68.680  1.00 24.59           C
ATOM   2296  NE1 TRP A 622     -20.410   6.588  68.320  1.00 26.02           N
ATOM   2297  CE2 TRP A 622     -19.393   6.508  69.227  1.00 24.44           C
ATOM   2298  CE3 TRP A 622     -17.120   7.258  69.424  1.00 20.10           C
ATOM   2299  CZ2 TRP A 622     -19.350   5.886  70.462  1.00 26.64           C
ATOM   2300  CZ3 TRP A 622     -17.070   6.621  70.654  1.00 25.50           C
ATOM   2301  CH2 TRP A 622     -18.170   5.957  71.165  1.00 31.71           C
ATOM   2302  N   HIS A 623     -17.453   5.439  65.079  1.00 31.70           N
ATOM   2303  CA  HIS A 623     -18.156   4.395  64.349  1.00 18.30           C
ATOM   2304  C   HIS A 623     -19.437   4.104  65.093  1.00 20.58           C
ATOM   2305  O   HIS A 623     -19.387   3.661  66.248  1.00 41.05           O
ATOM   2306  CB  HIS A 623     -17.315   3.123  64.210  1.00 23.27           C
ATOM   2307  CG  HIS A 623     -17.782   2.212  63.117  1.00 27.77           C
ATOM   2308  ND1 HIS A 623     -18.540   1.089  63.366  1.00 34.68           N
ATOM   2309  CD2 HIS A 623     -17.617   2.267  61.774  1.00 28.25           C
ATOM   2310  CE1 HIS A 623     -18.819   0.492  62.226  1.00 33.63           C
ATOM   2311  NE2 HIS A 623     -18.259   1.177  61.245  1.00 32.75           N
ATOM   2312  N   ASP A 624     -20.572   4.389  64.441  1.00 20.45           N
ATOM   2313  CA  ASP A 624     -21.859   4.296  65.126  1.00 26.58           C
ATOM   2314  C   ASP A 624     -22.166   2.864  65.531  1.00 27.89           C
ATOM   2315  O   ASP A 624     -22.614   2.618  66.662  1.00 34.36           O
ATOM   2316  CB  ASP A 624     -22.977   4.863  64.256  1.00 33.99           C
ATOM   2317  CG  ASP A 624     -23.296   6.332  64.584  1.00 51.52           C
ATOM   2318  OD1 ASP A 624     -23.484   6.639  65.790  1.00 52.04           O
ATOM   2319  OD2 ASP A 624     -23.330   7.166  63.644  1.00 51.09           O
ATOM   2320  N   CYS A 625     -21.926   1.906  64.625  1.00 23.06           N
ATOM   2321  CA  CYS A 625     -22.232   0.503  64.917  1.00 24.67           C
ATOM   2322  C   CYS A 625     -21.384  -0.021  66.073  1.00 31.08           C
ATOM   2323  O   CYS A 625     -21.917  -0.584  67.037  1.00 26.17           O
ATOM   2324  CB  CYS A 625     -21.998  -0.341  63.683  1.00 28.66           C
ATOM   2325  SG  CYS A 625     -22.770   0.375  62.283  1.00 38.23           S
ATOM   2326  N   HIS A 626     -20.044   0.165  66.002  1.00 34.07           N
ATOM   2327  CA  HIS A 626     -19.161  -0.394  67.027  1.00 25.11           C
ATOM   2328  C   HIS A 626     -19.147   0.410  68.311  1.00 32.30           C
ATOM   2329  O   HIS A 626     -18.751  -0.126  69.348  1.00 28.99           O
ATOM   2330  CB  HIS A 626     -17.728  -0.478  66.527  1.00 18.01           C
ATOM   2331  CG  HIS A 626     -17.514  -1.450  65.411  1.00 34.04           C
ATOM   2332  ND1 HIS A 626     -16.333  -1.510  64.697  1.00 31.28           N
ATOM   2333  CD2 HIS A 626     -18.320  -2.398  64.883  1.00 34.42           C
ATOM   2334  CE1 HIS A 626     -16.417  -2.458  63.783  1.00 29.61           C
ATOM   2335  NE2 HIS A 626     -17.619  -3.002  63.863  1.00 39.28           N
ATOM   2336  N   ARG A 627     -19.524   1.692  68.248  1.00 34.88           N
ATOM   2337  CA  ARG A 627     -19.547   2.574  69.417  1.00 29.00           C
ATOM   2338  C   ARG A 627     -18.144   2.741  70.010  1.00 32.14           C
ATOM   2339  O   ARG A 627     -17.937   2.693  71.235  1.00 32.64           O
ATOM   2340  CB  ARG A 627     -20.555   2.078  70.457  1.00 24.95           C
ATOM   2341  CG  ARG A 627     -21.995   2.129  69.942  1.00 37.86           C
ATOM   2342  CD  ARG A 627     -22.991   1.381  70.837  1.00 47.62           C
ATOM   2343  NE  ARG A 627     -24.369   1.863  70.642  1.00 71.18           N
ATOM   2344  CZ  ARG A 627     -25.363   1.163  70.092  1.00 82.45           C
ATOM   2345  NH1 ARG A 627     -25.161  -0.083  69.678  1.00 87.82           N
ATOM   2346  NH2 ARG A 627     -26.569   1.710  69.969  1.00 83.32           N
ATOM   2347  N   HIS A 628     -17.174   2.954  69.118  1.00 28.17           N
ATOM   2348  CA  HIS A 628     -15.856   3.442  69.501  1.00 22.23           C
ATOM   2349  C   HIS A 628     -15.269   4.213  68.329  1.00 32.15           C
ATOM   2350  O   HIS A 628     -15.753   4.145  67.190  1.00 27.16           O
ATOM   2351  CB  HIS A 628     -14.890   2.310  69.947  1.00 15.28           C
ATOM   2352  CG  HIS A 628     -14.711   1.207  68.942  1.00 22.64           C
ATOM   2353  ND1 HIS A 628     -14.548  -0.109  69.321  1.00 13.69           N
ATOM   2354  CD2 HIS A 628     -14.661   1.225  67.588  1.00 13.20           C
ATOM   2355  CE1 HIS A 628     -14.445  -0.863  68.230  1.00 12.74           C
ATOM   2356  NE2 HIS A 628     -14.502  -0.077  67.167  1.00 12.42           N
ATOM   2357  N   TYR A 629     -14.214   4.959  68.631  1.00 38.27           N
ATOM   2358  CA  TYR A 629     -13.569   5.771  67.627  1.00 22.30           C
ATOM   2359  C   TYR A 629     -12.704   4.909  66.722  1.00 17.63           C
ATOM   2360  O   TYR A 629     -12.121   3.918  67.153  1.00 20.78           O
ATOM   2361  CB  TYR A 629     -12.711   6.832  68.295  1.00 28.93           C
ATOM   2362  CG  TYR A 629     -13.408   8.138  68.570  1.00 30.38           C
ATOM   2363  CD1 TYR A 629     -13.645   9.066  67.565  1.00 23.34           C
ATOM   2364  CD2 TYR A 629     -13.829   8.445  69.844  1.00 27.37           C
ATOM   2365  CE1 TYR A 629     -14.246  10.287  67.852  1.00 25.17           C
ATOM   2366  CE2 TYR A 629     -14.429   9.644  70.132  1.00 27.61           C
ATOM   2367  CZ  TYR A 629     -14.651  10.554  69.136  1.00 26.50           C
ATOM   2368  OH  TYR A 629     -15.261  11.749  69.430  1.00 30.18           O
ATOM   2369  N   HIS A 630     -12.596   5.311  65.462  1.00 31.44           N
ATOM   2370  CA  HIS A 630     -11.817   4.576  64.462  1.00 12.53           C
ATOM   2371  C   HIS A 630     -10.697   5.469  63.988  1.00 21.71           C
ATOM   2372  O   HIS A 630     -10.969   6.441  63.276  1.00 20.67           O
ATOM   2373  CB  HIS A 630     -12.670   4.130  63.275  1.00 19.76           C
ATOM   2374  CG  HIS A 630     -13.444   2.878  63.557  1.00 13.63           C
ATOM   2375  ND1 HIS A 630     -14.052   2.122  62.582  1.00 20.65           N
ATOM   2376  CD2 HIS A 630     -13.724   2.275  64.738  1.00 24.76           C
ATOM   2377  CE1 HIS A 630     -14.634   1.076  63.145  1.00 19.92           C
ATOM   2378  NE2 HIS A 630     -14.464   1.153  64.458  1.00 17.56           N
ATOM   2379  N   SER A 631      -9.438   5.115  64.359  1.00 14.57           N
ATOM   2380  CA  SER A 631      -8.273   5.944  64.078  1.00 22.09           C
ATOM   2381  C   SER A 631      -7.690   5.687  62.698  1.00 31.44           C
ATOM   2382  O   SER A 631      -6.850   6.465  62.242  1.00 34.20           O
ATOM   2383  CB  SER A 631      -7.194   5.745  65.133  1.00 21.67           C
ATOM   2384  OG  SER A 631      -6.859   4.386  65.259  1.00 27.06           O
ATOM   2385  N   MET A 632      -8.133   4.654  61.991  1.00 29.98           N
ATOM   2386  CA  MET A 632      -7.692   4.441  60.618  1.00 29.50           C
ATOM   2387  C   MET A 632      -8.917   4.234  59.730  1.00 35.42           C
ATOM   2388  O   MET A 632      -9.592   3.205  59.810  1.00 28.86           O
ATOM   2389  CB  MET A 632      -6.706   3.277  60.532  1.00 32.95           C
ATOM   2390  CG  MET A 632      -5.254   3.782  60.504  1.00 40.20           C
ATOM   2391  SD  MET A 632      -4.062   2.913  59.448  1.00 45.54           S
ATOM   2392  CE  MET A 632      -4.959   2.683  57.909  1.00 36.71           C
ATOM   2393  N   GLU A 633      -9.201   5.222  58.881  1.00 27.46           N
ATOM   2394  CA  GLU A 633     -10.418   5.227  58.078  1.00 30.92           C
ATOM   2395  C   GLU A 633     -10.397   4.165  56.981  1.00 37.06           C
ATOM   2396  O   GLU A 633     -11.468   3.715  56.553  1.00 40.62           O
ATOM   2397  CB  GLU A 633     -10.610   6.622  57.472  1.00 24.97           C
ATOM   2398  CG  GLU A 633     -11.918   6.841  56.726  1.00 45.01           C
ATOM   2399  CD  GLU A 633     -12.034   8.262  56.156  1.00 57.85           C
ATOM   2400  OE1 GLU A 633     -13.062   8.579  55.509  1.00 66.62           O
ATOM   2401  OE2 GLU A 633     -11.090   9.057  56.363  1.00 58.64           O
ATOM   2402  N   VAL A 634      -9.217   3.761  56.506  1.00 27.64           N
ATOM   2403  CA  VAL A 634      -9.134   2.706  55.498  1.00 29.02           C
ATOM   2404  C   VAL A 634      -8.051   1.733  55.920  1.00 28.59           C
ATOM   2405  O   VAL A 634      -6.949   1.722  55.353  1.00 33.40           O
ATOM   2406  CB  VAL A 634      -8.861   3.230  54.076  1.00 30.94           C
ATOM   2407  CG1 VAL A 634      -9.064   2.061  53.044  1.00 16.17           C
ATOM   2408  CG2 VAL A 634      -9.786   4.394  53.745  1.00 19.95           C
ATOM   2409  N   PHE A 635      -8.375   0.913  56.925  1.00 18.90           N
ATOM   2410  CA  PHE A 635      -7.439  -0.083  57.413  1.00 19.28           C
ATOM   2411  C   PHE A 635      -7.361  -1.312  56.515  1.00 22.46           C
ATOM   2412  O   PHE A 635      -6.298  -1.942  56.436  1.00 24.40           O
ATOM   2413  CB  PHE A 635      -7.812  -0.513  58.827  1.00 18.46           C
ATOM   2414  CG  PHE A 635      -6.657  -1.057  59.579  1.00 12.60           C
ATOM   2415  CD1 PHE A 635      -5.472  -0.333  59.632  1.00 16.82           C
ATOM   2416  CD2 PHE A 635      -6.720  -2.282  60.196  1.00  8.73           C
ATOM   2417  CE1 PHE A 635      -4.379  -0.819  60.321  1.00 18.83           C
ATOM   2418  CE2 PHE A 635      -5.627  -2.786  60.879  1.00 14.05           C
ATOM   2419  CZ  PHE A 635      -4.448  -2.059  60.937  1.00  9.04           C
ATOM   2420  N   THR A 636      -8.452  -1.698  55.848  1.00 16.82           N
ATOM   2421  CA  THR A 636      -8.420  -2.930  55.065  1.00 20.80           C
ATOM   2422  C   THR A 636      -9.207  -2.762  53.771  1.00 25.97           C
ATOM   2423  O   THR A 636     -10.162  -1.986  53.711  1.00 24.61           O
ATOM   2424  CB  THR A 636      -8.999  -4.157  55.820  1.00 24.44           C
ATOM   2425  OG1 THR A 636     -10.408  -4.004  56.007  1.00 26.16           O
ATOM   2426  CG2 THR A 636      -8.339  -4.376  57.180  1.00 15.89           C
ATOM   2427  N   HIS A 637      -8.791  -3.513  52.751  1.00 26.16           N
ATOM   2428  CA  HIS A 637      -9.617  -3.843  51.603  1.00 20.72           C
ATOM   2429  C   HIS A 637     -10.137  -5.274  51.740  1.00 26.00           C
ATOM   2430  O   HIS A 637      -9.351  -6.220  51.887  1.00 31.73           O
ATOM   2431  CB  HIS A 637      -8.850  -3.740  50.289  1.00 23.74           C
ATOM   2432  CG  HIS A 637      -8.527  -2.347  49.880  1.00 20.01           C
ATOM   2433  ND1 HIS A 637      -8.775  -1.253  50.678  1.00 25.51           N
ATOM   2434  CD2 HIS A 637      -8.017  -1.868  48.731  1.00 15.88           C
ATOM   2435  CE1 HIS A 637      -8.416  -0.156  50.040  1.00 15.07           C
ATOM   2436  NE2 HIS A 637      -7.940  -0.504  48.862  1.00 29.17           N
ATOM   2437  N   TYR A 638     -11.455  -5.418  51.662  1.00 17.53           N
ATOM   2438  CA  TYR A 638     -12.142  -6.697  51.714  1.00 13.05           C
ATOM   2439  C   TYR A 638     -12.724  -6.885  50.327  1.00 20.91           C
ATOM   2440  O   TYR A 638     -13.502  -6.037  49.883  1.00 21.07           O
ATOM   2441  CB  TYR A 638     -13.256  -6.691  52.793  1.00 20.08           C
ATOM   2442  CG  TYR A 638     -12.839  -6.682  54.298  1.00 11.66           C
ATOM   2443  CD1 TYR A 638     -11.531  -6.974  54.685  1.00 18.07           C
ATOM   2444  CD2 TYR A 638     -13.790  -6.428  55.321  1.00 30.43           C
ATOM   2445  CE1 TYR A 638     -11.164  -6.984  56.026  1.00 13.30           C
ATOM   2446  CE2 TYR A 638     -13.422  -6.408  56.693  1.00 10.61           C
ATOM   2447  CZ  TYR A 638     -12.101  -6.706  57.009  1.00 19.49           C
ATOM   2448  OH  TYR A 638     -11.692  -6.728  58.315  1.00 22.08           O
ATOM   2449  N   ASP A 639     -12.363  -7.983  49.654  1.00 17.85           N
ATOM   2450  CA  ASP A 639     -12.865  -8.196  48.311  1.00 25.28           C
ATOM   2451  C   ASP A 639     -13.061  -9.675  48.024  1.00 30.17           C
ATOM   2452  O   ASP A 639     -12.328 -10.534  48.531  1.00 28.91           O
ATOM   2453  CB  ASP A 639     -11.920  -7.598  47.263  1.00 17.43           C
ATOM   2454  CG  ASP A 639     -11.945  -6.096  47.254  1.00 27.41           C
ATOM   2455  OD1 ASP A 639     -12.893  -5.502  46.686  1.00 33.76           O
ATOM   2456  OD2 ASP A 639     -11.003  -5.497  47.809  1.00 42.42           O
ATOM   2457  N   LEU A 640     -14.060  -9.951  47.188  1.00 26.13           N
ATOM   2458  CA  LEU A 640     -14.187 -11.221  46.492  1.00 23.32           C
ATOM   2459  C   LEU A 640     -13.979 -10.980  44.995  1.00 30.73           C
ATOM   2460  O   LEU A 640     -14.541 -10.035  44.432  1.00 40.77           O
ATOM   2461  CB  LEU A 640     -15.554 -11.828  46.781  1.00 27.23           C
ATOM   2462  CG  LEU A 640     -15.795 -13.282  46.385  1.00 25.17           C
ATOM   2463  CD1 LEU A 640     -15.233 -14.251  47.426  1.00 22.54           C
ATOM   2464  CD2 LEU A 640     -17.318 -13.454  46.206  1.00 22.87           C
ATOM   2465  N   LEU A 641     -13.169 -11.825  44.354  1.00 22.69           N
ATOM   2466  CA  LEU A 641     -12.641 -11.528  43.030  1.00 32.60           C
ATOM   2467  C   LEU A 641     -12.842 -12.691  42.083  1.00 34.08           C
ATOM   2468  O   LEU A 641     -12.781 -13.854  42.486  1.00 37.07           O
ATOM   2469  CB  LEU A 641     -11.134 -11.262  43.054  1.00 23.98           C
ATOM   2470  CG  LEU A 641     -10.531 -10.246  43.985  1.00 33.61           C
ATOM   2471  CD1 LEU A 641      -9.025 -10.391  43.857  1.00 28.33           C
ATOM   2472  CD2 LEU A 641     -10.980  -8.834  43.600  1.00 36.61           C
ATOM   2473  N   ASN A 642     -13.022 -12.380  40.804  1.00 40.07           N
ATOM   2474  CA  ASN A 642     -12.964 -13.399  39.770  1.00 39.53           C
ATOM   2475  C   ASN A 642     -11.554 -13.977  39.806  1.00 37.02           C
ATOM   2476  O   ASN A 642     -10.650 -13.371  40.382  1.00 37.29           O
ATOM   2477  CB  ASN A 642     -13.259 -12.795  38.397  1.00 57.43           C
ATOM   2478  CG  ASN A 642     -14.670 -13.085  37.923  1.00 81.79           C
ATOM   2479  OD1 ASN A 642     -15.200 -12.393  37.055  1.00 93.94           O
ATOM   2480  ND2 ASN A 642     -15.284 -14.115  38.493  1.00 87.22           N
ATOM   2481  N   LEU A 643     -11.360 -15.143  39.204  1.00 45.24           N
ATOM   2482  CA  LEU A 643     -10.063 -15.805  39.261  1.00 49.92           C
ATOM   2483  C   LEU A 643      -9.003 -15.049  38.462  1.00 54.45           C
ATOM   2484  O   LEU A 643      -7.817 -15.123  38.793  1.00 53.50           O
ATOM   2485  CB  LEU A 643     -10.187 -17.254  38.802  1.00 55.56           C
ATOM   2486  CG  LEU A 643     -10.263 -18.263  39.957  1.00 55.28           C
ATOM   2487  CD1 LEU A 643     -10.977 -19.551  39.566  1.00 48.63           C
ATOM   2488  CD2 LEU A 643      -8.862 -18.574  40.469  1.00 66.75           C
ATOM   2489  N   ASN A 644      -9.444 -14.274  37.478  1.00 66.61           N
ATOM   2490  CA  ASN A 644      -8.545 -13.409  36.727  1.00 69.64           C
ATOM   2491  C   ASN A 644      -8.031 -12.247  37.580  1.00 61.73           C
ATOM   2492  O   ASN A 644      -6.963 -11.698  37.307  1.00 62.53           O
ATOM   2493  CB  ASN A 644      -9.242 -12.873  35.474  1.00 82.30           C
ATOM   2494  CG  ASN A 644     -10.649 -12.385  35.754  1.00104.72           C
ATOM   2495  OD1 ASN A 644     -10.925 -11.825  36.816  1.00103.15           O
ATOM   2496  ND2 ASN A 644     -11.550 -12.596  34.802  1.00129.15           N
ATOM   2497  N   GLY A 645      -8.787 -11.871  38.611  1.00 55.70           N
ATOM   2498  CA  GLY A 645      -8.389 -10.777  39.466  1.00 45.51           C
ATOM   2499  C   GLY A 645      -9.257  -9.538  39.445  1.00 39.57           C
ATOM   2500  O   GLY A 645      -8.920  -8.571  40.131  1.00 46.00           O
ATOM   2501  N   THR A 646     -10.340  -9.513  38.681  1.00 35.02           N
ATOM   2502  CA  THR A 646     -11.240  -8.368  38.708  1.00 40.66           C
ATOM   2503  C   THR A 646     -12.382  -8.648  39.674  1.00 37.39           C
ATOM   2504  O   THR A 646     -12.863  -9.779  39.766  1.00 40.12           O
ATOM   2505  CB  THR A 646     -11.795  -8.027  37.325  1.00 51.56           C
ATOM   2506  OG1 THR A 646     -12.697  -9.051  36.907  1.00 53.59           O
ATOM   2507  CG2 THR A 646     -10.649  -7.905  36.323  1.00 64.43           C
ATOM   2508  N   LYS A 647     -12.794  -7.612  40.404  1.00 37.28           N
ATOM   2509  CA  LYS A 647     -13.745  -7.786  41.490  1.00 36.05           C
ATOM   2510  C   LYS A 647     -15.052  -8.355  40.959  1.00 43.10           C
ATOM   2511  O   LYS A 647     -15.563  -7.920  39.926  1.00 33.27           O
ATOM   2512  CB  LYS A 647     -14.013  -6.446  42.171  1.00 32.49           C
ATOM   2513  CG  LYS A 647     -12.799  -5.729  42.716  1.00 30.66           C
ATOM   2514  CD  LYS A 647     -13.259  -4.422  43.291  1.00 29.75           C
ATOM   2515  CE  LYS A 647     -12.165  -3.703  44.051  1.00 40.15           C
ATOM   2516  NZ  LYS A 647     -12.777  -2.676  44.963  1.00 52.60           N
ATOM   2517  N   VAL A 648     -15.592  -9.336  41.672  1.00 41.93           N
ATOM   2518  CA  VAL A 648     -16.897  -9.908  41.348  1.00 36.69           C
ATOM   2519  C   VAL A 648     -17.905  -9.355  42.349  1.00 39.48           C
ATOM   2520  O   VAL A 648     -19.070  -9.103  42.015  1.00 52.03           O
ATOM   2521  CB  VAL A 648     -16.848 -11.445  41.360  1.00 34.33           C
ATOM   2522  CG1 VAL A 648     -18.213 -11.992  41.473  1.00 28.97           C
ATOM   2523  CG2 VAL A 648     -16.187 -11.941  40.061  1.00 37.13           C
ATOM   2524  N   ALA A 649     -17.456  -9.144  43.578  1.00 35.52           N
ATOM   2525  CA  ALA A 649     -18.218  -8.356  44.528  1.00 38.38           C
ATOM   2526  C   ALA A 649     -17.792  -6.898  44.438  1.00 35.87           C
ATOM   2527  O   ALA A 649     -16.818  -6.541  43.783  1.00 40.97           O
ATOM   2528  CB  ALA A 649     -18.024  -8.888  45.944  1.00 39.06           C
ATOM   2529  N   GLU A 650     -18.538  -6.047  45.115  1.00 37.15           N
ATOM   2530  CA  GLU A 650     -18.141  -4.652  45.208  1.00 30.86           C
ATOM   2531  C   GLU A 650     -17.084  -4.451  46.287  1.00 30.69           C
ATOM   2532  O   GLU A 650     -16.268  -3.527  46.198  1.00 25.21           O
ATOM   2533  CB  GLU A 650     -19.394  -3.818  45.471  1.00 24.88           C
ATOM   2534  CG  GLU A 650     -19.226  -2.322  45.585  1.00 43.38           C
ATOM   2535  CD  GLU A 650     -20.567  -1.638  45.808  1.00 54.40           C
ATOM   2536  OE1 GLU A 650     -20.657  -0.759  46.692  1.00 49.57           O
ATOM   2537  OE2 GLU A 650     -21.536  -2.023  45.106  1.00 58.78           O
ATOM   2538  N   GLY A 651     -17.088  -5.294  47.313  1.00 23.52           N
ATOM   2539  CA  GLY A 651     -16.058  -5.236  48.329  1.00 25.53           C
ATOM   2540  C   GLY A 651     -16.191  -3.997  49.198  1.00 31.17           C
ATOM   2541  O   GLY A 651     -17.055  -3.153  48.998  1.00 29.07           O
ATOM   2542  N   HIS A 652     -15.295  -3.892  50.185  1.00 31.11           N
ATOM   2543  CA  HIS A 652     -15.380  -2.825  51.181  1.00 31.52           C
ATOM   2544  C   HIS A 652     -13.996  -2.382  51.640  1.00 36.33           C
ATOM   2545  O   HIS A 652     -13.000  -3.111  51.540  1.00 30.41           O
ATOM   2546  CB  HIS A 652     -16.215  -3.255  52.399  1.00 30.43           C
ATOM   2547  CG  HIS A 652     -17.511  -3.914  52.033  1.00 41.12           C
ATOM   2548  ND1 HIS A 652     -18.687  -3.210  51.881  1.00 51.15           N
ATOM   2549  CD2 HIS A 652     -17.806  -5.204  51.750  1.00 45.53           C
ATOM   2550  CE1 HIS A 652     -19.653  -4.040  51.537  1.00 51.68           C
ATOM   2551  NE2 HIS A 652     -19.146  -5.257  51.451  1.00 47.56           N
ATOM   2552  N   LYS A 653     -13.981  -1.169  52.171  1.00 31.35           N
ATOM   2553  CA  LYS A 653     -12.832  -0.476  52.735  1.00 23.74           C
ATOM   2554  C   LYS A 653     -13.162  -0.265  54.211  1.00 24.09           C
ATOM   2555  O   LYS A 653     -13.656   0.793  54.599  1.00 27.53           O
ATOM   2556  CB  LYS A 653     -12.590   0.943  51.998  1.00 19.04           C
ATOM   2557  CG  LYS A 653     -11.770   0.937  50.712  1.00 37.85           C
ATOM   2558  CD  LYS A 653     -12.476   0.298  49.542  1.00 41.69           C
ATOM   2559  CE  LYS A 653     -11.488   0.020  48.428  1.00 50.96           C
ATOM   2560  NZ  LYS A 653     -12.158  -0.130  47.095  1.00 60.24           N
ATOM   2561  N   ALA A 654     -12.882  -1.251  55.043  1.00 16.31           N
ATOM   2562  CA  ALA A 654     -13.243  -1.061  56.433  1.00 15.83           C
ATOM   2563  C   ALA A 654     -12.347  -0.011  57.131  1.00 26.48           C
ATOM   2564  O   ALA A 654     -11.222   0.296  56.716  1.00 28.23           O
ATOM   2565  CB  ALA A 654     -13.207  -2.402  57.150  1.00 10.47           C
ATOM   2566  N   SER A 655     -12.871   0.522  58.228  1.00 22.42           N
ATOM   2567  CA  SER A 655     -12.149   1.396  59.141  1.00 25.96           C
ATOM   2568  C   SER A 655     -12.087   0.700  60.486  1.00 21.15           C
ATOM   2569  O   SER A 655     -12.957  -0.107  60.809  1.00 16.21           O
ATOM   2570  CB  SER A 655     -12.871   2.725  59.324  1.00 31.81           C
ATOM   2571  OG  SER A 655     -14.045   2.435  60.040  1.00 18.46           O
ATOM   2572  N   PHE A 656     -11.087   1.056  61.286  1.00 25.96           N
ATOM   2573  CA  PHE A 656     -10.704   0.191  62.384  1.00 22.83           C
ATOM   2574  C   PHE A 656     -10.370   0.994  63.617  1.00 32.33           C
ATOM   2575  O   PHE A 656      -9.676   2.005  63.521  1.00 35.01           O
ATOM   2576  CB  PHE A 656      -9.495  -0.648  62.004  1.00 22.27           C
ATOM   2577  CG  PHE A 656      -9.843  -2.044  61.589  1.00 25.11           C
ATOM   2578  CD1 PHE A 656     -10.406  -2.295  60.365  1.00 32.85           C
ATOM   2579  CD2 PHE A 656      -9.596  -3.112  62.423  1.00 30.36           C
ATOM   2580  CE1 PHE A 656     -10.723  -3.583  59.987  1.00 22.24           C
ATOM   2581  CE2 PHE A 656      -9.893  -4.407  62.029  1.00 23.58           C
ATOM   2582  CZ  PHE A 656     -10.484  -4.627  60.832  1.00 16.86           C
ATOM   2583  N   CYS A 657     -10.905   0.554  64.753  1.00 24.91           N
ATOM   2584  CA  CYS A 657     -10.310   0.797  66.064  1.00 14.76           C
ATOM   2585  C   CYS A 657      -9.047  -0.043  66.163  1.00 23.65           C
ATOM   2586  O   CYS A 657      -9.104  -1.237  65.862  1.00 21.60           O
ATOM   2587  CB  CYS A 657     -11.286   0.375  67.176  1.00 24.91           C
ATOM   2588  SG  CYS A 657     -10.494  -0.361  68.613  1.00 32.16           S
ATOM   2589  N   LEU A 658      -7.933   0.554  66.623  1.00 18.50           N
ATOM   2590  CA  LEU A 658      -6.606  -0.074  66.670  1.00 12.12           C
ATOM   2591  C   LEU A 658      -6.177  -0.255  68.121  1.00 13.29           C
ATOM   2592  O   LEU A 658      -5.778   0.719  68.764  1.00 25.53           O
ATOM   2593  CB  LEU A 658      -5.583   0.786  65.958  1.00 10.03           C
ATOM   2594  CG  LEU A 658      -5.618   0.896  64.420  1.00 13.64           C
ATOM   2595  CD1 LEU A 658      -4.466   1.733  64.004  1.00 10.12           C
ATOM   2596  CD2 LEU A 658      -5.481  -0.488  63.777  1.00 12.88           C
ATOM   2597  N   GLU A 659      -6.290  -1.472  68.658  1.00 13.27           N
ATOM   2598  CA  GLU A 659      -6.019  -1.748  70.069  1.00 22.62           C
ATOM   2599  C   GLU A 659      -5.445  -3.162  70.228  1.00 23.32           C
ATOM   2600  O   GLU A 659      -5.381  -3.953  69.279  1.00 36.12           O
ATOM   2601  CB  GLU A 659      -7.267  -1.610  70.927  1.00 29.99           C
ATOM   2602  CG  GLU A 659      -8.108  -2.869  70.925  1.00 30.86           C
ATOM   2603  CD  GLU A 659      -9.561  -2.672  71.383  1.00 30.68           C
ATOM   2604  OE1 GLU A 659     -10.361  -3.592  71.118  1.00 35.89           O
ATOM   2605  OE2 GLU A 659      -9.911  -1.636  72.010  1.00 30.49           O
ATOM   2606  N   ASP A 660      -5.008  -3.479  71.456  1.00 14.27           N
ATOM   2607  CA  ASP A 660      -4.380  -4.764  71.735  1.00 20.37           C
ATOM   2608  C   ASP A 660      -5.424  -5.668  72.361  1.00 25.94           C
ATOM   2609  O   ASP A 660      -5.733  -5.523  73.551  1.00 32.44           O
ATOM   2610  CB  ASP A 660      -3.212  -4.615  72.702  1.00 26.48           C
ATOM   2611  CG  ASP A 660      -2.186  -3.691  72.222  1.00 20.00           C
ATOM   2612  OD1 ASP A 660      -1.882  -3.730  70.997  1.00 27.12           O
ATOM   2613  OD2 ASP A 660      -1.681  -2.942  73.090  1.00 18.60           O
ATOM   2614  N   THR A 661      -5.952  -6.612  71.598  1.00 27.71           N
ATOM   2615  CA  THR A 661      -6.988  -7.372  72.285  1.00 25.08           C
ATOM   2616  C   THR A 661      -6.407  -8.550  73.035  1.00 28.82           C
ATOM   2617  O   THR A 661      -6.897  -8.893  74.113  1.00 37.89           O
ATOM   2618  CB  THR A 661      -8.101  -7.823  71.318  1.00 21.66           C
ATOM   2619  OG1 THR A 661      -8.402  -9.218  71.487  1.00 27.01           O
ATOM   2620  CG2 THR A 661      -7.753  -7.541  69.933  1.00 12.29           C
ATOM   2621  N   GLU A 662      -5.352  -9.149  72.503  1.00 22.66           N
ATOM   2622  CA  GLU A 662      -4.588 -10.158  73.219  1.00 27.90           C
ATOM   2623  C   GLU A 662      -3.132 -10.083  72.775  1.00 26.01           C
ATOM   2624  O   GLU A 662      -2.841  -9.710  71.640  1.00 43.16           O
ATOM   2625  CB  GLU A 662      -5.151 -11.561  72.967  1.00 27.66           C
ATOM   2626  CG  GLU A 662      -5.236 -12.428  74.197  1.00 40.33           C
ATOM   2627  CD  GLU A 662      -5.352 -13.908  73.851  1.00 56.46           C
ATOM   2628  OE1 GLU A 662      -4.374 -14.663  74.090  1.00 46.63           O
ATOM   2629  OE2 GLU A 662      -6.419 -14.307  73.333  1.00 59.60           O
ATOM   2630  N   CYS A 663      -2.215 -10.446  73.667  1.00 27.74           N
ATOM   2631  CA  CYS A 663      -0.793 -10.410  73.349  1.00 29.63           C
ATOM   2632  C   CYS A 663      -0.163 -11.779  73.500  1.00 32.90           C
ATOM   2633  O   CYS A 663      -0.711 -12.675  74.137  1.00 39.01           O
ATOM   2634  CB  CYS A 663      -0.040  -9.429  74.231  1.00 30.38           C
ATOM   2635  SG  CYS A 663      -0.676  -7.804  74.080  1.00 30.36           S
ATOM   2636  N   GLU A 664       1.010 -11.923  72.905  1.00 36.07           N
ATOM   2637  CA  GLU A 664       1.701 -13.196  72.936  1.00 28.31           C
ATOM   2638  C   GLU A 664       2.412 -13.384  74.261  1.00 23.76           C
ATOM   2639  O   GLU A 664       2.759 -12.427  74.937  1.00 30.53           O
ATOM   2640  CB  GLU A 664       2.691 -13.298  71.780  1.00 21.49           C
ATOM   2641  CG  GLU A 664       2.896 -14.725  71.309  1.00 43.77           C
ATOM   2642  CD  GLU A 664       2.245 -15.014  69.964  1.00 51.17           C
ATOM   2643  OE1 GLU A 664       2.236 -14.104  69.093  1.00 52.69           O
ATOM   2644  OE2 GLU A 664       1.753 -16.158  69.786  1.00 63.89           O
ATOM   2645  N   GLY A 665       2.560 -14.639  74.652  1.00 33.20           N
ATOM   2646  CA  GLY A 665       3.257 -14.960  75.886  1.00 36.89           C
ATOM   2647  C   GLY A 665       2.818 -14.105  77.058  1.00 39.39           C
ATOM   2648  O   GLY A 665       1.638 -14.048  77.426  1.00 42.86           O
ATOM   2649  N   ASP A 666       3.791 -13.425  77.638  1.00 41.59           N
ATOM   2650  CA  ASP A 666       3.634 -12.616  78.827  1.00 47.53           C
ATOM   2651  C   ASP A 666       3.606 -11.126  78.517  1.00 40.57           C
ATOM   2652  O   ASP A 666       3.662 -10.325  79.463  1.00 37.68           O
ATOM   2653  CB  ASP A 666       4.791 -12.912  79.780  1.00 70.91           C
ATOM   2654  CG  ASP A 666       6.149 -12.737  79.097  1.00 86.14           C
ATOM   2655  OD1 ASP A 666       6.499 -13.591  78.244  1.00 90.57           O
ATOM   2656  OD2 ASP A 666       6.844 -11.727  79.385  1.00 88.35           O
ATOM   2657  N   ILE A 667       3.587 -10.741  77.225  1.00 30.18           N
ATOM   2658  CA  ILE A 667       3.459  -9.332  76.834  1.00 36.26           C
ATOM   2659  C   ILE A 667       2.206  -8.715  77.450  1.00 34.96           C
ATOM   2660  O   ILE A 667       1.200  -9.397  77.695  1.00 44.87           O
ATOM   2661  CB  ILE A 667       3.410  -9.166  75.304  1.00 35.47           C
ATOM   2662  CG1 ILE A 667       4.445 -10.071  74.620  1.00 35.62           C
ATOM   2663  CG2 ILE A 667       3.551  -7.672  74.888  1.00 28.12           C
ATOM   2664  CD1 ILE A 667       5.589  -9.385  73.987  1.00 34.09           C
ATOM   2665  N   GLN A 668       2.266  -7.407  77.692  1.00 32.45           N
ATOM   2666  CA  GLN A 668       1.211  -6.687  78.395  1.00 25.59           C
ATOM   2667  C   GLN A 668       0.386  -5.871  77.413  1.00 24.67           C
ATOM   2668  O   GLN A 668       0.935  -4.991  76.739  1.00 35.46           O
ATOM   2669  CB  GLN A 668       1.826  -5.769  79.442  1.00 34.41           C
ATOM   2670  CG  GLN A 668       2.338  -6.537  80.600  1.00 43.95           C
ATOM   2671  CD  GLN A 668       1.192  -7.131  81.359  1.00 50.28           C
ATOM   2672  OE1 GLN A 668       0.863  -8.312  81.196  1.00 44.17           O
ATOM   2673  NE2 GLN A 668       0.538  -6.305  82.168  1.00 53.44           N
ATOM   2674  N   LYS A 669      -0.924  -6.162  77.331  1.00 28.08           N
ATOM   2675  CA  LYS A 669      -1.839  -5.323  76.555  1.00 26.75           C
ATOM   2676  C   LYS A 669      -1.697  -3.855  76.956  1.00 28.63           C
ATOM   2677  O   LYS A 669      -1.614  -3.534  78.147  1.00 31.66           O
ATOM   2678  CB  LYS A 669      -3.292  -5.746  76.777  1.00 22.79           C
ATOM   2679  CG  LYS A 669      -3.621  -7.179  76.508  1.00 31.11           C
ATOM   2680  CD  LYS A 669      -5.142  -7.353  76.490  1.00 40.00           C
ATOM   2681  CE  LYS A 669      -5.625  -8.323  77.545  1.00 48.88           C
ATOM   2682  NZ  LYS A 669      -6.671  -7.691  78.393  1.00 51.41           N
ATOM   2683  N   ASN A 670      -1.692  -2.957  75.956  1.00 21.93           N
ATOM   2684  CA  ASN A 670      -1.598  -1.515  76.223  1.00 29.19           C
ATOM   2685  C   ASN A 670      -2.741  -0.710  75.613  1.00 21.94           C
ATOM   2686  O   ASN A 670      -3.545  -0.149  76.354  1.00 33.69           O
ATOM   2687  CB  ASN A 670      -0.242  -0.973  75.762  1.00 21.37           C
ATOM   2688  CG  ASN A 670      -0.145   0.543  75.888  1.00 30.83           C
ATOM   2689  OD1 ASN A 670      -0.851   1.149  76.682  1.00 39.31           O
ATOM   2690  ND2 ASN A 670       0.709   1.157  75.083  1.00 31.38           N
ATOM   2691  N   TYR A 671      -2.832  -0.599  74.297  1.00 15.68           N
ATOM   2692  CA  TYR A 671      -3.783   0.320  73.667  1.00 19.13           C
ATOM   2693  C   TYR A 671      -5.225  -0.169  73.824  1.00 22.79           C
ATOM   2694  O   TYR A 671      -5.497  -1.375  73.797  1.00 29.19           O
ATOM   2695  CB  TYR A 671      -3.432   0.480  72.178  1.00 23.37           C
ATOM   2696  CG  TYR A 671      -2.027   0.990  71.987  1.00 22.55           C
ATOM   2697  CD1 TYR A 671      -1.683   2.262  72.399  1.00 36.11           C
ATOM   2698  CD2 TYR A 671      -1.034   0.194  71.441  1.00 20.65           C
ATOM   2699  CE1 TYR A 671      -0.390   2.727  72.258  1.00 41.66           C
ATOM   2700  CE2 TYR A 671       0.253   0.645  71.305  1.00 21.81           C
ATOM   2701  CZ  TYR A 671       0.571   1.922  71.709  1.00 35.69           C
ATOM   2702  OH  TYR A 671       1.835   2.440  71.560  1.00 34.74           O
ATOM   2703  N   GLU A 672      -6.154   0.782  73.958  1.00 24.88           N
ATOM   2704  CA  GLU A 672      -7.567   0.500  74.206  1.00 26.28           C
ATOM   2705  C   GLU A 672      -8.422   1.630  73.635  1.00 28.57           C
ATOM   2706  O   GLU A 672      -8.138   2.801  73.887  1.00 27.90           O
ATOM   2707  CB  GLU A 672      -7.820   0.340  75.717  1.00 40.00           C
ATOM   2708  CG  GLU A 672      -9.107  -0.400  76.098  1.00 40.43           C
ATOM   2709  CD  GLU A 672      -9.254  -0.604  77.623  1.00 45.49           C
ATOM   2710  OE1 GLU A 672      -9.305   0.384  78.376  1.00 47.01           O
ATOM   2711  OE2 GLU A 672      -9.315  -1.763  78.074  1.00 50.50           O
ATOM   2712  N   CYS A 673      -9.489   1.275  72.908  1.00 32.79           N
ATOM   2713  CA  CYS A 673     -10.331   2.261  72.220  1.00 35.95           C
ATOM   2714  C   CYS A 673     -11.377   2.912  73.130  1.00 33.13           C
ATOM   2715  O   CYS A 673     -11.687   4.097  72.979  1.00 45.54           O
ATOM   2716  CB  CYS A 673     -10.998   1.600  71.013  1.00 28.71           C
ATOM   2717  SG  CYS A 673      -9.777   1.205  69.698  1.00 38.33           S
ATOM   2718  N   ALA A 674     -11.891   2.153  74.091  1.00 33.10           N
ATOM   2719  CA  ALA A 674     -13.026   2.416  74.972  1.00 33.47           C
ATOM   2720  C   ALA A 674     -13.302   3.862  75.351  1.00 43.21           C
ATOM   2721  O   ALA A 674     -14.436   4.321  75.180  1.00 58.02           O
ATOM   2722  CB  ALA A 674     -12.849   1.634  76.272  1.00 23.15           C
ATOM   2723  N   ASN A 675     -12.345   4.566  75.951  1.00 25.97           N
ATOM   2724  CA  ASN A 675     -12.720   5.896  76.434  1.00 34.16           C
ATOM   2725  C   ASN A 675     -11.918   6.965  75.714  1.00 27.88           C
ATOM   2726  O   ASN A 675     -11.164   7.728  76.335  1.00 31.08           O
ATOM   2727  CB  ASN A 675     -12.538   6.047  77.945  1.00 31.77           C
ATOM   2728  CG  ASN A 675     -13.458   5.131  78.731  1.00 39.67           C
ATOM   2729  OD1 ASN A 675     -14.600   5.474  78.969  1.00 37.75           O
ATOM   2730  ND2 ASN A 675     -12.974   3.942  79.099  1.00 41.59           N
ATOM   2731  N   PHE A 676     -12.068   7.011  74.393  1.00 29.61           N
ATOM   2732  CA  PHE A 676     -11.193   7.813  73.540  1.00 25.62           C
ATOM   2733  C   PHE A 676      -9.735   7.466  73.822  1.00 31.36           C
ATOM   2734  O   PHE A 676      -8.848   8.323  73.760  1.00 33.42           O
ATOM   2735  CB  PHE A 676     -11.453   9.315  73.716  1.00 21.74           C
ATOM   2736  CG  PHE A 676     -11.388  10.076  72.442  1.00 23.99           C
ATOM   2737  CD1 PHE A 676     -10.885   9.483  71.304  1.00 19.65           C
ATOM   2738  CD2 PHE A 676     -11.835  11.364  72.361  1.00 23.02           C
ATOM   2739  CE1 PHE A 676     -10.842  10.177  70.107  1.00 19.58           C
ATOM   2740  CE2 PHE A 676     -11.788  12.059  71.169  1.00 22.96           C
ATOM   2741  CZ  PHE A 676     -11.276  11.468  70.049  1.00 26.37           C
ATOM   2742  N   GLY A 677      -9.489   6.211  74.194  1.00 18.78           N
ATOM   2743  CA  GLY A 677      -8.136   5.801  74.520  1.00 18.39           C
ATOM   2744  C   GLY A 677      -7.215   5.901  73.315  1.00 21.00           C
ATOM   2745  O   GLY A 677      -7.644   5.906  72.153  1.00 27.51           O
ATOM   2746  N   ASP A 678      -5.926   6.034  73.614  1.00 25.85           N
ATOM   2747  CA  ASP A 678      -4.875   5.932  72.625  1.00 26.40           C
ATOM   2748  C   ASP A 678      -5.031   4.659  71.822  1.00 31.07           C
ATOM   2749  O   ASP A 678      -5.330   3.601  72.377  1.00 25.53           O
ATOM   2750  CB  ASP A 678      -3.527   5.931  73.341  1.00 25.32           C
ATOM   2751  CG  ASP A 678      -2.933   7.288  73.414  1.00 44.56           C
ATOM   2752  OD1 ASP A 678      -2.746   7.881  72.320  1.00 55.85           O
ATOM   2753  OD2 ASP A 678      -2.693   7.769  74.554  1.00 49.49           O
ATOM   2754  N   GLN A 679      -4.787   4.751  70.518  1.00 19.25           N
ATOM   2755  CA  GLN A 679      -4.989   3.610  69.644  1.00 18.33           C
ATOM   2756  C   GLN A 679      -3.678   3.187  69.000  1.00 34.85           C
ATOM   2757  O   GLN A 679      -2.775   3.986  68.805  1.00 24.68           O
ATOM   2758  CB  GLN A 679      -6.049   3.905  68.583  1.00 12.49           C
ATOM   2759  CG  GLN A 679      -7.418   4.239  69.222  1.00 15.06           C
ATOM   2760  CD  GLN A 679      -8.584   4.024  68.246  1.00 18.55           C
ATOM   2761  OE1 GLN A 679      -8.421   3.382  67.210  1.00 18.53           O
ATOM   2762  NE2 GLN A 679      -9.718   4.638  68.527  1.00 28.04           N
ATOM   2763  N   GLY A 680      -3.600   1.912  68.673  1.00 43.35           N
ATOM   2764  CA  GLY A 680      -2.375   1.308  68.200  1.00 25.52           C
ATOM   2765  C   GLY A 680      -2.403  -0.161  68.519  1.00 29.82           C
ATOM   2766  O   GLY A 680      -3.262  -0.623  69.263  1.00 32.24           O
ATOM   2767  N   ILE A 681      -1.463  -0.901  67.919  1.00 23.09           N
ATOM   2768  CA  ILE A 681      -1.270  -2.323  68.201  1.00 20.63           C
ATOM   2769  C   ILE A 681       0.167  -2.537  68.687  1.00 28.20           C
ATOM   2770  O   ILE A 681       1.124  -2.268  67.955  1.00 22.72           O
ATOM   2771  CB  ILE A 681      -1.544  -3.188  66.970  1.00 22.78           C
ATOM   2772  CG1 ILE A 681      -2.863  -2.831  66.339  1.00 18.67           C
ATOM   2773  CG2 ILE A 681      -1.517  -4.672  67.358  1.00 11.19           C
ATOM   2774  CD1 ILE A 681      -3.117  -3.658  65.116  1.00 24.37           C
ATOM   2775  N   THR A 682       0.316  -3.039  69.905  1.00 22.65           N
ATOM   2776  CA  THR A 682       1.641  -3.256  70.445  1.00 24.50           C
ATOM   2777  C   THR A 682       2.340  -4.379  69.696  1.00 30.98           C
ATOM   2778  O   THR A 682       1.708  -5.342  69.241  1.00 22.15           O
ATOM   2779  CB  THR A 682       1.580  -3.648  71.905  1.00 22.05           C
ATOM   2780  OG1 THR A 682       0.766  -2.712  72.605  1.00 21.12           O
ATOM   2781  CG2 THR A 682       3.001  -3.656  72.483  1.00 19.21           C
ATOM   2782  N   MET A 683       3.659  -4.236  69.567  1.00 15.47           N
ATOM   2783  CA  MET A 683       4.588  -5.306  69.248  1.00 16.32           C
ATOM   2784  C   MET A 683       4.192  -6.557  70.010  1.00 31.63           C
ATOM   2785  O   MET A 683       4.251  -6.586  71.242  1.00 27.10           O
ATOM   2786  CB  MET A 683       5.983  -4.904  69.699  1.00 27.51           C
ATOM   2787  CG  MET A 683       6.919  -4.357  68.717  1.00 42.40           C
ATOM   2788  SD  MET A 683       8.576  -4.772  69.314  1.00 43.31           S
ATOM   2789  CE  MET A 683       8.638  -6.436  68.716  1.00 33.01           C
ATOM   2790  N   GLY A 684       3.793  -7.596  69.312  1.00 16.52           N
ATOM   2791  CA  GLY A 684       3.591  -8.863  69.967  1.00 18.56           C
ATOM   2792  C   GLY A 684       2.154  -9.131  70.211  1.00 25.01           C
ATOM   2793  O   GLY A 684       1.827 -10.171  70.774  1.00 34.14           O
ATOM   2794  N   CYS A 685       1.291  -8.180  69.902  1.00 22.02           N
ATOM   2795  CA  CYS A 685      -0.122  -8.361  70.154  1.00 21.83           C
ATOM   2796  C   CYS A 685      -0.794  -8.368  68.815  1.00 13.51           C
ATOM   2797  O   CYS A 685      -0.167  -8.149  67.784  1.00 13.17           O
ATOM   2798  CB  CYS A 685      -0.716  -7.272  71.056  1.00 14.57           C
ATOM   2799  SG  CYS A 685       0.290  -6.938  72.496  1.00 25.26           S
ATOM   2800  N   TRP A 686      -2.096  -8.556  68.881  1.00 17.93           N
ATOM   2801  CA  TRP A 686      -2.965  -8.565  67.738  1.00 12.08           C
ATOM   2802  C   TRP A 686      -4.217  -7.847  68.131  1.00 11.60           C
ATOM   2803  O   TRP A 686      -4.545  -7.709  69.310  1.00 16.36           O
ATOM   2804  CB  TRP A 686      -3.311  -9.980  67.279  1.00 26.11           C
ATOM   2805  CG  TRP A 686      -3.899 -10.955  68.306  1.00 18.34           C
ATOM   2806  CD1 TRP A 686      -5.216 -11.161  68.583  1.00 27.70           C
ATOM   2807  CD2 TRP A 686      -3.177 -11.938  69.062  1.00 23.54           C
ATOM   2808  NE1 TRP A 686      -5.358 -12.178  69.492  1.00 30.63           N
ATOM   2809  CE2 TRP A 686      -4.121 -12.669  69.808  1.00 26.00           C
ATOM   2810  CE3 TRP A 686      -1.825 -12.253  69.200  1.00 28.96           C
ATOM   2811  CZ2 TRP A 686      -3.751 -13.690  70.695  1.00 19.65           C
ATOM   2812  CZ3 TRP A 686      -1.455 -13.276  70.081  1.00 39.23           C
ATOM   2813  CH2 TRP A 686      -2.411 -13.978  70.809  1.00 30.52           C
ATOM   2814  N   ASP A 687      -4.943  -7.458  67.100  1.00 26.58           N
ATOM   2815  CA  ASP A 687      -6.196  -6.731  67.196  1.00 20.49           C
ATOM   2816  C   ASP A 687      -7.205  -7.563  66.415  1.00 16.91           C
ATOM   2817  O   ASP A 687      -7.031  -7.817  65.215  1.00 19.07           O
ATOM   2818  CB  ASP A 687      -6.013  -5.315  66.634  1.00 22.00           C
ATOM   2819  CG  ASP A 687      -7.294  -4.483  66.616  1.00 31.66           C
ATOM   2820  OD1 ASP A 687      -8.367  -4.924  67.035  1.00 35.55           O
ATOM   2821  OD2 ASP A 687      -7.181  -3.319  66.184  1.00 37.16           O
ATOM   2822  N   MET A 688      -8.204  -8.063  67.099  1.00 10.76           N
ATOM   2823  CA  MET A 688      -9.155  -8.980  66.480  1.00 19.57           C
ATOM   2824  C   MET A 688     -10.513  -8.291  66.285  1.00 16.27           C
ATOM   2825  O   MET A 688     -11.133  -7.775  67.232  1.00 18.40           O
ATOM   2826  CB  MET A 688      -9.285 -10.266  67.290  1.00 14.44           C
ATOM   2827  CG  MET A 688     -10.694 -10.971  67.151  1.00 33.15           C
ATOM   2828  SD  MET A 688     -10.777 -11.953  65.638  1.00 44.71           S
ATOM   2829  CE  MET A 688      -9.928 -13.441  66.188  1.00 28.40           C
ATOM   2830  N   TYR A 689     -10.962  -8.272  65.042  1.00 17.40           N
ATOM   2831  CA  TYR A 689     -12.288  -7.777  64.687  1.00 22.64           C
ATOM   2832  C   TYR A 689     -13.117  -8.998  64.326  1.00 18.12           C
ATOM   2833  O   TYR A 689     -13.012  -9.521  63.216  1.00 28.91           O
ATOM   2834  CB  TYR A 689     -12.214  -6.781  63.538  1.00 23.08           C
ATOM   2835  CG  TYR A 689     -12.391  -5.342  63.940  1.00 23.90           C
ATOM   2836  CD1 TYR A 689     -11.997  -4.909  65.180  1.00 24.98           C
ATOM   2837  CD2 TYR A 689     -12.905  -4.422  63.065  1.00 27.20           C
ATOM   2838  CE1 TYR A 689     -12.132  -3.601  65.548  1.00 34.85           C
ATOM   2839  CE2 TYR A 689     -13.033  -3.101  63.419  1.00 35.35           C
ATOM   2840  CZ  TYR A 689     -12.660  -2.702  64.667  1.00 35.81           C
ATOM   2841  OH  TYR A 689     -12.790  -1.394  65.032  1.00 45.25           O
ATOM   2842  N   ARG A 690     -13.908  -9.471  65.272  1.00 24.34           N
ATOM   2843  CA  ARG A 690     -14.557 -10.764  65.148  1.00 21.63           C
ATOM   2844  C   ARG A 690     -15.638 -10.782  64.078  1.00 27.21           C
ATOM   2845  O   ARG A 690     -16.244  -9.762  63.723  1.00 27.76           O
ATOM   2846  CB  ARG A 690     -15.291 -11.123  66.418  1.00 14.15           C
ATOM   2847  CG  ARG A 690     -14.732 -12.098  67.308  1.00 19.93           C
ATOM   2848  CD  ARG A 690     -15.592 -11.862  68.474  1.00 25.20           C
ATOM   2849  NE  ARG A 690     -15.895 -13.076  69.161  1.00 31.51           N
ATOM   2850  CZ  ARG A 690     -17.036 -13.316  69.777  1.00 35.08           C
ATOM   2851  NH1 ARG A 690     -18.040 -12.443  69.719  1.00 31.20           N
ATOM   2852  NH2 ARG A 690     -17.166 -14.464  70.420  1.00 37.00           N
ATOM   2853  N   HIS A 691     -15.977 -12.007  63.690  1.00 18.89           N
ATOM   2854  CA  HIS A 691     -16.947 -12.254  62.637  1.00 19.79           C
ATOM   2855  C   HIS A 691     -18.337 -11.706  62.960  1.00 21.76           C
ATOM   2856  O   HIS A 691     -19.099 -11.410  62.040  1.00 19.31           O
ATOM   2857  CB  HIS A 691     -17.010 -13.769  62.386  1.00 21.08           C
ATOM   2858  CG  HIS A 691     -17.243 -14.581  63.621  1.00 23.91           C
ATOM   2859  ND1 HIS A 691     -18.504 -14.889  64.086  1.00 18.03           N
ATOM   2860  CD2 HIS A 691     -16.368 -15.149  64.492  1.00 16.96           C
ATOM   2861  CE1 HIS A 691     -18.392 -15.608  65.194  1.00 24.31           C
ATOM   2862  NE2 HIS A 691     -17.105 -15.785  65.457  1.00 18.48           N
ATOM   2863  N   ASP A 692     -18.712 -11.591  64.240  1.00 25.97           N
ATOM   2864  CA  ASP A 692     -20.089 -11.188  64.517  1.00 34.06           C
ATOM   2865  C   ASP A 692     -20.251  -9.684  64.628  1.00 40.03           C
ATOM   2866  O   ASP A 692     -21.373  -9.193  64.546  1.00 46.37           O
ATOM   2867  CB  ASP A 692     -20.622 -11.861  65.786  1.00 32.10           C
ATOM   2868  CG  ASP A 692     -19.881 -11.443  67.021  1.00 38.59           C
ATOM   2869  OD1 ASP A 692     -18.643 -11.596  67.026  1.00 23.72           O
ATOM   2870  OD2 ASP A 692     -20.531 -10.944  67.962  1.00 42.75           O
ATOM   2871  N   ILE A 693     -19.147  -8.957  64.784  1.00 43.43           N
ATOM   2872  CA  ILE A 693     -19.150  -7.505  64.777  1.00 37.07           C
ATOM   2873  C   ILE A 693     -19.649  -6.979  63.424  1.00 40.61           C
ATOM   2874  O   ILE A 693     -19.482  -7.615  62.381  1.00 51.39           O
ATOM   2875  CB  ILE A 693     -17.708  -7.081  65.116  1.00 36.94           C
ATOM   2876  CG1 ILE A 693     -17.616  -6.566  66.545  1.00 50.04           C
ATOM   2877  CG2 ILE A 693     -17.066  -6.220  64.080  1.00 15.77           C
ATOM   2878  CD1 ILE A 693     -16.372  -5.739  66.831  1.00 67.33           C
ATOM   2879  N   ASP A 694     -20.317  -5.839  63.448  1.00 32.66           N
ATOM   2880  CA  ASP A 694     -20.808  -5.253  62.209  1.00 30.25           C
ATOM   2881  C   ASP A 694     -19.645  -4.890  61.292  1.00 34.32           C
ATOM   2882  O   ASP A 694     -18.592  -4.428  61.738  1.00 34.40           O
ATOM   2883  CB  ASP A 694     -21.640  -3.997  62.500  1.00 38.56           C
ATOM   2884  CG  ASP A 694     -23.143  -4.258  62.529  1.00 43.71           C
ATOM   2885  OD1 ASP A 694     -23.561  -5.352  62.086  1.00 40.73           O
ATOM   2886  OD2 ASP A 694     -23.893  -3.345  62.973  1.00 40.37           O
ATOM   2887  N   CYS A 695     -19.870  -5.051  59.990  1.00 33.33           N
ATOM   2888  CA  CYS A 695     -18.949  -4.754  58.878  1.00 29.12           C
ATOM   2889  C   CYS A 695     -17.830  -5.778  58.706  1.00 25.26           C
ATOM   2890  O   CYS A 695     -17.027  -5.605  57.800  1.00 23.57           O
ATOM   2891  CB  CYS A 695     -18.313  -3.359  58.986  1.00 25.34           C
ATOM   2892  SG  CYS A 695     -19.526  -2.063  59.302  1.00 32.82           S
ATOM   2893  N   GLN A 696     -17.764  -6.851  59.496  1.00 20.27           N
ATOM   2894  CA  GLN A 696     -16.817  -7.895  59.149  1.00 20.33           C
ATOM   2895  C   GLN A 696     -17.478  -8.817  58.148  1.00 18.77           C
ATOM   2896  O   GLN A 696     -17.916  -9.919  58.472  1.00 23.70           O
ATOM   2897  CB  GLN A 696     -16.330  -8.671  60.354  1.00 25.48           C
ATOM   2898  CG  GLN A 696     -14.813  -8.865  60.155  1.00 31.06           C
ATOM   2899  CD  GLN A 696     -14.148  -7.610  60.469  1.00 28.06           C
ATOM   2900  OE1 GLN A 696     -13.530  -6.957  59.634  1.00 30.95           O
ATOM   2901  NE2 GLN A 696     -14.358  -7.189  61.680  1.00 48.42           N
ATOM   2902  N   TRP A 697     -17.531  -8.359  56.899  1.00 13.12           N
ATOM   2903  CA  TRP A 697     -18.066  -9.206  55.835  1.00 14.09           C
ATOM   2904  C   TRP A 697     -17.684  -8.590  54.507  1.00 25.63           C
ATOM   2905  O   TRP A 697     -17.194  -7.456  54.445  1.00 13.65           O
ATOM   2906  CB  TRP A 697     -19.607  -9.353  55.914  1.00 25.83           C
ATOM   2907  CG  TRP A 697     -20.364  -8.021  56.034  1.00 23.33           C
ATOM   2908  CD1 TRP A 697     -20.445  -7.027  55.099  1.00 20.61           C
ATOM   2909  CD2 TRP A 697     -21.110  -7.554  57.166  1.00 27.33           C
ATOM   2910  NE1 TRP A 697     -21.186  -5.969  55.579  1.00 21.01           N
ATOM   2911  CE2 TRP A 697     -21.610  -6.268  56.844  1.00 30.97           C
ATOM   2912  CE3 TRP A 697     -21.407  -8.097  58.403  1.00 28.44           C
ATOM   2913  CZ2 TRP A 697     -22.411  -5.527  57.720  1.00 34.16           C
ATOM   2914  CZ3 TRP A 697     -22.183  -7.356  59.290  1.00 32.98           C
ATOM   2915  CH2 TRP A 697     -22.692  -6.085  58.940  1.00 31.70           C
ATOM   2916  N   VAL A 698     -17.926  -9.353  53.442  1.00 15.14           N
ATOM   2917  CA  VAL A 698     -18.242  -8.804  52.127  1.00 20.92           C
ATOM   2918  C   VAL A 698     -19.729  -9.066  51.869  1.00 29.14           C
ATOM   2919  O   VAL A 698     -20.186 -10.211  51.958  1.00 35.94           O
ATOM   2920  CB  VAL A 698     -17.367  -9.424  51.032  1.00 16.41           C
ATOM   2921  CG1 VAL A 698     -17.687  -8.788  49.696  1.00 19.12           C
ATOM   2922  CG2 VAL A 698     -15.880  -9.292  51.387  1.00 18.44           C
ATOM   2923  N   ASP A 699     -20.489  -8.012  51.588  1.00 24.40           N
ATOM   2924  CA  ASP A 699     -21.845  -8.199  51.091  1.00 19.59           C
ATOM   2925  C   ASP A 699     -21.817  -8.950  49.752  1.00 28.77           C
ATOM   2926  O   ASP A 699     -21.104  -8.560  48.817  1.00 38.96           O
ATOM   2927  CB  ASP A 699     -22.508  -6.840  50.913  1.00 20.21           C
ATOM   2928  CG  ASP A 699     -23.997  -6.942  50.617  1.00 39.17           C
ATOM   2929  OD1 ASP A 699     -24.447  -7.992  50.105  1.00 38.36           O
ATOM   2930  OD2 ASP A 699     -24.719  -5.956  50.895  1.00 37.86           O
ATOM   2931  N   ILE A 700     -22.625 -10.006  49.637  1.00 21.96           N
ATOM   2932  CA  ILE A 700     -22.455 -10.924  48.509  1.00 23.11           C
ATOM   2933  C   ILE A 700     -23.824 -11.178  47.897  1.00 25.18           C
ATOM   2934  O   ILE A 700     -24.008 -12.095  47.084  1.00 37.04           O
ATOM   2935  CB  ILE A 700     -21.702 -12.187  48.996  1.00 35.71           C
ATOM   2936  CG1 ILE A 700     -20.313 -12.178  48.428  1.00 30.60           C
ATOM   2937  CG2 ILE A 700     -22.414 -13.568  48.836  1.00 24.09           C
ATOM   2938  CD1 ILE A 700     -19.295 -11.856  49.469  1.00 36.18           C
ATOM   2939  N   THR A 701     -24.779 -10.300  48.236  1.00 25.61           N
ATOM   2940  CA  THR A 701     -26.154 -10.510  47.798  1.00 27.75           C
ATOM   2941  C   THR A 701     -26.234 -10.685  46.294  1.00 29.44           C
ATOM   2942  O   THR A 701     -26.907 -11.598  45.808  1.00 31.15           O
ATOM   2943  CB  THR A 701     -27.023  -9.352  48.260  1.00 30.44           C
ATOM   2944  OG1 THR A 701     -26.838  -9.181  49.670  1.00 27.92           O
ATOM   2945  CG2 THR A 701     -28.486  -9.672  47.977  1.00 37.22           C
ATOM   2946  N   ASP A 702     -25.469  -9.883  45.557  1.00 29.11           N
ATOM   2947  CA  ASP A 702     -25.509  -9.759  44.102  1.00 30.91           C
ATOM   2948  C   ASP A 702     -24.677 -10.794  43.364  1.00 40.60           C
ATOM   2949  O   ASP A 702     -24.660 -10.773  42.131  1.00 46.10           O
ATOM   2950  CB  ASP A 702     -25.014  -8.366  43.683  1.00 36.36           C
ATOM   2951  CG  ASP A 702     -25.950  -7.241  44.125  1.00 49.49           C
ATOM   2952  OD1 ASP A 702     -27.091  -7.537  44.562  1.00 40.04           O
ATOM   2953  OD2 ASP A 702     -25.550  -6.057  44.010  1.00 62.69           O
ATOM   2954  N   VAL A 703     -23.980 -11.675  44.064  1.00 39.43           N
ATOM   2955  CA  VAL A 703     -22.912 -12.489  43.486  1.00 31.17           C
ATOM   2956  C   VAL A 703     -23.467 -13.867  43.136  1.00 39.76           C
ATOM   2957  O   VAL A 703     -24.076 -14.513  44.003  1.00 43.75           O
ATOM   2958  CB  VAL A 703     -21.719 -12.601  44.458  1.00 29.50           C
ATOM   2959  CG1 VAL A 703     -20.640 -13.535  43.911  1.00 27.92           C
ATOM   2960  CG2 VAL A 703     -21.135 -11.230  44.731  1.00 26.16           C
ATOM   2961  N   PRO A 704     -23.275 -14.350  41.910  1.00 33.46           N
ATOM   2962  CA  PRO A 704     -23.767 -15.684  41.542  1.00 35.36           C
ATOM   2963  C   PRO A 704     -22.833 -16.774  42.014  1.00 40.31           C
ATOM   2964  O   PRO A 704     -21.643 -16.522  42.268  1.00 33.03           O
ATOM   2965  CB  PRO A 704     -23.796 -15.641  40.013  1.00 37.75           C
ATOM   2966  CG  PRO A 704     -22.753 -14.652  39.677  1.00 36.66           C
ATOM   2967  CD  PRO A 704     -22.864 -13.583  40.722  1.00 34.42           C
ATOM   2968  N   PRO A 705     -23.332 -18.010  42.103  1.00 50.19           N
ATOM   2969  CA  PRO A 705     -22.465 -19.134  42.466  1.00 46.61           C
ATOM   2970  C   PRO A 705     -21.342 -19.303  41.462  1.00 47.00           C
ATOM   2971  O   PRO A 705     -21.491 -19.004  40.276  1.00 56.38           O
ATOM   2972  CB  PRO A 705     -23.421 -20.331  42.461  1.00 42.36           C
ATOM   2973  CG  PRO A 705     -24.774 -19.725  42.728  1.00 41.61           C
ATOM   2974  CD  PRO A 705     -24.754 -18.397  42.054  1.00 48.07           C
ATOM   2975  N   GLY A 706     -20.209 -19.785  41.948  1.00 43.75           N
ATOM   2976  CA  GLY A 706     -18.999 -19.757  41.149  1.00 42.69           C
ATOM   2977  C   GLY A 706     -17.770 -19.944  42.013  1.00 39.20           C
ATOM   2978  O   GLY A 706     -17.864 -20.213  43.217  1.00 38.20           O
ATOM   2979  N   ASP A 707     -16.604 -19.781  41.362  1.00 44.41           N
ATOM   2980  CA  ASP A 707     -15.280 -20.170  41.873  1.00 42.65           C
ATOM   2981  C   ASP A 707     -14.393 -18.924  41.956  1.00 39.40           C
ATOM   2982  O   ASP A 707     -13.821 -18.512  40.937  1.00 55.23           O
ATOM   2983  CB  ASP A 707     -14.624 -21.203  40.946  1.00 36.04           C
ATOM   2984  CG  ASP A 707     -14.786 -22.641  41.417  1.00 63.52           C
ATOM   2985  OD1 ASP A 707     -14.018 -23.052  42.312  1.00 67.41           O
ATOM   2986  OD2 ASP A 707     -15.649 -23.380  40.881  1.00 67.08           O
ATOM   2987  N   TYR A 708     -14.231 -18.339  43.151  1.00 29.49           N
ATOM   2988  CA  TYR A 708     -13.667 -17.000  43.290  1.00 29.09           C
ATOM   2989  C   TYR A 708     -12.424 -16.987  44.180  1.00 40.89           C
ATOM   2990  O   TYR A 708     -11.993 -18.014  44.724  1.00 40.65           O
ATOM   2991  CB  TYR A 708     -14.712 -16.032  43.846  1.00 26.54           C
ATOM   2992  CG  TYR A 708     -16.059 -16.026  43.114  1.00 28.02           C
ATOM   2993  CD1 TYR A 708     -16.213 -15.385  41.913  1.00 32.73           C
ATOM   2994  CD2 TYR A 708     -17.173 -16.642  43.653  1.00 28.30           C
ATOM   2995  CE1 TYR A 708     -17.439 -15.356  41.279  1.00 32.73           C
ATOM   2996  CE2 TYR A 708     -18.412 -16.611  43.025  1.00 29.78           C
ATOM   2997  CZ  TYR A 708     -18.526 -15.969  41.840  1.00 31.45           C
ATOM   2998  OH  TYR A 708     -19.745 -15.942  41.192  1.00 40.69           O
ATOM   2999  N   LEU A 709     -11.805 -15.801  44.262  1.00 35.17           N
ATOM   3000  CA  LEU A 709     -10.667 -15.531  45.143  1.00 35.79           C
ATOM   3001  C   LEU A 709     -11.087 -14.483  46.162  1.00 37.79           C
ATOM   3002  O   LEU A 709     -11.534 -13.388  45.787  1.00 43.02           O
ATOM   3003  CB  LEU A 709      -9.446 -15.025  44.377  1.00 39.78           C
ATOM   3004  CG  LEU A 709      -8.620 -15.957  43.496  1.00 53.45           C
ATOM   3005  CD1 LEU A 709      -7.167 -15.472  43.413  1.00 47.73           C
ATOM   3006  CD2 LEU A 709      -8.691 -17.391  44.012  1.00 55.36           C
ATOM   3007  N   PHE A 710     -10.932 -14.805  47.441  1.00 34.40           N
ATOM   3008  CA  PHE A 710     -11.160 -13.859  48.521  1.00 18.72           C
ATOM   3009  C   PHE A 710      -9.824 -13.227  48.930  1.00 27.83           C
ATOM   3010  O   PHE A 710      -8.782 -13.894  49.051  1.00 25.22           O
ATOM   3011  CB  PHE A 710     -11.821 -14.588  49.691  1.00 20.95           C
ATOM   3012  CG  PHE A 710     -12.094 -13.739  50.919  1.00 21.28           C
ATOM   3013  CD1 PHE A 710     -13.000 -12.719  50.905  1.00 25.84           C
ATOM   3014  CD2 PHE A 710     -11.509 -14.062  52.114  1.00 25.89           C
ATOM   3015  CE1 PHE A 710     -13.259 -11.991  52.031  1.00 29.01           C
ATOM   3016  CE2 PHE A 710     -11.804 -13.369  53.251  1.00 24.76           C
ATOM   3017  CZ  PHE A 710     -12.667 -12.314  53.204  1.00 27.41           C
ATOM   3018  N   GLN A 711      -9.840 -11.923  49.109  1.00 20.50           N
ATOM   3019  CA  GLN A 711      -8.592 -11.231  49.333  1.00 20.62           C
ATOM   3020  C   GLN A 711      -8.814 -10.202  50.416  1.00 22.66           C
ATOM   3021  O   GLN A 711      -9.861  -9.550  50.461  1.00 18.54           O
ATOM   3022  CB  GLN A 711      -8.104 -10.535  48.041  1.00 17.36           C
ATOM   3023  CG  GLN A 711      -6.706  -9.947  48.131  1.00 22.90           C
ATOM   3024  CD  GLN A 711      -6.297  -9.288  46.846  1.00 29.57           C
ATOM   3025  OE1 GLN A 711      -5.792  -9.945  45.946  1.00 30.27           O
ATOM   3026  NE2 GLN A 711      -6.538  -7.986  46.740  1.00 22.20           N
ATOM   3027  N   VAL A 712      -7.796 -10.023  51.244  1.00 19.94           N
ATOM   3028  CA  VAL A 712      -7.819  -9.021  52.288  1.00 12.89           C
ATOM   3029  C   VAL A 712      -6.468  -8.356  52.315  1.00 26.19           C
ATOM   3030  O   VAL A 712      -5.444  -9.023  52.488  1.00 36.28           O
ATOM   3031  CB  VAL A 712      -8.138  -9.651  53.654  1.00 15.29           C
ATOM   3032  CG1 VAL A 712      -7.810  -8.668  54.784  1.00 11.17           C
ATOM   3033  CG2 VAL A 712      -9.594 -10.085  53.677  1.00 18.19           C
ATOM   3034  N   VAL A 713      -6.465  -7.046  52.162  1.00 21.20           N
ATOM   3035  CA  VAL A 713      -5.256  -6.256  52.190  1.00 12.77           C
ATOM   3036  C   VAL A 713      -5.283  -5.411  53.453  1.00 26.84           C
ATOM   3037  O   VAL A 713      -6.285  -4.750  53.735  1.00 22.69           O
ATOM   3038  CB  VAL A 713      -5.154  -5.380  50.935  1.00 22.03           C
ATOM   3039  CG1 VAL A 713      -3.717  -4.888  50.741  1.00 14.45           C
ATOM   3040  CG2 VAL A 713      -5.653  -6.149  49.735  1.00 23.54           C
ATOM   3041  N   ILE A 714      -4.183  -5.432  54.216  1.00 35.97           N
ATOM   3042  CA  ILE A 714      -4.022  -4.642  55.437  1.00 33.48           C
ATOM   3043  C   ILE A 714      -3.176  -3.422  55.111  1.00 23.79           C
ATOM   3044  O   ILE A 714      -2.196  -3.535  54.367  1.00 20.64           O
ATOM   3045  CB  ILE A 714      -3.364  -5.474  56.555  1.00 36.61           C
ATOM   3046  CG1 ILE A 714      -4.320  -6.529  57.078  1.00 32.65           C
ATOM   3047  CG2 ILE A 714      -2.956  -4.592  57.708  1.00 42.88           C
ATOM   3048  CD1 ILE A 714      -3.646  -7.383  58.079  1.00 35.20           C
ATOM   3049  N   ASN A 715      -3.557  -2.244  55.645  1.00 24.96           N
ATOM   3050  CA  ASN A 715      -2.738  -1.045  55.414  1.00 19.73           C
ATOM   3051  C   ASN A 715      -2.544  -0.821  53.919  1.00 15.72           C
ATOM   3052  O   ASN A 715      -1.397  -0.689  53.460  1.00 24.44           O
ATOM   3053  CB  ASN A 715      -1.370  -1.209  56.079  1.00 23.63           C
ATOM   3054  CG  ASN A 715      -0.670   0.104  56.312  1.00 33.40           C
ATOM   3055  OD1 ASN A 715      -1.276   1.165  56.200  1.00 36.29           O
ATOM   3056  ND2 ASN A 715       0.607   0.040  56.679  1.00 26.25           N
ATOM   3057  N   PRO A 716      -3.619  -0.801  53.121  1.00 20.57           N
ATOM   3058  CA  PRO A 716      -3.451  -1.048  51.681  1.00 19.34           C
ATOM   3059  C   PRO A 716      -2.847   0.120  50.929  1.00 34.04           C
ATOM   3060  O   PRO A 716      -2.272  -0.079  49.854  1.00 51.49           O
ATOM   3061  CB  PRO A 716      -4.882  -1.336  51.201  1.00 21.27           C
ATOM   3062  CG  PRO A 716      -5.710  -0.602  52.077  1.00 13.32           C
ATOM   3063  CD  PRO A 716      -5.044  -0.715  53.469  1.00 20.93           C
ATOM   3064  N   ASN A 717      -2.969   1.335  51.455  1.00 28.20           N
ATOM   3065  CA  ASN A 717      -2.361   2.483  50.808  1.00 20.41           C
ATOM   3066  C   ASN A 717      -1.044   2.892  51.449  1.00 21.54           C
ATOM   3067  O   ASN A 717      -0.592   4.019  51.245  1.00 20.16           O
ATOM   3068  CB  ASN A 717      -3.335   3.650  50.791  1.00 18.41           C
ATOM   3069  CG  ASN A 717      -4.654   3.281  50.177  1.00 27.59           C
ATOM   3070  OD1 ASN A 717      -4.730   2.948  49.009  1.00 37.55           O
ATOM   3071  ND2 ASN A 717      -5.706   3.373  50.949  1.00 29.03           N
ATOM   3072  N   PHE A 718      -0.390   1.993  52.182  1.00 25.59           N
ATOM   3073  CA  PHE A 718       0.984   2.233  52.628  1.00 22.18           C
ATOM   3074  C   PHE A 718       1.038   3.504  53.442  1.00 27.08           C
ATOM   3075  O   PHE A 718       2.005   4.255  53.389  1.00 35.93           O
ATOM   3076  CB  PHE A 718       1.930   2.276  51.430  1.00 31.60           C
ATOM   3077  CG  PHE A 718       1.936   0.994  50.641  1.00 39.34           C
ATOM   3078  CD1 PHE A 718       2.500  -0.148  51.170  1.00 42.57           C
ATOM   3079  CD2 PHE A 718       1.325   0.909  49.409  1.00 37.50           C
ATOM   3080  CE1 PHE A 718       2.489  -1.333  50.449  1.00 50.35           C
ATOM   3081  CE2 PHE A 718       1.319  -0.272  48.684  1.00 44.29           C
ATOM   3082  CZ  PHE A 718       1.897  -1.386  49.207  1.00 44.47           C
ATOM   3083  N   GLU A 719      -0.060   3.715  54.175  1.00 28.90           N
ATOM   3084  CA  GLU A 719      -0.317   4.947  54.906  1.00 34.94           C
ATOM   3085  C   GLU A 719       0.511   5.037  56.179  1.00 32.28           C
ATOM   3086  O   GLU A 719       0.885   6.135  56.605  1.00 34.37           O
ATOM   3087  CB  GLU A 719      -1.805   5.015  55.211  1.00 28.57           C
ATOM   3088  CG  GLU A 719      -2.249   6.150  56.086  1.00 45.01           C
ATOM   3089  CD  GLU A 719      -3.768   6.260  56.101  1.00 50.35           C
ATOM   3090  OE1 GLU A 719      -4.297   7.292  56.552  1.00 49.15           O
ATOM   3091  OE2 GLU A 719      -4.428   5.309  55.625  1.00 55.52           O
ATOM   3092  N   VAL A 720       0.792   3.904  56.811  1.00 33.18           N
ATOM   3093  CA  VAL A 720       1.634   3.862  57.996  1.00 30.13           C
ATOM   3094  C   VAL A 720       2.812   2.944  57.724  1.00 30.86           C
ATOM   3095  O   VAL A 720       2.645   1.867  57.140  1.00 33.52           O
ATOM   3096  CB  VAL A 720       0.849   3.411  59.238  1.00 26.11           C
ATOM   3097  CG1 VAL A 720       1.800   3.027  60.331  1.00 28.34           C
ATOM   3098  CG2 VAL A 720       0.016   4.540  59.696  1.00 30.74           C
ATOM   3099  N   ALA A 721       4.007   3.394  58.133  1.00 20.78           N
ATOM   3100  CA  ALA A 721       5.258   2.673  57.902  1.00 19.43           C
ATOM   3101  C   ALA A 721       5.285   1.269  58.507  1.00 23.38           C
ATOM   3102  O   ALA A 721       4.925   1.069  59.663  1.00 27.73           O
ATOM   3103  CB  ALA A 721       6.397   3.502  58.474  1.00 18.65           C
ATOM   3104  N   GLU A 722       5.775   0.303  57.733  1.00 37.06           N
ATOM   3105  CA  GLU A 722       6.002  -1.048  58.227  1.00 34.14           C
ATOM   3106  C   GLU A 722       7.346  -1.573  57.726  1.00 32.59           C
ATOM   3107  O   GLU A 722       7.903  -1.083  56.743  1.00 33.78           O
ATOM   3108  CB  GLU A 722       4.908  -2.026  57.801  1.00 21.64           C
ATOM   3109  CG  GLU A 722       3.520  -1.576  58.096  1.00 25.36           C
ATOM   3110  CD  GLU A 722       2.487  -2.570  57.630  1.00 30.16           C
ATOM   3111  OE1 GLU A 722       2.733  -3.787  57.729  1.00 19.81           O
ATOM   3112  OE2 GLU A 722       1.416  -2.130  57.179  1.00 28.94           O
ATOM   3113  N   SER A 723       7.850  -2.610  58.402  1.00 24.66           N
ATOM   3114  CA  SER A 723       9.093  -3.255  58.009  1.00 27.38           C
ATOM   3115  C   SER A 723       8.930  -4.224  56.844  1.00 27.74           C
ATOM   3116  O   SER A 723       9.932  -4.727  56.322  1.00 30.15           O
ATOM   3117  CB  SER A 723       9.669  -3.998  59.203  1.00 30.40           C
ATOM   3118  OG  SER A 723       8.765  -5.007  59.627  1.00 19.50           O
ATOM   3119  N   ASP A 724       7.703  -4.475  56.414  1.00 25.48           N
ATOM   3120  CA  ASP A 724       7.395  -5.467  55.395  1.00 21.33           C
ATOM   3121  C   ASP A 724       5.942  -5.246  54.932  1.00 18.41           C
ATOM   3122  O   ASP A 724       4.988  -5.315  55.722  1.00 23.96           O
ATOM   3123  CB  ASP A 724       7.628  -6.883  55.978  1.00 23.25           C
ATOM   3124  CG  ASP A 724       7.512  -8.026  54.944  1.00 41.30           C
ATOM   3125  OD1 ASP A 724       7.510  -7.720  53.706  1.00 39.50           O
ATOM   3126  OD2 ASP A 724       7.412  -9.210  55.384  1.00 28.57           O
ATOM   3127  N   TYR A 725       5.780  -4.965  53.645  1.00 24.71           N
ATOM   3128  CA  TYR A 725       4.474  -4.855  53.028  1.00 18.22           C
ATOM   3129  C   TYR A 725       4.136  -6.071  52.176  1.00 20.08           C
ATOM   3130  O   TYR A 725       2.978  -6.227  51.759  1.00 29.79           O
ATOM   3131  CB  TYR A 725       4.416  -3.586  52.164  1.00 32.17           C
ATOM   3132  CG  TYR A 725       4.544  -2.276  52.933  1.00 29.10           C
ATOM   3133  CD1 TYR A 725       3.548  -1.868  53.840  1.00 34.24           C
ATOM   3134  CD2 TYR A 725       5.629  -1.452  52.737  1.00 22.28           C
ATOM   3135  CE1 TYR A 725       3.649  -0.675  54.549  1.00 31.55           C
ATOM   3136  CE2 TYR A 725       5.736  -0.240  53.409  1.00 26.66           C
ATOM   3137  CZ  TYR A 725       4.768   0.146  54.324  1.00 33.30           C
ATOM   3138  OH  TYR A 725       4.936   1.347  55.006  1.00 25.73           O
ATOM   3139  N   SER A 726       5.132  -6.912  51.866  1.00 20.27           N
ATOM   3140  CA  SER A 726       4.941  -8.161  51.128  1.00 29.57           C
ATOM   3141  C   SER A 726       4.140  -9.131  51.952  1.00 30.06           C
ATOM   3142  O   SER A 726       3.806 -10.215  51.486  1.00 24.97           O
ATOM   3143  CB  SER A 726       6.299  -8.780  50.750  1.00 32.79           C
ATOM   3144  OG  SER A 726       6.876  -9.464  51.860  1.00 44.69           O
ATOM   3145  N   ASN A 727       3.778  -8.800  53.163  1.00 32.35           N
ATOM   3146  CA  ASN A 727       2.918  -9.733  53.836  1.00 35.38           C
ATOM   3147  C   ASN A 727       1.532  -9.201  54.196  1.00 32.23           C
ATOM   3148  O   ASN A 727       0.832  -9.839  54.931  1.00 24.54           O
ATOM   3149  CB  ASN A 727       3.635 -10.332  55.044  1.00 16.70           C
ATOM   3150  CG  ASN A 727       3.880  -9.332  56.129  1.00 33.02           C
ATOM   3151  OD1 ASN A 727       3.796  -8.152  55.898  1.00 46.76           O
ATOM   3152  ND2 ASN A 727       4.157  -9.794  57.311  1.00 30.57           N
ATOM   3153  N   ASN A 728       1.148  -8.053  53.658  1.00 15.48           N
ATOM   3154  CA  ASN A 728      -0.108  -7.407  54.049  1.00 14.10           C
ATOM   3155  C   ASN A 728      -1.320  -7.857  53.240  1.00 19.28           C
ATOM   3156  O   ASN A 728      -2.393  -7.263  53.370  1.00 29.64           O
ATOM   3157  CB  ASN A 728       0.032  -5.898  53.910  1.00 16.98           C
ATOM   3158  CG  ASN A 728       0.890  -5.306  54.959  1.00 33.78           C
ATOM   3159  OD1 ASN A 728       1.933  -5.861  55.327  1.00 32.52           O
ATOM   3160  ND2 ASN A 728       0.460  -4.157  55.472  1.00 29.46           N
ATOM   3161  N   ILE A 729      -1.165  -8.874  52.400  1.00 23.18           N
ATOM   3162  CA  ILE A 729      -2.206  -9.400  51.526  1.00 22.93           C
ATOM   3163  C   ILE A 729      -2.517 -10.831  51.948  1.00 18.51           C
ATOM   3164  O   ILE A 729      -1.625 -11.584  52.365  1.00 25.78           O
ATOM   3165  CB  ILE A 729      -1.781  -9.366  50.045  1.00 24.68           C
ATOM   3166  CG1 ILE A 729      -1.635  -7.923  49.533  1.00 26.92           C
ATOM   3167  CG2 ILE A 729      -2.791 -10.077  49.180  1.00 26.92           C
ATOM   3168  CD1 ILE A 729      -1.305  -7.886  48.018  1.00 19.01           C
ATOM   3169  N   MET A 730      -3.786 -11.207  51.856  1.00 15.31           N
ATOM   3170  CA  MET A 730      -4.211 -12.538  52.228  1.00 15.67           C
ATOM   3171  C   MET A 730      -5.179 -12.956  51.155  1.00 23.25           C
ATOM   3172  O   MET A 730      -6.015 -12.147  50.741  1.00 33.76           O
ATOM   3173  CB  MET A 730      -4.894 -12.561  53.614  1.00 18.14           C
ATOM   3174  CG  MET A 730      -5.020 -13.914  54.266  1.00 17.89           C
ATOM   3175  SD  MET A 730      -6.320 -14.931  53.525  1.00 34.27           S
ATOM   3176  CE  MET A 730      -7.768 -13.885  53.718  1.00 20.00           C
ATOM   3177  N   LYS A 731      -5.063 -14.202  50.697  1.00 18.15           N
ATOM   3178  CA  LYS A 731      -6.014 -14.724  49.726  1.00 22.35           C
ATOM   3179  C   LYS A 731      -6.400 -16.137  50.108  1.00 27.39           C
ATOM   3180  O   LYS A 731      -5.611 -16.889  50.695  1.00 27.57           O
ATOM   3181  CB  LYS A 731      -5.473 -14.736  48.275  1.00 20.39           C
ATOM   3182  CG  LYS A 731      -4.890 -13.456  47.760  1.00 25.45           C
ATOM   3183  CD  LYS A 731      -4.325 -13.704  46.313  1.00 36.59           C
ATOM   3184  CE  LYS A 731      -3.350 -12.613  45.835  1.00 37.05           C
ATOM   3185  NZ  LYS A 731      -2.441 -13.140  44.753  1.00 47.90           N
ATOM   3186  N   CYS A 732      -7.667 -16.439  49.838  1.00 31.27           N
ATOM   3187  CA  CYS A 732      -8.258 -17.759  49.969  1.00 31.73           C
ATOM   3188  C   CYS A 732      -8.906 -18.068  48.644  1.00 29.16           C
ATOM   3189  O   CYS A 732      -9.383 -17.152  47.969  1.00 30.30           O
ATOM   3190  CB  CYS A 732      -9.369 -17.880  51.018  1.00 24.58           C
ATOM   3191  SG  CYS A 732      -9.060 -17.356  52.675  1.00 42.73           S
ATOM   3192  N   ARG A 733      -8.927 -19.359  48.284  1.00 24.20           N
ATOM   3193  CA  ARG A 733      -9.787 -19.824  47.203  1.00 29.89           C
ATOM   3194  C   ARG A 733     -11.165 -20.039  47.805  1.00 25.40           C
ATOM   3195  O   ARG A 733     -11.281 -20.543  48.929  1.00 27.49           O
ATOM   3196  CB  ARG A 733      -9.253 -21.112  46.563  1.00 35.57           C
ATOM   3197  CG  ARG A 733      -8.653 -20.921  45.152  1.00 42.59           C
ATOM   3198  CD  ARG A 733      -9.494 -21.668  44.116  1.00 59.82           C
ATOM   3199  NE  ARG A 733      -8.925 -21.684  42.771  1.00 81.15           N
ATOM   3200  CZ  ARG A 733      -7.967 -22.517  42.369  1.00100.00           C
ATOM   3201  NH1 ARG A 733      -7.441 -23.398  43.213  1.00107.28           N
ATOM   3202  NH2 ARG A 733      -7.523 -22.466  41.123  1.00105.93           N
ATOM   3203  N   SER A 734     -12.203 -19.628  47.066  1.00 26.43           N
ATOM   3204  CA  SER A 734     -13.578 -19.606  47.575  1.00 29.38           C
ATOM   3205  C   SER A 734     -14.529 -20.291  46.606  1.00 32.99           C
ATOM   3206  O   SER A 734     -14.741 -19.790  45.503  1.00 38.91           O
ATOM   3207  CB  SER A 734     -14.055 -18.166  47.796  1.00 44.19           C
ATOM   3208  OG  SER A 734     -13.777 -17.695  49.098  1.00 56.39           O
ATOM   3209  N   ARG A 735     -15.140 -21.399  47.006  1.00 30.52           N
ATOM   3210  CA  ARG A 735     -16.143 -22.044  46.155  1.00 45.52           C
ATOM   3211  C   ARG A 735     -17.526 -21.755  46.720  1.00 48.21           C
ATOM   3212  O   ARG A 735     -17.861 -22.232  47.818  1.00 47.36           O
ATOM   3213  CB  ARG A 735     -15.934 -23.555  46.031  1.00 37.80           C
ATOM   3214  CG  ARG A 735     -15.742 -24.010  44.571  1.00 48.86           C
ATOM   3215  CD  ARG A 735     -16.325 -25.395  44.259  1.00 64.00           C
ATOM   3216  NE  ARG A 735     -16.155 -26.367  45.343  1.00 72.57           N
ATOM   3217  CZ  ARG A 735     -17.124 -27.164  45.795  1.00 77.03           C
ATOM   3218  NH1 ARG A 735     -16.884 -28.014  46.787  1.00 73.15           N
ATOM   3219  NH2 ARG A 735     -18.334 -27.116  45.247  1.00 74.85           N
ATOM   3220  N   TYR A 736     -18.336 -21.007  45.961  1.00 30.71           N
ATOM   3221  CA  TYR A 736     -19.650 -20.563  46.429  1.00 40.40           C
ATOM   3222  C   TYR A 736     -20.771 -21.301  45.698  1.00 43.22           C
ATOM   3223  O   TYR A 736     -20.949 -21.128  44.485  1.00 46.54           O
ATOM   3224  CB  TYR A 736     -19.789 -19.048  46.276  1.00 35.84           C
ATOM   3225  CG  TYR A 736     -21.143 -18.438  46.612  1.00 39.51           C
ATOM   3226  CD1 TYR A 736     -21.892 -18.859  47.694  1.00 39.85           C
ATOM   3227  CD2 TYR A 736     -21.659 -17.418  45.830  1.00 41.33           C
ATOM   3228  CE1 TYR A 736     -23.124 -18.266  47.974  1.00 46.00           C
ATOM   3229  CE2 TYR A 736     -22.883 -16.824  46.102  1.00 46.26           C
ATOM   3230  CZ  TYR A 736     -23.614 -17.246  47.171  1.00 49.79           C
ATOM   3231  OH  TYR A 736     -24.827 -16.634  47.438  1.00 53.64           O
ATOM   3232  N   ASP A 737     -21.532 -22.094  46.472  1.00 54.59           N
ATOM   3233  CA  ASP A 737     -22.643 -22.951  46.043  1.00 59.10           C
ATOM   3234  C   ASP A 737     -23.866 -22.196  45.556  1.00 58.81           C
ATOM   3235  O   ASP A 737     -24.662 -22.749  44.793  1.00 65.54           O
ATOM   3236  CB  ASP A 737     -23.125 -23.776  47.232  1.00 64.54           C
ATOM   3237  CG  ASP A 737     -22.882 -25.232  47.093  1.00 74.00           C
ATOM   3238  OD1 ASP A 737     -22.798 -25.727  45.953  1.00 88.01           O
ATOM   3239  OD2 ASP A 737     -22.818 -25.890  48.151  1.00 74.92           O
ATOM   3240  N   GLY A 738     -23.991 -21.004  46.099  1.00 63.48           N
ATOM   3241  CA  GLY A 738     -25.190 -20.232  46.190  1.00 71.77           C
ATOM   3242  C   GLY A 738     -25.824 -20.525  47.533  1.00 77.40           C
ATOM   3243  O   GLY A 738     -26.647 -19.757  47.993  1.00 87.91           O
ATOM   3244  N   HIS A 739     -25.421 -21.608  48.186  1.00 66.55           N
ATOM   3245  CA  HIS A 739     -26.066 -21.996  49.434  1.00 58.53           C
ATOM   3246  C   HIS A 739     -25.134 -22.002  50.631  1.00 57.06           C
ATOM   3247  O   HIS A 739     -25.563 -21.789  51.751  1.00 59.25           O
ATOM   3248  CB  HIS A 739     -26.746 -23.355  49.256  1.00 72.05           C
ATOM   3249  CG  HIS A 739     -27.143 -24.026  50.535  1.00 93.06           C
ATOM   3250  ND1 HIS A 739     -28.011 -23.458  51.443  1.00 97.75           N
ATOM   3251  CD2 HIS A 739     -26.804 -25.232  51.049  1.00 97.50           C
ATOM   3252  CE1 HIS A 739     -28.183 -24.279  52.461  1.00 97.39           C
ATOM   3253  NE2 HIS A 739     -27.462 -25.363  52.248  1.00 96.52           N
ATOM   3254  N   ARG A 740     -23.853 -22.222  50.382  1.00 56.81           N
ATOM   3255  CA  ARG A 740     -22.843 -22.251  51.427  1.00 54.86           C
ATOM   3256  C   ARG A 740     -21.558 -21.832  50.757  1.00 44.19           C
ATOM   3257  O   ARG A 740     -21.527 -21.721  49.554  1.00 46.96           O
ATOM   3258  CB  ARG A 740     -22.716 -23.654  52.015  1.00 70.98           C
ATOM   3259  CG  ARG A 740     -23.382 -23.825  53.373  1.00 82.18           C
ATOM   3260  CD  ARG A 740     -23.562 -25.294  53.763  1.00 91.38           C
ATOM   3261  NE  ARG A 740     -24.507 -25.448  54.870  1.00100.66           N
ATOM   3262  CZ  ARG A 740     -25.620 -26.186  54.835  1.00102.16           C
ATOM   3263  NH1 ARG A 740     -25.949 -26.865  53.743  1.00103.49           N
ATOM   3264  NH2 ARG A 740     -26.409 -26.246  55.898  1.00 95.96           N
ATOM   3265  N   ILE A 741     -20.512 -21.548  51.514  1.00 43.65           N
ATOM   3266  CA  ILE A 741     -19.214 -21.292  50.896  1.00 33.51           C
ATOM   3267  C   ILE A 741     -18.073 -22.067  51.546  1.00 38.93           C
ATOM   3268  O   ILE A 741     -18.032 -22.225  52.750  1.00 36.91           O
ATOM   3269  CB  ILE A 741     -18.912 -19.780  50.781  1.00 26.18           C
ATOM   3270  CG1 ILE A 741     -18.069 -19.499  49.555  1.00 38.70           C
ATOM   3271  CG2 ILE A 741     -18.202 -19.251  51.996  1.00 23.45           C
ATOM   3272  CD1 ILE A 741     -18.083 -18.054  49.132  1.00 42.86           C
ATOM   3273  N   TRP A 742     -17.157 -22.558  50.724  1.00 43.23           N
ATOM   3274  CA  TRP A 742     -15.936 -23.192  51.211  1.00 45.49           C
ATOM   3275  C   TRP A 742     -14.765 -22.259  50.948  1.00 38.96           C
ATOM   3276  O   TRP A 742     -14.523 -21.871  49.797  1.00 42.57           O
ATOM   3277  CB  TRP A 742     -15.694 -24.550  50.551  1.00 47.93           C
ATOM   3278  CG  TRP A 742     -16.699 -25.594  50.917  1.00 54.77           C
ATOM   3279  CD1 TRP A 742     -16.626 -26.490  51.954  1.00 63.73           C
ATOM   3280  CD2 TRP A 742     -17.934 -25.853  50.253  1.00 50.27           C
ATOM   3281  NE1 TRP A 742     -17.745 -27.281  51.974  1.00 64.01           N
ATOM   3282  CE2 TRP A 742     -18.560 -26.916  50.938  1.00 59.67           C
ATOM   3283  CE3 TRP A 742     -18.578 -25.285  49.148  1.00 43.70           C
ATOM   3284  CZ2 TRP A 742     -19.790 -27.420  50.560  1.00 69.55           C
ATOM   3285  CZ3 TRP A 742     -19.798 -25.789  48.768  1.00 49.74           C
ATOM   3286  CH2 TRP A 742     -20.393 -26.849  49.471  1.00 66.84           C
ATOM   3287  N   MET A 743     -14.060 -21.892  52.018  1.00 28.36           N
ATOM   3288  CA  MET A 743     -12.823 -21.117  51.934  1.00 33.63           C
ATOM   3289  C   MET A 743     -11.690 -22.086  52.184  1.00 37.55           C
ATOM   3290  O   MET A 743     -11.642 -22.702  53.248  1.00 53.14           O
ATOM   3291  CB  MET A 743     -12.784 -20.002  52.974  1.00 31.47           C
ATOM   3292  CG  MET A 743     -13.885 -19.009  52.842  1.00 33.58           C
ATOM   3293  SD  MET A 743     -13.437 -17.871  51.561  1.00 42.47           S
ATOM   3294  CE  MET A 743     -13.734 -16.376  52.436  1.00 34.77           C
ATOM   3295  N   TYR A 744     -10.794 -22.237  51.220  1.00 41.29           N
ATOM   3296  CA  TYR A 744      -9.640 -23.095  51.435  1.00 44.60           C
ATOM   3297  C   TYR A 744      -8.390 -22.422  50.894  1.00 43.11           C
ATOM   3298  O   TYR A 744      -8.443 -21.333  50.305  1.00 37.33           O
ATOM   3299  CB  TYR A 744      -9.842 -24.490  50.820  1.00 44.54           C
ATOM   3300  CG  TYR A 744     -10.155 -24.512  49.343  1.00 48.02           C
ATOM   3301  CD1 TYR A 744     -11.441 -24.223  48.866  1.00 46.46           C
ATOM   3302  CD2 TYR A 744      -9.164 -24.847  48.417  1.00 49.37           C
ATOM   3303  CE1 TYR A 744     -11.718 -24.247  47.500  1.00 47.69           C
ATOM   3304  CE2 TYR A 744      -9.421 -24.868  47.047  1.00 41.64           C
ATOM   3305  CZ  TYR A 744     -10.700 -24.580  46.594  1.00 48.33           C
ATOM   3306  OH  TYR A 744     -10.956 -24.609  45.238  1.00 50.33           O
ATOM   3307  N   ASN A 745      -7.255 -23.082  51.146  1.00 35.56           N
ATOM   3308  CA  ASN A 745      -5.943 -22.585  50.742  1.00 27.08           C
ATOM   3309  C   ASN A 745      -5.729 -21.117  51.142  1.00 32.33           C
ATOM   3310  O   ASN A 745      -5.155 -20.322  50.384  1.00 29.66           O
ATOM   3311  CB  ASN A 745      -5.752 -22.778  49.231  1.00 33.73           C
ATOM   3312  CG  ASN A 745      -5.723 -24.237  48.821  1.00 37.51           C
ATOM   3313  OD1 ASN A 745      -5.409 -25.121  49.628  1.00 43.11           O
ATOM   3314  ND2 ASN A 745      -6.013 -24.494  47.549  1.00 48.89           N
ATOM   3315  N   CYS A 746      -6.220 -20.744  52.334  1.00 23.23           N
ATOM   3316  CA  CYS A 746      -6.065 -19.370  52.802  1.00 29.21           C
ATOM   3317  C   CYS A 746      -4.609 -19.149  53.167  1.00 30.41           C
ATOM   3318  O   CYS A 746      -4.009 -20.007  53.821  1.00 28.00           O
ATOM   3319  CB  CYS A 746      -6.943 -19.113  54.018  1.00 36.89           C
ATOM   3320  SG  CYS A 746      -8.716 -19.075  53.695  1.00 48.35           S
ATOM   3321  N   HIS A 747      -4.026 -18.025  52.738  1.00 27.16           N
ATOM   3322  CA  HIS A 747      -2.617 -17.844  53.021  1.00 21.49           C
ATOM   3323  C   HIS A 747      -2.193 -16.416  52.757  1.00 25.81           C
ATOM   3324  O   HIS A 747      -2.768 -15.716  51.908  1.00 35.01           O
ATOM   3325  CB  HIS A 747      -1.759 -18.764  52.172  1.00 25.34           C
ATOM   3326  CG  HIS A 747      -1.774 -18.401  50.739  1.00 31.40           C
ATOM   3327  ND1 HIS A 747      -2.869 -18.597  49.925  1.00 39.04           N
ATOM   3328  CD2 HIS A 747      -0.827 -17.821  49.974  1.00 29.55           C
ATOM   3329  CE1 HIS A 747      -2.578 -18.182  48.706  1.00 32.91           C
ATOM   3330  NE2 HIS A 747      -1.351 -17.696  48.713  1.00 31.58           N
ATOM   3331  N   ILE A 748      -1.105 -16.048  53.431  1.00 33.03           N
ATOM   3332  CA  ILE A 748      -0.428 -14.768  53.270  1.00 26.27           C
ATOM   3333  C   ILE A 748       0.397 -14.803  51.989  1.00 28.03           C
ATOM   3334  O   ILE A 748       1.286 -15.644  51.839  1.00 42.63           O
ATOM   3335  CB  ILE A 748       0.452 -14.474  54.496  1.00 28.21           C
ATOM   3336  CG1 ILE A 748      -0.418 -14.310  55.778  1.00 23.23           C
ATOM   3337  CG2 ILE A 748       1.326 -13.269  54.252  1.00 35.75           C
ATOM   3338  CD1 ILE A 748      -1.681 -13.443  55.581  1.00 15.53           C
ATOM   3339  N   GLY A 749       0.093 -13.910  51.057  1.00 35.34           N
ATOM   3340  CA  GLY A 749       0.862 -13.792  49.833  1.00 27.78           C
ATOM   3341  C   GLY A 749       2.352 -13.712  50.093  1.00 28.81           C
ATOM   3342  O   GLY A 749       2.811 -12.944  50.953  1.00 21.78           O
ATOM   3343  N   GLY A 750       3.113 -14.527  49.365  1.00 26.45           N
ATOM   3344  CA  GLY A 750       4.552 -14.548  49.478  1.00 30.53           C
ATOM   3345  C   GLY A 750       5.084 -15.508  50.509  1.00 38.12           C
ATOM   3346  O   GLY A 750       6.305 -15.517  50.745  1.00 35.63           O
ATOM   3347  N   SER A 751       4.179 -16.331  51.034  1.00 31.15           N
ATOM   3348  CA  SER A 751       4.469 -17.413  51.974  1.00 46.99           C
ATOM   3349  C   SER A 751       4.574 -18.773  51.269  1.00 53.10           C
ATOM   3350  O   SER A 751       4.880 -19.775  51.878  1.00 60.50           O
ATOM   3351  CB  SER A 751       3.427 -17.489  53.072  1.00 42.73           C
ATOM   3352  OG  SER A 751       2.282 -18.124  52.606  1.00 42.21           O
ATOM   3353  N   PHE A 752       4.282 -18.796  49.981  1.00 54.09           N
ATOM   3354  CA  PHE A 752       4.425 -19.981  49.165  1.00 53.30           C
ATOM   3355  C   PHE A 752       5.581 -19.764  48.190  1.00 47.77           C
ATOM   3356  O   PHE A 752       6.103 -18.668  48.023  1.00 36.19           O
ATOM   3357  CB  PHE A 752       3.185 -20.205  48.299  1.00 61.75           C
ATOM   3358  CG  PHE A 752       2.002 -20.762  49.022  1.00 59.54           C
ATOM   3359  CD1 PHE A 752       2.152 -21.519  50.154  1.00 59.14           C
ATOM   3360  CD2 PHE A 752       0.728 -20.531  48.543  1.00 50.85           C
ATOM   3361  CE1 PHE A 752       1.053 -22.032  50.806  1.00 55.96           C
ATOM   3362  CE2 PHE A 752      -0.373 -21.042  49.189  1.00 50.89           C
ATOM   3363  CZ  PHE A 752      -0.208 -21.792  50.325  1.00 50.22           C
ATOM   3364  N   SER A 753       5.990 -20.840  47.547  1.00 47.61           N
ATOM   3365  CA  SER A 753       6.988 -20.733  46.494  1.00 56.26           C
ATOM   3366  C   SER A 753       6.288 -20.203  45.247  1.00 69.92           C
ATOM   3367  O   SER A 753       5.089 -20.387  45.069  1.00 85.09           O
ATOM   3368  CB  SER A 753       7.604 -22.084  46.193  1.00 54.31           C
ATOM   3369  OG  SER A 753       6.618 -23.085  46.137  1.00 52.31           O
ATOM   3370  N   GLU A 754       7.030 -19.567  44.360  1.00 77.04           N
ATOM   3371  CA  GLU A 754       6.428 -19.014  43.155  1.00 77.07           C
ATOM   3372  C   GLU A 754       5.648 -20.028  42.324  1.00 77.22           C
ATOM   3373  O   GLU A 754       4.545 -19.756  41.873  1.00 74.32           O
ATOM   3374  CB  GLU A 754       7.478 -18.323  42.321  1.00 85.28           C
ATOM   3375  CG  GLU A 754       7.741 -16.906  42.770  1.00 93.84           C
ATOM   3376  CD  GLU A 754       6.602 -15.985  42.407  1.00106.55           C
ATOM   3377  OE1 GLU A 754       6.398 -15.760  41.193  1.00111.73           O
ATOM   3378  OE2 GLU A 754       5.911 -15.502  43.333  1.00107.99           O
ATOM   3379  N   GLU A 755       6.201 -21.215  42.159  1.00 79.87           N
ATOM   3380  CA  GLU A 755       5.506 -22.236  41.411  1.00 85.99           C
ATOM   3381  C   GLU A 755       4.218 -22.590  42.144  1.00 85.12           C
ATOM   3382  O   GLU A 755       3.164 -22.704  41.537  1.00 93.64           O
ATOM   3383  CB  GLU A 755       6.391 -23.465  41.214  1.00 90.36           C
ATOM   3384  CG  GLU A 755       5.653 -24.785  41.308  1.00 98.94           C
ATOM   3385  CD  GLU A 755       6.407 -25.929  40.664  1.00110.52           C
ATOM   3386  OE1 GLU A 755       7.475 -26.299  41.182  1.00113.72           O
ATOM   3387  OE2 GLU A 755       5.928 -26.464  39.643  1.00115.28           O
ATOM   3388  N   THR A 756       4.298 -22.756  43.455  1.00 70.41           N
ATOM   3389  CA  THR A 756       3.117 -23.071  44.234  1.00 53.97           C
ATOM   3390  C   THR A 756       2.154 -21.900  44.238  1.00 54.90           C
ATOM   3391  O   THR A 756       0.954 -22.090  44.269  1.00 57.21           O
ATOM   3392  CB  THR A 756       3.463 -23.478  45.661  1.00 44.86           C
ATOM   3393  OG1 THR A 756       3.803 -24.860  45.678  1.00 56.77           O
ATOM   3394  CG2 THR A 756       2.287 -23.269  46.559  1.00 52.81           C
ATOM   3395  N   GLU A 757       2.658 -20.678  44.235  1.00 54.10           N
ATOM   3396  CA  GLU A 757       1.709 -19.574  44.161  1.00 55.60           C
ATOM   3397  C   GLU A 757       0.933 -19.613  42.850  1.00 61.12           C
ATOM   3398  O   GLU A 757      -0.196 -19.114  42.789  1.00 63.22           O
ATOM   3399  CB  GLU A 757       2.431 -18.236  44.336  1.00 53.61           C
ATOM   3400  CG  GLU A 757       1.522 -17.060  44.688  1.00 57.44           C
ATOM   3401  CD  GLU A 757       1.080 -17.054  46.158  1.00 61.87           C
ATOM   3402  OE1 GLU A 757       1.950 -17.159  47.072  1.00 53.89           O
ATOM   3403  OE2 GLU A 757      -0.147 -16.953  46.385  1.00 55.09           O
ATOM   3404  N   LYS A 758       1.513 -20.224  41.807  1.00 69.85           N
ATOM   3405  CA  LYS A 758       0.815 -20.397  40.533  1.00 75.60           C
ATOM   3406  C   LYS A 758      -0.344 -21.382  40.656  1.00 74.71           C
ATOM   3407  O   LYS A 758      -1.465 -21.088  40.230  1.00 73.76           O
ATOM   3408  CB  LYS A 758       1.784 -20.876  39.444  1.00 86.54           C
ATOM   3409  CG  LYS A 758       2.674 -19.815  38.799  1.00 85.53           C
ATOM   3410  CD  LYS A 758       3.472 -20.446  37.662  1.00 90.96           C
ATOM   3411  CE  LYS A 758       4.263 -19.407  36.878  1.00 89.75           C
ATOM   3412  NZ  LYS A 758       4.253 -19.709  35.411  1.00 90.85           N
ATOM   3413  N   LYS A 759      -0.083 -22.566  41.226  1.00 75.99           N
ATOM   3414  CA  LYS A 759      -1.071 -23.645  41.278  1.00 75.93           C
ATOM   3415  C   LYS A 759      -2.335 -23.255  42.039  1.00 82.24           C
ATOM   3416  O   LYS A 759      -3.364 -23.934  41.912  1.00 88.48           O
ATOM   3417  CB  LYS A 759      -0.452 -24.896  41.924  1.00 67.22           C
ATOM   3418  CG  LYS A 759       0.691 -25.538  41.141  1.00 68.68           C
ATOM   3419  CD  LYS A 759       1.229 -26.772  41.860  1.00 74.11           C
ATOM   3420  CE  LYS A 759       2.288 -27.505  41.024  1.00 85.74           C
ATOM   3421  NZ  LYS A 759       2.548 -28.887  41.529  1.00 88.92           N
ATOM   3422  N   PHE A 760      -2.285 -22.174  42.823  1.00 80.30           N
ATOM   3423  CA  PHE A 760      -3.417 -21.752  43.639  1.00 77.85           C
ATOM   3424  C   PHE A 760      -4.443 -20.952  42.834  1.00 82.51           C
ATOM   3425  O   PHE A 760      -5.585 -20.802  43.285  1.00 78.22           O
ATOM   3426  CB  PHE A 760      -2.857 -20.997  44.858  1.00 62.60           C
ATOM   3427  CG  PHE A 760      -3.744 -19.921  45.429  1.00 45.87           C
ATOM   3428  CD1 PHE A 760      -3.806 -18.671  44.832  1.00 42.94           C
ATOM   3429  CD2 PHE A 760      -4.452 -20.135  46.615  1.00 36.06           C
ATOM   3430  CE1 PHE A 760      -4.604 -17.676  45.369  1.00 35.11           C
ATOM   3431  CE2 PHE A 760      -5.251 -19.132  47.167  1.00 32.71           C
ATOM   3432  CZ  PHE A 760      -5.317 -17.909  46.552  1.00 30.35           C
ATOM   3433  N   GLU A 761      -4.078 -20.478  41.641  1.00 88.81           N
ATOM   3434  CA  GLU A 761      -5.000 -19.812  40.724  1.00 88.45           C
ATOM   3435  C   GLU A 761      -5.455 -20.698  39.559  1.00 92.75           C
ATOM   3436  O   GLU A 761      -6.265 -20.253  38.738  1.00 90.56           O
ATOM   3437  CB  GLU A 761      -4.359 -18.536  40.172  1.00 84.23           C
ATOM   3438  CG  GLU A 761      -4.460 -17.330  41.081  1.00 82.86           C
ATOM   3439  CD  GLU A 761      -3.122 -16.639  41.274  1.00 90.27           C
ATOM   3440  OE1 GLU A 761      -2.090 -17.347  41.235  1.00 98.12           O
ATOM   3441  OE2 GLU A 761      -3.100 -15.398  41.469  1.00 87.87           O
ATOM   3442  N   HIS A 762      -4.969 -21.936  39.472  1.00 93.79           N
ATOM   3443  CA  HIS A 762      -5.291 -22.835  38.362  1.00 91.39           C
ATOM   3444  C   HIS A 762      -5.696 -24.216  38.879  1.00 84.30           C
ATOM   3445  O   HIS A 762      -6.538 -24.340  39.769  1.00 78.65           O
ATOM   3446  CB  HIS A 762      -4.091 -22.952  37.413  1.00 96.84           C
ATOM   3447  CG  HIS A 762      -4.361 -23.737  36.164  1.00106.51           C
ATOM   3448  ND1 HIS A 762      -5.162 -23.264  35.143  1.00108.90           N
ATOM   3449  CD2 HIS A 762      -3.917 -24.952  35.762  1.00109.52           C
ATOM   3450  CE1 HIS A 762      -5.206 -24.159  34.173  1.00111.09           C
ATOM   3451  NE2 HIS A 762      -4.459 -25.191  34.521  1.00112.18           N
ATOM   3452  CA  CA  A 801       3.329  -6.281  57.095  1.00 28.90          CA
ATOM   3467  ZN  ZN  A 803     -14.484  -0.679  65.254  1.00 18.46          ZN
ATOM   3468  O   HOH A 901      10.772  23.539  53.571  1.00 56.86           O
ATOM   3469  O   HOH A 902      -9.880   9.806  57.710  1.00 50.14           O
ATOM   3470  O   HOH A 903      12.714 -12.112  64.255  1.00 24.73           O
ATOM   3471  O   HOH A 904      27.253 -25.380  64.373  1.00 33.35           O
ATOM   3472  O   HOH A 905      -5.118   3.887  54.283  1.00 33.00           O
ATOM   3473  O   HOH A 906       2.197 -13.034  67.300  1.00 32.93           O
ATOM   3474  O   HOH A 907      15.212  -8.438  56.574  1.00 18.08           O
ATOM   3475  O   HOH A 908      14.552  -4.273  66.822  1.00 48.40           O
ATOM   3476  O   HOH A 909     -25.693  -2.776  61.868  1.00 34.48           O
ATOM   3477  O   HOH A 910      -9.594   5.705  71.145  1.00 20.11           O
ATOM   3478  O   HOH A 911      28.127  25.470  44.867  1.00 39.93           O
ATOM   3479  O   HOH A 912      -2.730   7.160  70.219  1.00 39.23           O
ATOM   3480  O   HOH A 913      15.907  -2.108  62.923  1.00 43.55           O
ATOM   3481  O   HOH A 914       1.902   5.431  63.038  1.00 50.95           O
ATOM   3482  O   HOH A 915      -7.683  -6.510  80.035  1.00 53.51           O
ATOM   3483  O   HOH A 916     -23.645  -8.025  62.579  1.00 26.04           O
ATOM   3484  O   HOH A 917      25.519  19.159  53.255  1.00 45.76           O
ATOM   3485  O   HOH A 918     -18.231  -0.636  71.627  1.00 59.24           O
ATOM   3486  O   HOH A 919      -6.332 -22.221  55.641  1.00 67.18           O
ATOM   3487  O   HOH A 920      24.082  24.202  51.530  1.00 64.21           O
ATOM   3488  O   HOH A 921     -10.284  -5.999  71.086  1.00 31.63           O
ATOM   3489  O   HOH A 922     -10.201   3.808  76.748  1.00 34.26           O
ATOM   3490  O   HOH A 923       0.057 -11.528  77.633  1.00 35.28           O
ATOM   3491  O   HOH A 924      14.582 -16.547  72.483  1.00 39.22           O
ATOM   3492  O   HOH A 925       7.394  11.473  44.368  1.00 45.66           O
ATOM   3493  O   HOH A 926       4.196  18.216  55.308  1.00 37.88           O
ATOM   3494  O   HOH A 927       8.107  -8.899  61.222  1.00 18.81           O
ATOM   3495  O   HOH A 928      -6.797   5.936  55.885  1.00 31.92           O
ATOM   3496  O   HOH A 929      -5.665 -23.714  44.900  1.00 47.19           O
ATOM   3497  O   HOH A 930     -11.065 -19.773  65.636  1.00 37.17           O
ATOM   3498  O   HOH A 931      -8.971  -6.720  48.601  1.00 28.24           O
ATOM   3499  O   HOH A 932       4.454   6.791  47.192  1.00 36.32           O
ATOM   3500  O   HOH A 933     -12.168 -23.811  56.949  1.00 47.65           O
ATOM   3501  O   HOH A 934     -13.764   3.282  54.975  1.00 24.86           O
ATOM   3502  O   HOH A 935      20.370 -30.441  66.658  1.00 29.49           O
ATOM   3503  O   HOH A 936       2.659  -0.814  73.595  1.00 24.51           O
ATOM   3504  O   HOH A 937     -12.449  13.841  62.999  1.00 24.40           O
ATOM   3505  O   HOH A 938      24.033 -25.062  67.177  1.00 35.77           O
ATOM   3506  O   HOH A 939      26.125 -21.195  49.706  1.00 42.67           O
ATOM   3507  O   HOH A 940      25.447 -29.673  59.993  1.00 58.48           O
ATOM   3508  O   HOH A 941     -26.553  -5.765  62.256  1.00 28.61           O
ATOM   3509  O   HOH A 942     -11.136   6.854  60.721  1.00 20.23           O
ATOM   3510  O   HOH A 943      13.514 -20.690  72.937  1.00 45.80           O
ATOM   3511  O   HOH A 944       4.290   5.588  59.978  1.00 34.61           O
ATOM   3512  O   HOH A 945      -8.007 -13.606  60.633  1.00 26.83           O
ATOM   3513  O   HOH A 946       6.717 -15.771  58.499  1.00 27.88           O
ATOM   3514  O   HOH A 947       9.033  -1.777  54.481  1.00 24.44           O
ATOM   3515  O   HOH A 948      23.319  24.541  47.317  1.00 39.70           O
ATOM   3516  O   HOH A 949     -17.259 -16.873  67.861  1.00 32.25           O
ATOM   3517  O   HOH A 950       9.327   3.232  61.378  1.00 31.26           O
ATOM   3518  O   HOH A 951       7.217 -11.966  50.572  1.00 39.66           O
ATOM   3519  O   HOH A 952     -29.649 -13.375  60.523  1.00 36.73           O
ATOM   3520  O   HOH A 953     -22.864 -10.849  69.235  1.00 44.82           O
ATOM   3521  O   HOH A 954      -5.351   3.082  75.034  1.00 21.96           O
ATOM   3522  O   HOH A 955       7.074 -11.581  54.216  1.00 32.15           O
ATOM   3523  O   HOH A 956       4.915 -13.093  52.586  1.00 21.53           O
ATOM   3524  O   HOH A 957      23.989  17.586  37.940  1.00 52.15           O
ATOM   3525  O   HOH A 958      10.283 -21.798  75.207  1.00 49.73           O
ATOM   3526  O   HOH A 959     -15.399 -21.577  57.482  1.00 23.50           O
ATOM   3527  O   HOH A 960       4.884   2.897  61.639  1.00 24.47           O
ATOM   3528  O   HOH A 961      18.377 -23.376  65.988  1.00 19.24           O
ATOM   3529  O   HOH A 962      -0.257 -18.214  54.821  1.00 43.34           O
ATOM   3530  O   HOH A 963      14.405   1.720  54.924  1.00 35.19           O
ATOM   3531  O   HOH A 964     -35.749  -7.050  56.935  1.00 49.31           O
ATOM   3532  O   HOH A 965      -2.399   3.250  75.914  1.00 32.00           O
ATOM   3533  O   HOH A 966       2.009 -10.501  67.225  1.00 39.38           O
ATOM   3534  O   HOH A 967      13.950  -0.695  54.410  1.00 27.86           O
ATOM   3535  O   HOH A 968     -24.034   3.785  50.708  1.00 38.32           O
ATOM   3536  O   HOH A 969      13.105 -17.617  62.244  1.00 26.43           O
ATOM   3537  O   HOH A 970      -1.444 -15.677  58.911  1.00 31.71           O
ATOM   3538  O   HOH A 971      19.822  -0.166  64.008  1.00 56.46           O
ATOM   3539  O   HOH A 972     -22.940 -14.944  63.793  1.00 36.54           O
ATOM   3540  O   HOH A 973     -14.581 -23.709  61.259  1.00 22.56           O
ATOM   3541  O   HOH A 974     -13.247 -15.279  65.673  1.00 25.86           O
ATOM   3542  O   HOH A 975      15.355  10.814  66.499  1.00 40.45           O
ATOM   3543  O   HOH A 976      -1.796  -9.874  55.799  1.00 28.79           O
ATOM   3544  O   HOH A 977      22.609  17.750  57.094  1.00 45.53           O
ATOM   3545  O   HOH A 978      23.621   9.536  56.790  1.00 31.23           O
ATOM   3546  O   HOH A 979      10.432 -20.145  66.643  1.00 31.78           O
ATOM   3547  O   HOH A 980     -12.297  -8.725  69.569  1.00 30.98           O
ATOM   3548  O   HOH A 981      -2.341  -4.354  80.701  1.00 37.10           O
ATOM   3549  O   HOH A 982      18.984 -11.086  70.256  1.00 58.84           O
ATOM   3550  O   HOH A 983     -18.495 -21.803  55.831  1.00 30.75           O
ATOM   3551  O   HOH A 984       4.510   5.069  49.582  1.00 38.22           O
ATOM   3552  O   HOH A 985      13.510 -26.998  71.697  1.00 45.86           O
ATOM   3553  O   HOH A 986      -5.168 -14.343  39.854  1.00 49.98           O
ATOM   3554  O   HOH A 987     -15.088 -22.431  54.617  1.00 38.57           O
ATOM   3555  O   HOH A 988       1.103 -10.509  50.561  1.00 32.15           O
ATOM   3556  O   HOH A 989     -12.366  -3.003  48.314  1.00 34.67           O
ATOM   3557  O   HOH A 990     -15.985   3.856  58.420  1.00 28.22           O
ATOM   3558  O   HOH A 991     -25.222  -3.552  65.558  1.00 58.75           O
ATOM   3559  O   HOH A 992      -7.368   7.462  58.539  1.00 46.40           O
ATOM   3560  O   HOH A 993     -13.286  -3.414  71.335  1.00 38.25           O
ATOM   3561  O   HOH A 994     -12.302  -0.927  73.570  1.00 17.06           O
ATOM   3562  O   HOH A 995      -4.578   7.804  60.935  1.00 36.21           O
ATOM   3563  O   HOH A 996      -3.303   2.463  54.154  1.00 36.36           O
ATOM   3564  O   HOH A 997       1.299 -19.228  63.845  1.00 36.19           O
ATOM   3565  O   HOH A 998       7.957  -4.003  51.892  1.00 32.47           O
ATOM   3566  O   HOH A 999      20.965  -1.735  53.693  1.00 38.25           O
ATOM   3567  O   HOH A1000      -4.683  13.607  71.673  1.00 39.52           O
ATOM   3568  O   HOH A1001      24.927  13.108  53.430  1.00 55.59           O
ATOM   3569  O   HOH A1002     -16.560   0.303  51.688  1.00 43.55           O
ATOM   3570  O   HOH A1003      13.763   2.981  67.428  1.00 41.55           O
ATOM   3571  O   HOH A1004      10.629 -15.338  48.480  1.00 22.12           O
ATOM   3572  O   HOH A1005     -24.774 -12.932  63.210  1.00 31.55           O
ATOM   3573  O   HOH A1006     -15.153   5.487  61.574  1.00 40.00           O
ATOM   3574  O   HOH A1007       3.420 -18.096  68.160  1.00 37.76           O
ATOM   3575  O   HOH A1008      19.333 -22.651  73.378  1.00 43.32           O
ATOM   3576  O   HOH A1009       7.150   1.066  69.967  1.00 38.85           O
ATOM   3577  O   HOH A1010      22.359  14.246  55.761  1.00 32.05           O
ATOM   3578  O   HOH A1011      -6.914 -20.902  65.932  1.00 36.01           O
ATOM   3579  O   HOH A1012     -14.497  -8.017  67.910  1.00 33.96           O
ATOM   3580  O   HOH A1013     -18.940   3.184  74.096  1.00 55.58           O
ATOM   3581  O   HOH A1014      11.871 -23.525  73.805  1.00 50.15           O
ATOM   3582  O   HOH A1015       1.612 -17.208  73.185  1.00 44.19           O
ATOM   3583  O   HOH A1016      -5.713  15.707  68.389  1.00 27.80           O
ATOM   3584  O   HOH A1017      -2.726 -11.352  76.601  1.00 32.50           O
ATOM   3585  O   HOH A1018      16.758  -6.902  54.590  1.00 41.29           O
ATOM   3586  O   HOH A1019      10.453   9.030  64.045  1.00 46.02           O
ATOM   3587  O   HOH A1020      15.671   4.873  66.231  1.00 35.43           O
ATOM   3588  O   HOH A1021      14.912  -9.031  52.073  1.00 46.02           O
ATOM   3589  O   HOH A1022       3.434   3.834  63.714  1.00 38.96           O
ATOM   3590  O   HOH A1023     -22.161 -20.978  55.920  1.00 41.73           O
ATOM   3591  O   HOH A1024       4.373   4.480  69.882  1.00 44.75           O
ATOM   3592  O   HOH A1025     -14.391  -0.668  72.509  1.00 20.15           O
ATOM   3593  O   HOH A1026     -24.116 -10.913  64.357  1.00 37.55           O
ATOM   3594  O   HOH A1027       5.273   3.164  71.432  1.00 64.97           O
ATOM   3595  O   HOH A1028       4.042   6.591  44.558  1.00 46.70           O
ATOM   3596  O   HOH A1029      23.572  -2.839  54.197  1.00 50.19           O
ATOM   3597  O   HOH A1030      25.622 -26.189  67.350  1.00 42.87           O
ATOM   3598  O   HOH A1031      15.005 -19.510  74.162  1.00 40.60           O
ATOM   3599  O   HOH A1032     -22.874 -27.296  57.246  1.00 40.12           O
ATOM   3600  O   HOH A1033      -7.768   8.041  77.277  1.00 57.93           O
ATOM   3601  O   HOH A1034       2.701  16.252  54.641  1.00 42.06           O
ATOM   3602  O   HOH A1035      -5.252 -28.072  47.502  1.00 51.67           O
ATOM   3603  O   HOH A1036     -13.723  -5.582  68.645  1.00 41.13           O
ATOM   3604  O   HOH A1037      -8.973   5.803  78.599  1.00 46.26           O
ATOM   3605  O   HOH A1038     -17.615   6.217  75.265  1.00 50.41           O
ATOM   3606  O   HOH A1039     -14.141   6.183  59.825  1.00 41.47           O
ATOM   3607  O   HOH A1040       3.543  17.898  58.434  1.00 58.08           O
ATOM   3608  O   HOH A1041      13.414  29.811  52.781  1.00 52.84           O
ATOM   3609  O   HOH A1042      14.604   8.246  65.875  1.00 47.12           O
ATOM   3610  O   HOH A1043      -7.685   7.427  54.467  1.00 40.26           O
ATOM   3611  O   HOH A1044      -7.646 -28.167  47.581  1.00 46.77           O
ATOM   3612  O   HOH A1045     -10.908 -12.525  71.279  1.00 36.17           O
ATOM   3613  O   HOH A1046     -10.504 -14.781  72.681  1.00 52.78           O
ATOM   3614  O   HOH A1047       7.283   3.574  62.932  1.00 27.14           O
ATOM   3615  O   HOH A1048       6.376   6.082  63.757  1.00 34.74           O
ATOM   3616  O   HOH A1049     -19.607  -0.569  41.533  1.00 46.27           O
ATOM   3617  O   HOH A1050       5.077   5.109  65.836  1.00 45.24           O
ATOM   3618  O   HOH A1051     -18.712  12.125  66.854  1.00 29.57           O
ATOM   3619  O   HOH A1052      -7.311 -28.382  45.435  1.00 45.29           O
ATOM   3620  O   HOH A1053      -4.968 -29.847  49.075  1.00 50.29           O
ATOM   3621  O   HOH A1054      23.475  10.530  60.058  1.00 46.70           O
ATOM   3622  O   HOH A1055     -18.773  -2.482  40.940  1.00 45.04           O
END
