# Supplementary material for: Redox Potentials of Disulfide Bonds in LOXL2 Studied by Nonequilibrium Alchemical Simulation
Source: Front Chem. 2021 Dec 14;9:797036. doi: 10.3389/fchem.2021.797036 (PMC8713139; doi:10.3389/fchem.2021.797036)
Supplement: Supplementary file 2 [file DataSheet2.ZIP › Raw Date for Redox potential LOXL2-797036/Figure 3/3SRCR_LOXL2.pdb]

REMARK   73.095   61.487  137.883  90.00 102.33  90.00 P 1           1
ATOM      1  N   GLU A 322      -3.443  -5.256 -19.481  1.00 86.69           N
ATOM      2  CA  GLU A 322      -3.401  -6.302 -18.464  1.00 89.00           C
ATOM      3  C   GLU A 322      -4.173  -5.848 -17.225  1.00 84.17           C
ATOM      4  O   GLU A 322      -4.383  -4.653 -17.033  1.00 87.87           O
ATOM      5  CB  GLU A 322      -1.954  -6.644 -18.112  1.00 96.19           C
ATOM      6  CG  GLU A 322      -1.763  -8.003 -17.470  1.00102.27           C
ATOM      7  CD  GLU A 322      -0.650  -7.988 -16.440  1.00111.04           C
ATOM      8  OE1 GLU A 322      -0.308  -6.882 -15.971  1.00115.29           O
ATOM      9  OE2 GLU A 322      -0.121  -9.073 -16.099  1.00112.95           O
ATOM     10  N   GLN A 323      -4.600  -6.806 -16.394  1.00 76.68           N
ATOM     11  CA  GLN A 323      -5.471  -6.527 -15.252  1.00 61.84           C
ATOM     12  C   GLN A 323      -4.655  -6.512 -13.971  1.00 49.43           C
ATOM     13  O   GLN A 323      -4.052  -7.543 -13.637  1.00 57.16           O
ATOM     14  CB  GLN A 323      -6.573  -7.582 -15.149  1.00 62.08           C
ATOM     15  CG  GLN A 323      -8.006  -7.056 -15.256  1.00 63.61           C
ATOM     16  CD  GLN A 323      -8.466  -6.315 -14.009  1.00 66.53           C
ATOM     17  OE1 GLN A 323      -9.415  -5.544 -14.049  1.00 63.78           O
ATOM     18  NE2 GLN A 323      -7.794  -6.561 -12.894  1.00 72.74           N
ATOM     19  N   PRO A 324      -4.620  -5.416 -13.210  1.00 38.65           N
ATOM     20  CA  PRO A 324      -3.834  -5.406 -11.975  1.00 40.50           C
ATOM     21  C   PRO A 324      -4.576  -6.158 -10.885  1.00 33.36           C
ATOM     22  O   PRO A 324      -5.801  -6.269 -10.897  1.00 40.90           O
ATOM     23  CB  PRO A 324      -3.710  -3.912 -11.650  1.00 48.22           C
ATOM     24  CG  PRO A 324      -5.032  -3.365 -12.100  1.00 49.75           C
ATOM     25  CD  PRO A 324      -5.482  -4.222 -13.298  1.00 50.63           C
ATOM     26  N   LEU A 325      -3.813  -6.715  -9.953  1.00 28.70           N
ATOM     27  CA  LEU A 325      -4.384  -7.564  -8.920  1.00 24.19           C
ATOM     28  C   LEU A 325      -4.334  -6.897  -7.562  1.00 30.27           C
ATOM     29  O   LEU A 325      -4.714  -7.507  -6.553  1.00 23.80           O
ATOM     30  CB  LEU A 325      -3.665  -8.914  -8.887  1.00 39.88           C
ATOM     31  CG  LEU A 325      -3.624  -9.753 -10.179  1.00 50.44           C
ATOM     32  CD1 LEU A 325      -5.007  -9.943 -10.787  1.00 36.05           C
ATOM     33  CD2 LEU A 325      -2.644  -9.197 -11.224  1.00 61.12           C
ATOM     34  N   VAL A 326      -3.894  -5.641  -7.524  1.00 30.03           N
ATOM     35  CA  VAL A 326      -3.679  -4.921  -6.279  1.00 28.05           C
ATOM     36  C   VAL A 326      -3.763  -3.455  -6.630  1.00 30.19           C
ATOM     37  O   VAL A 326      -3.414  -3.049  -7.743  1.00 32.80           O
ATOM     38  CB  VAL A 326      -2.324  -5.282  -5.622  1.00 31.99           C
ATOM     39  CG1 VAL A 326      -1.196  -4.774  -6.437  1.00 24.64           C
ATOM     40  CG2 VAL A 326      -2.249  -4.689  -4.222  1.00 37.00           C
ATOM     41  N   ARG A 327      -4.245  -2.659  -5.688  1.00 33.64           N
ATOM     42  CA  ARG A 327      -4.366  -1.239  -5.911  1.00 17.69           C
ATOM     43  C   ARG A 327      -4.458  -0.599  -4.553  1.00 22.26           C
ATOM     44  O   ARG A 327      -4.675  -1.263  -3.549  1.00 22.35           O
ATOM     45  CB  ARG A 327      -5.606  -0.908  -6.717  1.00 18.15           C
ATOM     46  CG  ARG A 327      -6.901  -1.252  -5.965  1.00 24.25           C
ATOM     47  CD  ARG A 327      -8.119  -1.160  -6.885  1.00 18.79           C
ATOM     48  NE  ARG A 327      -9.313  -1.325  -6.082  1.00 29.10           N
ATOM     49  CZ  ARG A 327     -10.545  -1.342  -6.559  1.00 25.16           C
ATOM     50  NH1 ARG A 327     -11.570  -1.478  -5.732  1.00 25.25           N
ATOM     51  NH2 ARG A 327     -10.745  -1.202  -7.850  1.00 27.52           N
ATOM     52  N   LEU A 328      -4.290   0.702  -4.543  1.00 24.46           N
ATOM     53  CA  LEU A 328      -4.360   1.533  -3.357  1.00 21.58           C
ATOM     54  C   LEU A 328      -5.584   2.419  -3.520  1.00 26.18           C
ATOM     55  O   LEU A 328      -5.854   2.866  -4.636  1.00 19.86           O
ATOM     56  CB  LEU A 328      -3.072   2.385  -3.236  1.00 16.16           C
ATOM     57  CG  LEU A 328      -1.777   1.557  -3.298  1.00 16.54           C
ATOM     58  CD1 LEU A 328      -0.519   2.383  -3.112  1.00 17.60           C
ATOM     59  CD2 LEU A 328      -1.769   0.341  -2.319  1.00 16.20           C
ATOM     60  N   ARG A 329      -6.342   2.621  -2.426  1.00 21.89           N
ATOM     61  CA  ARG A 329      -7.438   3.586  -2.359  1.00 29.62           C
ATOM     62  C   ARG A 329      -7.266   4.441  -1.120  1.00 23.94           C
ATOM     63  O   ARG A 329      -6.507   4.103  -0.213  1.00 26.98           O
ATOM     64  CB  ARG A 329      -8.851   2.932  -2.277  1.00 20.14           C
ATOM     65  CG  ARG A 329      -9.200   2.008  -3.420  1.00 17.37           C
ATOM     66  CD  ARG A 329      -9.642   2.806  -4.594  1.00 17.39           C
ATOM     67  NE  ARG A 329      -8.655   2.782  -5.662  1.00 29.26           N
ATOM     68  CZ  ARG A 329      -8.908   2.398  -6.893  1.00 18.42           C
ATOM     69  NH1 ARG A 329      -7.950   2.414  -7.769  1.00 27.51           N
ATOM     70  NH2 ARG A 329     -10.107   2.002  -7.257  1.00 22.38           N
ATOM     71  N   GLY A 330      -8.011   5.547  -1.085  1.00 18.66           N
ATOM     72  CA  GLY A 330      -7.891   6.532  -0.019  1.00 17.36           C
ATOM     73  C   GLY A 330      -6.477   7.073  -0.040  1.00 35.04           C
ATOM     74  O   GLY A 330      -5.609   6.631  -0.783  1.00 48.77           O
ATOM     75  N   GLY A 331      -6.243   8.054   0.796  1.00 45.77           N
ATOM     76  CA  GLY A 331      -4.884   8.548   0.778  1.00 49.55           C
ATOM     77  C   GLY A 331      -4.569   9.433  -0.412  1.00 38.73           C
ATOM     78  O   GLY A 331      -4.974   9.195  -1.561  1.00 24.76           O
ATOM     79  N   ALA A 332      -3.777  10.448  -0.113  1.00 46.42           N
ATOM     80  CA  ALA A 332      -3.692  11.677  -0.881  1.00 49.22           C
ATOM     81  C   ALA A 332      -2.655  11.602  -1.977  1.00 44.53           C
ATOM     82  O   ALA A 332      -2.880  12.101  -3.087  1.00 42.34           O
ATOM     83  CB  ALA A 332      -3.356  12.826   0.065  1.00 42.18           C
ATOM     84  N   TYR A 333      -1.541  10.952  -1.683  1.00 37.18           N
ATOM     85  CA  TYR A 333      -0.412  10.883  -2.586  1.00 33.37           C
ATOM     86  C   TYR A 333      -0.397   9.544  -3.309  1.00 26.92           C
ATOM     87  O   TYR A 333      -0.687   8.500  -2.718  1.00 32.32           O
ATOM     88  CB  TYR A 333       0.891  11.114  -1.812  1.00 29.73           C
ATOM     89  CG  TYR A 333       0.818  12.349  -0.957  1.00 22.72           C
ATOM     90  CD1 TYR A 333       0.930  13.594  -1.524  1.00 22.86           C
ATOM     91  CD2 TYR A 333       0.600  12.266   0.414  1.00 29.04           C
ATOM     92  CE1 TYR A 333       0.810  14.752  -0.766  1.00 38.32           C
ATOM     93  CE2 TYR A 333       0.484  13.426   1.208  1.00 22.60           C
ATOM     94  CZ  TYR A 333       0.593  14.662   0.609  1.00 38.65           C
ATOM     95  OH  TYR A 333       0.496  15.823   1.378  1.00 52.43           O
ATOM     96  N   ILE A 334      -0.094   9.602  -4.607  1.00 29.13           N
ATOM     97  CA  ILE A 334       0.246   8.429  -5.402  1.00 35.26           C
ATOM     98  C   ILE A 334       1.237   7.546  -4.647  1.00 29.13           C
ATOM     99  O   ILE A 334       2.210   8.033  -4.063  1.00 34.61           O
ATOM    100  CB  ILE A 334       0.844   8.904  -6.744  1.00 38.24           C
ATOM    101  CG1 ILE A 334       0.037  10.081  -7.305  1.00 34.87           C
ATOM    102  CG2 ILE A 334       0.971   7.765  -7.737  1.00 39.77           C
ATOM    103  CD1 ILE A 334      -0.841   9.736  -8.468  1.00 41.08           C
ATOM    104  N   GLY A 335       1.004   6.241  -4.671  1.00 25.08           N
ATOM    105  CA  GLY A 335       1.884   5.367  -3.934  1.00 29.06           C
ATOM    106  C   GLY A 335       1.589   5.233  -2.456  1.00 31.05           C
ATOM    107  O   GLY A 335       2.443   4.727  -1.719  1.00 37.32           O
ATOM    108  N   GLU A 336       0.412   5.655  -1.999  1.00 25.77           N
ATOM    109  CA  GLU A 336       0.015   5.569  -0.598  1.00 22.76           C
ATOM    110  C   GLU A 336      -1.453   5.177  -0.558  1.00 20.26           C
ATOM    111  O   GLU A 336      -2.258   5.737  -1.310  1.00 20.61           O
ATOM    112  CB  GLU A 336       0.233   6.912   0.088  1.00 33.76           C
ATOM    113  CG  GLU A 336      -0.446   7.101   1.415  1.00 50.29           C
ATOM    114  CD  GLU A 336      -0.277   8.517   1.948  1.00 55.27           C
ATOM    115  OE1 GLU A 336       0.876   8.910   2.216  1.00 56.34           O
ATOM    116  OE2 GLU A 336      -1.296   9.233   2.092  1.00 59.88           O
ATOM    117  N   GLY A 337      -1.818   4.231   0.296  1.00 26.11           N
ATOM    118  CA  GLY A 337      -3.228   3.988   0.516  1.00 23.37           C
ATOM    119  C   GLY A 337      -3.511   2.596   1.046  1.00 29.59           C
ATOM    120  O   GLY A 337      -2.612   1.822   1.376  1.00 32.61           O
ATOM    121  N   ARG A 338      -4.800   2.309   1.124  1.00 22.54           N
ATOM    122  CA  ARG A 338      -5.264   1.024   1.607  1.00 20.32           C
ATOM    123  C   ARG A 338      -4.966  -0.008   0.542  1.00 25.22           C
ATOM    124  O   ARG A 338      -5.196   0.243  -0.640  1.00 31.69           O
ATOM    125  CB  ARG A 338      -6.763   1.102   1.898  1.00 19.31           C
ATOM    126  CG  ARG A 338      -7.451  -0.222   1.982  1.00 38.71           C
ATOM    127  CD  ARG A 338      -8.835  -0.048   2.515  1.00 41.84           C
ATOM    128  NE  ARG A 338      -9.821   0.276   1.492  1.00 39.19           N
ATOM    129  CZ  ARG A 338     -10.290   1.495   1.251  1.00 24.25           C
ATOM    130  NH1 ARG A 338      -9.838   2.551   1.938  1.00 19.30           N
ATOM    131  NH2 ARG A 338     -11.201   1.648   0.307  1.00 34.40           N
ATOM    132  N   VAL A 339      -4.416  -1.148   0.949  1.00 30.54           N
ATOM    133  CA  VAL A 339      -4.131  -2.200  -0.018  1.00 15.39           C
ATOM    134  C   VAL A 339      -5.429  -2.925  -0.323  1.00 15.60           C
ATOM    135  O   VAL A 339      -6.178  -3.270   0.586  1.00 22.74           O
ATOM    136  CB  VAL A 339      -3.072  -3.172   0.514  1.00 15.63           C
ATOM    137  CG1 VAL A 339      -3.011  -4.391  -0.388  1.00 19.85           C
ATOM    138  CG2 VAL A 339      -1.713  -2.526   0.548  1.00 15.82           C
ATOM    139  N   GLU A 340      -5.722  -3.113  -1.594  1.00 16.05           N
ATOM    140  CA  GLU A 340      -6.894  -3.881  -1.978  1.00 30.57           C
ATOM    141  C   GLU A 340      -6.457  -4.795  -3.100  1.00 35.45           C
ATOM    142  O   GLU A 340      -5.567  -4.463  -3.885  1.00 41.15           O
ATOM    143  CB  GLU A 340      -8.095  -3.034  -2.429  1.00 16.83           C
ATOM    144  CG  GLU A 340      -8.874  -2.348  -1.344  1.00 33.82           C
ATOM    145  CD  GLU A 340      -9.968  -1.442  -1.931  1.00 35.59           C
ATOM    146  OE1 GLU A 340     -10.037  -1.344  -3.193  1.00 23.36           O
ATOM    147  OE2 GLU A 340     -10.743  -0.833  -1.140  1.00 33.75           O
ATOM    148  N   VAL A 341      -7.070  -5.965  -3.140  1.00 31.31           N
ATOM    149  CA  VAL A 341      -6.555  -7.071  -3.924  1.00 19.08           C
ATOM    150  C   VAL A 341      -7.703  -7.729  -4.677  1.00 29.50           C
ATOM    151  O   VAL A 341      -8.809  -7.862  -4.144  1.00 27.06           O
ATOM    152  CB  VAL A 341      -5.827  -8.041  -2.985  1.00 28.82           C
ATOM    153  CG1 VAL A 341      -6.110  -9.475  -3.330  1.00 43.16           C
ATOM    154  CG2 VAL A 341      -4.386  -7.728  -3.013  1.00 18.74           C
ATOM    155  N   LEU A 342      -7.421  -8.160  -5.898  1.00 36.47           N
ATOM    156  CA  LEU A 342      -8.390  -8.821  -6.750  1.00 35.19           C
ATOM    157  C   LEU A 342      -8.357 -10.329  -6.607  1.00 37.03           C
ATOM    158  O   LEU A 342      -7.448 -10.978  -7.079  1.00 39.66           O
ATOM    159  CB  LEU A 342      -8.153  -8.455  -8.205  1.00 35.98           C
ATOM    160  CG  LEU A 342      -9.356  -8.642  -9.123  1.00 45.04           C
ATOM    161  CD1 LEU A 342     -10.640  -8.265  -8.420  1.00 41.93           C
ATOM    162  CD2 LEU A 342      -9.180  -7.798 -10.363  1.00 46.43           C
ATOM    163  N   LYS A 343      -9.382 -10.865  -5.966  1.00 38.06           N
ATOM    164  CA  LYS A 343      -9.533 -12.285  -5.710  1.00 39.83           C
ATOM    165  C   LYS A 343     -10.974 -12.656  -6.040  1.00 50.61           C
ATOM    166  O   LYS A 343     -11.892 -12.004  -5.578  1.00 67.15           O
ATOM    167  CB  LYS A 343      -9.263 -12.534  -4.238  1.00 41.22           C
ATOM    168  CG  LYS A 343      -8.443 -13.758  -3.933  1.00 45.09           C
ATOM    169  CD  LYS A 343      -6.974 -13.432  -3.801  1.00 55.74           C
ATOM    170  CE  LYS A 343      -6.201 -14.699  -3.527  1.00 67.05           C
ATOM    171  NZ  LYS A 343      -6.702 -15.416  -2.332  1.00 78.95           N
ATOM    172  N   ASN A 344     -11.171 -13.700  -6.837  1.00 56.23           N
ATOM    173  CA  ASN A 344     -12.494 -14.151  -7.299  1.00 69.19           C
ATOM    174  C   ASN A 344     -13.288 -13.069  -8.039  1.00 70.26           C
ATOM    175  O   ASN A 344     -14.498 -13.012  -7.929  1.00 64.76           O
ATOM    176  CB  ASN A 344     -13.395 -14.762  -6.198  1.00 76.71           C
ATOM    177  CG  ASN A 344     -12.644 -15.570  -5.162  1.00 79.52           C
ATOM    178  OD1 ASN A 344     -12.699 -15.264  -3.977  1.00 82.68           O
ATOM    179  ND2 ASN A 344     -12.005 -16.643  -5.591  1.00 72.86           N
ATOM    180  N   GLY A 345     -12.613 -12.223  -8.801  1.00 71.09           N
ATOM    181  CA  GLY A 345     -13.274 -11.161  -9.531  1.00 60.96           C
ATOM    182  C   GLY A 345     -13.755 -10.003  -8.684  1.00 56.28           C
ATOM    183  O   GLY A 345     -14.319  -9.063  -9.205  1.00 72.32           O
ATOM    184  N   GLU A 346     -13.534 -10.066  -7.383  1.00 48.33           N
ATOM    185  CA  GLU A 346     -13.949  -9.010  -6.474  1.00 38.29           C
ATOM    186  C   GLU A 346     -12.721  -8.382  -5.842  1.00 35.34           C
ATOM    187  O   GLU A 346     -11.792  -9.089  -5.438  1.00 35.87           O
ATOM    188  CB  GLU A 346     -14.826  -9.562  -5.355  1.00 43.36           C
ATOM    189  CG  GLU A 346     -16.298  -9.256  -5.445  1.00 64.06           C
ATOM    190  CD  GLU A 346     -17.087 -10.132  -4.493  1.00 79.32           C
ATOM    191  OE1 GLU A 346     -16.476 -10.612  -3.507  1.00 83.26           O
ATOM    192  OE2 GLU A 346     -18.294 -10.365  -4.749  1.00 83.78           O
ATOM    193  N   TRP A 347     -12.719  -7.060  -5.750  1.00 34.64           N
ATOM    194  CA  TRP A 347     -11.694  -6.428  -4.943  1.00 27.21           C
ATOM    195  C   TRP A 347     -12.048  -6.595  -3.467  1.00 31.86           C
ATOM    196  O   TRP A 347     -13.212  -6.753  -3.097  1.00 25.97           O
ATOM    197  CB  TRP A 347     -11.548  -4.946  -5.306  1.00 20.97           C
ATOM    198  CG  TRP A 347     -10.941  -4.721  -6.655  1.00 21.43           C
ATOM    199  CD1 TRP A 347     -11.607  -4.539  -7.847  1.00 26.03           C
ATOM    200  CD2 TRP A 347      -9.547  -4.673  -6.969  1.00 20.88           C
ATOM    201  NE1 TRP A 347     -10.705  -4.363  -8.871  1.00 24.19           N
ATOM    202  CE2 TRP A 347      -9.438  -4.451  -8.355  1.00 24.87           C
ATOM    203  CE3 TRP A 347      -8.378  -4.822  -6.210  1.00 19.87           C
ATOM    204  CZ2 TRP A 347      -8.215  -4.358  -8.991  1.00 24.75           C
ATOM    205  CZ3 TRP A 347      -7.173  -4.739  -6.833  1.00 26.90           C
ATOM    206  CH2 TRP A 347      -7.089  -4.509  -8.220  1.00 31.47           C
ATOM    207  N   GLY A 348     -11.030  -6.561  -2.620  1.00 29.36           N
ATOM    208  CA  GLY A 348     -11.246  -6.749  -1.199  1.00 25.61           C
ATOM    209  C   GLY A 348      -9.962  -6.441  -0.468  1.00 26.93           C
ATOM    210  O   GLY A 348      -8.887  -6.390  -1.074  1.00 18.06           O
ATOM    211  N   THR A 349     -10.098  -6.238   0.859  1.00 18.02           N
ATOM    212  CA  THR A 349      -9.015  -5.641   1.619  1.00 17.07           C
ATOM    213  C   THR A 349      -8.126  -6.716   2.212  1.00 27.13           C
ATOM    214  O   THR A 349      -8.375  -7.905   2.033  1.00 48.50           O
ATOM    215  CB  THR A 349      -9.558  -4.727   2.689  1.00 17.51           C
ATOM    216  OG1 THR A 349     -10.266  -5.503   3.642  1.00 17.52           O
ATOM    217  CG2 THR A 349     -10.452  -3.732   2.090  1.00 17.03           C
ATOM    218  N   VAL A 350      -7.048  -6.310   2.882  1.00 26.46           N
ATOM    219  CA  VAL A 350      -6.213  -7.251   3.621  1.00 16.78           C
ATOM    220  C   VAL A 350      -6.193  -6.834   5.090  1.00 31.88           C
ATOM    221  O   VAL A 350      -6.042  -5.643   5.399  1.00 34.55           O
ATOM    222  CB  VAL A 350      -4.798  -7.372   3.021  1.00 32.21           C
ATOM    223  CG1 VAL A 350      -4.771  -6.839   1.592  1.00 19.23           C
ATOM    224  CG2 VAL A 350      -3.735  -6.748   3.910  1.00 39.10           C
ATOM    225  N   CYS A 351      -6.423  -7.813   5.984  1.00 17.26           N
ATOM    226  CA  CYS A 351      -6.411  -7.572   7.425  1.00 26.80           C
ATOM    227  C   CYS A 351      -4.989  -7.305   7.918  1.00 32.76           C
ATOM    228  O   CYS A 351      -4.023  -7.877   7.392  1.00 27.70           O
ATOM    229  CB  CYS A 351      -7.010  -8.770   8.149  1.00 25.96           C
ATOM    230  SG  CYS A 351      -7.252  -8.557   9.937  1.00 43.67           S
ATOM    231  N   ASP A 352      -4.849  -6.448   8.947  1.00 26.19           N
ATOM    232  CA  ASP A 352      -3.512  -5.981   9.308  1.00 19.66           C
ATOM    233  C   ASP A 352      -2.794  -6.830  10.354  1.00 29.27           C
ATOM    234  O   ASP A 352      -1.700  -6.435  10.776  1.00 30.31           O
ATOM    235  CB  ASP A 352      -3.528  -4.520   9.782  1.00 17.39           C
ATOM    236  CG  ASP A 352      -4.312  -4.288  11.088  1.00 35.04           C
ATOM    237  OD1 ASP A 352      -4.501  -5.197  11.911  1.00 33.85           O
ATOM    238  OD2 ASP A 352      -4.733  -3.139  11.299  1.00 32.01           O
ATOM    239  N   ASP A 353      -3.331  -7.988  10.759  1.00 29.32           N
ATOM    240  CA  ASP A 353      -2.572  -8.880  11.631  1.00 36.06           C
ATOM    241  C   ASP A 353      -1.326  -9.395  10.905  1.00 25.16           C
ATOM    242  O   ASP A 353      -1.425  -9.879   9.775  1.00 23.05           O
ATOM    243  CB  ASP A 353      -3.445 -10.045  12.086  1.00 48.61           C
ATOM    244  CG  ASP A 353      -4.609  -9.601  12.958  1.00 56.47           C
ATOM    245  OD1 ASP A 353      -4.458  -8.597  13.683  1.00 53.08           O
ATOM    246  OD2 ASP A 353      -5.671 -10.264  12.897  1.00 54.99           O
ATOM    247  N   LYS A 354      -0.149  -9.281  11.548  1.00 41.29           N
ATOM    248  CA  LYS A 354       1.145  -9.654  10.946  1.00 21.02           C
ATOM    249  C   LYS A 354       1.370  -8.909   9.634  1.00 20.22           C
ATOM    250  O   LYS A 354       1.988  -9.421   8.694  1.00 29.94           O
ATOM    251  CB  LYS A 354       1.242 -11.154  10.693  1.00 27.61           C
ATOM    252  CG  LYS A 354       1.130 -12.040  11.939  1.00 27.25           C
ATOM    253  CD  LYS A 354       1.507 -13.469  11.552  1.00 30.57           C
ATOM    254  CE  LYS A 354       1.360 -14.412  12.737  1.00 36.30           C
ATOM    255  NZ  LYS A 354       0.928 -13.677  13.961  1.00 41.42           N
ATOM    256  N   TRP A 355       0.760  -7.745   9.490  1.00 22.45           N
ATOM    257  CA  TRP A 355       1.126  -6.863   8.401  1.00 21.62           C
ATOM    258  C   TRP A 355       2.560  -6.393   8.641  1.00 29.32           C
ATOM    259  O   TRP A 355       2.928  -5.981   9.749  1.00 27.07           O
ATOM    260  CB  TRP A 355       0.128  -5.706   8.323  1.00 18.03           C
ATOM    261  CG  TRP A 355       0.269  -4.826   7.120  1.00 24.23           C
ATOM    262  CD1 TRP A 355       0.238  -3.440   7.104  1.00 22.62           C
ATOM    263  CD2 TRP A 355       0.477  -5.237   5.755  1.00 17.36           C
ATOM    264  NE1 TRP A 355       0.436  -2.989   5.826  1.00 31.11           N
ATOM    265  CE2 TRP A 355       0.571  -4.062   4.976  1.00 25.08           C
ATOM    266  CE3 TRP A 355       0.578  -6.468   5.117  1.00 21.61           C
ATOM    267  CZ2 TRP A 355       0.773  -4.095   3.600  1.00 17.02           C
ATOM    268  CZ3 TRP A 355       0.778  -6.488   3.739  1.00 23.86           C
ATOM    269  CH2 TRP A 355       0.879  -5.313   3.007  1.00 22.66           C
ATOM    270  N   ASP A 356       3.390  -6.486   7.615  1.00 21.31           N
ATOM    271  CA  ASP A 356       4.792  -6.221   7.831  1.00 21.25           C
ATOM    272  C   ASP A 356       5.321  -5.362   6.703  1.00 32.24           C
ATOM    273  O   ASP A 356       4.689  -5.189   5.648  1.00 25.61           O
ATOM    274  CB  ASP A 356       5.597  -7.522   7.951  1.00 37.20           C
ATOM    275  CG  ASP A 356       5.458  -8.413   6.731  1.00 39.21           C
ATOM    276  OD1 ASP A 356       4.455  -9.145   6.660  1.00 27.04           O
ATOM    277  OD2 ASP A 356       6.353  -8.400   5.856  1.00 46.81           O
ATOM    278  N   LEU A 357       6.501  -4.813   6.971  1.00 22.48           N
ATOM    279  CA  LEU A 357       7.159  -3.930   6.032  1.00 28.07           C
ATOM    280  C   LEU A 357       7.597  -4.685   4.778  1.00 33.07           C
ATOM    281  O   LEU A 357       7.482  -4.157   3.670  1.00 33.90           O
ATOM    282  CB  LEU A 357       8.307  -3.272   6.784  1.00 30.89           C
ATOM    283  CG  LEU A 357       9.316  -2.383   6.117  1.00 44.50           C
ATOM    284  CD1 LEU A 357      10.410  -3.272   5.493  1.00 63.91           C
ATOM    285  CD2 LEU A 357       8.604  -1.561   5.118  1.00 52.20           C
ATOM    286  N   VAL A 358       8.033  -5.937   4.918  1.00 34.15           N
ATOM    287  CA  VAL A 358       8.531  -6.672   3.757  1.00 34.19           C
ATOM    288  C   VAL A 358       7.386  -6.984   2.800  1.00 32.84           C
ATOM    289  O   VAL A 358       7.491  -6.794   1.581  1.00 42.28           O
ATOM    290  CB  VAL A 358       9.280  -7.940   4.213  1.00 36.02           C
ATOM    291  CG1 VAL A 358       9.715  -8.819   3.032  1.00 27.31           C
ATOM    292  CG2 VAL A 358      10.500  -7.550   5.036  1.00 27.96           C
ATOM    293  N   SER A 359       6.275  -7.471   3.334  1.00 31.10           N
ATOM    294  CA  SER A 359       5.092  -7.645   2.504  1.00 24.64           C
ATOM    295  C   SER A 359       4.667  -6.317   1.875  1.00 33.80           C
ATOM    296  O   SER A 359       4.444  -6.223   0.655  1.00 42.30           O
ATOM    297  CB  SER A 359       3.980  -8.242   3.370  1.00 30.73           C
ATOM    298  OG  SER A 359       4.414  -9.467   3.988  1.00 32.63           O
ATOM    299  N   ALA A 360       4.590  -5.263   2.699  1.00 20.11           N
ATOM    300  CA  ALA A 360       4.141  -3.954   2.223  1.00 28.94           C
ATOM    301  C   ALA A 360       4.957  -3.543   1.020  1.00 33.82           C
ATOM    302  O   ALA A 360       4.424  -3.112  -0.017  1.00 19.87           O
ATOM    303  CB  ALA A 360       4.268  -2.906   3.343  1.00 19.38           C
ATOM    304  N   SER A 361       6.269  -3.743   1.140  1.00 35.35           N
ATOM    305  CA  SER A 361       7.179  -3.339   0.105  1.00 22.81           C
ATOM    306  C   SER A 361       7.092  -4.289  -1.099  1.00 31.44           C
ATOM    307  O   SER A 361       7.398  -3.878  -2.218  1.00 32.60           O
ATOM    308  CB  SER A 361       8.546  -3.183   0.777  1.00 27.25           C
ATOM    309  OG  SER A 361       9.606  -3.774   0.050  1.00 50.17           O
ATOM    310  N   VAL A 362       6.531  -5.496  -0.921  1.00 41.53           N
ATOM    311  CA  VAL A 362       6.112  -6.300  -2.077  1.00 34.06           C
ATOM    312  C   VAL A 362       4.978  -5.617  -2.855  1.00 38.41           C
ATOM    313  O   VAL A 362       4.965  -5.637  -4.096  1.00 40.68           O
ATOM    314  CB  VAL A 362       5.726  -7.735  -1.658  1.00 33.60           C
ATOM    315  CG1 VAL A 362       4.687  -8.327  -2.619  1.00 34.41           C
ATOM    316  CG2 VAL A 362       6.933  -8.642  -1.681  1.00 25.01           C
ATOM    317  N   VAL A 363       4.004  -5.000  -2.173  1.00 27.19           N
ATOM    318  CA  VAL A 363       3.039  -4.275  -3.014  1.00 34.60           C
ATOM    319  C   VAL A 363       3.659  -2.997  -3.602  1.00 38.73           C
ATOM    320  O   VAL A 363       3.381  -2.624  -4.752  1.00 28.01           O
ATOM    321  CB  VAL A 363       1.693  -3.974  -2.306  1.00 31.15           C
ATOM    322  CG1 VAL A 363       0.797  -5.164  -2.338  1.00 32.94           C
ATOM    323  CG2 VAL A 363       1.829  -3.505  -0.891  1.00 38.32           C
ATOM    324  N   CYS A 364       4.494  -2.289  -2.850  1.00 48.30           N
ATOM    325  CA  CYS A 364       5.102  -1.107  -3.455  1.00 40.69           C
ATOM    326  C   CYS A 364       5.865  -1.469  -4.739  1.00 40.24           C
ATOM    327  O   CYS A 364       5.768  -0.773  -5.764  1.00 34.25           O
ATOM    328  CB  CYS A 364       6.020  -0.432  -2.448  1.00 40.75           C
ATOM    329  SG  CYS A 364       5.161   0.363  -1.104  1.00 33.99           S
ATOM    330  N   ARG A 365       6.614  -2.577  -4.704  1.00 31.15           N
ATOM    331  CA  ARG A 365       7.382  -2.999  -5.871  1.00 27.28           C
ATOM    332  C   ARG A 365       6.467  -3.435  -7.007  1.00 28.97           C
ATOM    333  O   ARG A 365       6.678  -3.072  -8.166  1.00 49.09           O
ATOM    334  CB  ARG A 365       8.331  -4.122  -5.476  1.00 32.71           C
ATOM    335  CG  ARG A 365       9.646  -4.136  -6.226  1.00 42.99           C
ATOM    336  CD  ARG A 365      10.687  -4.948  -5.485  1.00 52.15           C
ATOM    337  NE  ARG A 365      10.406  -6.389  -5.490  1.00 55.64           N
ATOM    338  CZ  ARG A 365      10.115  -7.117  -4.409  1.00 55.63           C
ATOM    339  NH1 ARG A 365      10.055  -6.526  -3.200  1.00 39.67           N
ATOM    340  NH2 ARG A 365       9.897  -8.435  -4.556  1.00 49.22           N
ATOM    341  N   GLU A 366       5.434  -4.214  -6.689  1.00 34.73           N
ATOM    342  CA  GLU A 366       4.445  -4.604  -7.693  1.00 32.49           C
ATOM    343  C   GLU A 366       3.835  -3.402  -8.398  1.00 27.23           C
ATOM    344  O   GLU A 366       3.604  -3.443  -9.607  1.00 35.84           O
ATOM    345  CB  GLU A 366       3.333  -5.439  -7.053  1.00 42.01           C
ATOM    346  CG  GLU A 366       2.251  -5.857  -8.028  1.00 39.57           C
ATOM    347  CD  GLU A 366       1.317  -6.878  -7.434  1.00 46.80           C
ATOM    348  OE1 GLU A 366       1.505  -7.211  -6.233  1.00 37.48           O
ATOM    349  OE2 GLU A 366       0.404  -7.339  -8.160  1.00 54.10           O
ATOM    350  N   LEU A 367       3.552  -2.326  -7.677  1.00 30.07           N
ATOM    351  CA  LEU A 367       3.055  -1.151  -8.383  1.00 30.54           C
ATOM    352  C   LEU A 367       4.183  -0.270  -8.921  1.00 37.49           C
ATOM    353  O   LEU A 367       3.919   0.780  -9.523  1.00 42.44           O
ATOM    354  CB  LEU A 367       2.116  -0.345  -7.479  1.00 28.14           C
ATOM    355  CG  LEU A 367       0.861  -1.107  -7.033  1.00 29.37           C
ATOM    356  CD1 LEU A 367       0.519  -0.740  -5.608  1.00 35.96           C
ATOM    357  CD2 LEU A 367      -0.337  -0.843  -7.944  1.00 34.44           C
ATOM    358  N   GLY A 368       5.431  -0.679  -8.723  1.00 46.72           N
ATOM    359  CA  GLY A 368       6.541  -0.034  -9.384  1.00 39.14           C
ATOM    360  C   GLY A 368       7.130   1.144  -8.661  1.00 37.52           C
ATOM    361  O   GLY A 368       7.907   1.880  -9.270  1.00 35.37           O
ATOM    362  N   PHE A 369       6.777   1.371  -7.398  1.00 40.40           N
ATOM    363  CA  PHE A 369       7.505   2.342  -6.597  1.00 43.61           C
ATOM    364  C   PHE A 369       8.534   1.615  -5.750  1.00 58.13           C
ATOM    365  O   PHE A 369       8.539   0.385  -5.673  1.00 74.20           O
ATOM    366  CB  PHE A 369       6.592   3.159  -5.688  1.00 40.24           C
ATOM    367  CG  PHE A 369       5.274   3.541  -6.288  1.00 35.49           C
ATOM    368  CD1 PHE A 369       4.264   2.614  -6.368  1.00 22.12           C
ATOM    369  CD2 PHE A 369       5.025   4.844  -6.727  1.00 23.46           C
ATOM    370  CE1 PHE A 369       3.031   2.945  -6.869  1.00 22.58           C
ATOM    371  CE2 PHE A 369       3.771   5.178  -7.221  1.00 39.33           C
ATOM    372  CZ  PHE A 369       2.763   4.225  -7.274  1.00 21.54           C
ATOM    373  N   GLY A 370       9.399   2.398  -5.100  1.00 49.56           N
ATOM    374  CA  GLY A 370      10.537   1.865  -4.387  1.00 57.25           C
ATOM    375  C   GLY A 370      10.166   0.706  -3.491  1.00 65.07           C
ATOM    376  O   GLY A 370      10.382  -0.471  -3.812  1.00 69.09           O
ATOM    377  N   SER A 371       9.509   1.048  -2.395  1.00 53.94           N
ATOM    378  CA  SER A 371       9.457   0.165  -1.251  1.00 45.18           C
ATOM    379  C   SER A 371       8.742   0.893  -0.138  1.00 45.19           C
ATOM    380  O   SER A 371       8.662   2.122  -0.134  1.00 58.42           O
ATOM    381  CB  SER A 371      10.867  -0.212  -0.815  1.00 44.89           C
ATOM    382  OG  SER A 371      11.599   0.965  -0.509  1.00 43.61           O
ATOM    383  N   ALA A 372       8.248   0.165   0.828  1.00 35.14           N
ATOM    384  CA  ALA A 372       7.372   0.758   1.811  1.00 37.32           C
ATOM    385  C   ALA A 372       8.211   1.531   2.801  1.00 35.72           C
ATOM    386  O   ALA A 372       9.035   0.938   3.489  1.00 37.02           O
ATOM    387  CB  ALA A 372       6.568  -0.323   2.515  1.00 39.37           C
ATOM    388  N   LYS A 373       8.039   2.855   2.832  1.00 32.44           N
ATOM    389  CA  LYS A 373       8.331   3.594   4.054  1.00 25.04           C
ATOM    390  C   LYS A 373       7.574   2.972   5.192  1.00 38.12           C
ATOM    391  O   LYS A 373       8.126   2.742   6.274  1.00 32.19           O
ATOM    392  CB  LYS A 373       7.896   5.058   3.959  1.00 26.12           C
ATOM    393  CG  LYS A 373       8.594   5.940   2.985  1.00 49.47           C
ATOM    394  CD  LYS A 373       7.900   7.297   2.974  1.00 60.73           C
ATOM    395  CE  LYS A 373       8.189   8.065   1.692  1.00 70.48           C
ATOM    396  NZ  LYS A 373       7.356   9.297   1.568  1.00 80.68           N
ATOM    397  N   GLU A 374       6.281   2.716   4.965  1.00 31.88           N
ATOM    398  CA  GLU A 374       5.379   2.382   6.056  1.00 24.02           C
ATOM    399  C   GLU A 374       4.435   1.244   5.719  1.00 26.97           C
ATOM    400  O   GLU A 374       3.842   1.186   4.628  1.00 27.58           O
ATOM    401  CB  GLU A 374       4.541   3.564   6.441  1.00 44.03           C
ATOM    402  CG  GLU A 374       4.837   4.103   7.780  1.00 58.85           C
ATOM    403  CD  GLU A 374       3.665   4.893   8.273  1.00 59.31           C
ATOM    404  OE1 GLU A 374       2.700   4.267   8.705  1.00 57.84           O
ATOM    405  OE2 GLU A 374       3.679   6.135   8.207  1.00 63.31           O
ATOM    406  N   ALA A 375       4.283   0.370   6.707  1.00 21.75           N
ATOM    407  CA  ALA A 375       3.276  -0.683   6.723  1.00 19.49           C
ATOM    408  C   ALA A 375       2.206  -0.150   7.654  1.00 19.95           C
ATOM    409  O   ALA A 375       2.335  -0.239   8.875  1.00 27.83           O
ATOM    410  CB  ALA A 375       3.850  -2.026   7.185  1.00 27.64           C
ATOM    411  N   VAL A 376       1.178   0.418   7.070  1.00 29.49           N
ATOM    412  CA  VAL A 376       0.116   1.095   7.790  1.00 28.36           C
ATOM    413  C   VAL A 376      -0.892   0.065   8.239  1.00 29.19           C
ATOM    414  O   VAL A 376      -1.288  -0.808   7.458  1.00 33.61           O
ATOM    415  CB  VAL A 376      -0.539   2.175   6.912  1.00 26.57           C
ATOM    416  CG1 VAL A 376      -1.296   3.139   7.787  1.00 31.54           C
ATOM    417  CG2 VAL A 376       0.527   2.916   6.147  1.00 31.58           C
ATOM    418  N   THR A 377      -1.325   0.196   9.494  1.00 29.65           N
ATOM    419  CA  THR A 377      -2.269  -0.704  10.138  1.00 34.60           C
ATOM    420  C   THR A 377      -3.542   0.027  10.564  1.00 39.02           C
ATOM    421  O   THR A 377      -3.644   1.256  10.535  1.00 25.84           O
ATOM    422  CB  THR A 377      -1.624  -1.386  11.356  1.00 31.08           C
ATOM    423  OG1 THR A 377      -1.105  -0.384  12.242  1.00 38.62           O
ATOM    424  CG2 THR A 377      -0.468  -2.311  10.902  1.00 30.22           C
ATOM    425  N   GLY A 378      -4.530  -0.763  10.958  1.00 39.37           N
ATOM    426  CA  GLY A 378      -5.718  -0.192  11.575  1.00 32.24           C
ATOM    427  C   GLY A 378      -6.471   0.790  10.711  1.00 22.57           C
ATOM    428  O   GLY A 378      -7.060   1.736  11.242  1.00 20.89           O
ATOM    429  N   SER A 379      -6.426   0.629   9.388  1.00 18.66           N
ATOM    430  CA  SER A 379      -7.234   1.474   8.506  1.00 17.65           C
ATOM    431  C   SER A 379      -6.877   2.969   8.602  1.00 23.42           C
ATOM    432  O   SER A 379      -7.717   3.851   8.334  1.00 23.57           O
ATOM    433  CB  SER A 379      -8.728   1.292   8.793  1.00 26.68           C
ATOM    434  OG  SER A 379      -9.080  -0.066   8.658  1.00 31.49           O
ATOM    435  N   ARG A 380      -5.639   3.297   8.949  1.00 32.98           N
ATOM    436  CA  ARG A 380      -5.300   4.705   9.102  1.00 31.84           C
ATOM    437  C   ARG A 380      -5.499   5.502   7.808  1.00 32.65           C
ATOM    438  O   ARG A 380      -5.721   6.715   7.863  1.00 35.78           O
ATOM    439  CB  ARG A 380      -3.863   4.834   9.595  1.00 45.96           C
ATOM    440  CG  ARG A 380      -3.694   4.766  11.107  1.00 62.82           C
ATOM    441  CD  ARG A 380      -2.446   5.556  11.550  1.00 76.67           C
ATOM    442  NE  ARG A 380      -1.387   5.477  10.541  1.00 81.24           N
ATOM    443  CZ  ARG A 380      -0.937   6.513   9.840  1.00 74.62           C
ATOM    444  NH1 ARG A 380      -1.427   7.726  10.052  1.00 69.48           N
ATOM    445  NH2 ARG A 380       0.007   6.330   8.934  1.00 73.55           N
ATOM    446  N   LEU A 381      -5.431   4.861   6.641  1.00 24.97           N
ATOM    447  CA  LEU A 381      -5.741   5.541   5.389  1.00 25.07           C
ATOM    448  C   LEU A 381      -7.162   5.259   4.904  1.00 30.81           C
ATOM    449  O   LEU A 381      -7.482   5.522   3.742  1.00 35.01           O
ATOM    450  CB  LEU A 381      -4.734   5.157   4.318  1.00 29.95           C
ATOM    451  CG  LEU A 381      -3.321   5.490   4.781  1.00 28.63           C
ATOM    452  CD1 LEU A 381      -2.341   4.619   4.033  1.00 24.36           C
ATOM    453  CD2 LEU A 381      -3.045   6.962   4.521  1.00 30.66           C
ATOM    454  N   GLY A 382      -8.027   4.748   5.768  1.00 25.74           N
ATOM    455  CA  GLY A 382      -9.430   4.675   5.425  1.00 25.30           C
ATOM    456  C   GLY A 382      -9.875   3.240   5.343  1.00 25.98           C
ATOM    457  O   GLY A 382      -9.039   2.362   5.147  1.00 21.03           O
ATOM    458  N   GLN A 383     -11.166   2.974   5.482  1.00 32.72           N
ATOM    459  CA  GLN A 383     -11.628   1.599   5.510  1.00 35.35           C
ATOM    460  C   GLN A 383     -12.174   1.204   4.163  1.00 30.89           C
ATOM    461  O   GLN A 383     -12.526   2.058   3.350  1.00 33.55           O
ATOM    462  CB  GLN A 383     -12.714   1.391   6.564  1.00 18.62           C
ATOM    463  CG  GLN A 383     -12.582   2.279   7.795  1.00 26.23           C
ATOM    464  CD  GLN A 383     -13.453   1.795   8.942  1.00 40.00           C
ATOM    465  OE1 GLN A 383     -12.959   1.541  10.044  1.00 52.59           O
ATOM    466  NE2 GLN A 383     -14.747   1.649   8.685  1.00 45.19           N
ATOM    467  N   GLY A 384     -12.255  -0.109   3.946  1.00 27.57           N
ATOM    468  CA  GLY A 384     -13.039  -0.668   2.874  1.00 26.70           C
ATOM    469  C   GLY A 384     -14.318  -1.292   3.404  1.00 29.61           C
ATOM    470  O   GLY A 384     -14.560  -1.354   4.605  1.00 39.10           O
ATOM    471  N   ILE A 385     -15.182  -1.685   2.469  1.00 30.39           N
ATOM    472  CA  ILE A 385     -16.392  -2.443   2.770  1.00 29.08           C
ATOM    473  C   ILE A 385     -16.343  -3.709   1.950  1.00 30.74           C
ATOM    474  O   ILE A 385     -15.800  -3.738   0.837  1.00 22.37           O
ATOM    475  CB  ILE A 385     -17.721  -1.728   2.446  1.00 29.32           C
ATOM    476  CG1 ILE A 385     -17.478  -0.561   1.519  1.00 25.78           C
ATOM    477  CG2 ILE A 385     -18.519  -1.388   3.705  1.00 31.62           C
ATOM    478  CD1 ILE A 385     -17.102  -0.970   0.123  1.00 36.94           C
ATOM    479  N   GLY A 386     -16.957  -4.745   2.483  1.00 33.12           N
ATOM    480  CA  GLY A 386     -17.068  -5.970   1.748  1.00 38.87           C
ATOM    481  C   GLY A 386     -16.021  -6.974   2.176  1.00 37.60           C
ATOM    482  O   GLY A 386     -15.675  -7.080   3.359  1.00 46.76           O
ATOM    483  N   PRO A 387     -15.492  -7.735   1.219  1.00 33.23           N
ATOM    484  CA  PRO A 387     -14.682  -8.905   1.587  1.00 32.68           C
ATOM    485  C   PRO A 387     -13.302  -8.497   2.083  1.00 29.53           C
ATOM    486  O   PRO A 387     -12.656  -7.613   1.517  1.00 30.78           O
ATOM    487  CB  PRO A 387     -14.609  -9.726   0.292  1.00 33.33           C
ATOM    488  CG  PRO A 387     -15.105  -8.844  -0.804  1.00 37.58           C
ATOM    489  CD  PRO A 387     -15.934  -7.750  -0.184  1.00 24.17           C
ATOM    490  N   ILE A 388     -12.889  -9.109   3.192  1.00 38.95           N
ATOM    491  CA  ILE A 388     -11.496  -9.123   3.630  1.00 29.91           C
ATOM    492  C   ILE A 388     -10.888 -10.417   3.083  1.00 33.00           C
ATOM    493  O   ILE A 388     -11.201 -11.511   3.559  1.00 35.33           O
ATOM    494  CB  ILE A 388     -11.402  -9.021   5.151  1.00 32.73           C
ATOM    495  CG1 ILE A 388     -12.102  -7.731   5.618  1.00 19.93           C
ATOM    496  CG2 ILE A 388      -9.942  -9.027   5.601  1.00 40.25           C
ATOM    497  CD1 ILE A 388     -12.563  -7.790   7.178  1.00 20.63           C
ATOM    498  N   HSP A 389     -10.052 -10.299   2.038  1.00 29.51           N
ATOM    499  CA  HSP A 389      -9.564 -11.466   1.289  1.00 33.38           C
ATOM    500  C   HSP A 389      -8.365 -12.133   1.948  1.00 41.17           C
ATOM    501  O   HSP A 389      -8.328 -13.364   2.094  1.00 41.69           O
ATOM    502  CB  HSP A 389      -9.148 -11.089  -0.141  1.00 21.03           C
ATOM    503  CG  HSP A 389     -10.287 -10.884  -1.081  1.00 27.24           C
ATOM    504  ND1 HSP A 389     -11.486 -11.559  -0.965  1.00 32.40           N
ATOM    505  CD2 HSP A 389     -10.416 -10.063  -2.149  1.00 21.81           C
ATOM    506  CE1 HSP A 389     -12.290 -11.180  -1.942  1.00 24.00           C
ATOM    507  NE2 HSP A 389     -11.670 -10.262  -2.665  1.00 25.54           N
ATOM    508  N   LEU A 390      -7.340 -11.348   2.254  1.00 29.99           N
ATOM    509  CA  LEU A 390      -6.065 -11.849   2.737  1.00 19.75           C
ATOM    510  C   LEU A 390      -5.953 -11.536   4.222  1.00 28.65           C
ATOM    511  O   LEU A 390      -6.669 -10.694   4.763  1.00 30.89           O
ATOM    512  CB  LEU A 390      -4.929 -11.205   1.945  1.00 25.19           C
ATOM    513  CG  LEU A 390      -4.458 -11.877   0.642  1.00 33.74           C
ATOM    514  CD1 LEU A 390      -5.543 -12.666  -0.042  1.00 37.76           C
ATOM    515  CD2 LEU A 390      -3.879 -10.898  -0.304  1.00 19.67           C
ATOM    516  N   ASN A 391      -5.079 -12.257   4.896  1.00 35.84           N
ATOM    517  CA  ASN A 391      -4.854 -11.980   6.303  1.00 33.65           C
ATOM    518  C   ASN A 391      -3.511 -12.579   6.690  1.00 36.46           C
ATOM    519  O   ASN A 391      -3.098 -13.614   6.151  1.00 37.32           O
ATOM    520  CB  ASN A 391      -5.977 -12.540   7.171  1.00 20.26           C
ATOM    521  CG  ASN A 391      -5.779 -12.232   8.666  1.00 41.68           C
ATOM    522  OD1 ASN A 391      -5.282 -11.170   9.041  1.00 30.07           O
ATOM    523  ND2 ASN A 391      -6.156 -13.191   9.525  1.00 31.53           N
ATOM    524  N   GLU A 392      -2.826 -11.901   7.607  1.00 30.26           N
ATOM    525  CA  GLU A 392      -1.498 -12.314   8.062  1.00 31.60           C
ATOM    526  C   GLU A 392      -0.614 -12.677   6.878  1.00 35.72           C
ATOM    527  O   GLU A 392      -0.031 -13.761   6.802  1.00 48.89           O
ATOM    528  CB  GLU A 392      -1.600 -13.462   9.069  1.00 34.77           C
ATOM    529  CG  GLU A 392      -2.164 -13.030  10.412  1.00 39.75           C
ATOM    530  CD  GLU A 392      -2.567 -14.193  11.269  1.00 49.32           C
ATOM    531  OE1 GLU A 392      -2.718 -15.308  10.709  1.00 58.58           O
ATOM    532  OE2 GLU A 392      -2.728 -13.988  12.493  1.00 45.03           O
ATOM    533  N   ILE A 393      -0.571 -11.760   5.911  1.00 33.23           N
ATOM    534  CA  ILE A 393       0.438 -11.812   4.864  1.00 35.31           C
ATOM    535  C   ILE A 393       1.810 -12.024   5.481  1.00 36.11           C
ATOM    536  O   ILE A 393       2.154 -11.413   6.498  1.00 38.88           O
ATOM    537  CB  ILE A 393       0.416 -10.509   4.048  1.00 35.80           C
ATOM    538  CG1 ILE A 393      -1.013 -10.180   3.590  1.00 24.51           C
ATOM    539  CG2 ILE A 393       1.348 -10.628   2.887  1.00 29.76           C
ATOM    540  CD1 ILE A 393      -1.503 -11.113   2.544  1.00 26.99           C
ATOM    541  N   GLN A 394       2.613 -12.901   4.854  1.00 38.24           N
ATOM    542  CA  GLN A 394       4.001 -13.138   5.257  1.00 33.29           C
ATOM    543  C   GLN A 394       4.866 -13.345   4.014  1.00 40.31           C
ATOM    544  O   GLN A 394       5.354 -14.446   3.760  1.00 44.08           O
ATOM    545  CB  GLN A 394       4.121 -14.357   6.178  1.00 42.59           C
ATOM    546  CG  GLN A 394       3.490 -14.212   7.559  1.00 46.61           C
ATOM    547  CD  GLN A 394       3.852 -15.368   8.474  1.00 39.11           C
ATOM    548  OE1 GLN A 394       4.844 -15.341   9.213  1.00 43.25           O
ATOM    549  NE2 GLN A 394       3.060 -16.394   8.416  1.00 33.38           N
ATOM    550  N   CYS A 395       5.069 -12.285   3.230  1.00 39.73           N
ATOM    551  CA  CYS A 395       5.950 -12.409   2.077  1.00 35.60           C
ATOM    552  C   CYS A 395       7.382 -12.637   2.531  1.00 40.86           C
ATOM    553  O   CYS A 395       7.791 -12.196   3.611  1.00 47.12           O
ATOM    554  CB  CYS A 395       5.912 -11.155   1.202  1.00 40.40           C
ATOM    555  SG  CYS A 395       4.274 -10.618   0.693  1.00 39.77           S
ATOM    556  N   THR A 396       8.144 -13.321   1.672  1.00 54.54           N
ATOM    557  CA  THR A 396       9.595 -13.409   1.794  1.00 49.70           C
ATOM    558  C   THR A 396      10.265 -12.142   1.292  1.00 40.13           C
ATOM    559  O   THR A 396      11.267 -11.696   1.862  1.00 57.45           O
ATOM    560  CB  THR A 396      10.117 -14.595   0.992  1.00 49.83           C
ATOM    561  OG1 THR A 396       9.813 -14.388  -0.394  1.00 40.26           O
ATOM    562  CG2 THR A 396       9.451 -15.887   1.456  1.00 50.79           C
ATOM    563  N   GLY A 397       9.731 -11.563   0.221  1.00 35.28           N
ATOM    564  CA  GLY A 397      10.269 -10.353  -0.372  1.00 29.73           C
ATOM    565  C   GLY A 397      10.544 -10.572  -1.841  1.00 34.54           C
ATOM    566  O   GLY A 397      10.753  -9.634  -2.613  1.00 39.49           O
ATOM    567  N   ASN A 398      10.499 -11.840  -2.240  1.00 31.95           N
ATOM    568  CA  ASN A 398      10.890 -12.250  -3.575  1.00 45.86           C
ATOM    569  C   ASN A 398       9.704 -12.462  -4.498  1.00 53.71           C
ATOM    570  O   ASN A 398       9.903 -12.793  -5.668  1.00 65.08           O
ATOM    571  CB  ASN A 398      11.734 -13.518  -3.482  1.00 41.97           C
ATOM    572  CG  ASN A 398      13.162 -13.235  -3.022  1.00 57.55           C
ATOM    573  OD1 ASN A 398      13.795 -12.288  -3.495  1.00 71.16           O
ATOM    574  ND2 ASN A 398      13.674 -14.049  -2.106  1.00 54.22           N
ATOM    575  N   GLU A 399       8.483 -12.253  -4.010  1.00 47.64           N
ATOM    576  CA  GLU A 399       7.286 -12.486  -4.806  1.00 44.35           C
ATOM    577  C   GLU A 399       7.042 -11.349  -5.802  1.00 43.05           C
ATOM    578  O   GLU A 399       7.241 -10.167  -5.495  1.00 33.53           O
ATOM    579  CB  GLU A 399       6.076 -12.661  -3.884  1.00 53.64           C
ATOM    580  CG  GLU A 399       6.216 -13.792  -2.847  1.00 54.43           C
ATOM    581  CD  GLU A 399       6.920 -13.360  -1.552  1.00 54.58           C
ATOM    582  OE1 GLU A 399       7.544 -12.262  -1.538  1.00 56.20           O
ATOM    583  OE2 GLU A 399       6.828 -14.129  -0.548  1.00 40.68           O
ATOM    584  N   LYS A 400       6.628 -11.722  -7.015  1.00 47.92           N
ATOM    585  CA  LYS A 400       6.311 -10.757  -8.061  1.00 48.07           C
ATOM    586  C   LYS A 400       5.019 -10.006  -7.788  1.00 48.14           C
ATOM    587  O   LYS A 400       4.700  -9.064  -8.515  1.00 53.71           O
ATOM    588  CB  LYS A 400       6.194 -11.461  -9.424  1.00 57.58           C
ATOM    589  CG  LYS A 400       7.509 -11.775 -10.156  1.00 72.20           C
ATOM    590  CD  LYS A 400       7.231 -12.723 -11.325  1.00 85.35           C
ATOM    591  CE  LYS A 400       8.135 -12.489 -12.534  1.00 90.47           C
ATOM    592  NZ  LYS A 400       7.685 -13.295 -13.720  1.00 93.14           N
ATOM    593  N   SER A 401       4.260 -10.409  -6.778  1.00 38.02           N
ATOM    594  CA  SER A 401       2.939  -9.858  -6.527  1.00 39.40           C
ATOM    595  C   SER A 401       2.473 -10.363  -5.169  1.00 44.92           C
ATOM    596  O   SER A 401       2.727 -11.519  -4.812  1.00 52.78           O
ATOM    597  CB  SER A 401       1.936 -10.256  -7.626  1.00 40.93           C
ATOM    598  OG  SER A 401       0.585 -10.006  -7.235  1.00 41.68           O
ATOM    599  N   ILE A 402       1.807  -9.491  -4.409  1.00 52.00           N
ATOM    600  CA  ILE A 402       1.352  -9.861  -3.076  1.00 47.67           C
ATOM    601  C   ILE A 402       0.349 -10.996  -3.098  1.00 32.96           C
ATOM    602  O   ILE A 402       0.024 -11.547  -2.046  1.00 31.90           O
ATOM    603  CB  ILE A 402       0.743  -8.653  -2.330  1.00 43.44           C
ATOM    604  CG1 ILE A 402       0.756  -8.921  -0.823  1.00 44.85           C
ATOM    605  CG2 ILE A 402      -0.688  -8.415  -2.791  1.00 37.96           C
ATOM    606  CD1 ILE A 402       0.902  -7.699   0.030  1.00 55.33           C
ATOM    607  N   ILE A 403      -0.148 -11.376  -4.277  1.00 32.61           N
ATOM    608  CA  ILE A 403      -1.055 -12.516  -4.341  1.00 41.62           C
ATOM    609  C   ILE A 403      -0.310 -13.848  -4.303  1.00 47.51           C
ATOM    610  O   ILE A 403      -0.946 -14.901  -4.161  1.00 51.70           O
ATOM    611  CB  ILE A 403      -1.985 -12.273  -5.552  1.00 37.05           C
ATOM    612  CG1 ILE A 403      -2.806 -10.999  -5.297  1.00 27.08           C
ATOM    613  CG2 ILE A 403      -2.975 -13.413  -5.759  1.00 37.13           C
ATOM    614  CD1 ILE A 403      -4.191 -11.025  -5.881  1.00 35.60           C
ATOM    615  N   ASP A 404       1.024 -13.836  -4.315  1.00 50.64           N
ATOM    616  CA  ASP A 404       1.798 -15.072  -4.231  1.00 45.60           C
ATOM    617  C   ASP A 404       2.315 -15.382  -2.832  1.00 44.98           C
ATOM    618  O   ASP A 404       2.700 -16.526  -2.575  1.00 50.05           O
ATOM    619  CB  ASP A 404       2.992 -15.029  -5.199  1.00 39.15           C
ATOM    620  CG  ASP A 404       2.574 -14.722  -6.640  1.00 47.90           C
ATOM    621  OD1 ASP A 404       1.360 -14.824  -6.966  1.00 40.52           O
ATOM    622  OD2 ASP A 404       3.471 -14.374  -7.446  1.00 59.12           O
ATOM    623  N   CYS A 405       2.331 -14.411  -1.928  1.00 45.12           N
ATOM    624  CA  CYS A 405       2.861 -14.601  -0.583  1.00 49.85           C
ATOM    625  C   CYS A 405       1.984 -15.548   0.230  1.00 37.92           C
ATOM    626  O   CYS A 405       0.779 -15.685  -0.010  1.00 38.32           O
ATOM    627  CB  CYS A 405       2.946 -13.258   0.155  1.00 51.14           C
ATOM    628  SG  CYS A 405       3.707 -11.908  -0.786  1.00 45.70           S
ATOM    629  N   LYS A 406       2.582 -16.176   1.242  1.00 37.42           N
ATOM    630  CA  LYS A 406       1.777 -17.007   2.134  1.00 43.81           C
ATOM    631  C   LYS A 406       0.832 -16.134   2.944  1.00 50.92           C
ATOM    632  O   LYS A 406       1.209 -15.060   3.420  1.00 46.20           O
ATOM    633  CB  LYS A 406       2.646 -17.824   3.088  1.00 44.55           C
ATOM    634  CG  LYS A 406       3.653 -18.729   2.402  1.00 56.80           C
ATOM    635  CD  LYS A 406       3.007 -19.686   1.420  1.00 52.43           C
ATOM    636  CE  LYS A 406       4.101 -20.464   0.721  1.00 57.70           C
ATOM    637  NZ  LYS A 406       3.580 -21.489  -0.208  1.00 67.34           N
ATOM    638  N   PHE A 407      -0.402 -16.606   3.100  1.00 43.38           N
ATOM    639  CA  PHE A 407      -1.385 -15.901   3.900  1.00 34.55           C
ATOM    640  C   PHE A 407      -2.327 -16.888   4.579  1.00 41.05           C
ATOM    641  O   PHE A 407      -2.549 -18.014   4.119  1.00 38.79           O
ATOM    642  CB  PHE A 407      -2.195 -14.917   3.067  1.00 35.98           C
ATOM    643  CG  PHE A 407      -3.101 -15.575   2.083  1.00 43.81           C
ATOM    644  CD1 PHE A 407      -2.607 -15.985   0.841  1.00 42.91           C
ATOM    645  CD2 PHE A 407      -4.446 -15.777   2.382  1.00 42.59           C
ATOM    646  CE1 PHE A 407      -3.418 -16.593  -0.080  1.00 29.08           C
ATOM    647  CE2 PHE A 407      -5.276 -16.390   1.465  1.00 44.14           C
ATOM    648  CZ  PHE A 407      -4.755 -16.797   0.220  1.00 41.43           C
ATOM    649  N   ASN A 408      -2.871 -16.424   5.694  1.00 36.64           N
ATOM    650  CA  ASN A 408      -3.903 -17.104   6.457  1.00 44.88           C
ATOM    651  C   ASN A 408      -5.255 -16.709   5.871  1.00 46.93           C
ATOM    652  O   ASN A 408      -5.580 -15.520   5.831  1.00 53.61           O
ATOM    653  CB  ASN A 408      -3.751 -16.664   7.914  1.00 53.24           C
ATOM    654  CG  ASN A 408      -4.697 -17.350   8.861  1.00 55.99           C
ATOM    655  OD1 ASN A 408      -5.694 -17.955   8.461  1.00 50.19           O
ATOM    656  ND2 ASN A 408      -4.395 -17.241  10.149  1.00 49.16           N
ATOM    657  N   ALA A 409      -6.046 -17.676   5.419  1.00 41.76           N
ATOM    658  CA  ALA A 409      -7.249 -17.307   4.680  1.00 44.88           C
ATOM    659  C   ALA A 409      -8.498 -17.141   5.545  1.00 57.94           C
ATOM    660  O   ALA A 409      -9.576 -16.901   4.989  1.00 55.44           O
ATOM    661  CB  ALA A 409      -7.536 -18.315   3.575  1.00 40.69           C
ATOM    662  N   GLU A 410      -8.371 -17.281   6.856  1.00 64.16           N
ATOM    663  CA  GLU A 410      -9.516 -17.013   7.709  1.00 70.18           C
ATOM    664  C   GLU A 410      -9.419 -15.625   8.360  1.00 67.13           C
ATOM    665  O   GLU A 410      -8.567 -15.365   9.198  1.00 63.90           O
ATOM    666  CB  GLU A 410      -9.685 -18.108   8.755  1.00 69.73           C
ATOM    667  CG  GLU A 410      -8.462 -18.349   9.607  1.00 83.69           C
ATOM    668  CD  GLU A 410      -8.667 -19.453  10.624  1.00 98.66           C
ATOM    669  OE1 GLU A 410      -8.971 -20.595  10.226  1.00101.63           O
ATOM    670  OE2 GLU A 410      -8.524 -19.175  11.825  1.00104.04           O
ATOM    671  N   SER A 411     -10.335 -14.754   7.966  1.00 59.28           N
ATOM    672  CA  SER A 411     -10.351 -13.376   8.411  1.00 52.72           C
ATOM    673  C   SER A 411     -11.459 -13.090   9.393  1.00 57.17           C
ATOM    674  O   SER A 411     -11.786 -11.935   9.617  1.00 70.68           O
ATOM    675  CB  SER A 411     -10.483 -12.432   7.228  1.00 45.73           C
ATOM    676  OG  SER A 411     -11.237 -12.997   6.201  1.00 41.85           O
ATOM    677  N   GLN A 412     -12.038 -14.130   9.970  1.00 52.08           N
ATOM    678  CA  GLN A 412     -13.284 -14.021  10.710  1.00 61.57           C
ATOM    679  C   GLN A 412     -13.148 -13.067  11.882  1.00 57.15           C
ATOM    680  O   GLN A 412     -14.071 -12.341  12.204  1.00 59.49           O
ATOM    681  CB  GLN A 412     -13.795 -15.411  11.142  1.00 76.85           C
ATOM    682  CG  GLN A 412     -13.538 -15.804  12.594  1.00 85.70           C
ATOM    683  CD  GLN A 412     -14.059 -17.194  12.935  1.00 90.51           C
ATOM    684  OE1 GLN A 412     -14.446 -17.958  12.054  1.00 92.95           O
ATOM    685  NE2 GLN A 412     -14.065 -17.526  14.221  1.00 87.31           N
ATOM    686  N   GLY A 413     -11.981 -13.060  12.502  1.00 52.05           N
ATOM    687  CA  GLY A 413     -11.714 -12.187  13.624  1.00 49.04           C
ATOM    688  C   GLY A 413     -11.345 -10.798  13.145  1.00 43.51           C
ATOM    689  O   GLY A 413     -10.987  -9.940  13.919  1.00 44.55           O
ATOM    690  N   CYS A 414     -11.405 -10.610  11.839  1.00 43.57           N
ATOM    691  CA  CYS A 414     -11.015  -9.364  11.204  1.00 44.29           C
ATOM    692  C   CYS A 414     -12.202  -8.530  10.737  1.00 31.42           C
ATOM    693  O   CYS A 414     -13.158  -9.059  10.214  1.00 48.94           O
ATOM    694  CB  CYS A 414     -10.088  -9.669  10.030  1.00 37.01           C
ATOM    695  SG  CYS A 414      -8.357  -9.814  10.491  1.00 54.01           S
ATOM    696  N   ASN A 415     -12.142  -7.230  10.959  1.00 21.60           N
ATOM    697  CA  ASN A 415     -13.130  -6.295  10.443  1.00 32.87           C
ATOM    698  C   ASN A 415     -12.421  -5.150   9.740  1.00 32.14           C
ATOM    699  O   ASN A 415     -11.188  -5.132   9.607  1.00 33.09           O
ATOM    700  CB  ASN A 415     -14.003  -5.757  11.567  1.00 41.53           C
ATOM    701  CG  ASN A 415     -13.186  -5.188  12.672  1.00 53.24           C
ATOM    702  OD1 ASN A 415     -12.888  -4.001  12.673  1.00 48.77           O
ATOM    703  ND2 ASN A 415     -12.777  -6.039  13.620  1.00 66.04           N
ATOM    704  N   HSP A 416     -13.200  -4.140   9.372  1.00 32.73           N
ATOM    705  CA  HSP A 416     -12.717  -3.096   8.485  1.00 33.95           C
ATOM    706  C   HSP A 416     -12.086  -1.907   9.214  1.00 42.57           C
ATOM    707  O   HSP A 416     -11.845  -0.856   8.601  1.00 45.08           O
ATOM    708  CB  HSP A 416     -13.857  -2.663   7.576  1.00 27.58           C
ATOM    709  CG  HSP A 416     -14.051  -3.572   6.400  1.00 32.07           C
ATOM    710  ND1 HSP A 416     -13.083  -3.739   5.437  1.00 19.09           N
ATOM    711  CD2 HSP A 416     -15.100  -4.345   6.022  1.00 29.87           C
ATOM    712  CE1 HSP A 416     -13.516  -4.599   4.531  1.00 30.96           C
ATOM    713  NE2 HSP A 416     -14.742  -4.971   4.858  1.00 26.50           N
ATOM    714  N   GLU A 417     -11.802  -2.048  10.504  1.00 31.94           N
ATOM    715  CA  GLU A 417     -10.876  -1.158  11.188  1.00 28.53           C
ATOM    716  C   GLU A 417      -9.467  -1.741  11.249  1.00 30.18           C
ATOM    717  O   GLU A 417      -8.608  -1.192  11.939  1.00 28.66           O
ATOM    718  CB  GLU A 417     -11.378  -0.872  12.596  1.00 31.83           C
ATOM    719  CG  GLU A 417     -12.868  -0.866  12.760  1.00 40.54           C
ATOM    720  CD  GLU A 417     -13.264  -0.920  14.228  1.00 52.63           C
ATOM    721  OE1 GLU A 417     -12.981   0.075  14.943  1.00 50.65           O
ATOM    722  OE2 GLU A 417     -13.840  -1.969  14.656  1.00 50.16           O
ATOM    723  N   GLU A 418      -9.230  -2.866  10.573  1.00 35.72           N
ATOM    724  CA  GLU A 418      -7.918  -3.489  10.469  1.00 35.46           C
ATOM    725  C   GLU A 418      -7.512  -3.680   9.004  1.00 35.56           C
ATOM    726  O   GLU A 418      -6.784  -4.621   8.661  1.00 26.54           O
ATOM    727  CB  GLU A 418      -7.911  -4.824  11.207  1.00 27.52           C
ATOM    728  CG  GLU A 418      -8.931  -4.852  12.367  1.00 38.64           C
ATOM    729  CD  GLU A 418      -8.962  -6.179  13.138  1.00 48.64           C
ATOM    730  OE1 GLU A 418      -9.160  -7.248  12.520  1.00 59.47           O
ATOM    731  OE2 GLU A 418      -8.767  -6.153  14.370  1.00 58.51           O
ATOM    732  N   ASP A 419      -8.009  -2.824   8.111  1.00 24.73           N
ATOM    733  CA  ASP A 419      -7.586  -2.909   6.721  1.00 16.19           C
ATOM    734  C   ASP A 419      -6.166  -2.340   6.562  1.00 27.47           C
ATOM    735  O   ASP A 419      -5.879  -1.189   6.926  1.00 29.23           O
ATOM    736  CB  ASP A 419      -8.601  -2.172   5.843  1.00 16.17           C
ATOM    737  CG  ASP A 419      -9.948  -2.948   5.664  1.00 35.78           C
ATOM    738  OD1 ASP A 419     -10.020  -4.172   5.979  1.00 24.56           O
ATOM    739  OD2 ASP A 419     -10.944  -2.332   5.190  1.00 39.31           O
ATOM    740  N   ALA A 420      -5.277  -3.142   5.990  1.00 29.54           N
ATOM    741  CA  ALA A 420      -3.891  -2.719   5.902  1.00 27.28           C
ATOM    742  C   ALA A 420      -3.723  -1.674   4.798  1.00 27.52           C
ATOM    743  O   ALA A 420      -4.619  -1.448   3.965  1.00 28.25           O
ATOM    744  CB  ALA A 420      -2.984  -3.918   5.658  1.00 16.60           C
ATOM    745  N   GLY A 421      -2.563  -1.017   4.813  1.00 25.73           N
ATOM    746  CA  GLY A 421      -2.253   0.021   3.844  1.00 21.78           C
ATOM    747  C   GLY A 421      -0.759   0.241   3.790  1.00 35.63           C
ATOM    748  O   GLY A 421      -0.013  -0.212   4.655  1.00 38.58           O
ATOM    749  N   VAL A 422      -0.314   0.940   2.767  1.00 23.92           N
ATOM    750  CA  VAL A 422       1.110   1.139   2.597  1.00 23.90           C
ATOM    751  C   VAL A 422       1.367   2.613   2.334  1.00 29.41           C
ATOM    752  O   VAL A 422       0.500   3.337   1.830  1.00 27.93           O
ATOM    753  CB  VAL A 422       1.700   0.281   1.443  1.00 26.65           C
ATOM    754  CG1 VAL A 422       1.537  -1.180   1.738  1.00 36.51           C
ATOM    755  CG2 VAL A 422       1.080   0.629   0.078  1.00 16.99           C
ATOM    756  N   ARG A 423       2.594   3.047   2.692  1.00 18.38           N
ATOM    757  CA  ARG A 423       3.183   4.285   2.187  1.00 19.20           C
ATOM    758  C   ARG A 423       4.492   3.920   1.496  1.00 26.00           C
ATOM    759  O   ARG A 423       5.496   3.618   2.157  1.00 25.94           O
ATOM    760  CB  ARG A 423       3.380   5.302   3.302  1.00 32.13           C
ATOM    761  CG  ARG A 423       2.072   5.873   3.815  1.00 36.50           C
ATOM    762  CD  ARG A 423       2.248   6.700   5.090  1.00 42.16           C
ATOM    763  NE  ARG A 423       3.069   7.884   4.867  1.00 45.71           N
ATOM    764  CZ  ARG A 423       4.319   8.043   5.306  1.00 56.25           C
ATOM    765  NH1 ARG A 423       4.914   7.092   6.010  1.00 54.34           N
ATOM    766  NH2 ARG A 423       4.986   9.164   5.050  1.00 60.90           N
ATOM    767  N   CYS A 424       4.428   3.896   0.166  1.00 31.48           N
ATOM    768  CA  CYS A 424       5.556   3.566  -0.690  1.00 28.76           C
ATOM    769  C   CYS A 424       6.507   4.745  -0.817  1.00 34.04           C
ATOM    770  O   CYS A 424       6.081   5.904  -0.810  1.00 41.24           O
ATOM    771  CB  CYS A 424       5.059   3.180  -2.079  1.00 26.21           C
ATOM    772  SG  CYS A 424       4.010   1.735  -2.038  1.00 33.72           S
ATOM    773  N   ASN A 425       7.805   4.438  -0.888  1.00 24.99           N
ATOM    774  CA  ASN A 425       8.787   5.412  -1.339  1.00 40.87           C
ATOM    775  C   ASN A 425       8.604   5.649  -2.831  1.00 42.00           C
ATOM    776  O   ASN A 425       8.526   4.697  -3.617  1.00 33.61           O
ATOM    777  CB  ASN A 425      10.211   4.917  -1.077  1.00 53.94           C
ATOM    778  CG  ASN A 425      10.671   5.158   0.347  1.00 48.24           C
ATOM    779  OD1 ASN A 425      10.640   6.290   0.845  1.00 49.71           O
ATOM    780  ND2 ASN A 425      11.091   4.091   1.012  1.00 35.98           N
ATOM    781  N   THR A 426       8.450   6.920  -3.165  1.00 31.74           N
ATOM    782  CA  THR A 426       8.253   7.380  -4.516  1.00 34.62           C
ATOM    783  C   THR A 426       8.984   8.688  -4.675  1.00 35.89           C
ATOM    784  O   THR A 426       9.238   9.376  -3.705  1.00 37.37           O
ATOM    785  CB  THR A 426       6.741   7.522  -4.911  1.00 34.50           C
ATOM    786  OG1 THR A 426       6.289   8.859  -4.728  1.00 41.42           O
ATOM    787  CG2 THR A 426       5.865   6.613  -4.080  1.00 23.83           C
ATOM    788  N   PRO A 427       9.341   9.044  -5.896  1.00 39.60           N
ATOM    789  CA  PRO A 427      10.026  10.308  -6.141  1.00 49.15           C
ATOM    790  C   PRO A 427       9.122  11.480  -5.924  1.00 70.75           C
ATOM    791  O   PRO A 427       7.959  11.398  -6.284  1.00 83.83           O
ATOM    792  CB  PRO A 427      10.359  10.245  -7.624  1.00 45.00           C
ATOM    793  CG  PRO A 427      10.173   8.840  -8.022  1.00 34.17           C
ATOM    794  CD  PRO A 427       9.097   8.328  -7.145  1.00 33.54           C
ATOM    795  N   ALA A 428       9.642  12.579  -5.411  1.00 81.60           N
ATOM    796  CA  ALA A 428       8.855  13.802  -5.384  1.00 88.23           C
ATOM    797  C   ALA A 428       9.376  14.663  -6.513  1.00 92.80           C
ATOM    798  O   ALA A 428      10.581  14.845  -6.643  1.00 91.36           O
ATOM    799  CB  ALA A 428       8.993  14.516  -4.051  1.00 83.28           C
ATOM    800  N   MET A 429       8.481  15.172  -7.350  1.00 93.18           N
ATOM    801  CA  MET A 429       8.933  16.036  -8.426  1.00 88.98           C
ATOM    802  C   MET A 429       9.155  17.293  -7.642  1.00 91.71           C
ATOM    803  O   MET A 429       8.243  17.861  -7.048  1.00 87.53           O
ATOM    804  CB  MET A 429       7.883  16.209  -9.516  1.00 84.79           C
ATOM    805  CG  MET A 429       6.602  15.409  -9.310  1.00 82.73           C
ATOM    806  SD  MET A 429       6.610  13.758 -10.013  1.00 71.62           S
ATOM    807  CE  MET A 429       8.353  13.423 -10.156  1.00 73.78           C
ATOM    808  N   GLY A 430      10.408  17.699  -7.620  1.00102.41           N
ATOM    809  CA  GLY A 430      10.988  18.296  -6.452  1.00112.51           C
ATOM    810  C   GLY A 430      10.405  19.586  -5.958  1.00115.97           C
ATOM    811  O   GLY A 430      10.144  19.720  -4.771  1.00119.25           O
ATOM    812  N   LEU A 431      10.171  20.519  -6.863  1.00112.05           N
ATOM    813  CA  LEU A 431       9.781  21.853  -6.463  1.00106.33           C
ATOM    814  C   LEU A 431       8.806  22.387  -7.479  1.00 93.57           C
ATOM    815  O   LEU A 431       8.906  22.068  -8.651  1.00 98.55           O
ATOM    816  CB  LEU A 431      11.013  22.765  -6.409  1.00109.11           C
ATOM    817  CG  LEU A 431      11.978  22.743  -5.219  1.00104.03           C
ATOM    818  CD1 LEU A 431      11.514  23.622  -4.071  1.00 99.61           C
ATOM    819  CD2 LEU A 431      12.312  21.336  -4.754  1.00 98.27           C
END
