# Supplementary material for: Redox Potentials of Disulfide Bonds in LOXL2 Studied by Nonequilibrium Alchemical Simulation
Source: Front Chem. 2021 Dec 14;9:797036. doi: 10.3389/fchem.2021.797036 (PMC8713139; doi:10.3389/fchem.2021.797036)
Supplement: Supplementary file 2 [file DataSheet2.ZIP › Raw Date for Redox potential LOXL2-797036/Figure 3/4SRCR_LOXL2.pdb]

ATOM      1  N   GLN A 432      27.648   9.261  51.824  1.00 75.98           N  
ATOM      2  CA  GLN A 432      26.683   9.801  50.900  1.00 70.62           C  
ATOM      3  C   GLN A 432      26.980  11.264  50.667  1.00 75.83           C  
ATOM      4  O   GLN A 432      27.067  12.040  51.605  1.00 77.95           O  
ATOM      5  CB  GLN A 432      25.278   9.611  51.446  1.00 67.53           C  
ATOM      6  CG  GLN A 432      24.806   8.172  51.396  1.00 66.92           C  
ATOM      7  CD  GLN A 432      25.205   7.471  50.115  1.00 71.76           C  
ATOM      8  NE2 GLN A 432      24.507   7.767  49.036  1.00 70.15           N  
ATOM      9  OE1 GLN A 432      26.129   6.669  50.102  1.00 76.81           O  
ATOM     10  N   LYS A 433      27.140  11.633  49.403  1.00 72.91           N  
ATOM     11  CA  LYS A 433      27.440  13.014  49.063  1.00 49.20           C  
ATOM     12  C   LYS A 433      26.481  13.666  48.089  1.00 49.30           C  
ATOM     13  O   LYS A 433      26.585  14.840  47.847  1.00 66.75           O  
ATOM     14  CB  LYS A 433      28.849  13.116  48.508  1.00 56.54           C  
ATOM     15  CG  LYS A 433      29.901  12.559  49.435  1.00 65.91           C  
ATOM     16  CD  LYS A 433      30.115  13.460  50.633  1.00 69.23           C  
ATOM     17  CE  LYS A 433      30.573  12.656  51.841  1.00 76.87           C  
ATOM     18  NZ  LYS A 433      31.945  13.012  52.306  1.00 81.93           N1+
ATOM     19  N   LYS A 434      25.561  12.916  47.517  1.00 47.10           N  
ATOM     20  CA  LYS A 434      24.682  13.468  46.506  1.00 49.48           C  
ATOM     21  C   LYS A 434      23.259  13.569  47.017  1.00 48.55           C  
ATOM     22  O   LYS A 434      22.370  14.037  46.344  1.00 50.97           O  
ATOM     23  CB  LYS A 434      24.745  12.624  45.237  1.00 54.41           C  
ATOM     24  CG  LYS A 434      26.134  12.452  44.667  1.00 53.27           C  
ATOM     25  CD  LYS A 434      26.162  12.724  43.183  1.00 59.93           C  
ATOM     26  CE  LYS A 434      26.559  11.493  42.394  1.00 67.09           C  
ATOM     27  NZ  LYS A 434      27.931  11.020  42.713  1.00 66.78           N1+
ATOM     28  N   LEU A 435      23.064  13.078  48.219  1.00 33.27           N  
ATOM     29  CA  LEU A 435      21.794  13.139  48.922  1.00 39.77           C  
ATOM     30  C   LEU A 435      21.978  13.470  50.390  1.00 43.00           C  
ATOM     31  O   LEU A 435      22.876  12.963  51.023  1.00 41.22           O  
ATOM     32  CB  LEU A 435      21.042  11.832  48.746  1.00 19.76           C  
ATOM     33  CG  LEU A 435      19.595  11.811  49.186  1.00 39.30           C  
ATOM     34  CD1 LEU A 435      18.634  11.939  48.023  1.00 28.38           C  
ATOM     35  CD2 LEU A 435      19.352  10.519  49.928  1.00 43.32           C  
ATOM     36  N   ARG A 436      21.122  14.317  50.942  1.00 46.06           N  
ATOM     37  CA  ARG A 436      21.257  14.669  52.342  1.00 35.94           C  
ATOM     38  C   ARG A 436      19.900  15.032  52.890  1.00 35.48           C  
ATOM     39  O   ARG A 436      18.941  15.265  52.148  1.00 34.11           O  
ATOM     40  CB  ARG A 436      22.215  15.835  52.563  1.00 30.22           C  
ATOM     41  CG  ARG A 436      21.649  17.120  52.067  1.00 28.40           C  
ATOM     42  CD  ARG A 436      22.605  18.216  52.386  1.00 29.01           C  
ATOM     43  NE  ARG A 436      22.015  19.524  52.127  1.00 31.91           N  
ATOM     44  CZ  ARG A 436      22.713  20.649  52.120  1.00 37.72           C  
ATOM     45  NH1 ARG A 436      22.111  21.785  51.872  1.00 29.17           N1+
ATOM     46  NH2 ARG A 436      24.020  20.629  52.356  1.00 42.70           N  
ATOM     47  N   LEU A 437      19.838  15.009  54.210  1.00 30.35           N  
ATOM     48  CA  LEU A 437      18.702  15.502  54.954  1.00 21.03           C  
ATOM     49  C   LEU A 437      19.058  16.901  55.438  1.00 24.70           C  
ATOM     50  O   LEU A 437      20.159  17.116  55.954  1.00 40.55           O  
ATOM     51  CB  LEU A 437      18.396  14.566  56.120  1.00 33.52           C  
ATOM     52  CG  LEU A 437      17.154  13.666  56.038  1.00 31.40           C  
ATOM     53  CD1 LEU A 437      16.956  13.037  54.634  1.00 21.75           C  
ATOM     54  CD2 LEU A 437      17.287  12.607  57.087  1.00 34.85           C  
ATOM     55  N   ASN A 438      18.146  17.850  55.269  1.00 25.39           N  
ATOM     56  CA  ASN A 438      18.480  19.246  55.542  1.00 31.08           C  
ATOM     57  C   ASN A 438      17.421  19.894  56.418  1.00 35.41           C  
ATOM     58  O   ASN A 438      16.223  19.751  56.165  1.00 44.19           O  
ATOM     59  CB  ASN A 438      18.648  20.033  54.242  1.00 31.85           C  
ATOM     60  CG  ASN A 438      18.826  21.532  54.466  1.00 48.54           C  
ATOM     61  ND2 ASN A 438      19.979  21.916  55.032  1.00 53.64           N  
ATOM     62  OD1 ASN A 438      17.945  22.329  54.152  1.00 45.89           O  
ATOM     63  N   GLY A 439      17.831  20.570  57.475  1.00 37.55           N  
ATOM     64  CA  GLY A 439      16.883  21.224  58.352  1.00 49.72           C  
ATOM     65  C   GLY A 439      16.389  20.269  59.415  1.00 59.48           C  
ATOM     66  O   GLY A 439      16.541  19.069  59.284  1.00 74.46           O  
ATOM     67  N   GLY A 440      15.793  20.788  60.469  1.00 56.52           N  
ATOM     68  CA  GLY A 440      15.306  19.934  61.527  1.00 60.55           C  
ATOM     69  C   GLY A 440      16.347  19.706  62.602  1.00 73.34           C  
ATOM     70  O   GLY A 440      17.546  19.746  62.359  1.00 65.27           O  
ATOM     71  N   ARG A 441      15.872  19.444  63.808  1.00 83.11           N  
ATOM     72  CA  ARG A 441      16.746  19.267  64.954  1.00 80.70           C  
ATOM     73  C   ARG A 441      17.132  17.814  65.119  1.00 72.16           C  
ATOM     74  O   ARG A 441      17.878  17.437  66.021  1.00 73.29           O  
ATOM     75  CB  ARG A 441      16.060  19.781  66.210  1.00 79.73           C  
ATOM     76  CG  ARG A 441      15.973  21.295  66.268  1.00 76.12           C  
ATOM     77  CD  ARG A 441      15.847  21.780  67.701  1.00 86.43           C  
ATOM     78  NE  ARG A 441      14.690  22.658  67.879  1.00 93.04           N  
ATOM     79  CZ  ARG A 441      14.736  23.979  67.793  1.00 90.94           C  
ATOM     80  NH1 ARG A 441      15.881  24.593  67.531  1.00 88.54           N1+
ATOM     81  NH2 ARG A 441      13.637  24.690  67.971  1.00 90.22           N  
ATOM     82  N   ASN A 442      16.615  16.992  64.232  1.00 59.96           N  
ATOM     83  CA  ASN A 442      16.817  15.584  64.335  1.00 56.35           C  
ATOM     84  C   ASN A 442      17.707  15.099  63.222  1.00 55.74           C  
ATOM     85  O   ASN A 442      17.477  15.403  62.068  1.00 73.53           O  
ATOM     86  CB  ASN A 442      15.462  14.910  64.244  1.00 62.13           C  
ATOM     87  CG  ASN A 442      15.429  13.600  64.957  1.00 61.71           C  
ATOM     88  ND2 ASN A 442      14.245  13.166  65.318  1.00 58.58           N  
ATOM     89  OD1 ASN A 442      16.457  12.979  65.177  1.00 68.86           O  
ATOM     90  N   PRO A 443      18.771  14.287  63.625  1.00 45.23           N  
ATOM     91  CA  PRO A 443      19.495  13.668  62.503  1.00 41.06           C  
ATOM     92  C   PRO A 443      18.593  12.748  61.680  1.00 43.83           C  
ATOM     93  O   PRO A 443      18.864  12.451  60.526  1.00 51.48           O  
ATOM     94  CB  PRO A 443      20.566  12.835  63.186  1.00 46.37           C  
ATOM     95  CG  PRO A 443      20.880  13.575  64.404  1.00 50.44           C  
ATOM     96  CD  PRO A 443      19.536  13.887  64.909  1.00 47.22           C  
ATOM     97  N   TYR A 444      17.530  12.287  62.293  1.00 32.64           N  
ATOM     98  CA  TYR A 444      16.669  11.308  61.691  1.00 33.12           C  
ATOM     99  C   TYR A 444      15.546  11.914  60.843  1.00 26.87           C  
ATOM    100  O   TYR A 444      14.638  11.224  60.463  1.00 27.94           O  
ATOM    101  CB  TYR A 444      16.122  10.349  62.753  1.00 30.43           C  
ATOM    102  CG  TYR A 444      17.042   9.195  63.048  1.00 31.05           C  
ATOM    103  CD1 TYR A 444      18.155   9.357  63.838  1.00 27.34           C  
ATOM    104  CD2 TYR A 444      16.804   7.945  62.529  1.00 35.24           C  
ATOM    105  CE1 TYR A 444      18.997   8.308  64.107  1.00 23.85           C  
ATOM    106  CE2 TYR A 444      17.646   6.893  62.792  1.00 31.67           C  
ATOM    107  CZ  TYR A 444      18.740   7.084  63.579  1.00 28.98           C  
ATOM    108  OH  TYR A 444      19.557   6.042  63.823  1.00 22.93           O  
ATOM    109  N   GLU A 445      15.574  13.206  60.581  1.00 23.79           N  
ATOM    110  CA  GLU A 445      14.540  13.748  59.721  1.00 38.46           C  
ATOM    111  C   GLU A 445      15.086  15.001  59.057  1.00 40.88           C  
ATOM    112  O   GLU A 445      16.146  15.517  59.425  1.00 39.34           O  
ATOM    113  CB  GLU A 445      13.256  14.047  60.513  1.00 43.70           C  
ATOM    114  CG  GLU A 445      13.173  15.477  61.019  1.00 56.93           C  
ATOM    115  CD  GLU A 445      12.363  15.618  62.283  1.00 60.18           C  
ATOM    116  OE1 GLU A 445      11.478  14.757  62.515  1.00 55.09           O  
ATOM    117  OE2 GLU A 445      12.634  16.593  63.032  1.00 61.29           O1-
ATOM    118  N   GLY A 446      14.332  15.498  58.095  1.00 42.17           N  
ATOM    119  CA  GLY A 446      14.725  16.673  57.345  1.00 37.15           C  
ATOM    120  C   GLY A 446      14.130  16.638  55.956  1.00 34.12           C  
ATOM    121  O   GLY A 446      13.582  15.631  55.507  1.00 36.64           O  
ATOM    122  N   ARG A 447      14.197  17.794  55.295  1.00 39.36           N  
ATOM    123  CA  ARG A 447      13.873  17.861  53.881  1.00 35.63           C  
ATOM    124  C   ARG A 447      14.965  17.121  53.130  1.00 28.17           C  
ATOM    125  O   ARG A 447      16.133  17.146  53.535  1.00 28.66           O  
ATOM    126  CB  ARG A 447      13.765  19.324  53.431  1.00 36.20           C  
ATOM    127  CG  ARG A 447      13.784  19.535  51.923  1.00 35.19           C  
ATOM    128  CD  ARG A 447      13.740  21.021  51.555  1.00 31.89           C  
ATOM    129  NE  ARG A 447      14.655  21.830  52.356  1.00 34.40           N  
ATOM    130  CZ  ARG A 447      14.250  22.650  53.316  1.00 32.51           C  
ATOM    131  NH1 ARG A 447      12.956  22.774  53.577  1.00 40.12           N1+
ATOM    132  NH2 ARG A 447      15.133  23.334  54.017  1.00 42.54           N  
ATOM    133  N   VAL A 448      14.589  16.393  52.085  1.00 24.85           N  
ATOM    134  CA  VAL A 448      15.578  15.635  51.324  1.00 21.38           C  
ATOM    135  C   VAL A 448      16.064  16.514  50.188  1.00 26.55           C  
ATOM    136  O   VAL A 448      15.261  17.035  49.413  1.00 33.06           O  
ATOM    137  CB  VAL A 448      15.034  14.281  50.822  1.00 30.17           C  
ATOM    138  CG1 VAL A 448      13.587  14.112  51.085  1.00 34.28           C  
ATOM    139  CG2 VAL A 448      15.381  14.000  49.362  1.00 38.03           C  
ATOM    140  N   GLU A 449      17.382  16.711  50.116  1.00 29.02           N  
ATOM    141  CA  GLU A 449      18.001  17.538  49.096  1.00 31.47           C  
ATOM    142  C   GLU A 449      19.020  16.709  48.340  1.00 32.24           C  
ATOM    143  O   GLU A 449      19.632  15.806  48.915  1.00 39.18           O  
ATOM    144  CB  GLU A 449      18.691  18.739  49.698  1.00 37.90           C  
ATOM    145  CG  GLU A 449      17.932  19.387  50.786  1.00 42.99           C  
ATOM    146  CD  GLU A 449      18.440  20.786  51.058  1.00 46.83           C  
ATOM    147  OE1 GLU A 449      19.686  20.945  51.176  1.00 39.08           O  
ATOM    148  OE2 GLU A 449      17.589  21.706  51.155  1.00 47.90           O1-
ATOM    149  N   VAL A 450      19.208  17.038  47.055  1.00 29.27           N  
ATOM    150  CA  VAL A 450      20.075  16.286  46.146  1.00 34.98           C  
ATOM    151  C   VAL A 450      21.074  17.236  45.497  1.00 42.24           C  
ATOM    152  O   VAL A 450      20.705  18.313  45.022  1.00 53.86           O  
ATOM    153  CB  VAL A 450      19.271  15.547  45.062  1.00 37.25           C  
ATOM    154  CG1 VAL A 450      18.735  14.240  45.585  1.00 31.75           C  
ATOM    155  CG2 VAL A 450      18.121  16.393  44.638  1.00 50.44           C  
ATOM    156  N   LEU A 451      22.333  16.830  45.467  1.00 39.97           N  
ATOM    157  CA  LEU A 451      23.353  17.596  44.770  1.00 34.70           C  
ATOM    158  C   LEU A 451      23.151  17.487  43.260  1.00 26.38           C  
ATOM    159  O   LEU A 451      22.908  16.403  42.729  1.00 36.78           O  
ATOM    160  CB  LEU A 451      24.745  17.071  45.155  1.00 33.39           C  
ATOM    161  CG  LEU A 451      25.929  18.019  44.968  1.00 31.84           C  
ATOM    162  CD1 LEU A 451      25.526  19.393  45.496  1.00 32.87           C  
ATOM    163  CD2 LEU A 451      27.157  17.525  45.698  1.00 32.21           C  
ATOM    164  N   VAL A 452      23.256  18.620  42.562  1.00 27.79           N  
ATOM    165  CA  VAL A 452      23.266  18.685  41.098  1.00 29.83           C  
ATOM    166  C   VAL A 452      24.233  19.770  40.627  1.00 40.04           C  
ATOM    167  O   VAL A 452      24.740  20.588  41.401  1.00 42.74           O  
ATOM    168  CB  VAL A 452      21.873  18.955  40.486  1.00 29.72           C  
ATOM    169  CG1 VAL A 452      20.827  18.080  41.115  1.00 28.49           C  
ATOM    170  CG2 VAL A 452      21.516  20.383  40.587  1.00 31.03           C  
ATOM    171  N   GLU A 453      24.374  19.847  39.312  1.00 42.11           N  
ATOM    172  CA  GLU A 453      25.168  20.868  38.650  1.00 41.11           C  
ATOM    173  C   GLU A 453      24.207  21.890  38.055  1.00 41.78           C  
ATOM    174  O   GLU A 453      23.297  21.530  37.348  1.00 53.15           O  
ATOM    175  CB  GLU A 453      25.984  20.261  37.518  1.00 51.93           C  
ATOM    176  CG  GLU A 453      26.827  21.253  36.728  1.00 67.97           C  
ATOM    177  CD  GLU A 453      26.065  21.980  35.634  1.00 83.17           C  
ATOM    178  OE1 GLU A 453      26.485  23.074  35.240  1.00 84.19           O  
ATOM    179  OE2 GLU A 453      25.043  21.470  35.163  1.00 92.53           O1-
ATOM    180  N   ARG A 454      24.388  23.161  38.358  1.00 36.78           N  
ATOM    181  CA  ARG A 454      23.534  24.195  37.798  1.00 37.77           C  
ATOM    182  C   ARG A 454      24.374  25.407  37.464  1.00 46.28           C  
ATOM    183  O   ARG A 454      24.947  26.040  38.344  1.00 46.97           O  
ATOM    184  CB  ARG A 454      22.427  24.591  38.754  1.00 43.11           C  
ATOM    185  CG  ARG A 454      21.338  23.558  38.916  1.00 52.22           C  
ATOM    186  CD  ARG A 454      20.526  23.361  37.653  1.00 67.42           C  
ATOM    187  NE  ARG A 454      20.274  21.947  37.402  1.00 79.24           N  
ATOM    188  CZ  ARG A 454      19.127  21.342  37.659  1.00 86.84           C  
ATOM    189  NH1 ARG A 454      18.118  22.029  38.161  1.00 92.73           N1+
ATOM    190  NH2 ARG A 454      18.991  20.056  37.413  1.00 84.13           N  
ATOM    191  N   GLN A 455      24.479  25.687  36.169  1.00 70.22           N  
ATOM    192  CA  GLN A 455      25.253  26.803  35.636  1.00 81.98           C  
ATOM    193  C   GLN A 455      26.697  26.782  36.127  1.00 82.53           C  
ATOM    194  O   GLN A 455      27.256  27.798  36.483  1.00 90.87           O  
ATOM    195  CB  GLN A 455      24.574  28.143  35.947  1.00 90.63           C  
ATOM    196  CG  GLN A 455      23.453  28.531  34.991  1.00102.45           C  
ATOM    197  CD  GLN A 455      22.167  27.751  35.205  1.00113.28           C  
ATOM    198  NE2 GLN A 455      22.074  26.568  34.599  1.00117.98           N  
ATOM    199  OE1 GLN A 455      21.265  28.208  35.894  1.00116.93           O  
ATOM    200  N   GLY A 456      27.312  25.613  36.127  1.00 73.28           N  
ATOM    201  CA  GLY A 456      28.670  25.503  36.592  1.00 73.22           C  
ATOM    202  C   GLY A 456      28.823  25.226  38.073  1.00 65.98           C  
ATOM    203  O   GLY A 456      29.779  24.580  38.448  1.00 60.80           O  
ATOM    204  N   SER A 457      27.928  25.714  38.928  1.00 55.25           N  
ATOM    205  CA  SER A 457      28.124  25.426  40.342  1.00 46.58           C  
ATOM    206  C   SER A 457      27.510  24.098  40.758  1.00 41.60           C  
ATOM    207  O   SER A 457      26.582  23.580  40.132  1.00 47.89           O  
ATOM    208  CB  SER A 457      27.523  26.527  41.220  1.00 47.49           C  
ATOM    209  OG  SER A 457      27.641  27.798  40.619  1.00 47.31           O  
ATOM    210  N   LEU A 458      28.051  23.556  41.844  1.00 38.56           N  
ATOM    211  CA  LEU A 458      27.457  22.424  42.549  1.00 40.28           C  
ATOM    212  C   LEU A 458      26.501  22.971  43.602  1.00 42.03           C  
ATOM    213  O   LEU A 458      26.931  23.636  44.552  1.00 40.39           O  
ATOM    214  CB  LEU A 458      28.538  21.555  43.181  1.00 38.32           C  
ATOM    215  CG  LEU A 458      29.182  20.616  42.173  1.00 35.40           C  
ATOM    216  CD1 LEU A 458      30.142  19.696  42.861  1.00 35.92           C  
ATOM    217  CD2 LEU A 458      28.097  19.843  41.457  1.00 35.97           C  
ATOM    218  N   VAL A 459      25.202  22.708  43.423  1.00 39.38           N  
ATOM    219  CA  VAL A 459      24.163  23.253  44.281  1.00 32.79           C  
ATOM    220  C   VAL A 459      23.292  22.114  44.813  1.00 41.22           C  
ATOM    221  O   VAL A 459      23.222  21.026  44.237  1.00 46.05           O  
ATOM    222  CB  VAL A 459      23.307  24.301  43.552  1.00 38.13           C  
ATOM    223  CG1 VAL A 459      24.167  25.509  43.150  1.00 34.75           C  
ATOM    224  CG2 VAL A 459      22.652  23.680  42.365  1.00 41.20           C  
ATOM    225  N   TRP A 460      22.659  22.374  45.959  1.00 45.07           N  
ATOM    226  CA  TRP A 460      21.661  21.491  46.545  1.00 34.65           C  
ATOM    227  C   TRP A 460      20.259  21.986  46.202  1.00 45.74           C  
ATOM    228  O   TRP A 460      19.934  23.160  46.411  1.00 41.86           O  
ATOM    229  CB  TRP A 460      21.825  21.435  48.060  1.00 29.20           C  
ATOM    230  CG  TRP A 460      23.026  20.713  48.513  1.00 36.59           C  
ATOM    231  CD1 TRP A 460      24.253  21.253  48.832  1.00 33.68           C  
ATOM    232  CD2 TRP A 460      23.137  19.298  48.732  1.00 36.84           C  
ATOM    233  CE2 TRP A 460      24.457  19.046  49.165  1.00 28.61           C  
ATOM    234  CE3 TRP A 460      22.255  18.217  48.573  1.00 41.98           C  
ATOM    235  NE1 TRP A 460      25.111  20.252  49.235  1.00 35.07           N  
ATOM    236  CZ2 TRP A 460      24.907  17.766  49.457  1.00 38.15           C  
ATOM    237  CZ3 TRP A 460      22.703  16.938  48.846  1.00 37.30           C  
ATOM    238  CH2 TRP A 460      24.009  16.722  49.291  1.00 40.99           C  
ATOM    239  N   GLY A 461      19.436  21.094  45.675  1.00 28.58           N  
ATOM    240  CA  GLY A 461      18.057  21.435  45.401  1.00 29.32           C  
ATOM    241  C   GLY A 461      17.187  20.395  46.068  1.00 34.43           C  
ATOM    242  O   GLY A 461      17.706  19.548  46.814  1.00 32.97           O  
ATOM    243  N   MET A 462      15.886  20.478  45.812  1.00 35.71           N  
ATOM    244  CA  MET A 462      14.907  19.591  46.412  1.00 33.08           C  
ATOM    245  C   MET A 462      14.163  18.679  45.459  1.00 32.76           C  
ATOM    246  O   MET A 462      14.321  18.769  44.262  1.00 35.26           O  
ATOM    247  CB  MET A 462      13.910  20.380  47.252  1.00 39.83           C  
ATOM    248  CG  MET A 462      13.920  21.867  47.021  1.00 60.59           C  
ATOM    249  SD  MET A 462      14.570  22.817  48.395  1.00 80.83           S  
ATOM    250  CE  MET A 462      13.669  24.333  48.139  1.00 79.71           C  
ATOM    251  N   VAL A 463      13.321  17.828  46.031  1.00 36.03           N  
ATOM    252  CA  VAL A 463      12.541  16.827  45.305  1.00 38.33           C  
ATOM    253  C   VAL A 463      11.075  17.237  45.281  1.00 40.75           C  
ATOM    254  O   VAL A 463      10.547  17.700  46.283  1.00 41.28           O  
ATOM    255  CB  VAL A 463      12.720  15.454  45.981  1.00 32.78           C  
ATOM    256  CG1 VAL A 463      11.882  14.398  45.299  1.00 23.40           C  
ATOM    257  CG2 VAL A 463      14.213  15.067  45.990  1.00 26.35           C  
ATOM    258  N   CYS A 464      10.401  17.062  44.155  1.00 45.73           N  
ATOM    259  CA  CYS A 464       8.970  17.326  44.162  1.00 47.84           C  
ATOM    260  C   CYS A 464       8.290  16.494  45.244  1.00 53.72           C  
ATOM    261  O   CYS A 464       8.600  15.315  45.439  1.00 56.63           O  
ATOM    262  CB  CYS A 464       8.357  17.016  42.800  1.00 53.12           C  
ATOM    263  SG  CYS A 464       6.833  17.887  42.434  1.00 68.77           S  
ATOM    264  N   GLY A 465       7.394  17.137  45.984  1.00 54.66           N  
ATOM    265  CA  GLY A 465       6.628  16.445  46.989  1.00 49.43           C  
ATOM    266  C   GLY A 465       5.398  15.787  46.457  1.00 51.63           C  
ATOM    267  O   GLY A 465       4.736  15.069  47.204  1.00 58.63           O  
ATOM    268  N   GLN A 466       5.080  16.007  45.184  1.00 52.89           N  
ATOM    269  CA  GLN A 466       3.861  15.455  44.613  1.00 53.03           C  
ATOM    270  C   GLN A 466       3.953  13.929  44.609  1.00 52.41           C  
ATOM    271  O   GLN A 466       4.885  13.348  44.019  1.00 44.94           O  
ATOM    272  CB  GLN A 466       3.631  15.994  43.205  1.00 54.75           C  
ATOM    273  CG  GLN A 466       2.156  16.188  42.843  1.00 59.80           C  
ATOM    274  CD  GLN A 466       1.909  16.187  41.333  1.00 67.45           C  
ATOM    275  NE2 GLN A 466       0.752  16.691  40.933  1.00 66.24           N  
ATOM    276  OE1 GLN A 466       2.752  15.749  40.541  1.00 70.90           O  
ATOM    277  N   ASN A 467       2.990  13.289  45.289  1.00 53.46           N  
ATOM    278  CA  ASN A 467       2.910  11.830  45.394  1.00 51.39           C  
ATOM    279  C   ASN A 467       4.175  11.250  46.024  1.00 47.31           C  
ATOM    280  O   ASN A 467       4.727  10.248  45.568  1.00 46.85           O  
ATOM    281  CB  ASN A 467       2.624  11.199  44.031  1.00 47.63           C  
ATOM    282  CG  ASN A 467       1.280  11.628  43.480  1.00 45.46           C  
ATOM    283  ND2 ASN A 467       1.210  11.810  42.173  1.00 49.39           N  
ATOM    284  OD1 ASN A 467       0.310  11.796  44.230  1.00 49.63           O  
ATOM    285  N   TRP A 468       4.658  11.914  47.060  1.00 41.47           N  
ATOM    286  CA  TRP A 468       5.779  11.418  47.839  1.00 39.81           C  
ATOM    287  C   TRP A 468       5.227  10.613  49.015  1.00 26.33           C  
ATOM    288  O   TRP A 468       4.488  11.145  49.840  1.00 34.48           O  
ATOM    289  CB  TRP A 468       6.642  12.587  48.301  1.00 36.95           C  
ATOM    290  CG  TRP A 468       7.852  12.213  49.103  1.00 33.38           C  
ATOM    291  CD1 TRP A 468       7.975  12.259  50.456  1.00 34.93           C  
ATOM    292  CD2 TRP A 468       9.109  11.748  48.606  1.00 31.22           C  
ATOM    293  CE2 TRP A 468       9.946  11.542  49.720  1.00 34.96           C  
ATOM    294  CE3 TRP A 468       9.607  11.490  47.332  1.00 28.89           C  
ATOM    295  NE1 TRP A 468       9.224  11.855  50.837  1.00 38.32           N  
ATOM    296  CZ2 TRP A 468      11.252  11.086  49.600  1.00 40.03           C  
ATOM    297  CZ3 TRP A 468      10.902  11.055  47.211  1.00 32.25           C  
ATOM    298  CH2 TRP A 468      11.715  10.851  48.340  1.00 34.95           C  
ATOM    299  N   GLY A 469       5.571   9.327  49.085  1.00 30.90           N  
ATOM    300  CA  GLY A 469       5.003   8.428  50.066  1.00 17.63           C  
ATOM    301  C   GLY A 469       6.040   7.745  50.948  1.00 27.11           C  
ATOM    302  O   GLY A 469       7.242   8.035  50.897  1.00 20.22           O  
ATOM    303  N   ILE A 470       5.535   6.799  51.760  1.00 31.14           N  
ATOM    304  CA  ILE A 470       6.393   6.028  52.651  1.00 29.36           C  
ATOM    305  C   ILE A 470       7.438   5.252  51.856  1.00 32.23           C  
ATOM    306  O   ILE A 470       8.604   5.190  52.245  1.00 31.56           O  
ATOM    307  CB  ILE A 470       5.532   5.101  53.535  1.00 37.90           C  
ATOM    308  CG1 ILE A 470       4.765   5.911  54.559  1.00 37.62           C  
ATOM    309  CG2 ILE A 470       6.380   4.136  54.298  1.00 40.42           C  
ATOM    310  CD1 ILE A 470       5.659   6.637  55.519  1.00 36.69           C  
ATOM    311  N   VAL A 471       7.044   4.649  50.730  1.00 35.01           N  
ATOM    312  CA  VAL A 471       7.955   3.761  50.003  1.00 32.26           C  
ATOM    313  C   VAL A 471       9.191   4.520  49.518  1.00 32.72           C  
ATOM    314  O   VAL A 471      10.338   4.100  49.746  1.00 38.32           O  
ATOM    315  CB  VAL A 471       7.203   3.073  48.852  1.00 35.19           C  
ATOM    316  CG1 VAL A 471       8.102   2.063  48.154  1.00 30.16           C  
ATOM    317  CG2 VAL A 471       5.968   2.382  49.392  1.00 35.07           C  
ATOM    318  N   GLU A 472       8.987   5.670  48.877  1.00 30.69           N  
ATOM    319  CA  GLU A 472      10.130   6.523  48.558  1.00 31.47           C  
ATOM    320  C   GLU A 472      10.931   6.861  49.816  1.00 27.21           C  
ATOM    321  O   GLU A 472      12.170   6.747  49.832  1.00 30.02           O  
ATOM    322  CB  GLU A 472       9.652   7.796  47.863  1.00 29.81           C  
ATOM    323  CG  GLU A 472       8.894   7.589  46.552  1.00 33.70           C  
ATOM    324  CD  GLU A 472       7.466   7.093  46.729  1.00 33.56           C  
ATOM    325  OE1 GLU A 472       6.772   7.619  47.634  1.00 32.56           O  
ATOM    326  OE2 GLU A 472       7.053   6.172  45.975  1.00 28.89           O1-
ATOM    327  N   ALA A 473      10.226   7.263  50.892  1.00 23.80           N  
ATOM    328  CA  ALA A 473      10.879   7.614  52.153  1.00 25.20           C  
ATOM    329  C   ALA A 473      11.785   6.496  52.659  1.00 35.90           C  
ATOM    330  O   ALA A 473      12.931   6.744  53.062  1.00 37.08           O  
ATOM    331  CB  ALA A 473       9.836   7.954  53.206  1.00 24.86           C  
ATOM    332  N   MET A 474      11.265   5.260  52.670  1.00 26.12           N  
ATOM    333  CA  MET A 474      12.062   4.063  52.928  1.00 29.14           C  
ATOM    334  C   MET A 474      13.315   4.029  52.081  1.00 20.57           C  
ATOM    335  O   MET A 474      14.396   3.669  52.576  1.00 25.43           O  
ATOM    336  CB  MET A 474      11.255   2.791  52.658  1.00 19.39           C  
ATOM    337  CG  MET A 474      10.156   2.567  53.637  1.00 28.33           C  
ATOM    338  SD  MET A 474      10.722   1.654  55.077  1.00 26.85           S  
ATOM    339  CE  MET A 474       9.104   1.450  55.792  1.00 32.53           C  
ATOM    340  N   VAL A 475      13.214   4.372  50.797  1.00 22.13           N  
ATOM    341  CA  VAL A 475      14.459   4.304  50.036  1.00 17.46           C  
ATOM    342  C   VAL A 475      15.429   5.377  50.510  1.00 27.50           C  
ATOM    343  O   VAL A 475      16.641   5.126  50.597  1.00 35.96           O  
ATOM    344  CB  VAL A 475      14.217   4.368  48.519  1.00 21.97           C  
ATOM    345  CG1 VAL A 475      15.557   4.325  47.804  1.00 23.97           C  
ATOM    346  CG2 VAL A 475      13.355   3.187  48.071  1.00 24.26           C  
ATOM    347  N   VAL A 476      14.935   6.575  50.864  1.00 16.04           N  
ATOM    348  CA  VAL A 476      15.879   7.598  51.331  1.00 18.19           C  
ATOM    349  C   VAL A 476      16.556   7.150  52.619  1.00 24.67           C  
ATOM    350  O   VAL A 476      17.792   7.171  52.725  1.00 16.31           O  
ATOM    351  CB  VAL A 476      15.204   8.960  51.525  1.00 16.84           C  
ATOM    352  CG1 VAL A 476      16.200   9.907  52.188  1.00 31.78           C  
ATOM    353  CG2 VAL A 476      14.764   9.527  50.208  1.00 27.95           C  
ATOM    354  N   CYS A 477      15.758   6.738  53.614  1.00 18.92           N  
ATOM    355  CA  CYS A 477      16.316   6.312  54.895  1.00 25.58           C  
ATOM    356  C   CYS A 477      17.309   5.175  54.711  1.00 38.64           C  
ATOM    357  O   CYS A 477      18.396   5.179  55.309  1.00 38.75           O  
ATOM    358  CB  CYS A 477      15.204   5.898  55.851  1.00 21.36           C  
ATOM    359  SG  CYS A 477      14.078   7.262  56.221  1.00 30.93           S  
ATOM    360  N   ARG A 478      16.959   4.191  53.877  1.00 35.47           N  
ATOM    361  CA  ARG A 478      17.918   3.135  53.577  1.00 31.71           C  
ATOM    362  C   ARG A 478      19.216   3.717  53.019  1.00 34.29           C  
ATOM    363  O   ARG A 478      20.311   3.466  53.544  1.00 37.19           O  
ATOM    364  CB  ARG A 478      17.325   2.125  52.597  1.00 39.50           C  
ATOM    365  CG  ARG A 478      18.325   1.025  52.250  1.00 41.98           C  
ATOM    366  CD  ARG A 478      17.684  -0.323  52.050  1.00 40.88           C  
ATOM    367  NE  ARG A 478      16.935  -0.349  50.807  1.00 40.13           N  
ATOM    368  CZ  ARG A 478      15.616  -0.466  50.741  1.00 47.77           C  
ATOM    369  NH1 ARG A 478      14.897  -0.583  51.852  1.00 53.28           N1+
ATOM    370  NH2 ARG A 478      15.024  -0.478  49.556  1.00 45.89           N  
ATOM    371  N   GLN A 479      19.106   4.519  51.954  1.00 28.89           N  
ATOM    372  CA  GLN A 479      20.308   5.061  51.333  1.00 23.27           C  
ATOM    373  C   GLN A 479      21.162   5.845  52.326  1.00 27.30           C  
ATOM    374  O   GLN A 479      22.399   5.781  52.258  1.00 29.19           O  
ATOM    375  CB  GLN A 479      19.922   5.933  50.154  1.00 30.04           C  
ATOM    376  CG  GLN A 479      21.059   6.693  49.576  1.00 30.68           C  
ATOM    377  CD  GLN A 479      20.656   7.512  48.391  1.00 34.36           C  
ATOM    378  NE2 GLN A 479      21.612   8.226  47.809  1.00 41.43           N  
ATOM    379  OE1 GLN A 479      19.488   7.523  48.006  1.00 42.22           O  
ATOM    380  N   LEU A 480      20.530   6.556  53.278  1.00 26.71           N  
ATOM    381  CA  LEU A 480      21.249   7.352  54.267  1.00 29.73           C  
ATOM    382  C   LEU A 480      21.665   6.564  55.497  1.00 33.24           C  
ATOM    383  O   LEU A 480      22.278   7.139  56.395  1.00 47.37           O  
ATOM    384  CB  LEU A 480      20.400   8.549  54.690  1.00 25.76           C  
ATOM    385  CG  LEU A 480      20.486   9.666  53.663  1.00 31.73           C  
ATOM    386  CD1 LEU A 480      19.439  10.667  53.983  1.00 24.55           C  
ATOM    387  CD2 LEU A 480      21.859  10.291  53.702  1.00 42.43           C  
ATOM    388  N   GLY A 481      21.328   5.284  55.579  1.00 40.57           N  
ATOM    389  CA  GLY A 481      21.718   4.496  56.736  1.00 27.58           C  
ATOM    390  C   GLY A 481      21.023   4.874  58.021  1.00 38.61           C  
ATOM    391  O   GLY A 481      21.603   4.712  59.105  1.00 41.93           O  
ATOM    392  N   LEU A 482      19.792   5.382  57.935  1.00 41.91           N  
ATOM    393  CA  LEU A 482      19.021   5.715  59.123  1.00 38.28           C  
ATOM    394  C   LEU A 482      17.886   4.714  59.372  1.00 48.83           C  
ATOM    395  O   LEU A 482      16.895   5.061  60.030  1.00 58.21           O  
ATOM    396  CB  LEU A 482      18.489   7.154  59.024  1.00 30.50           C  
ATOM    397  CG  LEU A 482      19.578   8.221  58.772  1.00 34.53           C  
ATOM    398  CD1 LEU A 482      19.056   9.642  58.860  1.00 36.46           C  
ATOM    399  CD2 LEU A 482      20.763   8.027  59.723  1.00 31.02           C  
ATOM    400  N   GLY A 483      17.999   3.478  58.851  1.00 26.49           N  
ATOM    401  CA  GLY A 483      16.983   2.452  59.174  1.00 26.35           C  
ATOM    402  C   GLY A 483      15.748   2.529  58.282  1.00 33.94           C  
ATOM    403  O   GLY A 483      15.835   2.602  57.053  1.00 39.93           O  
ATOM    404  N   PHE A 484      14.577   2.494  58.900  1.00 14.77           N  
ATOM    405  CA  PHE A 484      13.311   2.493  58.178  1.00 26.33           C  
ATOM    406  C   PHE A 484      12.861   3.931  57.976  1.00 24.17           C  
ATOM    407  O   PHE A 484      13.369   4.854  58.612  1.00 30.82           O  
ATOM    408  CB  PHE A 484      12.184   1.766  58.946  1.00 25.46           C  
ATOM    409  CG  PHE A 484      12.412   0.282  59.223  1.00 27.91           C  
ATOM    410  CD1 PHE A 484      12.453  -0.656  58.196  1.00 13.94           C  
ATOM    411  CD2 PHE A 484      12.498  -0.174  60.519  1.00 37.33           C  
ATOM    412  CE1 PHE A 484      12.637  -1.978  58.458  1.00 18.64           C  
ATOM    413  CE2 PHE A 484      12.672  -1.513  60.789  1.00 30.76           C  
ATOM    414  CZ  PHE A 484      12.734  -2.413  59.752  1.00 15.12           C  
ATOM    415  N   ALA A 485      11.841   4.096  57.140  1.00 27.59           N  
ATOM    416  CA  ALA A 485      11.044   5.312  57.147  1.00 19.47           C  
ATOM    417  C   ALA A 485      10.034   5.219  58.278  1.00 23.80           C  
ATOM    418  O   ALA A 485       9.519   4.132  58.584  1.00 20.50           O  
ATOM    419  CB  ALA A 485      10.318   5.513  55.819  1.00 29.74           C  
ATOM    420  N   SER A 486       9.820   6.344  58.958  1.00 19.03           N  
ATOM    421  CA  SER A 486       8.689   6.466  59.865  1.00 27.21           C  
ATOM    422  C   SER A 486       7.570   7.335  59.300  1.00 32.92           C  
ATOM    423  O   SER A 486       6.396   7.063  59.580  1.00 29.20           O  
ATOM    424  CB  SER A 486       9.149   7.014  61.225  1.00 29.60           C  
ATOM    425  OG  SER A 486      10.199   7.955  61.101  1.00 37.56           O  
ATOM    426  N   ASN A 487       7.905   8.345  58.490  1.00 30.05           N  
ATOM    427  CA  ASN A 487       6.952   9.268  57.890  1.00 43.00           C  
ATOM    428  C   ASN A 487       7.482   9.717  56.541  1.00 42.58           C  
ATOM    429  O   ASN A 487       8.692   9.719  56.311  1.00 40.40           O  
ATOM    430  CB  ASN A 487       6.747  10.528  58.738  1.00 56.96           C  
ATOM    431  CG  ASN A 487       6.203  10.234  60.115  1.00 72.88           C  
ATOM    432  ND2 ASN A 487       4.936  10.588  60.329  1.00 77.09           N  
ATOM    433  OD1 ASN A 487       6.916   9.721  60.992  1.00 78.69           O  
ATOM    434  N   ALA A 488       6.578  10.160  55.677  1.00 34.75           N  
ATOM    435  CA  ALA A 488       6.967  10.961  54.531  1.00 33.44           C  
ATOM    436  C   ALA A 488       6.114  12.219  54.486  1.00 33.94           C  
ATOM    437  O   ALA A 488       4.953  12.220  54.898  1.00 35.99           O  
ATOM    438  CB  ALA A 488       6.852  10.197  53.226  1.00 36.66           C  
ATOM    439  N   PHE A 489       6.713  13.301  53.997  1.00 34.62           N  
ATOM    440  CA  PHE A 489       6.067  14.608  53.940  1.00 47.62           C  
ATOM    441  C   PHE A 489       6.128  15.131  52.513  1.00 48.39           C  
ATOM    442  O   PHE A 489       7.184  15.059  51.881  1.00 38.67           O  
ATOM    443  CB  PHE A 489       6.744  15.605  54.887  1.00 43.20           C  
ATOM    444  CG  PHE A 489       6.892  15.111  56.301  1.00 45.22           C  
ATOM    445  CD1 PHE A 489       5.799  15.012  57.134  1.00 43.51           C  
ATOM    446  CD2 PHE A 489       8.134  14.777  56.808  1.00 46.63           C  
ATOM    447  CE1 PHE A 489       5.942  14.570  58.432  1.00 35.86           C  
ATOM    448  CE2 PHE A 489       8.264  14.325  58.113  1.00 39.25           C  
ATOM    449  CZ  PHE A 489       7.170  14.233  58.917  1.00 25.02           C  
ATOM    450  N   GLN A 490       4.994  15.643  52.007  1.00 53.15           N  
ATOM    451  CA  GLN A 490       4.862  16.152  50.641  1.00 51.26           C  
ATOM    452  C   GLN A 490       5.230  17.628  50.532  1.00 51.66           C  
ATOM    453  O   GLN A 490       5.866  18.048  49.554  1.00 54.52           O  
ATOM    454  CB  GLN A 490       3.425  15.971  50.134  1.00 43.16           C  
ATOM    455  CG  GLN A 490       3.032  14.555  49.853  1.00 47.27           C  
ATOM    456  CD  GLN A 490       1.813  14.472  48.967  1.00 58.36           C  
ATOM    457  NE2 GLN A 490       1.629  13.321  48.327  1.00 56.34           N  
ATOM    458  OE1 GLN A 490       1.049  15.434  48.846  1.00 64.31           O  
ATOM    459  N   GLU A 491       4.852  18.396  51.543  1.00 51.87           N  
ATOM    460  CA  GLU A 491       5.181  19.805  51.597  1.00 58.54           C  
ATOM    461  C   GLU A 491       5.927  20.111  52.877  1.00 59.48           C  
ATOM    462  O   GLU A 491       5.413  19.859  53.944  1.00 75.14           O  
ATOM    463  CB  GLU A 491       3.900  20.649  51.546  1.00 62.50           C  
ATOM    464  CG  GLU A 491       2.663  19.933  51.006  1.00 74.30           C  
ATOM    465  CD  GLU A 491       1.392  20.767  51.104  1.00 83.68           C  
ATOM    466  OE1 GLU A 491       1.150  21.581  50.200  1.00 87.44           O  
ATOM    467  OE2 GLU A 491       0.631  20.618  52.083  1.00 85.12           O1-
ATOM    468  N   THR A 492       7.149  20.621  52.782  1.00 52.19           N  
ATOM    469  CA  THR A 492       7.886  21.027  53.966  1.00 44.67           C  
ATOM    470  C   THR A 492       8.216  22.521  53.891  1.00 62.25           C  
ATOM    471  O   THR A 492       8.983  22.954  53.052  1.00 81.10           O  
ATOM    472  CB  THR A 492       9.194  20.227  54.108  1.00 39.17           C  
ATOM    473  CG2 THR A 492       8.933  18.833  54.627  1.00 34.31           C  
ATOM    474  OG1 THR A 492       9.821  20.116  52.836  1.00 46.55           O  
ATOM    475  N   TRP A 493       7.669  23.311  54.781  1.00 82.04           N  
ATOM    476  CA  TRP A 493       7.972  24.735  54.792  1.00 96.90           C  
ATOM    477  C   TRP A 493       8.662  25.141  56.100  1.00105.82           C  
ATOM    478  O   TRP A 493       9.283  26.185  56.180  1.00112.97           O  
ATOM    479  CB  TRP A 493       6.676  25.533  54.635  1.00100.11           C  
ATOM    480  CG  TRP A 493       5.739  25.194  55.702  1.00102.21           C  
ATOM    481  CD1 TRP A 493       4.802  24.224  55.678  1.00104.05           C  
ATOM    482  CD2 TRP A 493       5.684  25.778  56.998  1.00105.75           C  
ATOM    483  CE2 TRP A 493       4.674  25.120  57.706  1.00107.20           C  
ATOM    484  CE3 TRP A 493       6.387  26.800  57.626  1.00106.84           C  
ATOM    485  NE1 TRP A 493       4.144  24.172  56.875  1.00107.62           N  
ATOM    486  CZ2 TRP A 493       4.345  25.454  59.009  1.00106.02           C  
ATOM    487  CZ3 TRP A 493       6.063  27.126  58.911  1.00106.59           C  
ATOM    488  CH2 TRP A 493       5.054  26.456  59.593  1.00106.27           C  
ATOM    489  N   TYR A 494       8.532  24.280  57.091  1.00102.16           N  
ATOM    490  CA  TYR A 494       9.054  24.490  58.425  1.00 98.67           C  
ATOM    491  C   TYR A 494      10.520  24.135  58.641  1.00 94.19           C  
ATOM    492  O   TYR A 494      10.991  24.183  59.771  1.00100.49           O  
ATOM    493  CB  TYR A 494       8.228  23.634  59.373  1.00 94.55           C  
ATOM    494  CG  TYR A 494       7.905  22.280  58.785  1.00 90.36           C  
ATOM    495  CD1 TYR A 494       8.842  21.268  58.777  1.00 85.99           C  
ATOM    496  CD2 TYR A 494       6.679  22.035  58.201  1.00 89.05           C  
ATOM    497  CE1 TYR A 494       8.554  20.042  58.227  1.00 83.57           C  
ATOM    498  CE2 TYR A 494       6.385  20.815  57.649  1.00 86.15           C  
ATOM    499  CZ  TYR A 494       7.321  19.826  57.666  1.00 85.90           C  
ATOM    500  OH  TYR A 494       7.023  18.612  57.115  1.00 85.88           O  
ATOM    501  N   TRP A 495      11.211  23.738  57.579  1.00 82.29           N  
ATOM    502  CA  TRP A 495      12.604  23.327  57.712  1.00 79.68           C  
ATOM    503  C   TRP A 495      13.613  24.244  57.035  1.00 84.73           C  
ATOM    504  O   TRP A 495      13.625  24.429  55.828  1.00 80.17           O  
ATOM    505  CB  TRP A 495      12.806  21.857  57.313  1.00 66.77           C  
ATOM    506  CG  TRP A 495      12.442  20.926  58.404  1.00 54.15           C  
ATOM    507  CD1 TRP A 495      12.504  21.177  59.730  1.00 59.08           C  
ATOM    508  CD2 TRP A 495      11.938  19.596  58.272  1.00 49.45           C  
ATOM    509  CE2 TRP A 495      11.714  19.110  59.561  1.00 46.29           C  
ATOM    510  CE3 TRP A 495      11.641  18.777  57.186  1.00 54.64           C  
ATOM    511  NE1 TRP A 495      12.076  20.094  60.436  1.00 53.39           N  
ATOM    512  CZ2 TRP A 495      11.220  17.840  59.801  1.00 52.18           C  
ATOM    513  CZ3 TRP A 495      11.146  17.515  57.425  1.00 62.49           C  
ATOM    514  CH2 TRP A 495      10.938  17.059  58.721  1.00 59.55           C  
ATOM    515  N   HSP A 496      14.470  24.785  57.884  1.00 95.68           N  
ATOM    516  CA  HSP A 496      15.526  25.725  57.555  1.00103.35           C  
ATOM    517  C   HSP A 496      16.819  25.329  56.862  1.00 88.60           C  
ATOM    518  O   HSP A 496      17.011  25.585  55.690  1.00 77.79           O  
ATOM    519  CB  HSP A 496      15.994  26.405  58.852  1.00112.05           C  
ATOM    520  CG  HSP A 496      15.812  25.563  60.088  1.00114.97           C  
ATOM    521  CD2 HSP A 496      16.703  25.158  61.021  1.00114.43           C  
ATOM    522  ND1 HSP A 496      14.601  25.021  60.459  1.00114.58           N  
ATOM    523  CE1 HSP A 496      14.750  24.330  61.572  1.00112.73           C  
ATOM    524  NE2 HSP A 496      16.015  24.401  61.937  1.00114.10           N  
ATOM    525  N   GLY A 497      17.676  24.681  57.632  1.00 79.68           N  
ATOM    526  CA  GLY A 497      18.950  24.178  57.174  1.00 68.95           C  
ATOM    527  C   GLY A 497      19.901  25.170  56.566  1.00 71.10           C  
ATOM    528  O   GLY A 497      19.787  26.369  56.750  1.00 75.72           O  
ATOM    529  N   ASP A 498      20.863  24.635  55.834  1.00 70.69           N  
ATOM    530  CA  ASP A 498      21.866  25.439  55.173  1.00 79.15           C  
ATOM    531  C   ASP A 498      21.397  25.835  53.792  1.00 74.32           C  
ATOM    532  O   ASP A 498      20.488  25.240  53.235  1.00 67.56           O  
ATOM    533  CB  ASP A 498      23.220  24.729  55.098  1.00 90.83           C  
ATOM    534  CG  ASP A 498      23.296  23.501  55.970  1.00 93.51           C  
ATOM    535  OD1 ASP A 498      22.380  22.667  55.879  1.00 88.15           O  
ATOM    536  OD2 ASP A 498      24.272  23.367  56.727  1.00 98.80           O1-
ATOM    537  N   VAL A 499      22.049  26.852  53.247  1.00 30.00           N  
ATOM    538  CA  VAL A 499      21.696  27.402  51.947  1.00 30.00           C  
ATOM    539  C   VAL A 499      21.467  26.387  50.835  1.00 30.00           C  
ATOM    540  O   VAL A 499      22.237  25.451  50.631  1.00 30.00           O  
ATOM    541  CB  VAL A 499      22.667  28.516  51.496  1.00 30.00           C  
ATOM    542  CG1 VAL A 499      23.864  27.937  50.768  1.00 30.00           C  
ATOM    543  CG2 VAL A 499      21.933  29.509  50.610  1.00 30.00           C  
ATOM    544  N   ASN A 500      20.360  26.613  50.142  1.00 30.00           N  
ATOM    545  CA  ASN A 500      19.907  25.805  49.035  1.00 30.00           C  
ATOM    546  C   ASN A 500      19.879  26.673  47.800  1.00 30.00           C  
ATOM    547  O   ASN A 500      20.672  27.595  47.654  1.00 30.00           O  
ATOM    548  CB  ASN A 500      18.491  25.297  49.318  1.00 30.00           C  
ATOM    549  CG  ASN A 500      18.450  24.304  50.427  1.00 30.00           C  
ATOM    550  ND2 ASN A 500      17.406  24.371  51.236  1.00 30.00           N  
ATOM    551  OD1 ASN A 500      19.348  23.481  50.560  1.00 30.00           O  
ATOM    552  N   SER A 501      18.950  26.367  46.910  1.00 30.00           N  
ATOM    553  CA  SER A 501      18.766  27.103  45.699  1.00 30.00           C  
ATOM    554  C   SER A 501      17.277  27.347  45.567  1.00 30.00           C  
ATOM    555  O   SER A 501      16.849  28.033  44.648  1.00 30.00           O  
ATOM    556  CB  SER A 501      19.298  26.309  44.521  1.00 30.00           C  
ATOM    557  OG  SER A 501      18.922  24.952  44.616  1.00 30.00           O  
ATOM    558  N   ASN A 502      16.493  26.815  46.505  1.00108.45           N  
ATOM    559  CA  ASN A 502      15.053  26.987  46.442  1.00104.87           C  
ATOM    560  C   ASN A 502      14.543  26.669  45.069  1.00 87.88           C  
ATOM    561  O   ASN A 502      13.929  27.492  44.419  1.00101.31           O  
ATOM    562  CB  ASN A 502      14.653  28.406  46.850  1.00111.59           C  
ATOM    563  CG  ASN A 502      15.147  28.773  48.229  1.00114.15           C  
ATOM    564  ND2 ASN A 502      16.424  29.102  48.327  1.00119.00           N  
ATOM    565  OD1 ASN A 502      14.388  28.752  49.197  1.00106.05           O  
ATOM    566  N   LYS A 503      14.803  25.463  44.619  1.00 66.27           N  
ATOM    567  CA  LYS A 503      14.377  25.077  43.303  1.00 53.69           C  
ATOM    568  C   LYS A 503      14.221  23.589  43.245  1.00 47.86           C  
ATOM    569  O   LYS A 503      15.122  22.862  43.612  1.00 41.10           O  
ATOM    570  CB  LYS A 503      15.433  25.513  42.290  1.00 55.94           C  
ATOM    571  CG  LYS A 503      14.963  25.584  40.854  1.00 62.52           C  
ATOM    572  CD  LYS A 503      16.150  25.636  39.899  1.00 75.77           C  
ATOM    573  CE  LYS A 503      15.858  26.479  38.657  1.00 79.98           C  
ATOM    574  NZ  LYS A 503      16.847  26.301  37.551  1.00 73.77           N1+
ATOM    575  N   VAL A 504      13.057  23.125  42.829  1.00 47.79           N  
ATOM    576  CA  VAL A 504      12.912  21.685  42.681  1.00 32.79           C  
ATOM    577  C   VAL A 504      13.855  21.184  41.603  1.00 35.60           C  
ATOM    578  O   VAL A 504      14.025  21.801  40.549  1.00 35.52           O  
ATOM    579  CB  VAL A 504      11.461  21.293  42.374  1.00 39.82           C  
ATOM    580  CG1 VAL A 504      11.261  19.802  42.630  1.00 31.08           C  
ATOM    581  CG2 VAL A 504      10.537  22.070  43.258  1.00 43.24           C  
ATOM    582  N   VAL A 505      14.449  20.026  41.865  1.00 49.50           N  
ATOM    583  CA  VAL A 505      15.573  19.520  41.089  1.00 51.40           C  
ATOM    584  C   VAL A 505      15.396  18.065  40.685  1.00 43.87           C  
ATOM    585  O   VAL A 505      16.016  17.611  39.708  1.00 46.23           O  
ATOM    586  CB  VAL A 505      16.866  19.726  41.923  1.00 48.28           C  
ATOM    587  CG1 VAL A 505      17.721  18.500  41.991  1.00 42.17           C  
ATOM    588  CG2 VAL A 505      17.656  20.931  41.433  1.00 41.10           C  
ATOM    589  N   MET A 506      14.541  17.328  41.383  1.00 40.94           N  
ATOM    590  CA  MET A 506      14.059  16.002  41.042  1.00 33.54           C  
ATOM    591  C   MET A 506      12.546  16.024  41.180  1.00 36.73           C  
ATOM    592  O   MET A 506      12.014  16.797  41.975  1.00 48.36           O  
ATOM    593  CB  MET A 506      14.680  14.980  41.979  1.00 25.87           C  
ATOM    594  CG  MET A 506      14.310  13.550  41.742  1.00 33.14           C  
ATOM    595  SD  MET A 506      15.389  12.499  42.737  1.00 49.07           S  
ATOM    596  CE  MET A 506      16.704  12.197  41.568  1.00 44.39           C  
ATOM    597  N   SER A 507      11.834  15.207  40.413  1.00 28.10           N  
ATOM    598  CA  SER A 507      10.379  15.230  40.559  1.00 41.48           C  
ATOM    599  C   SER A 507       9.799  13.910  40.075  1.00 44.97           C  
ATOM    600  O   SER A 507      10.519  13.048  39.574  1.00 36.80           O  
ATOM    601  CB  SER A 507       9.763  16.424  39.819  1.00 45.20           C  
ATOM    602  OG  SER A 507       9.558  16.157  38.448  1.00 55.87           O  
ATOM    603  N   GLY A 508       8.481  13.757  40.248  1.00 50.08           N  
ATOM    604  CA  GLY A 508       7.744  12.572  39.836  1.00 44.07           C  
ATOM    605  C   GLY A 508       8.258  11.247  40.376  1.00 50.67           C  
ATOM    606  O   GLY A 508       7.942  10.197  39.803  1.00 60.75           O  
ATOM    607  N   VAL A 509       9.038  11.271  41.464  1.00 45.84           N  
ATOM    608  CA  VAL A 509       9.685  10.058  41.967  1.00 40.85           C  
ATOM    609  C   VAL A 509       8.664   9.029  42.435  1.00 44.05           C  
ATOM    610  O   VAL A 509       7.774   9.333  43.237  1.00 51.53           O  
ATOM    611  CB  VAL A 509      10.620  10.393  43.132  1.00 38.44           C  
ATOM    612  CG1 VAL A 509      11.102   9.100  43.771  1.00 29.23           C  
ATOM    613  CG2 VAL A 509      11.768  11.289  42.690  1.00 30.75           C  
ATOM    614  N   LYS A 510       8.801   7.793  41.952  1.00 44.67           N  
ATOM    615  CA  LYS A 510       8.102   6.655  42.542  1.00 41.44           C  
ATOM    616  C   LYS A 510       9.067   5.494  42.700  1.00 35.81           C  
ATOM    617  O   LYS A 510       9.770   5.132  41.749  1.00 37.52           O  
ATOM    618  CB  LYS A 510       6.905   6.176  41.721  1.00 42.90           C  
ATOM    619  CG  LYS A 510       6.512   4.762  42.170  1.00 34.21           C  
ATOM    620  CD  LYS A 510       5.208   4.305  41.563  1.00 50.35           C  
ATOM    621  CE  LYS A 510       4.095   5.292  41.862  1.00 65.03           C  
ATOM    622  NZ  LYS A 510       2.757   4.751  41.456  1.00 74.17           N1+
ATOM    623  N   CYS A 511       9.107   4.926  43.898  1.00 26.89           N  
ATOM    624  CA  CYS A 511       9.996   3.815  44.191  1.00 34.78           C  
ATOM    625  C   CYS A 511       9.200   2.523  44.307  1.00 41.32           C  
ATOM    626  O   CYS A 511       8.042   2.531  44.735  1.00 39.92           O  
ATOM    627  CB  CYS A 511      10.784   4.056  45.486  1.00 37.33           C  
ATOM    628  SG  CYS A 511      11.911   5.468  45.405  1.00 38.19           S  
ATOM    629  N   SER A 512       9.829   1.411  43.902  1.00 41.33           N  
ATOM    630  CA  SER A 512       9.257   0.099  44.187  1.00 43.27           C  
ATOM    631  C   SER A 512       9.375  -0.213  45.668  1.00 41.82           C  
ATOM    632  O   SER A 512       8.416  -0.674  46.292  1.00 31.22           O  
ATOM    633  CB  SER A 512       9.945  -0.988  43.369  1.00 46.72           C  
ATOM    634  OG  SER A 512      11.178  -1.345  43.984  1.00 45.92           O  
ATOM    635  N   GLY A 513      10.543   0.051  46.251  1.00 43.46           N  
ATOM    636  CA  GLY A 513      10.781  -0.137  47.669  1.00 30.93           C  
ATOM    637  C   GLY A 513      12.176  -0.677  47.883  1.00 30.39           C  
ATOM    638  O   GLY A 513      12.815  -0.433  48.912  1.00 35.30           O  
ATOM    639  N   THR A 514      12.659  -1.397  46.869  1.00 30.11           N  
ATOM    640  CA  THR A 514      13.888  -2.174  46.947  1.00 37.27           C  
ATOM    641  C   THR A 514      15.120  -1.407  46.482  1.00 43.55           C  
ATOM    642  O   THR A 514      16.252  -1.873  46.726  1.00 42.65           O  
ATOM    643  CB  THR A 514      13.739  -3.433  46.091  1.00 38.70           C  
ATOM    644  CG2 THR A 514      12.546  -4.266  46.590  1.00 25.59           C  
ATOM    645  OG1 THR A 514      13.501  -3.050  44.721  1.00 49.93           O  
ATOM    646  N   GLU A 515      14.920  -0.259  45.815  1.00 38.34           N  
ATOM    647  CA  GLU A 515      16.014   0.528  45.267  1.00 29.80           C  
ATOM    648  C   GLU A 515      17.033   0.855  46.344  1.00 29.30           C  
ATOM    649  O   GLU A 515      16.708   0.910  47.529  1.00 33.21           O  
ATOM    650  CB  GLU A 515      15.444   1.791  44.667  1.00 25.23           C  
ATOM    651  CG  GLU A 515      14.423   1.563  43.556  1.00 26.86           C  
ATOM    652  CD  GLU A 515      13.046   1.276  44.041  1.00 34.02           C  
ATOM    653  OE1 GLU A 515      12.881   0.875  45.198  1.00 41.92           O  
ATOM    654  OE2 GLU A 515      12.107   1.425  43.248  1.00 40.72           O1-
ATOM    655  N   LEU A 516      18.282   1.047  45.935  1.00 28.58           N  
ATOM    656  CA  LEU A 516      19.367   1.332  46.866  1.00 24.79           C  
ATOM    657  C   LEU A 516      19.739   2.799  46.910  1.00 30.34           C  
ATOM    658  O   LEU A 516      20.725   3.161  47.561  1.00 44.23           O  
ATOM    659  CB  LEU A 516      20.605   0.544  46.495  1.00 21.65           C  
ATOM    660  CG  LEU A 516      20.401  -0.948  46.311  1.00 38.46           C  
ATOM    661  CD1 LEU A 516      21.760  -1.551  45.965  1.00 36.04           C  
ATOM    662  CD2 LEU A 516      19.815  -1.553  47.600  1.00 37.57           C  
ATOM    663  N   SER A 517      19.009   3.640  46.200  1.00 26.55           N  
ATOM    664  CA  SER A 517      19.261   5.067  46.231  1.00 29.13           C  
ATOM    665  C   SER A 517      18.121   5.728  45.498  1.00 37.21           C  
ATOM    666  O   SER A 517      17.702   5.247  44.446  1.00 41.80           O  
ATOM    667  CB  SER A 517      20.599   5.436  45.588  1.00 24.13           C  
ATOM    668  OG  SER A 517      20.474   5.444  44.185  1.00 37.93           O  
ATOM    669  N   LEU A 518      17.634   6.828  46.057  1.00 35.62           N  
ATOM    670  CA  LEU A 518      16.488   7.527  45.505  1.00 34.48           C  
ATOM    671  C   LEU A 518      16.566   7.664  43.978  1.00 39.01           C  
ATOM    672  O   LEU A 518      15.556   7.502  43.279  1.00 36.76           O  
ATOM    673  CB  LEU A 518      16.371   8.892  46.178  1.00 19.06           C  
ATOM    674  CG  LEU A 518      14.966   9.425  46.352  1.00 30.49           C  
ATOM    675  CD1 LEU A 518      14.899  10.773  45.699  1.00 45.52           C  
ATOM    676  CD2 LEU A 518      13.907   8.476  45.812  1.00 27.48           C  
ATOM    677  N   ALA A 519      17.765   7.930  43.442  1.00 20.60           N  
ATOM    678  CA  ALA A 519      17.879   8.159  42.005  1.00 35.90           C  
ATOM    679  C   ALA A 519      17.555   6.912  41.179  1.00 42.09           C  
ATOM    680  O   ALA A 519      17.206   7.052  40.002  1.00 50.51           O  
ATOM    681  CB  ALA A 519      19.277   8.684  41.653  1.00 28.89           C  
ATOM    682  N   HSP A 520      17.639   5.705  41.761  1.00 36.67           N  
ATOM    683  CA  HSP A 520      17.398   4.472  41.018  1.00 37.15           C  
ATOM    684  C   HSP A 520      15.927   4.123  40.939  1.00 41.70           C  
ATOM    685  O   HSP A 520      15.574   3.121  40.307  1.00 45.56           O  
ATOM    686  CB  HSP A 520      18.144   3.292  41.636  1.00 26.14           C  
ATOM    687  CG  HSP A 520      19.607   3.239  41.311  1.00 33.78           C  
ATOM    688  CD2 HSP A 520      20.280   2.626  40.308  1.00 34.98           C  
ATOM    689  ND1 HSP A 520      20.564   3.843  42.099  1.00 36.38           N  
ATOM    690  CE1 HSP A 520      21.761   3.606  41.592  1.00 34.70           C  
ATOM    691  NE2 HSP A 520      21.616   2.880  40.500  1.00 38.39           N  
ATOM    692  N   CYS A 521      15.064   4.909  41.576  1.00 37.08           N  
ATOM    693  CA  CYS A 521      13.638   4.752  41.348  1.00 33.41           C  
ATOM    694  C   CYS A 521      13.259   5.395  40.014  1.00 39.01           C  
ATOM    695  O   CYS A 521      14.044   6.119  39.399  1.00 42.58           O  
ATOM    696  CB  CYS A 521      12.843   5.366  42.503  1.00 34.88           C  
ATOM    697  SG  CYS A 521      13.396   4.865  44.160  1.00 48.15           S  
ATOM    698  N   ARG A 522      12.029   5.173  39.601  1.00 45.17           N  
ATOM    699  CA  ARG A 522      11.527   5.879  38.462  1.00 51.15           C  
ATOM    700  C   ARG A 522      11.401   7.315  38.894  1.00 57.33           C  
ATOM    701  O   ARG A 522      10.866   7.615  39.945  1.00 54.98           O  
ATOM    702  CB  ARG A 522      10.199   5.274  37.987  1.00 54.76           C  
ATOM    703  CG  ARG A 522       8.965   6.160  37.979  1.00 59.63           C  
ATOM    704  CD  ARG A 522       8.737   6.779  36.618  1.00 74.81           C  
ATOM    705  NE  ARG A 522       8.004   5.903  35.711  1.00 88.36           N  
ATOM    706  CZ  ARG A 522       6.708   5.638  35.810  1.00 87.93           C  
ATOM    707  NH1 ARG A 522       6.123   4.825  34.936  1.00 81.06           N1+
ATOM    708  NH2 ARG A 522       5.999   6.181  36.786  1.00 87.09           N  
ATOM    709  N   HSP A 523      11.926   8.197  38.069  1.00 53.90           N  
ATOM    710  CA  HSP A 523      11.678   9.607  38.186  1.00 48.97           C  
ATOM    711  C   HSP A 523      11.918  10.142  36.817  1.00 51.63           C  
ATOM    712  O   HSP A 523      12.663   9.554  36.042  1.00 56.97           O  
ATOM    713  CB  HSP A 523      12.624  10.256  39.189  1.00 42.67           C  
ATOM    714  CG  HSP A 523      14.071  10.108  38.854  1.00 42.75           C  
ATOM    715  CD2 HSP A 523      14.905   9.052  38.955  1.00 38.48           C  
ATOM    716  ND1 HSP A 523      14.826  11.143  38.359  1.00 46.97           N  
ATOM    717  CE1 HSP A 523      16.059  10.730  38.160  1.00 48.85           C  
ATOM    718  NE2 HSP A 523      16.133   9.462  38.510  1.00 45.03           N  
ATOM    719  N   ASP A 524      11.322  11.274  36.510  1.00 56.75           N  
ATOM    720  CA  ASP A 524      11.621  11.918  35.253  1.00 58.92           C  
ATOM    721  C   ASP A 524      13.005  12.439  35.524  1.00 54.43           C  
ATOM    722  O   ASP A 524      13.435  12.434  36.662  1.00 67.30           O  
ATOM    723  CB  ASP A 524      10.626  13.006  34.879  1.00 58.42           C  
ATOM    724  CG  ASP A 524       9.881  13.542  36.048  1.00 54.01           C  
ATOM    725  OD1 ASP A 524      10.537  14.099  36.913  1.00 59.58           O  
ATOM    726  OD2 ASP A 524       8.650  13.429  36.094  1.00 59.59           O1-
ATOM    727  N   GLY A 525      13.725  12.825  34.498  1.00 49.63           N  
ATOM    728  CA  GLY A 525      15.110  13.165  34.670  1.00 57.63           C  
ATOM    729  C   GLY A 525      15.197  14.632  34.997  1.00 61.87           C  
ATOM    730  O   GLY A 525      14.537  15.110  35.894  1.00 66.28           O  
ATOM    731  N   GLU A 526      16.057  15.343  34.304  1.00 66.94           N  
ATOM    732  CA  GLU A 526      16.313  16.723  34.636  1.00 71.60           C  
ATOM    733  C   GLU A 526      15.188  17.588  34.077  1.00 73.03           C  
ATOM    734  O   GLU A 526      15.222  18.800  34.212  1.00 85.08           O  
ATOM    735  CB  GLU A 526      17.693  17.178  34.166  1.00 74.34           C  
ATOM    736  CG  GLU A 526      18.857  16.257  34.525  1.00 80.13           C  
ATOM    737  CD  GLU A 526      18.687  15.499  35.837  1.00 86.98           C  
ATOM    738  OE1 GLU A 526      17.721  14.737  35.973  1.00 87.88           O  
ATOM    739  OE2 GLU A 526      19.538  15.642  36.734  1.00 82.64           O1-
ATOM    740  N   ASP A 527      14.218  16.953  33.419  1.00 61.71           N  
ATOM    741  CA  ASP A 527      12.943  17.569  33.058  1.00 60.78           C  
ATOM    742  C   ASP A 527      11.910  17.440  34.184  1.00 60.17           C  
ATOM    743  O   ASP A 527      11.046  16.584  34.131  1.00 70.12           O  
ATOM    744  CB  ASP A 527      12.396  16.890  31.810  1.00 65.70           C  
ATOM    745  CG  ASP A 527      12.869  17.545  30.531  1.00 87.57           C  
ATOM    746  OD1 ASP A 527      13.269  18.727  30.563  1.00 92.38           O  
ATOM    747  OD2 ASP A 527      12.833  16.873  29.483  1.00 95.92           O1-
ATOM    748  N   VAL A 528      11.974  18.335  35.163  1.00 57.29           N  
ATOM    749  CA  VAL A 528      11.459  18.154  36.530  1.00 55.88           C  
ATOM    750  C   VAL A 528      10.144  18.924  36.627  1.00 63.55           C  
ATOM    751  O   VAL A 528      10.052  20.032  37.155  1.00 77.60           O  
ATOM    752  CB  VAL A 528      12.494  18.568  37.583  1.00 52.12           C  
ATOM    753  CG1 VAL A 528      13.688  17.634  37.510  1.00 46.14           C  
ATOM    754  CG2 VAL A 528      12.987  19.987  37.352  1.00 58.09           C  
ATOM    755  N   ALA A 529       9.086  18.303  36.136  1.00 62.96           N  
ATOM    756  CA  ALA A 529       7.754  18.894  36.233  1.00 69.03           C  
ATOM    757  C   ALA A 529       7.287  18.843  37.680  1.00 76.95           C  
ATOM    758  O   ALA A 529       6.909  17.787  38.188  1.00 80.23           O  
ATOM    759  CB  ALA A 529       6.774  18.159  35.325  1.00 71.97           C  
ATOM    760  N   CYS A 530       7.311  19.970  38.353  1.00 71.93           N  
ATOM    761  CA  CYS A 530       6.667  19.982  39.649  1.00 63.48           C  
ATOM    762  C   CYS A 530       5.448  20.894  39.589  1.00 62.12           C  
ATOM    763  O   CYS A 530       5.418  21.837  38.790  1.00 68.75           O  
ATOM    764  CB  CYS A 530       7.630  20.464  40.742  1.00 61.60           C  
ATOM    765  SG  CYS A 530       7.316  19.887  42.448  1.00 72.10           S  
ATOM    766  N   PRO A 531       4.402  20.603  40.357  1.00 59.57           N  
ATOM    767  CA  PRO A 531       3.267  21.527  40.436  1.00 58.69           C  
ATOM    768  C   PRO A 531       3.659  22.829  41.102  1.00 68.34           C  
ATOM    769  O   PRO A 531       4.767  23.015  41.610  1.00 70.38           O  
ATOM    770  CB  PRO A 531       2.239  20.776  41.280  1.00 49.37           C  
ATOM    771  CG  PRO A 531       2.550  19.353  41.011  1.00 61.75           C  
ATOM    772  CD  PRO A 531       4.047  19.267  40.857  1.00 60.61           C  
ATOM    773  N   GLN A 532       2.747  23.776  41.038  1.00 83.70           N  
ATOM    774  CA  GLN A 532       2.971  25.064  41.641  1.00 95.56           C  
ATOM    775  C   GLN A 532       2.089  25.076  42.859  1.00 97.25           C  
ATOM    776  O   GLN A 532       0.877  25.099  42.747  1.00113.14           O  
ATOM    777  CB  GLN A 532       2.596  26.180  40.673  1.00102.69           C  
ATOM    778  CG  GLN A 532       3.064  27.565  41.085  1.00107.06           C  
ATOM    779  CD  GLN A 532       4.510  27.849  40.720  1.00110.79           C  
ATOM    780  NE2 GLN A 532       5.071  27.041  39.826  1.00114.56           N  
ATOM    781  OE1 GLN A 532       5.115  28.783  41.240  1.00109.84           O  
ATOM    782  N   GLY A 533       2.694  25.075  44.032  1.00 88.73           N  
ATOM    783  CA  GLY A 533       1.917  25.102  45.247  1.00 93.15           C  
ATOM    784  C   GLY A 533       2.781  24.888  46.456  1.00106.54           C  
ATOM    785  O   GLY A 533       3.908  25.342  46.492  1.00 90.90           O  
ATOM    786  N   GLY A 534       2.239  24.186  47.445  1.00 30.00           N  
ATOM    787  CA  GLY A 534       2.954  23.876  48.671  1.00 30.00           C  
ATOM    788  C   GLY A 534       3.880  22.678  48.529  1.00 30.00           C  
ATOM    789  O   GLY A 534       4.757  22.448  49.360  1.00 30.00           O  
ATOM    790  N   VAL A 535       3.722  21.941  47.433  1.00 30.00           N  
ATOM    791  CA  VAL A 535       4.537  20.767  47.134  1.00 30.00           C  
ATOM    792  C   VAL A 535       5.865  21.122  46.461  1.00 30.00           C  
ATOM    793  O   VAL A 535       6.703  20.264  46.252  1.00 30.00           O  
ATOM    794  CB  VAL A 535       3.727  19.743  46.324  1.00 30.00           C  
ATOM    795  CG1 VAL A 535       4.369  19.440  44.988  1.00 30.00           C  
ATOM    796  CG2 VAL A 535       3.522  18.485  47.136  1.00 30.00           C  
ATOM    797  N   GLN A 536       6.054  22.407  46.159  1.00103.59           N  
ATOM    798  CA  GLN A 536       7.265  22.941  45.558  1.00 93.97           C  
ATOM    799  C   GLN A 536       8.333  23.245  46.621  1.00103.99           C  
ATOM    800  O   GLN A 536       9.439  23.640  46.285  1.00104.19           O  
ATOM    801  CB  GLN A 536       6.935  24.192  44.733  1.00 75.15           C  
ATOM    802  CG  GLN A 536       8.125  24.875  44.065  1.00 63.90           C  
ATOM    803  CD  GLN A 536       8.332  24.443  42.621  1.00 71.21           C  
ATOM    804  NE2 GLN A 536       7.361  23.726  42.075  1.00 67.69           N  
ATOM    805  OE1 GLN A 536       9.358  24.748  42.007  1.00 81.78           O  
ATOM    806  N   TYR A 537       7.998  23.074  47.902  1.00 99.50           N  
ATOM    807  CA  TYR A 537       8.937  23.294  48.989  1.00 89.41           C  
ATOM    808  C   TYR A 537       9.829  22.076  49.127  1.00 77.63           C  
ATOM    809  O   TYR A 537      10.968  22.182  49.535  1.00 87.79           O  
ATOM    810  CB  TYR A 537       8.203  23.553  50.293  1.00 90.76           C  
ATOM    811  CG  TYR A 537       7.807  24.987  50.484  1.00 85.92           C  
ATOM    812  CD1 TYR A 537       6.801  25.553  49.724  1.00 80.89           C  
ATOM    813  CD2 TYR A 537       8.443  25.777  51.420  1.00 89.15           C  
ATOM    814  CE1 TYR A 537       6.435  26.869  49.897  1.00 84.84           C  
ATOM    815  CE2 TYR A 537       8.084  27.095  51.598  1.00 93.57           C  
ATOM    816  CZ  TYR A 537       7.078  27.635  50.833  1.00 93.45           C  
ATOM    817  OH  TYR A 537       6.721  28.949  51.005  1.00 99.36           O  
ATOM    818  N   GLY A 538       9.298  20.910  48.794  1.00 56.10           N  
ATOM    819  CA  GLY A 538      10.075  19.693  48.848  1.00 43.02           C  
ATOM    820  C   GLY A 538       9.667  18.652  49.854  1.00 35.09           C  
ATOM    821  O   GLY A 538       9.172  18.952  50.907  1.00 49.31           O  
ATOM    822  N   ALA A 539       9.878  17.407  49.492  1.00 32.72           N  
ATOM    823  CA  ALA A 539       9.615  16.272  50.347  1.00 28.18           C  
ATOM    824  C   ALA A 539      10.594  16.183  51.513  1.00 41.91           C  
ATOM    825  O   ALA A 539      11.738  16.576  51.374  1.00 30.42           O  
ATOM    826  CB  ALA A 539       9.690  15.020  49.511  1.00 29.76           C  
ATOM    827  N   GLY A 540      10.146  15.675  52.663  1.00 35.84           N  
ATOM    828  CA  GLY A 540      11.046  15.365  53.743  1.00 30.03           C  
ATOM    829  C   GLY A 540      10.700  13.971  54.203  1.00 39.08           C  
ATOM    830  O   GLY A 540       9.671  13.419  53.822  1.00 47.03           O  
ATOM    831  N   VAL A 541      11.584  13.397  55.010  1.00 34.26           N  
ATOM    832  CA  VAL A 541      11.307  12.107  55.605  1.00 25.60           C  
ATOM    833  C   VAL A 541      11.510  12.225  57.101  1.00 27.11           C  
ATOM    834  O   VAL A 541      12.022  13.221  57.611  1.00 29.20           O  
ATOM    835  CB  VAL A 541      12.181  10.992  55.001  1.00 22.10           C  
ATOM    836  CG1 VAL A 541      12.021  10.991  53.463  1.00 26.46           C  
ATOM    837  CG2 VAL A 541      13.668  11.209  55.376  1.00 28.23           C  
ATOM    838  N   ALA A 542      11.048  11.201  57.798  1.00 21.41           N  
ATOM    839  CA  ALA A 542      11.493  10.902  59.147  1.00 21.92           C  
ATOM    840  C   ALA A 542      11.833   9.421  59.166  1.00 29.16           C  
ATOM    841  O   ALA A 542      11.032   8.591  58.696  1.00 25.57           O  
ATOM    842  CB  ALA A 542      10.412  11.248  60.181  1.00 19.59           C  
ATOM    843  N   CYS A 543      13.012   9.096  59.698  1.00 29.12           N  
ATOM    844  CA  CYS A 543      13.500   7.730  59.725  1.00 26.90           C  
ATOM    845  C   CYS A 543      13.571   7.208  61.155  1.00 29.83           C  
ATOM    846  O   CYS A 543      13.754   7.983  62.096  1.00 30.02           O  
ATOM    847  CB  CYS A 543      14.878   7.633  59.115  1.00 26.03           C  
ATOM    848  SG  CYS A 543      15.129   8.381  57.533  1.00 27.95           S  
ATOM    849  N   SER A 544      13.434   5.883  61.318  1.00 25.06           N  
ATOM    850  CA  SER A 544      13.641   5.245  62.612  1.00 16.32           C  
ATOM    851  C   SER A 544      14.315   3.891  62.450  1.00 22.34           C  
ATOM    852  O   SER A 544      14.326   3.290  61.372  1.00 22.66           O  
ATOM    853  CB  SER A 544      12.361   5.030  63.392  1.00 23.02           C  
ATOM    854  OG  SER A 544      12.723   4.578  64.692  1.00 39.13           O  
ATOM    855  N   GLU A 545      14.920   3.430  63.531  1.00 23.37           N  
ATOM    856  CA  GLU A 545      15.618   2.165  63.467  1.00 29.76           C  
ATOM    857  C   GLU A 545      14.649   1.023  63.660  1.00 32.71           C  
ATOM    858  O   GLU A 545      15.043  -0.135  63.535  1.00 36.43           O  
ATOM    859  CB  GLU A 545      16.758   2.102  64.504  1.00 26.57           C  
ATOM    860  CG  GLU A 545      17.827   3.248  64.412  1.00 18.28           C  
ATOM    861  CD  GLU A 545      18.752   3.126  63.193  1.00 32.43           C  
ATOM    862  OE1 GLU A 545      18.898   2.032  62.636  1.00 34.93           O  
ATOM    863  OE2 GLU A 545      19.362   4.135  62.791  1.00 38.59           O1-
ATOM    864  N   THR A 546      13.382   1.313  63.923  1.00 24.09           N  
ATOM    865  CA  THR A 546      12.415   0.232  64.029  1.00 23.27           C  
ATOM    866  C   THR A 546      11.154   0.602  63.254  1.00 24.61           C  
ATOM    867  O   THR A 546      11.034   1.700  62.707  1.00 30.96           O  
ATOM    868  CB  THR A 546      12.120  -0.084  65.505  1.00 29.42           C  
ATOM    869  CG2 THR A 546      13.363  -0.654  66.186  1.00 30.48           C  
ATOM    870  OG1 THR A 546      11.745   1.114  66.199  1.00 37.22           O    
END
