# Supplementary material for: Redox Potentials of Disulfide Bonds in LOXL2 Studied by Nonequilibrium Alchemical Simulation
Source: Front Chem. 2021 Dec 14;9:797036. doi: 10.3389/fchem.2021.797036 (PMC8713139; doi:10.3389/fchem.2021.797036)
Supplement: Supplementary file 2 [file DataSheet2.ZIP › Raw Date for Redox potential LOXL2-797036/Figure 3/AF_SRCR1_LOXL2.pdb]

CRYST1    1.000    1.000    1.000  90.00  90.00  90.00 P 1           1
ATOM      1  N   PRO A  50     -22.328  26.003  33.167  1.00 73.60           N
ATOM      2  CA  PRO A  50     -23.168  26.867  33.991  1.00 73.60           C
ATOM      3  C   PRO A  50     -24.603  26.327  34.070  1.00 73.60           C
ATOM      4  CB  PRO A  50     -23.121  28.256  33.342  1.00 73.60           C
ATOM      5  O   PRO A  50     -25.151  25.876  33.068  1.00 73.60           O
ATOM      6  CG  PRO A  50     -21.913  28.214  32.406  1.00 73.60           C
ATOM      7  CD  PRO A  50     -21.738  26.739  32.064  1.00 73.60           C
ATOM      8  N   ALA A  51     -25.248  26.422  35.237  1.00 71.11           N
ATOM      9  CA  ALA A  51     -26.582  25.848  35.474  1.00 71.11           C
ATOM     10  C   ALA A  51     -27.690  26.374  34.534  1.00 71.11           C
ATOM     11  CB  ALA A  51     -26.951  26.106  36.941  1.00 71.11           C
ATOM     12  O   ALA A  51     -28.727  25.730  34.398  1.00 71.11           O
ATOM     13  N   ASN A  52     -27.466  27.523  33.891  1.00 79.89           N
ATOM     14  CA  ASN A  52     -28.411  28.171  32.979  1.00 79.89           C
ATOM     15  C   ASN A  52     -28.233  27.744  31.509  1.00 79.89           C
ATOM     16  CB  ASN A  52     -28.276  29.697  33.133  1.00 79.89           C
ATOM     17  O   ASN A  52     -28.966  28.227  30.650  1.00 79.89           O
ATOM     18  CG  ASN A  52     -28.602  30.222  34.520  1.00 79.89           C
ATOM     19  ND2 ASN A  52     -28.334  31.483  34.762  1.00 79.89           N
ATOM     20  OD1 ASN A  52     -29.074  29.538  35.411  1.00 79.89           O
ATOM     21  N   VAL A  53     -27.252  26.889  31.203  1.00 83.64           N
ATOM     22  CA  VAL A  53     -26.988  26.414  29.840  1.00 83.64           C
ATOM     23  C   VAL A  53     -27.878  25.214  29.525  1.00 83.64           C
ATOM     24  CB  VAL A  53     -25.490  26.115  29.635  1.00 83.64           C
ATOM     25  O   VAL A  53     -28.057  24.319  30.356  1.00 83.64           O
ATOM     26  CG1 VAL A  53     -25.196  25.544  28.248  1.00 83.64           C
ATOM     27  CG2 VAL A  53     -24.680  27.411  29.769  1.00 83.64           C
ATOM     28  N   ALA A  54     -28.446  25.200  28.317  1.00 85.07           N
ATOM     29  CA  ALA A  54     -29.249  24.088  27.829  1.00 85.07           C
ATOM     30  C   ALA A  54     -28.444  22.783  27.866  1.00 85.07           C
ATOM     31  CB  ALA A  54     -29.721  24.400  26.407  1.00 85.07           C
ATOM     32  O   ALA A  54     -27.302  22.727  27.411  1.00 85.07           O
ATOM     33  N   LYS A  55     -29.047  21.716  28.394  1.00 83.92           N
ATOM     34  CA  LYS A  55     -28.435  20.391  28.328  1.00 83.92           C
ATOM     35  C   LYS A  55     -28.690  19.793  26.952  1.00 83.92           C
ATOM     36  CB  LYS A  55     -28.960  19.465  29.419  1.00 83.92           C
ATOM     37  O   LYS A  55     -29.844  19.583  26.586  1.00 83.92           O
ATOM     38  CG  LYS A  55     -28.641  19.922  30.842  1.00 83.92           C
ATOM     39  CD  LYS A  55     -29.041  18.778  31.775  1.00 83.92           C
ATOM     40  CE  LYS A  55     -28.653  19.071  33.219  1.00 83.92           C
ATOM     41  NZ  LYS A  55     -28.722  17.815  34.002  1.00 83.92           N
ATOM     42  N   ILE A  56     -27.615  19.495  26.237  1.00 88.05           N
ATOM     43  CA  ILE A  56     -27.653  18.923  24.894  1.00 88.05           C
ATOM     44  C   ILE A  56     -26.884  17.610  24.821  1.00 88.05           C
ATOM     45  CB  ILE A  56     -27.125  19.934  23.859  1.00 88.05           C
ATOM     46  O   ILE A  56     -26.204  17.210  25.767  1.00 88.05           O
ATOM     47  CG1 ILE A  56     -25.670  20.372  24.143  1.00 88.05           C
ATOM     48  CG2 ILE A  56     -28.097  21.115  23.784  1.00 88.05           C
ATOM     49  CD1 ILE A  56     -24.996  21.042  22.943  1.00 88.05           C
ATOM     50  N   GLN A  57     -26.994  16.946  23.675  1.00 85.17           N
ATOM     51  CA  GLN A  57     -26.076  15.889  23.272  1.00 85.17           C
ATOM     52  C   GLN A  57     -25.633  16.077  21.833  1.00 85.17           C
ATOM     53  CB  GLN A  57     -26.725  14.519  23.403  1.00 85.17           C
ATOM     54  O   GLN A  57     -26.375  16.622  21.019  1.00 85.17           O
ATOM     55  CG  GLN A  57     -27.035  14.165  24.854  1.00 85.17           C
ATOM     56  CD  GLN A  57     -27.516  12.737  24.954  1.00 85.17           C
ATOM     57  NE2 GLN A  57     -27.895  12.287  26.123  1.00 85.17           N
ATOM     58  OE1 GLN A  57     -27.552  11.991  23.997  1.00 85.17           O
ATOM     59  N   LEU A  58     -24.446  15.563  21.524  1.00 90.63           N
ATOM     60  CA  LEU A  58     -23.856  15.626  20.197  1.00 90.63           C
ATOM     61  C   LEU A  58     -23.698  14.233  19.592  1.00 90.63           C
ATOM     62  CB  LEU A  58     -22.505  16.359  20.270  1.00 90.63           C
ATOM     63  O   LEU A  58     -23.461  13.249  20.299  1.00 90.63           O
ATOM     64  CG  LEU A  58     -22.571  17.803  20.797  1.00 90.63           C
ATOM     65  CD1 LEU A  58     -21.180  18.416  20.707  1.00 90.63           C
ATOM     66  CD2 LEU A  58     -23.506  18.678  19.972  1.00 90.63           C
ATOM     67  N   ARG A  59     -23.748  14.162  18.261  1.00 87.11           N
ATOM     68  CA  ARG A  59     -23.245  13.021  17.488  1.00 87.11           C
ATOM     69  C   ARG A  59     -22.587  13.490  16.196  1.00 87.11           C
ATOM     70  CB  ARG A  59     -24.367  11.999  17.230  1.00 87.11           C
ATOM     71  O   ARG A  59     -22.901  14.558  15.684  1.00 87.11           O
ATOM     72  CG  ARG A  59     -25.389  12.457  16.177  1.00 87.11           C
ATOM     73  CD  ARG A  59     -26.516  11.431  16.055  1.00 87.11           C
ATOM     74  NE  ARG A  59     -27.494  11.821  15.029  1.00 87.11           N
ATOM     75  NH1 ARG A  59     -29.052  10.181  15.395  1.00 87.11           N
ATOM     76  NH2 ARG A  59     -29.389  11.728  13.815  1.00 87.11           N
ATOM     77  CZ  ARG A  59     -28.641  11.240  14.755  1.00 87.11           C
ATOM     78  N   LEU A  60     -21.724  12.635  15.653  1.00 90.17           N
ATOM     79  CA  LEU A  60     -21.224  12.763  14.286  1.00 90.17           C
ATOM     80  C   LEU A  60     -22.055  11.863  13.371  1.00 90.17           C
ATOM     81  CB  LEU A  60     -19.717  12.450  14.221  1.00 90.17           C
ATOM     82  O   LEU A  60     -22.200  10.668  13.661  1.00 90.17           O
ATOM     83  CG  LEU A  60     -18.870  13.294  15.190  1.00 90.17           C
ATOM     84  CD1 LEU A  60     -17.392  12.931  15.078  1.00 90.17           C
ATOM     85  CD2 LEU A  60     -19.027  14.793  14.954  1.00 90.17           C
ATOM     86  N   ALA A  61     -22.585  12.415  12.285  1.00 88.67           N
ATOM     87  CA  ALA A  61     -23.452  11.741  11.315  1.00 88.67           C
ATOM     88  C   ALA A  61     -22.948  11.933   9.868  1.00 88.67           C
ATOM     89  CB  ALA A  61     -24.877  12.270  11.522  1.00 88.67           C
ATOM     90  O   ALA A  61     -21.902  12.540   9.647  1.00 88.67           O
ATOM     91  N   GLY A  62     -23.675  11.392   8.886  1.00 85.90           N
ATOM     92  CA  GLY A  62     -23.366  11.558   7.459  1.00 85.90           C
ATOM     93  C   GLY A  62     -22.440  10.493   6.856  1.00 85.90           C
ATOM     94  O   GLY A  62     -22.240   9.422   7.435  1.00 85.90           O
ATOM     95  N   GLN A  63     -21.916  10.785   5.663  1.00 81.44           N
ATOM     96  CA  GLN A  63     -21.014   9.926   4.883  1.00 81.44           C
ATOM     97  C   GLN A  63     -19.591   9.996   5.444  1.00 81.44           C
ATOM     98  CB  GLN A  63     -21.024  10.358   3.409  1.00 81.44           C
ATOM     99  O   GLN A  63     -18.801  10.860   5.083  1.00 81.44           O
ATOM    100  CG  GLN A  63     -22.369  10.112   2.714  1.00 81.44           C
ATOM    101  CD  GLN A  63     -22.366  10.582   1.262  1.00 81.44           C
ATOM    102  NE2 GLN A  63     -23.475  10.483   0.564  1.00 81.44           N
ATOM    103  OE1 GLN A  63     -21.393  11.064   0.718  1.00 81.44           O
ATOM    104  N   LYS A  64     -19.269   9.114   6.388  1.00 82.63           N
ATOM    105  CA  LYS A  64     -18.006   9.171   7.132  1.00 82.63           C
ATOM    106  C   LYS A  64     -16.863   8.480   6.395  1.00 82.63           C
ATOM    107  CB  LYS A  64     -18.192   8.523   8.501  1.00 82.63           C
ATOM    108  O   LYS A  64     -17.026   7.334   5.970  1.00 82.63           O
ATOM    109  CG  LYS A  64     -19.266   9.215   9.339  1.00 82.63           C
ATOM    110  CD  LYS A  64     -19.349   8.546  10.706  1.00 82.63           C
ATOM    111  CE  LYS A  64     -20.487   9.207  11.467  1.00 82.63           C
ATOM    112  NZ  LYS A  64     -20.588   8.644  12.827  1.00 82.63           N
ATOM    113  N   ARG A  65     -15.671   9.092   6.392  1.00 83.18           N
ATOM    114  CA  ARG A  65     -14.422   8.420   5.991  1.00 83.18           C
ATOM    115  C   ARG A  65     -13.698   7.789   7.180  1.00 83.18           C
ATOM    116  CB  ARG A  65     -13.489   9.373   5.224  1.00 83.18           C
ATOM    117  O   ARG A  65     -12.919   6.858   6.991  1.00 83.18           O
ATOM    118  CG  ARG A  65     -14.165  10.144   4.079  1.00 83.18           C
ATOM    119  CD  ARG A  65     -13.184  11.151   3.470  1.00 83.18           C
ATOM    120  NE  ARG A  65     -13.739  11.774   2.254  1.00 83.18           N
ATOM    121  NH1 ARG A  65     -12.377  13.625   2.164  1.00 83.18           N
ATOM    122  NH2 ARG A  65     -13.807  13.228   0.501  1.00 83.18           N
ATOM    123  CZ  ARG A  65     -13.308  12.869   1.650  1.00 83.18           C
ATOM    124  N   LYS A  66     -13.988   8.235   8.411  1.00 82.18           N
ATOM    125  CA  LYS A  66     -13.550   7.630   9.688  1.00 82.18           C
ATOM    126  C   LYS A  66     -14.658   7.647  10.733  1.00 82.18           C
ATOM    127  CB  LYS A  66     -12.340   8.374  10.276  1.00 82.18           C
ATOM    128  O   LYS A  66     -15.582   8.445  10.691  1.00 82.18           O
ATOM    129  CG  LYS A  66     -11.137   8.353   9.350  1.00 82.18           C
ATOM    130  CD  LYS A  66      -9.970   9.112   9.985  1.00 82.18           C
ATOM    131  CE  LYS A  66      -8.901   8.961   8.931  1.00 82.18           C
ATOM    132  NZ  LYS A  66      -7.556   9.441   9.282  1.00 82.18           N
ATOM    133  N   HIS A  67     -14.532   6.808  11.755  1.00 80.03           N
ATOM    134  CA  HIS A  67     -15.472   6.813  12.883  1.00 80.03           C
ATOM    135  C   HIS A  67     -15.418   8.101  13.742  1.00 80.03           C
ATOM    136  CB  HIS A  67     -15.216   5.565  13.738  1.00 80.03           C
ATOM    137  O   HIS A  67     -16.357   8.357  14.496  1.00 80.03           O
ATOM    138  CG  HIS A  67     -13.980   5.680  14.595  1.00 80.03           C
ATOM    139  CD2 HIS A  67     -13.965   5.975  15.931  1.00 80.03           C
ATOM    140  ND1 HIS A  67     -12.666   5.645  14.176  1.00 80.03           N
ATOM    141  CE1 HIS A  67     -11.886   5.931  15.233  1.00 80.03           C
ATOM    142  NE2 HIS A  67     -12.638   6.128  16.330  1.00 80.03           N
ATOM    143  N   SER A  68     -14.325   8.867  13.659  1.00 87.47           N
ATOM    144  CA  SER A  68     -13.996  10.069  14.443  1.00 87.47           C
ATOM    145  C   SER A  68     -14.334  11.386  13.732  1.00 87.47           C
ATOM    146  CB  SER A  68     -12.509  10.009  14.845  1.00 87.47           C
ATOM    147  O   SER A  68     -13.919  12.452  14.176  1.00 87.47           O
ATOM    148  OG  SER A  68     -11.719   9.643  13.723  1.00 87.47           O
ATOM    149  N   GLU A  69     -15.102  11.331  12.648  1.00 91.74           N
ATOM    150  CA  GLU A  69     -15.503  12.504  11.872  1.00 91.74           C
ATOM    151  C   GLU A  69     -16.959  12.403  11.401  1.00 91.74           C
ATOM    152  CB  GLU A  69     -14.534  12.709  10.701  1.00 91.74           C
ATOM    153  O   GLU A  69     -17.588  11.338  11.465  1.00 91.74           O
ATOM    154  CG  GLU A  69     -14.608  11.550   9.709  1.00 91.74           C
ATOM    155  CD  GLU A  69     -13.662  11.723   8.532  1.00 91.74           C
ATOM    156  OE1 GLU A  69     -14.135  11.384   7.429  1.00 91.74           O
ATOM    157  OE2 GLU A  69     -12.487  12.102   8.728  1.00 91.74           O
ATOM    158  N   GLY A  70     -17.499  13.532  10.952  1.00 92.72           N
ATOM    159  CA  GLY A  70     -18.822  13.616  10.344  1.00 92.72           C
ATOM    160  C   GLY A  70     -19.493  14.969  10.555  1.00 92.72           C
ATOM    161  O   GLY A  70     -18.949  15.860  11.210  1.00 92.72           O
ATOM    162  N   ARG A  71     -20.708  15.096  10.016  1.00 95.44           N
ATOM    163  CA  ARG A  71     -21.602  16.236  10.251  1.00 95.44           C
ATOM    164  C   ARG A  71     -21.960  16.325  11.732  1.00 95.44           C
ATOM    165  CB  ARG A  71     -22.856  16.090   9.379  1.00 95.44           C
ATOM    166  O   ARG A  71     -22.281  15.298  12.339  1.00 95.44           O
ATOM    167  CG  ARG A  71     -23.824  17.277   9.539  1.00 95.44           C
ATOM    168  CD  ARG A  71     -25.029  17.161   8.602  1.00 95.44           C
ATOM    169  NE  ARG A  71     -25.790  15.921   8.852  1.00 95.44           N
ATOM    170  NH1 ARG A  71     -25.290  14.772   6.917  1.00 95.44           N
ATOM    171  NH2 ARG A  71     -26.711  13.924   8.403  1.00 95.44           N
ATOM    172  CZ  ARG A  71     -25.916  14.886   8.050  1.00 95.44           C
ATOM    173  N   VAL A  72     -21.919  17.529  12.295  1.00 96.16           N
ATOM    174  CA  VAL A  72     -22.297  17.778  13.690  1.00 96.16           C
ATOM    175  C   VAL A  72     -23.814  17.841  13.793  1.00 96.16           C
ATOM    176  CB  VAL A  72     -21.662  19.069  14.241  1.00 96.16           C
ATOM    177  O   VAL A  72     -24.459  18.671  13.158  1.00 96.16           O
ATOM    178  CG1 VAL A  72     -21.975  19.253  15.735  1.00 96.16           C
ATOM    179  CG2 VAL A  72     -20.138  19.027  14.096  1.00 96.16           C
ATOM    180  N   GLU A  73     -24.388  16.970  14.616  1.00 95.16           N
ATOM    181  CA  GLU A  73     -25.806  17.022  14.955  1.00 95.16           C
ATOM    182  C   GLU A  73     -25.979  17.168  16.466  1.00 95.16           C
ATOM    183  CB  GLU A  73     -26.549  15.802  14.393  1.00 95.16           C
ATOM    184  O   GLU A  73     -25.265  16.536  17.252  1.00 95.16           O
ATOM    185  CG  GLU A  73     -26.646  15.838  12.858  1.00 95.16           C
ATOM    186  CD  GLU A  73     -27.359  14.615  12.266  1.00 95.16           C
ATOM    187  OE1 GLU A  73     -27.405  14.502  11.016  1.00 95.16           O
ATOM    188  OE2 GLU A  73     -27.790  13.725  13.042  1.00 95.16           O
ATOM    189  N   VAL A  74     -26.941  18.003  16.854  1.00 93.85           N
ATOM    190  CA  VAL A  74     -27.287  18.343  18.233  1.00 93.85           C
ATOM    191  C   VAL A  74     -28.674  17.798  18.542  1.00 93.85           C
ATOM    192  CB  VAL A  74     -27.252  19.866  18.481  1.00 93.85           C
ATOM    193  O   VAL A  74     -29.618  18.004  17.780  1.00 93.85           O
ATOM    194  CG1 VAL A  74     -27.421  20.176  19.974  1.00 93.85           C
ATOM    195  CG2 VAL A  74     -25.948  20.517  18.015  1.00 93.85           C
ATOM    196  N   TYR A  75     -28.809  17.111  19.670  1.00 89.07           N
ATOM    197  CA  TYR A  75     -30.107  16.744  20.215  1.00 89.07           C
ATOM    198  C   TYR A  75     -30.565  17.817  21.196  1.00 89.07           C
ATOM    199  CB  TYR A  75     -30.046  15.367  20.868  1.00 89.07           C
ATOM    200  O   TYR A  75     -29.965  17.994  22.262  1.00 89.07           O
ATOM    201  CG  TYR A  75     -31.417  14.826  21.206  1.00 89.07           C
ATOM    202  CD1 TYR A  75     -31.907  14.897  22.523  1.00 89.07           C
ATOM    203  CD2 TYR A  75     -32.210  14.267  20.188  1.00 89.07           C
ATOM    204  CE1 TYR A  75     -33.155  14.328  22.842  1.00 89.07           C
ATOM    205  CE2 TYR A  75     -33.462  13.708  20.497  1.00 89.07           C
ATOM    206  OH  TYR A  75     -35.078  13.069  22.131  1.00 89.07           O
ATOM    207  CZ  TYR A  75     -33.920  13.707  21.829  1.00 89.07           C
ATOM    208  N   TYR A  76     -31.631  18.518  20.827  1.00 90.12           N
ATOM    209  CA  TYR A  76     -32.247  19.575  21.617  1.00 90.12           C
ATOM    210  C   TYR A  76     -33.768  19.507  21.445  1.00 90.12           C
ATOM    211  CB  TYR A  76     -31.662  20.931  21.201  1.00 90.12           C
ATOM    212  O   TYR A  76     -34.260  19.168  20.374  1.00 90.12           O
ATOM    213  CG  TYR A  76     -32.242  22.103  21.964  1.00 90.12           C
ATOM    214  CD1 TYR A  76     -33.164  22.960  21.336  1.00 90.12           C
ATOM    215  CD2 TYR A  76     -31.885  22.318  23.310  1.00 90.12           C
ATOM    216  CE1 TYR A  76     -33.716  24.045  22.042  1.00 90.12           C
ATOM    217  CE2 TYR A  76     -32.440  23.400  24.020  1.00 90.12           C
ATOM    218  OH  TYR A  76     -33.861  25.328  24.066  1.00 90.12           O
ATOM    219  CZ  TYR A  76     -33.344  24.274  23.381  1.00 90.12           C
ATOM    220  N   ASP A  77     -34.509  19.751  22.527  1.00 87.79           N
ATOM    221  CA  ASP A  77     -35.983  19.742  22.552  1.00 87.79           C
ATOM    222  C   ASP A  77     -36.642  18.506  21.894  1.00 87.79           C
ATOM    223  CB  ASP A  77     -36.520  21.088  22.040  1.00 87.79           C
ATOM    224  O   ASP A  77     -37.600  18.591  21.131  1.00 87.79           O
ATOM    225  CG  ASP A  77     -37.964  21.348  22.486  1.00 87.79           C
ATOM    226  OD1 ASP A  77     -38.329  20.865  23.587  1.00 87.79           O
ATOM    227  OD2 ASP A  77     -38.666  22.096  21.772  1.00 87.79           O
ATOM    228  N   GLY A  78     -36.094  17.317  22.162  1.00 84.39           N
ATOM    229  CA  GLY A  78     -36.675  16.051  21.702  1.00 84.39           C
ATOM    230  C   GLY A  78     -36.388  15.671  20.244  1.00 84.39           C
ATOM    231  O   GLY A  78     -36.855  14.622  19.802  1.00 84.39           O
ATOM    232  N   GLN A  79     -35.613  16.465  19.497  1.00 90.66           N
ATOM    233  CA  GLN A  79     -35.268  16.169  18.103  1.00 90.66           C
ATOM    234  C   GLN A  79     -33.790  16.444  17.787  1.00 90.66           C
ATOM    235  CB  GLN A  79     -36.239  16.884  17.143  1.00 90.66           C
ATOM    236  O   GLN A  79     -33.143  17.325  18.357  1.00 90.66           O
ATOM    237  CG  GLN A  79     -36.146  18.410  17.231  1.00 90.66           C
ATOM    238  CD  GLN A  79     -37.169  19.168  16.391  1.00 90.66           C
ATOM    239  NE2 GLN A  79     -37.186  20.480  16.463  1.00 90.66           N
ATOM    240  OE1 GLN A  79     -37.965  18.614  15.651  1.00 90.66           O
ATOM    241  N   TRP A  80     -33.243  15.663  16.854  1.00 91.76           N
ATOM    242  CA  TRP A  80     -31.930  15.939  16.272  1.00 91.76           C
ATOM    243  C   TRP A  80     -32.044  17.080  15.261  1.00 91.76           C
ATOM    244  CB  TRP A  80     -31.347  14.676  15.624  1.00 91.76           C
ATOM    245  O   TRP A  80     -33.022  17.148  14.521  1.00 91.76           O
ATOM    246  CG  TRP A  80     -30.872  13.635  16.593  1.00 91.76           C
ATOM    247  CD1 TRP A  80     -31.561  12.543  16.995  1.00 91.76           C
ATOM    248  CD2 TRP A  80     -29.627  13.625  17.354  1.00 91.76           C
ATOM    249  CE2 TRP A  80     -29.623  12.476  18.201  1.00 91.76           C
ATOM    250  CE3 TRP A  80     -28.524  14.497  17.452  1.00 91.76           C
ATOM    251  NE1 TRP A  80     -30.828  11.856  17.946  1.00 91.76           N
ATOM    252  CH2 TRP A  80     -27.490  13.089  19.164  1.00 91.76           C
ATOM    253  CZ2 TRP A  80     -28.572  12.196  19.088  1.00 91.76           C
ATOM    254  CZ3 TRP A  80     -27.476  14.238  18.355  1.00 91.76           C
ATOM    255  N   GLY A  81     -31.034  17.940  15.227  1.00 95.89           N
ATOM    256  CA  GLY A  81     -30.861  18.989  14.228  1.00 95.89           C
ATOM    257  C   GLY A  81     -29.385  19.258  13.967  1.00 95.89           C
ATOM    258  O   GLY A  81     -28.527  18.730  14.678  1.00 95.89           O
ATOM    259  N   THR A  82     -29.080  20.048  12.947  1.00 97.49           N
ATOM    260  CA  THR A  82     -27.703  20.334  12.518  1.00 97.49           C
ATOM    261  C   THR A  82     -27.171  21.636  13.115  1.00 97.49           C
ATOM    262  CB  THR A  82     -27.597  20.339  10.989  1.00 97.49           C
ATOM    263  O   THR A  82     -27.817  22.271  13.951  1.00 97.49           O
ATOM    264  CG2 THR A  82     -28.035  19.010  10.384  1.00 97.49           C
ATOM    265  OG1 THR A  82     -28.410  21.340  10.456  1.00 97.49           O
ATOM    266  N   VAL A  83     -25.955  22.002  12.723  1.00 98.17           N
ATOM    267  CA  VAL A  83     -25.266  23.234  13.107  1.00 98.17           C
ATOM    268  C   VAL A  83     -24.775  23.900  11.825  1.00 98.17           C
ATOM    269  CB  VAL A  83     -24.096  22.896  14.047  1.00 98.17           C
ATOM    270  O   VAL A  83     -24.191  23.202  10.994  1.00 98.17           O
ATOM    271  CG1 VAL A  83     -23.296  24.133  14.426  1.00 98.17           C
ATOM    272  CG2 VAL A  83     -24.575  22.214  15.333  1.00 98.17           C
ATOM    273  N   CYS A  84     -25.021  25.201  11.665  1.00 97.90           N
ATOM    274  CA  CYS A  84     -24.533  25.958  10.516  1.00 97.90           C
ATOM    275  C   CYS A  84     -23.010  26.173  10.590  1.00 97.90           C
ATOM    276  CB  CYS A  84     -25.299  27.278  10.358  1.00 97.90           C
ATOM    277  O   CYS A  84     -22.424  26.204  11.677  1.00 97.90           O
ATOM    278  SG  CYS A  84     -24.888  28.075   8.787  1.00 97.90           S
ATOM    279  N   ASP A  85     -22.366  26.269   9.430  1.00 97.27           N
ATOM    280  CA  ASP A  85     -20.937  26.522   9.275  1.00 97.27           C
ATOM    281  C   ASP A  85     -20.550  28.012   9.327  1.00 97.27           C
ATOM    282  CB  ASP A  85     -20.418  25.802   8.019  1.00 97.27           C
ATOM    283  O   ASP A  85     -19.363  28.312   9.496  1.00 97.27           O
ATOM    284  CG  ASP A  85     -21.042  26.237   6.691  1.00 97.27           C
ATOM    285  OD1 ASP A  85     -21.741  27.257   6.645  1.00 97.27           O
ATOM    286  OD2 ASP A  85     -20.804  25.507   5.698  1.00 97.27           O
ATOM    287  N   ASP A  86     -21.522  28.927   9.293  1.00 96.94           N
ATOM    288  CA  ASP A  86     -21.308  30.365   9.457  1.00 96.94           C
ATOM    289  C   ASP A  86     -20.656  30.699  10.810  1.00 96.94           C
ATOM    290  CB  ASP A  86     -22.618  31.149   9.249  1.00 96.94           C
ATOM    291  O   ASP A  86     -21.072  30.259  11.888  1.00 96.94           O
ATOM    292  CG  ASP A  86     -22.921  31.486   7.779  1.00 96.94           C
ATOM    293  OD1 ASP A  86     -22.076  31.175   6.908  1.00 96.94           O
ATOM    294  OD2 ASP A  86     -23.919  32.198   7.545  1.00 96.94           O
ATOM    295  N   ASP A  87     -19.561  31.464  10.738  1.00 95.18           N
ATOM    296  CA  ASP A  87     -18.638  31.791  11.835  1.00 95.18           C
ATOM    297  C   ASP A  87     -18.112  30.591  12.650  1.00 95.18           C
ATOM    298  CB  ASP A  87     -19.225  32.886  12.737  1.00 95.18           C
ATOM    299  O   ASP A  87     -17.450  30.770  13.684  1.00 95.18           O
ATOM    300  CG  ASP A  87     -19.355  34.248  12.055  1.00 95.18           C
ATOM    301  OD1 ASP A  87     -18.427  34.617  11.298  1.00 95.18           O
ATOM    302  OD2 ASP A  87     -20.305  34.979  12.418  1.00 95.18           O
ATOM    303  N   PHE A  88     -18.338  29.357  12.188  1.00 97.12           N
ATOM    304  CA  PHE A  88     -17.815  28.177  12.851  1.00 97.12           C
ATOM    305  C   PHE A  88     -16.286  28.183  12.781  1.00 97.12           C
ATOM    306  CB  PHE A  88     -18.431  26.899  12.278  1.00 97.12           C
ATOM    307  O   PHE A  88     -15.660  28.557  11.790  1.00 97.12           O
ATOM    308  CG  PHE A  88     -18.222  25.688  13.167  1.00 97.12           C
ATOM    309  CD1 PHE A  88     -17.040  24.932  13.070  1.00 97.12           C
ATOM    310  CD2 PHE A  88     -19.233  25.285  14.058  1.00 97.12           C
ATOM    311  CE1 PHE A  88     -16.878  23.771  13.844  1.00 97.12           C
ATOM    312  CE2 PHE A  88     -19.063  24.133  14.849  1.00 97.12           C
ATOM    313  CZ  PHE A  88     -17.886  23.371  14.739  1.00 97.12           C
ATOM    314  N   SER A  89     -15.643  27.775  13.873  1.00 95.84           N
ATOM    315  CA  SER A  89     -14.187  27.831  13.994  1.00 95.84           C
ATOM    316  C   SER A  89     -13.609  26.539  14.552  1.00 95.84           C
ATOM    317  CB  SER A  89     -13.777  29.042  14.838  1.00 95.84           C
ATOM    318  O   SER A  89     -14.298  25.718  15.163  1.00 95.84           O
ATOM    319  OG  SER A  89     -14.192  28.873  16.180  1.00 95.84           O
ATOM    320  N   ILE A  90     -12.288  26.384  14.425  1.00 97.06           N
ATOM    321  CA  ILE A  90     -11.572  25.254  15.030  1.00 97.06           C
ATOM    322  C   ILE A  90     -11.762  25.202  16.556  1.00 97.06           C
ATOM    323  CB  ILE A  90     -10.082  25.292  14.623  1.00 97.06           C
ATOM    324  O   ILE A  90     -11.759  24.123  17.144  1.00 97.06           O
ATOM    325  CG1 ILE A  90      -9.336  23.978  14.939  1.00 97.06           C
ATOM    326  CG2 ILE A  90      -9.334  26.472  15.272  1.00 97.06           C
ATOM    327  CD1 ILE A  90      -9.854  22.768  14.150  1.00 97.06           C
ATOM    328  N   HIS A  91     -11.998  26.344  17.210  1.00 97.51           N
ATOM    329  CA  HIS A  91     -12.309  26.395  18.637  1.00 97.51           C
ATOM    330  C   HIS A  91     -13.639  25.705  18.952  1.00 97.51           C
ATOM    331  CB  HIS A  91     -12.319  27.853  19.107  1.00 97.51           C
ATOM    332  O   HIS A  91     -13.693  24.889  19.873  1.00 97.51           O
ATOM    333  CG  HIS A  91     -10.985  28.530  18.948  1.00 97.51           C
ATOM    334  CD2 HIS A  91     -10.711  29.621  18.168  1.00 97.51           C
ATOM    335  ND1 HIS A  91      -9.807  28.151  19.549  1.00 97.51           N
ATOM    336  CE1 HIS A  91      -8.843  28.986  19.133  1.00 97.51           C
ATOM    337  NE2 HIS A  91      -9.344  29.897  18.288  1.00 97.51           N
ATOM    338  N   ALA A  92     -14.681  25.956  18.154  1.00 97.75           N
ATOM    339  CA  ALA A  92     -15.953  25.246  18.270  1.00 97.75           C
ATOM    340  C   ALA A  92     -15.779  23.746  17.992  1.00 97.75           C
ATOM    341  CB  ALA A  92     -16.976  25.897  17.332  1.00 97.75           C
ATOM    342  O   ALA A  92     -16.273  22.914  18.755  1.00 97.75           O
ATOM    343  N   ALA A  93     -14.975  23.385  16.987  1.00 97.45           N
ATOM    344  CA  ALA A  93     -14.639  21.990  16.711  1.00 97.45           C
ATOM    345  C   ALA A  93     -13.965  21.299  17.912  1.00 97.45           C
ATOM    346  CB  ALA A  93     -13.745  21.924  15.471  1.00 97.45           C
ATOM    347  O   ALA A  93     -14.317  20.168  18.248  1.00 97.45           O
ATOM    348  N   HIS A  94     -13.032  21.966  18.604  1.00 96.93           N
ATOM    349  CA  HIS A  94     -12.415  21.423  19.820  1.00 96.93           C
ATOM    350  C   HIS A  94     -13.440  21.176  20.930  1.00 96.93           C
ATOM    351  CB  HIS A  94     -11.305  22.346  20.345  1.00 96.93           C
ATOM    352  O   HIS A  94     -13.331  20.160  21.619  1.00 96.93           O
ATOM    353  CG  HIS A  94      -9.989  22.176  19.636  1.00 96.93           C
ATOM    354  CD2 HIS A  94      -9.368  23.105  18.848  1.00 96.93           C
ATOM    355  ND1 HIS A  94      -9.148  21.087  19.718  1.00 96.93           N
ATOM    356  CE1 HIS A  94      -8.064  21.343  18.960  1.00 96.93           C
ATOM    357  NE2 HIS A  94      -8.151  22.568  18.431  1.00 96.93           N
ATOM    358  N   VAL A  95     -14.430  22.061  21.098  1.00 96.24           N
ATOM    359  CA  VAL A  95     -15.531  21.857  22.054  1.00 96.24           C
ATOM    360  C   VAL A  95     -16.338  20.622  21.664  1.00 96.24           C
ATOM    361  CB  VAL A  95     -16.437  23.099  22.177  1.00 96.24           C
ATOM    362  O   VAL A  95     -16.487  19.731  22.497  1.00 96.24           O
ATOM    363  CG1 VAL A  95     -17.607  22.860  23.139  1.00 96.24           C
ATOM    364  CG2 VAL A  95     -15.650  24.299  22.713  1.00 96.24           C
ATOM    365  N   VAL A  96     -16.754  20.507  20.398  1.00 95.58           N
ATOM    366  CA  VAL A  96     -17.492  19.341  19.876  1.00 95.58           C
ATOM    367  C   VAL A  96     -16.717  18.044  20.103  1.00 95.58           C
ATOM    368  CB  VAL A  96     -17.808  19.513  18.373  1.00 95.58           C
ATOM    369  O   VAL A  96     -17.235  17.100  20.697  1.00 95.58           O
ATOM    370  CG1 VAL A  96     -18.391  18.242  17.743  1.00 95.58           C
ATOM    371  CG2 VAL A  96     -18.812  20.644  18.152  1.00 95.58           C
ATOM    372  N   CYS A  97     -15.455  17.985  19.672  1.00 94.39           N
ATOM    373  CA  CYS A  97     -14.640  16.780  19.796  1.00 94.39           C
ATOM    374  C   CYS A  97     -14.414  16.394  21.261  1.00 94.39           C
ATOM    375  CB  CYS A  97     -13.321  16.981  19.043  1.00 94.39           C
ATOM    376  O   CYS A  97     -14.530  15.216  21.603  1.00 94.39           O
ATOM    377  SG  CYS A  97     -13.503  16.914  17.242  1.00 94.39           S
ATOM    378  N   ARG A  98     -14.162  17.368  22.142  1.00 91.77           N
ATOM    379  CA  ARG A  98     -13.997  17.127  23.580  1.00 91.77           C
ATOM    380  C   ARG A  98     -15.292  16.674  24.247  1.00 91.77           C
ATOM    381  CB  ARG A  98     -13.429  18.395  24.218  1.00 91.77           C
ATOM    382  O   ARG A  98     -15.253  15.758  25.064  1.00 91.77           O
ATOM    383  CG  ARG A  98     -13.182  18.233  25.723  1.00 91.77           C
ATOM    384  CD  ARG A  98     -12.400  19.426  26.273  1.00 91.77           C
ATOM    385  NE  ARG A  98     -13.186  20.669  26.182  1.00 91.77           N
ATOM    386  NH1 ARG A  98     -11.631  21.984  25.089  1.00 91.77           N
ATOM    387  NH2 ARG A  98     -13.607  22.807  25.548  1.00 91.77           N
ATOM    388  CZ  ARG A  98     -12.806  21.798  25.615  1.00 91.77           C
ATOM    389  N   GLU A  99     -16.426  17.269  23.889  1.00 90.86           N
ATOM    390  CA  GLU A  99     -17.756  16.872  24.368  1.00 90.86           C
ATOM    391  C   GLU A  99     -18.143  15.461  23.894  1.00 90.86           C
ATOM    392  CB  GLU A  99     -18.772  17.939  23.933  1.00 90.86           C
ATOM    393  O   GLU A  99     -18.839  14.734  24.600  1.00 90.86           O
ATOM    394  CG  GLU A  99     -20.195  17.665  24.446  1.00 90.86           C
ATOM    395  CD  GLU A  99     -21.136  18.867  24.280  1.00 90.86           C
ATOM    396  OE1 GLU A  99     -22.210  18.871  24.919  1.00 90.86           O
ATOM    397  OE2 GLU A  99     -20.781  19.837  23.579  1.00 90.86           O
ATOM    398  N   LEU A 100     -17.613  15.023  22.750  1.00 88.26           N
ATOM    399  CA  LEU A 100     -17.719  13.650  22.245  1.00 88.26           C
ATOM    400  C   LEU A 100     -16.658  12.684  22.818  1.00 88.26           C
ATOM    401  CB  LEU A 100     -17.662  13.708  20.712  1.00 88.26           C
ATOM    402  O   LEU A 100     -16.662  11.496  22.483  1.00 88.26           O
ATOM    403  CG  LEU A 100     -18.896  14.344  20.050  1.00 88.26           C
ATOM    404  CD1 LEU A 100     -18.587  14.540  18.570  1.00 88.26           C
ATOM    405  CD2 LEU A 100     -20.123  13.439  20.164  1.00 88.26           C
ATOM    406  N   GLY A 101     -15.755  13.163  23.679  1.00 86.48           N
ATOM    407  CA  GLY A 101     -14.735  12.358  24.358  1.00 86.48           C
ATOM    408  C   GLY A 101     -13.433  12.143  23.579  1.00 86.48           C
ATOM    409  O   GLY A 101     -12.605  11.319  23.978  1.00 86.48           O
ATOM    410  N   TYR A 102     -13.223  12.864  22.481  1.00 88.30           N
ATOM    411  CA  TYR A 102     -11.952  12.900  21.758  1.00 88.30           C
ATOM    412  C   TYR A 102     -11.015  13.949  22.352  1.00 88.30           C
ATOM    413  CB  TYR A 102     -12.187  13.165  20.274  1.00 88.30           C
ATOM    414  O   TYR A 102     -11.455  14.959  22.891  1.00 88.30           O
ATOM    415  CG  TYR A 102     -13.061  12.127  19.607  1.00 88.30           C
ATOM    416  CD1 TYR A 102     -12.503  10.900  19.212  1.00 88.30           C
ATOM    417  CD2 TYR A 102     -14.421  12.391  19.368  1.00 88.30           C
ATOM    418  CE1 TYR A 102     -13.277   9.963  18.506  1.00 88.30           C
ATOM    419  CE2 TYR A 102     -15.218  11.435  18.711  1.00 88.30           C
ATOM    420  OH  TYR A 102     -15.407   9.297  17.642  1.00 88.30           O
ATOM    421  CZ  TYR A 102     -14.640  10.233  18.257  1.00 88.30           C
ATOM    422  N   VAL A 103      -9.706  13.712  22.258  1.00 88.71           N
ATOM    423  CA  VAL A 103      -8.703  14.603  22.865  1.00 88.71           C
ATOM    424  C   VAL A 103      -8.737  15.998  22.244  1.00 88.71           C
ATOM    425  CB  VAL A 103      -7.298  13.978  22.761  1.00 88.71           C
ATOM    426  O   VAL A 103      -8.594  16.990  22.953  1.00 88.71           O
ATOM    427  CG1 VAL A 103      -6.171  14.926  23.188  1.00 88.71           C
ATOM    428  CG2 VAL A 103      -7.207  12.741  23.666  1.00 88.71           C
ATOM    429  N   GLU A 104      -8.929  16.073  20.929  1.00 92.61           N
ATOM    430  CA  GLU A 104      -8.849  17.321  20.175  1.00 92.61           C
ATOM    431  C   GLU A 104      -9.558  17.208  18.820  1.00 92.61           C
ATOM    432  CB  GLU A 104      -7.371  17.722  19.996  1.00 92.61           C
ATOM    433  O   GLU A 104      -9.765  16.100  18.314  1.00 92.61           O
ATOM    434  CG  GLU A 104      -6.552  16.736  19.147  1.00 92.61           C
ATOM    435  CD  GLU A 104      -5.038  16.976  19.221  1.00 92.61           C
ATOM    436  OE1 GLU A 104      -4.314  15.980  18.969  1.00 92.61           O
ATOM    437  OE2 GLU A 104      -4.622  18.097  19.580  1.00 92.61           O
ATOM    438  N   ALA A 105      -9.895  18.358  18.233  1.00 95.72           N
ATOM    439  CA  ALA A 105     -10.222  18.467  16.820  1.00 95.72           C
ATOM    440  C   ALA A 105      -8.931  18.579  16.005  1.00 95.72           C
ATOM    441  CB  ALA A 105     -11.133  19.676  16.604  1.00 95.72           C
ATOM    442  O   ALA A 105      -8.000  19.274  16.406  1.00 95.72           O
ATOM    443  N   LYS A 106      -8.882  17.891  14.865  1.00 94.79           N
ATOM    444  CA  LYS A 106      -7.826  18.042  13.857  1.00 94.79           C
ATOM    445  C   LYS A 106      -8.187  19.123  12.840  1.00 94.79           C
ATOM    446  CB  LYS A 106      -7.586  16.705  13.147  1.00 94.79           C
ATOM    447  O   LYS A 106      -7.318  19.878  12.424  1.00 94.79           O
ATOM    448  CG  LYS A 106      -6.864  15.685  14.037  1.00 94.79           C
ATOM    449  CD  LYS A 106      -6.636  14.390  13.249  1.00 94.79           C
ATOM    450  CE  LYS A 106      -5.694  13.447  14.001  1.00 94.79           C
ATOM    451  NZ  LYS A 106      -5.545  12.161  13.273  1.00 94.79           N
ATOM    452  N   SER A 107      -9.455  19.185  12.446  1.00 95.73           N
ATOM    453  CA  SER A 107      -9.994  20.178  11.517  1.00 95.73           C
ATOM    454  C   SER A 107     -11.526  20.209  11.590  1.00 95.73           C
ATOM    455  CB  SER A 107      -9.524  19.889  10.080  1.00 95.73           C
ATOM    456  O   SER A 107     -12.149  19.435  12.324  1.00 95.73           O
ATOM    457  OG  SER A 107      -9.964  18.621   9.638  1.00 95.73           O
ATOM    458  N   TRP A 108     -12.135  21.112  10.828  1.00 95.83           N
ATOM    459  CA  TRP A 108     -13.570  21.168  10.568  1.00 95.83           C
ATOM    460  C   TRP A 108     -13.803  21.441   9.080  1.00 95.83           C
ATOM    461  CB  TRP A 108     -14.219  22.217  11.476  1.00 95.83           C
ATOM    462  O   TRP A 108     -12.861  21.768   8.356  1.00 95.83           O
ATOM    463  CG  TRP A 108     -13.869  23.633  11.153  1.00 95.83           C
ATOM    464  CD1 TRP A 108     -12.759  24.299  11.548  1.00 95.83           C
ATOM    465  CD2 TRP A 108     -14.621  24.564  10.321  1.00 95.83           C
ATOM    466  CE2 TRP A 108     -13.908  25.796  10.263  1.00 95.83           C
ATOM    467  CE3 TRP A 108     -15.842  24.490   9.622  1.00 95.83           C
ATOM    468  NE1 TRP A 108     -12.776  25.575  11.016  1.00 95.83           N
ATOM    469  CH2 TRP A 108     -15.619  26.811   8.894  1.00 95.83           C
ATOM    470  CZ2 TRP A 108     -14.383  26.906   9.555  1.00 95.83           C
ATOM    471  CZ3 TRP A 108     -16.336  25.603   8.923  1.00 95.83           C
ATOM    472  N   THR A 109     -15.030  21.241   8.616  1.00 94.31           N
ATOM    473  CA  THR A 109     -15.411  21.380   7.208  1.00 94.31           C
ATOM    474  C   THR A 109     -16.746  22.109   7.094  1.00 94.31           C
ATOM    475  CB  THR A 109     -15.416  20.030   6.451  1.00 94.31           C
ATOM    476  O   THR A 109     -17.640  21.916   7.919  1.00 94.31           O
ATOM    477  CG2 THR A 109     -15.338  18.775   7.321  1.00 94.31           C
ATOM    478  OG1 THR A 109     -16.600  19.850   5.732  1.00 94.31           O
ATOM    479  N   ALA A 110     -16.849  22.927   6.051  1.00 95.17           N
ATOM    480  CA  ALA A 110     -18.041  23.661   5.658  1.00 95.17           C
ATOM    481  C   ALA A 110     -18.804  22.931   4.533  1.00 95.17           C
ATOM    482  CB  ALA A 110     -17.568  25.062   5.237  1.00 95.17           C
ATOM    483  O   ALA A 110     -18.407  21.861   4.047  1.00 95.17           O
ATOM    484  N   SER A 111     -19.891  23.546   4.090  1.00 94.88           N
ATOM    485  CA  SER A 111     -20.636  23.231   2.878  1.00 94.88           C
ATOM    486  C   SER A 111     -21.186  21.804   2.828  1.00 94.88           C
ATOM    487  CB  SER A 111     -19.845  23.613   1.625  1.00 94.88           C
ATOM    488  O   SER A 111     -21.243  21.180   1.767  1.00 94.88           O
ATOM    489  OG  SER A 111     -19.412  24.957   1.707  1.00 94.88           O
ATOM    490  N   SER A 112     -21.588  21.259   3.983  1.00 93.43           N
ATOM    491  CA  SER A 112     -22.196  19.924   4.088  1.00 93.43           C
ATOM    492  C   SER A 112     -21.351  18.816   3.462  1.00 93.43           C
ATOM    493  CB  SER A 112     -23.618  19.932   3.530  1.00 93.43           C
ATOM    494  O   SER A 112     -21.881  17.899   2.831  1.00 93.43           O
ATOM    495  OG  SER A 112     -24.297  21.018   4.093  1.00 93.43           O
ATOM    496  N   SER A 113     -20.028  18.876   3.647  1.00 91.26           N
ATOM    497  CA  SER A 113     -19.087  17.928   3.022  1.00 91.26           C
ATOM    498  C   SER A 113     -19.336  16.460   3.407  1.00 91.26           C
ATOM    499  CB  SER A 113     -17.649  18.261   3.405  1.00 91.26           C
ATOM    500  O   SER A 113     -18.959  15.558   2.671  1.00 91.26           O
ATOM    501  OG  SER A 113     -17.259  19.577   3.038  1.00 91.26           O
ATOM    502  N   TYR A 114     -19.998  16.198   4.541  1.00 90.87           N
ATOM    503  CA  TYR A 114     -20.418  14.850   4.964  1.00 90.87           C
ATOM    504  C   TYR A 114     -21.863  14.505   4.557  1.00 90.87           C
ATOM    505  CB  TYR A 114     -20.166  14.684   6.466  1.00 90.87           C
ATOM    506  O   TYR A 114     -22.478  13.578   5.097  1.00 90.87           O
ATOM    507  CG  TYR A 114     -18.702  14.761   6.846  1.00 90.87           C
ATOM    508  CD1 TYR A 114     -17.810  13.784   6.370  1.00 90.87           C
ATOM    509  CD2 TYR A 114     -18.230  15.794   7.673  1.00 90.87           C
ATOM    510  CE1 TYR A 114     -16.451  13.822   6.721  1.00 90.87           C
ATOM    511  CE2 TYR A 114     -16.870  15.831   8.040  1.00 90.87           C
ATOM    512  OH  TYR A 114     -14.663  14.907   7.864  1.00 90.87           O
ATOM    513  CZ  TYR A 114     -15.978  14.856   7.547  1.00 90.87           C
ATOM    514  N   GLY A 115     -22.422  15.262   3.616  1.00 90.44           N
ATOM    515  CA  GLY A 115     -23.819  15.236   3.214  1.00 90.44           C
ATOM    516  C   GLY A 115     -24.682  16.196   4.032  1.00 90.44           C
ATOM    517  O   GLY A 115     -24.336  16.589   5.148  1.00 90.44           O
ATOM    518  N   LYS A 116     -25.846  16.524   3.475  1.00 94.54           N
ATOM    519  CA  LYS A 116     -26.859  17.386   4.094  1.00 94.54           C
ATOM    520  C   LYS A 116     -27.580  16.657   5.226  1.00 94.54           C
ATOM    521  CB  LYS A 116     -27.851  17.864   3.024  1.00 94.54           C
ATOM    522  O   LYS A 116     -27.789  15.442   5.147  1.00 94.54           O
ATOM    523  CG  LYS A 116     -27.128  18.513   1.834  1.00 94.54           C
ATOM    524  CD  LYS A 116     -28.087  19.315   0.956  1.00 94.54           C
ATOM    525  CE  LYS A 116     -27.264  19.928  -0.176  1.00 94.54           C
ATOM    526  NZ  LYS A 116     -28.119  20.636  -1.154  1.00 94.54           N
ATOM    527  N   GLY A 117     -27.925  17.378   6.280  1.00 93.68           N
ATOM    528  CA  GLY A 117     -28.852  16.920   7.301  1.00 93.68           C
ATOM    529  C   GLY A 117     -30.308  17.089   6.882  1.00 93.68           C
ATOM    530  O   GLY A 117     -30.628  17.490   5.762  1.00 93.68           O
ATOM    531  N   GLU A 118     -31.188  16.744   7.813  1.00 92.89           N
ATOM    532  CA  GLU A 118     -32.632  16.917   7.699  1.00 92.89           C
ATOM    533  C   GLU A 118     -33.163  17.498   9.016  1.00 92.89           C
ATOM    534  CB  GLU A 118     -33.326  15.572   7.406  1.00 92.89           C
ATOM    535  O   GLU A 118     -32.621  17.212  10.087  1.00 92.89           O
ATOM    536  CG  GLU A 118     -32.928  14.918   6.069  1.00 92.89           C
ATOM    537  CD  GLU A 118     -33.684  13.605   5.780  1.00 92.89           C
ATOM    538  OE1 GLU A 118     -33.559  13.106   4.637  1.00 92.89           O
ATOM    539  OE2 GLU A 118     -34.378  13.086   6.687  1.00 92.89           O
ATOM    540  N   GLY A 119     -34.260  18.256   8.950  1.00 94.53           N
ATOM    541  CA  GLY A 119     -34.928  18.808  10.129  1.00 94.53           C
ATOM    542  C   GLY A 119     -34.460  20.227  10.484  1.00 94.53           C
ATOM    543  O   GLY A 119     -34.253  21.035   9.583  1.00 94.53           O
ATOM    544  N   PRO A 120     -34.396  20.592  11.778  1.00 96.86           N
ATOM    545  CA  PRO A 120     -33.979  21.927  12.200  1.00 96.86           C
ATOM    546  C   PRO A 120     -32.455  22.109  12.128  1.00 96.86           C
ATOM    547  CB  PRO A 120     -34.495  22.066  13.636  1.00 96.86           C
ATOM    548  O   PRO A 120     -31.695  21.172  12.368  1.00 96.86           O
ATOM    549  CG  PRO A 120     -34.417  20.632  14.156  1.00 96.86           C
ATOM    550  CD  PRO A 120     -34.758  19.782  12.934  1.00 96.86           C
ATOM    551  N   ILE A 121     -32.015  23.346  11.900  1.00 97.87           N
ATOM    552  CA  ILE A 121     -30.642  23.793  12.170  1.00 97.87           C
ATOM    553  C   ILE A 121     -30.678  24.479  13.537  1.00 97.87           C
ATOM    554  CB  ILE A 121     -30.125  24.732  11.059  1.00 97.87           C
ATOM    555  O   ILE A 121     -31.372  25.478  13.720  1.00 97.87           O
ATOM    556  CG1 ILE A 121     -30.312  24.116   9.652  1.00 97.87           C
ATOM    557  CG2 ILE A 121     -28.661  25.116  11.340  1.00 97.87           C
ATOM    558  CD1 ILE A 121     -29.795  24.983   8.502  1.00 97.87           C
ATOM    559  N   TRP A 122     -30.019  23.895  14.536  1.00 97.55           N
ATOM    560  CA  TRP A 122     -30.174  24.319  15.927  1.00 97.55           C
ATOM    561  C   TRP A 122     -29.297  25.490  16.329  1.00 97.55           C
ATOM    562  CB  TRP A 122     -29.918  23.143  16.873  1.00 97.55           C
ATOM    563  O   TRP A 122     -29.705  26.273  17.186  1.00 97.55           O
ATOM    564  CG  TRP A 122     -31.061  22.198  17.040  1.00 97.55           C
ATOM    565  CD1 TRP A 122     -30.968  20.851  17.049  1.00 97.55           C
ATOM    566  CD2 TRP A 122     -32.465  22.510  17.301  1.00 97.55           C
ATOM    567  CE2 TRP A 122     -33.151  21.282  17.519  1.00 97.55           C
ATOM    568  CE3 TRP A 122     -33.223  23.696  17.447  1.00 97.55           C
ATOM    569  NE1 TRP A 122     -32.201  20.301  17.335  1.00 97.55           N
ATOM    570  CH2 TRP A 122     -35.222  22.441  18.034  1.00 97.55           C
ATOM    571  CZ2 TRP A 122     -34.485  21.253  17.932  1.00 97.55           C
ATOM    572  CZ3 TRP A 122     -34.591  23.663  17.768  1.00 97.55           C
ATOM    573  N   LEU A 123     -28.098  25.571  15.767  1.00 97.60           N
ATOM    574  CA  LEU A 123     -27.096  26.556  16.143  1.00 97.60           C
ATOM    575  C   LEU A 123     -26.512  27.193  14.892  1.00 97.60           C
ATOM    576  CB  LEU A 123     -25.995  25.893  16.985  1.00 97.60           C
ATOM    577  O   LEU A 123     -26.268  26.502  13.904  1.00 97.60           O
ATOM    578  CG  LEU A 123     -26.449  25.359  18.354  1.00 97.60           C
ATOM    579  CD1 LEU A 123     -25.322  24.543  18.990  1.00 97.60           C
ATOM    580  CD2 LEU A 123     -26.816  26.492  19.313  1.00 97.60           C
ATOM    581  N   ASP A 124     -26.273  28.492  14.998  1.00 97.45           N
ATOM    582  CA  ASP A 124     -25.772  29.360  13.940  1.00 97.45           C
ATOM    583  C   ASP A 124     -24.914  30.485  14.546  1.00 97.45           C
ATOM    584  CB  ASP A 124     -26.982  29.922  13.188  1.00 97.45           C
ATOM    585  O   ASP A 124     -25.108  30.836  15.722  1.00 97.45           O
ATOM    586  CG  ASP A 124     -26.621  30.512  11.834  1.00 97.45           C
ATOM    587  OD1 ASP A 124     -25.424  30.454  11.497  1.00 97.45           O
ATOM    588  OD2 ASP A 124     -27.600  30.919  11.172  1.00 97.45           O
ATOM    589  N   ASN A 125     -23.954  31.001  13.774  1.00 96.62           N
ATOM    590  CA  ASN A 125     -22.908  31.949  14.177  1.00 96.62           C
ATOM    591  C   ASN A 125     -22.240  31.563  15.510  1.00 96.62           C
ATOM    592  CB  ASN A 125     -23.420  33.396  14.146  1.00 96.62           C
ATOM    593  O   ASN A 125     -22.281  32.293  16.508  1.00 96.62           O
ATOM    594  CG  ASN A 125     -23.830  33.836  12.756  1.00 96.62           C
ATOM    595  ND2 ASN A 125     -23.068  34.645  12.069  1.00 96.62           N
ATOM    596  OD1 ASN A 125     -24.891  33.501  12.282  1.00 96.62           O
ATOM    597  N   LEU A 126     -21.672  30.355  15.564  1.00 95.53           N
ATOM    598  CA  LEU A 126     -21.116  29.784  16.793  1.00 95.53           C
ATOM    599  C   LEU A 126     -19.741  30.365  17.148  1.00 95.53           C
ATOM    600  CB  LEU A 126     -21.056  28.253  16.689  1.00 95.53           C
ATOM    601  O   LEU A 126     -18.705  29.966  16.616  1.00 95.53           O
ATOM    602  CG  LEU A 126     -22.279  27.553  17.296  1.00 95.53           C
ATOM    603  CD1 LEU A 126     -22.227  26.099  16.854  1.00 95.53           C
ATOM    604  CD2 LEU A 126     -22.260  27.570  18.829  1.00 95.53           C
ATOM    605  N   HIS A 127     -19.710  31.205  18.179  1.00 96.34           N
ATOM    606  CA  HIS A 127     -18.480  31.768  18.728  1.00 96.34           C
ATOM    607  C   HIS A 127     -18.082  31.078  20.039  1.00 96.34           C
ATOM    608  CB  HIS A 127     -18.638  33.278  18.889  1.00 96.34           C
ATOM    609  O   HIS A 127     -18.574  31.421  21.120  1.00 96.34           O
ATOM    610  CG  HIS A 127     -18.947  33.998  17.602  1.00 96.34           C
ATOM    611  CD2 HIS A 127     -20.055  34.764  17.372  1.00 96.34           C
ATOM    612  ND1 HIS A 127     -18.175  34.048  16.457  1.00 96.34           N
ATOM    613  CE1 HIS A 127     -18.797  34.857  15.580  1.00 96.34           C
ATOM    614  NE2 HIS A 127     -19.925  35.342  16.114  1.00 96.34           N
ATOM    615  N   CYS A 128     -17.156  30.121  19.935  1.00 96.17           N
ATOM    616  CA  CYS A 128     -16.513  29.446  21.064  1.00 96.17           C
ATOM    617  C   CYS A 128     -15.078  29.959  21.281  1.00 96.17           C
ATOM    618  CB  CYS A 128     -16.479  27.932  20.812  1.00 96.17           C
ATOM    619  O   CYS A 128     -14.331  30.182  20.331  1.00 96.17           O
ATOM    620  SG  CYS A 128     -18.042  27.072  20.474  1.00 96.17           S
ATOM    621  N   THR A 129     -14.645  30.043  22.536  1.00 94.94           N
ATOM    622  CA  THR A 129     -13.241  30.247  22.938  1.00 94.94           C
ATOM    623  C   THR A 129     -12.409  28.966  22.833  1.00 94.94           C
ATOM    624  CB  THR A 129     -13.146  30.765  24.382  1.00 94.94           C
ATOM    625  O   THR A 129     -11.180  29.017  22.800  1.00 94.94           O
ATOM    626  CG2 THR A 129     -13.920  32.065  24.599  1.00 94.94           C
ATOM    627  OG1 THR A 129     -13.632  29.811  25.305  1.00 94.94           O
ATOM    628  N   GLY A 130     -13.069  27.804  22.804  1.00 92.14           N
ATOM    629  CA  GLY A 130     -12.449  26.482  22.773  1.00 92.14           C
ATOM    630  C   GLY A 130     -12.351  25.820  24.149  1.00 92.14           C
ATOM    631  O   GLY A 130     -11.979  24.647  24.234  1.00 92.14           O
ATOM    632  N   ASN A 131     -12.713  26.520  25.228  1.00 92.97           N
ATOM    633  CA  ASN A 131     -12.638  26.038  26.616  1.00 92.97           C
ATOM    634  C   ASN A 131     -14.003  25.664  27.213  1.00 92.97           C
ATOM    635  CB  ASN A 131     -11.924  27.096  27.464  1.00 92.97           C
ATOM    636  O   ASN A 131     -14.077  25.190  28.347  1.00 92.97           O
ATOM    637  CG  ASN A 131     -10.469  27.241  27.070  1.00 92.97           C
ATOM    638  ND2 ASN A 131      -9.985  28.453  26.944  1.00 92.97           N
ATOM    639  OD1 ASN A 131      -9.749  26.275  26.880  1.00 92.97           O
ATOM    640  N   GLU A 132     -15.079  25.857  26.458  1.00 93.93           N
ATOM    641  CA  GLU A 132     -16.444  25.582  26.885  1.00 93.93           C
ATOM    642  C   GLU A 132     -16.648  24.097  27.216  1.00 93.93           C
ATOM    643  CB  GLU A 132     -17.448  26.029  25.811  1.00 93.93           C
ATOM    644  O   GLU A 132     -16.095  23.199  26.577  1.00 93.93           O
ATOM    645  CG  GLU A 132     -17.486  27.546  25.564  1.00 93.93           C
ATOM    646  CD  GLU A 132     -16.332  28.097  24.711  1.00 93.93           C
ATOM    647  OE1 GLU A 132     -16.186  29.333  24.658  1.00 93.93           O
ATOM    648  OE2 GLU A 132     -15.497  27.333  24.172  1.00 93.93           O
ATOM    649  N   ALA A 133     -17.466  23.823  28.232  1.00 87.21           N
ATOM    650  CA  ALA A 133     -17.813  22.461  28.639  1.00 87.21           C
ATOM    651  C   ALA A 133     -18.657  21.712  27.596  1.00 87.21           C
ATOM    652  CB  ALA A 133     -18.622  22.568  29.932  1.00 87.21           C
ATOM    653  O   ALA A 133     -18.568  20.491  27.488  1.00 87.21           O
ATOM    654  N   THR A 134     -19.504  22.460  26.891  1.00 91.57           N
ATOM    655  CA  THR A 134     -20.505  21.979  25.941  1.00 91.57           C
ATOM    656  C   THR A 134     -20.701  23.028  24.856  1.00 91.57           C
ATOM    657  CB  THR A 134     -21.843  21.667  26.643  1.00 91.57           C
ATOM    658  O   THR A 134     -20.563  24.224  25.129  1.00 91.57           O
ATOM    659  CG2 THR A 134     -22.411  22.840  27.455  1.00 91.57           C
ATOM    660  OG1 THR A 134     -22.843  21.317  25.720  1.00 91.57           O
ATOM    661  N   LEU A 135     -21.057  22.598  23.648  1.00 94.93           N
ATOM    662  CA  LEU A 135     -21.350  23.474  22.516  1.00 94.93           C
ATOM    663  C   LEU A 135     -22.469  24.478  22.838  1.00 94.93           C
ATOM    664  CB  LEU A 135     -21.715  22.580  21.318  1.00 94.93           C
ATOM    665  O   LEU A 135     -22.417  25.623  22.403  1.00 94.93           O
ATOM    666  CG  LEU A 135     -21.750  23.322  19.972  1.00 94.93           C
ATOM    667  CD1 LEU A 135     -20.348  23.800  19.584  1.00 94.93           C
ATOM    668  CD2 LEU A 135     -22.296  22.386  18.893  1.00 94.93           C
ATOM    669  N   ALA A 136     -23.428  24.090  23.686  1.00 94.13           N
ATOM    670  CA  ALA A 136     -24.515  24.953  24.153  1.00 94.13           C
ATOM    671  C   ALA A 136     -24.049  26.167  24.980  1.00 94.13           C
ATOM    672  CB  ALA A 136     -25.459  24.088  24.996  1.00 94.13           C
ATOM    673  O   ALA A 136     -24.828  27.096  25.187  1.00 94.13           O
ATOM    674  N   ALA A 137     -22.819  26.147  25.505  1.00 94.81           N
ATOM    675  CA  ALA A 137     -22.256  27.256  26.272  1.00 94.81           C
ATOM    676  C   ALA A 137     -21.558  28.297  25.383  1.00 94.81           C
ATOM    677  CB  ALA A 137     -21.317  26.694  27.346  1.00 94.81           C
ATOM    678  O   ALA A 137     -21.160  29.346  25.890  1.00 94.81           O
ATOM    679  N   CYS A 138     -21.405  28.018  24.087  1.00 95.45           N
ATOM    680  CA  CYS A 138     -20.894  28.990  23.136  1.00 95.45           C
ATOM    681  C   CYS A 138     -21.971  30.018  22.775  1.00 95.45           C
ATOM    682  CB  CYS A 138     -20.370  28.276  21.894  1.00 95.45           C
ATOM    683  O   CYS A 138     -23.166  29.718  22.721  1.00 95.45           O
ATOM    684  SG  CYS A 138     -19.076  27.055  22.216  1.00 95.45           S
ATOM    685  N   THR A 139     -21.535  31.243  22.503  1.00 95.52           N
ATOM    686  CA  THR A 139     -22.403  32.295  21.963  1.00 95.52           C
ATOM    687  C   THR A 139     -22.876  31.913  20.560  1.00 95.52           C
ATOM    688  CB  THR A 139     -21.703  33.669  21.940  1.00 95.52           C
ATOM    689  O   THR A 139     -22.083  31.414  19.768  1.00 95.52           O
ATOM    690  CG2 THR A 139     -22.411  34.637  22.889  1.00 95.52           C
ATOM    691  OG1 THR A 139     -20.353  33.606  22.366  1.00 95.52           O
ATOM    692  N   SER A 140     -24.159  32.126  20.276  1.00 95.10           N
ATOM    693  CA  SER A 140     -24.819  31.845  18.992  1.00 95.10           C
ATOM    694  C   SER A 140     -26.015  32.787  18.811  1.00 95.10           C
ATOM    695  CB  SER A 140     -25.294  30.384  18.943  1.00 95.10           C
ATOM    696  O   SER A 140     -26.382  33.501  19.752  1.00 95.10           O
ATOM    697  OG  SER A 140     -26.151  30.083  20.034  1.00 95.10           O
ATOM    698  N   ASN A 141     -26.670  32.749  17.648  1.00 94.86           N
ATOM    699  CA  ASN A 141     -27.902  33.512  17.382  1.00 94.86           C
ATOM    700  C   ASN A 141     -29.111  33.082  18.244  1.00 94.86           C
ATOM    701  CB  ASN A 141     -28.226  33.400  15.881  1.00 94.86           C
ATOM    702  O   ASN A 141     -30.123  33.785  18.303  1.00 94.86           O
ATOM    703  CG  ASN A 141     -27.261  34.178  15.004  1.00 94.86           C
ATOM    704  ND2 ASN A 141     -27.238  33.865  13.732  1.00 94.86           N
ATOM    705  OD1 ASN A 141     -26.563  35.072  15.464  1.00 94.86           O
ATOM    706  N   GLY A 142     -29.005  31.949  18.943  1.00 93.97           N
ATOM    707  CA  GLY A 142     -30.077  31.328  19.718  1.00 93.97           C
ATOM    708  C   GLY A 142     -30.565  30.018  19.095  1.00 93.97           C
ATOM    709  O   GLY A 142     -30.337  29.738  17.923  1.00 93.97           O
ATOM    710  N   TRP A 143     -31.240  29.191  19.897  1.00 94.95           N
ATOM    711  CA  TRP A 143     -31.691  27.860  19.481  1.00 94.95           C
ATOM    712  C   TRP A 143     -32.725  27.928  18.353  1.00 94.95           C
ATOM    713  CB  TRP A 143     -32.260  27.101  20.687  1.00 94.95           C
ATOM    714  O   TRP A 143     -33.815  28.467  18.544  1.00 94.95           O
ATOM    715  CG  TRP A 143     -31.238  26.765  21.722  1.00 94.95           C
ATOM    716  CD1 TRP A 143     -30.962  27.479  22.837  1.00 94.95           C
ATOM    717  CD2 TRP A 143     -30.271  25.677  21.686  1.00 94.95           C
ATOM    718  CE2 TRP A 143     -29.392  25.831  22.795  1.00 94.95           C
ATOM    719  CE3 TRP A 143     -30.014  24.615  20.794  1.00 94.95           C
ATOM    720  NE1 TRP A 143     -29.873  26.925  23.480  1.00 94.95           N
ATOM    721  CH2 TRP A 143     -28.010  24.006  22.039  1.00 94.95           C
ATOM    722  CZ2 TRP A 143     -28.273  25.016  22.977  1.00 94.95           C
ATOM    723  CZ3 TRP A 143     -28.898  23.781  20.972  1.00 94.95           C
ATOM    724  N   GLY A 144     -32.395  27.344  17.201  1.00 95.13           N
ATOM    725  CA  GLY A 144     -33.274  27.292  16.028  1.00 95.13           C
ATOM    726  C   GLY A 144     -33.409  28.621  15.277  1.00 95.13           C
ATOM    727  O   GLY A 144     -34.306  28.753  14.446  1.00 95.13           O
ATOM    728  N   VAL A 145     -32.563  29.610  15.585  1.00 96.80           N
ATOM    729  CA  VAL A 145     -32.524  30.910  14.905  1.00 96.80           C
ATOM    730  C   VAL A 145     -31.374  30.891  13.905  1.00 96.80           C
ATOM    731  CB  VAL A 145     -32.367  32.068  15.910  1.00 96.80           C
ATOM    732  O   VAL A 145     -30.216  30.958  14.304  1.00 96.80           O
ATOM    733  CG1 VAL A 145     -32.380  33.426  15.194  1.00 96.80           C
ATOM    734  CG2 VAL A 145     -33.508  32.074  16.939  1.00 96.80           C
ATOM    735  N   THR A 146     -31.704  30.783  12.620  1.00 96.05           N
ATOM    736  CA  THR A 146     -30.729  30.670  11.529  1.00 96.05           C
ATOM    737  C   THR A 146     -31.313  31.169  10.209  1.00 96.05           C
ATOM    738  CB  THR A 146     -30.263  29.209  11.393  1.00 96.05           C
ATOM    739  O   THR A 146     -32.531  31.102  10.002  1.00 96.05           O
ATOM    740  CG2 THR A 146     -31.409  28.228  11.091  1.00 96.05           C
ATOM    741  OG1 THR A 146     -29.284  29.072  10.396  1.00 96.05           O
ATOM    742  N   ASP A 147     -30.461  31.664   9.319  1.00 95.66           N
ATOM    743  CA  ASP A 147     -30.768  31.928   7.910  1.00 95.66           C
ATOM    744  C   ASP A 147     -30.084  30.945   6.941  1.00 95.66           C
ATOM    745  CB  ASP A 147     -30.512  33.405   7.571  1.00 95.66           C
ATOM    746  O   ASP A 147     -30.326  31.005   5.730  1.00 95.66           O
ATOM    747  CG  ASP A 147     -29.067  33.886   7.743  1.00 95.66           C
ATOM    748  OD1 ASP A 147     -28.355  33.293   8.572  1.00 95.66           O
ATOM    749  OD2 ASP A 147     -28.771  34.934   7.121  1.00 95.66           O
ATOM    750  N   CYS A 148     -29.337  29.977   7.477  1.00 97.07           N
ATOM    751  CA  CYS A 148     -28.678  28.923   6.723  1.00 97.07           C
ATOM    752  C   CYS A 148     -29.650  27.883   6.149  1.00 97.07           C
ATOM    753  CB  CYS A 148     -27.639  28.229   7.609  1.00 97.07           C
ATOM    754  O   CYS A 148     -30.788  27.681   6.592  1.00 97.07           O
ATOM    755  SG  CYS A 148     -26.401  29.332   8.317  1.00 97.07           S
ATOM    756  N   LYS A 149     -29.160  27.140   5.158  1.00 96.79           N
ATOM    757  CA  LYS A 149     -29.781  25.921   4.622  1.00 96.79           C
ATOM    758  C   LYS A 149     -28.912  24.715   4.961  1.00 96.79           C
ATOM    759  CB  LYS A 149     -29.944  26.082   3.106  1.00 96.79           C
ATOM    760  O   LYS A 149     -27.726  24.845   5.209  1.00 96.79           O
ATOM    761  CG  LYS A 149     -30.928  27.202   2.751  1.00 96.79           C
ATOM    762  CD  LYS A 149     -30.900  27.462   1.246  1.00 96.79           C
ATOM    763  CE  LYS A 149     -31.769  28.683   0.956  1.00 96.79           C
ATOM    764  NZ  LYS A 149     -31.516  29.190  -0.409  1.00 96.79           N
ATOM    765  N   HIS A 150     -29.438  23.501   4.795  1.00 97.59           N
ATOM    766  CA  HIS A 150     -28.632  22.271   4.903  1.00 97.59           C
ATOM    767  C   HIS A 150     -27.555  22.110   3.813  1.00 97.59           C
ATOM    768  CB  HIS A 150     -29.546  21.041   4.912  1.00 97.59           C
ATOM    769  O   HIS A 150     -27.030  21.024   3.624  1.00 97.59           O
ATOM    770  CG  HIS A 150     -30.355  20.897   6.157  1.00 97.59           C
ATOM    771  CD2 HIS A 150     -31.683  20.595   6.236  1.00 97.59           C
ATOM    772  ND1 HIS A 150     -29.850  20.888   7.433  1.00 97.59           N
ATOM    773  CE1 HIS A 150     -30.861  20.613   8.271  1.00 97.59           C
ATOM    774  NE2 HIS A 150     -31.998  20.413   7.581  1.00 97.59           N
ATOM    775  N   THR A 151     -27.279  23.133   3.004  1.00 96.51           N
ATOM    776  CA  THR A 151     -26.035  23.221   2.227  1.00 96.51           C
ATOM    777  C   THR A 151     -24.868  23.714   3.069  1.00 96.51           C
ATOM    778  CB  THR A 151     -26.196  24.149   1.017  1.00 96.51           C
ATOM    779  O   THR A 151     -23.736  23.483   2.673  1.00 96.51           O
ATOM    780  CG2 THR A 151     -26.944  23.422  -0.099  1.00 96.51           C
ATOM    781  OG1 THR A 151     -26.981  25.282   1.314  1.00 96.51           O
ATOM    782  N   GLU A 152     -25.138  24.297   4.230  1.00 97.74           N
ATOM    783  CA  GLU A 152     -24.206  24.960   5.148  1.00 97.74           C
ATOM    784  C   GLU A 152     -24.091  24.179   6.470  1.00 97.74           C
ATOM    785  CB  GLU A 152     -24.707  26.404   5.342  1.00 97.74           C
ATOM    786  O   GLU A 152     -23.695  24.712   7.497  1.00 97.74           O
ATOM    787  CG  GLU A 152     -24.550  27.226   4.050  1.00 97.74           C
ATOM    788  CD  GLU A 152     -25.574  28.356   3.905  1.00 97.74           C
ATOM    789  OE1 GLU A 152     -25.170  29.442   3.447  1.00 97.74           O
ATOM    790  OE2 GLU A 152     -26.795  28.043   3.954  1.00 97.74           O
ATOM    791  N   ASP A 153     -24.449  22.887   6.489  1.00 97.83           N
ATOM    792  CA  ASP A 153     -24.242  22.073   7.686  1.00 97.83           C
ATOM    793  C   ASP A 153     -22.746  21.819   7.915  1.00 97.83           C
ATOM    794  CB  ASP A 153     -24.967  20.729   7.610  1.00 97.83           C
ATOM    795  O   ASP A 153     -22.028  21.336   7.029  1.00 97.83           O
ATOM    796  CG  ASP A 153     -26.491  20.800   7.598  1.00 97.83           C
ATOM    797  OD1 ASP A 153     -27.116  21.692   8.209  1.00 97.83           O
ATOM    798  OD2 ASP A 153     -27.093  19.843   7.072  1.00 97.83           O
ATOM    799  N   VAL A 154     -22.293  22.058   9.143  1.00 97.76           N
ATOM    800  CA  VAL A 154     -20.888  21.911   9.520  1.00 97.76           C
ATOM    801  C   VAL A 154     -20.493  20.461   9.819  1.00 97.76           C
ATOM    802  CB  VAL A 154     -20.547  22.868  10.671  1.00 97.76           C
ATOM    803  O   VAL A 154     -21.245  19.667  10.400  1.00 97.76           O
ATOM    804  CG1 VAL A 154     -21.005  22.352  12.037  1.00 97.76           C
ATOM    805  CG2 VAL A 154     -19.048  23.140  10.719  1.00 97.76           C
ATOM    806  N   GLY A 155     -19.258  20.112   9.467  1.00 96.38           N
ATOM    807  CA  GLY A 155     -18.599  18.858   9.821  1.00 96.38           C
ATOM    808  C   GLY A 155     -17.354  19.057  10.680  1.00 96.38           C
ATOM    809  O   GLY A 155     -16.697  20.092  10.614  1.00 96.38           O
ATOM    810  N   VAL A 156     -16.977  18.042  11.462  1.00 96.57           N
ATOM    811  CA  VAL A 156     -15.723  18.048  12.238  1.00 96.57           C
ATOM    812  C   VAL A 156     -14.917  16.774  12.033  1.00 96.57           C
ATOM    813  CB  VAL A 156     -15.933  18.316  13.740  1.00 96.57           C
ATOM    814  O   VAL A 156     -15.476  15.696  11.826  1.00 96.57           O
ATOM    815  CG1 VAL A 156     -16.558  19.691  13.993  1.00 96.57           C
ATOM    816  CG2 VAL A 156     -16.775  17.233  14.413  1.00 96.57           C
ATOM    817  N   VAL A 157     -13.597  16.905  12.160  1.00 94.66           N
ATOM    818  CA  VAL A 157     -12.642  15.794  12.189  1.00 94.66           C
ATOM    819  C   VAL A 157     -11.965  15.784  13.550  1.00 94.66           C
ATOM    820  CB  VAL A 157     -11.591  15.921  11.071  1.00 94.66           C
ATOM    821  O   VAL A 157     -11.175  16.675  13.871  1.00 94.66           O
ATOM    822  CG1 VAL A 157     -10.641  14.714  11.065  1.00 94.66           C
ATOM    823  CG2 VAL A 157     -12.234  15.998   9.687  1.00 94.66           C
ATOM    824  N   CYS A 158     -12.241  14.767  14.359  1.00 92.70           N
ATOM    825  CA  CYS A 158     -11.598  14.593  15.654  1.00 92.70           C
ATOM    826  C   CYS A 158     -10.327  13.745  15.546  1.00 92.70           C
ATOM    827  CB  CYS A 158     -12.600  14.039  16.672  1.00 92.70           C
ATOM    828  O   CYS A 158     -10.099  13.005  14.585  1.00 92.70           O
ATOM    829  SG  CYS A 158     -14.127  15.008  16.842  1.00 92.70           S
ATOM    830  N   SER A 159      -9.462  13.837  16.555  1.00 89.33           N
ATOM    831  CA  SER A 159      -8.374  12.875  16.692  1.00 89.33           C
ATOM    832  C   SER A 159      -8.919  11.491  17.047  1.00 89.33           C
ATOM    833  CB  SER A 159      -7.321  13.363  17.690  1.00 89.33           C
ATOM    834  O   SER A 159      -9.920  11.361  17.740  1.00 89.33           O
ATOM    835  OG  SER A 159      -7.787  13.360  19.022  1.00 89.33           O
ATOM    836  N   ASP A 160      -8.230  10.429  16.628  1.00 78.71           N
ATOM    837  CA  ASP A 160      -8.608   9.059  17.010  1.00 78.71           C
ATOM    838  C   ASP A 160      -8.314   8.767  18.496  1.00 78.71           C
ATOM    839  CB  ASP A 160      -7.890   8.062  16.090  1.00 78.71           C
ATOM    840  O   ASP A 160      -8.717   7.738  19.038  1.00 78.71           O
ATOM    841  CG  ASP A 160      -8.186   8.346  14.616  1.00 78.71           C
ATOM    842  OD1 ASP A 160      -9.386   8.405  14.266  1.00 78.71           O
ATOM    843  OD2 ASP A 160      -7.209   8.590  13.870  1.00 78.71           O
ATOM    844  N   LYS A 161      -7.597   9.675  19.176  1.00 79.31           N
ATOM    845  CA  LYS A 161      -7.260   9.558  20.595  1.00 79.31           C
ATOM    846  C   LYS A 161      -8.455   9.964  21.450  1.00 79.31           C
ATOM    847  CB  LYS A 161      -6.029  10.403  20.950  1.00 79.31           C
ATOM    848  O   LYS A 161      -9.045  11.028  21.276  1.00 79.31           O
ATOM    849  CG  LYS A 161      -4.737   9.884  20.301  1.00 79.31           C
ATOM    850  CD  LYS A 161      -3.556  10.776  20.708  1.00 79.31           C
ATOM    851  CE  LYS A 161      -2.263  10.332  20.013  1.00 79.31           C
ATOM    852  NZ  LYS A 161      -1.169  11.313  20.235  1.00 79.31           N
ATOM    853  N   ARG A 162      -8.756   9.131  22.440  1.00 78.05           N
ATOM    854  CA  ARG A 162      -9.831   9.349  23.412  1.00 78.05           C
ATOM    855  C   ARG A 162      -9.293   9.967  24.687  1.00 78.05           C
ATOM    856  CB  ARG A 162     -10.540   8.019  23.693  1.00 78.05           C
ATOM    857  O   ARG A 162      -8.179   9.646  25.101  1.00 78.05           O
ATOM    858  CG  ARG A 162     -11.177   7.456  22.420  1.00 78.05           C
ATOM    859  CD  ARG A 162     -12.390   8.289  22.000  1.00 78.05           C
ATOM    860  NE  ARG A 162     -13.597   7.520  22.290  1.00 78.05           N
ATOM    861  NH1 ARG A 162     -14.822   8.176  20.478  1.00 78.05           N
ATOM    862  NH2 ARG A 162     -15.264   6.253  21.519  1.00 78.05           N
ATOM    863  CZ  ARG A 162     -14.558   7.335  21.430  1.00 78.05           C
ATOM    864  N   ILE A 163     -10.093  10.822  25.315  1.00 76.79           N
ATOM    865  CA  ILE A 163      -9.782  11.385  26.627  1.00 76.79           C
ATOM    866  C   ILE A 163      -9.828  10.244  27.656  1.00 76.79           C
ATOM    867  CB  ILE A 163     -10.749  12.530  26.982  1.00 76.79           C
ATOM    868  O   ILE A 163     -10.884   9.633  27.845  1.00 76.79           O
ATOM    869  CG1 ILE A 163     -10.556  13.698  25.998  1.00 76.79           C
ATOM    870  CG2 ILE A 163     -10.514  13.005  28.427  1.00 76.79           C
ATOM    871  CD1 ILE A 163     -11.609  14.800  26.129  1.00 76.79           C
ATOM    872  N   PRO A 164      -8.712   9.930  28.337  1.00 65.05           N
ATOM    873  CA  PRO A 164      -8.707   8.895  29.361  1.00 65.05           C
ATOM    874  C   PRO A 164      -9.656   9.259  30.509  1.00 65.05           C
ATOM    875  CB  PRO A 164      -7.251   8.786  29.833  1.00 65.05           C
ATOM    876  O   PRO A 164      -9.566  10.350  31.069  1.00 65.05           O
ATOM    877  CG  PRO A 164      -6.445   9.368  28.673  1.00 65.05           C
ATOM    878  CD  PRO A 164      -7.368  10.456  28.142  1.00 65.05           C
ATOM    879  N   GLY A 165     -10.529   8.335  30.907  1.00 62.32           N
ATOM    880  CA  GLY A 165     -11.472   8.558  32.004  1.00 62.32           C
ATOM    881  C   GLY A 165     -12.759   9.306  31.647  1.00 62.32           C
ATOM    882  O   GLY A 165     -13.527   9.617  32.561  1.00 62.32           O
END
