# Supplementary material for: Redox Potentials of Disulfide Bonds in LOXL2 Studied by Nonequilibrium Alchemical Simulation
Source: Front Chem. 2021 Dec 14;9:797036. doi: 10.3389/fchem.2021.797036 (PMC8713139; doi:10.3389/fchem.2021.797036)
Supplement: Supplementary file 2 [file DataSheet2.ZIP › Raw Date for Redox potential LOXL2-797036/Figure 3/AF_SRCR2_LOXL2.pdb]

CRYST1    1.000    1.000    1.000  90.00  90.00  90.00 P 1           1
ATOM      1  N   PHE A 166     -12.990   9.615  30.368  1.00 67.77           N
ATOM      2  CA  PHE A 166     -14.174  10.341  29.915  1.00 67.77           C
ATOM      3  C   PHE A 166     -15.481   9.593  30.226  1.00 67.77           C
ATOM      4  CB  PHE A 166     -14.039  10.631  28.419  1.00 67.77           C
ATOM      5  O   PHE A 166     -15.588   8.379  30.046  1.00 67.77           O
ATOM      6  CG  PHE A 166     -15.147  11.510  27.884  1.00 67.77           C
ATOM      7  CD1 PHE A 166     -16.322  10.929  27.372  1.00 67.77           C
ATOM      8  CD2 PHE A 166     -15.028  12.911  27.956  1.00 67.77           C
ATOM      9  CE1 PHE A 166     -17.379  11.755  26.960  1.00 67.77           C
ATOM     10  CE2 PHE A 166     -16.082  13.730  27.518  1.00 67.77           C
ATOM     11  CZ  PHE A 166     -17.261  13.150  27.030  1.00 67.77           C
ATOM     12  N   LYS A 167     -16.508  10.327  30.672  1.00 61.54           N
ATOM     13  CA  LYS A 167     -17.848   9.793  30.950  1.00 61.54           C
ATOM     14  C   LYS A 167     -18.905  10.723  30.373  1.00 61.54           C
ATOM     15  CB  LYS A 167     -18.073   9.644  32.460  1.00 61.54           C
ATOM     16  O   LYS A 167     -18.854  11.921  30.617  1.00 61.54           O
ATOM     17  CG  LYS A 167     -17.164   8.585  33.091  1.00 61.54           C
ATOM     18  CD  LYS A 167     -17.500   8.452  34.575  1.00 61.54           C
ATOM     19  CE  LYS A 167     -16.558   7.438  35.215  1.00 61.54           C
ATOM     20  NZ  LYS A 167     -16.829   7.347  36.667  1.00 61.54           N
ATOM     21  N   PHE A 168     -19.888  10.160  29.679  1.00 60.43           N
ATOM     22  CA  PHE A 168     -21.077  10.911  29.282  1.00 60.43           C
ATOM     23  C   PHE A 168     -21.983  11.160  30.491  1.00 60.43           C
ATOM     24  CB  PHE A 168     -21.817  10.183  28.153  1.00 60.43           C
ATOM     25  O   PHE A 168     -22.088  10.311  31.383  1.00 60.43           O
ATOM     26  CG  PHE A 168     -21.071  10.252  26.839  1.00 60.43           C
ATOM     27  CD1 PHE A 168     -21.263  11.348  25.977  1.00 60.43           C
ATOM     28  CD2 PHE A 168     -20.119   9.269  26.520  1.00 60.43           C
ATOM     29  CE1 PHE A 168     -20.508  11.460  24.797  1.00 60.43           C
ATOM     30  CE2 PHE A 168     -19.357   9.386  25.350  1.00 60.43           C
ATOM     31  CZ  PHE A 168     -19.554  10.478  24.480  1.00 60.43           C
ATOM     32  N   ASP A 169     -22.653  12.315  30.516  1.00 59.67           N
ATOM     33  CA  ASP A 169     -23.706  12.569  31.495  1.00 59.67           C
ATOM     34  C   ASP A 169     -24.919  11.684  31.174  1.00 59.67           C
ATOM     35  CB  ASP A 169     -24.068  14.065  31.582  1.00 59.67           C
ATOM     36  O   ASP A 169     -25.626  11.872  30.182  1.00 59.67           O
ATOM     37  CG  ASP A 169     -25.117  14.349  32.676  1.00 59.67           C
ATOM     38  OD1 ASP A 169     -25.524  13.406  33.395  1.00 59.67           O
ATOM     39  OD2 ASP A 169     -25.618  15.490  32.783  1.00 59.67           O
ATOM     40  N   ASN A 170     -25.167  10.703  32.045  1.00 53.47           N
ATOM     41  CA  ASN A 170     -26.266   9.758  31.894  1.00 53.47           C
ATOM     42  C   ASN A 170     -27.658  10.405  32.035  1.00 53.47           C
ATOM     43  CB  ASN A 170     -26.091   8.589  32.886  1.00 53.47           C
ATOM     44  O   ASN A 170     -28.656   9.734  31.767  1.00 53.47           O
ATOM     45  CG  ASN A 170     -24.988   7.598  32.543  1.00 53.47           C
ATOM     46  ND2 ASN A 170     -24.751   6.635  33.403  1.00 53.47           N
ATOM     47  OD1 ASN A 170     -24.337   7.617  31.520  1.00 53.47           O
ATOM     48  N   SER A 171     -27.756  11.673  32.461  1.00 56.16           N
ATOM     49  CA  SER A 171     -29.035  12.314  32.797  1.00 56.16           C
ATOM     50  C   SER A 171     -30.013  12.461  31.621  1.00 56.16           C
ATOM     51  CB  SER A 171     -28.803  13.650  33.524  1.00 56.16           C
ATOM     52  O   SER A 171     -31.220  12.513  31.849  1.00 56.16           O
ATOM     53  OG  SER A 171     -28.284  14.692  32.714  1.00 56.16           O
ATOM     54  N   LEU A 172     -29.523  12.440  30.377  1.00 56.17           N
ATOM     55  CA  LEU A 172     -30.330  12.519  29.149  1.00 56.17           C
ATOM     56  C   LEU A 172     -30.492  11.170  28.415  1.00 56.17           C
ATOM     57  CB  LEU A 172     -29.707  13.600  28.249  1.00 56.17           C
ATOM     58  O   LEU A 172     -31.229  11.095  27.435  1.00 56.17           O
ATOM     59  CG  LEU A 172     -30.209  15.025  28.525  1.00 56.17           C
ATOM     60  CD1 LEU A 172     -29.112  16.031  28.191  1.00 56.17           C
ATOM     61  CD2 LEU A 172     -31.423  15.343  27.651  1.00 56.17           C
ATOM     62  N   ILE A 173     -29.850  10.086  28.878  1.00 52.72           N
ATOM     63  CA  ILE A 173     -29.860   8.785  28.174  1.00 52.72           C
ATOM     64  C   ILE A 173     -31.265   8.183  28.079  1.00 52.72           C
ATOM     65  CB  ILE A 173     -28.859   7.794  28.819  1.00 52.72           C
ATOM     66  O   ILE A 173     -31.605   7.554  27.082  1.00 52.72           O
ATOM     67  CG1 ILE A 173     -27.417   8.294  28.589  1.00 52.72           C
ATOM     68  CG2 ILE A 173     -29.006   6.360  28.264  1.00 52.72           C
ATOM     69  CD1 ILE A 173     -26.362   7.433  29.283  1.00 52.72           C
ATOM     70  N   ASN A 174     -32.109   8.409  29.086  1.00 48.04           N
ATOM     71  CA  ASN A 174     -33.434   7.790  29.158  1.00 48.04           C
ATOM     72  C   ASN A 174     -34.439   8.317  28.114  1.00 48.04           C
ATOM     73  CB  ASN A 174     -33.974   7.944  30.590  1.00 48.04           C
ATOM     74  O   ASN A 174     -35.532   7.767  28.023  1.00 48.04           O
ATOM     75  CG  ASN A 174     -33.218   7.123  31.620  1.00 48.04           C
ATOM     76  ND2 ASN A 174     -33.373   7.447  32.882  1.00 48.04           N
ATOM     77  OD1 ASN A 174     -32.490   6.188  31.336  1.00 48.04           O
ATOM     78  N   GLN A 175     -34.106   9.365  27.352  1.00 52.59           N
ATOM     79  CA  GLN A 175     -34.997   9.963  26.346  1.00 52.59           C
ATOM     80  C   GLN A 175     -34.543   9.728  24.899  1.00 52.59           C
ATOM     81  CB  GLN A 175     -35.155  11.464  26.638  1.00 52.59           C
ATOM     82  O   GLN A 175     -35.178  10.235  23.979  1.00 52.59           O
ATOM     83  CG  GLN A 175     -35.972  11.714  27.913  1.00 52.59           C
ATOM     84  CD  GLN A 175     -36.217  13.198  28.159  1.00 52.59           C
ATOM     85  NE2 GLN A 175     -37.248  13.553  28.892  1.00 52.59           N
ATOM     86  OE1 GLN A 175     -35.487  14.070  27.724  1.00 52.59           O
ATOM     87  N   ILE A 176     -33.443   9.002  24.678  1.00 52.99           N
ATOM     88  CA  ILE A 176     -32.802   8.917  23.363  1.00 52.99           C
ATOM     89  C   ILE A 176     -32.576   7.448  23.015  1.00 52.99           C
ATOM     90  CB  ILE A 176     -31.506   9.757  23.359  1.00 52.99           C
ATOM     91  O   ILE A 176     -31.653   6.808  23.510  1.00 52.99           O
ATOM     92  CG1 ILE A 176     -31.822  11.246  23.640  1.00 52.99           C
ATOM     93  CG2 ILE A 176     -30.764   9.630  22.013  1.00 52.99           C
ATOM     94  CD1 ILE A 176     -30.616  12.111  23.988  1.00 52.99           C
ATOM     95  N   GLU A 177     -33.400   6.917  22.111  1.00 52.19           N
ATOM     96  CA  GLU A 177     -33.312   5.521  21.650  1.00 52.19           C
ATOM     97  C   GLU A 177     -32.057   5.224  20.796  1.00 52.19           C
ATOM     98  CB  GLU A 177     -34.597   5.142  20.888  1.00 52.19           C
ATOM     99  O   GLU A 177     -31.815   4.078  20.437  1.00 52.19           O
ATOM    100  CG  GLU A 177     -35.840   5.070  21.794  1.00 52.19           C
ATOM    101  CD  GLU A 177     -37.084   4.525  21.065  1.00 52.19           C
ATOM    102  OE1 GLU A 177     -37.980   4.005  21.768  1.00 52.19           O
ATOM    103  OE2 GLU A 177     -37.127   4.623  19.816  1.00 52.19           O
ATOM    104  N   ASN A 178     -31.235   6.230  20.462  1.00 49.96           N
ATOM    105  CA  ASN A 178     -30.116   6.108  19.511  1.00 49.96           C
ATOM    106  C   ASN A 178     -28.838   6.842  19.962  1.00 49.96           C
ATOM    107  CB  ASN A 178     -30.586   6.580  18.123  1.00 49.96           C
ATOM    108  O   ASN A 178     -28.214   7.565  19.183  1.00 49.96           O
ATOM    109  CG  ASN A 178     -31.632   5.679  17.500  1.00 49.96           C
ATOM    110  ND2 ASN A 178     -32.717   6.232  17.018  1.00 49.96           N
ATOM    111  OD1 ASN A 178     -31.467   4.482  17.340  1.00 49.96           O
ATOM    112  N   LEU A 179     -28.460   6.701  21.229  1.00 49.13           N
ATOM    113  CA  LEU A 179     -27.272   7.352  21.782  1.00 49.13           C
ATOM    114  C   LEU A 179     -26.005   6.536  21.482  1.00 49.13           C
ATOM    115  CB  LEU A 179     -27.513   7.566  23.285  1.00 49.13           C
ATOM    116  O   LEU A 179     -25.885   5.390  21.911  1.00 49.13           O
ATOM    117  CG  LEU A 179     -27.308   9.018  23.735  1.00 49.13           C
ATOM    118  CD1 LEU A 179     -28.145   9.254  24.990  1.00 49.13           C
ATOM    119  CD2 LEU A 179     -25.837   9.305  24.049  1.00 49.13           C
ATOM    120  N   ASN A 180     -25.037   7.132  20.783  1.00 51.84           N
ATOM    121  CA  ASN A 180     -23.705   6.552  20.593  1.00 51.84           C
ATOM    122  C   ASN A 180     -22.844   6.838  21.836  1.00 51.84           C
ATOM    123  CB  ASN A 180     -23.053   7.121  19.310  1.00 51.84           C
ATOM    124  O   ASN A 180     -22.059   7.786  21.828  1.00 51.84           O
ATOM    125  CG  ASN A 180     -23.569   6.526  18.014  1.00 51.84           C
ATOM    126  ND2 ASN A 180     -23.245   7.126  16.892  1.00 51.84           N
ATOM    127  OD1 ASN A 180     -24.258   5.526  17.971  1.00 51.84           O
ATOM    128  N   ILE A 181     -22.962   6.050  22.914  1.00 55.64           N
ATOM    129  CA  ILE A 181     -21.985   6.149  24.016  1.00 55.64           C
ATOM    130  C   ILE A 181     -20.633   5.668  23.491  1.00 55.64           C
ATOM    131  CB  ILE A 181     -22.400   5.442  25.324  1.00 55.64           C
ATOM    132  O   ILE A 181     -20.411   4.492  23.196  1.00 55.64           O
ATOM    133  CG1 ILE A 181     -23.604   6.179  25.960  1.00 55.64           C
ATOM    134  CG2 ILE A 181     -21.254   5.406  26.352  1.00 55.64           C
ATOM    135  CD1 ILE A 181     -24.255   5.386  27.103  1.00 55.64           C
ATOM    136  N   GLN A 182     -19.723   6.624  23.373  1.00 58.07           N
ATOM    137  CA  GLN A 182     -18.371   6.436  22.886  1.00 58.07           C
ATOM    138  C   GLN A 182     -17.526   5.772  23.992  1.00 58.07           C
ATOM    139  CB  GLN A 182     -17.875   7.824  22.428  1.00 58.07           C
ATOM    140  O   GLN A 182     -17.163   6.393  24.986  1.00 58.07           O
ATOM    141  CG  GLN A 182     -18.488   8.359  21.121  1.00 58.07           C
ATOM    142  CD  GLN A 182     -18.188   7.565  19.850  1.00 58.07           C
ATOM    143  NE2 GLN A 182     -19.096   7.554  18.907  1.00 58.07           N
ATOM    144  OE1 GLN A 182     -17.155   6.929  19.675  1.00 58.07           O
ATOM    145  N   VAL A 183     -17.234   4.478  23.832  1.00 63.13           N
ATOM    146  CA  VAL A 183     -16.381   3.702  24.751  1.00 63.13           C
ATOM    147  C   VAL A 183     -14.942   4.246  24.731  1.00 63.13           C
ATOM    148  CB  VAL A 183     -16.405   2.210  24.363  1.00 63.13           C
ATOM    149  O   VAL A 183     -14.433   4.552  23.649  1.00 63.13           O
ATOM    150  CG1 VAL A 183     -15.659   1.373  25.398  1.00 63.13           C
ATOM    151  CG2 VAL A 183     -17.828   1.636  24.251  1.00 63.13           C
ATOM    152  N   GLU A 184     -14.280   4.358  25.894  1.00 66.50           N
ATOM    153  CA  GLU A 184     -12.874   4.803  25.985  1.00 66.50           C
ATOM    154  C   GLU A 184     -11.921   3.851  25.254  1.00 66.50           C
ATOM    155  CB  GLU A 184     -12.385   4.863  27.446  1.00 66.50           C
ATOM    156  O   GLU A 184     -11.068   4.293  24.491  1.00 66.50           O
ATOM    157  CG  GLU A 184     -12.883   6.048  28.280  1.00 66.50           C
ATOM    158  CD  GLU A 184     -12.295   5.996  29.703  1.00 66.50           C
ATOM    159  OE1 GLU A 184     -13.013   6.311  30.675  1.00 66.50           O
ATOM    160  OE2 GLU A 184     -11.108   5.624  29.876  1.00 66.50           O
ATOM    161  N   ASP A 185     -12.045   2.551  25.534  1.00 77.35           N
ATOM    162  CA  ASP A 185     -11.172   1.501  25.013  1.00 77.35           C
ATOM    163  C   ASP A 185     -11.873   0.132  25.093  1.00 77.35           C
ATOM    164  CB  ASP A 185      -9.857   1.518  25.817  1.00 77.35           C
ATOM    165  O   ASP A 185     -12.767  -0.079  25.921  1.00 77.35           O
ATOM    166  CG  ASP A 185      -8.700   0.751  25.179  1.00 77.35           C
ATOM    167  OD1 ASP A 185      -8.869   0.236  24.054  1.00 77.35           O
ATOM    168  OD2 ASP A 185      -7.675   0.616  25.893  1.00 77.35           O
ATOM    169  N   ILE A 186     -11.469  -0.818  24.253  1.00 87.75           N
ATOM    170  CA  ILE A 186     -12.046  -2.163  24.168  1.00 87.75           C
ATOM    171  C   ILE A 186     -10.949  -3.205  23.941  1.00 87.75           C
ATOM    172  CB  ILE A 186     -13.172  -2.218  23.110  1.00 87.75           C
ATOM    173  O   ILE A 186      -9.957  -2.957  23.262  1.00 87.75           O
ATOM    174  CG1 ILE A 186     -13.916  -3.574  23.130  1.00 87.75           C
ATOM    175  CG2 ILE A 186     -12.664  -1.889  21.702  1.00 87.75           C
ATOM    176  CD1 ILE A 186     -15.209  -3.589  22.308  1.00 87.75           C
ATOM    177  N   ARG A 187     -11.117  -4.411  24.495  1.00 91.61           N
ATOM    178  CA  ARG A 187     -10.177  -5.525  24.295  1.00 91.61           C
ATOM    179  C   ARG A 187     -10.853  -6.889  24.281  1.00 91.61           C
ATOM    180  CB  ARG A 187      -9.064  -5.458  25.351  1.00 91.61           C
ATOM    181  O   ARG A 187     -11.895  -7.092  24.903  1.00 91.61           O
ATOM    182  CG  ARG A 187      -9.551  -5.864  26.748  1.00 91.61           C
ATOM    183  CD  ARG A 187      -8.412  -5.709  27.746  1.00 91.61           C
ATOM    184  NE  ARG A 187      -8.791  -6.227  29.070  1.00 91.61           N
ATOM    185  NH1 ARG A 187      -6.872  -5.618  30.156  1.00 91.61           N
ATOM    186  NH2 ARG A 187      -8.560  -6.584  31.277  1.00 91.61           N
ATOM    187  CZ  ARG A 187      -8.069  -6.138  30.161  1.00 91.61           C
ATOM    188  N   ILE A 188     -10.160  -7.859  23.686  1.00 93.24           N
ATOM    189  CA  ILE A 188     -10.449  -9.289  23.834  1.00 93.24           C
ATOM    190  C   ILE A 188      -9.522  -9.867  24.910  1.00 93.24           C
ATOM    191  CB  ILE A 188     -10.311 -10.036  22.487  1.00 93.24           C
ATOM    192  O   ILE A 188      -8.308  -9.966  24.722  1.00 93.24           O
ATOM    193  CG1 ILE A 188     -11.188  -9.388  21.391  1.00 93.24           C
ATOM    194  CG2 ILE A 188     -10.698 -11.516  22.688  1.00 93.24           C
ATOM    195  CD1 ILE A 188     -10.989  -9.990  19.994  1.00 93.24           C
ATOM    196  N   ARG A 189     -10.072 -10.280  26.057  1.00 92.67           N
ATOM    197  CA  ARG A 189      -9.295 -10.916  27.131  1.00 92.67           C
ATOM    198  C   ARG A 189      -9.289 -12.436  26.985  1.00 92.67           C
ATOM    199  CB  ARG A 189      -9.788 -10.446  28.508  1.00 92.67           C
ATOM    200  O   ARG A 189     -10.278 -13.102  27.295  1.00 92.67           O
ATOM    201  CG  ARG A 189      -8.853 -10.984  29.606  1.00 92.67           C
ATOM    202  CD  ARG A 189      -9.140 -10.383  30.983  1.00 92.67           C
ATOM    203  NE  ARG A 189     -10.434 -10.810  31.530  1.00 92.67           N
ATOM    204  NH1 ARG A 189      -9.764 -12.617  32.765  1.00 92.67           N
ATOM    205  NH2 ARG A 189     -11.907 -11.946  32.801  1.00 92.67           N
ATOM    206  CZ  ARG A 189     -10.694 -11.794  32.360  1.00 92.67           C
ATOM    207  N   ALA A 190      -8.138 -12.996  26.612  1.00 91.33           N
ATOM    208  CA  ALA A 190      -7.925 -14.443  26.554  1.00 91.33           C
ATOM    209  C   ALA A 190      -8.080 -15.103  27.939  1.00 91.33           C
ATOM    210  CB  ALA A 190      -6.540 -14.731  25.962  1.00 91.33           C
ATOM    211  O   ALA A 190      -7.357 -14.799  28.896  1.00 91.33           O
ATOM    212  N   ILE A 191      -9.011 -16.052  28.051  1.00 87.96           N
ATOM    213  CA  ILE A 191      -9.306 -16.739  29.319  1.00 87.96           C
ATOM    214  C   ILE A 191      -8.530 -18.044  29.441  1.00 87.96           C
ATOM    215  CB  ILE A 191     -10.830 -16.925  29.486  1.00 87.96           C
ATOM    216  O   ILE A 191      -7.942 -18.311  30.495  1.00 87.96           O
ATOM    217  CG1 ILE A 191     -11.580 -15.578  29.377  1.00 87.96           C
ATOM    218  CG2 ILE A 191     -11.170 -17.611  30.820  1.00 87.96           C
ATOM    219  CD1 ILE A 191     -11.105 -14.485  30.347  1.00 87.96           C
ATOM    220  N   LEU A 192      -8.480 -18.812  28.354  1.00 83.79           N
ATOM    221  CA  LEU A 192      -7.822 -20.111  28.297  1.00 83.79           C
ATOM    222  C   LEU A 192      -6.309 -19.945  28.180  1.00 83.79           C
ATOM    223  CB  LEU A 192      -8.402 -20.935  27.134  1.00 83.79           C
ATOM    224  O   LEU A 192      -5.816 -19.149  27.380  1.00 83.79           O
ATOM    225  CG  LEU A 192      -9.929 -21.128  27.212  1.00 83.79           C
ATOM    226  CD1 LEU A 192     -10.506 -21.708  25.928  1.00 83.79           C
ATOM    227  CD2 LEU A 192     -10.271 -22.061  28.367  1.00 83.79           C
ATOM    228  N   SER A 193      -5.565 -20.727  28.964  1.00 77.02           N
ATOM    229  CA  SER A 193      -4.096 -20.729  28.960  1.00 77.02           C
ATOM    230  C   SER A 193      -3.524 -20.998  27.569  1.00 77.02           C
ATOM    231  CB  SER A 193      -3.572 -21.789  29.935  1.00 77.02           C
ATOM    232  O   SER A 193      -2.550 -20.358  27.181  1.00 77.02           O
ATOM    233  OG  SER A 193      -4.224 -23.024  29.701  1.00 77.02           O
ATOM    234  N   THR A 194      -4.179 -21.868  26.796  1.00 74.71           N
ATOM    235  CA  THR A 194      -3.825 -22.200  25.411  1.00 74.71           C
ATOM    236  C   THR A 194      -3.819 -20.980  24.491  1.00 74.71           C
ATOM    237  CB  THR A 194      -4.806 -23.236  24.824  1.00 74.71           C
ATOM    238  O   THR A 194      -3.025 -20.934  23.558  1.00 74.71           O
ATOM    239  CG2 THR A 194      -4.080 -24.231  23.922  1.00 74.71           C
ATOM    240  OG1 THR A 194      -5.450 -23.981  25.837  1.00 74.71           O
ATOM    241  N   TYR A 195      -4.672 -19.984  24.758  1.00 73.05           N
ATOM    242  CA  TYR A 195      -4.756 -18.754  23.968  1.00 73.05           C
ATOM    243  C   TYR A 195      -3.918 -17.609  24.542  1.00 73.05           C
ATOM    244  CB  TYR A 195      -6.225 -18.343  23.776  1.00 73.05           C
ATOM    245  O   TYR A 195      -3.524 -16.732  23.788  1.00 73.05           O
ATOM    246  CG  TYR A 195      -7.043 -19.344  22.978  1.00 73.05           C
ATOM    247  CD1 TYR A 195      -6.652 -19.694  21.670  1.00 73.05           C
ATOM    248  CD2 TYR A 195      -8.221 -19.894  23.515  1.00 73.05           C
ATOM    249  CE1 TYR A 195      -7.387 -20.650  20.939  1.00 73.05           C
ATOM    250  CE2 TYR A 195      -8.941 -20.869  22.800  1.00 73.05           C
ATOM    251  OH  TYR A 195      -9.228 -22.202  20.847  1.00 73.05           O
ATOM    252  CZ  TYR A 195      -8.520 -21.259  21.519  1.00 73.05           C
ATOM    253  N   ARG A 196      -3.562 -17.623  25.836  1.00 72.01           N
ATOM    254  CA  ARG A 196      -2.730 -16.556  26.438  1.00 72.01           C
ATOM    255  C   ARG A 196      -1.323 -16.453  25.848  1.00 72.01           C
ATOM    256  CB  ARG A 196      -2.608 -16.735  27.954  1.00 72.01           C
ATOM    257  O   ARG A 196      -0.725 -15.390  25.935  1.00 72.01           O
ATOM    258  CG  ARG A 196      -3.911 -16.407  28.682  1.00 72.01           C
ATOM    259  CD  ARG A 196      -3.662 -16.441  30.189  1.00 72.01           C
ATOM    260  NE  ARG A 196      -4.935 -16.486  30.920  1.00 72.01           N
ATOM    261  NH1 ARG A 196      -4.074 -17.044  32.974  1.00 72.01           N
ATOM    262  NH2 ARG A 196      -6.285 -17.102  32.624  1.00 72.01           N
ATOM    263  CZ  ARG A 196      -5.089 -16.864  32.172  1.00 72.01           C
ATOM    264  N   LYS A 197      -0.791 -17.548  25.297  1.00 72.15           N
ATOM    265  CA  LYS A 197       0.519 -17.578  24.623  1.00 72.15           C
ATOM    266  C   LYS A 197       0.423 -17.469  23.098  1.00 72.15           C
ATOM    267  CB  LYS A 197       1.304 -18.839  25.024  1.00 72.15           C
ATOM    268  O   LYS A 197       1.456 -17.443  22.440  1.00 72.15           O
ATOM    269  CG  LYS A 197       1.689 -18.868  26.511  1.00 72.15           C
ATOM    270  CD  LYS A 197       2.689 -20.005  26.775  1.00 72.15           C
ATOM    271  CE  LYS A 197       3.133 -20.016  28.244  1.00 72.15           C
ATOM    272  NZ  LYS A 197       4.264 -20.953  28.472  1.00 72.15           N
ATOM    273  N   ARG A 198      -0.788 -17.470  22.532  1.00 76.70           N
ATOM    274  CA  ARG A 198      -0.989 -17.374  21.084  1.00 76.70           C
ATOM    275  C   ARG A 198      -1.156 -15.917  20.693  1.00 76.70           C
ATOM    276  CB  ARG A 198      -2.192 -18.206  20.624  1.00 76.70           C
ATOM    277  O   ARG A 198      -1.907 -15.187  21.334  1.00 76.70           O
ATOM    278  CG  ARG A 198      -1.867 -19.704  20.603  1.00 76.70           C
ATOM    279  CD  ARG A 198      -3.073 -20.490  20.084  1.00 76.70           C
ATOM    280  NE  ARG A 198      -2.790 -21.935  20.010  1.00 76.70           N
ATOM    281  NH1 ARG A 198      -4.399 -22.491  18.466  1.00 76.70           N
ATOM    282  NH2 ARG A 198      -3.040 -24.070  19.256  1.00 76.70           N
ATOM    283  CZ  ARG A 198      -3.412 -22.822  19.252  1.00 76.70           C
ATOM    284  N   THR A 199      -0.505 -15.551  19.601  1.00 83.28           N
ATOM    285  CA  THR A 199      -0.656 -14.247  18.972  1.00 83.28           C
ATOM    286  C   THR A 199      -1.083 -14.473  17.518  1.00 83.28           C
ATOM    287  CB  THR A 199       0.636 -13.425  19.070  1.00 83.28           C
ATOM    288  O   THR A 199      -0.455 -15.300  16.855  1.00 83.28           O
ATOM    289  CG2 THR A 199       0.302 -11.950  18.952  1.00 83.28           C
ATOM    290  OG1 THR A 199       1.254 -13.560  20.331  1.00 83.28           O
ATOM    291  N   PRO A 200      -2.154 -13.823  17.031  1.00 90.63           N
ATOM    292  CA  PRO A 200      -2.986 -12.843  17.733  1.00 90.63           C
ATOM    293  C   PRO A 200      -3.984 -13.494  18.712  1.00 90.63           C
ATOM    294  CB  PRO A 200      -3.680 -12.075  16.610  1.00 90.63           C
ATOM    295  O   PRO A 200      -4.246 -14.700  18.666  1.00 90.63           O
ATOM    296  CG  PRO A 200      -3.891 -13.143  15.536  1.00 90.63           C
ATOM    297  CD  PRO A 200      -2.674 -14.053  15.687  1.00 90.63           C
ATOM    298  N   VAL A 201      -4.561 -12.690  19.612  1.00 91.44           N
ATOM    299  CA  VAL A 201      -5.650 -13.138  20.496  1.00 91.44           C
ATOM    300  C   VAL A 201      -6.940 -13.223  19.686  1.00 91.44           C
ATOM    301  CB  VAL A 201      -5.835 -12.220  21.721  1.00 91.44           C
ATOM    302  O   VAL A 201      -7.516 -12.206  19.324  1.00 91.44           O
ATOM    303  CG1 VAL A 201      -7.029 -12.676  22.577  1.00 91.44           C
ATOM    304  CG2 VAL A 201      -4.584 -12.240  22.608  1.00 91.44           C
ATOM    305  N   MET A 202      -7.392 -14.447  19.416  1.00 92.45           N
ATOM    306  CA  MET A 202      -8.572 -14.698  18.578  1.00 92.45           C
ATOM    307  C   MET A 202      -9.839 -15.007  19.375  1.00 92.45           C
ATOM    308  CB  MET A 202      -8.289 -15.877  17.642  1.00 92.45           C
ATOM    309  O   MET A 202     -10.917 -15.012  18.801  1.00 92.45           O
ATOM    310  CG  MET A 202      -7.116 -15.625  16.692  1.00 92.45           C
ATOM    311  SD  MET A 202      -6.731 -17.034  15.622  1.00 92.45           S
ATOM    312  CE  MET A 202      -6.184 -18.270  16.816  1.00 92.45           C
ATOM    313  N   GLU A 203      -9.739 -15.340  20.664  1.00 94.59           N
ATOM    314  CA  GLU A 203     -10.897 -15.787  21.443  1.00 94.59           C
ATOM    315  C   GLU A 203     -10.812 -15.338  22.903  1.00 94.59           C
ATOM    316  CB  GLU A 203     -11.055 -17.314  21.329  1.00 94.59           C
ATOM    317  O   GLU A 203      -9.781 -15.500  23.567  1.00 94.59           O
ATOM    318  CG  GLU A 203     -12.447 -17.792  21.761  1.00 94.59           C
ATOM    319  CD  GLU A 203     -12.603 -19.308  21.573  1.00 94.59           C
ATOM    320  OE1 GLU A 203     -12.569 -20.064  22.568  1.00 94.59           O
ATOM    321  OE2 GLU A 203     -12.751 -19.721  20.399  1.00 94.59           O
ATOM    322  N   GLY A 204     -11.904 -14.793  23.436  1.00 94.72           N
ATOM    323  CA  GLY A 204     -11.919 -14.273  24.799  1.00 94.72           C
ATOM    324  C   GLY A 204     -13.150 -13.446  25.140  1.00 94.72           C
ATOM    325  O   GLY A 204     -14.041 -13.264  24.315  1.00 94.72           O
ATOM    326  N   TYR A 205     -13.181 -12.951  26.379  1.00 93.96           N
ATOM    327  CA  TYR A 205     -14.225 -12.023  26.813  1.00 93.96           C
ATOM    328  C   TYR A 205     -14.023 -10.654  26.183  1.00 93.96           C
ATOM    329  CB  TYR A 205     -14.263 -11.883  28.343  1.00 93.96           C
ATOM    330  O   TYR A 205     -12.895 -10.157  26.162  1.00 93.96           O
ATOM    331  CG  TYR A 205     -14.631 -13.131  29.122  1.00 93.96           C
ATOM    332  CD1 TYR A 205     -15.496 -14.091  28.573  1.00 93.96           C
ATOM    333  CD2 TYR A 205     -14.182 -13.286  30.446  1.00 93.96           C
ATOM    334  CE1 TYR A 205     -15.867 -15.220  29.317  1.00 93.96           C
ATOM    335  CE2 TYR A 205     -14.514 -14.438  31.186  1.00 93.96           C
ATOM    336  OH  TYR A 205     -15.644 -16.553  31.289  1.00 93.96           O
ATOM    337  CZ  TYR A 205     -15.339 -15.423  30.604  1.00 93.96           C
ATOM    338  N   VAL A 206     -15.117 -10.038  25.745  1.00 94.23           N
ATOM    339  CA  VAL A 206     -15.122  -8.639  25.322  1.00 94.23           C
ATOM    340  C   VAL A 206     -15.210  -7.762  26.564  1.00 94.23           C
ATOM    341  CB  VAL A 206     -16.257  -8.333  24.332  1.00 94.23           C
ATOM    342  O   VAL A 206     -16.148  -7.870  27.361  1.00 94.23           O
ATOM    343  CG1 VAL A 206     -16.102  -6.916  23.774  1.00 94.23           C
ATOM    344  CG2 VAL A 206     -16.230  -9.302  23.146  1.00 94.23           C
ATOM    345  N   GLU A 207     -14.203  -6.916  26.749  1.00 91.44           N
ATOM    346  CA  GLU A 207     -14.135  -5.977  27.861  1.00 91.44           C
ATOM    347  C   GLU A 207     -14.011  -4.556  27.343  1.00 91.44           C
ATOM    348  CB  GLU A 207     -12.978  -6.315  28.815  1.00 91.44           C
ATOM    349  O   GLU A 207     -13.206  -4.281  26.459  1.00 91.44           O
ATOM    350  CG  GLU A 207     -13.224  -7.632  29.563  1.00 91.44           C
ATOM    351  CD  GLU A 207     -12.114  -8.011  30.551  1.00 91.44           C
ATOM    352  OE1 GLU A 207     -12.374  -8.889  31.418  1.00 91.44           O
ATOM    353  OE2 GLU A 207     -10.966  -7.512  30.454  1.00 91.44           O
ATOM    354  N   VAL A 208     -14.778  -3.661  27.948  1.00 86.99           N
ATOM    355  CA  VAL A 208     -14.753  -2.227  27.697  1.00 86.99           C
ATOM    356  C   VAL A 208     -14.192  -1.506  28.907  1.00 86.99           C
ATOM    357  CB  VAL A 208     -16.133  -1.688  27.286  1.00 86.99           C
ATOM    358  O   VAL A 208     -14.404  -1.906  30.058  1.00 86.99           O
ATOM    359  CG1 VAL A 208     -16.376  -2.007  25.812  1.00 86.99           C
ATOM    360  CG2 VAL A 208     -17.297  -2.287  28.082  1.00 86.99           C
ATOM    361  N   LYS A 209     -13.413  -0.467  28.642  1.00 82.91           N
ATOM    362  CA  LYS A 209     -12.815   0.368  29.668  1.00 82.91           C
ATOM    363  C   LYS A 209     -13.775   1.499  30.006  1.00 82.91           C
ATOM    364  CB  LYS A 209     -11.467   0.860  29.156  1.00 82.91           C
ATOM    365  O   LYS A 209     -14.236   2.217  29.126  1.00 82.91           O
ATOM    366  CG  LYS A 209     -10.595   1.415  30.281  1.00 82.91           C
ATOM    367  CD  LYS A 209      -9.281   1.881  29.660  1.00 82.91           C
ATOM    368  CE  LYS A 209      -8.344   2.454  30.716  1.00 82.91           C
ATOM    369  NZ  LYS A 209      -7.185   3.072  30.035  1.00 82.91           N
ATOM    370  N   GLU A 210     -14.075   1.631  31.291  1.00 74.72           N
ATOM    371  CA  GLU A 210     -14.841   2.747  31.838  1.00 74.72           C
ATOM    372  C   GLU A 210     -14.052   3.306  33.026  1.00 74.72           C
ATOM    373  CB  GLU A 210     -16.248   2.264  32.223  1.00 74.72           C
ATOM    374  O   GLU A 210     -13.873   2.633  34.058  1.00 74.72           O
ATOM    375  CG  GLU A 210     -17.177   3.423  32.609  1.00 74.72           C
ATOM    376  CD  GLU A 210     -18.474   2.870  33.197  1.00 74.72           C
ATOM    377  OE1 GLU A 210     -19.489   2.754  32.486  1.00 74.72           O
ATOM    378  OE2 GLU A 210     -18.432   2.454  34.379  1.00 74.72           O
ATOM    379  N   GLY A 211     -13.505   4.512  32.863  1.00 71.77           N
ATOM    380  CA  GLY A 211     -12.533   5.061  33.793  1.00 71.77           C
ATOM    381  C   GLY A 211     -11.245   4.234  33.834  1.00 71.77           C
ATOM    382  O   GLY A 211     -10.653   3.844  32.832  1.00 71.77           O
ATOM    383  N   LYS A 212     -10.803   3.897  35.047  1.00 76.50           N
ATOM    384  CA  LYS A 212      -9.606   3.067  35.273  1.00 76.50           C
ATOM    385  C   LYS A 212      -9.908   1.562  35.304  1.00 76.50           C
ATOM    386  CB  LYS A 212      -8.866   3.575  36.525  1.00 76.50           C
ATOM    387  O   LYS A 212      -9.011   0.766  35.578  1.00 76.50           O
ATOM    388  CG  LYS A 212      -8.269   4.979  36.299  1.00 76.50           C
ATOM    389  CD  LYS A 212      -7.695   5.591  37.588  1.00 76.50           C
ATOM    390  CE  LYS A 212      -7.104   6.982  37.296  1.00 76.50           C
ATOM    391  NZ  LYS A 212      -6.900   7.801  38.521  1.00 76.50           N
ATOM    392  N   THR A 213     -11.156   1.147  35.059  1.00 83.10           N
ATOM    393  CA  THR A 213     -11.580  -0.251  35.229  1.00 83.10           C
ATOM    394  C   THR A 213     -12.063  -0.886  33.935  1.00 83.10           C
ATOM    395  CB  THR A 213     -12.635  -0.422  36.331  1.00 83.10           C
ATOM    396  O   THR A 213     -12.863  -0.310  33.207  1.00 83.10           O
ATOM    397  CG2 THR A 213     -12.117   0.035  37.696  1.00 83.10           C
ATOM    398  OG1 THR A 213     -13.840   0.265  36.080  1.00 83.10           O
ATOM    399  N   TRP A 214     -11.612  -2.115  33.690  1.00 88.04           N
ATOM    400  CA  TRP A 214     -12.145  -2.970  32.634  1.00 88.04           C
ATOM    401  C   TRP A 214     -13.404  -3.681  33.127  1.00 88.04           C
ATOM    402  CB  TRP A 214     -11.070  -3.968  32.194  1.00 88.04           C
ATOM    403  O   TRP A 214     -13.392  -4.301  34.197  1.00 88.04           O
ATOM    404  CG  TRP A 214      -9.920  -3.337  31.476  1.00 88.04           C
ATOM    405  CD1 TRP A 214      -8.742  -2.946  32.016  1.00 88.04           C
ATOM    406  CD2 TRP A 214      -9.868  -2.945  30.073  1.00 88.04           C
ATOM    407  CE2 TRP A 214      -8.598  -2.347  29.818  1.00 88.04           C
ATOM    408  CE3 TRP A 214     -10.780  -3.016  29.000  1.00 88.04           C
ATOM    409  NE1 TRP A 214      -7.955  -2.368  31.037  1.00 88.04           N
ATOM    410  CH2 TRP A 214      -9.159  -1.976  27.497  1.00 88.04           C
ATOM    411  CZ2 TRP A 214      -8.236  -1.871  28.551  1.00 88.04           C
ATOM    412  CZ3 TRP A 214     -10.427  -2.533  27.727  1.00 88.04           C
ATOM    413  N   LYS A 215     -14.473  -3.603  32.339  1.00 88.61           N
ATOM    414  CA  LYS A 215     -15.768  -4.230  32.601  1.00 88.61           C
ATOM    415  C   LYS A 215     -16.148  -5.144  31.440  1.00 88.61           C
ATOM    416  CB  LYS A 215     -16.829  -3.144  32.817  1.00 88.61           C
ATOM    417  O   LYS A 215     -15.868  -4.829  30.291  1.00 88.61           O
ATOM    418  CG  LYS A 215     -16.570  -2.295  34.071  1.00 88.61           C
ATOM    419  CD  LYS A 215     -17.735  -1.323  34.286  1.00 88.61           C
ATOM    420  CE  LYS A 215     -17.551  -0.518  35.573  1.00 88.61           C
ATOM    421  NZ  LYS A 215     -18.743   0.322  35.827  1.00 88.61           N
ATOM    422  N   GLN A 216     -16.761  -6.287  31.732  1.00 89.75           N
ATOM    423  CA  GLN A 216     -17.238  -7.214  30.700  1.00 89.75           C
ATOM    424  C   GLN A 216     -18.534  -6.697  30.065  1.00 89.75           C
ATOM    425  CB  GLN A 216     -17.471  -8.615  31.290  1.00 89.75           C
ATOM    426  O   GLN A 216     -19.376  -6.144  30.770  1.00 89.75           O
ATOM    427  CG  GLN A 216     -16.198  -9.333  31.774  1.00 89.75           C
ATOM    428  CD  GLN A 216     -15.701  -8.915  33.157  1.00 89.75           C
ATOM    429  NE2 GLN A 216     -14.405  -8.891  33.375  1.00 89.75           N
ATOM    430  OE1 GLN A 216     -16.442  -8.634  34.088  1.00 89.75           O
ATOM    431  N   ILE A 217     -18.748  -6.938  28.773  1.00 90.12           N
ATOM    432  CA  ILE A 217     -20.085  -6.778  28.179  1.00 90.12           C
ATOM    433  C   ILE A 217     -20.926  -8.012  28.536  1.00 90.12           C
ATOM    434  CB  ILE A 217     -20.014  -6.498  26.661  1.00 90.12           C
ATOM    435  O   ILE A 217     -20.415  -9.133  28.535  1.00 90.12           O
ATOM    436  CG1 ILE A 217     -19.128  -5.261  26.381  1.00 90.12           C
ATOM    437  CG2 ILE A 217     -21.439  -6.288  26.118  1.00 90.12           C
ATOM    438  CD1 ILE A 217     -19.032  -4.883  24.897  1.00 90.12           C
ATOM    439  N   CYS A 218     -22.195  -7.815  28.893  1.00 90.15           N
ATOM    440  CA  CYS A 218     -23.128  -8.915  29.140  1.00 90.15           C
ATOM    441  C   CYS A 218     -23.565  -9.554  27.813  1.00 90.15           C
ATOM    442  CB  CYS A 218     -24.327  -8.375  29.925  1.00 90.15           C
ATOM    443  O   CYS A 218     -23.784  -8.857  26.826  1.00 90.15           O
ATOM    444  SG  CYS A 218     -25.581  -9.590  30.426  1.00 90.15           S
ATOM    445  N   ASP A 219     -23.724 -10.874  27.788  1.00 91.16           N
ATOM    446  CA  ASP A 219     -24.176 -11.614  26.607  1.00 91.16           C
ATOM    447  C   ASP A 219     -25.690 -11.505  26.344  1.00 91.16           C
ATOM    448  CB  ASP A 219     -23.719 -13.078  26.687  1.00 91.16           C
ATOM    449  O   ASP A 219     -26.164 -11.924  25.286  1.00 91.16           O
ATOM    450  CG  ASP A 219     -24.466 -13.918  27.731  1.00 91.16           C
ATOM    451  OD1 ASP A 219     -25.157 -13.348  28.608  1.00 91.16           O
ATOM    452  OD2 ASP A 219     -24.299 -15.158  27.704  1.00 91.16           O
ATOM    453  N   LYS A 220     -26.468 -10.909  27.260  1.00 85.55           N
ATOM    454  CA  LYS A 220     -27.868 -10.557  26.989  1.00 85.55           C
ATOM    455  C   LYS A 220     -27.920  -9.588  25.811  1.00 85.55           C
ATOM    456  CB  LYS A 220     -28.571  -9.950  28.216  1.00 85.55           C
ATOM    457  O   LYS A 220     -27.337  -8.511  25.871  1.00 85.55           O
ATOM    458  CG  LYS A 220     -29.490 -10.961  28.909  1.00 85.55           C
ATOM    459  CD  LYS A 220     -30.213 -10.301  30.091  1.00 85.55           C
ATOM    460  CE  LYS A 220     -31.330 -11.212  30.610  1.00 85.55           C
ATOM    461  NZ  LYS A 220     -31.847 -10.743  31.920  1.00 85.55           N
ATOM    462  N   HIS A 221     -28.652  -9.982  24.770  1.00 85.89           N
ATOM    463  CA  HIS A 221     -28.744  -9.288  23.477  1.00 85.89           C
ATOM    464  C   HIS A 221     -27.460  -9.325  22.633  1.00 85.89           C
ATOM    465  CB  HIS A 221     -29.322  -7.869  23.645  1.00 85.89           C
ATOM    466  O   HIS A 221     -27.389  -8.673  21.597  1.00 85.89           O
ATOM    467  CG  HIS A 221     -30.519  -7.830  24.558  1.00 85.89           C
ATOM    468  CD2 HIS A 221     -30.540  -7.423  25.865  1.00 85.89           C
ATOM    469  ND1 HIS A 221     -31.782  -8.274  24.248  1.00 85.89           N
ATOM    470  CE1 HIS A 221     -32.548  -8.139  25.342  1.00 85.89           C
ATOM    471  NE2 HIS A 221     -31.827  -7.657  26.368  1.00 85.89           N
ATOM    472  N   TRP A 222     -26.458 -10.125  23.012  1.00 91.03           N
ATOM    473  CA  TRP A 222     -25.264 -10.296  22.193  1.00 91.03           C
ATOM    474  C   TRP A 222     -25.531 -11.228  21.013  1.00 91.03           C
ATOM    475  CB  TRP A 222     -24.084 -10.768  23.035  1.00 91.03           C
ATOM    476  O   TRP A 222     -25.849 -12.405  21.189  1.00 91.03           O
ATOM    477  CG  TRP A 222     -22.773 -10.654  22.328  1.00 91.03           C
ATOM    478  CD1 TRP A 222     -22.181 -11.602  21.568  1.00 91.03           C
ATOM    479  CD2 TRP A 222     -21.911  -9.484  22.253  1.00 91.03           C
ATOM    480  CE2 TRP A 222     -20.787  -9.801  21.434  1.00 91.03           C
ATOM    481  CE3 TRP A 222     -21.989  -8.179  22.783  1.00 91.03           C
ATOM    482  NE1 TRP A 222     -21.000 -11.108  21.049  1.00 91.03           N
ATOM    483  CH2 TRP A 222     -19.891  -7.572  21.698  1.00 91.03           C
ATOM    484  CZ2 TRP A 222     -19.781  -8.866  21.156  1.00 91.03           C
ATOM    485  CZ3 TRP A 222     -20.991  -7.231  22.498  1.00 91.03           C
ATOM    486  N   THR A 223     -25.379 -10.708  19.797  1.00 93.46           N
ATOM    487  CA  THR A 223     -25.641 -11.455  18.560  1.00 93.46           C
ATOM    488  C   THR A 223     -24.360 -11.753  17.771  1.00 93.46           C
ATOM    489  CB  THR A 223     -26.670 -10.721  17.683  1.00 93.46           C
ATOM    490  O   THR A 223     -23.261 -11.281  18.089  1.00 93.46           O
ATOM    491  CG2 THR A 223     -27.958 -10.350  18.413  1.00 93.46           C
ATOM    492  OG1 THR A 223     -26.085  -9.560  17.150  1.00 93.46           O
ATOM    493  N   ALA A 224     -24.496 -12.535  16.695  1.00 94.51           N
ATOM    494  CA  ALA A 224     -23.418 -12.737  15.727  1.00 94.51           C
ATOM    495  C   ALA A 224     -22.984 -11.416  15.064  1.00 94.51           C
ATOM    496  CB  ALA A 224     -23.873 -13.765  14.686  1.00 94.51           C
ATOM    497  O   ALA A 224     -21.796 -11.215  14.846  1.00 94.51           O
ATOM    498  N   LYS A 225     -23.910 -10.470  14.845  1.00 95.21           N
ATOM    499  CA  LYS A 225     -23.610  -9.147  14.271  1.00 95.21           C
ATOM    500  C   LYS A 225     -22.672  -8.334  15.162  1.00 95.21           C
ATOM    501  CB  LYS A 225     -24.909  -8.369  14.037  1.00 95.21           C
ATOM    502  O   LYS A 225     -21.690  -7.785  14.675  1.00 95.21           O
ATOM    503  CG  LYS A 225     -25.801  -9.010  12.966  1.00 95.21           C
ATOM    504  CD  LYS A 225     -27.133  -8.259  12.907  1.00 95.21           C
ATOM    505  CE  LYS A 225     -27.895  -8.595  11.624  1.00 95.21           C
ATOM    506  NZ  LYS A 225     -28.822  -7.492  11.285  1.00 95.21           N
ATOM    507  N   ASN A 226     -22.905  -8.349  16.475  1.00 94.45           N
ATOM    508  CA  ASN A 226     -22.002  -7.718  17.443  1.00 94.45           C
ATOM    509  C   ASN A 226     -20.611  -8.362  17.393  1.00 94.45           C
ATOM    510  CB  ASN A 226     -22.584  -7.848  18.861  1.00 94.45           C
ATOM    511  O   ASN A 226     -19.591  -7.677  17.406  1.00 94.45           O
ATOM    512  CG  ASN A 226     -23.959  -7.238  19.042  1.00 94.45           C
ATOM    513  ND2 ASN A 226     -24.549  -7.457  20.188  1.00 94.45           N
ATOM    514  OD1 ASN A 226     -24.525  -6.605  18.175  1.00 94.45           O
ATOM    515  N   SER A 227     -20.573  -9.694  17.295  1.00 96.06           N
ATOM    516  CA  SER A 227     -19.319 -10.447  17.196  1.00 96.06           C
ATOM    517  C   SER A 227     -18.556 -10.116  15.912  1.00 96.06           C
ATOM    518  CB  SER A 227     -19.575 -11.953  17.281  1.00 96.06           C
ATOM    519  O   SER A 227     -17.344  -9.935  15.976  1.00 96.06           O
ATOM    520  OG  SER A 227     -20.314 -12.263  18.453  1.00 96.06           O
ATOM    521  N   ARG A 228     -19.256  -9.968  14.781  1.00 96.30           N
ATOM    522  CA  ARG A 228     -18.694  -9.555  13.490  1.00 96.30           C
ATOM    523  C   ARG A 228     -18.044  -8.176  13.566  1.00 96.30           C
ATOM    524  CB  ARG A 228     -19.799  -9.619  12.424  1.00 96.30           C
ATOM    525  O   ARG A 228     -16.897  -8.044  13.156  1.00 96.30           O
ATOM    526  CG  ARG A 228     -19.342  -9.132  11.041  1.00 96.30           C
ATOM    527  CD  ARG A 228     -20.469  -9.381  10.036  1.00 96.30           C
ATOM    528  NE  ARG A 228     -20.230  -8.709   8.745  1.00 96.30           N
ATOM    529  NH1 ARG A 228     -20.950 -10.400   7.368  1.00 96.30           N
ATOM    530  NH2 ARG A 228     -20.345  -8.465   6.475  1.00 96.30           N
ATOM    531  CZ  ARG A 228     -20.499  -9.190   7.543  1.00 96.30           C
ATOM    532  N   VAL A 229     -18.722  -7.178  14.143  1.00 94.97           N
ATOM    533  CA  VAL A 229     -18.154  -5.824  14.312  1.00 94.97           C
ATOM    534  C   VAL A 229     -16.922  -5.851  15.214  1.00 94.97           C
ATOM    535  CB  VAL A 229     -19.198  -4.829  14.855  1.00 94.97           C
ATOM    536  O   VAL A 229     -15.894  -5.270  14.872  1.00 94.97           O
ATOM    537  CG1 VAL A 229     -18.579  -3.456  15.153  1.00 94.97           C
ATOM    538  CG2 VAL A 229     -20.319  -4.639  13.831  1.00 94.97           C
ATOM    539  N   VAL A 230     -16.984  -6.571  16.341  1.00 95.49           N
ATOM    540  CA  VAL A 230     -15.837  -6.703  17.252  1.00 95.49           C
ATOM    541  C   VAL A 230     -14.662  -7.404  16.570  1.00 95.49           C
ATOM    542  CB  VAL A 230     -16.233  -7.410  18.556  1.00 95.49           C
ATOM    543  O   VAL A 230     -13.543  -6.904  16.617  1.00 95.49           O
ATOM    544  CG1 VAL A 230     -15.022  -7.720  19.448  1.00 95.49           C
ATOM    545  CG2 VAL A 230     -17.140  -6.503  19.387  1.00 95.49           C
ATOM    546  N   CYS A 231     -14.887  -8.540  15.910  1.00 97.25           N
ATOM    547  CA  CYS A 231     -13.830  -9.228  15.173  1.00 97.25           C
ATOM    548  C   CYS A 231     -13.240  -8.323  14.080  1.00 97.25           C
ATOM    549  CB  CYS A 231     -14.369 -10.558  14.626  1.00 97.25           C
ATOM    550  O   CYS A 231     -12.018  -8.190  14.010  1.00 97.25           O
ATOM    551  SG  CYS A 231     -14.579 -11.856  15.882  1.00 97.25           S
ATOM    552  N   GLY A 232     -14.089  -7.620  13.325  1.00 96.64           N
ATOM    553  CA  GLY A 232     -13.685  -6.642  12.317  1.00 96.64           C
ATOM    554  C   GLY A 232     -12.771  -5.557  12.883  1.00 96.64           C
ATOM    555  O   GLY A 232     -11.657  -5.377  12.399  1.00 96.64           O
ATOM    556  N   MET A 233     -13.166  -4.879  13.958  1.00 93.90           N
ATOM    557  CA  MET A 233     -12.337  -3.807  14.520  1.00 93.90           C
ATOM    558  C   MET A 233     -11.015  -4.299  15.137  1.00 93.90           C
ATOM    559  CB  MET A 233     -13.149  -2.966  15.503  1.00 93.90           C
ATOM    560  O   MET A 233     -10.060  -3.535  15.224  1.00 93.90           O
ATOM    561  CG  MET A 233     -13.468  -3.714  16.801  1.00 93.90           C
ATOM    562  SD  MET A 233     -14.320  -2.732  18.054  1.00 93.90           S
ATOM    563  CE  MET A 233     -12.961  -1.605  18.441  1.00 93.90           C
ATOM    564  N   PHE A 234     -10.922  -5.579  15.523  1.00 95.19           N
ATOM    565  CA  PHE A 234      -9.668  -6.213  15.960  1.00 95.19           C
ATOM    566  C   PHE A 234      -8.850  -6.829  14.814  1.00 95.19           C
ATOM    567  CB  PHE A 234      -9.938  -7.212  17.095  1.00 95.19           C
ATOM    568  O   PHE A 234      -7.831  -7.475  15.065  1.00 95.19           O
ATOM    569  CG  PHE A 234     -10.195  -6.543  18.428  1.00 95.19           C
ATOM    570  CD1 PHE A 234      -9.154  -5.849  19.075  1.00 95.19           C
ATOM    571  CD2 PHE A 234     -11.472  -6.581  19.010  1.00 95.19           C
ATOM    572  CE1 PHE A 234      -9.407  -5.165  20.276  1.00 95.19           C
ATOM    573  CE2 PHE A 234     -11.732  -5.886  20.199  1.00 95.19           C
ATOM    574  CZ  PHE A 234     -10.700  -5.173  20.819  1.00 95.19           C
ATOM    575  N   GLY A 235      -9.258  -6.610  13.564  1.00 95.98           N
ATOM    576  CA  GLY A 235      -8.498  -6.996  12.381  1.00 95.98           C
ATOM    577  C   GLY A 235      -8.805  -8.382  11.826  1.00 95.98           C
ATOM    578  O   GLY A 235      -7.988  -8.941  11.099  1.00 95.98           O
ATOM    579  N   PHE A 236      -9.954  -8.956  12.175  1.00 96.57           N
ATOM    580  CA  PHE A 236     -10.363 -10.280  11.723  1.00 96.57           C
ATOM    581  C   PHE A 236     -11.520 -10.198  10.713  1.00 96.57           C
ATOM    582  CB  PHE A 236     -10.751 -11.122  12.938  1.00 96.57           C
ATOM    583  O   PHE A 236     -12.518  -9.540  11.011  1.00 96.57           O
ATOM    584  CG  PHE A 236      -9.663 -11.273  13.984  1.00 96.57           C
ATOM    585  CD1 PHE A 236      -8.611 -12.168  13.755  1.00 96.57           C
ATOM    586  CD2 PHE A 236      -9.704 -10.547  15.188  1.00 96.57           C
ATOM    587  CE1 PHE A 236      -7.593 -12.345  14.706  1.00 96.57           C
ATOM    588  CE2 PHE A 236      -8.701 -10.734  16.155  1.00 96.57           C
ATOM    589  CZ  PHE A 236      -7.646 -11.631  15.915  1.00 96.57           C
ATOM    590  N   PRO A 237     -11.453 -10.908   9.570  1.00 95.65           N
ATOM    591  CA  PRO A 237     -12.475 -10.844   8.515  1.00 95.65           C
ATOM    592  C   PRO A 237     -13.808 -11.489   8.896  1.00 95.65           C
ATOM    593  CB  PRO A 237     -11.854 -11.553   7.303  1.00 95.65           C
ATOM    594  O   PRO A 237     -14.820 -11.275   8.230  1.00 95.65           O
ATOM    595  CG  PRO A 237     -10.831 -12.501   7.927  1.00 95.65           C
ATOM    596  CD  PRO A 237     -10.311 -11.671   9.092  1.00 95.65           C
ATOM    597  N   GLY A 238     -13.830 -12.296   9.955  1.00 94.77           N
ATOM    598  CA  GLY A 238     -15.057 -12.926  10.410  1.00 94.77           C
ATOM    599  C   GLY A 238     -14.934 -13.604  11.761  1.00 94.77           C
ATOM    600  O   GLY A 238     -13.876 -13.652  12.396  1.00 94.77           O
ATOM    601  N   GLU A 239     -16.060 -14.150  12.183  1.00 94.69           N
ATOM    602  CA  GLU A 239     -16.277 -14.829  13.446  1.00 94.69           C
ATOM    603  C   GLU A 239     -16.611 -16.315  13.251  1.00 94.69           C
ATOM    604  CB  GLU A 239     -17.339 -14.071  14.267  1.00 94.69           C
ATOM    605  O   GLU A 239     -17.021 -16.766  12.182  1.00 94.69           O
ATOM    606  CG  GLU A 239     -18.807 -14.215  13.812  1.00 94.69           C
ATOM    607  CD  GLU A 239     -19.205 -13.492  12.508  1.00 94.69           C
ATOM    608  OE1 GLU A 239     -20.382 -13.650  12.117  1.00 94.69           O
ATOM    609  OE2 GLU A 239     -18.368 -12.775  11.915  1.00 94.69           O
ATOM    610  N   ARG A 240     -16.433 -17.105  14.310  1.00 94.06           N
ATOM    611  CA  ARG A 240     -16.804 -18.523  14.356  1.00 94.06           C
ATOM    612  C   ARG A 240     -17.433 -18.890  15.694  1.00 94.06           C
ATOM    613  CB  ARG A 240     -15.587 -19.402  14.025  1.00 94.06           C
ATOM    614  O   ARG A 240     -17.368 -18.153  16.675  1.00 94.06           O
ATOM    615  CG  ARG A 240     -14.479 -19.281  15.078  1.00 94.06           C
ATOM    616  CD  ARG A 240     -13.345 -20.251  14.768  1.00 94.06           C
ATOM    617  NE  ARG A 240     -12.289 -20.119  15.778  1.00 94.06           N
ATOM    618  NH1 ARG A 240     -10.631 -21.176  14.596  1.00 94.06           N
ATOM    619  NH2 ARG A 240     -10.162 -20.162  16.540  1.00 94.06           N
ATOM    620  CZ  ARG A 240     -11.036 -20.493  15.635  1.00 94.06           C
ATOM    621  N   THR A 241     -18.007 -20.084  15.754  1.00 93.53           N
ATOM    622  CA  THR A 241     -18.575 -20.632  16.989  1.00 93.53           C
ATOM    623  C   THR A 241     -17.487 -21.043  17.984  1.00 93.53           C
ATOM    624  CB  THR A 241     -19.463 -21.841  16.686  1.00 93.53           C
ATOM    625  O   THR A 241     -16.458 -21.589  17.586  1.00 93.53           O
ATOM    626  CG2 THR A 241     -20.645 -21.478  15.787  1.00 93.53           C
ATOM    627  OG1 THR A 241     -18.705 -22.833  16.031  1.00 93.53           O
ATOM    628  N   TYR A 242     -17.756 -20.880  19.279  1.00 91.50           N
ATOM    629  CA  TYR A 242     -16.878 -21.290  20.381  1.00 91.50           C
ATOM    630  C   TYR A 242     -17.582 -22.263  21.339  1.00 91.50           C
ATOM    631  CB  TYR A 242     -16.377 -20.045  21.122  1.00 91.50           C
ATOM    632  O   TYR A 242     -18.805 -22.419  21.326  1.00 91.50           O
ATOM    633  CG  TYR A 242     -17.477 -19.243  21.790  1.00 91.50           C
ATOM    634  CD1 TYR A 242     -18.165 -18.250  21.065  1.00 91.50           C
ATOM    635  CD2 TYR A 242     -17.824 -19.506  23.130  1.00 91.50           C
ATOM    636  CE1 TYR A 242     -19.223 -17.542  21.666  1.00 91.50           C
ATOM    637  CE2 TYR A 242     -18.878 -18.796  23.734  1.00 91.50           C
ATOM    638  OH  TYR A 242     -20.599 -17.151  23.601  1.00 91.50           O
ATOM    639  CZ  TYR A 242     -19.591 -17.830  22.996  1.00 91.50           C
ATOM    640  N   ASN A 243     -16.812 -22.920  22.213  1.00 91.51           N
ATOM    641  CA  ASN A 243     -17.368 -23.840  23.206  1.00 91.51           C
ATOM    642  C   ASN A 243     -17.920 -23.082  24.426  1.00 91.51           C
ATOM    643  CB  ASN A 243     -16.326 -24.908  23.568  1.00 91.51           C
ATOM    644  O   ASN A 243     -17.205 -22.795  25.390  1.00 91.51           O
ATOM    645  CG  ASN A 243     -16.900 -26.015  24.439  1.00 91.51           C
ATOM    646  ND2 ASN A 243     -16.256 -27.158  24.456  1.00 91.51           N
ATOM    647  OD1 ASN A 243     -17.909 -25.887  25.119  1.00 91.51           O
ATOM    648  N   THR A 244     -19.223 -22.808  24.407  1.00 90.57           N
ATOM    649  CA  THR A 244     -19.943 -22.078  25.465  1.00 90.57           C
ATOM    650  C   THR A 244     -19.800 -22.704  26.855  1.00 90.57           C
ATOM    651  CB  THR A 244     -21.438 -21.982  25.125  1.00 90.57           C
ATOM    652  O   THR A 244     -19.711 -21.979  27.848  1.00 90.57           O
ATOM    653  CG2 THR A 244     -21.703 -21.186  23.849  1.00 90.57           C
ATOM    654  OG1 THR A 244     -21.976 -23.273  24.930  1.00 90.57           O
ATOM    655  N   LYS A 245     -19.709 -24.040  26.960  1.00 91.25           N
ATOM    656  CA  LYS A 245     -19.592 -24.745  28.252  1.00 91.25           C
ATOM    657  C   LYS A 245     -18.322 -24.350  29.001  1.00 91.25           C
ATOM    658  CB  LYS A 245     -19.616 -26.271  28.060  1.00 91.25           C
ATOM    659  O   LYS A 245     -18.348 -24.190  30.221  1.00 91.25           O
ATOM    660  CG  LYS A 245     -20.940 -26.800  27.490  1.00 91.25           C
ATOM    661  CD  LYS A 245     -20.900 -28.330  27.350  1.00 91.25           C
ATOM    662  CE  LYS A 245     -22.227 -28.848  26.777  1.00 91.25           C
ATOM    663  NZ  LYS A 245     -22.208 -30.316  26.546  1.00 91.25           N
ATOM    664  N   VAL A 246     -17.221 -24.173  28.272  1.00 90.27           N
ATOM    665  CA  VAL A 246     -15.924 -23.804  28.846  1.00 90.27           C
ATOM    666  C   VAL A 246     -15.990 -22.394  29.429  1.00 90.27           C
ATOM    667  CB  VAL A 246     -14.815 -23.935  27.787  1.00 90.27           C
ATOM    668  O   VAL A 246     -15.647 -22.189  30.592  1.00 90.27           O
ATOM    669  CG1 VAL A 246     -13.471 -23.475  28.339  1.00 90.27           C
ATOM    670  CG2 VAL A 246     -14.653 -25.393  27.338  1.00 90.27           C
ATOM    671  N   TYR A 247     -16.503 -21.431  28.665  1.00 90.82           N
ATOM    672  CA  TYR A 247     -16.615 -20.046  29.122  1.00 90.82           C
ATOM    673  C   TYR A 247     -17.613 -19.885  30.269  1.00 90.82           C
ATOM    674  CB  TYR A 247     -16.939 -19.149  27.930  1.00 90.82           C
ATOM    675  O   TYR A 247     -17.309 -19.200  31.244  1.00 90.82           O
ATOM    676  CG  TYR A 247     -15.706 -18.907  27.089  1.00 90.82           C
ATOM    677  CD1 TYR A 247     -14.821 -17.878  27.455  1.00 90.82           C
ATOM    678  CD2 TYR A 247     -15.392 -19.741  26.003  1.00 90.82           C
ATOM    679  CE1 TYR A 247     -13.663 -17.623  26.707  1.00 90.82           C
ATOM    680  CE2 TYR A 247     -14.190 -19.542  25.299  1.00 90.82           C
ATOM    681  OH  TYR A 247     -12.140 -18.296  25.016  1.00 90.82           O
ATOM    682  CZ  TYR A 247     -13.331 -18.473  25.637  1.00 90.82           C
ATOM    683  N   LYS A 248     -18.733 -20.616  30.245  1.00 88.45           N
ATOM    684  CA  LYS A 248     -19.673 -20.672  31.372  1.00 88.45           C
ATOM    685  C   LYS A 248     -19.001 -21.160  32.661  1.00 88.45           C
ATOM    686  CB  LYS A 248     -20.875 -21.535  30.963  1.00 88.45           C
ATOM    687  O   LYS A 248     -19.209 -20.571  33.719  1.00 88.45           O
ATOM    688  CG  LYS A 248     -21.994 -21.497  32.013  1.00 88.45           C
ATOM    689  CD  LYS A 248     -23.278 -22.146  31.476  1.00 88.45           C
ATOM    690  CE  LYS A 248     -24.408 -21.987  32.502  1.00 88.45           C
ATOM    691  NZ  LYS A 248     -25.715 -22.453  31.972  1.00 88.45           N
ATOM    692  N   MET A 249     -18.145 -22.184  32.572  1.00 89.57           N
ATOM    693  CA  MET A 249     -17.377 -22.687  33.719  1.00 89.57           C
ATOM    694  C   MET A 249     -16.385 -21.647  34.263  1.00 89.57           C
ATOM    695  CB  MET A 249     -16.626 -23.966  33.311  1.00 89.57           C
ATOM    696  O   MET A 249     -16.207 -21.537  35.473  1.00 89.57           O
ATOM    697  CG  MET A 249     -15.938 -24.648  34.502  1.00 89.57           C
ATOM    698  SD  MET A 249     -14.616 -25.810  34.064  1.00 89.57           S
ATOM    699  CE  MET A 249     -15.565 -27.060  33.153  1.00 89.57           C
ATOM    700  N   PHE A 250     -15.710 -20.884  33.401  1.00 88.88           N
ATOM    701  CA  PHE A 250     -14.791 -19.838  33.862  1.00 88.88           C
ATOM    702  C   PHE A 250     -15.526 -18.626  34.437  1.00 88.88           C
ATOM    703  CB  PHE A 250     -13.841 -19.421  32.736  1.00 88.88           C
ATOM    704  O   PHE A 250     -15.053 -18.040  35.413  1.00 88.88           O
ATOM    705  CG  PHE A 250     -12.653 -20.350  32.597  1.00 88.88           C
ATOM    706  CD1 PHE A 250     -11.571 -20.245  33.492  1.00 88.88           C
ATOM    707  CD2 PHE A 250     -12.627 -21.328  31.589  1.00 88.88           C
ATOM    708  CE1 PHE A 250     -10.473 -21.116  33.378  1.00 88.88           C
ATOM    709  CE2 PHE A 250     -11.547 -22.220  31.496  1.00 88.88           C
ATOM    710  CZ  PHE A 250     -10.464 -22.109  32.383  1.00 88.88           C
ATOM    711  N   ALA A 251     -16.674 -18.262  33.865  1.00 87.27           N
ATOM    712  CA  ALA A 251     -17.509 -17.174  34.353  1.00 87.27           C
ATOM    713  C   ALA A 251     -18.002 -17.431  35.786  1.00 87.27           C
ATOM    714  CB  ALA A 251     -18.672 -16.983  33.378  1.00 87.27           C
ATOM    715  O   ALA A 251     -17.957 -16.517  36.606  1.00 87.27           O
ATOM    716  N   SER A 252     -18.370 -18.673  36.127  1.00 84.35           N
ATOM    717  CA  SER A 252     -18.861 -19.025  37.468  1.00 84.35           C
ATOM    718  C   SER A 252     -17.787 -19.010  38.566  1.00 84.35           C
ATOM    719  CB  SER A 252     -19.565 -20.387  37.428  1.00 84.35           C
ATOM    720  O   SER A 252     -18.122 -19.003  39.746  1.00 84.35           O
ATOM    721  OG  SER A 252     -18.650 -21.438  37.187  1.00 84.35           O
ATOM    722  N   ARG A 253     -16.492 -19.000  38.214  1.00 84.03           N
ATOM    723  CA  ARG A 253     -15.377 -19.026  39.184  1.00 84.03           C
ATOM    724  C   ARG A 253     -15.011 -17.659  39.763  1.00 84.03           C
ATOM    725  CB  ARG A 253     -14.134 -19.659  38.542  1.00 84.03           C
ATOM    726  O   ARG A 253     -14.239 -17.600  40.716  1.00 84.03           O
ATOM    727  CG  ARG A 253     -14.283 -21.167  38.323  1.00 84.03           C
ATOM    728  CD  ARG A 253     -13.021 -21.703  37.640  1.00 84.03           C
ATOM    729  NE  ARG A 253     -13.147 -23.131  37.305  1.00 84.03           N
ATOM    730  NH1 ARG A 253     -10.922 -23.559  36.924  1.00 84.03           N
ATOM    731  NH2 ARG A 253     -12.416 -25.187  36.650  1.00 84.03           N
ATOM    732  CZ  ARG A 253     -12.166 -23.949  36.964  1.00 84.03           C
ATOM    733  N   ARG A 254     -15.476 -16.557  39.170  1.00 78.41           N
ATOM    734  CA  ARG A 254     -15.153 -15.194  39.619  1.00 78.41           C
ATOM    735  C   ARG A 254     -16.383 -14.304  39.538  1.00 78.41           C
ATOM    736  CB  ARG A 254     -13.995 -14.597  38.797  1.00 78.41           C
ATOM    737  O   ARG A 254     -17.167 -14.415  38.603  1.00 78.41           O
ATOM    738  CG  ARG A 254     -12.638 -15.230  39.144  1.00 78.41           C
ATOM    739  CD  ARG A 254     -11.488 -14.484  38.455  1.00 78.41           C
ATOM    740  NE  ARG A 254     -10.172 -15.000  38.884  1.00 78.41           N
ATOM    741  NH1 ARG A 254      -8.862 -13.423  37.844  1.00 78.41           N
ATOM    742  NH2 ARG A 254      -7.900 -14.996  39.098  1.00 78.41           N
ATOM    743  CZ  ARG A 254      -8.989 -14.476  38.605  1.00 78.41           C
ATOM    744  N   LYS A 255     -16.512 -13.377  40.488  1.00 78.56           N
ATOM    745  CA  LYS A 255     -17.516 -12.315  40.403  1.00 78.56           C
ATOM    746  C   LYS A 255     -17.165 -11.409  39.221  1.00 78.56           C
ATOM    747  CB  LYS A 255     -17.604 -11.566  41.744  1.00 78.56           C
ATOM    748  O   LYS A 255     -16.061 -10.869  39.172  1.00 78.56           O
ATOM    749  CG  LYS A 255     -18.857 -10.679  41.813  1.00 78.56           C
ATOM    750  CD  LYS A 255     -19.064 -10.088  43.217  1.00 78.56           C
ATOM    751  CE  LYS A 255     -20.381  -9.295  43.250  1.00 78.56           C
ATOM    752  NZ  LYS A 255     -20.710  -8.770  44.602  1.00 78.56           N
ATOM    753  N   GLN A 256     -18.083 -11.292  38.268  1.00 79.54           N
ATOM    754  CA  GLN A 256     -17.902 -10.465  37.075  1.00 79.54           C
ATOM    755  C   GLN A 256     -18.342  -9.025  37.361  1.00 79.54           C
ATOM    756  CB  GLN A 256     -18.654 -11.070  35.879  1.00 79.54           C
ATOM    757  O   GLN A 256     -19.188  -8.786  38.227  1.00 79.54           O
ATOM    758  CG  GLN A 256     -18.346 -12.555  35.615  1.00 79.54           C
ATOM    759  CD  GLN A 256     -16.867 -12.885  35.419  1.00 79.54           C
ATOM    760  NE2 GLN A 256     -16.443 -14.069  35.799  1.00 79.54           N
ATOM    761  OE1 GLN A 256     -16.051 -12.120  34.930  1.00 79.54           O
ATOM    762  N   ARG A 257     -17.758  -8.064  36.643  1.00 82.78           N
ATOM    763  CA  ARG A 257     -18.154  -6.653  36.678  1.00 82.78           C
ATOM    764  C   ARG A 257     -18.624  -6.275  35.286  1.00 82.78           C
ATOM    765  CB  ARG A 257     -16.985  -5.759  37.119  1.00 82.78           C
ATOM    766  O   ARG A 257     -17.796  -5.997  34.422  1.00 82.78           O
ATOM    767  CG  ARG A 257     -16.797  -5.731  38.640  1.00 82.78           C
ATOM    768  CD  ARG A 257     -15.695  -4.722  38.992  1.00 82.78           C
ATOM    769  NE  ARG A 257     -15.623  -4.461  40.443  1.00 82.78           N
ATOM    770  NH1 ARG A 257     -14.004  -2.831  40.360  1.00 82.78           N
ATOM    771  NH2 ARG A 257     -14.903  -3.384  42.323  1.00 82.78           N
ATOM    772  CZ  ARG A 257     -14.846  -3.566  41.033  1.00 82.78           C
ATOM    773  N   TYR A 258     -19.936  -6.268  35.083  1.00 86.68           N
ATOM    774  CA  TYR A 258     -20.479  -5.919  33.779  1.00 86.68           C
ATOM    775  C   TYR A 258     -20.583  -4.416  33.579  1.00 86.68           C
ATOM    776  CB  TYR A 258     -21.793  -6.629  33.468  1.00 86.68           C
ATOM    777  O   TYR A 258     -20.839  -3.653  34.517  1.00 86.68           O
ATOM    778  CG  TYR A 258     -21.665  -8.128  33.520  1.00 86.68           C
ATOM    779  CD1 TYR A 258     -21.261  -8.802  32.359  1.00 86.68           C
ATOM    780  CD2 TYR A 258     -21.955  -8.843  34.698  1.00 86.68           C
ATOM    781  CE1 TYR A 258     -21.191 -10.201  32.357  1.00 86.68           C
ATOM    782  CE2 TYR A 258     -21.899 -10.251  34.690  1.00 86.68           C
ATOM    783  OH  TYR A 258     -21.538 -12.288  33.471  1.00 86.68           O
ATOM    784  CZ  TYR A 258     -21.528 -10.931  33.510  1.00 86.68           C
ATOM    785  N   TRP A 259     -20.375  -4.023  32.332  1.00 83.62           N
ATOM    786  CA  TRP A 259     -20.757  -2.730  31.809  1.00 83.62           C
ATOM    787  C   TRP A 259     -22.295  -2.677  31.708  1.00 83.62           C
ATOM    788  CB  TRP A 259     -20.048  -2.562  30.467  1.00 83.62           C
ATOM    789  O   TRP A 259     -22.897  -3.690  31.348  1.00 83.62           O
ATOM    790  CG  TRP A 259     -20.069  -1.180  29.922  1.00 83.62           C
ATOM    791  CD1 TRP A 259     -19.604  -0.071  30.542  1.00 83.62           C
ATOM    792  CD2 TRP A 259     -20.562  -0.737  28.626  1.00 83.62           C
ATOM    793  CE2 TRP A 259     -20.375   0.675  28.538  1.00 83.62           C
ATOM    794  CE3 TRP A 259     -21.157  -1.390  27.527  1.00 83.62           C
ATOM    795  NE1 TRP A 259     -19.838   1.033  29.755  1.00 83.62           N
ATOM    796  CH2 TRP A 259     -21.326   0.729  26.325  1.00 83.62           C
ATOM    797  CZ2 TRP A 259     -20.738   1.405  27.403  1.00 83.62           C
ATOM    798  CZ3 TRP A 259     -21.552  -0.658  26.397  1.00 83.62           C
ATOM    799  N   PRO A 260     -22.949  -1.567  32.096  1.00 78.90           N
ATOM    800  CA  PRO A 260     -24.401  -1.539  32.308  1.00 78.90           C
ATOM    801  C   PRO A 260     -25.236  -1.551  31.018  1.00 78.90           C
ATOM    802  CB  PRO A 260     -24.659  -0.288  33.155  1.00 78.90           C
ATOM    803  O   PRO A 260     -26.455  -1.709  31.091  1.00 78.90           O
ATOM    804  CG  PRO A 260     -23.498   0.640  32.813  1.00 78.90           C
ATOM    805  CD  PRO A 260     -22.347  -0.313  32.525  1.00 78.90           C
ATOM    806  N   PHE A 261     -24.613  -1.402  29.850  1.00 78.32           N
ATOM    807  CA  PHE A 261     -25.298  -1.356  28.560  1.00 78.32           C
ATOM    808  C   PHE A 261     -25.031  -2.621  27.739  1.00 78.32           C
ATOM    809  CB  PHE A 261     -24.899  -0.082  27.809  1.00 78.32           C
ATOM    810  O   PHE A 261     -23.948  -3.212  27.804  1.00 78.32           O
ATOM    811  CG  PHE A 261     -25.128   1.197  28.593  1.00 78.32           C
ATOM    812  CD1 PHE A 261     -26.415   1.762  28.659  1.00 78.32           C
ATOM    813  CD2 PHE A 261     -24.055   1.829  29.252  1.00 78.32           C
ATOM    814  CE1 PHE A 261     -26.628   2.951  29.381  1.00 78.32           C
ATOM    815  CE2 PHE A 261     -24.268   3.017  29.973  1.00 78.32           C
ATOM    816  CZ  PHE A 261     -25.556   3.578  30.039  1.00 78.32           C
ATOM    817  N   SER A 262     -26.034  -3.032  26.963  1.00 81.20           N
ATOM    818  CA  SER A 262     -25.861  -4.013  25.890  1.00 81.20           C
ATOM    819  C   SER A 262     -25.523  -3.301  24.574  1.00 81.20           C
ATOM    820  CB  SER A 262     -27.081  -4.937  25.785  1.00 81.20           C
ATOM    821  O   SER A 262     -25.531  -2.073  24.502  1.00 81.20           O
ATOM    822  OG  SER A 262     -28.276  -4.230  25.541  1.00 81.20           O
ATOM    823  N   MET A 263     -25.185  -4.068  23.539  1.00 84.65           N
ATOM    824  CA  MET A 263     -24.817  -3.551  22.217  1.00 84.65           C
ATOM    825  C   MET A 263     -25.764  -4.110  21.160  1.00 84.65           C
ATOM    826  CB  MET A 263     -23.363  -3.932  21.894  1.00 84.65           C
ATOM    827  O   MET A 263     -26.066  -5.306  21.196  1.00 84.65           O
ATOM    828  CG  MET A 263     -22.351  -3.158  22.745  1.00 84.65           C
ATOM    829  SD  MET A 263     -22.353  -1.379  22.411  1.00 84.65           S
ATOM    830  CE  MET A 263     -20.872  -0.840  23.287  1.00 84.65           C
ATOM    831  N   ASP A 264     -26.179  -3.267  20.218  1.00 88.17           N
ATOM    832  CA  ASP A 264     -27.037  -3.625  19.088  1.00 88.17           C
ATOM    833  C   ASP A 264     -26.404  -3.147  17.770  1.00 88.17           C
ATOM    834  CB  ASP A 264     -28.454  -3.072  19.313  1.00 88.17           C
ATOM    835  O   ASP A 264     -26.614  -2.026  17.303  1.00 88.17           O
ATOM    836  CG  ASP A 264     -29.448  -3.596  18.268  1.00 88.17           C
ATOM    837  OD1 ASP A 264     -29.180  -4.674  17.685  1.00 88.17           O
ATOM    838  OD2 ASP A 264     -30.506  -2.951  18.098  1.00 88.17           O
ATOM    839  N   CYS A 265     -25.547  -3.997  17.204  1.00 91.36           N
ATOM    840  CA  CYS A 265     -24.895  -3.757  15.921  1.00 91.36           C
ATOM    841  C   CYS A 265     -25.720  -4.338  14.763  1.00 91.36           C
ATOM    842  CB  CYS A 265     -23.497  -4.384  15.922  1.00 91.36           C
ATOM    843  O   CYS A 265     -26.243  -5.455  14.837  1.00 91.36           O
ATOM    844  SG  CYS A 265     -22.316  -3.810  17.179  1.00 91.36           S
ATOM    845  N   THR A 266     -25.737  -3.643  13.629  1.00 92.96           N
ATOM    846  CA  THR A 266     -26.322  -4.133  12.374  1.00 92.96           C
ATOM    847  C   THR A 266     -25.429  -5.160  11.670  1.00 92.96           C
ATOM    848  CB  THR A 266     -26.653  -2.986  11.411  1.00 92.96           C
ATOM    849  O   THR A 266     -25.957  -6.030  10.967  1.00 92.96           O
ATOM    850  CG2 THR A 266     -27.583  -1.939  12.022  1.00 92.96           C
ATOM    851  OG1 THR A 266     -25.487  -2.346  10.986  1.00 92.96           O
ATOM    852  N   GLY A 267     -24.116  -5.127  11.933  1.00 93.68           N
ATOM    853  CA  GLY A 267     -23.096  -6.042  11.409  1.00 93.68           C
ATOM    854  C   GLY A 267     -22.228  -5.447  10.293  1.00 93.68           C
ATOM    855  O   GLY A 267     -21.316  -6.128   9.814  1.00 93.68           O
ATOM    856  N   THR A 268     -22.507  -4.212   9.875  1.00 93.62           N
ATOM    857  CA  THR A 268     -21.787  -3.491   8.810  1.00 93.62           C
ATOM    858  C   THR A 268     -20.941  -2.342   9.352  1.00 93.62           C
ATOM    859  CB  THR A 268     -22.761  -2.965   7.748  1.00 93.62           C
ATOM    860  O   THR A 268     -20.154  -1.753   8.616  1.00 93.62           O
ATOM    861  CG2 THR A 268     -23.570  -4.103   7.122  1.00 93.62           C
ATOM    862  OG1 THR A 268     -23.679  -2.077   8.334  1.00 93.62           O
ATOM    863  N   GLU A 269     -21.056  -2.045  10.645  1.00 90.77           N
ATOM    864  CA  GLU A 269     -20.277  -1.011  11.303  1.00 90.77           C
ATOM    865  C   GLU A 269     -18.789  -1.369  11.331  1.00 90.77           C
ATOM    866  CB  GLU A 269     -20.762  -0.777  12.741  1.00 90.77           C
ATOM    867  O   GLU A 269     -18.394  -2.486  11.676  1.00 90.77           O
ATOM    868  CG  GLU A 269     -22.233  -0.358  12.863  1.00 90.77           C
ATOM    869  CD  GLU A 269     -23.234  -1.523  12.905  1.00 90.77           C
ATOM    870  OE1 GLU A 269     -24.427  -1.264  13.166  1.00 90.77           O
ATOM    871  OE2 GLU A 269     -22.879  -2.705  12.676  1.00 90.77           O
ATOM    872  N   ALA A 270     -17.939  -0.384  11.049  1.00 88.72           N
ATOM    873  CA  ALA A 270     -16.496  -0.569  11.114  1.00 88.72           C
ATOM    874  C   ALA A 270     -15.950  -0.607  12.552  1.00 88.72           C
ATOM    875  CB  ALA A 270     -15.853   0.550  10.302  1.00 88.72           C
ATOM    876  O   ALA A 270     -14.874  -1.153  12.799  1.00 88.72           O
ATOM    877  N   HIS A 271     -16.674  -0.027  13.511  1.00 86.26           N
ATOM    878  CA  HIS A 271     -16.253   0.076  14.903  1.00 86.26           C
ATOM    879  C   HIS A 271     -17.455  -0.041  15.842  1.00 86.26           C
ATOM    880  CB  HIS A 271     -15.515   1.410  15.098  1.00 86.26           C
ATOM    881  O   HIS A 271     -18.528   0.484  15.545  1.00 86.26           O
ATOM    882  CG  HIS A 271     -14.809   1.500  16.423  1.00 86.26           C
ATOM    883  CD2 HIS A 271     -13.515   1.145  16.678  1.00 86.26           C
ATOM    884  ND1 HIS A 271     -15.326   2.011  17.588  1.00 86.26           N
ATOM    885  CE1 HIS A 271     -14.377   1.936  18.534  1.00 86.26           C
ATOM    886  NE2 HIS A 271     -13.258   1.414  18.025  1.00 86.26           N
ATOM    887  N   ILE A 272     -17.268  -0.662  17.012  1.00 85.03           N
ATOM    888  CA  ILE A 272     -18.360  -0.890  17.975  1.00 85.03           C
ATOM    889  C   ILE A 272     -19.019   0.408  18.460  1.00 85.03           C
ATOM    890  CB  ILE A 272     -17.856  -1.740  19.160  1.00 85.03           C
ATOM    891  O   ILE A 272     -20.197   0.416  18.787  1.00 85.03           O
ATOM    892  CG1 ILE A 272     -19.051  -2.369  19.910  1.00 85.03           C
ATOM    893  CG2 ILE A 272     -16.936  -0.923  20.090  1.00 85.03           C
ATOM    894  CD1 ILE A 272     -18.643  -3.343  21.021  1.00 85.03           C
ATOM    895  N   SER A 273     -18.287   1.526  18.468  1.00 75.64           N
ATOM    896  CA  SER A 273     -18.838   2.838  18.842  1.00 75.64           C
ATOM    897  C   SER A 273     -19.800   3.434  17.811  1.00 75.64           C
ATOM    898  CB  SER A 273     -17.728   3.848  19.121  1.00 75.64           C
ATOM    899  O   SER A 273     -20.406   4.468  18.079  1.00 75.64           O
ATOM    900  OG  SER A 273     -17.042   4.207  17.934  1.00 75.64           O
ATOM    901  N   SER A 274     -19.906   2.820  16.630  1.00 79.43           N
ATOM    902  CA  SER A 274     -20.929   3.149  15.633  1.00 79.43           C
ATOM    903  C   SER A 274     -22.173   2.268  15.768  1.00 79.43           C
ATOM    904  CB  SER A 274     -20.349   3.032  14.222  1.00 79.43           C
ATOM    905  O   SER A 274     -23.166   2.535  15.098  1.00 79.43           O
ATOM    906  OG  SER A 274     -19.208   3.863  14.106  1.00 79.43           O
ATOM    907  N   CYS A 275     -22.134   1.233  16.616  1.00 83.86           N
ATOM    908  CA  CYS A 275     -23.317   0.448  16.940  1.00 83.86           C
ATOM    909  C   CYS A 275     -24.218   1.214  17.904  1.00 83.86           C
ATOM    910  CB  CYS A 275     -22.939  -0.896  17.563  1.00 83.86           C
ATOM    911  O   CYS A 275     -23.745   1.971  18.758  1.00 83.86           O
ATOM    912  SG  CYS A 275     -21.843  -1.929  16.569  1.00 83.86           S
ATOM    913  N   LYS A 276     -25.519   0.942  17.825  1.00 81.54           N
ATOM    914  CA  LYS A 276     -26.472   1.457  18.802  1.00 81.54           C
ATOM    915  C   LYS A 276     -26.262   0.757  20.137  1.00 81.54           C
ATOM    916  CB  LYS A 276     -27.905   1.271  18.299  1.00 81.54           C
ATOM    917  O   LYS A 276     -25.916  -0.427  20.201  1.00 81.54           O
ATOM    918  CG  LYS A 276     -28.153   2.065  17.012  1.00 81.54           C
ATOM    919  CD  LYS A 276     -29.608   1.884  16.589  1.00 81.54           C
ATOM    920  CE  LYS A 276     -29.888   2.679  15.314  1.00 81.54           C
ATOM    921  NZ  LYS A 276     -31.348   2.800  15.119  1.00 81.54           N
ATOM    922  N   LEU A 277     -26.508   1.480  21.221  1.00 75.30           N
ATOM    923  CA  LEU A 277     -26.621   0.842  22.523  1.00 75.30           C
ATOM    924  C   LEU A 277     -27.930   0.082  22.590  1.00 75.30           C
ATOM    925  CB  LEU A 277     -26.582   1.870  23.639  1.00 75.30           C
ATOM    926  O   LEU A 277     -28.994   0.613  22.276  1.00 75.30           O
ATOM    927  CG  LEU A 277     -25.238   2.582  23.698  1.00 75.30           C
ATOM    928  CD1 LEU A 277     -25.458   3.780  24.589  1.00 75.30           C
ATOM    929  CD2 LEU A 277     -24.111   1.718  24.269  1.00 75.30           C
ATOM    930  N   GLY A 278     -27.837  -1.155  23.049  1.00 71.56           N
ATOM    931  CA  GLY A 278     -29.014  -1.902  23.430  1.00 71.56           C
ATOM    932  C   GLY A 278     -29.564  -1.426  24.781  1.00 71.56           C
ATOM    933  O   GLY A 278     -28.978  -0.569  25.455  1.00 71.56           O
ATOM    934  N   PRO A 279     -30.679  -2.019  25.231  1.00 71.51           N
ATOM    935  CA  PRO A 279     -31.275  -1.705  26.522  1.00 71.51           C
ATOM    936  C   PRO A 279     -30.280  -1.898  27.676  1.00 71.51           C
ATOM    937  CB  PRO A 279     -32.497  -2.625  26.638  1.00 71.51           C
ATOM    938  O   PRO A 279     -29.380  -2.751  27.620  1.00 71.51           O
ATOM    939  CG  PRO A 279     -32.182  -3.783  25.689  1.00 71.51           C
ATOM    940  CD  PRO A 279     -31.377  -3.115  24.582  1.00 71.51           C
ATOM    941  N   GLN A 280     -30.465  -1.121  28.749  1.00 72.10           N
ATOM    942  CA  GLN A 280     -29.714  -1.323  29.984  1.00 72.10           C
ATOM    943  C   GLN A 280     -29.924  -2.745  30.497  1.00 72.10           C
ATOM    944  CB  GLN A 280     -30.091  -0.315  31.079  1.00 72.10           C
ATOM    945  O   GLN A 280     -31.045  -3.242  30.636  1.00 72.10           O
ATOM    946  CG  GLN A 280     -29.200   0.932  31.042  1.00 72.10           C
ATOM    947  CD  GLN A 280     -29.342   1.785  32.299  1.00 72.10           C
ATOM    948  NE2 GLN A 280     -28.390   2.649  32.572  1.00 72.10           N
ATOM    949  OE1 GLN A 280     -30.278   1.685  33.074  1.00 72.10           O
ATOM    950  N   VAL A 281     -28.817  -3.403  30.809  1.00 70.54           N
ATOM    951  CA  VAL A 281     -28.836  -4.770  31.302  1.00 70.54           C
ATOM    952  C   VAL A 281     -29.124  -4.710  32.800  1.00 70.54           C
ATOM    953  CB  VAL A 281     -27.524  -5.489  30.966  1.00 70.54           C
ATOM    954  O   VAL A 281     -28.231  -4.427  33.588  1.00 70.54           O
ATOM    955  CG1 VAL A 281     -27.653  -6.966  31.336  1.00 70.54           C
ATOM    956  CG2 VAL A 281     -27.191  -5.403  29.471  1.00 70.54           C
ATOM    957  N   SER A 282     -30.398  -4.926  33.157  1.00 61.57           N
ATOM    958  CA  SER A 282     -30.966  -5.026  34.516  1.00 61.57           C
ATOM    959  C   SER A 282     -29.993  -4.693  35.654  1.00 61.57           C
ATOM    960  CB  SER A 282     -31.543  -6.430  34.725  1.00 61.57           C
ATOM    961  O   SER A 282     -29.295  -5.572  36.163  1.00 61.57           O
ATOM    962  OG  SER A 282     -32.229  -6.517  35.955  1.00 61.57           O
ATOM    963  N   LEU A 283     -29.991  -3.431  36.080  1.00 58.01           N
ATOM    964  CA  LEU A 283     -29.437  -3.011  37.361  1.00 58.01           C
ATOM    965  C   LEU A 283     -30.469  -3.353  38.437  1.00 58.01           C
ATOM    966  CB  LEU A 283     -29.153  -1.494  37.304  1.00 58.01           C
ATOM    967  O   LEU A 283     -31.404  -2.588  38.638  1.00 58.01           O
ATOM    968  CG  LEU A 283     -27.820  -1.145  36.620  1.00 58.01           C
ATOM    969  CD1 LEU A 283     -27.895   0.218  35.934  1.00 58.01           C
ATOM    970  CD2 LEU A 283     -26.692  -1.092  37.655  1.00 58.01           C
ATOM    971  N   ASP A 284     -30.322  -4.489  39.121  1.00 54.94           N
ATOM    972  CA  ASP A 284     -31.005  -4.669  40.407  1.00 54.94           C
ATOM    973  C   ASP A 284     -30.260  -3.793  41.436  1.00 54.94           C
ATOM    974  CB  ASP A 284     -31.080  -6.155  40.803  1.00 54.94           C
ATOM    975  O   ASP A 284     -29.131  -4.146  41.820  1.00 54.94           O
ATOM    976  CG  ASP A 284     -31.845  -6.405  42.116  1.00 54.94           C
ATOM    977  OD1 ASP A 284     -31.921  -5.469  42.946  1.00 54.94           O
ATOM    978  OD2 ASP A 284     -32.254  -7.568  42.345  1.00 54.94           O
ATOM    979  N   PRO A 285     -30.836  -2.652  41.877  1.00 53.36           N
ATOM    980  CA  PRO A 285     -30.154  -1.715  42.769  1.00 53.36           C
ATOM    981  C   PRO A 285     -29.841  -2.351  44.126  1.00 53.36           C
ATOM    982  CB  PRO A 285     -31.106  -0.520  42.941  1.00 53.36           C
ATOM    983  O   PRO A 285     -28.912  -1.927  44.809  1.00 53.36           O
ATOM    984  CG  PRO A 285     -32.124  -0.669  41.813  1.00 53.36           C
ATOM    985  CD  PRO A 285     -32.191  -2.177  41.630  1.00 53.36           C
ATOM    986  N   MET A 286     -30.600  -3.382  44.512  1.00 50.39           N
ATOM    987  CA  MET A 286     -30.435  -4.084  45.779  1.00 50.39           C
ATOM    988  C   MET A 286     -29.376  -5.186  45.695  1.00 50.39           C
ATOM    989  CB  MET A 286     -31.781  -4.673  46.220  1.00 50.39           C
ATOM    990  O   MET A 286     -28.678  -5.436  46.678  1.00 50.39           O
ATOM    991  CG  MET A 286     -32.818  -3.604  46.584  1.00 50.39           C
ATOM    992  SD  MET A 286     -33.342  -3.691  48.319  1.00 50.39           S
ATOM    993  CE  MET A 286     -34.771  -2.581  48.271  1.00 50.39           C
ATOM    994  N   LYS A 287     -29.220  -5.850  44.541  1.00 55.65           N
ATOM    995  CA  LYS A 287     -28.269  -6.972  44.400  1.00 55.65           C
ATOM    996  C   LYS A 287     -26.906  -6.586  43.829  1.00 55.65           C
ATOM    997  CB  LYS A 287     -28.904  -8.127  43.621  1.00 55.65           C
ATOM    998  O   LYS A 287     -25.983  -7.401  43.903  1.00 55.65           O
ATOM    999  CG  LYS A 287     -30.072  -8.775  44.376  1.00 55.65           C
ATOM   1000  CD  LYS A 287     -30.597  -9.948  43.542  1.00 55.65           C
ATOM   1001  CE  LYS A 287     -31.979 -10.395  44.014  1.00 55.65           C
ATOM   1002  NZ  LYS A 287     -32.690 -11.064  42.897  1.00 55.65           N
ATOM   1003  N   ASN A 288     -26.738  -5.381  43.273  1.00 55.09           N
ATOM   1004  CA  ASN A 288     -25.505  -4.988  42.571  1.00 55.09           C
ATOM   1005  C   ASN A 288     -25.123  -5.997  41.455  1.00 55.09           C
ATOM   1006  CB  ASN A 288     -24.379  -4.721  43.611  1.00 55.09           C
ATOM   1007  O   ASN A 288     -23.944  -6.218  41.161  1.00 55.09           O
ATOM   1008  CG  ASN A 288     -24.070  -3.257  43.856  1.00 55.09           C
ATOM   1009  ND2 ASN A 288     -23.321  -2.954  44.890  1.00 55.09           N
ATOM   1010  OD1 ASN A 288     -24.434  -2.366  43.118  1.00 55.09           O
ATOM   1011  N   VAL A 289     -26.122  -6.666  40.867  1.00 56.68           N
ATOM   1012  CA  VAL A 289     -25.960  -7.611  39.756  1.00 56.68           C
ATOM   1013  C   VAL A 289     -26.345  -6.873  38.483  1.00 56.68           C
ATOM   1014  CB  VAL A 289     -26.808  -8.887  39.957  1.00 56.68           C
ATOM   1015  O   VAL A 289     -27.485  -6.456  38.345  1.00 56.68           O
ATOM   1016  CG1 VAL A 289     -26.735  -9.821  38.739  1.00 56.68           C
ATOM   1017  CG2 VAL A 289     -26.311  -9.693  41.164  1.00 56.68           C
ATOM   1018  N   THR A 290     -25.386  -6.710  37.573  1.00 69.23           N
ATOM   1019  CA  THR A 290     -25.526  -5.934  36.328  1.00 69.23           C
ATOM   1020  C   THR A 290     -25.825  -6.794  35.090  1.00 69.23           C
ATOM   1021  CB  THR A 290     -24.270  -5.064  36.118  1.00 69.23           C
ATOM   1022  O   THR A 290     -25.763  -6.313  33.968  1.00 69.23           O
ATOM   1023  CG2 THR A 290     -24.237  -3.875  37.071  1.00 69.23           C
ATOM   1024  OG1 THR A 290     -23.068  -5.761  36.400  1.00 69.23           O
ATOM   1025  N   CYS A 291     -26.085  -8.095  35.265  1.00 80.04           N
ATOM   1026  CA  CYS A 291     -26.327  -9.054  34.177  1.00 80.04           C
ATOM   1027  C   CYS A 291     -26.990 -10.316  34.756  1.00 80.04           C
ATOM   1028  CB  CYS A 291     -24.984  -9.339  33.488  1.00 80.04           C
ATOM   1029  O   CYS A 291     -26.367 -11.369  34.906  1.00 80.04           O
ATOM   1030  SG  CYS A 291     -24.878 -10.499  32.098  1.00 80.04           S
ATOM   1031  N   GLU A 292     -28.248 -10.196  35.187  1.00 75.19           N
ATOM   1032  CA  GLU A 292     -28.968 -11.310  35.813  1.00 75.19           C
ATOM   1033  C   GLU A 292     -29.179 -12.459  34.809  1.00 75.19           C
ATOM   1034  CB  GLU A 292     -30.280 -10.815  36.441  1.00 75.19           C
ATOM   1035  O   GLU A 292     -29.782 -12.269  33.745  1.00 75.19           O
ATOM   1036  CG  GLU A 292     -30.853 -11.838  37.439  1.00 75.19           C
ATOM   1037  CD  GLU A 292     -32.087 -11.312  38.192  1.00 75.19           C
ATOM   1038  OE1 GLU A 292     -32.275 -11.724  39.365  1.00 75.19           O
ATOM   1039  OE2 GLU A 292     -32.830 -10.521  37.578  1.00 75.19           O
ATOM   1040  N   ASN A 293     -28.657 -13.641  35.165  1.00 76.87           N
ATOM   1041  CA  ASN A 293     -28.594 -14.875  34.366  1.00 76.87           C
ATOM   1042  C   ASN A 293     -27.777 -14.810  33.062  1.00 76.87           C
ATOM   1043  CB  ASN A 293     -30.011 -15.441  34.160  1.00 76.87           C
ATOM   1044  O   ASN A 293     -27.782 -15.786  32.312  1.00 76.87           O
ATOM   1045  CG  ASN A 293     -30.695 -15.750  35.474  1.00 76.87           C
ATOM   1046  ND2 ASN A 293     -31.958 -15.421  35.610  1.00 76.87           N
ATOM   1047  OD1 ASN A 293     -30.101 -16.289  36.392  1.00 76.87           O
ATOM   1048  N   GLY A 294     -27.064 -13.712  32.802  1.00 81.61           N
ATOM   1049  CA  GLY A 294     -26.162 -13.606  31.656  1.00 81.61           C
ATOM   1050  C   GLY A 294     -24.709 -13.945  32.001  1.00 81.61           C
ATOM   1051  O   GLY A 294     -24.300 -14.012  33.168  1.00 81.61           O
ATOM   1052  N   LEU A 295     -23.922 -14.183  30.960  1.00 89.98           N
ATOM   1053  CA  LEU A 295     -22.488 -14.442  31.005  1.00 89.98           C
ATOM   1054  C   LEU A 295     -21.728 -13.295  30.322  1.00 89.98           C
ATOM   1055  CB  LEU A 295     -22.196 -15.802  30.339  1.00 89.98           C
ATOM   1056  O   LEU A 295     -22.325 -12.458  29.647  1.00 89.98           O
ATOM   1057  CG  LEU A 295     -22.880 -17.002  31.015  1.00 89.98           C
ATOM   1058  CD1 LEU A 295     -22.742 -18.248  30.138  1.00 89.98           C
ATOM   1059  CD2 LEU A 295     -22.243 -17.317  32.372  1.00 89.98           C
ATOM   1060  N   PRO A 296     -20.397 -13.219  30.475  1.00 92.33           N
ATOM   1061  CA  PRO A 296     -19.598 -12.315  29.660  1.00 92.33           C
ATOM   1062  C   PRO A 296     -19.722 -12.666  28.179  1.00 92.33           C
ATOM   1063  CB  PRO A 296     -18.170 -12.467  30.177  1.00 92.33           C
ATOM   1064  O   PRO A 296     -19.577 -13.832  27.810  1.00 92.33           O
ATOM   1065  CG  PRO A 296     -18.351 -12.987  31.603  1.00 92.33           C
ATOM   1066  CD  PRO A 296     -19.559 -13.904  31.443  1.00 92.33           C
ATOM   1067  N   ALA A 297     -19.929 -11.653  27.340  1.00 94.16           N
ATOM   1068  CA  ALA A 297     -19.885 -11.793  25.896  1.00 94.16           C
ATOM   1069  C   ALA A 297     -18.514 -12.337  25.467  1.00 94.16           C
ATOM   1070  CB  ALA A 297     -20.193 -10.440  25.249  1.00 94.16           C
ATOM   1071  O   ALA A 297     -17.463 -11.845  25.895  1.00 94.16           O
ATOM   1072  N   VAL A 298     -18.531 -13.369  24.626  1.00 95.26           N
ATOM   1073  CA  VAL A 298     -17.336 -14.014  24.077  1.00 95.26           C
ATOM   1074  C   VAL A 298     -17.345 -13.825  22.572  1.00 95.26           C
ATOM   1075  CB  VAL A 298     -17.282 -15.519  24.402  1.00 95.26           C
ATOM   1076  O   VAL A 298     -18.360 -14.068  21.920  1.00 95.26           O
ATOM   1077  CG1 VAL A 298     -16.019 -16.205  23.856  1.00 95.26           C
ATOM   1078  CG2 VAL A 298     -17.333 -15.839  25.897  1.00 95.26           C
ATOM   1079  N   VAL A 299     -16.190 -13.462  22.028  1.00 96.03           N
ATOM   1080  CA  VAL A 299     -15.931 -13.510  20.587  1.00 96.03           C
ATOM   1081  C   VAL A 299     -14.910 -14.597  20.291  1.00 96.03           C
ATOM   1082  CB  VAL A 299     -15.501 -12.144  20.027  1.00 96.03           C
ATOM   1083  O   VAL A 299     -14.006 -14.833  21.095  1.00 96.03           O
ATOM   1084  CG1 VAL A 299     -16.683 -11.173  20.102  1.00 96.03           C
ATOM   1085  CG2 VAL A 299     -14.283 -11.550  20.746  1.00 96.03           C
ATOM   1086  N   SER A 300     -15.067 -15.256  19.144  1.00 95.80           N
ATOM   1087  CA  SER A 300     -14.071 -16.144  18.541  1.00 95.80           C
ATOM   1088  C   SER A 300     -13.923 -15.743  17.084  1.00 95.80           C
ATOM   1089  CB  SER A 300     -14.481 -17.613  18.649  1.00 95.80           C
ATOM   1090  O   SER A 300     -14.855 -15.896  16.300  1.00 95.80           O
ATOM   1091  OG  SER A 300     -13.422 -18.478  18.256  1.00 95.80           O
ATOM   1092  N   CYS A 301     -12.772 -15.187  16.741  1.00 95.91           N
ATOM   1093  CA  CYS A 301     -12.501 -14.608  15.439  1.00 95.91           C
ATOM   1094  C   CYS A 301     -11.674 -15.557  14.565  1.00 95.91           C
ATOM   1095  CB  CYS A 301     -11.848 -13.238  15.626  1.00 95.91           C
ATOM   1096  O   CYS A 301     -10.923 -16.410  15.058  1.00 95.91           O
ATOM   1097  SG  CYS A 301     -12.729 -12.095  16.729  1.00 95.91           S
ATOM   1098  N   VAL A 302     -11.822 -15.409  13.253  1.00 94.11           N
ATOM   1099  CA  VAL A 302     -11.078 -16.153  12.236  1.00 94.11           C
ATOM   1100  C   VAL A 302      -9.962 -15.252  11.706  1.00 94.11           C
ATOM   1101  CB  VAL A 302     -12.010 -16.619  11.101  1.00 94.11           C
ATOM   1102  O   VAL A 302     -10.268 -14.180  11.194  1.00 94.11           O
ATOM   1103  CG1 VAL A 302     -11.238 -17.454  10.072  1.00 94.11           C
ATOM   1104  CG2 VAL A 302     -13.148 -17.491  11.651  1.00 94.11           C
ATOM   1105  N   PRO A 303      -8.678 -15.630  11.827  1.00 92.65           N
ATOM   1106  CA  PRO A 303      -7.580 -14.853  11.265  1.00 92.65           C
ATOM   1107  C   PRO A 303      -7.553 -14.978   9.745  1.00 92.65           C
ATOM   1108  CB  PRO A 303      -6.314 -15.402  11.925  1.00 92.65           C
ATOM   1109  O   PRO A 303      -7.757 -16.068   9.205  1.00 92.65           O
ATOM   1110  CG  PRO A 303      -6.664 -16.876  12.120  1.00 92.65           C
ATOM   1111  CD  PRO A 303      -8.167 -16.854  12.424  1.00 92.65           C
ATOM   1112  N   GLY A 304      -7.235 -13.875   9.066  1.00 90.97           N
ATOM   1113  CA  GLY A 304      -6.833 -13.919   7.665  1.00 90.97           C
ATOM   1114  C   GLY A 304      -5.593 -14.787   7.467  1.00 90.97           C
ATOM   1115  O   GLY A 304      -4.815 -15.012   8.399  1.00 90.97           O
ATOM   1116  N   GLN A 305      -5.386 -15.262   6.238  1.00 86.09           N
ATOM   1117  CA  GLN A 305      -4.316 -16.208   5.906  1.00 86.09           C
ATOM   1118  C   GLN A 305      -2.928 -15.719   6.354  1.00 86.09           C
ATOM   1119  CB  GLN A 305      -4.349 -16.448   4.391  1.00 86.09           C
ATOM   1120  O   GLN A 305      -2.150 -16.502   6.900  1.00 86.09           O
ATOM   1121  CG  GLN A 305      -3.387 -17.562   3.949  1.00 86.09           C
ATOM   1122  CD  GLN A 305      -3.426 -17.798   2.443  1.00 86.09           C
ATOM   1123  NE2 GLN A 305      -2.816 -18.853   1.949  1.00 86.09           N
ATOM   1124  OE1 GLN A 305      -3.992 -17.054   1.671  1.00 86.09           O
ATOM   1125  N   VAL A 306      -2.654 -14.423   6.178  1.00 85.44           N
ATOM   1126  CA  VAL A 306      -1.382 -13.773   6.531  1.00 85.44           C
ATOM   1127  C   VAL A 306      -1.131 -13.758   8.049  1.00 85.44           C
ATOM   1128  CB  VAL A 306      -1.353 -12.348   5.928  1.00 85.44           C
ATOM   1129  O   VAL A 306       0.017 -13.799   8.478  1.00 85.44           O
ATOM   1130  CG1 VAL A 306      -0.062 -11.592   6.249  1.00 85.44           C
ATOM   1131  CG2 VAL A 306      -1.497 -12.393   4.399  1.00 85.44           C
ATOM   1132  N   PHE A 307      -2.182 -13.786   8.876  1.00 89.04           N
ATOM   1133  CA  PHE A 307      -2.091 -13.753  10.345  1.00 89.04           C
ATOM   1134  C   PHE A 307      -2.366 -15.112  11.007  1.00 89.04           C
ATOM   1135  CB  PHE A 307      -3.016 -12.661  10.899  1.00 89.04           C
ATOM   1136  O   PHE A 307      -2.503 -15.195  12.231  1.00 89.04           O
ATOM   1137  CG  PHE A 307      -2.807 -11.306  10.260  1.00 89.04           C
ATOM   1138  CD1 PHE A 307      -1.664 -10.541  10.565  1.00 89.04           C
ATOM   1139  CD2 PHE A 307      -3.734 -10.833   9.317  1.00 89.04           C
ATOM   1140  CE1 PHE A 307      -1.461  -9.296   9.943  1.00 89.04           C
ATOM   1141  CE2 PHE A 307      -3.516  -9.604   8.682  1.00 89.04           C
ATOM   1142  CZ  PHE A 307      -2.391  -8.824   9.001  1.00 89.04           C
ATOM   1143  N   SER A 308      -2.479 -16.187  10.220  1.00 83.37           N
ATOM   1144  CA  SER A 308      -2.719 -17.532  10.746  1.00 83.37           C
ATOM   1145  C   SER A 308      -1.516 -18.021  11.574  1.00 83.37           C
ATOM   1146  CB  SER A 308      -2.995 -18.513   9.609  1.00 83.37           C
ATOM   1147  O   SER A 308      -0.404 -18.075  11.045  1.00 83.37           O
ATOM   1148  OG  SER A 308      -3.189 -19.819  10.131  1.00 83.37           O
ATOM   1149  N   PRO A 309      -1.711 -18.468  12.834  1.00 70.90           N
ATOM   1150  CA  PRO A 309      -0.626 -18.988  13.675  1.00 70.90           C
ATOM   1151  C   PRO A 309       0.065 -20.233  13.105  1.00 70.90           C
ATOM   1152  CB  PRO A 309      -1.277 -19.339  15.018  1.00 70.90           C
ATOM   1153  O   PRO A 309       1.231 -20.477  13.395  1.00 70.90           O
ATOM   1154  CG  PRO A 309      -2.549 -18.498  15.051  1.00 70.90           C
ATOM   1155  CD  PRO A 309      -2.951 -18.392  13.586  1.00 70.90           C
ATOM   1156  N   ASP A 310      -0.657 -21.023  12.306  1.00 68.24           N
ATOM   1157  CA  ASP A 310      -0.136 -22.237  11.664  1.00 68.24           C
ATOM   1158  C   ASP A 310       0.618 -21.921  10.350  1.00 68.24           C
ATOM   1159  CB  ASP A 310      -1.289 -23.236  11.430  1.00 68.24           C
ATOM   1160  O   ASP A 310       1.057 -22.833   9.646  1.00 68.24           O
ATOM   1161  CG  ASP A 310      -1.911 -23.875  12.686  1.00 68.24           C
ATOM   1162  OD1 ASP A 310      -1.381 -23.736  13.811  1.00 68.24           O
ATOM   1163  OD2 ASP A 310      -2.929 -24.591  12.503  1.00 68.24           O
ATOM   1164  N   GLY A 311       0.749 -20.635  10.001  1.00 59.44           N
ATOM   1165  CA  GLY A 311       1.340 -20.153   8.758  1.00 59.44           C
ATOM   1166  C   GLY A 311       0.464 -20.392   7.516  1.00 59.44           C
ATOM   1167  O   GLY A 311      -0.556 -21.090   7.563  1.00 59.44           O
ATOM   1168  N   PRO A 312       0.858 -19.835   6.357  1.00 56.23           N
ATOM   1169  CA  PRO A 312       0.110 -19.972   5.103  1.00 56.23           C
ATOM   1170  C   PRO A 312       0.176 -21.390   4.500  1.00 56.23           C
ATOM   1171  CB  PRO A 312       0.722 -18.916   4.172  1.00 56.23           C
ATOM   1172  O   PRO A 312      -0.651 -21.755   3.660  1.00 56.23           O
ATOM   1173  CG  PRO A 312       2.146 -18.727   4.696  1.00 56.23           C
ATOM   1174  CD  PRO A 312       1.998 -18.943   6.198  1.00 56.23           C
ATOM   1175  N   SER A 313       1.141 -22.216   4.924  1.00 51.97           N
ATOM   1176  CA  SER A 313       1.462 -23.516   4.315  1.00 51.97           C
ATOM   1177  C   SER A 313       0.367 -24.575   4.478  1.00 51.97           C
ATOM   1178  CB  SER A 313       2.783 -24.035   4.894  1.00 51.97           C
ATOM   1179  O   SER A 313       0.231 -25.447   3.616  1.00 51.97           O
ATOM   1180  OG  SER A 313       2.652 -24.213   6.290  1.00 51.97           O
ATOM   1181  N   ARG A 314      -0.454 -24.498   5.535  1.00 49.74           N
ATOM   1182  CA  ARG A 314      -1.556 -25.450   5.747  1.00 49.74           C
ATOM   1183  C   ARG A 314      -2.759 -25.174   4.835  1.00 49.74           C
ATOM   1184  CB  ARG A 314      -1.924 -25.486   7.240  1.00 49.74           C
ATOM   1185  O   ARG A 314      -3.455 -26.114   4.466  1.00 49.74           O
ATOM   1186  CG  ARG A 314      -2.414 -26.878   7.669  1.00 49.74           C
ATOM   1187  CD  ARG A 314      -2.847 -26.879   9.145  1.00 49.74           C
ATOM   1188  NE  ARG A 314      -2.069 -27.825   9.967  1.00 49.74           N
ATOM   1189  NH1 ARG A 314      -3.120 -27.375  11.963  1.00 49.74           N
ATOM   1190  NH2 ARG A 314      -1.594 -28.991  11.865  1.00 49.74           N
ATOM   1191  CZ  ARG A 314      -2.271 -28.060  11.252  1.00 49.74           C
ATOM   1192  N   PHE A 315      -2.960 -23.921   4.417  1.00 49.25           N
ATOM   1193  CA  PHE A 315      -4.069 -23.519   3.541  1.00 49.25           C
ATOM   1194  C   PHE A 315      -3.790 -23.771   2.055  1.00 49.25           C
ATOM   1195  CB  PHE A 315      -4.428 -22.052   3.809  1.00 49.25           C
ATOM   1196  O   PHE A 315      -4.700 -24.163   1.326  1.00 49.25           O
ATOM   1197  CG  PHE A 315      -5.301 -21.879   5.036  1.00 49.25           C
ATOM   1198  CD1 PHE A 315      -6.695 -22.032   4.917  1.00 49.25           C
ATOM   1199  CD2 PHE A 315      -4.733 -21.580   6.290  1.00 49.25           C
ATOM   1200  CE1 PHE A 315      -7.522 -21.880   6.043  1.00 49.25           C
ATOM   1201  CE2 PHE A 315      -5.562 -21.428   7.417  1.00 49.25           C
ATOM   1202  CZ  PHE A 315      -6.955 -21.576   7.293  1.00 49.25           C
ATOM   1203  N   ARG A 316      -2.530 -23.656   1.607  1.00 50.89           N
ATOM   1204  CA  ARG A 316      -2.152 -23.888   0.195  1.00 50.89           C
ATOM   1205  C   ARG A 316      -2.483 -25.290  -0.333  1.00 50.89           C
ATOM   1206  CB  ARG A 316      -0.657 -23.573  -0.023  1.00 50.89           C
ATOM   1207  O   ARG A 316      -2.547 -25.471  -1.540  1.00 50.89           O
ATOM   1208  CG  ARG A 316      -0.450 -22.191  -0.661  1.00 50.89           C
ATOM   1209  CD  ARG A 316       1.035 -21.951  -0.969  1.00 50.89           C
ATOM   1210  NE  ARG A 316       1.251 -20.671  -1.673  1.00 50.89           N
ATOM   1211  NH1 ARG A 316       3.551 -20.608  -1.564  1.00 50.89           N
ATOM   1212  NH2 ARG A 316       2.454 -18.952  -2.569  1.00 50.89           N
ATOM   1213  CZ  ARG A 316       2.412 -20.086  -1.930  1.00 50.89           C
ATOM   1214  N   LYS A 317      -2.684 -26.285   0.539  1.00 50.06           N
ATOM   1215  CA  LYS A 317      -2.998 -27.663   0.120  1.00 50.06           C
ATOM   1216  C   LYS A 317      -4.484 -27.918  -0.156  1.00 50.06           C
ATOM   1217  CB  LYS A 317      -2.422 -28.675   1.125  1.00 50.06           C
ATOM   1218  O   LYS A 317      -4.793 -28.975  -0.693  1.00 50.06           O
ATOM   1219  CG  LYS A 317      -0.892 -28.758   1.021  1.00 50.06           C
ATOM   1220  CD  LYS A 317      -0.338 -29.891   1.894  1.00 50.06           C
ATOM   1221  CE  LYS A 317       1.182 -29.975   1.718  1.00 50.06           C
ATOM   1222  NZ  LYS A 317       1.770 -31.090   2.502  1.00 50.06           N
ATOM   1223  N   ALA A 318      -5.387 -27.003   0.208  1.00 52.23           N
ATOM   1224  CA  ALA A 318      -6.831 -27.251   0.136  1.00 52.23           C
ATOM   1225  C   ALA A 318      -7.562 -26.485  -0.980  1.00 52.23           C
ATOM   1226  CB  ALA A 318      -7.433 -26.974   1.517  1.00 52.23           C
ATOM   1227  O   ALA A 318      -8.675 -26.869  -1.321  1.00 52.23           O
ATOM   1228  N   TYR A 319      -6.964 -25.442  -1.562  1.00 49.36           N
ATOM   1229  CA  TYR A 319      -7.617 -24.605  -2.573  1.00 49.36           C
ATOM   1230  C   TYR A 319      -6.691 -24.342  -3.761  1.00 49.36           C
ATOM   1231  CB  TYR A 319      -8.123 -23.302  -1.928  1.00 49.36           C
ATOM   1232  O   TYR A 319      -5.507 -24.049  -3.582  1.00 49.36           O
ATOM   1233  CG  TYR A 319      -9.622 -23.304  -1.690  1.00 49.36           C
ATOM   1234  CD1 TYR A 319     -10.465 -22.619  -2.586  1.00 49.36           C
ATOM   1235  CD2 TYR A 319     -10.178 -24.014  -0.606  1.00 49.36           C
ATOM   1236  CE1 TYR A 319     -11.860 -22.640  -2.404  1.00 49.36           C
ATOM   1237  CE2 TYR A 319     -11.575 -24.040  -0.422  1.00 49.36           C
ATOM   1238  OH  TYR A 319     -13.764 -23.377  -1.145  1.00 49.36           O
ATOM   1239  CZ  TYR A 319     -12.418 -23.353  -1.322  1.00 49.36           C
ATOM   1240  N   LYS A 320      -7.242 -24.439  -4.980  1.00 54.92           N
ATOM   1241  CA  LYS A 320      -6.614 -23.859  -6.175  1.00 54.92           C
ATOM   1242  C   LYS A 320      -6.410 -22.361  -5.901  1.00 54.92           C
ATOM   1243  CB  LYS A 320      -7.516 -24.047  -7.414  1.00 54.92           C
ATOM   1244  O   LYS A 320      -7.328 -21.756  -5.352  1.00 54.92           O
ATOM   1245  CG  LYS A 320      -6.959 -25.064  -8.421  1.00 54.92           C
ATOM   1246  CD  LYS A 320      -7.890 -25.154  -9.639  1.00 54.92           C
ATOM   1247  CE  LYS A 320      -7.315 -26.067 -10.727  1.00 54.92           C
ATOM   1248  NZ  LYS A 320      -8.187 -26.073 -11.930  1.00 54.92           N
ATOM   1249  N   PRO A 321      -5.254 -21.768  -6.243  1.00 58.16           N
ATOM   1250  CA  PRO A 321      -5.094 -20.326  -6.140  1.00 58.16           C
ATOM   1251  C   PRO A 321      -6.062 -19.673  -7.132  1.00 58.16           C
ATOM   1252  CB  PRO A 321      -3.613 -20.047  -6.420  1.00 58.16           C
ATOM   1253  O   PRO A 321      -5.833 -19.711  -8.338  1.00 58.16           O
ATOM   1254  CG  PRO A 321      -3.107 -21.277  -7.176  1.00 58.16           C
ATOM   1255  CD  PRO A 321      -4.086 -22.399  -6.832  1.00 58.16           C
END
