# Supplementary material for: Redox Potentials of Disulfide Bonds in LOXL2 Studied by Nonequilibrium Alchemical Simulation
Source: Front Chem. 2021 Dec 14;9:797036. doi: 10.3389/fchem.2021.797036 (PMC8713139; doi:10.3389/fchem.2021.797036)
Supplement: Supplementary file 2 [file DataSheet2.ZIP › Raw Date for Redox potential LOXL2-797036/Figure 3/catalytic domain_LOXL2.pdb]

ATOM      1  N   ALA A 547      10.196  -0.309  63.219  1.00 26.30           N  
ATOM      2  CA  ALA A 547       8.933  -0.118  62.515  1.00 15.64           C  
ATOM      3  C   ALA A 547       8.041  -1.298  62.846  1.00 21.38           C  
ATOM      4  O   ALA A 547       8.559  -2.379  63.184  1.00 19.08           O  
ATOM      5  CB  ALA A 547       9.143  -0.033  60.991  1.00 20.20           C  
ATOM      6  N   PRO A 548       6.714  -1.123  62.762  1.00 24.33           N  
ATOM      7  CA  PRO A 548       5.781  -2.225  63.034  1.00 13.51           C  
ATOM      8  C   PRO A 548       5.699  -3.125  61.814  1.00 13.12           C  
ATOM      9  O   PRO A 548       6.166  -2.777  60.737  1.00 25.55           O  
ATOM     10  CB  PRO A 548       4.452  -1.513  63.273  1.00 24.64           C  
ATOM     11  CG  PRO A 548       4.575  -0.262  62.400  1.00 24.46           C  
ATOM     12  CD  PRO A 548       6.010   0.130  62.440  1.00 24.97           C  
ATOM     13  N   ASP A 549       5.084  -4.288  61.981  1.00 30.27           N  
ATOM     14  CA  ASP A 549       4.841  -5.161  60.831  1.00 22.65           C  
ATOM     15  C   ASP A 549       3.538  -5.906  61.054  1.00 24.94           C  
ATOM     16  O   ASP A 549       3.509  -6.865  61.828  1.00 18.65           O  
ATOM     17  CB  ASP A 549       6.009  -6.134  60.600  1.00 30.33           C  
ATOM     18  CG  ASP A 549       5.716  -7.196  59.534  1.00 28.23           C  
ATOM     19  OD1 ASP A 549       4.732  -7.069  58.743  1.00 21.48           O  
ATOM     20  OD2 ASP A 549       6.463  -8.203  59.531  1.00 37.21           O1-
ATOM     21  N   LEU A 550       2.490  -5.479  60.339  1.00 21.81           N  
ATOM     22  CA  LEU A 550       1.156  -6.071  60.433  1.00 21.87           C  
ATOM     23  C   LEU A 550       1.017  -7.290  59.532  1.00 24.98           C  
ATOM     24  O   LEU A 550       1.496  -7.297  58.391  1.00 25.69           O  
ATOM     25  CB  LEU A 550       0.093  -5.055  60.024  1.00 12.16           C  
ATOM     26  CG  LEU A 550       0.052  -3.751  60.815  1.00 12.23           C  
ATOM     27  CD1 LEU A 550      -1.141  -3.005  60.403  1.00 13.00           C  
ATOM     28  CD2 LEU A 550       0.002  -4.048  62.266  1.00 12.50           C  
ATOM     29  N   VAL A 551       0.366  -8.319  60.058  1.00 16.46           N  
ATOM     30  CA  VAL A 551       0.062  -9.548  59.329  1.00 24.92           C  
ATOM     31  C   VAL A 551      -1.366  -9.914  59.642  1.00 17.20           C  
ATOM     32  O   VAL A 551      -1.787  -9.801  60.795  1.00 18.47           O  
ATOM     33  CB  VAL A 551       0.928 -10.739  59.746  1.00 17.01           C  
ATOM     34  CG1 VAL A 551       1.514 -11.394  58.551  1.00 23.00           C  
ATOM     35  CG2 VAL A 551       1.920 -10.328  60.745  1.00 43.68           C  
ATOM     36  N   LEU A 552      -2.094 -10.399  58.653  1.00 13.09           N  
ATOM     37  CA  LEU A 552      -3.414 -10.958  58.920  1.00 17.35           C  
ATOM     38  C   LEU A 552      -3.238 -12.425  59.342  1.00 27.23           C  
ATOM     39  O   LEU A 552      -2.243 -13.059  58.974  1.00 22.75           O  
ATOM     40  CB  LEU A 552      -4.285 -10.827  57.665  1.00 16.11           C  
ATOM     41  CG  LEU A 552      -5.801 -11.001  57.596  1.00 15.02           C  
ATOM     42  CD1 LEU A 552      -6.058 -12.430  57.597  1.00 28.64           C  
ATOM     43  CD2 LEU A 552      -6.474 -10.309  58.782  1.00 15.86           C  
ATOM     44  N   ASN A 553      -4.166 -12.952  60.165  1.00 30.46           N  
ATOM     45  CA  ASN A 553      -4.094 -14.359  60.617  1.00 23.05           C  
ATOM     46  C   ASN A 553      -4.939 -15.205  59.664  1.00 18.58           C  
ATOM     47  O   ASN A 553      -6.172 -15.256  59.786  1.00 21.32           O  
ATOM     48  CB  ASN A 553      -4.577 -14.522  62.052  1.00 27.45           C  
ATOM     49  CG  ASN A 553      -4.246 -15.932  62.624  1.00 29.47           C  
ATOM     50  ND2 ASN A 553      -3.202 -15.994  63.426  1.00 34.65           N  
ATOM     51  OD1 ASN A 553      -4.917 -16.937  62.334  1.00 21.66           O  
ATOM     52  N   ALA A 554      -4.259 -15.859  58.707  1.00 15.44           N  
ATOM     53  CA  ALA A 554      -4.940 -16.575  57.631  1.00 15.95           C  
ATOM     54  C   ALA A 554      -5.703 -17.801  58.149  1.00 21.99           C  
ATOM     55  O   ALA A 554      -6.860 -18.046  57.741  1.00 27.60           O  
ATOM     56  CB  ALA A 554      -3.913 -16.979  56.574  1.00 16.61           C  
ATOM     57  N   GLU A 555      -5.089 -18.583  59.059  1.00 25.04           N  
ATOM     58  CA  GLU A 555      -5.810 -19.740  59.590  1.00 24.89           C  
ATOM     59  C   GLU A 555      -7.182 -19.319  60.090  1.00 26.33           C  
ATOM     60  O   GLU A 555      -8.155 -20.076  59.961  1.00 27.74           O  
ATOM     61  CB  GLU A 555      -5.058 -20.406  60.749  1.00 39.33           C  
ATOM     62  CG  GLU A 555      -3.538 -20.513  60.624  1.00 69.30           C  
ATOM     63  CD  GLU A 555      -2.792 -19.291  61.220  1.00 81.61           C  
ATOM     64  OE1 GLU A 555      -2.724 -18.247  60.514  1.00 69.19           O  
ATOM     65  OE2 GLU A 555      -2.297 -19.378  62.385  1.00 86.50           O1-
ATOM     66  N   MET A 556      -7.285 -18.083  60.603  1.00 28.16           N  
ATOM     67  CA  MET A 556      -8.491 -17.675  61.301  1.00 30.57           C  
ATOM     68  C   MET A 556      -9.580 -17.203  60.348  1.00 30.70           C  
ATOM     69  O   MET A 556     -10.771 -17.450  60.611  1.00 37.29           O  
ATOM     70  CB  MET A 556      -8.174 -16.595  62.326  1.00 26.49           C  
ATOM     71  CG  MET A 556      -9.453 -16.125  63.061  1.00 47.71           C  
ATOM     72  SD  MET A 556      -9.507 -16.656  64.803  1.00 49.99           S  
ATOM     73  CE  MET A 556      -7.744 -16.356  65.208  1.00 32.08           C  
ATOM     74  N   VAL A 557      -9.236 -16.508  59.255  1.00 18.13           N  
ATOM     75  CA  VAL A 557     -10.358 -16.175  58.383  1.00 22.25           C  
ATOM     76  C   VAL A 557     -10.864 -17.458  57.785  1.00 23.07           C  
ATOM     77  O   VAL A 557     -12.058 -17.585  57.478  1.00 24.47           O  
ATOM     78  CB  VAL A 557     -10.034 -15.136  57.290  1.00 18.60           C  
ATOM     79  CG1 VAL A 557      -8.721 -14.431  57.598  1.00 19.40           C  
ATOM     80  CG2 VAL A 557     -10.054 -15.804  55.897  1.00 15.66           C  
ATOM     81  N   GLN A 558      -9.978 -18.457  57.701  1.00 20.43           N  
ATOM     82  CA  GLN A 558     -10.390 -19.795  57.292  1.00 27.95           C  
ATOM     83  C   GLN A 558     -11.372 -20.429  58.285  1.00 36.83           C  
ATOM     84  O   GLN A 558     -12.423 -20.942  57.886  1.00 27.33           O  
ATOM     85  CB  GLN A 558      -9.146 -20.664  57.137  1.00 29.83           C  
ATOM     86  CG  GLN A 558      -9.412 -22.118  56.978  1.00 52.43           C  
ATOM     87  CD  GLN A 558      -9.546 -22.469  55.552  1.00 57.68           C  
ATOM     88  NE2 GLN A 558     -10.771 -22.753  55.145  1.00 63.02           N  
ATOM     89  OE1 GLN A 558      -8.562 -22.466  54.797  1.00 51.85           O  
ATOM     90  N   GLN A 559     -11.033 -20.431  59.585  1.00 41.97           N  
ATOM     91  CA  GLN A 559     -11.881 -21.087  60.584  1.00 30.14           C  
ATOM     92  C   GLN A 559     -13.195 -20.349  60.812  1.00 23.81           C  
ATOM     93  O   GLN A 559     -14.168 -20.979  61.248  1.00 28.71           O  
ATOM     94  CB  GLN A 559     -11.174 -21.194  61.940  1.00 37.13           C  
ATOM     95  CG  GLN A 559      -9.831 -21.918  61.947  1.00 56.78           C  
ATOM     96  CD  GLN A 559      -8.982 -21.522  63.163  1.00 62.48           C  
ATOM     97  NE2 GLN A 559      -7.717 -21.952  63.171  1.00 64.47           N  
ATOM     98  OE1 GLN A 559      -9.459 -20.833  64.080  1.00 49.99           O  
ATOM     99  N   THR A 560     -13.239 -19.024  60.563  1.00 23.26           N  
ATOM    100  CA  THR A 560     -14.353 -18.193  61.016  1.00 26.18           C  
ATOM    101  C   THR A 560     -15.308 -17.771  59.900  1.00 27.05           C  
ATOM    102  O   THR A 560     -16.152 -16.908  60.141  1.00 15.70           O  
ATOM    103  CB  THR A 560     -13.863 -16.912  61.708  1.00 25.53           C  
ATOM    104  CG2 THR A 560     -13.016 -17.171  62.987  1.00 15.52           C  
ATOM    105  OG1 THR A 560     -13.100 -16.164  60.771  1.00 24.09           O  
ATOM    106  N   THR A 561     -15.219 -18.347  58.700  1.00 16.59           N  
ATOM    107  CA  THR A 561     -16.015 -17.871  57.565  1.00 21.57           C  
ATOM    108  C   THR A 561     -17.371 -18.586  57.498  1.00 17.33           C  
ATOM    109  O   THR A 561     -17.429 -19.821  57.510  1.00 21.80           O  
ATOM    110  CB  THR A 561     -15.283 -18.089  56.232  1.00 23.22           C  
ATOM    111  CG2 THR A 561     -16.238 -17.715  55.076  1.00 25.12           C  
ATOM    112  OG1 THR A 561     -14.082 -17.308  56.159  1.00 20.34           O  
ATOM    113  N   TYR A 562     -18.454 -17.812  57.371  1.00 17.19           N  
ATOM    114  CA  TYR A 562     -19.770 -18.389  57.081  1.00 23.80           C  
ATOM    115  C   TYR A 562     -20.595 -17.380  56.310  1.00 17.95           C  
ATOM    116  O   TYR A 562     -20.254 -16.196  56.246  1.00 28.49           O  
ATOM    117  CB  TYR A 562     -20.531 -18.769  58.357  1.00 23.28           C  
ATOM    118  CG  TYR A 562     -20.565 -17.672  59.409  1.00 18.59           C  
ATOM    119  CD1 TYR A 562     -19.425 -17.374  60.161  1.00 19.74           C  
ATOM    120  CD2 TYR A 562     -21.725 -16.954  59.663  1.00 19.16           C  
ATOM    121  CE1 TYR A 562     -19.449 -16.408  61.137  1.00 15.97           C  
ATOM    122  CE2 TYR A 562     -21.752 -15.958  60.654  1.00 27.00           C  
ATOM    123  CZ  TYR A 562     -20.603 -15.689  61.366  1.00 26.69           C  
ATOM    124  OH  TYR A 562     -20.599 -14.739  62.355  1.00 34.51           O  
ATOM    125  N   LEU A 563     -21.724 -17.843  55.779  1.00 19.43           N  
ATOM    126  CA  LEU A 563     -22.726 -16.949  55.204  1.00 19.04           C  
ATOM    127  C   LEU A 563     -23.822 -16.701  56.216  1.00 31.17           C  
ATOM    128  O   LEU A 563     -24.167 -17.581  57.013  1.00 27.38           O  
ATOM    129  CB  LEU A 563     -23.344 -17.506  53.913  1.00 20.33           C  
ATOM    130  CG  LEU A 563     -22.301 -18.007  52.891  1.00 27.14           C  
ATOM    131  CD1 LEU A 563     -22.912 -18.228  51.551  1.00 35.56           C  
ATOM    132  CD2 LEU A 563     -21.139 -17.029  52.782  1.00 26.91           C  
ATOM    133  N   GLU A 564     -24.334 -15.478  56.200  1.00 29.57           N  
ATOM    134  CA  GLU A 564     -25.564 -15.122  56.887  1.00 26.00           C  
ATOM    135  C   GLU A 564     -26.404 -14.307  55.925  1.00 28.08           C  
ATOM    136  O   GLU A 564     -25.870 -13.423  55.268  1.00 30.14           O  
ATOM    137  CB  GLU A 564     -25.275 -14.296  58.145  1.00 30.29           C  
ATOM    138  CG  GLU A 564     -26.517 -13.804  58.854  1.00 18.55           C  
ATOM    139  CD  GLU A 564     -26.200 -12.876  60.033  1.00 43.41           C  
ATOM    140  OE1 GLU A 564     -27.153 -12.501  60.764  1.00 40.09           O  
ATOM    141  OE2 GLU A 564     -25.013 -12.520  60.234  1.00 34.08           O1-
ATOM    142  N   ASP A 565     -27.698 -14.595  55.788  1.00 33.95           N  
ATOM    143  CA  ASP A 565     -28.595 -13.621  55.158  1.00 33.28           C  
ATOM    144  C   ASP A 565     -29.306 -12.901  56.286  1.00 34.27           C  
ATOM    145  O   ASP A 565     -30.077 -13.510  57.026  1.00 30.47           O  
ATOM    146  CB  ASP A 565     -29.622 -14.193  54.185  1.00 33.93           C  
ATOM    147  CG  ASP A 565     -29.407 -15.609  53.875  1.00 54.96           C  
ATOM    148  OD1 ASP A 565     -29.489 -16.403  54.825  1.00 76.23           O  
ATOM    149  OD2 ASP A 565     -29.217 -15.929  52.688  1.00 45.99           O1-
ATOM    150  N   ARG A 566     -29.030 -11.600  56.396  1.00 35.77           N  
ATOM    151  CA  ARG A 566     -29.437 -10.771  57.504  1.00 33.73           C  
ATOM    152  C   ARG A 566     -30.633  -9.947  57.067  1.00 36.24           C  
ATOM    153  O   ARG A 566     -30.564  -9.225  56.049  1.00 29.61           O  
ATOM    154  CB  ARG A 566     -28.285  -9.858  57.926  1.00 30.37           C  
ATOM    155  CG  ARG A 566     -27.857 -10.044  59.317  1.00 27.70           C  
ATOM    156  CD  ARG A 566     -26.746  -9.077  59.734  1.00 19.55           C  
ATOM    157  NE  ARG A 566     -26.950  -8.413  61.023  1.00 19.01           N  
ATOM    158  CZ  ARG A 566     -27.243  -9.001  62.194  1.00 26.54           C  
ATOM    159  NH1 ARG A 566     -27.440 -10.328  62.280  1.00 18.62           N1+
ATOM    160  NH2 ARG A 566     -27.415  -8.244  63.296  1.00 19.13           N  
ATOM    161  N   PRO A 567     -31.760 -10.043  57.770  1.00 35.34           N  
ATOM    162  CA  PRO A 567     -32.882  -9.162  57.443  1.00 41.38           C  
ATOM    163  C   PRO A 567     -32.370  -7.735  57.442  1.00 33.80           C  
ATOM    164  O   PRO A 567     -31.469  -7.423  58.206  1.00 26.61           O  
ATOM    165  CB  PRO A 567     -33.879  -9.404  58.586  1.00 34.82           C  
ATOM    166  CG  PRO A 567     -33.044 -10.099  59.637  1.00 28.46           C  
ATOM    167  CD  PRO A 567     -32.072 -10.921  58.899  1.00 27.44           C  
ATOM    168  N   MET A 568     -32.890  -6.880  56.555  1.00 32.55           N  
ATOM    169  CA  MET A 568     -32.450  -5.483  56.582  1.00 30.37           C  
ATOM    170  C   MET A 568     -32.807  -4.766  57.866  1.00 26.11           C  
ATOM    171  O   MET A 568     -32.237  -3.707  58.129  1.00 30.45           O  
ATOM    172  CB  MET A 568     -33.022  -4.652  55.442  1.00 31.75           C  
ATOM    173  CG  MET A 568     -32.319  -4.821  54.150  1.00 35.49           C  
ATOM    174  SD  MET A 568     -30.806  -3.863  54.152  1.00 41.62           S  
ATOM    175  CE  MET A 568     -31.437  -2.289  54.729  1.00 45.87           C  
ATOM    176  N   PHE A 569     -33.712  -5.286  58.681  1.00 37.99           N  
ATOM    177  CA  PHE A 569     -34.122  -4.404  59.751  1.00 39.36           C  
ATOM    178  C   PHE A 569     -33.067  -4.327  60.846  1.00 31.19           C  
ATOM    179  O   PHE A 569     -33.099  -3.387  61.649  1.00 41.55           O  
ATOM    180  CB  PHE A 569     -35.514  -4.805  60.265  1.00 43.41           C  
ATOM    181  CG  PHE A 569     -35.523  -5.927  61.240  1.00 56.70           C  
ATOM    182  CD1 PHE A 569     -35.508  -7.256  60.799  1.00 57.91           C  
ATOM    183  CD2 PHE A 569     -35.613  -5.662  62.599  1.00 65.75           C  
ATOM    184  CE1 PHE A 569     -35.529  -8.309  61.699  1.00 50.17           C  
ATOM    185  CE2 PHE A 569     -35.635  -6.701  63.507  1.00 69.44           C  
ATOM    186  CZ  PHE A 569     -35.592  -8.037  63.056  1.00 58.29           C  
ATOM    187  N   LEU A 570     -32.103  -5.247  60.800  1.00 25.79           N  
ATOM    188  CA  LEU A 570     -30.961  -5.269  61.715  1.00 31.53           C  
ATOM    189  C   LEU A 570     -29.702  -4.591  61.155  1.00 22.67           C  
ATOM    190  O   LEU A 570     -28.716  -4.441  61.865  1.00 30.01           O  
ATOM    191  CB  LEU A 570     -30.612  -6.710  62.100  1.00 32.28           C  
ATOM    192  CG  LEU A 570     -31.669  -7.589  62.766  1.00 40.74           C  
ATOM    193  CD1 LEU A 570     -31.088  -8.951  63.102  1.00 28.93           C  
ATOM    194  CD2 LEU A 570     -32.229  -6.925  64.012  1.00 41.34           C  
ATOM    195  N   LEU A 571     -29.739  -4.202  59.884  1.00 26.04           N  
ATOM    196  CA  LEU A 571     -28.614  -3.579  59.215  1.00 35.60           C  
ATOM    197  C   LEU A 571     -28.814  -2.083  59.071  1.00 39.61           C  
ATOM    198  O   LEU A 571     -28.172  -1.449  58.225  1.00 42.02           O  
ATOM    199  CB  LEU A 571     -28.401  -4.235  57.853  1.00 28.35           C  
ATOM    200  CG  LEU A 571     -28.003  -5.693  58.026  1.00 30.87           C  
ATOM    201  CD1 LEU A 571     -27.914  -6.377  56.712  1.00 30.59           C  
ATOM    202  CD2 LEU A 571     -26.651  -5.716  58.724  1.00 36.61           C  
ATOM    203  N   GLN A 572     -29.724  -1.510  59.852  1.00 38.77           N  
ATOM    204  CA  GLN A 572     -29.942  -0.077  59.751  1.00 38.61           C  
ATOM    205  C   GLN A 572     -28.638   0.669  60.010  1.00 36.13           C  
ATOM    206  O   GLN A 572     -28.144   1.383  59.125  1.00 32.51           O  
ATOM    207  CB  GLN A 572     -31.054   0.351  60.705  1.00 43.77           C  
ATOM    208  CG  GLN A 572     -31.773   1.603  60.301  1.00 49.92           C  
ATOM    209  CD  GLN A 572     -32.142   2.446  61.510  1.00 64.06           C  
ATOM    210  NE2 GLN A 572     -32.218   3.763  61.320  1.00 68.88           N  
ATOM    211  OE1 GLN A 572     -32.347   1.916  62.610  1.00 71.47           O  
ATOM    212  N   CYS A 573     -28.014   0.444  61.183  1.00 31.21           N  
ATOM    213  CA  CYS A 573     -26.675   0.997  61.427  1.00 24.53           C  
ATOM    214  C   CYS A 573     -25.704   0.708  60.297  1.00 23.66           C  
ATOM    215  O   CYS A 573     -25.014   1.607  59.812  1.00 24.01           O  
ATOM    216  CB  CYS A 573     -26.016   0.456  62.685  1.00 38.42           C  
ATOM    217  SG  CYS A 573     -24.489   1.428  62.997  1.00 51.70           S  
ATOM    218  N   ALA A 574     -25.586  -0.568  59.915  1.00 22.60           N  
ATOM    219  CA  ALA A 574     -24.579  -0.922  58.926  1.00 21.81           C  
ATOM    220  C   ALA A 574     -24.792  -0.183  57.614  1.00 22.90           C  
ATOM    221  O   ALA A 574     -23.821   0.183  56.944  1.00 47.48           O  
ATOM    222  CB  ALA A 574     -24.561  -2.430  58.714  1.00 20.82           C  
ATOM    223  N   MET A 575     -26.048  -0.001  57.208  1.00 41.07           N  
ATOM    224  CA  MET A 575     -26.350   0.762  56.001  1.00 43.03           C  
ATOM    225  C   MET A 575     -25.750   2.159  56.066  1.00 40.37           C  
ATOM    226  O   MET A 575     -24.977   2.563  55.188  1.00 39.85           O  
ATOM    227  CB  MET A 575     -27.868   0.853  55.795  1.00 31.44           C  
ATOM    228  CG  MET A 575     -28.365   0.192  54.531  1.00 48.47           C  
ATOM    229  SD  MET A 575     -28.055   0.985  52.935  1.00 51.67           S  
ATOM    230  CE  MET A 575     -26.284   0.726  52.675  1.00 53.17           C  
ATOM    231  N   GLU A 576     -26.085   2.905  57.125  1.00 37.89           N  
ATOM    232  CA  GLU A 576     -25.661   4.296  57.212  1.00 42.07           C  
ATOM    233  C   GLU A 576     -24.151   4.406  57.314  1.00 41.91           C  
ATOM    234  O   GLU A 576     -23.567   5.343  56.761  1.00 41.78           O  
ATOM    235  CB  GLU A 576     -26.340   4.985  58.400  1.00 49.14           C  
ATOM    236  CG  GLU A 576     -27.593   5.790  58.017  1.00 64.12           C  
ATOM    237  CD  GLU A 576     -27.460   7.288  58.326  1.00 77.34           C  
ATOM    238  OE1 GLU A 576     -27.256   7.641  59.512  1.00 77.13           O  
ATOM    239  OE2 GLU A 576     -27.547   8.111  57.383  1.00 82.11           O1-
ATOM    240  N   GLU A 577     -23.498   3.451  57.980  1.00 33.42           N  
ATOM    241  CA  GLU A 577     -22.044   3.449  58.032  1.00 32.60           C  
ATOM    242  C   GLU A 577     -21.423   2.854  56.782  1.00 28.41           C  
ATOM    243  O   GLU A 577     -20.221   2.602  56.753  1.00 33.70           O  
ATOM    244  CB  GLU A 577     -21.550   2.722  59.281  1.00 24.39           C  
ATOM    245  CG  GLU A 577     -20.206   3.274  59.774  1.00 62.06           C  
ATOM    246  CD  GLU A 577     -20.304   4.622  60.496  1.00 61.98           C  
ATOM    247  OE1 GLU A 577     -21.300   4.836  61.219  1.00 55.09           O  
ATOM    248  OE2 GLU A 577     -19.361   5.444  60.352  1.00 70.25           O1-
ATOM    249  N   ASN A 578     -22.216   2.668  55.733  1.00 24.01           N  
ATOM    250  CA  ASN A 578     -21.718   2.303  54.405  1.00 35.25           C  
ATOM    251  C   ASN A 578     -21.057   0.925  54.366  1.00 38.69           C  
ATOM    252  O   ASN A 578     -20.070   0.720  53.657  1.00 40.87           O  
ATOM    253  CB  ASN A 578     -20.750   3.358  53.881  1.00 37.64           C  
ATOM    254  CG  ASN A 578     -21.371   4.208  52.818  1.00 56.58           C  
ATOM    255  ND2 ASN A 578     -21.802   5.427  53.186  1.00 55.59           N  
ATOM    256  OD1 ASN A 578     -21.472   3.779  51.663  1.00 74.72           O  
ATOM    257  N   CYS A 579     -21.616  -0.044  55.089  1.00 47.42           N  
ATOM    258  CA  CYS A 579     -21.016  -1.372  55.116  1.00 43.43           C  
ATOM    259  C   CYS A 579     -21.681  -2.351  54.157  1.00 39.76           C  
ATOM    260  O   CYS A 579     -21.295  -3.520  54.127  1.00 49.34           O  
ATOM    261  CB  CYS A 579     -21.016  -1.914  56.549  1.00 40.92           C  
ATOM    262  SG  CYS A 579     -19.743  -1.035  57.548  1.00 43.07           S  
ATOM    263  N   LEU A 580     -22.632  -1.895  53.344  1.00 30.33           N  
ATOM    264  CA  LEU A 580     -23.332  -2.735  52.385  1.00 30.42           C  
ATOM    265  C   LEU A 580     -22.982  -2.333  50.958  1.00 36.29           C  
ATOM    266  O   LEU A 580     -22.569  -1.200  50.705  1.00 47.10           O  
ATOM    267  CB  LEU A 580     -24.836  -2.626  52.610  1.00 23.77           C  
ATOM    268  CG  LEU A 580     -25.162  -3.188  53.992  1.00 22.81           C  
ATOM    269  CD1 LEU A 580     -26.637  -3.025  54.331  1.00 23.85           C  
ATOM    270  CD2 LEU A 580     -24.762  -4.676  54.039  1.00 23.08           C  
ATOM    271  N   SER A 581     -23.147  -3.269  50.019  1.00 27.06           N  
ATOM    272  CA  SER A 581     -22.982  -2.928  48.610  1.00 29.63           C  
ATOM    273  C   SER A 581     -24.186  -2.112  48.145  1.00 32.44           C  
ATOM    274  O   SER A 581     -25.178  -1.967  48.868  1.00 32.57           O  
ATOM    275  CB  SER A 581     -22.812  -4.185  47.751  1.00 30.54           C  
ATOM    276  OG  SER A 581     -24.023  -4.891  47.562  1.00 42.79           O  
ATOM    277  N   ALA A 582     -24.100  -1.591  46.914  1.00 28.65           N  
ATOM    278  CA  ALA A 582     -24.988  -0.502  46.491  1.00 30.59           C  
ATOM    279  C   ALA A 582     -26.432  -0.974  46.307  1.00 31.76           C  
ATOM    280  O   ALA A 582     -27.380  -0.213  46.536  1.00 41.13           O  
ATOM    281  CB  ALA A 582     -24.453   0.132  45.206  1.00 31.99           C  
ATOM    282  N   SER A 583     -26.625  -2.224  45.901  1.00 31.54           N  
ATOM    283  CA  SER A 583     -27.977  -2.743  45.743  1.00 32.63           C  
ATOM    284  C   SER A 583     -28.785  -2.619  47.024  1.00 37.22           C  
ATOM    285  O   SER A 583     -30.019  -2.596  46.976  1.00 48.25           O  
ATOM    286  CB  SER A 583     -27.933  -4.203  45.274  1.00 32.28           C  
ATOM    287  OG  SER A 583     -27.463  -5.083  46.282  1.00 42.24           O  
ATOM    288  N   ALA A 584     -28.116  -2.518  48.175  1.00 30.28           N  
ATOM    289  CA  ALA A 584     -28.843  -2.380  49.434  1.00 33.20           C  
ATOM    290  C   ALA A 584     -29.728  -1.144  49.480  1.00 44.16           C  
ATOM    291  O   ALA A 584     -30.704  -1.130  50.230  1.00 43.87           O  
ATOM    292  CB  ALA A 584     -27.881  -2.362  50.624  1.00 35.19           C  
ATOM    293  N   ALA A 585     -29.421  -0.110  48.705  1.00 48.93           N  
ATOM    294  CA  ALA A 585     -30.256   1.087  48.727  1.00 55.02           C  
ATOM    295  C   ALA A 585     -31.720   0.731  48.496  1.00 65.12           C  
ATOM    296  O   ALA A 585     -32.602   1.128  49.265  1.00 73.42           O  
ATOM    297  CB  ALA A 585     -29.764   2.093  47.679  1.00 51.10           C  
ATOM    298  N   GLN A 586     -31.970   0.036  47.395  1.00 70.82           N  
ATOM    299  CA  GLN A 586     -33.252  -0.576  47.124  1.00 70.90           C  
ATOM    300  C   GLN A 586     -33.330  -2.023  47.570  1.00 68.02           C  
ATOM    301  O   GLN A 586     -33.335  -2.925  46.741  1.00 83.13           O  
ATOM    302  CB  GLN A 586     -33.592  -0.470  45.644  1.00 74.95           C  
ATOM    303  CG  GLN A 586     -32.454  -0.842  44.724  1.00 82.91           C  
ATOM    304  CD  GLN A 586     -31.675   0.372  44.270  1.00 92.18           C  
ATOM    305  NE2 GLN A 586     -30.896   0.205  43.215  1.00 93.14           N  
ATOM    306  OE1 GLN A 586     -31.766   1.444  44.867  1.00 97.76           O  
ATOM    307  N   THR A 587     -33.399  -2.255  48.866  1.00 52.37           N  
ATOM    308  CA  THR A 587     -33.656  -3.578  49.392  1.00 43.41           C  
ATOM    309  C   THR A 587     -34.692  -3.244  50.414  1.00 50.08           C  
ATOM    310  O   THR A 587     -34.693  -2.155  50.933  1.00 60.08           O  
ATOM    311  CB  THR A 587     -32.381  -4.266  49.954  1.00 34.85           C  
ATOM    312  CG2 THR A 587     -32.623  -5.002  51.259  1.00 38.08           C  
ATOM    313  OG1 THR A 587     -31.920  -5.231  49.014  1.00 39.48           O  
ATOM    314  N   ASP A 588     -35.584  -4.167  50.702  1.00 62.36           N  
ATOM    315  CA  ASP A 588     -36.737  -3.824  51.513  1.00 73.37           C  
ATOM    316  C   ASP A 588     -36.377  -3.886  52.983  1.00 59.30           C  
ATOM    317  O   ASP A 588     -36.037  -4.935  53.519  1.00 50.90           O  
ATOM    318  CB  ASP A 588     -37.944  -4.717  51.199  1.00 96.78           C  
ATOM    319  CG  ASP A 588     -37.854  -5.386  49.830  1.00116.02           C  
ATOM    320  OD1 ASP A 588     -36.750  -5.880  49.491  1.00117.44           O  
ATOM    321  OD2 ASP A 588     -38.873  -5.414  49.103  1.00122.95           O1-
ATOM    322  N   PRO A 589     -36.504  -2.658  53.648  1.00 45.08           N  
ATOM    323  CA  PRO A 589     -36.071  -2.711  55.049  1.00 40.86           C  
ATOM    324  C   PRO A 589     -36.809  -3.698  55.923  1.00 42.36           C  
ATOM    325  O   PRO A 589     -36.209  -4.382  56.733  1.00 45.24           O  
ATOM    326  CB  PRO A 589     -36.426  -1.327  55.564  1.00 39.38           C  
ATOM    327  CG  PRO A 589     -36.172  -0.450  54.433  1.00 44.82           C  
ATOM    328  CD  PRO A 589     -36.839  -1.180  53.340  1.00 47.46           C  
ATOM    329  N   THR A 590     -38.120  -3.719  55.795  1.00 43.24           N  
ATOM    330  CA  THR A 590     -38.955  -4.633  56.535  1.00 42.61           C  
ATOM    331  C   THR A 590     -38.853  -6.097  56.135  1.00 44.26           C  
ATOM    332  O   THR A 590     -38.942  -6.963  56.968  1.00 49.88           O  
ATOM    333  CB  THR A 590     -40.407  -4.148  56.578  1.00 47.81           C  
ATOM    334  CG2 THR A 590     -41.108  -4.548  55.321  1.00 58.50           C  
ATOM    335  OG1 THR A 590     -41.061  -4.745  57.687  1.00 50.96           O  
ATOM    336  N   THR A 591     -38.712  -6.373  54.851  1.00 48.48           N  
ATOM    337  CA  THR A 591     -38.769  -7.752  54.380  1.00 37.44           C  
ATOM    338  C   THR A 591     -37.512  -8.344  53.758  1.00 37.45           C  
ATOM    339  O   THR A 591     -37.543  -9.458  53.304  1.00 39.56           O  
ATOM    340  CB  THR A 591     -39.863  -7.898  53.316  1.00 40.63           C  
ATOM    341  CG2 THR A 591     -41.238  -7.806  53.941  1.00 34.89           C  
ATOM    342  OG1 THR A 591     -39.711  -6.859  52.352  1.00 53.94           O  
ATOM    343  N   GLY A 592     -36.422  -7.600  53.717  1.00 38.36           N  
ATOM    344  CA  GLY A 592     -35.311  -7.928  52.852  1.00 30.42           C  
ATOM    345  C   GLY A 592     -34.093  -8.584  53.500  1.00 33.82           C  
ATOM    346  O   GLY A 592     -33.883  -8.518  54.707  1.00 37.02           O  
ATOM    347  N   TYR A 593     -33.288  -9.237  52.634  1.00 40.84           N  
ATOM    348  CA  TYR A 593     -32.005  -9.894  52.922  1.00 44.63           C  
ATOM    349  C   TYR A 593     -30.845  -8.986  52.565  1.00 35.66           C  
ATOM    350  O   TYR A 593     -30.892  -8.302  51.547  1.00 44.54           O  
ATOM    351  CB  TYR A 593     -31.701 -11.099  52.027  1.00 53.37           C  
ATOM    352  CG  TYR A 593     -32.453 -12.395  51.983  1.00 71.36           C  
ATOM    353  CD1 TYR A 593     -33.329 -12.804  52.989  1.00 84.12           C  
ATOM    354  CD2 TYR A 593     -32.212 -13.263  50.903  1.00 78.28           C  
ATOM    355  CE1 TYR A 593     -33.978 -14.053  52.887  1.00 86.76           C  
ATOM    356  CE2 TYR A 593     -32.836 -14.483  50.793  1.00 83.07           C  
ATOM    357  CZ  TYR A 593     -33.718 -14.879  51.780  1.00 83.20           C  
ATOM    358  OH  TYR A 593     -34.338 -16.097  51.659  1.00 73.58           O  
ATOM    359  N   ARG A 594     -29.736  -9.133  53.272  1.00 33.13           N  
ATOM    360  CA  ARG A 594     -28.428  -9.058  52.623  1.00 27.56           C  
ATOM    361  C   ARG A 594     -27.734 -10.378  52.885  1.00 33.45           C  
ATOM    362  O   ARG A 594     -27.841 -10.905  53.996  1.00 29.42           O  
ATOM    363  CB  ARG A 594     -27.562  -7.929  53.142  1.00 23.91           C  
ATOM    364  CG  ARG A 594     -28.240  -6.558  53.179  1.00 30.55           C  
ATOM    365  CD  ARG A 594     -28.613  -6.031  51.810  1.00 26.73           C  
ATOM    366  NE  ARG A 594     -27.559  -6.255  50.842  1.00 29.35           N  
ATOM    367  CZ  ARG A 594     -27.654  -5.911  49.570  1.00 28.40           C  
ATOM    368  NH1 ARG A 594     -28.761  -5.363  49.129  1.00 32.52           N1+
ATOM    369  NH2 ARG A 594     -26.667  -6.152  48.729  1.00 31.81           N  
ATOM    370  N   ARG A 595     -27.070 -10.938  51.866  1.00 22.87           N  
ATOM    371  CA  ARG A 595     -26.213 -12.100  52.066  1.00 22.08           C  
ATOM    372  C   ARG A 595     -24.784 -11.639  52.367  1.00 21.02           C  
ATOM    373  O   ARG A 595     -24.119 -10.992  51.560  1.00 46.31           O  
ATOM    374  CB  ARG A 595     -26.239 -13.022  50.855  1.00 23.06           C  
ATOM    375  CG  ARG A 595     -25.371 -14.202  51.012  1.00 22.51           C  
ATOM    376  CD  ARG A 595     -25.842 -15.333  50.179  1.00 24.40           C  
ATOM    377  NE  ARG A 595     -27.261 -15.597  50.387  1.00 43.11           N  
ATOM    378  CZ  ARG A 595     -27.825 -16.775  50.153  1.00 51.41           C  
ATOM    379  NH1 ARG A 595     -29.126 -16.960  50.345  1.00 47.90           N1+
ATOM    380  NH2 ARG A 595     -27.069 -17.777  49.734  1.00 48.04           N  
ATOM    381  N   LEU A 596     -24.300 -12.013  53.508  1.00 19.96           N  
ATOM    382  CA  LEU A 596     -23.130 -11.417  54.095  1.00 22.80           C  
ATOM    383  C   LEU A 596     -22.153 -12.549  54.299  1.00 18.43           C  
ATOM    384  O   LEU A 596     -22.475 -13.529  54.978  1.00 31.35           O  
ATOM    385  CB  LEU A 596     -23.501 -10.747  55.442  1.00 18.48           C  
ATOM    386  CG  LEU A 596     -24.438  -9.569  55.466  1.00 23.47           C  
ATOM    387  CD1 LEU A 596     -24.437  -8.904  56.856  1.00 18.62           C  
ATOM    388  CD2 LEU A 596     -24.031  -8.559  54.448  1.00 26.50           C  
ATOM    389  N   LEU A 597     -20.974 -12.426  53.718  1.00 18.22           N  
ATOM    390  CA  LEU A 597     -19.911 -13.410  53.888  1.00 22.48           C  
ATOM    391  C   LEU A 597     -19.131 -12.909  55.081  1.00 26.86           C  
ATOM    392  O   LEU A 597     -18.316 -11.998  54.938  1.00 28.71           O  
ATOM    393  CB  LEU A 597     -19.060 -13.537  52.620  1.00 18.29           C  
ATOM    394  CG  LEU A 597     -17.556 -13.848  52.523  1.00 25.19           C  
ATOM    395  CD1 LEU A 597     -17.043 -14.744  53.582  1.00 21.74           C  
ATOM    396  CD2 LEU A 597     -17.171 -14.431  51.143  1.00 18.89           C  
ATOM    397  N   ARG A 598     -19.415 -13.462  56.262  1.00 16.47           N  
ATOM    398  CA  ARG A 598     -18.745 -13.025  57.482  1.00 20.32           C  
ATOM    399  C   ARG A 598     -17.482 -13.848  57.748  1.00 15.44           C  
ATOM    400  O   ARG A 598     -17.367 -14.996  57.314  1.00 19.40           O  
ATOM    401  CB  ARG A 598     -19.663 -13.173  58.689  1.00 25.77           C  
ATOM    402  CG  ARG A 598     -21.057 -12.508  58.646  1.00 24.87           C  
ATOM    403  CD  ARG A 598     -21.563 -12.502  60.090  1.00 17.87           C  
ATOM    404  NE  ARG A 598     -22.644 -11.612  60.320  1.00 30.98           N  
ATOM    405  CZ  ARG A 598     -22.541 -10.465  60.960  1.00 26.39           C  
ATOM    406  NH1 ARG A 598     -23.645  -9.730  61.074  1.00 27.25           N1+
ATOM    407  NH2 ARG A 598     -21.364 -10.043  61.425  1.00 21.15           N  
ATOM    408  N   PHE A 599     -16.620 -13.304  58.618  1.00 14.87           N  
ATOM    409  CA  PHE A 599     -15.273 -13.807  58.934  1.00 22.81           C  
ATOM    410  C   PHE A 599     -14.616 -12.906  59.978  1.00 23.67           C  
ATOM    411  O   PHE A 599     -15.070 -11.787  60.225  1.00 29.56           O  
ATOM    412  CB  PHE A 599     -14.397 -13.872  57.681  1.00 14.90           C  
ATOM    413  CG  PHE A 599     -14.132 -12.528  57.054  1.00 17.87           C  
ATOM    414  CD1 PHE A 599     -15.105 -11.896  56.291  1.00 22.64           C  
ATOM    415  CD2 PHE A 599     -12.902 -11.897  57.245  1.00 14.11           C  
ATOM    416  CE1 PHE A 599     -14.851 -10.644  55.714  1.00 25.75           C  
ATOM    417  CE2 PHE A 599     -12.637 -10.660  56.677  1.00 14.00           C  
ATOM    418  CZ  PHE A 599     -13.610 -10.018  55.923  1.00 20.84           C  
ATOM    419  N   SER A 600     -13.523 -13.391  60.569  1.00 14.02           N  
ATOM    420  CA  SER A 600     -12.776 -12.627  61.570  1.00 13.70           C  
ATOM    421  C   SER A 600     -11.423 -12.173  61.042  1.00 18.22           C  
ATOM    422  O   SER A 600     -10.693 -12.956  60.427  1.00 33.31           O  
ATOM    423  CB  SER A 600     -12.547 -13.438  62.825  1.00 25.57           C  
ATOM    424  OG  SER A 600     -13.775 -13.657  63.499  1.00 22.97           O  
ATOM    425  N   SER A 601     -11.107 -10.906  61.269  1.00 23.73           N  
ATOM    426  CA  SER A 601      -9.821 -10.321  60.894  1.00 25.31           C  
ATOM    427  C   SER A 601      -9.008 -10.165  62.166  1.00 19.32           C  
ATOM    428  O   SER A 601      -9.247  -9.247  62.953  1.00 24.16           O  
ATOM    429  CB  SER A 601      -9.991  -8.963  60.211  1.00 29.17           C  
ATOM    430  OG  SER A 601     -10.840  -9.059  59.085  1.00 33.87           O  
ATOM    431  N   GLN A 602      -8.043 -11.032  62.363  1.00 25.82           N  
ATOM    432  CA  GLN A 602      -7.128 -10.901  63.487  1.00 30.99           C  
ATOM    433  C   GLN A 602      -5.785 -10.456  62.950  1.00 25.25           C  
ATOM    434  O   GLN A 602      -5.036 -11.286  62.423  1.00 16.71           O  
ATOM    435  CB  GLN A 602      -6.995 -12.210  64.252  1.00 29.74           C  
ATOM    436  CG  GLN A 602      -5.905 -12.133  65.290  1.00 33.17           C  
ATOM    437  CD  GLN A 602      -6.043 -13.216  66.323  1.00 27.43           C  
ATOM    438  NE2 GLN A 602      -5.144 -14.154  66.277  1.00 20.96           N  
ATOM    439  OE1 GLN A 602      -6.961 -13.221  67.144  1.00 33.09           O  
ATOM    440  N   ILE A 603      -5.494  -9.153  63.113  1.00 18.53           N  
ATOM    441  CA  ILE A 603      -4.275  -8.519  62.612  1.00 26.77           C  
ATOM    442  C   ILE A 603      -3.212  -8.514  63.701  1.00 19.03           C  
ATOM    443  O   ILE A 603      -3.428  -7.947  64.771  1.00 24.27           O  
ATOM    444  CB  ILE A 603      -4.544  -7.079  62.152  1.00 28.52           C  
ATOM    445  CG1 ILE A 603      -5.419  -7.009  60.894  1.00 19.18           C  
ATOM    446  CG2 ILE A 603      -3.230  -6.427  61.896  1.00 26.07           C  
ATOM    447  CD1 ILE A 603      -6.890  -7.334  61.158  1.00 24.31           C  
ATOM    448  N   HSD A 604      -2.056  -9.113  63.422  1.00 21.75           N  
ATOM    449  CA  HSD A 604      -0.923  -9.119  64.354  1.00 29.92           C  
ATOM    450  C   HSD A 604       0.041  -7.948  64.116  1.00 18.61           C  
ATOM    451  O   HSD A 604       0.250  -7.500  62.981  1.00 17.14           O  
ATOM    452  CB  HSD A 604      -0.124 -10.420  64.239  1.00 27.04           C  
ATOM    453  CG  HSD A 604      -0.908 -11.656  64.553  1.00 23.98           C  
ATOM    454  CD2 HSD A 604      -2.053 -12.143  64.020  1.00 27.21           C  
ATOM    455  ND1 HSD A 604      -0.524 -12.560  65.522  1.00 27.63           N  
ATOM    456  CE1 HSD A 604      -1.391 -13.554  65.564  1.00 25.79           C  
ATOM    457  NE2 HSD A 604      -2.341 -13.317  64.675  1.00 19.57           N  
ATOM    458  N   ASN A 605       0.667  -7.479  65.192  1.00 13.85           N  
ATOM    459  CA  ASN A 605       1.838  -6.611  65.048  1.00 27.12           C  
ATOM    460  C   ASN A 605       3.102  -7.419  65.330  1.00 14.44           C  
ATOM    461  O   ASN A 605       3.493  -7.620  66.492  1.00 15.18           O  
ATOM    462  CB  ASN A 605       1.789  -5.395  65.960  1.00 26.27           C  
ATOM    463  CG  ASN A 605       2.994  -4.491  65.757  1.00 28.49           C  
ATOM    464  ND2 ASN A 605       3.234  -3.595  66.708  1.00 22.06           N  
ATOM    465  OD1 ASN A 605       3.689  -4.586  64.730  1.00 30.74           O  
ATOM    466  N   ASN A 606       3.750  -7.861  64.258  1.00 14.69           N  
ATOM    467  CA  ASN A 606       4.898  -8.757  64.334  1.00 16.20           C  
ATOM    468  C   ASN A 606       6.238  -8.064  64.078  1.00 26.35           C  
ATOM    469  O   ASN A 606       7.257  -8.747  63.936  1.00 24.53           O  
ATOM    470  CB  ASN A 606       4.704  -9.899  63.339  1.00 18.00           C  
ATOM    471  CG  ASN A 606       3.969 -11.082  63.970  1.00 26.57           C  
ATOM    472  ND2 ASN A 606       3.615 -12.032  63.164  1.00 26.34           N  
ATOM    473  OD1 ASN A 606       3.706 -11.112  65.178  1.00 29.31           O  
ATOM    474  N   GLY A 607       6.260  -6.740  63.999  1.00 20.62           N  
ATOM    475  CA  GLY A 607       7.448  -5.974  63.641  1.00 21.89           C  
ATOM    476  C   GLY A 607       8.291  -5.631  64.842  1.00 21.53           C  
ATOM    477  O   GLY A 607       8.358  -6.393  65.799  1.00 29.82           O  
ATOM    478  N   GLN A 608       8.917  -4.463  64.796  1.00 33.41           N  
ATOM    479  CA  GLN A 608       9.897  -4.077  65.799  1.00 28.38           C  
ATOM    480  C   GLN A 608       9.449  -2.922  66.684  1.00 32.80           C  
ATOM    481  O   GLN A 608      10.111  -2.622  67.688  1.00 36.41           O  
ATOM    482  CB  GLN A 608      11.218  -3.734  65.100  1.00 22.19           C  
ATOM    483  CG  GLN A 608      11.847  -4.953  64.450  1.00 31.83           C  
ATOM    484  CD  GLN A 608      13.243  -4.693  63.903  1.00 47.90           C  
ATOM    485  NE2 GLN A 608      14.124  -4.099  64.719  1.00 57.81           N  
ATOM    486  OE1 GLN A 608      13.521  -5.025  62.757  1.00 55.74           O  
ATOM    487  N   SER A 609       8.373  -2.242  66.334  1.00 18.60           N  
ATOM    488  CA  SER A 609       7.785  -1.288  67.243  1.00 22.88           C  
ATOM    489  C   SER A 609       6.280  -1.404  67.137  1.00 29.67           C  
ATOM    490  O   SER A 609       5.747  -2.199  66.362  1.00 33.66           O  
ATOM    491  CB  SER A 609       8.235   0.139  66.945  1.00 18.79           C  
ATOM    492  OG  SER A 609       8.510   0.286  65.547  1.00 20.38           O  
ATOM    493  N   ASP A 610       5.606  -0.589  67.932  1.00 16.26           N  
ATOM    494  CA  ASP A 610       4.158  -0.489  67.933  1.00 21.02           C  
ATOM    495  C   ASP A 610       3.646   0.048  66.603  1.00 17.63           C  
ATOM    496  O   ASP A 610       4.291   0.862  65.958  1.00 24.70           O  
ATOM    497  CB  ASP A 610       3.731   0.433  69.078  1.00 15.32           C  
ATOM    498  CG  ASP A 610       3.891  -0.227  70.450  1.00 38.63           C  
ATOM    499  OD1 ASP A 610       4.479  -1.342  70.485  1.00 43.15           O  
ATOM    500  OD2 ASP A 610       3.430   0.362  71.472  1.00 26.89           O1-
ATOM    501  N   PHE A 611       2.456  -0.388  66.215  1.00 27.78           N  
ATOM    502  CA  PHE A 611       1.742   0.236  65.110  1.00 21.20           C  
ATOM    503  C   PHE A 611       0.847   1.327  65.656  1.00 25.48           C  
ATOM    504  O   PHE A 611       0.139   1.116  66.641  1.00 21.75           O  
ATOM    505  CB  PHE A 611       0.890  -0.782  64.378  1.00 26.34           C  
ATOM    506  CG  PHE A 611       0.339  -0.286  63.096  1.00 28.34           C  
ATOM    507  CD1 PHE A 611       1.070  -0.412  61.931  1.00 25.26           C  
ATOM    508  CD2 PHE A 611      -0.924   0.244  63.035  1.00 26.46           C  
ATOM    509  CE1 PHE A 611       0.557  -0.014  60.729  1.00 14.35           C  
ATOM    510  CE2 PHE A 611      -1.457   0.664  61.826  1.00 22.61           C  
ATOM    511  CZ  PHE A 611      -0.713   0.553  60.674  1.00 16.96           C  
ATOM    512  N   ARG A 612       0.890   2.492  65.038  1.00 21.29           N  
ATOM    513  CA  ARG A 612       0.133   3.631  65.521  1.00 19.74           C  
ATOM    514  C   ARG A 612      -0.571   4.302  64.357  1.00 23.65           C  
ATOM    515  O   ARG A 612      -0.044   4.328  63.242  1.00 33.70           O  
ATOM    516  CB  ARG A 612       1.062   4.638  66.203  1.00 19.93           C  
ATOM    517  CG  ARG A 612       2.037   3.936  67.113  1.00 25.55           C  
ATOM    518  CD  ARG A 612       1.284   3.519  68.358  1.00 25.06           C  
ATOM    519  NE  ARG A 612       1.239   4.682  69.223  1.00 32.88           N  
ATOM    520  CZ  ARG A 612       0.175   5.060  69.898  1.00 35.18           C  
ATOM    521  NH1 ARG A 612      -0.933   4.353  69.796  1.00 44.28           N1+
ATOM    522  NH2 ARG A 612       0.223   6.148  70.648  1.00 25.05           N  
ATOM    523  N   PRO A 613      -1.754   4.861  64.587  1.00 23.45           N  
ATOM    524  CA  PRO A 613      -2.423   5.613  63.520  1.00 20.51           C  
ATOM    525  C   PRO A 613      -1.595   6.829  63.115  1.00 32.07           C  
ATOM    526  O   PRO A 613      -0.829   7.388  63.900  1.00 31.57           O  
ATOM    527  CB  PRO A 613      -3.755   6.025  64.151  1.00 20.46           C  
ATOM    528  CG  PRO A 613      -3.484   6.019  65.687  1.00 18.63           C  
ATOM    529  CD  PRO A 613      -2.474   4.919  65.878  1.00 27.25           C  
ATOM    530  N   LYS A 614      -1.757   7.241  61.863  1.00 20.44           N  
ATOM    531  CA  LYS A 614      -1.035   8.408  61.363  1.00 22.83           C  
ATOM    532  C   LYS A 614      -1.442   9.697  62.080  1.00 27.91           C  
ATOM    533  O   LYS A 614      -0.590  10.530  62.404  1.00 31.37           O  
ATOM    534  CB  LYS A 614      -1.258   8.510  59.860  1.00 16.35           C  
ATOM    535  CG  LYS A 614      -0.795   9.748  59.245  1.00 23.94           C  
ATOM    536  CD  LYS A 614      -0.813   9.577  57.731  1.00 29.58           C  
ATOM    537  CE  LYS A 614      -0.332  10.852  57.024  1.00 33.84           C  
ATOM    538  NZ  LYS A 614      -0.489  10.721  55.557  1.00 45.67           N1+
ATOM    539  N   ASN A 615      -2.724   9.865  62.305  1.00 31.15           N  
ATOM    540  CA  ASN A 615      -3.235  11.038  62.967  1.00 24.17           C  
ATOM    541  C   ASN A 615      -3.524  10.895  64.455  1.00 21.87           C  
ATOM    542  O   ASN A 615      -3.564   9.820  65.001  1.00 19.04           O  
ATOM    543  CB  ASN A 615      -4.447  11.550  62.219  1.00 39.69           C  
ATOM    544  CG  ASN A 615      -4.206  11.630  60.729  1.00 47.40           C  
ATOM    545  ND2 ASN A 615      -3.208  12.392  60.341  1.00 20.11           N  
ATOM    546  OD1 ASN A 615      -4.915  11.014  59.938  1.00 55.57           O  
ATOM    547  N   GLY A 616      -3.668  12.040  65.100  1.00 23.60           N  
ATOM    548  CA  GLY A 616      -4.105  12.146  66.469  1.00 20.88           C  
ATOM    549  C   GLY A 616      -5.616  12.131  66.540  1.00 35.19           C  
ATOM    550  O   GLY A 616      -6.293  11.997  65.543  1.00 34.74           O  
ATOM    551  N   ARG A 617      -6.137  12.340  67.728  1.00 32.90           N  
ATOM    552  CA  ARG A 617      -7.526  12.139  68.050  1.00 30.60           C  
ATOM    553  C   ARG A 617      -8.482  12.950  67.179  1.00 26.47           C  
ATOM    554  O   ARG A 617      -9.546  12.476  66.839  1.00 33.79           O  
ATOM    555  CB  ARG A 617      -7.735  12.493  69.511  1.00 25.95           C  
ATOM    556  CG  ARG A 617      -7.704  11.308  70.438  1.00 25.03           C  
ATOM    557  CD  ARG A 617      -8.087  11.730  71.830  1.00 35.82           C  
ATOM    558  NE  ARG A 617      -7.862  10.684  72.795  1.00 26.34           N  
ATOM    559  CZ  ARG A 617      -6.714  10.458  73.410  1.00 30.20           C  
ATOM    560  NH1 ARG A 617      -5.658  11.201  73.177  1.00 21.84           N1+
ATOM    561  NH2 ARG A 617      -6.631   9.471  74.271  1.00 32.79           N  
ATOM    562  N   HSP A 618      -8.073  14.143  66.776  1.00 22.90           N  
ATOM    563  CA  HSP A 618      -8.908  15.068  66.024  1.00 26.59           C  
ATOM    564  C   HSP A 618      -9.412  14.478  64.718  1.00 28.43           C  
ATOM    565  O   HSP A 618     -10.467  14.827  64.260  1.00 36.87           O  
ATOM    566  CB  HSP A 618      -8.149  16.366  65.742  1.00 35.10           C  
ATOM    567  CG  HSP A 618      -6.976  16.197  64.829  1.00 37.08           C  
ATOM    568  CD2 HSP A 618      -6.873  16.289  63.489  1.00 36.12           C  
ATOM    569  ND1 HSP A 618      -5.722  15.874  65.286  1.00 34.68           N  
ATOM    570  CE1 HSP A 618      -4.895  15.782  64.268  1.00 32.62           C  
ATOM    571  NE2 HSP A 618      -5.568  16.030  63.166  1.00 35.16           N  
ATOM    572  N   ALA A 619      -8.635  13.597  64.122  1.00 29.16           N  
ATOM    573  CA  ALA A 619      -8.983  12.954  62.858  1.00 25.22           C  
ATOM    574  C   ALA A 619      -9.771  11.661  63.014  1.00 27.83           C  
ATOM    575  O   ALA A 619     -10.318  11.165  62.023  1.00 41.63           O  
ATOM    576  CB  ALA A 619      -7.710  12.639  62.068  1.00 29.03           C  
ATOM    577  N   TRP A 620      -9.812  11.079  64.208  1.00 41.43           N  
ATOM    578  CA  TRP A 620     -10.526   9.826  64.391  1.00 16.91           C  
ATOM    579  C   TRP A 620     -12.037  10.073  64.283  1.00 25.35           C  
ATOM    580  O   TRP A 620     -12.550  11.155  64.606  1.00 32.76           O  
ATOM    581  CB  TRP A 620     -10.160   9.209  65.739  1.00 16.37           C  
ATOM    582  CG  TRP A 620      -8.661   9.058  66.001  1.00 15.90           C  
ATOM    583  CD1 TRP A 620      -7.640   9.371  65.160  1.00 15.89           C  
ATOM    584  CD2 TRP A 620      -8.041   8.628  67.234  1.00 15.75           C  
ATOM    585  CE2 TRP A 620      -6.643   8.669  67.040  1.00 22.40           C  
ATOM    586  CE3 TRP A 620      -8.540   8.168  68.469  1.00 18.56           C  
ATOM    587  NE1 TRP A 620      -6.430   9.116  65.761  1.00 26.44           N  
ATOM    588  CZ2 TRP A 620      -5.718   8.271  68.043  1.00 21.38           C  
ATOM    589  CZ3 TRP A 620      -7.617   7.790  69.484  1.00 25.73           C  
ATOM    590  CH2 TRP A 620      -6.215   7.853  69.255  1.00 15.76           C  
ATOM    591  N   ILE A 621     -12.758   9.064  63.809  1.00 18.70           N  
ATOM    592  CA  ILE A 621     -14.167   9.203  63.452  1.00 24.22           C  
ATOM    593  C   ILE A 621     -14.999   8.158  64.189  1.00 29.86           C  
ATOM    594  O   ILE A 621     -14.681   6.961  64.167  1.00 35.74           O  
ATOM    595  CB  ILE A 621     -14.356   9.100  61.933  1.00 25.53           C  
ATOM    596  CG1 ILE A 621     -13.710  10.326  61.245  1.00 34.79           C  
ATOM    597  CG2 ILE A 621     -15.810   8.983  61.621  1.00 18.55           C  
ATOM    598  CD1 ILE A 621     -13.404  10.106  59.813  1.00 26.67           C  
ATOM    599  N   TRP A 622     -16.056   8.614  64.849  1.00 20.95           N  
ATOM    600  CA  TRP A 622     -16.874   7.719  65.659  1.00 24.72           C  
ATOM    601  C   TRP A 622     -17.576   6.727  64.757  1.00 22.50           C  
ATOM    602  O   TRP A 622     -18.143   7.125  63.733  1.00 24.83           O  
ATOM    603  CB  TRP A 622     -17.889   8.512  66.468  1.00 21.95           C  
ATOM    604  CG  TRP A 622     -18.689   7.701  67.397  1.00 32.62           C  
ATOM    605  CD1 TRP A 622     -19.983   7.310  67.226  1.00 37.78           C  
ATOM    606  CD2 TRP A 622     -18.288   7.186  68.680  1.00 24.59           C  
ATOM    607  CE2 TRP A 622     -19.393   6.508  69.227  1.00 24.44           C  
ATOM    608  CE3 TRP A 622     -17.120   7.258  69.424  1.00 20.10           C  
ATOM    609  NE1 TRP A 622     -20.410   6.588  68.320  1.00 26.02           N  
ATOM    610  CZ2 TRP A 622     -19.350   5.886  70.462  1.00 26.64           C  
ATOM    611  CZ3 TRP A 622     -17.070   6.621  70.654  1.00 25.50           C  
ATOM    612  CH2 TRP A 622     -18.170   5.957  71.165  1.00 31.71           C  
ATOM    613  N   HSE A 623     -17.453   5.439  65.079  1.00 31.70           N  
ATOM    614  CA  HSE A 623     -18.156   4.395  64.349  1.00 18.30           C  
ATOM    615  C   HSE A 623     -19.437   4.104  65.093  1.00 20.58           C  
ATOM    616  O   HSE A 623     -19.387   3.661  66.248  1.00 41.05           O  
ATOM    617  CB  HSE A 623     -17.315   3.123  64.210  1.00 23.27           C  
ATOM    618  CG  HSE A 623     -17.782   2.212  63.117  1.00 27.77           C  
ATOM    619  CD2 HSE A 623     -17.617   2.267  61.774  1.00 28.25           C  
ATOM    620  ND1 HSE A 623     -18.540   1.089  63.366  1.00 34.68           N  
ATOM    621  CE1 HSE A 623     -18.819   0.492  62.226  1.00 33.63           C  
ATOM    622  NE2 HSE A 623     -18.259   1.177  61.245  1.00 32.75           N  
ATOM    623  N   ASP A 624     -20.572   4.389  64.441  1.00 20.45           N  
ATOM    624  CA  ASP A 624     -21.859   4.296  65.126  1.00 26.58           C  
ATOM    625  C   ASP A 624     -22.166   2.864  65.531  1.00 27.89           C  
ATOM    626  O   ASP A 624     -22.614   2.618  66.662  1.00 34.36           O  
ATOM    627  CB  ASP A 624     -22.977   4.863  64.256  1.00 33.99           C  
ATOM    628  CG  ASP A 624     -23.296   6.332  64.584  1.00 51.52           C  
ATOM    629  OD1 ASP A 624     -23.484   6.639  65.790  1.00 52.04           O  
ATOM    630  OD2 ASP A 624     -23.330   7.166  63.644  1.00 51.09           O1-
ATOM    631  N   CYS A 625     -21.926   1.906  64.625  1.00 23.06           N  
ATOM    632  CA  CYS A 625     -22.232   0.503  64.917  1.00 24.67           C  
ATOM    633  C   CYS A 625     -21.384  -0.021  66.073  1.00 31.08           C  
ATOM    634  O   CYS A 625     -21.917  -0.584  67.037  1.00 26.17           O  
ATOM    635  CB  CYS A 625     -21.998  -0.341  63.683  1.00 28.66           C  
ATOM    636  SG  CYS A 625     -22.770   0.375  62.283  1.00 38.23           S  
ATOM    637  N   HSE A 626     -20.044   0.165  66.002  1.00 34.07           N  
ATOM    638  CA  HSE A 626     -19.161  -0.394  67.027  1.00 25.11           C  
ATOM    639  C   HSE A 626     -19.147   0.410  68.311  1.00 32.30           C  
ATOM    640  O   HSE A 626     -18.751  -0.126  69.348  1.00 28.99           O  
ATOM    641  CB  HSE A 626     -17.728  -0.478  66.527  1.00 18.01           C  
ATOM    642  CG  HSE A 626     -17.514  -1.450  65.411  1.00 34.04           C  
ATOM    643  CD2 HSE A 626     -18.320  -2.398  64.883  1.00 34.42           C  
ATOM    644  ND1 HSE A 626     -16.333  -1.510  64.697  1.00 31.28           N  
ATOM    645  CE1 HSE A 626     -16.417  -2.458  63.783  1.00 29.61           C  
ATOM    646  NE2 HSE A 626     -17.619  -3.002  63.863  1.00 39.28           N  
ATOM    647  N   ARG A 627     -19.524   1.692  68.248  1.00 34.88           N  
ATOM    648  CA  ARG A 627     -19.547   2.574  69.417  1.00 29.00           C  
ATOM    649  C   ARG A 627     -18.144   2.741  70.010  1.00 32.14           C  
ATOM    650  O   ARG A 627     -17.937   2.693  71.235  1.00 32.64           O  
ATOM    651  CB  ARG A 627     -20.555   2.078  70.457  1.00 24.95           C  
ATOM    652  CG  ARG A 627     -21.995   2.129  69.942  1.00 37.86           C  
ATOM    653  CD  ARG A 627     -22.991   1.381  70.837  1.00 47.62           C  
ATOM    654  NE  ARG A 627     -24.369   1.863  70.642  1.00 71.18           N  
ATOM    655  CZ  ARG A 627     -25.363   1.163  70.092  1.00 82.45           C  
ATOM    656  NH1 ARG A 627     -25.161  -0.083  69.678  1.00 87.82           N1+
ATOM    657  NH2 ARG A 627     -26.569   1.710  69.969  1.00 83.32           N  
ATOM    658  N   HSD A 628     -17.174   2.954  69.118  1.00 28.17           N  
ATOM    659  CA  HSD A 628     -15.856   3.442  69.501  1.00 22.23           C  
ATOM    660  C   HSD A 628     -15.269   4.213  68.329  1.00 32.15           C  
ATOM    661  O   HSD A 628     -15.753   4.145  67.190  1.00 27.16           O  
ATOM    662  CB  HSD A 628     -14.890   2.310  69.947  1.00 15.28           C  
ATOM    663  CG  HSD A 628     -14.711   1.207  68.942  1.00 22.64           C  
ATOM    664  CD2 HSD A 628     -14.661   1.225  67.588  1.00 13.20           C  
ATOM    665  ND1 HSD A 628     -14.548  -0.109  69.321  1.00 13.69           N  
ATOM    666  CE1 HSD A 628     -14.445  -0.863  68.230  1.00 12.74           C  
ATOM    667  NE2 HSD A 628     -14.502  -0.077  67.167  1.00 12.42           N  
ATOM    668  N   TYR A 629     -14.214   4.959  68.631  1.00 38.27           N  
ATOM    669  CA  TYR A 629     -13.569   5.771  67.627  1.00 22.30           C  
ATOM    670  C   TYR A 629     -12.704   4.909  66.722  1.00 17.63           C  
ATOM    671  O   TYR A 629     -12.121   3.918  67.153  1.00 20.78           O  
ATOM    672  CB  TYR A 629     -12.711   6.832  68.295  1.00 28.93           C  
ATOM    673  CG  TYR A 629     -13.408   8.138  68.570  1.00 30.38           C  
ATOM    674  CD1 TYR A 629     -13.645   9.066  67.565  1.00 23.34           C  
ATOM    675  CD2 TYR A 629     -13.829   8.445  69.844  1.00 27.37           C  
ATOM    676  CE1 TYR A 629     -14.246  10.287  67.852  1.00 25.17           C  
ATOM    677  CE2 TYR A 629     -14.429   9.644  70.132  1.00 27.61           C  
ATOM    678  CZ  TYR A 629     -14.651  10.554  69.136  1.00 26.50           C  
ATOM    679  OH  TYR A 629     -15.261  11.749  69.430  1.00 30.18           O  
ATOM    680  N   HSD A 630     -12.596   5.311  65.462  1.00 31.44           N  
ATOM    681  CA  HSD A 630     -11.817   4.576  64.462  1.00 12.53           C  
ATOM    682  C   HSD A 630     -10.697   5.469  63.988  1.00 21.71           C  
ATOM    683  O   HSD A 630     -10.969   6.441  63.276  1.00 20.67           O  
ATOM    684  CB  HSD A 630     -12.670   4.130  63.275  1.00 19.76           C  
ATOM    685  CG  HSD A 630     -13.444   2.878  63.557  1.00 13.63           C  
ATOM    686  CD2 HSD A 630     -13.724   2.275  64.738  1.00 24.76           C  
ATOM    687  ND1 HSD A 630     -14.052   2.122  62.582  1.00 20.65           N  
ATOM    688  CE1 HSD A 630     -14.634   1.076  63.145  1.00 19.92           C  
ATOM    689  NE2 HSD A 630     -14.464   1.153  64.458  1.00 17.56           N  
ATOM    690  N   SER A 631      -9.438   5.115  64.359  1.00 14.57           N  
ATOM    691  CA  SER A 631      -8.273   5.944  64.078  1.00 22.09           C  
ATOM    692  C   SER A 631      -7.690   5.687  62.698  1.00 31.44           C  
ATOM    693  O   SER A 631      -6.850   6.465  62.242  1.00 34.20           O  
ATOM    694  CB  SER A 631      -7.194   5.745  65.133  1.00 21.67           C  
ATOM    695  OG  SER A 631      -6.859   4.386  65.259  1.00 27.06           O  
ATOM    696  N   MET A 632      -8.133   4.654  61.991  1.00 29.98           N  
ATOM    697  CA  MET A 632      -7.692   4.441  60.618  1.00 29.50           C  
ATOM    698  C   MET A 632      -8.917   4.234  59.730  1.00 35.42           C  
ATOM    699  O   MET A 632      -9.592   3.205  59.810  1.00 28.86           O  
ATOM    700  CB  MET A 632      -6.706   3.277  60.532  1.00 32.95           C  
ATOM    701  CG  MET A 632      -5.254   3.782  60.504  1.00 40.20           C  
ATOM    702  SD  MET A 632      -4.062   2.913  59.448  1.00 45.54           S  
ATOM    703  CE  MET A 632      -4.959   2.683  57.909  1.00 36.71           C  
ATOM    704  N   GLU A 633      -9.201   5.222  58.881  1.00 27.46           N  
ATOM    705  CA  GLU A 633     -10.418   5.227  58.078  1.00 30.92           C  
ATOM    706  C   GLU A 633     -10.397   4.165  56.981  1.00 37.06           C  
ATOM    707  O   GLU A 633     -11.468   3.715  56.553  1.00 40.62           O  
ATOM    708  CB  GLU A 633     -10.610   6.622  57.472  1.00 24.97           C  
ATOM    709  CG  GLU A 633     -11.918   6.841  56.726  1.00 45.01           C  
ATOM    710  CD  GLU A 633     -12.034   8.262  56.156  1.00 57.85           C  
ATOM    711  OE1 GLU A 633     -13.062   8.579  55.509  1.00 66.62           O  
ATOM    712  OE2 GLU A 633     -11.090   9.057  56.363  1.00 58.64           O1-
ATOM    713  N   VAL A 634      -9.217   3.761  56.506  1.00 27.64           N  
ATOM    714  CA  VAL A 634      -9.134   2.706  55.498  1.00 29.02           C  
ATOM    715  C   VAL A 634      -8.051   1.733  55.920  1.00 28.59           C  
ATOM    716  O   VAL A 634      -6.949   1.722  55.353  1.00 33.40           O  
ATOM    717  CB  VAL A 634      -8.861   3.230  54.076  1.00 30.94           C  
ATOM    718  CG1 VAL A 634      -9.064   2.061  53.044  1.00 16.17           C  
ATOM    719  CG2 VAL A 634      -9.786   4.394  53.745  1.00 19.95           C  
ATOM    720  N   PHE A 635      -8.375   0.913  56.925  1.00 18.90           N  
ATOM    721  CA  PHE A 635      -7.439  -0.083  57.413  1.00 19.28           C  
ATOM    722  C   PHE A 635      -7.361  -1.312  56.515  1.00 22.46           C  
ATOM    723  O   PHE A 635      -6.298  -1.942  56.436  1.00 24.40           O  
ATOM    724  CB  PHE A 635      -7.812  -0.513  58.827  1.00 18.46           C  
ATOM    725  CG  PHE A 635      -6.657  -1.057  59.579  1.00 12.60           C  
ATOM    726  CD1 PHE A 635      -5.472  -0.333  59.632  1.00 16.82           C  
ATOM    727  CD2 PHE A 635      -6.720  -2.282  60.196  1.00  8.73           C  
ATOM    728  CE1 PHE A 635      -4.379  -0.819  60.321  1.00 18.83           C  
ATOM    729  CE2 PHE A 635      -5.627  -2.786  60.879  1.00 14.05           C  
ATOM    730  CZ  PHE A 635      -4.448  -2.059  60.937  1.00  9.04           C  
ATOM    731  N   THR A 636      -8.452  -1.698  55.848  1.00 16.82           N  
ATOM    732  CA  THR A 636      -8.420  -2.930  55.065  1.00 20.80           C  
ATOM    733  C   THR A 636      -9.207  -2.762  53.771  1.00 25.97           C  
ATOM    734  O   THR A 636     -10.162  -1.986  53.711  1.00 24.61           O  
ATOM    735  CB  THR A 636      -8.999  -4.157  55.820  1.00 24.44           C  
ATOM    736  CG2 THR A 636      -8.339  -4.376  57.180  1.00 15.89           C  
ATOM    737  OG1 THR A 636     -10.408  -4.004  56.007  1.00 26.16           O  
ATOM    738  N   HSP A 637      -8.791  -3.513  52.751  1.00 26.16           N  
ATOM    739  CA  HSP A 637      -9.617  -3.843  51.603  1.00 20.72           C  
ATOM    740  C   HSP A 637     -10.137  -5.274  51.740  1.00 26.00           C  
ATOM    741  O   HSP A 637      -9.351  -6.220  51.887  1.00 31.73           O  
ATOM    742  CB  HSP A 637      -8.850  -3.740  50.289  1.00 23.74           C  
ATOM    743  CG  HSP A 637      -8.527  -2.347  49.880  1.00 20.01           C  
ATOM    744  CD2 HSP A 637      -8.017  -1.868  48.731  1.00 15.88           C  
ATOM    745  ND1 HSP A 637      -8.775  -1.253  50.678  1.00 25.51           N  
ATOM    746  CE1 HSP A 637      -8.416  -0.156  50.040  1.00 15.07           C  
ATOM    747  NE2 HSP A 637      -7.940  -0.504  48.862  1.00 29.17           N  
ATOM    748  N   TYR A 638     -11.455  -5.418  51.662  1.00 17.53           N  
ATOM    749  CA  TYR A 638     -12.142  -6.697  51.714  1.00 13.05           C  
ATOM    750  C   TYR A 638     -12.724  -6.885  50.327  1.00 20.91           C  
ATOM    751  O   TYR A 638     -13.502  -6.037  49.883  1.00 21.07           O  
ATOM    752  CB  TYR A 638     -13.256  -6.691  52.793  1.00 20.08           C  
ATOM    753  CG  TYR A 638     -12.839  -6.682  54.298  1.00 11.66           C  
ATOM    754  CD1 TYR A 638     -11.531  -6.974  54.685  1.00 18.07           C  
ATOM    755  CD2 TYR A 638     -13.790  -6.428  55.321  1.00 30.43           C  
ATOM    756  CE1 TYR A 638     -11.164  -6.984  56.026  1.00 13.30           C  
ATOM    757  CE2 TYR A 638     -13.422  -6.408  56.693  1.00 10.61           C  
ATOM    758  CZ  TYR A 638     -12.101  -6.706  57.009  1.00 19.49           C  
ATOM    759  OH  TYR A 638     -11.692  -6.728  58.315  1.00 22.08           O  
ATOM    760  N   ASP A 639     -12.363  -7.983  49.654  1.00 17.85           N  
ATOM    761  CA  ASP A 639     -12.865  -8.196  48.311  1.00 25.28           C  
ATOM    762  C   ASP A 639     -13.061  -9.675  48.024  1.00 30.17           C  
ATOM    763  O   ASP A 639     -12.328 -10.534  48.531  1.00 28.91           O  
ATOM    764  CB  ASP A 639     -11.920  -7.598  47.263  1.00 17.43           C  
ATOM    765  CG  ASP A 639     -11.945  -6.096  47.254  1.00 27.41           C  
ATOM    766  OD1 ASP A 639     -12.893  -5.502  46.686  1.00 33.76           O  
ATOM    767  OD2 ASP A 639     -11.003  -5.497  47.809  1.00 42.42           O1-
ATOM    768  N   LEU A 640     -14.060  -9.951  47.188  1.00 26.13           N  
ATOM    769  CA  LEU A 640     -14.187 -11.221  46.492  1.00 23.32           C  
ATOM    770  C   LEU A 640     -13.979 -10.980  44.995  1.00 30.73           C  
ATOM    771  O   LEU A 640     -14.541 -10.035  44.432  1.00 40.77           O  
ATOM    772  CB  LEU A 640     -15.554 -11.828  46.781  1.00 27.23           C  
ATOM    773  CG  LEU A 640     -15.795 -13.282  46.385  1.00 25.17           C  
ATOM    774  CD1 LEU A 640     -15.233 -14.251  47.426  1.00 22.54           C  
ATOM    775  CD2 LEU A 640     -17.318 -13.454  46.206  1.00 22.87           C  
ATOM    776  N   LEU A 641     -13.169 -11.825  44.354  1.00 22.69           N  
ATOM    777  CA  LEU A 641     -12.641 -11.528  43.030  1.00 32.60           C  
ATOM    778  C   LEU A 641     -12.842 -12.691  42.083  1.00 34.08           C  
ATOM    779  O   LEU A 641     -12.781 -13.854  42.486  1.00 37.07           O  
ATOM    780  CB  LEU A 641     -11.134 -11.262  43.054  1.00 23.98           C  
ATOM    781  CG  LEU A 641     -10.531 -10.246  43.985  1.00 33.61           C  
ATOM    782  CD1 LEU A 641      -9.025 -10.391  43.857  1.00 28.33           C  
ATOM    783  CD2 LEU A 641     -10.980  -8.834  43.600  1.00 36.61           C  
ATOM    784  N   ASN A 642     -13.022 -12.380  40.804  1.00 40.07           N  
ATOM    785  CA  ASN A 642     -12.964 -13.399  39.770  1.00 39.53           C  
ATOM    786  C   ASN A 642     -11.554 -13.977  39.806  1.00 37.02           C  
ATOM    787  O   ASN A 642     -10.650 -13.371  40.382  1.00 37.29           O  
ATOM    788  CB  ASN A 642     -13.259 -12.795  38.397  1.00 57.43           C  
ATOM    789  CG  ASN A 642     -14.670 -13.085  37.923  1.00 81.79           C  
ATOM    790  ND2 ASN A 642     -15.284 -14.115  38.493  1.00 87.22           N  
ATOM    791  OD1 ASN A 642     -15.200 -12.393  37.055  1.00 93.94           O  
ATOM    792  N   LEU A 643     -11.360 -15.143  39.204  1.00 45.24           N  
ATOM    793  CA  LEU A 643     -10.063 -15.805  39.261  1.00 49.92           C  
ATOM    794  C   LEU A 643      -9.003 -15.049  38.462  1.00 54.45           C  
ATOM    795  O   LEU A 643      -7.817 -15.123  38.793  1.00 53.50           O  
ATOM    796  CB  LEU A 643     -10.187 -17.254  38.802  1.00 55.56           C  
ATOM    797  CG  LEU A 643     -10.263 -18.263  39.957  1.00 55.28           C  
ATOM    798  CD1 LEU A 643     -10.977 -19.551  39.566  1.00 48.63           C  
ATOM    799  CD2 LEU A 643      -8.862 -18.574  40.469  1.00 66.75           C  
ATOM    800  N   ASN A 644      -9.444 -14.274  37.478  1.00 66.61           N  
ATOM    801  CA  ASN A 644      -8.545 -13.409  36.727  1.00 69.64           C  
ATOM    802  C   ASN A 644      -8.031 -12.247  37.580  1.00 61.73           C  
ATOM    803  O   ASN A 644      -6.963 -11.698  37.307  1.00 62.53           O  
ATOM    804  CB  ASN A 644      -9.242 -12.873  35.474  1.00 82.30           C  
ATOM    805  CG  ASN A 644     -10.649 -12.385  35.754  1.00104.72           C  
ATOM    806  ND2 ASN A 644     -11.550 -12.596  34.802  1.00129.15           N  
ATOM    807  OD1 ASN A 644     -10.925 -11.825  36.816  1.00103.15           O  
ATOM    808  N   GLY A 645      -8.787 -11.871  38.611  1.00 55.70           N  
ATOM    809  CA  GLY A 645      -8.389 -10.777  39.466  1.00 45.51           C  
ATOM    810  C   GLY A 645      -9.257  -9.538  39.445  1.00 39.57           C  
ATOM    811  O   GLY A 645      -8.920  -8.571  40.131  1.00 46.00           O  
ATOM    812  N   THR A 646     -10.340  -9.513  38.681  1.00 35.02           N  
ATOM    813  CA  THR A 646     -11.240  -8.368  38.708  1.00 40.66           C  
ATOM    814  C   THR A 646     -12.382  -8.648  39.674  1.00 37.39           C  
ATOM    815  O   THR A 646     -12.863  -9.779  39.766  1.00 40.12           O  
ATOM    816  CB  THR A 646     -11.795  -8.027  37.325  1.00 51.56           C  
ATOM    817  CG2 THR A 646     -10.649  -7.905  36.323  1.00 64.43           C  
ATOM    818  OG1 THR A 646     -12.697  -9.051  36.907  1.00 53.59           O  
ATOM    819  N   LYS A 647     -12.794  -7.612  40.404  1.00 37.28           N  
ATOM    820  CA  LYS A 647     -13.745  -7.786  41.490  1.00 36.05           C  
ATOM    821  C   LYS A 647     -15.052  -8.355  40.959  1.00 43.10           C  
ATOM    822  O   LYS A 647     -15.563  -7.920  39.926  1.00 33.27           O  
ATOM    823  CB  LYS A 647     -14.013  -6.446  42.171  1.00 32.49           C  
ATOM    824  CG  LYS A 647     -12.799  -5.729  42.716  1.00 30.66           C  
ATOM    825  CD  LYS A 647     -13.259  -4.422  43.291  1.00 29.75           C  
ATOM    826  CE  LYS A 647     -12.165  -3.703  44.051  1.00 40.15           C  
ATOM    827  NZ  LYS A 647     -12.777  -2.676  44.963  1.00 52.60           N1+
ATOM    828  N   VAL A 648     -15.592  -9.336  41.672  1.00 41.93           N  
ATOM    829  CA  VAL A 648     -16.897  -9.908  41.348  1.00 36.69           C  
ATOM    830  C   VAL A 648     -17.905  -9.355  42.349  1.00 39.48           C  
ATOM    831  O   VAL A 648     -19.070  -9.103  42.015  1.00 52.03           O  
ATOM    832  CB  VAL A 648     -16.848 -11.445  41.360  1.00 34.33           C  
ATOM    833  CG1 VAL A 648     -18.213 -11.992  41.473  1.00 28.97           C  
ATOM    834  CG2 VAL A 648     -16.187 -11.941  40.061  1.00 37.13           C  
ATOM    835  N   ALA A 649     -17.456  -9.144  43.578  1.00 35.52           N  
ATOM    836  CA  ALA A 649     -18.218  -8.356  44.528  1.00 38.38           C  
ATOM    837  C   ALA A 649     -17.792  -6.898  44.438  1.00 35.87           C  
ATOM    838  O   ALA A 649     -16.818  -6.541  43.783  1.00 40.97           O  
ATOM    839  CB  ALA A 649     -18.024  -8.888  45.944  1.00 39.06           C  
ATOM    840  N   GLU A 650     -18.538  -6.047  45.115  1.00 37.15           N  
ATOM    841  CA  GLU A 650     -18.141  -4.652  45.208  1.00 30.86           C  
ATOM    842  C   GLU A 650     -17.084  -4.451  46.287  1.00 30.69           C  
ATOM    843  O   GLU A 650     -16.268  -3.527  46.198  1.00 25.21           O  
ATOM    844  CB  GLU A 650     -19.394  -3.818  45.471  1.00 24.88           C  
ATOM    845  CG  GLU A 650     -19.226  -2.322  45.585  1.00 43.38           C  
ATOM    846  CD  GLU A 650     -20.567  -1.638  45.808  1.00 54.40           C  
ATOM    847  OE1 GLU A 650     -20.657  -0.759  46.692  1.00 49.57           O  
ATOM    848  OE2 GLU A 650     -21.536  -2.023  45.106  1.00 58.78           O1-
ATOM    849  N   GLY A 651     -17.088  -5.294  47.313  1.00 23.52           N  
ATOM    850  CA  GLY A 651     -16.058  -5.236  48.329  1.00 25.53           C  
ATOM    851  C   GLY A 651     -16.191  -3.997  49.198  1.00 31.17           C  
ATOM    852  O   GLY A 651     -17.055  -3.153  48.998  1.00 29.07           O  
ATOM    853  N   HSD A 652     -15.295  -3.892  50.185  1.00 31.11           N  
ATOM    854  CA  HSD A 652     -15.380  -2.825  51.181  1.00 31.52           C  
ATOM    855  C   HSD A 652     -13.996  -2.382  51.640  1.00 36.33           C  
ATOM    856  O   HSD A 652     -13.000  -3.111  51.540  1.00 30.41           O  
ATOM    857  CB  HSD A 652     -16.215  -3.255  52.399  1.00 30.43           C  
ATOM    858  CG  HSD A 652     -17.511  -3.914  52.033  1.00 41.12           C  
ATOM    859  CD2 HSD A 652     -17.806  -5.204  51.750  1.00 45.53           C  
ATOM    860  ND1 HSD A 652     -18.687  -3.210  51.881  1.00 51.15           N  
ATOM    861  CE1 HSD A 652     -19.653  -4.040  51.537  1.00 51.68           C  
ATOM    862  NE2 HSD A 652     -19.146  -5.257  51.451  1.00 47.56           N  
ATOM    863  N   LYS A 653     -13.981  -1.169  52.171  1.00 31.35           N  
ATOM    864  CA  LYS A 653     -12.832  -0.476  52.735  1.00 23.74           C  
ATOM    865  C   LYS A 653     -13.162  -0.265  54.211  1.00 24.09           C  
ATOM    866  O   LYS A 653     -13.656   0.793  54.599  1.00 27.53           O  
ATOM    867  CB  LYS A 653     -12.590   0.943  51.998  1.00 19.04           C  
ATOM    868  CG  LYS A 653     -11.770   0.937  50.712  1.00 37.85           C  
ATOM    869  CD  LYS A 653     -12.476   0.298  49.542  1.00 41.69           C  
ATOM    870  CE  LYS A 653     -11.488   0.020  48.428  1.00 50.96           C  
ATOM    871  NZ  LYS A 653     -12.158  -0.130  47.095  1.00 60.24           N1+
ATOM    872  N   ALA A 654     -12.882  -1.251  55.043  1.00 16.31           N  
ATOM    873  CA  ALA A 654     -13.243  -1.061  56.433  1.00 15.83           C  
ATOM    874  C   ALA A 654     -12.347  -0.011  57.131  1.00 26.48           C  
ATOM    875  O   ALA A 654     -11.222   0.296  56.716  1.00 28.23           O  
ATOM    876  CB  ALA A 654     -13.207  -2.402  57.150  1.00 10.47           C  
ATOM    877  N   SER A 655     -12.871   0.522  58.228  1.00 22.42           N  
ATOM    878  CA  SER A 655     -12.149   1.396  59.141  1.00 25.96           C  
ATOM    879  C   SER A 655     -12.087   0.700  60.486  1.00 21.15           C  
ATOM    880  O   SER A 655     -12.957  -0.107  60.809  1.00 16.21           O  
ATOM    881  CB  SER A 655     -12.871   2.725  59.324  1.00 31.81           C  
ATOM    882  OG  SER A 655     -14.045   2.435  60.040  1.00 18.46           O  
ATOM    883  N   PHE A 656     -11.087   1.056  61.286  1.00 25.96           N  
ATOM    884  CA  PHE A 656     -10.704   0.191  62.384  1.00 22.83           C  
ATOM    885  C   PHE A 656     -10.370   0.994  63.617  1.00 32.33           C  
ATOM    886  O   PHE A 656      -9.676   2.005  63.521  1.00 35.01           O  
ATOM    887  CB  PHE A 656      -9.495  -0.648  62.004  1.00 22.27           C  
ATOM    888  CG  PHE A 656      -9.843  -2.044  61.589  1.00 25.11           C  
ATOM    889  CD1 PHE A 656     -10.406  -2.295  60.365  1.00 32.85           C  
ATOM    890  CD2 PHE A 656      -9.596  -3.112  62.423  1.00 30.36           C  
ATOM    891  CE1 PHE A 656     -10.723  -3.583  59.987  1.00 22.24           C  
ATOM    892  CE2 PHE A 656      -9.893  -4.407  62.029  1.00 23.58           C  
ATOM    893  CZ  PHE A 656     -10.484  -4.627  60.832  1.00 16.86           C  
ATOM    894  N   CYS A 657     -10.905   0.554  64.753  1.00 24.91           N  
ATOM    895  CA  CYS A 657     -10.310   0.797  66.064  1.00 14.76           C  
ATOM    896  C   CYS A 657      -9.047  -0.043  66.163  1.00 23.65           C  
ATOM    897  O   CYS A 657      -9.104  -1.237  65.862  1.00 21.60           O  
ATOM    898  CB  CYS A 657     -11.286   0.375  67.176  1.00 24.91           C  
ATOM    899  SG  CYS A 657     -10.494  -0.361  68.613  1.00 32.16           S  
ATOM    900  N   LEU A 658      -7.933   0.554  66.623  1.00 18.50           N  
ATOM    901  CA  LEU A 658      -6.606  -0.074  66.670  1.00 12.12           C  
ATOM    902  C   LEU A 658      -6.177  -0.255  68.121  1.00 13.29           C  
ATOM    903  O   LEU A 658      -5.778   0.719  68.764  1.00 25.53           O  
ATOM    904  CB  LEU A 658      -5.583   0.786  65.958  1.00 10.03           C  
ATOM    905  CG  LEU A 658      -5.618   0.896  64.420  1.00 13.64           C  
ATOM    906  CD1 LEU A 658      -4.466   1.733  64.004  1.00 10.12           C  
ATOM    907  CD2 LEU A 658      -5.481  -0.488  63.777  1.00 12.88           C  
ATOM    908  N   GLU A 659      -6.290  -1.472  68.658  1.00 13.27           N  
ATOM    909  CA  GLU A 659      -6.019  -1.748  70.069  1.00 22.62           C  
ATOM    910  C   GLU A 659      -5.445  -3.162  70.228  1.00 23.32           C  
ATOM    911  O   GLU A 659      -5.381  -3.953  69.279  1.00 36.12           O  
ATOM    912  CB  GLU A 659      -7.267  -1.610  70.927  1.00 29.99           C  
ATOM    913  CG  GLU A 659      -8.108  -2.869  70.925  1.00 30.86           C  
ATOM    914  CD  GLU A 659      -9.561  -2.672  71.383  1.00 30.68           C  
ATOM    915  OE1 GLU A 659     -10.361  -3.592  71.118  1.00 35.89           O  
ATOM    916  OE2 GLU A 659      -9.911  -1.636  72.010  1.00 30.49           O1-
ATOM    917  N   ASP A 660      -5.008  -3.479  71.456  1.00 14.27           N  
ATOM    918  CA  ASP A 660      -4.380  -4.764  71.735  1.00 20.37           C  
ATOM    919  C   ASP A 660      -5.424  -5.668  72.361  1.00 25.94           C  
ATOM    920  O   ASP A 660      -5.733  -5.523  73.551  1.00 32.44           O  
ATOM    921  CB  ASP A 660      -3.212  -4.615  72.702  1.00 26.48           C  
ATOM    922  CG  ASP A 660      -2.186  -3.691  72.222  1.00 20.00           C  
ATOM    923  OD1 ASP A 660      -1.882  -3.730  70.997  1.00 27.12           O  
ATOM    924  OD2 ASP A 660      -1.681  -2.942  73.090  1.00 18.60           O1-
ATOM    925  N   THR A 661      -5.952  -6.612  71.598  1.00 27.71           N  
ATOM    926  CA  THR A 661      -6.988  -7.372  72.285  1.00 25.08           C  
ATOM    927  C   THR A 661      -6.407  -8.550  73.035  1.00 28.82           C  
ATOM    928  O   THR A 661      -6.897  -8.893  74.113  1.00 37.89           O  
ATOM    929  CB  THR A 661      -8.101  -7.823  71.318  1.00 21.66           C  
ATOM    930  CG2 THR A 661      -7.753  -7.541  69.933  1.00 12.29           C  
ATOM    931  OG1 THR A 661      -8.402  -9.218  71.487  1.00 27.01           O  
ATOM    932  N   GLU A 662      -5.352  -9.149  72.503  1.00 22.66           N  
ATOM    933  CA  GLU A 662      -4.588 -10.158  73.219  1.00 27.90           C  
ATOM    934  C   GLU A 662      -3.132 -10.083  72.775  1.00 26.01           C  
ATOM    935  O   GLU A 662      -2.841  -9.710  71.640  1.00 43.16           O  
ATOM    936  CB  GLU A 662      -5.151 -11.561  72.967  1.00 27.66           C  
ATOM    937  CG  GLU A 662      -5.236 -12.428  74.197  1.00 40.33           C  
ATOM    938  CD  GLU A 662      -5.352 -13.908  73.851  1.00 56.46           C  
ATOM    939  OE1 GLU A 662      -4.374 -14.663  74.090  1.00 46.63           O  
ATOM    940  OE2 GLU A 662      -6.419 -14.307  73.333  1.00 59.60           O1-
ATOM    941  N   CYS A 663      -2.215 -10.446  73.667  1.00 27.74           N  
ATOM    942  CA  CYS A 663      -0.793 -10.410  73.349  1.00 29.63           C  
ATOM    943  C   CYS A 663      -0.163 -11.779  73.500  1.00 32.90           C  
ATOM    944  O   CYS A 663      -0.711 -12.675  74.137  1.00 39.01           O  
ATOM    945  CB  CYS A 663      -0.040  -9.429  74.231  1.00 30.38           C  
ATOM    946  SG  CYS A 663      -0.676  -7.804  74.080  1.00 30.36           S  
ATOM    947  N   GLU A 664       1.010 -11.923  72.905  1.00 36.07           N  
ATOM    948  CA  GLU A 664       1.701 -13.196  72.936  1.00 28.31           C  
ATOM    949  C   GLU A 664       2.412 -13.384  74.261  1.00 23.76           C  
ATOM    950  O   GLU A 664       2.759 -12.427  74.937  1.00 30.53           O  
ATOM    951  CB  GLU A 664       2.691 -13.298  71.780  1.00 21.49           C  
ATOM    952  CG  GLU A 664       2.896 -14.725  71.309  1.00 43.77           C  
ATOM    953  CD  GLU A 664       2.245 -15.014  69.964  1.00 51.17           C  
ATOM    954  OE1 GLU A 664       2.236 -14.104  69.093  1.00 52.69           O  
ATOM    955  OE2 GLU A 664       1.753 -16.158  69.786  1.00 63.89           O1-
ATOM    956  N   GLY A 665       2.560 -14.639  74.652  1.00 33.20           N  
ATOM    957  CA  GLY A 665       3.257 -14.960  75.886  1.00 36.89           C  
ATOM    958  C   GLY A 665       2.818 -14.105  77.058  1.00 39.39           C  
ATOM    959  O   GLY A 665       1.638 -14.048  77.426  1.00 42.86           O  
ATOM    960  N   ASP A 666       3.791 -13.425  77.638  1.00 41.59           N  
ATOM    961  CA  ASP A 666       3.634 -12.616  78.827  1.00 47.53           C  
ATOM    962  C   ASP A 666       3.606 -11.126  78.517  1.00 40.57           C  
ATOM    963  O   ASP A 666       3.662 -10.325  79.463  1.00 37.68           O  
ATOM    964  CB  ASP A 666       4.791 -12.912  79.780  1.00 70.91           C  
ATOM    965  CG  ASP A 666       6.149 -12.737  79.097  1.00 86.14           C  
ATOM    966  OD1 ASP A 666       6.499 -13.591  78.244  1.00 90.57           O  
ATOM    967  OD2 ASP A 666       6.844 -11.727  79.385  1.00 88.35           O1-
ATOM    968  N   ILE A 667       3.587 -10.741  77.225  1.00 30.18           N  
ATOM    969  CA  ILE A 667       3.459  -9.332  76.834  1.00 36.26           C  
ATOM    970  C   ILE A 667       2.206  -8.715  77.450  1.00 34.96           C  
ATOM    971  O   ILE A 667       1.200  -9.397  77.695  1.00 44.87           O  
ATOM    972  CB  ILE A 667       3.410  -9.166  75.304  1.00 35.47           C  
ATOM    973  CG1 ILE A 667       4.445 -10.071  74.620  1.00 35.62           C  
ATOM    974  CG2 ILE A 667       3.551  -7.672  74.888  1.00 28.12           C  
ATOM    975  CD1 ILE A 667       5.589  -9.385  73.987  1.00 34.09           C  
ATOM    976  N   GLN A 668       2.266  -7.407  77.692  1.00 32.45           N  
ATOM    977  CA  GLN A 668       1.211  -6.687  78.395  1.00 25.59           C  
ATOM    978  C   GLN A 668       0.386  -5.871  77.413  1.00 24.67           C  
ATOM    979  O   GLN A 668       0.935  -4.991  76.739  1.00 35.46           O  
ATOM    980  CB  GLN A 668       1.826  -5.769  79.442  1.00 34.41           C  
ATOM    981  CG  GLN A 668       2.338  -6.537  80.600  1.00 43.95           C  
ATOM    982  CD  GLN A 668       1.192  -7.131  81.359  1.00 50.28           C  
ATOM    983  NE2 GLN A 668       0.538  -6.305  82.168  1.00 53.44           N  
ATOM    984  OE1 GLN A 668       0.863  -8.312  81.196  1.00 44.17           O  
ATOM    985  N   LYS A 669      -0.924  -6.162  77.331  1.00 28.08           N  
ATOM    986  CA  LYS A 669      -1.839  -5.323  76.555  1.00 26.75           C  
ATOM    987  C   LYS A 669      -1.697  -3.855  76.956  1.00 28.63           C  
ATOM    988  O   LYS A 669      -1.614  -3.534  78.147  1.00 31.66           O  
ATOM    989  CB  LYS A 669      -3.292  -5.746  76.777  1.00 22.79           C  
ATOM    990  CG  LYS A 669      -3.621  -7.179  76.508  1.00 31.11           C  
ATOM    991  CD  LYS A 669      -5.142  -7.353  76.490  1.00 40.00           C  
ATOM    992  CE  LYS A 669      -5.625  -8.323  77.545  1.00 48.88           C  
ATOM    993  NZ  LYS A 669      -6.671  -7.691  78.393  1.00 51.41           N1+
ATOM    994  N   ASN A 670      -1.692  -2.957  75.956  1.00 21.93           N  
ATOM    995  CA  ASN A 670      -1.598  -1.515  76.223  1.00 29.19           C  
ATOM    996  C   ASN A 670      -2.741  -0.710  75.613  1.00 21.94           C  
ATOM    997  O   ASN A 670      -3.545  -0.149  76.354  1.00 33.69           O  
ATOM    998  CB  ASN A 670      -0.242  -0.973  75.762  1.00 21.37           C  
ATOM    999  CG  ASN A 670      -0.145   0.543  75.888  1.00 30.83           C  
ATOM   1000  ND2 ASN A 670       0.709   1.157  75.083  1.00 31.38           N  
ATOM   1001  OD1 ASN A 670      -0.851   1.149  76.682  1.00 39.31           O  
ATOM   1002  N   TYR A 671      -2.832  -0.599  74.297  1.00 15.68           N  
ATOM   1003  CA  TYR A 671      -3.783   0.320  73.667  1.00 19.13           C  
ATOM   1004  C   TYR A 671      -5.225  -0.169  73.824  1.00 22.79           C  
ATOM   1005  O   TYR A 671      -5.497  -1.375  73.797  1.00 29.19           O  
ATOM   1006  CB  TYR A 671      -3.432   0.480  72.178  1.00 23.37           C  
ATOM   1007  CG  TYR A 671      -2.027   0.990  71.987  1.00 22.55           C  
ATOM   1008  CD1 TYR A 671      -1.683   2.262  72.399  1.00 36.11           C  
ATOM   1009  CD2 TYR A 671      -1.034   0.194  71.441  1.00 20.65           C  
ATOM   1010  CE1 TYR A 671      -0.390   2.727  72.258  1.00 41.66           C  
ATOM   1011  CE2 TYR A 671       0.253   0.645  71.305  1.00 21.81           C  
ATOM   1012  CZ  TYR A 671       0.571   1.922  71.709  1.00 35.69           C  
ATOM   1013  OH  TYR A 671       1.835   2.440  71.560  1.00 34.74           O  
ATOM   1014  N   GLU A 672      -6.154   0.782  73.958  1.00 24.88           N  
ATOM   1015  CA  GLU A 672      -7.567   0.500  74.206  1.00 26.28           C  
ATOM   1016  C   GLU A 672      -8.422   1.630  73.635  1.00 28.57           C  
ATOM   1017  O   GLU A 672      -8.138   2.801  73.887  1.00 27.90           O  
ATOM   1018  CB  GLU A 672      -7.820   0.340  75.717  1.00 40.00           C  
ATOM   1019  CG  GLU A 672      -9.107  -0.400  76.098  1.00 40.43           C  
ATOM   1020  CD  GLU A 672      -9.254  -0.604  77.623  1.00 45.49           C  
ATOM   1021  OE1 GLU A 672      -9.305   0.384  78.376  1.00 47.01           O  
ATOM   1022  OE2 GLU A 672      -9.315  -1.763  78.074  1.00 50.50           O1-
ATOM   1023  N   CYS A 673      -9.489   1.275  72.908  1.00 32.79           N  
ATOM   1024  CA  CYS A 673     -10.331   2.261  72.220  1.00 35.95           C  
ATOM   1025  C   CYS A 673     -11.377   2.912  73.130  1.00 33.13           C  
ATOM   1026  O   CYS A 673     -11.687   4.097  72.979  1.00 45.54           O  
ATOM   1027  CB  CYS A 673     -10.998   1.600  71.013  1.00 28.71           C  
ATOM   1028  SG  CYS A 673      -9.777   1.205  69.698  1.00 38.33           S  
ATOM   1029  N   ALA A 674     -11.891   2.153  74.091  1.00 33.10           N  
ATOM   1030  CA  ALA A 674     -13.026   2.416  74.972  1.00 33.47           C  
ATOM   1031  C   ALA A 674     -13.302   3.862  75.351  1.00 43.21           C  
ATOM   1032  O   ALA A 674     -14.436   4.321  75.180  1.00 58.02           O  
ATOM   1033  CB  ALA A 674     -12.849   1.634  76.272  1.00 23.15           C  
ATOM   1034  N   ASN A 675     -12.345   4.566  75.951  1.00 25.97           N  
ATOM   1035  CA  ASN A 675     -12.720   5.896  76.434  1.00 34.16           C  
ATOM   1036  C   ASN A 675     -11.918   6.965  75.714  1.00 27.88           C  
ATOM   1037  O   ASN A 675     -11.164   7.728  76.335  1.00 31.08           O  
ATOM   1038  CB  ASN A 675     -12.538   6.047  77.945  1.00 31.77           C  
ATOM   1039  CG  ASN A 675     -13.458   5.131  78.731  1.00 39.67           C  
ATOM   1040  ND2 ASN A 675     -12.974   3.942  79.099  1.00 41.59           N  
ATOM   1041  OD1 ASN A 675     -14.600   5.474  78.969  1.00 37.75           O  
ATOM   1042  N   PHE A 676     -12.068   7.011  74.393  1.00 29.61           N  
ATOM   1043  CA  PHE A 676     -11.193   7.813  73.540  1.00 25.62           C  
ATOM   1044  C   PHE A 676      -9.735   7.466  73.822  1.00 31.36           C  
ATOM   1045  O   PHE A 676      -8.848   8.323  73.760  1.00 33.42           O  
ATOM   1046  CB  PHE A 676     -11.453   9.315  73.716  1.00 21.74           C  
ATOM   1047  CG  PHE A 676     -11.388  10.076  72.442  1.00 23.99           C  
ATOM   1048  CD1 PHE A 676     -10.885   9.483  71.304  1.00 19.65           C  
ATOM   1049  CD2 PHE A 676     -11.835  11.364  72.361  1.00 23.02           C  
ATOM   1050  CE1 PHE A 676     -10.842  10.177  70.107  1.00 19.58           C  
ATOM   1051  CE2 PHE A 676     -11.788  12.059  71.169  1.00 22.96           C  
ATOM   1052  CZ  PHE A 676     -11.276  11.468  70.049  1.00 26.37           C  
ATOM   1053  N   GLY A 677      -9.489   6.211  74.194  1.00 18.78           N  
ATOM   1054  CA  GLY A 677      -8.136   5.801  74.520  1.00 18.39           C  
ATOM   1055  C   GLY A 677      -7.215   5.901  73.315  1.00 21.00           C  
ATOM   1056  O   GLY A 677      -7.644   5.906  72.153  1.00 27.51           O  
ATOM   1057  N   ASP A 678      -5.926   6.034  73.614  1.00 25.85           N  
ATOM   1058  CA  ASP A 678      -4.875   5.932  72.625  1.00 26.40           C  
ATOM   1059  C   ASP A 678      -5.031   4.659  71.822  1.00 31.07           C  
ATOM   1060  O   ASP A 678      -5.330   3.601  72.377  1.00 25.53           O  
ATOM   1061  CB  ASP A 678      -3.527   5.931  73.341  1.00 25.32           C  
ATOM   1062  CG  ASP A 678      -2.933   7.288  73.414  1.00 44.56           C  
ATOM   1063  OD1 ASP A 678      -2.746   7.881  72.320  1.00 55.85           O  
ATOM   1064  OD2 ASP A 678      -2.693   7.769  74.554  1.00 49.49           O1-
ATOM   1065  N   GLN A 679      -4.787   4.751  70.518  1.00 19.25           N  
ATOM   1066  CA  GLN A 679      -4.989   3.610  69.644  1.00 18.33           C  
ATOM   1067  C   GLN A 679      -3.678   3.187  69.000  1.00 34.85           C  
ATOM   1068  O   GLN A 679      -2.775   3.986  68.805  1.00 24.68           O  
ATOM   1069  CB  GLN A 679      -6.049   3.905  68.583  1.00 12.49           C  
ATOM   1070  CG  GLN A 679      -7.418   4.239  69.222  1.00 15.06           C  
ATOM   1071  CD  GLN A 679      -8.584   4.024  68.246  1.00 18.55           C  
ATOM   1072  NE2 GLN A 679      -9.718   4.638  68.527  1.00 28.04           N  
ATOM   1073  OE1 GLN A 679      -8.421   3.382  67.210  1.00 18.53           O  
ATOM   1074  N   GLY A 680      -3.600   1.912  68.673  1.00 43.35           N  
ATOM   1075  CA  GLY A 680      -2.375   1.308  68.200  1.00 25.52           C  
ATOM   1076  C   GLY A 680      -2.403  -0.161  68.519  1.00 29.82           C  
ATOM   1077  O   GLY A 680      -3.262  -0.623  69.263  1.00 32.24           O  
ATOM   1078  N   ILE A 681      -1.463  -0.901  67.919  1.00 23.09           N  
ATOM   1079  CA  ILE A 681      -1.270  -2.323  68.201  1.00 20.63           C  
ATOM   1080  C   ILE A 681       0.167  -2.537  68.687  1.00 28.20           C  
ATOM   1081  O   ILE A 681       1.124  -2.268  67.955  1.00 22.72           O  
ATOM   1082  CB  ILE A 681      -1.544  -3.188  66.970  1.00 22.78           C  
ATOM   1083  CG1 ILE A 681      -2.863  -2.831  66.339  1.00 18.67           C  
ATOM   1084  CG2 ILE A 681      -1.517  -4.672  67.358  1.00 11.19           C  
ATOM   1085  CD1 ILE A 681      -3.117  -3.658  65.116  1.00 24.37           C  
ATOM   1086  N   THR A 682       0.316  -3.039  69.905  1.00 22.65           N  
ATOM   1087  CA  THR A 682       1.641  -3.256  70.445  1.00 24.50           C  
ATOM   1088  C   THR A 682       2.340  -4.379  69.696  1.00 30.98           C  
ATOM   1089  O   THR A 682       1.708  -5.342  69.241  1.00 22.15           O  
ATOM   1090  CB  THR A 682       1.580  -3.648  71.905  1.00 22.05           C  
ATOM   1091  CG2 THR A 682       3.001  -3.656  72.483  1.00 19.21           C  
ATOM   1092  OG1 THR A 682       0.766  -2.712  72.605  1.00 21.12           O  
ATOM   1093  N   MET A 683       3.659  -4.236  69.567  1.00 15.47           N  
ATOM   1094  CA  MET A 683       4.588  -5.306  69.248  1.00 16.32           C  
ATOM   1095  C   MET A 683       4.192  -6.557  70.010  1.00 31.63           C  
ATOM   1096  O   MET A 683       4.251  -6.586  71.242  1.00 27.10           O  
ATOM   1097  CB  MET A 683       5.983  -4.904  69.699  1.00 27.51           C  
ATOM   1098  CG  MET A 683       6.919  -4.357  68.717  1.00 42.40           C  
ATOM   1099  SD  MET A 683       8.576  -4.772  69.314  1.00 43.31           S  
ATOM   1100  CE  MET A 683       8.638  -6.436  68.716  1.00 33.01           C  
ATOM   1101  N   GLY A 684       3.793  -7.596  69.312  1.00 16.52           N  
ATOM   1102  CA  GLY A 684       3.591  -8.863  69.967  1.00 18.56           C  
ATOM   1103  C   GLY A 684       2.154  -9.131  70.211  1.00 25.01           C  
ATOM   1104  O   GLY A 684       1.827 -10.171  70.774  1.00 34.14           O  
ATOM   1105  N   CYS A 685       1.291  -8.180  69.902  1.00 22.02           N  
ATOM   1106  CA  CYS A 685      -0.122  -8.361  70.154  1.00 21.83           C  
ATOM   1107  C   CYS A 685      -0.794  -8.368  68.815  1.00 13.51           C  
ATOM   1108  O   CYS A 685      -0.167  -8.149  67.784  1.00 13.17           O  
ATOM   1109  CB  CYS A 685      -0.716  -7.272  71.056  1.00 14.57           C  
ATOM   1110  SG  CYS A 685       0.290  -6.938  72.496  1.00 25.26           S  
ATOM   1111  N   TRP A 686      -2.096  -8.556  68.881  1.00 17.93           N  
ATOM   1112  CA  TRP A 686      -2.965  -8.565  67.738  1.00 12.08           C  
ATOM   1113  C   TRP A 686      -4.217  -7.847  68.131  1.00 11.60           C  
ATOM   1114  O   TRP A 686      -4.545  -7.709  69.310  1.00 16.36           O  
ATOM   1115  CB  TRP A 686      -3.311  -9.980  67.279  1.00 26.11           C  
ATOM   1116  CG  TRP A 686      -3.899 -10.955  68.306  1.00 18.34           C  
ATOM   1117  CD1 TRP A 686      -5.216 -11.161  68.583  1.00 27.70           C  
ATOM   1118  CD2 TRP A 686      -3.177 -11.938  69.062  1.00 23.54           C  
ATOM   1119  CE2 TRP A 686      -4.121 -12.669  69.808  1.00 26.00           C  
ATOM   1120  CE3 TRP A 686      -1.825 -12.253  69.200  1.00 28.96           C  
ATOM   1121  NE1 TRP A 686      -5.358 -12.178  69.492  1.00 30.63           N  
ATOM   1122  CZ2 TRP A 686      -3.751 -13.690  70.695  1.00 19.65           C  
ATOM   1123  CZ3 TRP A 686      -1.455 -13.276  70.081  1.00 39.23           C  
ATOM   1124  CH2 TRP A 686      -2.411 -13.978  70.809  1.00 30.52           C  
ATOM   1125  N   ASP A 687      -4.943  -7.458  67.100  1.00 26.58           N  
ATOM   1126  CA  ASP A 687      -6.196  -6.731  67.196  1.00 20.49           C  
ATOM   1127  C   ASP A 687      -7.205  -7.563  66.415  1.00 16.91           C  
ATOM   1128  O   ASP A 687      -7.031  -7.817  65.215  1.00 19.07           O  
ATOM   1129  CB  ASP A 687      -6.013  -5.315  66.634  1.00 22.00           C  
ATOM   1130  CG  ASP A 687      -7.294  -4.483  66.616  1.00 31.66           C  
ATOM   1131  OD1 ASP A 687      -8.367  -4.924  67.035  1.00 35.55           O  
ATOM   1132  OD2 ASP A 687      -7.181  -3.319  66.184  1.00 37.16           O1-
ATOM   1133  N   MET A 688      -8.204  -8.063  67.099  1.00 10.76           N  
ATOM   1134  CA  MET A 688      -9.155  -8.980  66.480  1.00 19.57           C  
ATOM   1135  C   MET A 688     -10.513  -8.291  66.285  1.00 16.27           C  
ATOM   1136  O   MET A 688     -11.133  -7.775  67.232  1.00 18.40           O  
ATOM   1137  CB  MET A 688      -9.285 -10.266  67.290  1.00 14.44           C  
ATOM   1138  CG  MET A 688     -10.694 -10.971  67.151  1.00 33.15           C  
ATOM   1139  SD  MET A 688     -10.777 -11.953  65.638  1.00 44.71           S  
ATOM   1140  CE  MET A 688      -9.928 -13.441  66.188  1.00 28.40           C  
ATOM   1141  N   TYR A 689     -10.962  -8.272  65.042  1.00 17.40           N  
ATOM   1142  CA  TYR A 689     -12.288  -7.777  64.687  1.00 22.64           C  
ATOM   1143  C   TYR A 689     -13.117  -8.998  64.326  1.00 18.12           C  
ATOM   1144  O   TYR A 689     -13.012  -9.521  63.216  1.00 28.91           O  
ATOM   1145  CB  TYR A 689     -12.214  -6.781  63.538  1.00 23.08           C  
ATOM   1146  CG  TYR A 689     -12.391  -5.342  63.940  1.00 23.90           C  
ATOM   1147  CD1 TYR A 689     -11.997  -4.909  65.180  1.00 24.98           C  
ATOM   1148  CD2 TYR A 689     -12.905  -4.422  63.065  1.00 27.20           C  
ATOM   1149  CE1 TYR A 689     -12.132  -3.601  65.548  1.00 34.85           C  
ATOM   1150  CE2 TYR A 689     -13.033  -3.101  63.419  1.00 35.35           C  
ATOM   1151  CZ  TYR A 689     -12.660  -2.702  64.667  1.00 35.81           C  
ATOM   1152  OH  TYR A 689     -12.790  -1.394  65.032  1.00 45.25           O  
ATOM   1153  N   ARG A 690     -13.908  -9.471  65.272  1.00 24.34           N  
ATOM   1154  CA  ARG A 690     -14.557 -10.764  65.148  1.00 21.63           C  
ATOM   1155  C   ARG A 690     -15.638 -10.782  64.078  1.00 27.21           C  
ATOM   1156  O   ARG A 690     -16.244  -9.762  63.723  1.00 27.76           O  
ATOM   1157  CB  ARG A 690     -15.291 -11.123  66.418  1.00 14.15           C  
ATOM   1158  CG  ARG A 690     -14.732 -12.098  67.308  1.00 19.93           C  
ATOM   1159  CD  ARG A 690     -15.592 -11.862  68.474  1.00 25.20           C  
ATOM   1160  NE  ARG A 690     -15.895 -13.076  69.161  1.00 31.51           N  
ATOM   1161  CZ  ARG A 690     -17.036 -13.316  69.777  1.00 35.08           C  
ATOM   1162  NH1 ARG A 690     -18.040 -12.443  69.719  1.00 31.20           N1+
ATOM   1163  NH2 ARG A 690     -17.166 -14.464  70.420  1.00 37.00           N  
ATOM   1164  N   HSP A 691     -15.977 -12.007  63.690  1.00 18.89           N  
ATOM   1165  CA  HSP A 691     -16.947 -12.254  62.637  1.00 19.79           C  
ATOM   1166  C   HSP A 691     -18.337 -11.706  62.960  1.00 21.76           C  
ATOM   1167  O   HSP A 691     -19.099 -11.410  62.040  1.00 19.31           O  
ATOM   1168  CB  HSP A 691     -17.010 -13.769  62.386  1.00 21.08           C  
ATOM   1169  CG  HSP A 691     -17.243 -14.581  63.621  1.00 23.91           C  
ATOM   1170  CD2 HSP A 691     -16.368 -15.149  64.492  1.00 16.96           C  
ATOM   1171  ND1 HSP A 691     -18.504 -14.889  64.086  1.00 18.03           N  
ATOM   1172  CE1 HSP A 691     -18.392 -15.608  65.194  1.00 24.31           C  
ATOM   1173  NE2 HSP A 691     -17.105 -15.785  65.457  1.00 18.48           N  
ATOM   1174  N   ASP A 692     -18.712 -11.591  64.240  1.00 25.97           N  
ATOM   1175  CA  ASP A 692     -20.089 -11.188  64.517  1.00 34.06           C  
ATOM   1176  C   ASP A 692     -20.251  -9.684  64.628  1.00 40.03           C  
ATOM   1177  O   ASP A 692     -21.373  -9.193  64.546  1.00 46.37           O  
ATOM   1178  CB  ASP A 692     -20.622 -11.861  65.786  1.00 32.10           C  
ATOM   1179  CG  ASP A 692     -19.881 -11.443  67.021  1.00 38.59           C  
ATOM   1180  OD1 ASP A 692     -18.643 -11.596  67.026  1.00 23.72           O  
ATOM   1181  OD2 ASP A 692     -20.531 -10.944  67.962  1.00 42.75           O1-
ATOM   1182  N   ILE A 693     -19.147  -8.957  64.784  1.00 43.43           N  
ATOM   1183  CA  ILE A 693     -19.150  -7.505  64.777  1.00 37.07           C  
ATOM   1184  C   ILE A 693     -19.649  -6.979  63.424  1.00 40.61           C  
ATOM   1185  O   ILE A 693     -19.482  -7.615  62.381  1.00 51.39           O  
ATOM   1186  CB  ILE A 693     -17.708  -7.081  65.116  1.00 36.94           C  
ATOM   1187  CG1 ILE A 693     -17.616  -6.566  66.545  1.00 50.04           C  
ATOM   1188  CG2 ILE A 693     -17.066  -6.220  64.080  1.00 15.77           C  
ATOM   1189  CD1 ILE A 693     -16.372  -5.739  66.831  1.00 67.33           C  
ATOM   1190  N   ASP A 694     -20.317  -5.839  63.448  1.00 32.66           N  
ATOM   1191  CA  ASP A 694     -20.808  -5.253  62.209  1.00 30.25           C  
ATOM   1192  C   ASP A 694     -19.645  -4.890  61.292  1.00 34.32           C  
ATOM   1193  O   ASP A 694     -18.592  -4.428  61.738  1.00 34.40           O  
ATOM   1194  CB  ASP A 694     -21.640  -3.997  62.500  1.00 38.56           C  
ATOM   1195  CG  ASP A 694     -23.143  -4.258  62.529  1.00 43.71           C  
ATOM   1196  OD1 ASP A 694     -23.561  -5.352  62.086  1.00 40.73           O  
ATOM   1197  OD2 ASP A 694     -23.893  -3.345  62.973  1.00 40.37           O1-
ATOM   1198  N   CYS A 695     -19.870  -5.051  59.990  1.00 33.33           N  
ATOM   1199  CA  CYS A 695     -18.949  -4.754  58.878  1.00 29.12           C  
ATOM   1200  C   CYS A 695     -17.830  -5.778  58.706  1.00 25.26           C  
ATOM   1201  O   CYS A 695     -17.027  -5.605  57.800  1.00 23.57           O  
ATOM   1202  CB  CYS A 695     -18.313  -3.359  58.986  1.00 25.34           C  
ATOM   1203  SG  CYS A 695     -19.526  -2.063  59.302  1.00 32.82           S  
ATOM   1204  N   GLN A 696     -17.764  -6.851  59.496  1.00 20.27           N  
ATOM   1205  CA  GLN A 696     -16.817  -7.895  59.149  1.00 20.33           C  
ATOM   1206  C   GLN A 696     -17.478  -8.817  58.148  1.00 18.77           C  
ATOM   1207  O   GLN A 696     -17.916  -9.919  58.472  1.00 23.70           O  
ATOM   1208  CB  GLN A 696     -16.330  -8.671  60.354  1.00 25.48           C  
ATOM   1209  CG  GLN A 696     -14.813  -8.865  60.155  1.00 31.06           C  
ATOM   1210  CD  GLN A 696     -14.148  -7.610  60.469  1.00 28.06           C  
ATOM   1211  NE2 GLN A 696     -14.358  -7.189  61.680  1.00 48.42           N  
ATOM   1212  OE1 GLN A 696     -13.530  -6.957  59.634  1.00 30.95           O  
ATOM   1213  N   TRP A 697     -17.531  -8.359  56.899  1.00 13.12           N  
ATOM   1214  CA  TRP A 697     -18.066  -9.206  55.835  1.00 14.09           C  
ATOM   1215  C   TRP A 697     -17.684  -8.590  54.507  1.00 25.63           C  
ATOM   1216  O   TRP A 697     -17.194  -7.456  54.445  1.00 13.65           O  
ATOM   1217  CB  TRP A 697     -19.607  -9.353  55.914  1.00 25.83           C  
ATOM   1218  CG  TRP A 697     -20.364  -8.021  56.034  1.00 23.33           C  
ATOM   1219  CD1 TRP A 697     -20.445  -7.027  55.099  1.00 20.61           C  
ATOM   1220  CD2 TRP A 697     -21.110  -7.554  57.166  1.00 27.33           C  
ATOM   1221  CE2 TRP A 697     -21.610  -6.268  56.844  1.00 30.97           C  
ATOM   1222  CE3 TRP A 697     -21.407  -8.097  58.403  1.00 28.44           C  
ATOM   1223  NE1 TRP A 697     -21.186  -5.969  55.579  1.00 21.01           N  
ATOM   1224  CZ2 TRP A 697     -22.411  -5.527  57.720  1.00 34.16           C  
ATOM   1225  CZ3 TRP A 697     -22.183  -7.356  59.290  1.00 32.98           C  
ATOM   1226  CH2 TRP A 697     -22.692  -6.085  58.940  1.00 31.70           C  
ATOM   1227  N   VAL A 698     -17.926  -9.353  53.442  1.00 15.14           N  
ATOM   1228  CA  VAL A 698     -18.242  -8.804  52.127  1.00 20.92           C  
ATOM   1229  C   VAL A 698     -19.729  -9.066  51.869  1.00 29.14           C  
ATOM   1230  O   VAL A 698     -20.186 -10.211  51.958  1.00 35.94           O  
ATOM   1231  CB  VAL A 698     -17.367  -9.424  51.032  1.00 16.41           C  
ATOM   1232  CG1 VAL A 698     -17.687  -8.788  49.696  1.00 19.12           C  
ATOM   1233  CG2 VAL A 698     -15.880  -9.292  51.387  1.00 18.44           C  
ATOM   1234  N   ASP A 699     -20.489  -8.012  51.588  1.00 24.40           N  
ATOM   1235  CA  ASP A 699     -21.845  -8.199  51.091  1.00 19.59           C  
ATOM   1236  C   ASP A 699     -21.817  -8.950  49.752  1.00 28.77           C  
ATOM   1237  O   ASP A 699     -21.104  -8.560  48.817  1.00 38.96           O  
ATOM   1238  CB  ASP A 699     -22.508  -6.840  50.913  1.00 20.21           C  
ATOM   1239  CG  ASP A 699     -23.997  -6.942  50.617  1.00 39.17           C  
ATOM   1240  OD1 ASP A 699     -24.447  -7.992  50.105  1.00 38.36           O  
ATOM   1241  OD2 ASP A 699     -24.719  -5.956  50.895  1.00 37.86           O1-
ATOM   1242  N   ILE A 700     -22.625 -10.006  49.637  1.00 21.96           N  
ATOM   1243  CA  ILE A 700     -22.455 -10.924  48.509  1.00 23.11           C  
ATOM   1244  C   ILE A 700     -23.824 -11.178  47.897  1.00 25.18           C  
ATOM   1245  O   ILE A 700     -24.008 -12.095  47.084  1.00 37.04           O  
ATOM   1246  CB  ILE A 700     -21.702 -12.187  48.996  1.00 35.71           C  
ATOM   1247  CG1 ILE A 700     -20.313 -12.178  48.428  1.00 30.60           C  
ATOM   1248  CG2 ILE A 700     -22.414 -13.568  48.836  1.00 24.09           C  
ATOM   1249  CD1 ILE A 700     -19.295 -11.856  49.469  1.00 36.18           C  
ATOM   1250  N   THR A 701     -24.779 -10.300  48.236  1.00 25.61           N  
ATOM   1251  CA  THR A 701     -26.154 -10.510  47.798  1.00 27.75           C  
ATOM   1252  C   THR A 701     -26.234 -10.685  46.294  1.00 29.44           C  
ATOM   1253  O   THR A 701     -26.907 -11.598  45.808  1.00 31.15           O  
ATOM   1254  CB  THR A 701     -27.023  -9.352  48.260  1.00 30.44           C  
ATOM   1255  CG2 THR A 701     -28.486  -9.672  47.977  1.00 37.22           C  
ATOM   1256  OG1 THR A 701     -26.838  -9.181  49.670  1.00 27.92           O  
ATOM   1257  N   ASP A 702     -25.469  -9.883  45.557  1.00 29.11           N  
ATOM   1258  CA  ASP A 702     -25.509  -9.759  44.102  1.00 30.91           C  
ATOM   1259  C   ASP A 702     -24.677 -10.794  43.364  1.00 40.60           C  
ATOM   1260  O   ASP A 702     -24.660 -10.773  42.131  1.00 46.10           O  
ATOM   1261  CB  ASP A 702     -25.014  -8.366  43.683  1.00 36.36           C  
ATOM   1262  CG  ASP A 702     -25.950  -7.241  44.125  1.00 49.49           C  
ATOM   1263  OD1 ASP A 702     -27.091  -7.537  44.562  1.00 40.04           O  
ATOM   1264  OD2 ASP A 702     -25.550  -6.057  44.010  1.00 62.69           O1-
ATOM   1265  N   VAL A 703     -23.980 -11.675  44.064  1.00 39.43           N  
ATOM   1266  CA  VAL A 703     -22.912 -12.489  43.486  1.00 31.17           C  
ATOM   1267  C   VAL A 703     -23.467 -13.867  43.136  1.00 39.76           C  
ATOM   1268  O   VAL A 703     -24.076 -14.513  44.003  1.00 43.75           O  
ATOM   1269  CB  VAL A 703     -21.719 -12.601  44.458  1.00 29.50           C  
ATOM   1270  CG1 VAL A 703     -20.640 -13.535  43.911  1.00 27.92           C  
ATOM   1271  CG2 VAL A 703     -21.135 -11.230  44.731  1.00 26.16           C  
ATOM   1272  N   PRO A 704     -23.275 -14.350  41.910  1.00 33.46           N  
ATOM   1273  CA  PRO A 704     -23.767 -15.684  41.542  1.00 35.36           C  
ATOM   1274  C   PRO A 704     -22.833 -16.774  42.014  1.00 40.31           C  
ATOM   1275  O   PRO A 704     -21.643 -16.522  42.268  1.00 33.03           O  
ATOM   1276  CB  PRO A 704     -23.796 -15.641  40.013  1.00 37.75           C  
ATOM   1277  CG  PRO A 704     -22.753 -14.652  39.677  1.00 36.66           C  
ATOM   1278  CD  PRO A 704     -22.864 -13.583  40.722  1.00 34.42           C  
ATOM   1279  N   PRO A 705     -23.332 -18.010  42.103  1.00 50.19           N  
ATOM   1280  CA  PRO A 705     -22.465 -19.134  42.466  1.00 46.61           C  
ATOM   1281  C   PRO A 705     -21.342 -19.303  41.462  1.00 47.00           C  
ATOM   1282  O   PRO A 705     -21.491 -19.004  40.276  1.00 56.38           O  
ATOM   1283  CB  PRO A 705     -23.421 -20.331  42.461  1.00 42.36           C  
ATOM   1284  CG  PRO A 705     -24.774 -19.725  42.728  1.00 41.61           C  
ATOM   1285  CD  PRO A 705     -24.754 -18.397  42.054  1.00 48.07           C  
ATOM   1286  N   GLY A 706     -20.209 -19.785  41.948  1.00 43.75           N  
ATOM   1287  CA  GLY A 706     -18.999 -19.757  41.149  1.00 42.69           C  
ATOM   1288  C   GLY A 706     -17.770 -19.944  42.013  1.00 39.20           C  
ATOM   1289  O   GLY A 706     -17.864 -20.213  43.217  1.00 38.20           O  
ATOM   1290  N   ASP A 707     -16.604 -19.781  41.362  1.00 44.41           N  
ATOM   1291  CA  ASP A 707     -15.280 -20.170  41.873  1.00 42.65           C  
ATOM   1292  C   ASP A 707     -14.393 -18.924  41.956  1.00 39.40           C  
ATOM   1293  O   ASP A 707     -13.821 -18.512  40.937  1.00 55.23           O  
ATOM   1294  CB  ASP A 707     -14.624 -21.203  40.946  1.00 36.04           C  
ATOM   1295  CG  ASP A 707     -14.786 -22.641  41.417  1.00 63.52           C  
ATOM   1296  OD1 ASP A 707     -14.018 -23.052  42.312  1.00 67.41           O  
ATOM   1297  OD2 ASP A 707     -15.649 -23.380  40.881  1.00 67.08           O1-
ATOM   1298  N   TYR A 708     -14.231 -18.339  43.151  1.00 29.49           N  
ATOM   1299  CA  TYR A 708     -13.667 -17.000  43.290  1.00 29.09           C  
ATOM   1300  C   TYR A 708     -12.424 -16.987  44.180  1.00 40.89           C  
ATOM   1301  O   TYR A 708     -11.993 -18.014  44.724  1.00 40.65           O  
ATOM   1302  CB  TYR A 708     -14.712 -16.032  43.846  1.00 26.54           C  
ATOM   1303  CG  TYR A 708     -16.059 -16.026  43.114  1.00 28.02           C  
ATOM   1304  CD1 TYR A 708     -16.213 -15.385  41.913  1.00 32.73           C  
ATOM   1305  CD2 TYR A 708     -17.173 -16.642  43.653  1.00 28.30           C  
ATOM   1306  CE1 TYR A 708     -17.439 -15.356  41.279  1.00 32.73           C  
ATOM   1307  CE2 TYR A 708     -18.412 -16.611  43.025  1.00 29.78           C  
ATOM   1308  CZ  TYR A 708     -18.526 -15.969  41.840  1.00 31.45           C  
ATOM   1309  OH  TYR A 708     -19.745 -15.942  41.192  1.00 40.69           O  
ATOM   1310  N   LEU A 709     -11.805 -15.801  44.262  1.00 35.17           N  
ATOM   1311  CA  LEU A 709     -10.667 -15.531  45.143  1.00 35.79           C  
ATOM   1312  C   LEU A 709     -11.087 -14.483  46.162  1.00 37.79           C  
ATOM   1313  O   LEU A 709     -11.534 -13.388  45.787  1.00 43.02           O  
ATOM   1314  CB  LEU A 709      -9.446 -15.025  44.377  1.00 39.78           C  
ATOM   1315  CG  LEU A 709      -8.620 -15.957  43.496  1.00 53.45           C  
ATOM   1316  CD1 LEU A 709      -7.167 -15.472  43.413  1.00 47.73           C  
ATOM   1317  CD2 LEU A 709      -8.691 -17.391  44.012  1.00 55.36           C  
ATOM   1318  N   PHE A 710     -10.932 -14.805  47.441  1.00 34.40           N  
ATOM   1319  CA  PHE A 710     -11.160 -13.859  48.521  1.00 18.72           C  
ATOM   1320  C   PHE A 710      -9.824 -13.227  48.930  1.00 27.83           C  
ATOM   1321  O   PHE A 710      -8.782 -13.894  49.051  1.00 25.22           O  
ATOM   1322  CB  PHE A 710     -11.821 -14.588  49.691  1.00 20.95           C  
ATOM   1323  CG  PHE A 710     -12.094 -13.739  50.919  1.00 21.28           C  
ATOM   1324  CD1 PHE A 710     -13.000 -12.719  50.905  1.00 25.84           C  
ATOM   1325  CD2 PHE A 710     -11.509 -14.062  52.114  1.00 25.89           C  
ATOM   1326  CE1 PHE A 710     -13.259 -11.991  52.031  1.00 29.01           C  
ATOM   1327  CE2 PHE A 710     -11.804 -13.369  53.251  1.00 24.76           C  
ATOM   1328  CZ  PHE A 710     -12.667 -12.314  53.204  1.00 27.41           C  
ATOM   1329  N   GLN A 711      -9.840 -11.923  49.109  1.00 20.50           N  
ATOM   1330  CA  GLN A 711      -8.592 -11.231  49.333  1.00 20.62           C  
ATOM   1331  C   GLN A 711      -8.814 -10.202  50.416  1.00 22.66           C  
ATOM   1332  O   GLN A 711      -9.861  -9.550  50.461  1.00 18.54           O  
ATOM   1333  CB  GLN A 711      -8.104 -10.535  48.041  1.00 17.36           C  
ATOM   1334  CG  GLN A 711      -6.706  -9.947  48.131  1.00 22.90           C  
ATOM   1335  CD  GLN A 711      -6.297  -9.288  46.846  1.00 29.57           C  
ATOM   1336  NE2 GLN A 711      -6.538  -7.986  46.740  1.00 22.20           N  
ATOM   1337  OE1 GLN A 711      -5.792  -9.945  45.946  1.00 30.27           O  
ATOM   1338  N   VAL A 712      -7.796 -10.023  51.244  1.00 19.94           N  
ATOM   1339  CA  VAL A 712      -7.819  -9.021  52.288  1.00 12.89           C  
ATOM   1340  C   VAL A 712      -6.468  -8.356  52.315  1.00 26.19           C  
ATOM   1341  O   VAL A 712      -5.444  -9.023  52.488  1.00 36.28           O  
ATOM   1342  CB  VAL A 712      -8.138  -9.651  53.654  1.00 15.29           C  
ATOM   1343  CG1 VAL A 712      -7.810  -8.668  54.784  1.00 11.17           C  
ATOM   1344  CG2 VAL A 712      -9.594 -10.085  53.677  1.00 18.19           C  
ATOM   1345  N   VAL A 713      -6.465  -7.046  52.162  1.00 21.20           N  
ATOM   1346  CA  VAL A 713      -5.256  -6.256  52.190  1.00 12.77           C  
ATOM   1347  C   VAL A 713      -5.283  -5.411  53.453  1.00 26.84           C  
ATOM   1348  O   VAL A 713      -6.285  -4.750  53.735  1.00 22.69           O  
ATOM   1349  CB  VAL A 713      -5.154  -5.380  50.935  1.00 22.03           C  
ATOM   1350  CG1 VAL A 713      -3.717  -4.888  50.741  1.00 14.45           C  
ATOM   1351  CG2 VAL A 713      -5.653  -6.149  49.735  1.00 23.54           C  
ATOM   1352  N   ILE A 714      -4.183  -5.432  54.216  1.00 35.97           N  
ATOM   1353  CA  ILE A 714      -4.022  -4.642  55.437  1.00 33.48           C  
ATOM   1354  C   ILE A 714      -3.176  -3.422  55.111  1.00 23.79           C  
ATOM   1355  O   ILE A 714      -2.196  -3.535  54.367  1.00 20.64           O  
ATOM   1356  CB  ILE A 714      -3.364  -5.474  56.555  1.00 36.61           C  
ATOM   1357  CG1 ILE A 714      -4.320  -6.529  57.078  1.00 32.65           C  
ATOM   1358  CG2 ILE A 714      -2.956  -4.592  57.708  1.00 42.88           C  
ATOM   1359  CD1 ILE A 714      -3.646  -7.383  58.079  1.00 35.20           C  
ATOM   1360  N   ASN A 715      -3.557  -2.244  55.645  1.00 24.96           N  
ATOM   1361  CA  ASN A 715      -2.738  -1.045  55.414  1.00 19.73           C  
ATOM   1362  C   ASN A 715      -2.544  -0.821  53.919  1.00 15.72           C  
ATOM   1363  O   ASN A 715      -1.397  -0.689  53.460  1.00 24.44           O  
ATOM   1364  CB  ASN A 715      -1.370  -1.209  56.079  1.00 23.63           C  
ATOM   1365  CG  ASN A 715      -0.670   0.104  56.312  1.00 33.40           C  
ATOM   1366  ND2 ASN A 715       0.607   0.040  56.679  1.00 26.25           N  
ATOM   1367  OD1 ASN A 715      -1.276   1.165  56.200  1.00 36.29           O  
ATOM   1368  N   PRO A 716      -3.619  -0.801  53.121  1.00 20.57           N  
ATOM   1369  CA  PRO A 716      -3.451  -1.048  51.681  1.00 19.34           C  
ATOM   1370  C   PRO A 716      -2.847   0.120  50.929  1.00 34.04           C  
ATOM   1371  O   PRO A 716      -2.272  -0.079  49.854  1.00 51.49           O  
ATOM   1372  CB  PRO A 716      -4.882  -1.336  51.201  1.00 21.27           C  
ATOM   1373  CG  PRO A 716      -5.710  -0.602  52.077  1.00 13.32           C  
ATOM   1374  CD  PRO A 716      -5.044  -0.715  53.469  1.00 20.93           C  
ATOM   1375  N   ASN A 717      -2.969   1.335  51.455  1.00 28.20           N  
ATOM   1376  CA  ASN A 717      -2.361   2.483  50.808  1.00 20.41           C  
ATOM   1377  C   ASN A 717      -1.044   2.892  51.449  1.00 21.54           C  
ATOM   1378  O   ASN A 717      -0.592   4.019  51.245  1.00 20.16           O  
ATOM   1379  CB  ASN A 717      -3.335   3.650  50.791  1.00 18.41           C  
ATOM   1380  CG  ASN A 717      -4.654   3.281  50.177  1.00 27.59           C  
ATOM   1381  ND2 ASN A 717      -5.706   3.373  50.949  1.00 29.03           N  
ATOM   1382  OD1 ASN A 717      -4.730   2.948  49.009  1.00 37.55           O  
ATOM   1383  N   PHE A 718      -0.390   1.993  52.182  1.00 25.59           N  
ATOM   1384  CA  PHE A 718       0.984   2.233  52.628  1.00 22.18           C  
ATOM   1385  C   PHE A 718       1.038   3.504  53.442  1.00 27.08           C  
ATOM   1386  O   PHE A 718       2.005   4.255  53.389  1.00 35.93           O  
ATOM   1387  CB  PHE A 718       1.930   2.276  51.430  1.00 31.60           C  
ATOM   1388  CG  PHE A 718       1.936   0.994  50.641  1.00 39.34           C  
ATOM   1389  CD1 PHE A 718       2.500  -0.148  51.170  1.00 42.57           C  
ATOM   1390  CD2 PHE A 718       1.325   0.909  49.409  1.00 37.50           C  
ATOM   1391  CE1 PHE A 718       2.489  -1.333  50.449  1.00 50.35           C  
ATOM   1392  CE2 PHE A 718       1.319  -0.272  48.684  1.00 44.29           C  
ATOM   1393  CZ  PHE A 718       1.897  -1.386  49.207  1.00 44.47           C  
ATOM   1394  N   GLU A 719      -0.060   3.715  54.175  1.00 28.90           N  
ATOM   1395  CA  GLU A 719      -0.317   4.947  54.906  1.00 34.94           C  
ATOM   1396  C   GLU A 719       0.511   5.037  56.179  1.00 32.28           C  
ATOM   1397  O   GLU A 719       0.885   6.135  56.605  1.00 34.37           O  
ATOM   1398  CB  GLU A 719      -1.805   5.015  55.211  1.00 28.57           C  
ATOM   1399  CG  GLU A 719      -2.249   6.150  56.086  1.00 45.01           C  
ATOM   1400  CD  GLU A 719      -3.768   6.260  56.101  1.00 50.35           C  
ATOM   1401  OE1 GLU A 719      -4.297   7.292  56.552  1.00 49.15           O  
ATOM   1402  OE2 GLU A 719      -4.428   5.309  55.625  1.00 55.52           O1-
ATOM   1403  N   VAL A 720       0.792   3.904  56.811  1.00 33.18           N  
ATOM   1404  CA  VAL A 720       1.634   3.862  57.996  1.00 30.13           C  
ATOM   1405  C   VAL A 720       2.812   2.944  57.724  1.00 30.86           C  
ATOM   1406  O   VAL A 720       2.645   1.867  57.140  1.00 33.52           O  
ATOM   1407  CB  VAL A 720       0.849   3.411  59.238  1.00 26.11           C  
ATOM   1408  CG1 VAL A 720       1.800   3.027  60.331  1.00 28.34           C  
ATOM   1409  CG2 VAL A 720       0.016   4.540  59.696  1.00 30.74           C  
ATOM   1410  N   ALA A 721       4.007   3.394  58.133  1.00 20.78           N  
ATOM   1411  CA  ALA A 721       5.258   2.673  57.902  1.00 19.43           C  
ATOM   1412  C   ALA A 721       5.285   1.269  58.507  1.00 23.38           C  
ATOM   1413  O   ALA A 721       4.925   1.069  59.663  1.00 27.73           O  
ATOM   1414  CB  ALA A 721       6.397   3.502  58.474  1.00 18.65           C  
ATOM   1415  N   GLU A 722       5.775   0.303  57.733  1.00 37.06           N  
ATOM   1416  CA  GLU A 722       6.002  -1.048  58.227  1.00 34.14           C  
ATOM   1417  C   GLU A 722       7.346  -1.573  57.726  1.00 32.59           C  
ATOM   1418  O   GLU A 722       7.903  -1.083  56.743  1.00 33.78           O  
ATOM   1419  CB  GLU A 722       4.908  -2.026  57.801  1.00 21.64           C  
ATOM   1420  CG  GLU A 722       3.520  -1.576  58.096  1.00 25.36           C  
ATOM   1421  CD  GLU A 722       2.487  -2.570  57.630  1.00 30.16           C  
ATOM   1422  OE1 GLU A 722       2.733  -3.787  57.729  1.00 19.81           O  
ATOM   1423  OE2 GLU A 722       1.416  -2.130  57.179  1.00 28.94           O1-
ATOM   1424  N   SER A 723       7.850  -2.610  58.402  1.00 24.66           N  
ATOM   1425  CA  SER A 723       9.093  -3.255  58.009  1.00 27.38           C  
ATOM   1426  C   SER A 723       8.930  -4.224  56.844  1.00 27.74           C  
ATOM   1427  O   SER A 723       9.932  -4.727  56.322  1.00 30.15           O  
ATOM   1428  CB  SER A 723       9.669  -3.998  59.203  1.00 30.40           C  
ATOM   1429  OG  SER A 723       8.765  -5.007  59.627  1.00 19.50           O  
ATOM   1430  N   ASP A 724       7.703  -4.475  56.414  1.00 25.48           N  
ATOM   1431  CA  ASP A 724       7.395  -5.467  55.395  1.00 21.33           C  
ATOM   1432  C   ASP A 724       5.942  -5.246  54.932  1.00 18.41           C  
ATOM   1433  O   ASP A 724       4.988  -5.315  55.722  1.00 23.96           O  
ATOM   1434  CB  ASP A 724       7.628  -6.883  55.978  1.00 23.25           C  
ATOM   1435  CG  ASP A 724       7.512  -8.026  54.944  1.00 41.30           C  
ATOM   1436  OD1 ASP A 724       7.510  -7.720  53.706  1.00 39.50           O  
ATOM   1437  OD2 ASP A 724       7.412  -9.210  55.384  1.00 28.57           O1-
ATOM   1438  N   TYR A 725       5.780  -4.965  53.645  1.00 24.71           N  
ATOM   1439  CA  TYR A 725       4.474  -4.855  53.028  1.00 18.22           C  
ATOM   1440  C   TYR A 725       4.136  -6.071  52.176  1.00 20.08           C  
ATOM   1441  O   TYR A 725       2.978  -6.227  51.759  1.00 29.79           O  
ATOM   1442  CB  TYR A 725       4.416  -3.586  52.164  1.00 32.17           C  
ATOM   1443  CG  TYR A 725       4.544  -2.276  52.933  1.00 29.10           C  
ATOM   1444  CD1 TYR A 725       3.548  -1.868  53.840  1.00 34.24           C  
ATOM   1445  CD2 TYR A 725       5.629  -1.452  52.737  1.00 22.28           C  
ATOM   1446  CE1 TYR A 725       3.649  -0.675  54.549  1.00 31.55           C  
ATOM   1447  CE2 TYR A 725       5.736  -0.240  53.409  1.00 26.66           C  
ATOM   1448  CZ  TYR A 725       4.768   0.146  54.324  1.00 33.30           C  
ATOM   1449  OH  TYR A 725       4.936   1.347  55.006  1.00 25.73           O  
ATOM   1450  N   SER A 726       5.132  -6.912  51.866  1.00 20.27           N  
ATOM   1451  CA  SER A 726       4.941  -8.161  51.128  1.00 29.57           C  
ATOM   1452  C   SER A 726       4.140  -9.131  51.952  1.00 30.06           C  
ATOM   1453  O   SER A 726       3.806 -10.215  51.486  1.00 24.97           O  
ATOM   1454  CB  SER A 726       6.299  -8.780  50.750  1.00 32.79           C  
ATOM   1455  OG  SER A 726       6.876  -9.464  51.860  1.00 44.69           O  
ATOM   1456  N   ASN A 727       3.778  -8.800  53.163  1.00 32.35           N  
ATOM   1457  CA  ASN A 727       2.918  -9.733  53.836  1.00 35.38           C  
ATOM   1458  C   ASN A 727       1.532  -9.201  54.196  1.00 32.23           C  
ATOM   1459  O   ASN A 727       0.832  -9.839  54.931  1.00 24.54           O  
ATOM   1460  CB  ASN A 727       3.635 -10.332  55.044  1.00 16.70           C  
ATOM   1461  CG  ASN A 727       3.880  -9.332  56.129  1.00 33.02           C  
ATOM   1462  ND2 ASN A 727       4.157  -9.794  57.311  1.00 30.57           N  
ATOM   1463  OD1 ASN A 727       3.796  -8.152  55.898  1.00 46.76           O  
ATOM   1464  N   ASN A 728       1.148  -8.053  53.658  1.00 15.48           N  
ATOM   1465  CA  ASN A 728      -0.108  -7.407  54.049  1.00 14.10           C  
ATOM   1466  C   ASN A 728      -1.320  -7.857  53.240  1.00 19.28           C  
ATOM   1467  O   ASN A 728      -2.393  -7.263  53.370  1.00 29.64           O  
ATOM   1468  CB  ASN A 728       0.032  -5.898  53.910  1.00 16.98           C  
ATOM   1469  CG  ASN A 728       0.890  -5.306  54.959  1.00 33.78           C  
ATOM   1470  ND2 ASN A 728       0.460  -4.157  55.472  1.00 29.46           N  
ATOM   1471  OD1 ASN A 728       1.933  -5.861  55.327  1.00 32.52           O  
ATOM   1472  N   ILE A 729      -1.165  -8.874  52.400  1.00 23.18           N  
ATOM   1473  CA  ILE A 729      -2.206  -9.400  51.526  1.00 22.93           C  
ATOM   1474  C   ILE A 729      -2.517 -10.831  51.948  1.00 18.51           C  
ATOM   1475  O   ILE A 729      -1.625 -11.584  52.365  1.00 25.78           O  
ATOM   1476  CB  ILE A 729      -1.781  -9.366  50.045  1.00 24.68           C  
ATOM   1477  CG1 ILE A 729      -1.635  -7.923  49.533  1.00 26.92           C  
ATOM   1478  CG2 ILE A 729      -2.791 -10.077  49.180  1.00 26.92           C  
ATOM   1479  CD1 ILE A 729      -1.305  -7.886  48.018  1.00 19.01           C  
ATOM   1480  N   MET A 730      -3.786 -11.207  51.856  1.00 15.31           N  
ATOM   1481  CA  MET A 730      -4.211 -12.538  52.228  1.00 15.67           C  
ATOM   1482  C   MET A 730      -5.179 -12.956  51.155  1.00 23.25           C  
ATOM   1483  O   MET A 730      -6.015 -12.147  50.741  1.00 33.76           O  
ATOM   1484  CB  MET A 730      -4.894 -12.561  53.614  1.00 18.14           C  
ATOM   1485  CG  MET A 730      -5.020 -13.914  54.266  1.00 17.89           C  
ATOM   1486  SD  MET A 730      -6.320 -14.931  53.525  1.00 34.27           S  
ATOM   1487  CE  MET A 730      -7.768 -13.885  53.718  1.00 20.00           C  
ATOM   1488  N   LYS A 731      -5.063 -14.202  50.697  1.00 18.15           N  
ATOM   1489  CA  LYS A 731      -6.014 -14.724  49.726  1.00 22.35           C  
ATOM   1490  C   LYS A 731      -6.400 -16.137  50.108  1.00 27.39           C  
ATOM   1491  O   LYS A 731      -5.611 -16.889  50.695  1.00 27.57           O  
ATOM   1492  CB  LYS A 731      -5.473 -14.736  48.275  1.00 20.39           C  
ATOM   1493  CG  LYS A 731      -4.890 -13.456  47.760  1.00 25.45           C  
ATOM   1494  CD  LYS A 731      -4.325 -13.704  46.313  1.00 36.59           C  
ATOM   1495  CE  LYS A 731      -3.350 -12.613  45.835  1.00 37.05           C  
ATOM   1496  NZ  LYS A 731      -2.441 -13.140  44.753  1.00 47.90           N1+
ATOM   1497  N   CYS A 732      -7.667 -16.439  49.838  1.00 31.27           N  
ATOM   1498  CA  CYS A 732      -8.258 -17.759  49.969  1.00 31.73           C  
ATOM   1499  C   CYS A 732      -8.906 -18.068  48.644  1.00 29.16           C  
ATOM   1500  O   CYS A 732      -9.383 -17.152  47.969  1.00 30.30           O  
ATOM   1501  CB  CYS A 732      -9.369 -17.880  51.018  1.00 24.58           C  
ATOM   1502  SG  CYS A 732      -9.060 -17.356  52.675  1.00 42.73           S  
ATOM   1503  N   ARG A 733      -8.927 -19.359  48.284  1.00 24.20           N  
ATOM   1504  CA  ARG A 733      -9.787 -19.824  47.203  1.00 29.89           C  
ATOM   1505  C   ARG A 733     -11.165 -20.039  47.805  1.00 25.40           C  
ATOM   1506  O   ARG A 733     -11.281 -20.543  48.929  1.00 27.49           O  
ATOM   1507  CB  ARG A 733      -9.253 -21.112  46.563  1.00 35.57           C  
ATOM   1508  CG  ARG A 733      -8.653 -20.921  45.152  1.00 42.59           C  
ATOM   1509  CD  ARG A 733      -9.494 -21.668  44.116  1.00 59.82           C  
ATOM   1510  NE  ARG A 733      -8.925 -21.684  42.771  1.00 81.15           N  
ATOM   1511  CZ  ARG A 733      -7.967 -22.517  42.369  1.00100.00           C  
ATOM   1512  NH1 ARG A 733      -7.441 -23.398  43.213  1.00107.28           N1+
ATOM   1513  NH2 ARG A 733      -7.523 -22.466  41.123  1.00105.93           N  
ATOM   1514  N   SER A 734     -12.203 -19.628  47.066  1.00 26.43           N  
ATOM   1515  CA  SER A 734     -13.578 -19.606  47.575  1.00 29.38           C  
ATOM   1516  C   SER A 734     -14.529 -20.291  46.606  1.00 32.99           C  
ATOM   1517  O   SER A 734     -14.741 -19.790  45.503  1.00 38.91           O  
ATOM   1518  CB  SER A 734     -14.055 -18.166  47.796  1.00 44.19           C  
ATOM   1519  OG  SER A 734     -13.777 -17.695  49.098  1.00 56.39           O  
ATOM   1520  N   ARG A 735     -15.140 -21.399  47.006  1.00 30.52           N  
ATOM   1521  CA  ARG A 735     -16.143 -22.044  46.155  1.00 45.52           C  
ATOM   1522  C   ARG A 735     -17.526 -21.755  46.720  1.00 48.21           C  
ATOM   1523  O   ARG A 735     -17.861 -22.232  47.818  1.00 47.36           O  
ATOM   1524  CB  ARG A 735     -15.934 -23.555  46.031  1.00 37.80           C  
ATOM   1525  CG  ARG A 735     -15.742 -24.010  44.571  1.00 48.86           C  
ATOM   1526  CD  ARG A 735     -16.325 -25.395  44.259  1.00 64.00           C  
ATOM   1527  NE  ARG A 735     -16.155 -26.367  45.343  1.00 72.57           N  
ATOM   1528  CZ  ARG A 735     -17.124 -27.164  45.795  1.00 77.03           C  
ATOM   1529  NH1 ARG A 735     -16.884 -28.014  46.787  1.00 73.15           N1+
ATOM   1530  NH2 ARG A 735     -18.334 -27.116  45.247  1.00 74.85           N  
ATOM   1531  N   TYR A 736     -18.336 -21.007  45.961  1.00 30.71           N  
ATOM   1532  CA  TYR A 736     -19.650 -20.563  46.429  1.00 40.40           C  
ATOM   1533  C   TYR A 736     -20.771 -21.301  45.698  1.00 43.22           C  
ATOM   1534  O   TYR A 736     -20.949 -21.128  44.485  1.00 46.54           O  
ATOM   1535  CB  TYR A 736     -19.789 -19.048  46.276  1.00 35.84           C  
ATOM   1536  CG  TYR A 736     -21.143 -18.438  46.612  1.00 39.51           C  
ATOM   1537  CD1 TYR A 736     -21.892 -18.859  47.694  1.00 39.85           C  
ATOM   1538  CD2 TYR A 736     -21.659 -17.418  45.830  1.00 41.33           C  
ATOM   1539  CE1 TYR A 736     -23.124 -18.266  47.974  1.00 46.00           C  
ATOM   1540  CE2 TYR A 736     -22.883 -16.824  46.102  1.00 46.26           C  
ATOM   1541  CZ  TYR A 736     -23.614 -17.246  47.171  1.00 49.79           C  
ATOM   1542  OH  TYR A 736     -24.827 -16.634  47.438  1.00 53.64           O  
ATOM   1543  N   ASP A 737     -21.532 -22.094  46.472  1.00 54.59           N  
ATOM   1544  CA  ASP A 737     -22.643 -22.951  46.043  1.00 59.10           C  
ATOM   1545  C   ASP A 737     -23.866 -22.196  45.556  1.00 58.81           C  
ATOM   1546  O   ASP A 737     -24.662 -22.749  44.793  1.00 65.54           O  
ATOM   1547  CB  ASP A 737     -23.125 -23.776  47.232  1.00 64.54           C  
ATOM   1548  CG  ASP A 737     -22.882 -25.232  47.093  1.00 74.00           C  
ATOM   1549  OD1 ASP A 737     -22.798 -25.727  45.953  1.00 88.01           O  
ATOM   1550  OD2 ASP A 737     -22.818 -25.890  48.151  1.00 74.92           O1-
ATOM   1551  N   GLY A 738     -23.991 -21.004  46.099  1.00 63.48           N  
ATOM   1552  CA  GLY A 738     -25.190 -20.232  46.190  1.00 71.77           C  
ATOM   1553  C   GLY A 738     -25.824 -20.525  47.533  1.00 77.40           C  
ATOM   1554  O   GLY A 738     -26.647 -19.757  47.993  1.00 87.91           O  
ATOM   1555  N   HSD A 739     -25.421 -21.608  48.186  1.00 66.55           N  
ATOM   1556  CA  HSD A 739     -26.066 -21.996  49.434  1.00 58.53           C  
ATOM   1557  C   HSD A 739     -25.134 -22.002  50.631  1.00 57.06           C  
ATOM   1558  O   HSD A 739     -25.563 -21.789  51.751  1.00 59.25           O  
ATOM   1559  CB  HSD A 739     -26.746 -23.355  49.256  1.00 72.05           C  
ATOM   1560  CG  HSD A 739     -27.143 -24.026  50.535  1.00 93.06           C  
ATOM   1561  CD2 HSD A 739     -26.804 -25.232  51.049  1.00 97.50           C  
ATOM   1562  ND1 HSD A 739     -28.011 -23.458  51.443  1.00 97.75           N  
ATOM   1563  CE1 HSD A 739     -28.183 -24.279  52.461  1.00 97.39           C  
ATOM   1564  NE2 HSD A 739     -27.462 -25.363  52.248  1.00 96.52           N  
ATOM   1565  N   ARG A 740     -23.853 -22.222  50.382  1.00 56.81           N  
ATOM   1566  CA  ARG A 740     -22.843 -22.251  51.427  1.00 54.86           C  
ATOM   1567  C   ARG A 740     -21.558 -21.832  50.757  1.00 44.19           C  
ATOM   1568  O   ARG A 740     -21.527 -21.721  49.554  1.00 46.96           O  
ATOM   1569  CB  ARG A 740     -22.716 -23.654  52.015  1.00 70.98           C  
ATOM   1570  CG  ARG A 740     -23.382 -23.825  53.373  1.00 82.18           C  
ATOM   1571  CD  ARG A 740     -23.562 -25.294  53.763  1.00 91.38           C  
ATOM   1572  NE  ARG A 740     -24.507 -25.448  54.870  1.00100.66           N  
ATOM   1573  CZ  ARG A 740     -25.620 -26.186  54.835  1.00102.16           C  
ATOM   1574  NH1 ARG A 740     -25.949 -26.865  53.743  1.00103.49           N1+
ATOM   1575  NH2 ARG A 740     -26.409 -26.246  55.898  1.00 95.96           N  
ATOM   1576  N   ILE A 741     -20.512 -21.548  51.514  1.00 43.65           N  
ATOM   1577  CA  ILE A 741     -19.214 -21.292  50.896  1.00 33.51           C  
ATOM   1578  C   ILE A 741     -18.073 -22.067  51.546  1.00 38.93           C  
ATOM   1579  O   ILE A 741     -18.032 -22.225  52.750  1.00 36.91           O  
ATOM   1580  CB  ILE A 741     -18.912 -19.780  50.781  1.00 26.18           C  
ATOM   1581  CG1 ILE A 741     -18.069 -19.499  49.555  1.00 38.70           C  
ATOM   1582  CG2 ILE A 741     -18.202 -19.251  51.996  1.00 23.45           C  
ATOM   1583  CD1 ILE A 741     -18.083 -18.054  49.132  1.00 42.86           C  
ATOM   1584  N   TRP A 742     -17.157 -22.558  50.724  1.00 43.23           N  
ATOM   1585  CA  TRP A 742     -15.936 -23.192  51.211  1.00 45.49           C  
ATOM   1586  C   TRP A 742     -14.765 -22.259  50.948  1.00 38.96           C  
ATOM   1587  O   TRP A 742     -14.523 -21.871  49.797  1.00 42.57           O  
ATOM   1588  CB  TRP A 742     -15.694 -24.550  50.551  1.00 47.93           C  
ATOM   1589  CG  TRP A 742     -16.699 -25.594  50.917  1.00 54.77           C  
ATOM   1590  CD1 TRP A 742     -16.626 -26.490  51.954  1.00 63.73           C  
ATOM   1591  CD2 TRP A 742     -17.934 -25.853  50.253  1.00 50.27           C  
ATOM   1592  CE2 TRP A 742     -18.560 -26.916  50.938  1.00 59.67           C  
ATOM   1593  CE3 TRP A 742     -18.578 -25.285  49.148  1.00 43.70           C  
ATOM   1594  NE1 TRP A 742     -17.745 -27.281  51.974  1.00 64.01           N  
ATOM   1595  CZ2 TRP A 742     -19.790 -27.420  50.560  1.00 69.55           C  
ATOM   1596  CZ3 TRP A 742     -19.798 -25.789  48.768  1.00 49.74           C  
ATOM   1597  CH2 TRP A 742     -20.393 -26.849  49.471  1.00 66.84           C  
ATOM   1598  N   MET A 743     -14.060 -21.892  52.018  1.00 28.36           N  
ATOM   1599  CA  MET A 743     -12.823 -21.117  51.934  1.00 33.63           C  
ATOM   1600  C   MET A 743     -11.690 -22.086  52.184  1.00 37.55           C  
ATOM   1601  O   MET A 743     -11.642 -22.702  53.248  1.00 53.14           O  
ATOM   1602  CB  MET A 743     -12.784 -20.002  52.974  1.00 31.47           C  
ATOM   1603  CG  MET A 743     -13.885 -19.009  52.842  1.00 33.58           C  
ATOM   1604  SD  MET A 743     -13.437 -17.871  51.561  1.00 42.47           S  
ATOM   1605  CE  MET A 743     -13.734 -16.376  52.436  1.00 34.77           C  
ATOM   1606  N   TYR A 744     -10.794 -22.237  51.220  1.00 41.29           N  
ATOM   1607  CA  TYR A 744      -9.640 -23.095  51.435  1.00 44.60           C  
ATOM   1608  C   TYR A 744      -8.390 -22.422  50.894  1.00 43.11           C  
ATOM   1609  O   TYR A 744      -8.443 -21.333  50.305  1.00 37.33           O  
ATOM   1610  CB  TYR A 744      -9.842 -24.490  50.820  1.00 44.54           C  
ATOM   1611  CG  TYR A 744     -10.155 -24.512  49.343  1.00 48.02           C  
ATOM   1612  CD1 TYR A 744     -11.441 -24.223  48.866  1.00 46.46           C  
ATOM   1613  CD2 TYR A 744      -9.164 -24.847  48.417  1.00 49.37           C  
ATOM   1614  CE1 TYR A 744     -11.718 -24.247  47.500  1.00 47.69           C  
ATOM   1615  CE2 TYR A 744      -9.421 -24.868  47.047  1.00 41.64           C  
ATOM   1616  CZ  TYR A 744     -10.700 -24.580  46.594  1.00 48.33           C  
ATOM   1617  OH  TYR A 744     -10.956 -24.609  45.238  1.00 50.33           O  
ATOM   1618  N   ASN A 745      -7.255 -23.082  51.146  1.00 35.56           N  
ATOM   1619  CA  ASN A 745      -5.943 -22.585  50.742  1.00 27.08           C  
ATOM   1620  C   ASN A 745      -5.729 -21.117  51.142  1.00 32.33           C  
ATOM   1621  O   ASN A 745      -5.155 -20.322  50.384  1.00 29.66           O  
ATOM   1622  CB  ASN A 745      -5.752 -22.778  49.231  1.00 33.73           C  
ATOM   1623  CG  ASN A 745      -5.723 -24.237  48.821  1.00 37.51           C  
ATOM   1624  ND2 ASN A 745      -6.013 -24.494  47.549  1.00 48.89           N  
ATOM   1625  OD1 ASN A 745      -5.409 -25.121  49.628  1.00 43.11           O  
ATOM   1626  N   CYS A 746      -6.220 -20.744  52.334  1.00 23.23           N  
ATOM   1627  CA  CYS A 746      -6.065 -19.370  52.802  1.00 29.21           C  
ATOM   1628  C   CYS A 746      -4.609 -19.149  53.167  1.00 30.41           C  
ATOM   1629  O   CYS A 746      -4.009 -20.007  53.821  1.00 28.00           O  
ATOM   1630  CB  CYS A 746      -6.943 -19.113  54.018  1.00 36.89           C  
ATOM   1631  SG  CYS A 746      -8.716 -19.075  53.695  1.00 48.35           S  
ATOM   1632  N   HSP A 747      -4.026 -18.025  52.738  1.00 27.16           N  
ATOM   1633  CA  HSP A 747      -2.617 -17.844  53.021  1.00 21.49           C  
ATOM   1634  C   HSP A 747      -2.193 -16.416  52.757  1.00 25.81           C  
ATOM   1635  O   HSP A 747      -2.768 -15.716  51.908  1.00 35.01           O  
ATOM   1636  CB  HSP A 747      -1.759 -18.764  52.172  1.00 25.34           C  
ATOM   1637  CG  HSP A 747      -1.774 -18.401  50.739  1.00 31.40           C  
ATOM   1638  CD2 HSP A 747      -0.827 -17.821  49.974  1.00 29.55           C  
ATOM   1639  ND1 HSP A 747      -2.869 -18.597  49.925  1.00 39.04           N  
ATOM   1640  CE1 HSP A 747      -2.578 -18.182  48.706  1.00 32.91           C  
ATOM   1641  NE2 HSP A 747      -1.351 -17.696  48.713  1.00 31.58           N  
ATOM   1642  N   ILE A 748      -1.105 -16.048  53.431  1.00 33.03           N  
ATOM   1643  CA  ILE A 748      -0.428 -14.768  53.270  1.00 26.27           C  
ATOM   1644  C   ILE A 748       0.397 -14.803  51.989  1.00 28.03           C  
ATOM   1645  O   ILE A 748       1.286 -15.644  51.839  1.00 42.63           O  
ATOM   1646  CB  ILE A 748       0.452 -14.474  54.496  1.00 28.21           C  
ATOM   1647  CG1 ILE A 748      -0.418 -14.310  55.778  1.00 23.23           C  
ATOM   1648  CG2 ILE A 748       1.326 -13.269  54.252  1.00 35.75           C  
ATOM   1649  CD1 ILE A 748      -1.681 -13.443  55.581  1.00 15.53           C  
ATOM   1650  N   GLY A 749       0.093 -13.910  51.057  1.00 35.34           N  
ATOM   1651  CA  GLY A 749       0.862 -13.792  49.833  1.00 27.78           C  
ATOM   1652  C   GLY A 749       2.352 -13.712  50.093  1.00 28.81           C  
ATOM   1653  O   GLY A 749       2.811 -12.944  50.953  1.00 21.78           O  
ATOM   1654  N   GLY A 750       3.113 -14.527  49.365  1.00 26.45           N  
ATOM   1655  CA  GLY A 750       4.552 -14.548  49.478  1.00 30.53           C  
ATOM   1656  C   GLY A 750       5.084 -15.508  50.509  1.00 38.12           C  
ATOM   1657  O   GLY A 750       6.305 -15.517  50.745  1.00 35.63           O  
ATOM   1658  N   SER A 751       4.179 -16.331  51.034  1.00 31.15           N  
ATOM   1659  CA  SER A 751       4.469 -17.413  51.974  1.00 46.99           C  
ATOM   1660  C   SER A 751       4.574 -18.773  51.269  1.00 53.10           C  
ATOM   1661  O   SER A 751       4.880 -19.775  51.878  1.00 60.50           O  
ATOM   1662  CB  SER A 751       3.427 -17.489  53.072  1.00 42.73           C  
ATOM   1663  OG  SER A 751       2.282 -18.124  52.606  1.00 42.21           O  
ATOM   1664  N   PHE A 752       4.282 -18.796  49.981  1.00 54.09           N  
ATOM   1665  CA  PHE A 752       4.425 -19.981  49.165  1.00 53.30           C  
ATOM   1666  C   PHE A 752       5.581 -19.764  48.190  1.00 47.77           C  
ATOM   1667  O   PHE A 752       6.103 -18.668  48.023  1.00 36.19           O  
ATOM   1668  CB  PHE A 752       3.185 -20.205  48.299  1.00 61.75           C  
ATOM   1669  CG  PHE A 752       2.002 -20.762  49.022  1.00 59.54           C  
ATOM   1670  CD1 PHE A 752       2.152 -21.519  50.154  1.00 59.14           C  
ATOM   1671  CD2 PHE A 752       0.728 -20.531  48.543  1.00 50.85           C  
ATOM   1672  CE1 PHE A 752       1.053 -22.032  50.806  1.00 55.96           C  
ATOM   1673  CE2 PHE A 752      -0.373 -21.042  49.189  1.00 50.89           C  
ATOM   1674  CZ  PHE A 752      -0.208 -21.792  50.325  1.00 50.22           C  
ATOM   1675  N   SER A 753       5.990 -20.840  47.547  1.00 47.61           N  
ATOM   1676  CA  SER A 753       6.988 -20.733  46.494  1.00 56.26           C  
ATOM   1677  C   SER A 753       6.288 -20.203  45.247  1.00 69.92           C  
ATOM   1678  O   SER A 753       5.089 -20.387  45.069  1.00 85.09           O  
ATOM   1679  CB  SER A 753       7.604 -22.084  46.193  1.00 54.31           C  
ATOM   1680  OG  SER A 753       6.618 -23.085  46.137  1.00 52.31           O  
ATOM   1681  N   GLU A 754       7.030 -19.567  44.360  1.00 77.04           N  
ATOM   1682  CA  GLU A 754       6.428 -19.014  43.155  1.00 77.07           C  
ATOM   1683  C   GLU A 754       5.648 -20.028  42.324  1.00 77.22           C  
ATOM   1684  O   GLU A 754       4.545 -19.756  41.873  1.00 74.32           O  
ATOM   1685  CB  GLU A 754       7.478 -18.323  42.321  1.00 85.28           C  
ATOM   1686  CG  GLU A 754       7.741 -16.906  42.770  1.00 93.84           C  
ATOM   1687  CD  GLU A 754       6.602 -15.985  42.407  1.00106.55           C  
ATOM   1688  OE1 GLU A 754       6.398 -15.760  41.193  1.00111.73           O  
ATOM   1689  OE2 GLU A 754       5.911 -15.502  43.333  1.00107.99           O1-
ATOM   1690  N   GLU A 755       6.201 -21.215  42.159  1.00 79.87           N  
ATOM   1691  CA  GLU A 755       5.506 -22.236  41.411  1.00 85.99           C  
ATOM   1692  C   GLU A 755       4.218 -22.590  42.144  1.00 85.12           C  
ATOM   1693  O   GLU A 755       3.164 -22.704  41.537  1.00 93.64           O  
ATOM   1694  CB  GLU A 755       6.391 -23.465  41.214  1.00 90.36           C  
ATOM   1695  CG  GLU A 755       5.653 -24.785  41.308  1.00 98.94           C  
ATOM   1696  CD  GLU A 755       6.407 -25.929  40.664  1.00110.52           C  
ATOM   1697  OE1 GLU A 755       7.475 -26.299  41.182  1.00113.72           O  
ATOM   1698  OE2 GLU A 755       5.928 -26.464  39.643  1.00115.28           O1-
ATOM   1699  N   THR A 756       4.298 -22.756  43.455  1.00 70.41           N  
ATOM   1700  CA  THR A 756       3.117 -23.071  44.234  1.00 53.97           C  
ATOM   1701  C   THR A 756       2.154 -21.900  44.238  1.00 54.90           C  
ATOM   1702  O   THR A 756       0.954 -22.090  44.269  1.00 57.21           O  
ATOM   1703  CB  THR A 756       3.463 -23.478  45.661  1.00 44.86           C  
ATOM   1704  CG2 THR A 756       2.287 -23.269  46.559  1.00 52.81           C  
ATOM   1705  OG1 THR A 756       3.803 -24.860  45.678  1.00 56.77           O  
ATOM   1706  N   GLU A 757       2.658 -20.678  44.235  1.00 54.10           N  
ATOM   1707  CA  GLU A 757       1.709 -19.574  44.161  1.00 55.60           C  
ATOM   1708  C   GLU A 757       0.933 -19.613  42.850  1.00 61.12           C  
ATOM   1709  O   GLU A 757      -0.196 -19.114  42.789  1.00 63.22           O  
ATOM   1710  CB  GLU A 757       2.431 -18.236  44.336  1.00 53.61           C  
ATOM   1711  CG  GLU A 757       1.522 -17.060  44.688  1.00 57.44           C  
ATOM   1712  CD  GLU A 757       1.080 -17.054  46.158  1.00 61.87           C  
ATOM   1713  OE1 GLU A 757       1.950 -17.159  47.072  1.00 53.89           O  
ATOM   1714  OE2 GLU A 757      -0.147 -16.953  46.385  1.00 55.09           O1-
ATOM   1715  N   LYS A 758       1.513 -20.224  41.807  1.00 69.85           N  
ATOM   1716  CA  LYS A 758       0.815 -20.397  40.533  1.00 75.60           C  
ATOM   1717  C   LYS A 758      -0.344 -21.382  40.656  1.00 74.71           C  
ATOM   1718  O   LYS A 758      -1.465 -21.088  40.230  1.00 73.76           O  
ATOM   1719  CB  LYS A 758       1.784 -20.876  39.444  1.00 86.54           C  
ATOM   1720  CG  LYS A 758       2.674 -19.815  38.799  1.00 85.53           C  
ATOM   1721  CD  LYS A 758       3.472 -20.446  37.662  1.00 90.96           C  
ATOM   1722  CE  LYS A 758       4.263 -19.407  36.878  1.00 89.75           C  
ATOM   1723  NZ  LYS A 758       4.253 -19.709  35.411  1.00 90.85           N1+
ATOM   1724  N   LYS A 759      -0.083 -22.566  41.226  1.00 75.99           N  
ATOM   1725  CA  LYS A 759      -1.071 -23.645  41.278  1.00 75.93           C  
ATOM   1726  C   LYS A 759      -2.335 -23.255  42.039  1.00 82.24           C  
ATOM   1727  O   LYS A 759      -3.364 -23.934  41.912  1.00 88.48           O  
ATOM   1728  CB  LYS A 759      -0.452 -24.896  41.924  1.00 67.22           C  
ATOM   1729  CG  LYS A 759       0.691 -25.538  41.141  1.00 68.68           C  
ATOM   1730  CD  LYS A 759       1.229 -26.772  41.860  1.00 74.11           C  
ATOM   1731  CE  LYS A 759       2.288 -27.505  41.024  1.00 85.74           C  
ATOM   1732  NZ  LYS A 759       2.548 -28.887  41.529  1.00 88.92           N1+
ATOM   1733  N   PHE A 760      -2.285 -22.174  42.823  1.00 80.30           N  
ATOM   1734  CA  PHE A 760      -3.417 -21.752  43.639  1.00 77.85           C  
ATOM   1735  C   PHE A 760      -4.443 -20.952  42.834  1.00 82.51           C  
ATOM   1736  O   PHE A 760      -5.585 -20.802  43.285  1.00 78.22           O  
ATOM   1737  CB  PHE A 760      -2.857 -20.997  44.858  1.00 62.60           C  
ATOM   1738  CG  PHE A 760      -3.744 -19.921  45.429  1.00 45.87           C  
ATOM   1739  CD1 PHE A 760      -3.806 -18.671  44.832  1.00 42.94           C  
ATOM   1740  CD2 PHE A 760      -4.452 -20.135  46.615  1.00 36.06           C  
ATOM   1741  CE1 PHE A 760      -4.604 -17.676  45.369  1.00 35.11           C  
ATOM   1742  CE2 PHE A 760      -5.251 -19.132  47.167  1.00 32.71           C  
ATOM   1743  CZ  PHE A 760      -5.317 -17.909  46.552  1.00 30.35           C  
ATOM   1744  N   GLU A 761      -4.078 -20.478  41.641  1.00 88.81           N  
ATOM   1745  CA  GLU A 761      -5.000 -19.812  40.724  1.00 88.45           C  
ATOM   1746  C   GLU A 761      -5.455 -20.698  39.559  1.00 92.75           C  
ATOM   1747  O   GLU A 761      -6.265 -20.253  38.738  1.00 90.56           O  
ATOM   1748  CB  GLU A 761      -4.359 -18.536  40.172  1.00 84.23           C  
ATOM   1749  CG  GLU A 761      -4.460 -17.330  41.081  1.00 82.86           C  
ATOM   1750  CD  GLU A 761      -3.122 -16.639  41.274  1.00 90.27           C  
ATOM   1751  OE1 GLU A 761      -2.090 -17.347  41.235  1.00 98.12           O  
ATOM   1752  OE2 GLU A 761      -3.100 -15.398  41.469  1.00 87.87           O1-
ATOM   1753  N   HSP A 762      -4.969 -21.936  39.472  1.00 93.79           N  
ATOM   1754  CA  HSP A 762      -5.291 -22.835  38.362  1.00 91.39           C  
ATOM   1755  C   HSP A 762      -5.696 -24.216  38.879  1.00 84.30           C  
ATOM   1756  O   HSP A 762      -6.538 -24.340  39.769  1.00 78.65           O  
ATOM   1757  CB  HSP A 762      -4.091 -22.952  37.413  1.00 96.84           C  
ATOM   1758  CG  HSP A 762      -4.361 -23.737  36.164  1.00106.51           C  
ATOM   1759  CD2 HSP A 762      -3.917 -24.952  35.762  1.00109.52           C  
ATOM   1760  ND1 HSP A 762      -5.162 -23.264  35.143  1.00108.90           N  
ATOM   1761  CE1 HSP A 762      -5.206 -24.159  34.173  1.00111.09           C  
ATOM   1762  NE2 HSP A 762      -4.459 -25.191  34.521  1.00112.18           N  
ATOM   1763 CA    CA A 801       3.329  -6.281  57.095  1.00 28.90          CA  
ATOM   1764 ZN    ZN A 803     -14.484  -0.679  65.254  1.00 18.46          ZN  
END
