# Supplementary material for: Redox Potentials of Disulfide Bonds in LOXL2 Studied by Nonequilibrium Alchemical Simulation
Source: Front Chem. 2021 Dec 14;9:797036. doi: 10.3389/fchem.2021.797036 (PMC8713139; doi:10.3389/fchem.2021.797036)
Supplement: Supplementary file 2 [file DataSheet2.ZIP › Raw Date for Redox potential LOXL2-797036/Figure 7/1by2-M2BP.pdb]

HEADER    EXTRACELLULAR MODULE                    23-OCT-98   1BY2              
TITLE     STRUCTURE OF M2BP SCAVENGER RECEPTOR CYSTEINE-RICH DOMAIN             
COMPND    MOL_ID: 1;                                                            
COMPND   2 MOLECULE: MAC-2 BINDING PROTEIN;                                     
COMPND   3 CHAIN: A;                                                            
COMPND   4 FRAGMENT: SCAVENGER RECEPTOR CYSTEINE-RICH (SRCR) DOMAIN;            
COMPND   5 SYNONYM: TUMOR-ASSOCIATED ANTIGEN 90K;                               
COMPND   6 ENGINEERED: YES;                                                     
COMPND   7 MUTATION: YES                                                        
SOURCE    MOL_ID: 1;                                                            
SOURCE   2 ORGANISM_SCIENTIFIC: HOMO SAPIENS;                                   
SOURCE   3 ORGANISM_COMMON: HUMAN;                                              
SOURCE   4 ORGANISM_TAXID: 9606;                                                
SOURCE   5 CELL_LINE: 293-EBNA;                                                 
SOURCE   6 ORGAN: KIDNEY;                                                       
SOURCE   7 EXPRESSION_SYSTEM: HOMO SAPIENS;                                     
SOURCE   8 EXPRESSION_SYSTEM_COMMON: HUMAN;                                     
SOURCE   9 EXPRESSION_SYSTEM_TAXID: 9606;                                       
SOURCE  10 EXPRESSION_SYSTEM_CELL_LINE: 293-EBNA;                               
SOURCE  11 EXPRESSION_SYSTEM_VECTOR_TYPE: PCEP-PU                               
KEYWDS    EXTRACELLULAR MODULE, SCAVENGER RECEPTOR, TUMOUR-ASSOCIATED ANTIGEN,  
KEYWDS   2 EXTRACELLULAR MATRIX, GLYCOSYLATED PROTEIN                           
EXPDTA    X-RAY DIFFRACTION                                                     
AUTHOR    E.HOHENESTER,T.SASAKI,R.TIMPL                                         
REVDAT   4   29-JUL-20 1BY2    1       COMPND REMARK HETNAM LINK                
REVDAT   4 2                   1       SITE                                     
REVDAT   3   13-JUL-11 1BY2    1       VERSN                                    
REVDAT   2   24-FEB-09 1BY2    1       VERSN                                    
REVDAT   1   18-MAY-99 1BY2    0                                                
JRNL        AUTH   E.HOHENESTER,T.SASAKI,R.TIMPL                                
JRNL        TITL   CRYSTAL STRUCTURE OF A SCAVENGER RECEPTOR CYSTEINE-RICH      
JRNL        TITL 2 DOMAIN SHEDS LIGHT ON AN ANCIENT SUPERFAMILY.                
JRNL        REF    NAT.STRUCT.BIOL.              V.   6   228 1999              
JRNL        REFN                   ISSN 1072-8368                               
JRNL        PMID   10074941                                                     
JRNL        DOI    10.1038/6669                                                 
REMARK   1                                                                      
REMARK   1 REFERENCE 1                                                          
REMARK   1  AUTH   T.SASAKI,C.BRAKEBUSCH,J.ENGEL,R.TIMPL                        
REMARK   1  TITL   MAC-2 BINDING PROTEIN IS A CELL-ADHESIVE PROTEIN OF THE      
REMARK   1  TITL 2 EXTRACELLULAR MATRIX WHICH SELF-ASSEMBLES INTO RING-LIKE     
REMARK   1  TITL 3 STRUCTURES AND BINDS BETA1 INTEGRINS, COLLAGENS AND          
REMARK   1  TITL 4 FIBRONECTIN                                                  
REMARK   1  REF    EMBO J.                       V.  17  1606 1998              
REMARK   1  REFN                   ISSN 0261-4189                               
REMARK   1 REFERENCE 2                                                          
REMARK   1  AUTH   D.RESNICK,A.PEARSON,M.KRIEGER                                
REMARK   1  TITL   THE SRCR SUPERFAMILY: A FAMILY REMINISCENT OF THE IG         
REMARK   1  TITL 2 SUPERFAMILY                                                  
REMARK   1  REF    TRENDS BIOCHEM.SCI.           V.  19     5 1994              
REMARK   1  REFN                   ISSN 0968-0004                               
REMARK   2                                                                      
REMARK   2 RESOLUTION.    2.00 ANGSTROMS.                                       
REMARK   3                                                                      
REMARK   3 REFINEMENT.                                                          
REMARK   3   PROGRAM     : X-PLOR 3.84                                          
REMARK   3   AUTHORS     : BRUNGER                                              
REMARK   3                                                                      
REMARK   3  DATA USED IN REFINEMENT.                                            
REMARK   3   RESOLUTION RANGE HIGH (ANGSTROMS) : 2.00                           
REMARK   3   RESOLUTION RANGE LOW  (ANGSTROMS) : 8.00                           
REMARK   3   DATA CUTOFF            (SIGMA(F)) : 0.000                          
REMARK   3   DATA CUTOFF HIGH         (ABS(F)) : 100000.000                     
REMARK   3   DATA CUTOFF LOW          (ABS(F)) : 0.0000                         
REMARK   3   COMPLETENESS (WORKING+TEST)   (%) : 99.6                           
REMARK   3   NUMBER OF REFLECTIONS             : 9649                           
REMARK   3                                                                      
REMARK   3  FIT TO DATA USED IN REFINEMENT.                                     
REMARK   3   CROSS-VALIDATION METHOD          : FREE R-FACTOR                   
REMARK   3   FREE R VALUE TEST SET SELECTION  : RANDOM                          
REMARK   3   R VALUE            (WORKING SET) : 0.186                           
REMARK   3   FREE R VALUE                     : 0.218                           
REMARK   3   FREE R VALUE TEST SET SIZE   (%) : 10.000                          
REMARK   3   FREE R VALUE TEST SET COUNT      : 934                             
REMARK   3   ESTIMATED ERROR OF FREE R VALUE  : NULL                            
REMARK   3                                                                      
REMARK   3  FIT IN THE HIGHEST RESOLUTION BIN.                                  
REMARK   3   TOTAL NUMBER OF BINS USED           : 8                            
REMARK   3   BIN RESOLUTION RANGE HIGH       (A) : 2.00                         
REMARK   3   BIN RESOLUTION RANGE LOW        (A) : 2.09                         
REMARK   3   BIN COMPLETENESS (WORKING+TEST) (%) : 100.0                        
REMARK   3   REFLECTIONS IN BIN    (WORKING SET) : 1056                         
REMARK   3   BIN R VALUE           (WORKING SET) : 0.2700                       
REMARK   3   BIN FREE R VALUE                    : 0.2770                       
REMARK   3   BIN FREE R VALUE TEST SET SIZE  (%) : 10.00                        
REMARK   3   BIN FREE R VALUE TEST SET COUNT     : 114                          
REMARK   3   ESTIMATED ERROR OF BIN FREE R VALUE : NULL                         
REMARK   3                                                                      
REMARK   3  NUMBER OF NON-HYDROGEN ATOMS USED IN REFINEMENT.                    
REMARK   3   PROTEIN ATOMS            : 832                                     
REMARK   3   NUCLEIC ACID ATOMS       : 0                                       
REMARK   3   HETEROGEN ATOMS          : 14                                      
REMARK   3   SOLVENT ATOMS            : 57                                      
REMARK   3                                                                      
REMARK   3  B VALUES.                                                           
REMARK   3   FROM WILSON PLOT           (A**2) : 15.00                          
REMARK   3   MEAN B VALUE      (OVERALL, A**2) : 20.00                          
REMARK   3   OVERALL ANISOTROPIC B VALUE.                                       
REMARK   3    B11 (A**2) : NULL                                                 
REMARK   3    B22 (A**2) : NULL                                                 
REMARK   3    B33 (A**2) : NULL                                                 
REMARK   3    B12 (A**2) : NULL                                                 
REMARK   3    B13 (A**2) : NULL                                                 
REMARK   3    B23 (A**2) : NULL                                                 
REMARK   3                                                                      
REMARK   3  ESTIMATED COORDINATE ERROR.                                         
REMARK   3   ESD FROM LUZZATI PLOT        (A) : NULL                            
REMARK   3   ESD FROM SIGMAA              (A) : 0.18                            
REMARK   3   LOW RESOLUTION CUTOFF        (A) : 6.00                            
REMARK   3                                                                      
REMARK   3  CROSS-VALIDATED ESTIMATED COORDINATE ERROR.                         
REMARK   3   ESD FROM C-V LUZZATI PLOT    (A) : NULL                            
REMARK   3   ESD FROM C-V SIGMAA          (A) : NULL                            
REMARK   3                                                                      
REMARK   3  RMS DEVIATIONS FROM IDEAL VALUES.                                   
REMARK   3   BOND LENGTHS                 (A) : 0.008                           
REMARK   3   BOND ANGLES            (DEGREES) : 1.500                           
REMARK   3   DIHEDRAL ANGLES        (DEGREES) : NULL                            
REMARK   3   IMPROPER ANGLES        (DEGREES) : NULL                            
REMARK   3                                                                      
REMARK   3  ISOTROPIC THERMAL MODEL : INDIVIDUAL RESTRAINED, RMS BONDS 3.5      
REMARK   3                            A**2                                      
REMARK   3                                                                      
REMARK   3  ISOTROPIC THERMAL FACTOR RESTRAINTS.    RMS    SIGMA                
REMARK   3   MAIN-CHAIN BOND              (A**2) : 1.000 ; NULL                 
REMARK   3   MAIN-CHAIN ANGLE             (A**2) : 2.000 ; NULL                 
REMARK   3   SIDE-CHAIN BOND              (A**2) : 2.000 ; NULL                 
REMARK   3   SIDE-CHAIN ANGLE             (A**2) : 4.000 ; NULL                 
REMARK   3                                                                      
REMARK   3  NCS MODEL : NULL                                                    
REMARK   3                                                                      
REMARK   3  NCS RESTRAINTS.                         RMS   SIGMA/WEIGHT          
REMARK   3   GROUP  1  POSITIONAL            (A) : NULL  ; NULL                 
REMARK   3   GROUP  1  B-FACTOR           (A**2) : NULL  ; NULL                 
REMARK   3                                                                      
REMARK   3  PARAMETER FILE  1  : PARHCSDX.PRO                                   
REMARK   3  PARAMETER FILE  2  : PARAM11.WAT                                    
REMARK   3  PARAMETER FILE  3  : PARAM3_MOD.CHO                                 
REMARK   3  PARAMETER FILE  4  : NULL                                           
REMARK   3  TOPOLOGY FILE  1   : NULL                                           
REMARK   3  TOPOLOGY FILE  2   : NULL                                           
REMARK   3  TOPOLOGY FILE  3   : NULL                                           
REMARK   3  TOPOLOGY FILE  4   : NULL                                           
REMARK   3                                                                      
REMARK   3  OTHER REFINEMENT REMARKS: NULL                                      
REMARK   4                                                                      
REMARK   4 1BY2 COMPLIES WITH FORMAT V. 3.30, 13-JUL-11                         
REMARK 100                                                                      
REMARK 100 THIS ENTRY HAS BEEN PROCESSED BY BNL.                                
REMARK 100 THE DEPOSITION ID IS D_1000172143.                                   
REMARK 200                                                                      
REMARK 200 EXPERIMENTAL DETAILS                                                 
REMARK 200  EXPERIMENT TYPE                : X-RAY DIFFRACTION                  
REMARK 200  DATE OF DATA COLLECTION        : 07-JUL-98                          
REMARK 200  TEMPERATURE           (KELVIN) : 293                                
REMARK 200  PH                             : 6.0                                
REMARK 200  NUMBER OF CRYSTALS USED        : 1                                  
REMARK 200                                                                      
REMARK 200  SYNCHROTRON              (Y/N) : N                                  
REMARK 200  RADIATION SOURCE               : ROTATING ANODE                     
REMARK 200  BEAMLINE                       : NULL                               
REMARK 200  X-RAY GENERATOR MODEL          : ELLIOTT GX-21                      
REMARK 200  MONOCHROMATIC OR LAUE    (M/L) : M                                  
REMARK 200  WAVELENGTH OR RANGE        (A) : 1.5418                             
REMARK 200  MONOCHROMATOR                  : NULL                               
REMARK 200  OPTICS                         : NULL                               
REMARK 200                                                                      
REMARK 200  DETECTOR TYPE                  : IMAGE PLATE                        
REMARK 200  DETECTOR MANUFACTURER          : MARRESEARCH                        
REMARK 200  INTENSITY-INTEGRATION SOFTWARE : MOSFLM                             
REMARK 200  DATA SCALING SOFTWARE          : SCALA (CCP4), CCP4 (SCALA)         
REMARK 200                                                                      
REMARK 200  NUMBER OF UNIQUE REFLECTIONS   : 9843                               
REMARK 200  RESOLUTION RANGE HIGH      (A) : 2.000                              
REMARK 200  RESOLUTION RANGE LOW       (A) : 20.000                             
REMARK 200  REJECTION CRITERIA  (SIGMA(I)) : 0.000                              
REMARK 200                                                                      
REMARK 200 OVERALL.                                                             
REMARK 200  COMPLETENESS FOR RANGE     (%) : 99.6                               
REMARK 200  DATA REDUNDANCY                : 6.200                              
REMARK 200  R MERGE                    (I) : 0.06900                            
REMARK 200  R SYM                      (I) : NULL                               
REMARK 200  <I/SIGMA(I)> FOR THE DATA SET  : 7.3000                             
REMARK 200                                                                      
REMARK 200 IN THE HIGHEST RESOLUTION SHELL.                                     
REMARK 200  HIGHEST RESOLUTION SHELL, RANGE HIGH (A) : 2.00                     
REMARK 200  HIGHEST RESOLUTION SHELL, RANGE LOW  (A) : 2.11                     
REMARK 200  COMPLETENESS FOR SHELL     (%) : 100.0                              
REMARK 200  DATA REDUNDANCY IN SHELL       : 6.00                               
REMARK 200  R MERGE FOR SHELL          (I) : 0.18600                            
REMARK 200  R SYM FOR SHELL            (I) : NULL                               
REMARK 200  <I/SIGMA(I)> FOR SHELL         : 3.700                              
REMARK 200                                                                      
REMARK 200 DIFFRACTION PROTOCOL: NULL                                           
REMARK 200 METHOD USED TO DETERMINE THE STRUCTURE: MIRAS                        
REMARK 200 SOFTWARE USED: CCP4                                                  
REMARK 200 STARTING MODEL: NULL                                                 
REMARK 200                                                                      
REMARK 200 REMARK: TWO DERIVATIVES (SMCL3 AND UO2SO4) WERE USED AT 3.0 A        
REMARK 280                                                                      
REMARK 280 CRYSTAL                                                              
REMARK 280 SOLVENT CONTENT, VS   (%): 50.00                                     
REMARK 280 MATTHEWS COEFFICIENT, VM (ANGSTROMS**3/DA): 2.60                     
REMARK 280                                                                      
REMARK 280 CRYSTALLIZATION CONDITIONS: PH 6.0                                   
REMARK 290                                                                      
REMARK 290 CRYSTALLOGRAPHIC SYMMETRY                                            
REMARK 290 SYMMETRY OPERATORS FOR SPACE GROUP: P 43 21 2                        
REMARK 290                                                                      
REMARK 290      SYMOP   SYMMETRY                                                
REMARK 290     NNNMMM   OPERATOR                                                
REMARK 290       1555   X,Y,Z                                                   
REMARK 290       2555   -X,-Y,Z+1/2                                             
REMARK 290       3555   -Y+1/2,X+1/2,Z+3/4                                      
REMARK 290       4555   Y+1/2,-X+1/2,Z+1/4                                      
REMARK 290       5555   -X+1/2,Y+1/2,-Z+3/4                                     
REMARK 290       6555   X+1/2,-Y+1/2,-Z+1/4                                     
REMARK 290       7555   Y,X,-Z                                                  
REMARK 290       8555   -Y,-X,-Z+1/2                                            
REMARK 290                                                                      
REMARK 290     WHERE NNN -> OPERATOR NUMBER                                     
REMARK 290           MMM -> TRANSLATION VECTOR                                  
REMARK 290                                                                      
REMARK 290 CRYSTALLOGRAPHIC SYMMETRY TRANSFORMATIONS                            
REMARK 290 THE FOLLOWING TRANSFORMATIONS OPERATE ON THE ATOM/HETATM             
REMARK 290 RECORDS IN THIS ENTRY TO PRODUCE CRYSTALLOGRAPHICALLY                
REMARK 290 RELATED MOLECULES.                                                   
REMARK 290   SMTRY1   1  1.000000  0.000000  0.000000        0.00000            
REMARK 290   SMTRY2   1  0.000000  1.000000  0.000000        0.00000            
REMARK 290   SMTRY3   1  0.000000  0.000000  1.000000        0.00000            
REMARK 290   SMTRY1   2 -1.000000  0.000000  0.000000        0.00000            
REMARK 290   SMTRY2   2  0.000000 -1.000000  0.000000        0.00000            
REMARK 290   SMTRY3   2  0.000000  0.000000  1.000000       67.27000            
REMARK 290   SMTRY1   3  0.000000 -1.000000  0.000000       22.31500            
REMARK 290   SMTRY2   3  1.000000  0.000000  0.000000       22.31500            
REMARK 290   SMTRY3   3  0.000000  0.000000  1.000000      100.90500            
REMARK 290   SMTRY1   4  0.000000  1.000000  0.000000       22.31500            
REMARK 290   SMTRY2   4 -1.000000  0.000000  0.000000       22.31500            
REMARK 290   SMTRY3   4  0.000000  0.000000  1.000000       33.63500            
REMARK 290   SMTRY1   5 -1.000000  0.000000  0.000000       22.31500            
REMARK 290   SMTRY2   5  0.000000  1.000000  0.000000       22.31500            
REMARK 290   SMTRY3   5  0.000000  0.000000 -1.000000      100.90500            
REMARK 290   SMTRY1   6  1.000000  0.000000  0.000000       22.31500            
REMARK 290   SMTRY2   6  0.000000 -1.000000  0.000000       22.31500            
REMARK 290   SMTRY3   6  0.000000  0.000000 -1.000000       33.63500            
REMARK 290   SMTRY1   7  0.000000  1.000000  0.000000        0.00000            
REMARK 290   SMTRY2   7  1.000000  0.000000  0.000000        0.00000            
REMARK 290   SMTRY3   7  0.000000  0.000000 -1.000000        0.00000            
REMARK 290   SMTRY1   8  0.000000 -1.000000  0.000000        0.00000            
REMARK 290   SMTRY2   8 -1.000000  0.000000  0.000000        0.00000            
REMARK 290   SMTRY3   8  0.000000  0.000000 -1.000000       67.27000            
REMARK 290                                                                      
REMARK 290 REMARK: NULL                                                         
REMARK 300                                                                      
REMARK 300 BIOMOLECULE: 1                                                       
REMARK 300 SEE REMARK 350 FOR THE AUTHOR PROVIDED AND/OR PROGRAM                
REMARK 300 GENERATED ASSEMBLY INFORMATION FOR THE STRUCTURE IN                  
REMARK 300 THIS ENTRY. THE REMARK MAY ALSO PROVIDE INFORMATION ON               
REMARK 300 BURIED SURFACE AREA.                                                 
REMARK 350                                                                      
REMARK 350 COORDINATES FOR A COMPLETE MULTIMER REPRESENTING THE KNOWN           
REMARK 350 BIOLOGICALLY SIGNIFICANT OLIGOMERIZATION STATE OF THE                
REMARK 350 MOLECULE CAN BE GENERATED BY APPLYING BIOMT TRANSFORMATIONS          
REMARK 350 GIVEN BELOW.  BOTH NON-CRYSTALLOGRAPHIC AND                          
REMARK 350 CRYSTALLOGRAPHIC OPERATIONS ARE GIVEN.                               
REMARK 350                                                                      
REMARK 350 BIOMOLECULE: 1                                                       
REMARK 350 AUTHOR DETERMINED BIOLOGICAL UNIT: MONOMERIC                         
REMARK 350 APPLY THE FOLLOWING TO CHAINS: A                                     
REMARK 350   BIOMT1   1  1.000000  0.000000  0.000000        0.00000            
REMARK 350   BIOMT2   1  0.000000  1.000000  0.000000        0.00000            
REMARK 350   BIOMT3   1  0.000000  0.000000  1.000000        0.00000            
REMARK 465                                                                      
REMARK 465 MISSING RESIDUES                                                     
REMARK 465 THE FOLLOWING RESIDUES WERE NOT LOCATED IN THE                       
REMARK 465 EXPERIMENT. (M=MODEL NUMBER; RES=RESIDUE NAME; C=CHAIN               
REMARK 465 IDENTIFIER; SSSEQ=SEQUENCE NUMBER; I=INSERTION CODE.)                
REMARK 465                                                                      
REMARK 465   M RES C SSSEQI                                                     
REMARK 465     ALA A    -3                                                      
REMARK 465     PRO A    -2                                                      
REMARK 465     LEU A    -1                                                      
REMARK 465     ARG A   110                                                      
REMARK 465     SER A   111                                                      
REMARK 465     THR A   112                                                      
REMARK 465     HIS A   113                                                      
REMARK 480                                                                      
REMARK 480 ZERO OCCUPANCY ATOM                                                  
REMARK 480 THE FOLLOWING RESIDUES HAVE ATOMS MODELED WITH ZERO                  
REMARK 480 OCCUPANCY. THE LOCATION AND PROPERTIES OF THESE ATOMS                
REMARK 480 MAY NOT BE RELIABLE. (M=MODEL NUMBER; RES=RESIDUE NAME;              
REMARK 480 C=CHAIN IDENTIFIER; SSEQ=SEQUENCE NUMBER; I=INSERTION CODE):         
REMARK 480   M RES C SSEQI ATOMS                                                
REMARK 480     GLU A   50   CD   OE1  OE2                                       
REMARK 480     ARG A   96   CZ   NH1  NH2                                       
REMARK 480     GLU A  108   CD   OE1  OE2                                       
REMARK 480     THR A  114   N    CA   CB   OG1  CG2                             
DBREF  1BY2 A    1   115  UNP    Q08380   LG3BP_HUMAN     19    133             
SEQRES   1 A  119  ALA PRO LEU ALA VAL ASN ASP GLY ASP MET ARG LEU ALA          
SEQRES   2 A  119  ASP GLY GLY ALA THR ASN GLN GLY ARG VAL GLU ILE PHE          
SEQRES   3 A  119  TYR ARG GLY GLN TRP GLY THR VAL CYS ASP ASN LEU TRP          
SEQRES   4 A  119  ASP LEU THR ASP ALA SER VAL VAL CYS ARG ALA LEU GLY          
SEQRES   5 A  119  PHE GLU ASN ALA THR GLN ALA LEU GLY ARG ALA ALA PHE          
SEQRES   6 A  119  GLY GLN GLY SER GLY PRO ILE MET LEU ASP GLU VAL GLN          
SEQRES   7 A  119  CYS THR GLY THR GLU ALA SER LEU ALA ASP CYS LYS SER          
SEQRES   8 A  119  LEU GLY TRP LEU LYS SER ASN CYS ARG HIS GLU ARG ASP          
SEQRES   9 A  119  ALA GLY VAL VAL CYS THR ASN GLU THR ARG SER THR HIS          
SEQRES  10 A  119  THR LEU                                                      
MODRES 1BY2 ASN A   51  ASN  GLYCOSYLATION SITE                                 
HET    NAG  A 201      14                                                       
HETNAM     NAG 2-ACETAMIDO-2-DEOXY-BETA-D-GLUCOPYRANOSE                         
FORMUL   2  NAG    C8 H15 N O6                                                  
FORMUL   3  HOH   *57(H2 O)                                                     
HELIX    1   1 LEU A   37  ALA A   46  1                                  10    
HELIX    2   2 LEU A   82  ASP A   84  5                                   3    
HELIX    3   3 HIS A   97  ARG A   99  5                                   3    
SHEET    1   A 4 MET A   6  ALA A   9  0                                        
SHEET    2   A 4 GLN A  16  ILE A  21 -1  N  GLU A  20   O  ARG A   7           
SHEET    3   A 4 GLY A 102  CYS A 105 -1  N  VAL A 103   O  GLY A  17           
SHEET    4   A 4 ALA A  52  LEU A  56 -1  N  LEU A  56   O  GLY A 102           
SHEET    1   B 2 GLU A  20  TYR A  23  0                                        
SHEET    2   B 2 GLN A  26  THR A  29 -1  N  GLY A  28   O  ILE A  21           
SSBOND   1 CYS A   31    CYS A   95                          1555   1555  2.02  
SSBOND   2 CYS A   44    CYS A  105                          1555   1555  2.03  
SSBOND   3 CYS A   75    CYS A   85                          1555   1555  2.02  
LINK         ND2 ASN A  51                 C1  NAG A 201     1555   1555  1.44  
CRYST1   44.630   44.630  134.540  90.00  90.00  90.00 P 43 21 2     8          
ORIGX1      1.000000  0.000000  0.000000        0.00000                         
ORIGX2      0.000000  1.000000  0.000000        0.00000                         
ORIGX3      0.000000  0.000000  1.000000        0.00000                         
SCALE1      0.022406  0.000000  0.000000        0.00000                         
SCALE2      0.000000  0.022406  0.000000        0.00000                         
SCALE3      0.000000  0.000000  0.007433        0.00000                         
ATOM      1  N   ALA A   0      10.340  14.871  30.242  1.00 44.14           N  
ATOM      2  CA  ALA A   0       9.126  14.936  29.377  1.00 45.53           C  
ATOM      3  C   ALA A   0       9.430  15.663  28.055  1.00 45.86           C  
ATOM      4  O   ALA A   0       9.225  16.874  27.942  1.00 48.67           O  
ATOM      5  CB  ALA A   0       7.999  15.654  30.117  1.00 47.01           C  
ATOM      6  N   VAL A   1       9.907  14.916  27.061  1.00 43.03           N  
ATOM      7  CA  VAL A   1      10.258  15.473  25.757  1.00 36.81           C  
ATOM      8  C   VAL A   1       9.316  14.926  24.679  1.00 33.60           C  
ATOM      9  O   VAL A   1       9.021  13.725  24.653  1.00 31.94           O  
ATOM     10  CB  VAL A   1      11.723  15.127  25.394  1.00 35.46           C  
ATOM     11  CG1 VAL A   1      12.102  15.755  24.080  1.00 33.19           C  
ATOM     12  CG2 VAL A   1      12.667  15.621  26.472  1.00 38.35           C  
ATOM     13  N   ASN A   2       8.854  15.808  23.795  1.00 30.71           N  
ATOM     14  CA  ASN A   2       7.947  15.440  22.704  1.00 27.18           C  
ATOM     15  C   ASN A   2       8.542  15.687  21.320  1.00 22.65           C  
ATOM     16  O   ASN A   2       9.547  16.383  21.178  1.00 20.33           O  
ATOM     17  CB  ASN A   2       6.649  16.230  22.830  1.00 30.75           C  
ATOM     18  CG  ASN A   2       5.937  15.957  24.126  1.00 36.77           C  
ATOM     19  OD1 ASN A   2       5.376  14.880  24.319  1.00 39.28           O  
ATOM     20  ND2 ASN A   2       5.975  16.920  25.037  1.00 40.43           N  
ATOM     21  N   ASP A   3       7.924  15.088  20.308  1.00 20.59           N  
ATOM     22  CA  ASP A   3       8.369  15.252  18.931  1.00 19.91           C  
ATOM     23  C   ASP A   3       8.470  16.740  18.604  1.00 18.84           C  
ATOM     24  O   ASP A   3       7.533  17.494  18.861  1.00 20.92           O  
ATOM     25  CB  ASP A   3       7.357  14.640  17.958  1.00 20.23           C  
ATOM     26  CG  ASP A   3       7.342  13.126  17.976  1.00 23.86           C  
ATOM     27  OD1 ASP A   3       8.238  12.483  18.578  1.00 23.20           O  
ATOM     28  OD2 ASP A   3       6.422  12.567  17.342  1.00 22.41           O  
ATOM     29  N   GLY A   4       9.590  17.155  18.022  1.00 16.07           N  
ATOM     30  CA  GLY A   4       9.749  18.546  17.665  1.00 12.81           C  
ATOM     31  C   GLY A   4      10.470  19.380  18.698  1.00 15.26           C  
ATOM     32  O   GLY A   4      10.801  20.536  18.420  1.00 15.65           O  
ATOM     33  N   ASP A   5      10.701  18.821  19.883  1.00 15.08           N  
ATOM     34  CA  ASP A   5      11.419  19.532  20.933  1.00 15.28           C  
ATOM     35  C   ASP A   5      12.842  19.725  20.410  1.00 14.32           C  
ATOM     36  O   ASP A   5      13.408  18.818  19.805  1.00 14.84           O  
ATOM     37  CB  ASP A   5      11.460  18.702  22.221  1.00 17.20           C  
ATOM     38  CG  ASP A   5      10.196  18.863  23.089  1.00 31.56           C  
ATOM     39  OD1 ASP A   5       9.199  19.479  22.637  1.00 28.80           O  
ATOM     40  OD2 ASP A   5      10.200  18.359  24.241  1.00 31.99           O  
ATOM     41  N   MET A   6      13.431  20.884  20.680  1.00 13.08           N  
ATOM     42  CA  MET A   6      14.786  21.197  20.207  1.00 14.32           C  
ATOM     43  C   MET A   6      15.759  21.604  21.308  1.00 16.32           C  
ATOM     44  O   MET A   6      15.355  21.948  22.410  1.00 18.11           O  
ATOM     45  CB  MET A   6      14.732  22.338  19.193  1.00 14.66           C  
ATOM     46  CG  MET A   6      13.902  22.048  17.966  1.00 16.39           C  
ATOM     47  SD  MET A   6      13.533  23.546  17.065  1.00 19.50           S  
ATOM     48  CE  MET A   6      12.394  24.354  18.195  1.00 24.10           C  
ATOM     49  N   ARG A   7      17.044  21.597  20.999  1.00 15.75           N  
ATOM     50  CA  ARG A   7      18.046  22.027  21.950  1.00 15.24           C  
ATOM     51  C   ARG A   7      19.243  22.459  21.145  1.00 15.79           C  
ATOM     52  O   ARG A   7      19.388  22.051  19.991  1.00 16.09           O  
ATOM     53  CB  ARG A   7      18.428  20.859  22.862  1.00 14.37           C  
ATOM     54  CG  ARG A   7      19.189  19.741  22.194  1.00 15.28           C  
ATOM     55  CD  ARG A   7      19.456  18.587  23.155  1.00 14.65           C  
ATOM     56  NE  ARG A   7      20.267  17.549  22.532  1.00 18.46           N  
ATOM     57  CZ  ARG A   7      20.303  16.272  22.912  1.00 22.31           C  
ATOM     58  NH1 ARG A   7      19.562  15.842  23.940  1.00 20.43           N  
ATOM     59  NH2 ARG A   7      21.056  15.415  22.230  1.00 22.03           N  
ATOM     60  N   LEU A   8      20.060  23.329  21.732  1.00 14.43           N  
ATOM     61  CA  LEU A   8      21.300  23.806  21.102  1.00 16.04           C  
ATOM     62  C   LEU A   8      22.436  23.100  21.849  1.00 17.10           C  
ATOM     63  O   LEU A   8      22.384  22.995  23.057  1.00 21.71           O  
ATOM     64  CB  LEU A   8      21.442  25.329  21.249  1.00 13.45           C  
ATOM     65  CG  LEU A   8      20.321  26.152  20.614  1.00 15.45           C  
ATOM     66  CD1 LEU A   8      20.639  27.616  20.708  1.00 16.10           C  
ATOM     67  CD2 LEU A   8      20.101  25.730  19.166  1.00 13.88           C  
ATOM     68  N   ALA A   9      23.432  22.586  21.139  1.00 17.00           N  
ATOM     69  CA  ALA A   9      24.524  21.896  21.776  1.00 15.15           C  
ATOM     70  C   ALA A   9      25.873  22.371  21.313  1.00 18.30           C  
ATOM     71  O   ALA A   9      26.018  22.939  20.226  1.00 15.93           O  
ATOM     72  CB  ALA A   9      24.393  20.376  21.523  1.00 13.60           C  
ATOM     73  N   ASP A  10      26.869  22.119  22.157  1.00 20.31           N  
ATOM     74  CA  ASP A  10      28.261  22.458  21.885  1.00 20.89           C  
ATOM     75  C   ASP A  10      28.537  23.922  21.547  1.00 21.22           C  
ATOM     76  O   ASP A  10      29.539  24.231  20.897  1.00 22.26           O  
ATOM     77  CB  ASP A  10      28.810  21.552  20.767  1.00 22.71           C  
ATOM     78  CG  ASP A  10      28.831  20.079  21.148  1.00 21.88           C  
ATOM     79  OD1 ASP A  10      28.606  19.751  22.325  1.00 28.60           O  
ATOM     80  OD2 ASP A  10      29.068  19.240  20.253  1.00 23.27           O  
ATOM     81  N   GLY A  11      27.676  24.821  22.006  1.00 22.78           N  
ATOM     82  CA  GLY A  11      27.879  26.227  21.705  1.00 24.70           C  
ATOM     83  C   GLY A  11      28.651  27.040  22.739  1.00 28.91           C  
ATOM     84  O   GLY A  11      29.082  28.158  22.449  1.00 29.23           O  
ATOM     85  N   GLY A  12      28.868  26.486  23.928  1.00 30.54           N  
ATOM     86  CA  GLY A  12      29.564  27.229  24.969  1.00 33.95           C  
ATOM     87  C   GLY A  12      28.493  27.948  25.766  1.00 36.34           C  
ATOM     88  O   GLY A  12      28.198  27.568  26.893  1.00 42.61           O  
ATOM     89  N   ALA A  13      27.880  28.961  25.163  1.00 34.72           N  
ATOM     90  CA  ALA A  13      26.804  29.709  25.793  1.00 31.43           C  
ATOM     91  C   ALA A  13      25.530  28.922  25.517  1.00 31.56           C  
ATOM     92  O   ALA A  13      25.536  27.990  24.720  1.00 33.22           O  
ATOM     93  CB  ALA A  13      26.702  31.102  25.187  1.00 29.25           C  
ATOM     94  N   THR A  14      24.436  29.297  26.161  1.00 30.01           N  
ATOM     95  CA  THR A  14      23.165  28.612  25.964  1.00 29.03           C  
ATOM     96  C   THR A  14      22.390  29.179  24.793  1.00 27.05           C  
ATOM     97  O   THR A  14      21.410  28.579  24.345  1.00 28.99           O  
ATOM     98  CB  THR A  14      22.248  28.730  27.197  1.00 34.14           C  
ATOM     99  OG1 THR A  14      22.063  30.112  27.536  1.00 36.69           O  
ATOM    100  CG2 THR A  14      22.833  27.985  28.375  1.00 41.58           C  
ATOM    101  N   ASN A  15      22.799  30.353  24.324  1.00 23.12           N  
ATOM    102  CA  ASN A  15      22.104  30.983  23.209  1.00 21.23           C  
ATOM    103  C   ASN A  15      22.737  30.757  21.834  1.00 18.08           C  
ATOM    104  O   ASN A  15      22.549  31.559  20.927  1.00 19.05           O  
ATOM    105  CB  ASN A  15      21.891  32.479  23.474  1.00 23.23           C  
ATOM    106  CG  ASN A  15      23.191  33.230  23.649  1.00 22.43           C  
ATOM    107  OD1 ASN A  15      24.073  32.799  24.394  1.00 24.52           O  
ATOM    108  ND2 ASN A  15      23.330  34.341  22.946  1.00 19.11           N  
ATOM    109  N   GLN A  16      23.510  29.688  21.688  1.00 18.17           N  
ATOM    110  CA  GLN A  16      24.102  29.344  20.399  1.00 17.31           C  
ATOM    111  C   GLN A  16      24.542  27.893  20.421  1.00 16.72           C  
ATOM    112  O   GLN A  16      24.782  27.329  21.486  1.00 18.13           O  
ATOM    113  CB  GLN A  16      25.283  30.258  20.039  1.00 17.84           C  
ATOM    114  CG  GLN A  16      26.540  30.050  20.857  1.00 18.36           C  
ATOM    115  CD  GLN A  16      27.713  30.832  20.308  1.00 20.24           C  
ATOM    116  OE1 GLN A  16      27.551  31.707  19.456  1.00 19.92           O  
ATOM    117  NE2 GLN A  16      28.903  30.515  20.783  1.00 23.40           N  
ATOM    118  N   GLY A  17      24.590  27.272  19.251  1.00 14.73           N  
ATOM    119  CA  GLY A  17      25.021  25.895  19.178  1.00 13.53           C  
ATOM    120  C   GLY A  17      24.461  25.175  17.970  1.00 12.71           C  
ATOM    121  O   GLY A  17      23.800  25.778  17.106  1.00  9.85           O  
ATOM    122  N   ARG A  18      24.789  23.886  17.904  1.00 12.85           N  
ATOM    123  CA  ARG A  18      24.330  22.997  16.854  1.00 12.14           C  
ATOM    124  C   ARG A  18      22.877  22.695  17.205  1.00 13.20           C  
ATOM    125  O   ARG A  18      22.562  22.497  18.370  1.00 10.83           O  
ATOM    126  CB  ARG A  18      25.166  21.713  16.861  1.00 10.45           C  
ATOM    127  CG  ARG A  18      24.728  20.681  15.833  1.00 11.67           C  
ATOM    128  CD  ARG A  18      25.601  19.437  15.875  1.00 12.97           C  
ATOM    129  NE  ARG A  18      25.551  18.814  17.192  1.00 17.20           N  
ATOM    130  CZ  ARG A  18      26.542  18.845  18.078  1.00 18.44           C  
ATOM    131  NH1 ARG A  18      27.686  19.462  17.796  1.00 15.76           N  
ATOM    132  NH2 ARG A  18      26.365  18.286  19.265  1.00 19.49           N  
ATOM    133  N   VAL A  19      21.983  22.736  16.219  1.00 13.15           N  
ATOM    134  CA  VAL A  19      20.568  22.469  16.453  1.00 12.92           C  
ATOM    135  C   VAL A  19      20.300  20.963  16.516  1.00 13.75           C  
ATOM    136  O   VAL A  19      20.698  20.214  15.622  1.00 15.42           O  
ATOM    137  CB  VAL A  19      19.677  23.095  15.329  1.00 14.49           C  
ATOM    138  CG1 VAL A  19      18.210  22.743  15.548  1.00 14.53           C  
ATOM    139  CG2 VAL A  19      19.849  24.598  15.292  1.00 12.92           C  
ATOM    140  N   GLU A  20      19.673  20.509  17.591  1.00 12.71           N  
ATOM    141  CA  GLU A  20      19.308  19.101  17.717  1.00 12.29           C  
ATOM    142  C   GLU A  20      17.806  19.084  17.978  1.00 11.25           C  
ATOM    143  O   GLU A  20      17.251  20.029  18.558  1.00 10.88           O  
ATOM    144  CB  GLU A  20      20.139  18.412  18.794  1.00 10.85           C  
ATOM    145  CG  GLU A  20      21.610  18.468  18.419  1.00 14.02           C  
ATOM    146  CD  GLU A  20      22.521  17.640  19.284  1.00 18.02           C  
ATOM    147  OE1 GLU A  20      22.115  17.246  20.396  1.00 18.04           O  
ATOM    148  OE2 GLU A  20      23.669  17.407  18.849  1.00 18.86           O  
ATOM    149  N   ILE A  21      17.134  18.080  17.428  1.00 12.31           N  
ATOM    150  CA  ILE A  21      15.683  17.975  17.527  1.00 11.52           C  
ATOM    151  C   ILE A  21      15.261  16.548  17.852  1.00 13.20           C  
ATOM    152  O   ILE A  21      15.901  15.588  17.425  1.00 12.94           O  
ATOM    153  CB  ILE A  21      15.006  18.529  16.212  1.00 10.51           C  
ATOM    154  CG1 ILE A  21      13.482  18.543  16.337  1.00  9.27           C  
ATOM    155  CG2 ILE A  21      15.463  17.732  14.985  1.00  9.08           C  
ATOM    156  CD1 ILE A  21      12.764  19.309  15.241  1.00  9.72           C  
ATOM    157  N   PHE A  22      14.192  16.423  18.626  1.00 14.59           N  
ATOM    158  CA  PHE A  22      13.707  15.136  19.071  1.00 13.91           C  
ATOM    159  C   PHE A  22      12.596  14.576  18.203  1.00 14.51           C  
ATOM    160  O   PHE A  22      11.703  15.301  17.787  1.00 14.47           O  
ATOM    161  CB  PHE A  22      13.201  15.286  20.505  1.00 12.18           C  
ATOM    162  CG  PHE A  22      12.694  14.009  21.115  1.00 18.89           C  
ATOM    163  CD1 PHE A  22      13.570  13.117  21.731  1.00 19.49           C  
ATOM    164  CD2 PHE A  22      11.334  13.706  21.095  1.00 19.39           C  
ATOM    165  CE1 PHE A  22      13.094  11.942  22.326  1.00 20.40           C  
ATOM    166  CE2 PHE A  22      10.850  12.539  21.684  1.00 19.36           C  
ATOM    167  CZ  PHE A  22      11.729  11.659  22.300  1.00 14.75           C  
ATOM    168  N   TYR A  23      12.624  13.266  17.988  1.00 14.17           N  
ATOM    169  CA  TYR A  23      11.597  12.600  17.204  1.00 16.00           C  
ATOM    170  C   TYR A  23      11.522  11.123  17.539  1.00 15.87           C  
ATOM    171  O   TYR A  23      12.519  10.407  17.488  1.00 15.54           O  
ATOM    172  CB  TYR A  23      11.826  12.780  15.696  1.00 15.10           C  
ATOM    173  CG  TYR A  23      10.755  12.143  14.849  1.00 12.45           C  
ATOM    174  CD1 TYR A  23       9.449  12.609  14.890  1.00 16.06           C  
ATOM    175  CD2 TYR A  23      11.052  11.083  14.005  1.00 16.38           C  
ATOM    176  CE1 TYR A  23       8.461  12.035  14.114  1.00 21.32           C  
ATOM    177  CE2 TYR A  23      10.077  10.503  13.223  1.00 20.18           C  
ATOM    178  CZ  TYR A  23       8.785  10.973  13.283  1.00 22.13           C  
ATOM    179  OH  TYR A  23       7.812  10.384  12.504  1.00 27.83           O  
ATOM    180  N   ARG A  24      10.333  10.692  17.935  1.00 17.19           N  
ATOM    181  CA  ARG A  24      10.065   9.300  18.282  1.00 15.74           C  
ATOM    182  C   ARG A  24      11.109   8.606  19.110  1.00 16.48           C  
ATOM    183  O   ARG A  24      11.566   7.522  18.772  1.00 17.87           O  
ATOM    184  CB  ARG A  24       9.740   8.486  17.038  1.00 14.04           C  
ATOM    185  CG  ARG A  24       8.457   8.957  16.425  1.00 13.43           C  
ATOM    186  CD  ARG A  24       7.957   8.062  15.330  1.00 18.55           C  
ATOM    187  NE  ARG A  24       6.637   8.484  14.854  1.00 18.77           N  
ATOM    188  CZ  ARG A  24       5.959   7.863  13.888  1.00 22.28           C  
ATOM    189  NH1 ARG A  24       6.488   6.790  13.291  1.00 24.12           N  
ATOM    190  NH2 ARG A  24       4.762   8.309  13.516  1.00 24.00           N  
ATOM    191  N   GLY A  25      11.534   9.262  20.173  1.00 16.93           N  
ATOM    192  CA  GLY A  25      12.486   8.627  21.045  1.00 21.50           C  
ATOM    193  C   GLY A  25      13.948   8.940  20.874  1.00 25.97           C  
ATOM    194  O   GLY A  25      14.745   8.525  21.720  1.00 30.03           O  
ATOM    195  N   GLN A  26      14.331   9.654  19.821  1.00 24.93           N  
ATOM    196  CA  GLN A  26      15.751   9.967  19.669  1.00 22.52           C  
ATOM    197  C   GLN A  26      16.046  11.379  19.191  1.00 17.90           C  
ATOM    198  O   GLN A  26      15.177  12.064  18.654  1.00 15.65           O  
ATOM    199  CB  GLN A  26      16.446   8.931  18.783  1.00 24.89           C  
ATOM    200  CG  GLN A  26      15.988   8.895  17.360  1.00 35.49           C  
ATOM    201  CD  GLN A  26      16.675   7.796  16.582  1.00 49.36           C  
ATOM    202  OE1 GLN A  26      17.780   7.366  16.933  1.00 51.55           O  
ATOM    203  NE2 GLN A  26      16.016   7.317  15.527  1.00 52.01           N  
ATOM    204  N   TRP A  27      17.264  11.819  19.462  1.00 17.08           N  
ATOM    205  CA  TRP A  27      17.712  13.141  19.066  1.00 18.60           C  
ATOM    206  C   TRP A  27      18.563  12.985  17.825  1.00 17.52           C  
ATOM    207  O   TRP A  27      19.282  11.993  17.680  1.00 18.48           O  
ATOM    208  CB  TRP A  27      18.537  13.800  20.175  1.00 17.17           C  
ATOM    209  CG  TRP A  27      17.713  14.232  21.341  1.00 19.77           C  
ATOM    210  CD1 TRP A  27      17.360  13.473  22.425  1.00 18.68           C  
ATOM    211  CD2 TRP A  27      17.113  15.517  21.537  1.00 17.47           C  
ATOM    212  NE1 TRP A  27      16.578  14.212  23.276  1.00 17.46           N  
ATOM    213  CE2 TRP A  27      16.410  15.467  22.758  1.00 17.84           C  
ATOM    214  CE3 TRP A  27      17.102  16.702  20.801  1.00 16.72           C  
ATOM    215  CZ2 TRP A  27      15.702  16.561  23.258  1.00 20.37           C  
ATOM    216  CZ3 TRP A  27      16.395  17.796  21.297  1.00 14.03           C  
ATOM    217  CH2 TRP A  27      15.706  17.717  22.513  1.00 19.67           C  
ATOM    218  N   GLY A  28      18.465  13.969  16.939  1.00 16.13           N  
ATOM    219  CA  GLY A  28      19.224  13.962  15.706  1.00 14.58           C  
ATOM    220  C   GLY A  28      19.515  15.391  15.311  1.00 13.39           C  
ATOM    221  O   GLY A  28      19.091  16.321  15.996  1.00 13.90           O  
ATOM    222  N   THR A  29      20.202  15.571  14.190  1.00 11.55           N  
ATOM    223  CA  THR A  29      20.585  16.899  13.725  1.00 10.36           C  
ATOM    224  C   THR A  29      19.798  17.380  12.499  1.00 10.81           C  
ATOM    225  O   THR A  29      18.927  16.675  11.991  1.00 10.76           O  
ATOM    226  CB  THR A  29      22.093  16.936  13.442  1.00 10.02           C  
ATOM    227  OG1 THR A  29      22.436  15.874  12.547  1.00 12.94           O  
ATOM    228  CG2 THR A  29      22.889  16.769  14.735  1.00 11.61           C  
ATOM    229  N   VAL A  30      20.128  18.573  12.021  1.00 11.08           N  
ATOM    230  CA  VAL A  30      19.455  19.179  10.879  1.00 10.48           C  
ATOM    231  C   VAL A  30      20.503  19.520   9.829  1.00  9.61           C  
ATOM    232  O   VAL A  30      21.529  20.125  10.153  1.00  9.74           O  
ATOM    233  CB  VAL A  30      18.753  20.485  11.321  1.00  9.94           C  
ATOM    234  CG1 VAL A  30      18.099  21.179  10.133  1.00 11.47           C  
ATOM    235  CG2 VAL A  30      17.732  20.179  12.382  1.00  9.70           C  
ATOM    236  N   CYS A  31      20.275  19.121   8.580  1.00  9.19           N  
ATOM    237  CA  CYS A  31      21.238  19.442   7.513  1.00  9.43           C  
ATOM    238  C   CYS A  31      21.159  20.913   7.116  1.00  8.71           C  
ATOM    239  O   CYS A  31      20.071  21.488   7.075  1.00 13.71           O  
ATOM    240  CB  CYS A  31      21.023  18.577   6.280  1.00  7.46           C  
ATOM    241  SG  CYS A  31      22.332  18.857   5.057  1.00  9.83           S  
ATOM    242  N   ASP A  32      22.292  21.513   6.770  1.00  9.00           N  
ATOM    243  CA  ASP A  32      22.318  22.936   6.421  1.00  8.46           C  
ATOM    244  C   ASP A  32      21.789  23.355   5.051  1.00  9.67           C  
ATOM    245  O   ASP A  32      21.781  24.550   4.740  1.00 10.98           O  
ATOM    246  CB  ASP A  32      23.727  23.525   6.640  1.00 10.73           C  
ATOM    247  CG  ASP A  32      24.779  22.948   5.698  1.00  9.49           C  
ATOM    248  OD1 ASP A  32      24.454  22.224   4.741  1.00 12.18           O  
ATOM    249  OD2 ASP A  32      25.966  23.247   5.900  1.00 10.56           O  
ATOM    250  N   ASN A  33      21.325  22.397   4.249  1.00  9.89           N  
ATOM    251  CA  ASN A  33      20.803  22.718   2.921  1.00  8.54           C  
ATOM    252  C   ASN A  33      19.582  23.621   3.037  1.00  9.34           C  
ATOM    253  O   ASN A  33      18.577  23.243   3.637  1.00  9.59           O  
ATOM    254  CB  ASN A  33      20.455  21.451   2.141  1.00  5.65           C  
ATOM    255  CG  ASN A  33      21.692  20.660   1.710  1.00  8.54           C  
ATOM    256  OD1 ASN A  33      22.775  21.217   1.499  1.00 12.61           O  
ATOM    257  ND2 ASN A  33      21.528  19.362   1.562  1.00  9.34           N  
ATOM    258  N   LEU A  34      19.698  24.828   2.487  1.00  9.90           N  
ATOM    259  CA  LEU A  34      18.642  25.843   2.503  1.00  9.36           C  
ATOM    260  C   LEU A  34      18.406  26.438   3.895  1.00 10.25           C  
ATOM    261  O   LEU A  34      17.456  27.190   4.092  1.00 11.58           O  
ATOM    262  CB  LEU A  34      17.318  25.293   1.932  1.00 11.57           C  
ATOM    263  CG  LEU A  34      17.351  24.610   0.558  1.00 13.01           C  
ATOM    264  CD1 LEU A  34      15.939  24.243   0.154  1.00 14.38           C  
ATOM    265  CD2 LEU A  34      18.000  25.505  -0.482  1.00 10.52           C  
ATOM    266  N   TRP A  35      19.298  26.147   4.838  1.00  8.99           N  
ATOM    267  CA  TRP A  35      19.171  26.644   6.206  1.00  8.23           C  
ATOM    268  C   TRP A  35      19.322  28.157   6.169  1.00 12.73           C  
ATOM    269  O   TRP A  35      20.360  28.656   5.749  1.00 17.33           O  
ATOM    270  CB  TRP A  35      20.280  26.043   7.075  1.00  7.46           C  
ATOM    271  CG  TRP A  35      20.175  26.357   8.545  1.00 12.38           C  
ATOM    272  CD1 TRP A  35      21.060  27.080   9.295  1.00 14.63           C  
ATOM    273  CD2 TRP A  35      19.137  25.938   9.453  1.00 10.83           C  
ATOM    274  NE1 TRP A  35      20.644  27.138  10.605  1.00 11.25           N  
ATOM    275  CE2 TRP A  35      19.468  26.450  10.731  1.00 10.88           C  
ATOM    276  CE3 TRP A  35      17.967  25.181   9.314  1.00 10.16           C  
ATOM    277  CZ2 TRP A  35      18.672  26.231  11.861  1.00  8.01           C  
ATOM    278  CZ3 TRP A  35      17.175  24.965  10.442  1.00 11.26           C  
ATOM    279  CH2 TRP A  35      17.535  25.491  11.698  1.00 10.71           C  
ATOM    280  N   ASP A  36      18.320  28.891   6.634  1.00 11.79           N  
ATOM    281  CA  ASP A  36      18.414  30.342   6.607  1.00 13.31           C  
ATOM    282  C   ASP A  36      18.073  31.017   7.927  1.00 14.29           C  
ATOM    283  O   ASP A  36      17.765  30.354   8.920  1.00 12.37           O  
ATOM    284  CB  ASP A  36      17.572  30.928   5.465  1.00  9.82           C  
ATOM    285  CG  ASP A  36      16.073  30.704   5.649  1.00 17.85           C  
ATOM    286  OD1 ASP A  36      15.594  30.460   6.781  1.00 17.89           O  
ATOM    287  OD2 ASP A  36      15.350  30.854   4.645  1.00 21.42           O  
ATOM    288  N   LEU A  37      18.088  32.348   7.918  1.00 15.12           N  
ATOM    289  CA  LEU A  37      17.824  33.105   9.128  1.00 14.20           C  
ATOM    290  C   LEU A  37      16.414  32.938   9.651  1.00 13.90           C  
ATOM    291  O   LEU A  37      16.199  33.016  10.862  1.00 16.06           O  
ATOM    292  CB  LEU A  37      18.150  34.585   8.957  1.00 18.00           C  
ATOM    293  CG  LEU A  37      18.338  35.266  10.322  1.00 25.37           C  
ATOM    294  CD1 LEU A  37      19.716  34.970  10.892  1.00 20.63           C  
ATOM    295  CD2 LEU A  37      18.175  36.740  10.178  1.00 31.02           C  
ATOM    296  N   THR A  38      15.462  32.708   8.754  1.00 13.45           N  
ATOM    297  CA  THR A  38      14.082  32.515   9.169  1.00 14.04           C  
ATOM    298  C   THR A  38      13.959  31.178   9.909  1.00 14.01           C  
ATOM    299  O   THR A  38      13.263  31.086  10.917  1.00 13.88           O  
ATOM    300  CB  THR A  38      13.114  32.558   7.976  1.00 16.60           C  
ATOM    301  OG1 THR A  38      13.309  33.791   7.273  1.00 19.06           O  
ATOM    302  CG2 THR A  38      11.666  32.496   8.455  1.00 18.01           C  
ATOM    303  N   ASP A  39      14.678  30.160   9.449  1.00 13.46           N  
ATOM    304  CA  ASP A  39      14.678  28.858  10.118  1.00 11.13           C  
ATOM    305  C   ASP A  39      15.324  29.010  11.505  1.00 10.26           C  
ATOM    306  O   ASP A  39      14.800  28.508  12.510  1.00 11.92           O  
ATOM    307  CB  ASP A  39      15.509  27.848   9.318  1.00  9.60           C  
ATOM    308  CG  ASP A  39      14.893  27.480   7.995  1.00  9.27           C  
ATOM    309  OD1 ASP A  39      13.692  27.739   7.782  1.00 12.84           O  
ATOM    310  OD2 ASP A  39      15.624  26.889   7.170  1.00 12.83           O  
ATOM    311  N   ALA A  40      16.464  29.701  11.542  1.00  8.87           N  
ATOM    312  CA  ALA A  40      17.191  29.926  12.781  1.00 10.43           C  
ATOM    313  C   ALA A  40      16.337  30.687  13.805  1.00 14.38           C  
ATOM    314  O   ALA A  40      16.366  30.362  14.988  1.00 14.34           O  
ATOM    315  CB  ALA A  40      18.507  30.674  12.516  1.00  7.15           C  
ATOM    316  N   SER A  41      15.542  31.662  13.362  1.00 17.07           N  
ATOM    317  CA  SER A  41      14.712  32.412  14.299  1.00 18.12           C  
ATOM    318  C   SER A  41      13.599  31.550  14.901  1.00 17.77           C  
ATOM    319  O   SER A  41      13.181  31.792  16.028  1.00 18.52           O  
ATOM    320  CB  SER A  41      14.168  33.703  13.672  1.00 15.13           C  
ATOM    321  OG  SER A  41      13.051  33.451  12.854  1.00 23.31           O  
ATOM    322  N   VAL A  42      13.141  30.529  14.178  1.00 15.46           N  
ATOM    323  CA  VAL A  42      12.101  29.633  14.706  1.00 14.00           C  
ATOM    324  C   VAL A  42      12.691  28.857  15.882  1.00 14.89           C  
ATOM    325  O   VAL A  42      12.042  28.695  16.910  1.00 16.71           O  
ATOM    326  CB  VAL A  42      11.581  28.644  13.631  1.00 14.12           C  
ATOM    327  CG1 VAL A  42      10.878  27.438  14.282  1.00 10.08           C  
ATOM    328  CG2 VAL A  42      10.619  29.371  12.685  1.00 10.07           C  
ATOM    329  N   VAL A  43      13.936  28.407  15.733  1.00 14.50           N  
ATOM    330  CA  VAL A  43      14.630  27.669  16.791  1.00 13.89           C  
ATOM    331  C   VAL A  43      14.845  28.575  18.010  1.00 14.37           C  
ATOM    332  O   VAL A  43      14.443  28.234  19.118  1.00 14.97           O  
ATOM    333  CB  VAL A  43      16.019  27.127  16.325  1.00 11.90           C  
ATOM    334  CG1 VAL A  43      16.690  26.351  17.451  1.00  7.94           C  
ATOM    335  CG2 VAL A  43      15.867  26.216  15.114  1.00  9.32           C  
ATOM    336  N   CYS A  44      15.464  29.732  17.792  1.00 13.96           N  
ATOM    337  CA  CYS A  44      15.747  30.681  18.864  1.00 14.27           C  
ATOM    338  C   CYS A  44      14.517  31.111  19.653  1.00 17.37           C  
ATOM    339  O   CYS A  44      14.535  31.082  20.885  1.00 18.29           O  
ATOM    340  CB  CYS A  44      16.463  31.910  18.311  1.00 14.41           C  
ATOM    341  SG  CYS A  44      18.163  31.584  17.724  1.00 16.00           S  
ATOM    342  N   ARG A  45      13.452  31.512  18.966  1.00 16.62           N  
ATOM    343  CA  ARG A  45      12.246  31.937  19.663  1.00 17.90           C  
ATOM    344  C   ARG A  45      11.623  30.790  20.458  1.00 19.88           C  
ATOM    345  O   ARG A  45      11.167  30.991  21.585  1.00 21.00           O  
ATOM    346  CB  ARG A  45      11.247  32.563  18.690  1.00 20.26           C  
ATOM    347  CG  ARG A  45      11.808  33.787  17.979  1.00 26.76           C  
ATOM    348  CD  ARG A  45      10.762  34.550  17.165  1.00 36.17           C  
ATOM    349  NE  ARG A  45      10.211  35.680  17.909  1.00 50.97           N  
ATOM    350  CZ  ARG A  45       9.102  35.641  18.652  1.00 63.43           C  
ATOM    351  NH1 ARG A  45       8.403  34.509  18.758  1.00 65.10           N  
ATOM    352  NH2 ARG A  45       8.695  36.743  19.290  1.00 68.37           N  
ATOM    353  N   ALA A  46      11.657  29.579  19.902  1.00 17.93           N  
ATOM    354  CA  ALA A  46      11.116  28.415  20.595  1.00 17.10           C  
ATOM    355  C   ALA A  46      11.919  28.174  21.858  1.00 19.93           C  
ATOM    356  O   ALA A  46      11.387  27.708  22.854  1.00 20.60           O  
ATOM    357  CB  ALA A  46      11.197  27.183  19.722  1.00 16.23           C  
ATOM    358  N   LEU A  47      13.224  28.406  21.794  1.00 21.36           N  
ATOM    359  CA  LEU A  47      14.064  28.199  22.963  1.00 22.39           C  
ATOM    360  C   LEU A  47      14.035  29.395  23.904  1.00 23.99           C  
ATOM    361  O   LEU A  47      14.813  29.461  24.855  1.00 27.20           O  
ATOM    362  CB  LEU A  47      15.499  27.848  22.558  1.00 21.68           C  
ATOM    363  CG  LEU A  47      15.616  26.529  21.789  1.00 22.37           C  
ATOM    364  CD1 LEU A  47      17.068  26.160  21.583  1.00 21.41           C  
ATOM    365  CD2 LEU A  47      14.911  25.436  22.562  1.00 26.24           C  
ATOM    366  N   GLY A  48      13.167  30.356  23.604  1.00 22.56           N  
ATOM    367  CA  GLY A  48      13.004  31.514  24.456  1.00 23.30           C  
ATOM    368  C   GLY A  48      13.860  32.736  24.235  1.00 24.79           C  
ATOM    369  O   GLY A  48      13.970  33.552  25.131  1.00 26.92           O  
ATOM    370  N   PHE A  49      14.481  32.881  23.077  1.00 23.66           N  
ATOM    371  CA  PHE A  49      15.295  34.055  22.839  1.00 21.90           C  
ATOM    372  C   PHE A  49      14.490  34.925  21.916  1.00 25.27           C  
ATOM    373  O   PHE A  49      13.558  34.442  21.276  1.00 29.17           O  
ATOM    374  CB  PHE A  49      16.626  33.657  22.236  1.00 19.37           C  
ATOM    375  CG  PHE A  49      17.426  32.776  23.133  1.00 19.96           C  
ATOM    376  CD1 PHE A  49      18.089  33.313  24.229  1.00 20.50           C  
ATOM    377  CD2 PHE A  49      17.507  31.405  22.899  1.00 19.41           C  
ATOM    378  CE1 PHE A  49      18.825  32.497  25.090  1.00 25.76           C  
ATOM    379  CE2 PHE A  49      18.240  30.574  23.748  1.00 20.84           C  
ATOM    380  CZ  PHE A  49      18.902  31.116  24.846  1.00 20.97           C  
ATOM    381  N   GLU A  50      14.813  36.209  21.850  1.00 26.79           N  
ATOM    382  CA  GLU A  50      14.042  37.109  21.004  1.00 27.44           C  
ATOM    383  C   GLU A  50      14.158  36.852  19.516  1.00 26.23           C  
ATOM    384  O   GLU A  50      13.167  36.974  18.792  1.00 28.13           O  
ATOM    385  CB  GLU A  50      14.371  38.577  21.313  1.00 33.31           C  
ATOM    386  CG  GLU A  50      13.611  39.135  22.528  1.00 45.62           C  
ATOM    387  CD  GLU A  50      13.936  40.588  22.830  0.00 43.85           C  
ATOM    388  OE1 GLU A  50      14.325  41.321  21.897  0.00 44.06           O  
ATOM    389  OE2 GLU A  50      13.791  41.008  23.998  0.00 44.06           O  
ATOM    390  N   ASN A  51      15.345  36.466  19.059  1.00 23.90           N  
ATOM    391  CA  ASN A  51      15.549  36.236  17.641  1.00 22.16           C  
ATOM    392  C   ASN A  51      16.871  35.554  17.382  1.00 20.07           C  
ATOM    393  O   ASN A  51      17.641  35.323  18.309  1.00 22.41           O  
ATOM    394  CB  ASN A  51      15.577  37.578  16.933  1.00 25.72           C  
ATOM    395  CG  ASN A  51      14.969  37.519  15.572  1.00 30.07           C  
ATOM    396  OD1 ASN A  51      14.863  36.459  14.955  1.00 29.90           O  
ATOM    397  ND2 ASN A  51      14.524  38.687  15.123  1.00 38.28           N  
ATOM    398  N   ALA A  52      17.126  35.242  16.116  1.00 15.66           N  
ATOM    399  CA  ALA A  52      18.373  34.638  15.709  1.00 14.91           C  
ATOM    400  C   ALA A  52      19.171  35.762  15.079  1.00 16.87           C  
ATOM    401  O   ALA A  52      18.610  36.674  14.473  1.00 18.00           O  
ATOM    402  CB  ALA A  52      18.131  33.555  14.683  1.00  9.63           C  
ATOM    403  N   THR A  53      20.479  35.726  15.256  1.00 17.40           N  
ATOM    404  CA  THR A  53      21.332  36.727  14.647  1.00 17.29           C  
ATOM    405  C   THR A  53      22.131  36.087  13.517  1.00 18.22           C  
ATOM    406  O   THR A  53      22.555  36.768  12.584  1.00 20.10           O  
ATOM    407  CB  THR A  53      22.281  37.368  15.679  1.00 19.54           C  
ATOM    408  OG1 THR A  53      23.104  36.360  16.283  1.00 23.02           O  
ATOM    409  CG2 THR A  53      21.475  38.093  16.748  1.00 16.91           C  
ATOM    410  N   GLN A  54      22.297  34.765  13.585  1.00 18.67           N  
ATOM    411  CA  GLN A  54      23.034  34.006  12.570  1.00 19.51           C  
ATOM    412  C   GLN A  54      22.520  32.569  12.370  1.00 18.40           C  
ATOM    413  O   GLN A  54      22.140  31.881  13.333  1.00 18.33           O  
ATOM    414  CB  GLN A  54      24.510  33.929  12.939  1.00 23.87           C  
ATOM    415  CG  GLN A  54      25.262  35.225  12.848  1.00 33.56           C  
ATOM    416  CD  GLN A  54      26.536  35.163  13.651  1.00 43.25           C  
ATOM    417  OE1 GLN A  54      27.527  34.588  13.202  1.00 47.97           O  
ATOM    418  NE2 GLN A  54      26.508  35.718  14.864  1.00 48.10           N  
ATOM    419  N   ALA A  55      22.509  32.139  11.110  1.00 15.24           N  
ATOM    420  CA  ALA A  55      22.106  30.793  10.729  1.00 14.50           C  
ATOM    421  C   ALA A  55      23.407  30.228  10.187  1.00 16.25           C  
ATOM    422  O   ALA A  55      23.903  30.713   9.178  1.00 19.37           O  
ATOM    423  CB  ALA A  55      21.067  30.847   9.636  1.00  9.08           C  
ATOM    424  N   LEU A  56      23.988  29.250  10.873  1.00 14.91           N  
ATOM    425  CA  LEU A  56      25.272  28.679  10.457  1.00 13.25           C  
ATOM    426  C   LEU A  56      25.172  27.253   9.909  1.00 11.87           C  
ATOM    427  O   LEU A  56      24.297  26.488  10.295  1.00 13.62           O  
ATOM    428  CB  LEU A  56      26.243  28.716  11.645  1.00 14.49           C  
ATOM    429  CG  LEU A  56      26.421  30.085  12.307  1.00 21.71           C  
ATOM    430  CD1 LEU A  56      27.164  29.957  13.619  1.00 25.63           C  
ATOM    431  CD2 LEU A  56      27.172  31.000  11.374  1.00 25.12           C  
ATOM    432  N   GLY A  57      26.068  26.915   8.993  1.00 11.45           N  
ATOM    433  CA  GLY A  57      26.092  25.589   8.410  1.00 10.75           C  
ATOM    434  C   GLY A  57      27.474  24.980   8.548  1.00 12.49           C  
ATOM    435  O   GLY A  57      28.310  25.462   9.317  1.00 13.20           O  
ATOM    436  N   ARG A  58      27.693  23.892   7.827  1.00 14.28           N  
ATOM    437  CA  ARG A  58      28.968  23.177   7.793  1.00 15.89           C  
ATOM    438  C   ARG A  58      29.510  22.792   9.161  1.00 17.03           C  
ATOM    439  O   ARG A  58      30.708  22.908   9.407  1.00 18.55           O  
ATOM    440  CB  ARG A  58      30.038  23.992   7.048  1.00 17.92           C  
ATOM    441  CG  ARG A  58      29.672  24.497   5.659  1.00 22.26           C  
ATOM    442  CD  ARG A  58      29.469  23.384   4.610  1.00 27.36           C  
ATOM    443  NE  ARG A  58      28.100  23.432   4.136  1.00 35.61           N  
ATOM    444  CZ  ARG A  58      27.709  23.983   2.997  1.00 29.05           C  
ATOM    445  NH1 ARG A  58      28.594  24.511   2.158  1.00 29.99           N  
ATOM    446  NH2 ARG A  58      26.414  24.155   2.790  1.00 25.82           N  
ATOM    447  N   ALA A  59      28.642  22.316  10.042  1.00 15.62           N  
ATOM    448  CA  ALA A  59      29.062  21.914  11.377  1.00 15.90           C  
ATOM    449  C   ALA A  59      29.913  23.003  12.056  1.00 16.90           C  
ATOM    450  O   ALA A  59      30.994  22.735  12.553  1.00 16.99           O  
ATOM    451  CB  ALA A  59      29.829  20.596  11.306  1.00 13.08           C  
ATOM    452  N   ALA A  60      29.397  24.222  12.104  1.00 19.26           N  
ATOM    453  CA  ALA A  60      30.095  25.338  12.719  1.00 20.01           C  
ATOM    454  C   ALA A  60      30.354  25.079  14.192  1.00 22.41           C  
ATOM    455  O   ALA A  60      31.320  25.591  14.742  1.00 22.64           O  
ATOM    456  CB  ALA A  60      29.299  26.625  12.544  1.00 21.77           C  
ATOM    457  N   PHE A  61      29.475  24.316  14.841  1.00 22.03           N  
ATOM    458  CA  PHE A  61      29.648  23.988  16.262  1.00 23.16           C  
ATOM    459  C   PHE A  61      29.990  22.510  16.445  1.00 25.08           C  
ATOM    460  O   PHE A  61      29.604  21.880  17.433  1.00 27.60           O  
ATOM    461  CB  PHE A  61      28.400  24.362  17.076  1.00 17.18           C  
ATOM    462  CG  PHE A  61      28.122  25.838  17.100  1.00 17.92           C  
ATOM    463  CD1 PHE A  61      28.890  26.689  17.890  1.00 21.11           C  
ATOM    464  CD2 PHE A  61      27.111  26.386  16.319  1.00 14.95           C  
ATOM    465  CE1 PHE A  61      28.656  28.077  17.897  1.00 18.66           C  
ATOM    466  CE2 PHE A  61      26.872  27.760  16.320  1.00 15.81           C  
ATOM    467  CZ  PHE A  61      27.648  28.606  17.111  1.00 17.00           C  
ATOM    468  N   GLY A  62      30.713  21.956  15.476  1.00 22.90           N  
ATOM    469  CA  GLY A  62      31.099  20.559  15.540  1.00 18.18           C  
ATOM    470  C   GLY A  62      30.041  19.644  14.971  1.00 18.24           C  
ATOM    471  O   GLY A  62      28.874  20.004  14.869  1.00 20.23           O  
ATOM    472  N   GLN A  63      30.457  18.457  14.567  1.00 17.52           N  
ATOM    473  CA  GLN A  63      29.539  17.494  14.020  1.00 15.68           C  
ATOM    474  C   GLN A  63      28.824  16.816  15.163  1.00 17.38           C  
ATOM    475  O   GLN A  63      29.414  16.582  16.208  1.00 20.69           O  
ATOM    476  CB  GLN A  63      30.296  16.452  13.218  1.00 14.05           C  
ATOM    477  CG  GLN A  63      31.029  17.017  12.038  1.00 12.17           C  
ATOM    478  CD  GLN A  63      31.687  15.952  11.194  1.00 17.18           C  
ATOM    479  OE1 GLN A  63      32.642  16.226  10.476  1.00 26.13           O  
ATOM    480  NE2 GLN A  63      31.171  14.738  11.256  1.00 17.75           N  
ATOM    481  N   GLY A  64      27.537  16.553  14.984  1.00 15.69           N  
ATOM    482  CA  GLY A  64      26.768  15.853  15.997  1.00 14.92           C  
ATOM    483  C   GLY A  64      26.778  14.359  15.706  1.00 15.94           C  
ATOM    484  O   GLY A  64      27.568  13.872  14.888  1.00 15.38           O  
ATOM    485  N   SER A  65      25.857  13.635  16.325  1.00 16.89           N  
ATOM    486  CA  SER A  65      25.749  12.191  16.158  1.00 16.60           C  
ATOM    487  C   SER A  65      24.279  11.886  15.967  1.00 17.25           C  
ATOM    488  O   SER A  65      23.449  12.786  16.071  1.00 19.67           O  
ATOM    489  CB  SER A  65      26.246  11.487  17.421  1.00 17.47           C  
ATOM    490  OG  SER A  65      27.616  11.741  17.633  1.00 18.10           O  
ATOM    491  N   GLY A  66      23.955  10.624  15.714  1.00 17.00           N  
ATOM    492  CA  GLY A  66      22.566  10.241  15.522  1.00 19.05           C  
ATOM    493  C   GLY A  66      22.119  10.462  14.090  1.00 19.72           C  
ATOM    494  O   GLY A  66      22.934  10.839  13.245  1.00 19.83           O  
ATOM    495  N   PRO A  67      20.846  10.222  13.778  1.00 17.55           N  
ATOM    496  CA  PRO A  67      20.355  10.411  12.419  1.00 17.76           C  
ATOM    497  C   PRO A  67      20.186  11.881  12.061  1.00 16.69           C  
ATOM    498  O   PRO A  67      20.135  12.739  12.949  1.00 14.83           O  
ATOM    499  CB  PRO A  67      19.006   9.702  12.466  1.00 16.70           C  
ATOM    500  CG  PRO A  67      18.545   9.997  13.819  1.00 16.39           C  
ATOM    501  CD  PRO A  67      19.770   9.739  14.654  1.00 18.62           C  
ATOM    502  N   ILE A  68      20.194  12.179  10.765  1.00 14.58           N  
ATOM    503  CA  ILE A  68      19.955  13.540  10.313  1.00 13.40           C  
ATOM    504  C   ILE A  68      18.430  13.552  10.259  1.00 13.80           C  
ATOM    505  O   ILE A  68      17.814  12.845   9.469  1.00 15.93           O  
ATOM    506  CB  ILE A  68      20.585  13.834   8.905  1.00 17.15           C  
ATOM    507  CG1 ILE A  68      22.065  14.197   9.047  1.00 16.38           C  
ATOM    508  CG2 ILE A  68      19.919  15.051   8.249  1.00 13.31           C  
ATOM    509  CD1 ILE A  68      22.884  13.166   9.693  1.00 20.15           C  
ATOM    510  N   MET A  69      17.824  14.318  11.151  1.00 12.15           N  
ATOM    511  CA  MET A  69      16.370  14.405  11.252  1.00 12.39           C  
ATOM    512  C   MET A  69      15.618  15.208  10.193  1.00 11.88           C  
ATOM    513  O   MET A  69      14.589  14.765   9.709  1.00 13.12           O  
ATOM    514  CB  MET A  69      15.995  14.958  12.636  1.00 15.70           C  
ATOM    515  CG  MET A  69      16.350  14.020  13.797  1.00 19.39           C  
ATOM    516  SD  MET A  69      15.280  12.594  13.841  1.00 22.54           S  
ATOM    517  CE  MET A  69      15.529  12.053  15.490  1.00 27.98           C  
ATOM    518  N   LEU A  70      16.074  16.420   9.903  1.00 12.97           N  
ATOM    519  CA  LEU A  70      15.404  17.281   8.932  1.00 12.08           C  
ATOM    520  C   LEU A  70      16.422  17.864   7.950  1.00 10.75           C  
ATOM    521  O   LEU A  70      17.616  17.953   8.261  1.00 11.75           O  
ATOM    522  CB  LEU A  70      14.637  18.388   9.647  1.00 11.03           C  
ATOM    523  CG  LEU A  70      13.486  17.889  10.525  1.00 13.16           C  
ATOM    524  CD1 LEU A  70      12.965  19.048  11.354  1.00 14.88           C  
ATOM    525  CD2 LEU A  70      12.377  17.291   9.671  1.00  8.63           C  
ATOM    526  N   ASP A  71      15.948  18.278   6.777  1.00 11.20           N  
ATOM    527  CA  ASP A  71      16.830  18.773   5.703  1.00 11.41           C  
ATOM    528  C   ASP A  71      15.955  19.636   4.808  1.00  9.68           C  
ATOM    529  O   ASP A  71      14.736  19.418   4.740  1.00 10.56           O  
ATOM    530  CB  ASP A  71      17.373  17.538   4.936  1.00 11.66           C  
ATOM    531  CG  ASP A  71      18.403  17.872   3.867  1.00  9.17           C  
ATOM    532  OD1 ASP A  71      18.796  19.040   3.668  1.00  9.11           O  
ATOM    533  OD2 ASP A  71      18.837  16.904   3.222  1.00 12.97           O  
ATOM    534  N   GLU A  72      16.570  20.630   4.172  1.00  9.09           N  
ATOM    535  CA  GLU A  72      15.882  21.573   3.290  1.00  9.55           C  
ATOM    536  C   GLU A  72      14.663  22.189   3.980  1.00  9.91           C  
ATOM    537  O   GLU A  72      13.561  22.241   3.433  1.00  9.48           O  
ATOM    538  CB  GLU A  72      15.526  20.886   1.969  1.00  8.23           C  
ATOM    539  CG  GLU A  72      16.766  20.369   1.251  1.00  8.43           C  
ATOM    540  CD  GLU A  72      16.526  20.036  -0.208  1.00 12.82           C  
ATOM    541  OE1 GLU A  72      15.390  20.191  -0.698  1.00 11.86           O  
ATOM    542  OE2 GLU A  72      17.492  19.636  -0.874  1.00 13.34           O  
ATOM    543  N   VAL A  73      14.892  22.658   5.204  1.00 10.03           N  
ATOM    544  CA  VAL A  73      13.852  23.261   6.027  1.00  9.51           C  
ATOM    545  C   VAL A  73      13.487  24.658   5.531  1.00  9.91           C  
ATOM    546  O   VAL A  73      14.355  25.508   5.361  1.00 11.37           O  
ATOM    547  CB  VAL A  73      14.295  23.296   7.529  1.00 10.15           C  
ATOM    548  CG1 VAL A  73      13.201  23.911   8.404  1.00  9.27           C  
ATOM    549  CG2 VAL A  73      14.601  21.882   8.001  1.00 11.43           C  
ATOM    550  N   GLN A  74      12.200  24.874   5.271  1.00 11.88           N  
ATOM    551  CA  GLN A  74      11.709  26.161   4.778  1.00 13.08           C  
ATOM    552  C   GLN A  74      10.605  26.671   5.695  1.00 12.44           C  
ATOM    553  O   GLN A  74       9.446  26.341   5.493  1.00 15.29           O  
ATOM    554  CB  GLN A  74      11.134  25.977   3.370  1.00 15.37           C  
ATOM    555  CG  GLN A  74      12.149  25.551   2.327  1.00 20.68           C  
ATOM    556  CD  GLN A  74      13.095  26.674   1.935  1.00 29.58           C  
ATOM    557  OE1 GLN A  74      14.039  26.998   2.657  1.00 31.45           O  
ATOM    558  NE2 GLN A  74      12.846  27.271   0.774  1.00 34.65           N  
ATOM    559  N   CYS A  75      10.957  27.448   6.712  1.00 15.08           N  
ATOM    560  CA  CYS A  75       9.979  27.985   7.671  1.00 15.39           C  
ATOM    561  C   CYS A  75       9.473  29.350   7.235  1.00 16.60           C  
ATOM    562  O   CYS A  75      10.186  30.078   6.543  1.00 14.42           O  
ATOM    563  CB  CYS A  75      10.611  28.145   9.057  1.00  9.80           C  
ATOM    564  SG  CYS A  75      11.273  26.638   9.800  1.00 13.45           S  
ATOM    565  N   THR A  76       8.254  29.699   7.656  1.00 17.21           N  
ATOM    566  CA  THR A  76       7.681  31.003   7.332  1.00 16.91           C  
ATOM    567  C   THR A  76       8.098  31.971   8.440  1.00 17.39           C  
ATOM    568  O   THR A  76       8.089  33.186   8.272  1.00 17.76           O  
ATOM    569  CB  THR A  76       6.133  30.956   7.224  1.00 19.19           C  
ATOM    570  OG1 THR A  76       5.562  30.644   8.498  1.00 25.17           O  
ATOM    571  CG2 THR A  76       5.689  29.903   6.225  1.00 17.17           C  
ATOM    572  N   GLY A  77       8.505  31.412   9.569  1.00 16.42           N  
ATOM    573  CA  GLY A  77       8.926  32.234  10.678  1.00 17.30           C  
ATOM    574  C   GLY A  77       7.942  32.239  11.837  1.00 21.21           C  
ATOM    575  O   GLY A  77       8.313  32.623  12.949  1.00 22.27           O  
ATOM    576  N   THR A  78       6.712  31.776  11.610  1.00 23.17           N  
ATOM    577  CA  THR A  78       5.682  31.763  12.657  1.00 23.58           C  
ATOM    578  C   THR A  78       5.497  30.392  13.320  1.00 25.69           C  
ATOM    579  O   THR A  78       4.599  30.207  14.141  1.00 27.77           O  
ATOM    580  CB  THR A  78       4.303  32.207  12.085  1.00 23.84           C  
ATOM    581  OG1 THR A  78       3.787  31.166  11.245  1.00 27.65           O  
ATOM    582  CG2 THR A  78       4.430  33.501  11.281  1.00 20.21           C  
ATOM    583  N   GLU A  79       6.316  29.421  12.944  1.00 21.86           N  
ATOM    584  CA  GLU A  79       6.191  28.094  13.507  1.00 19.86           C  
ATOM    585  C   GLU A  79       6.740  27.936  14.922  1.00 18.20           C  
ATOM    586  O   GLU A  79       7.697  28.600  15.333  1.00 17.85           O  
ATOM    587  CB  GLU A  79       6.811  27.041  12.574  1.00 18.77           C  
ATOM    588  CG  GLU A  79       6.184  26.985  11.158  1.00 15.39           C  
ATOM    589  CD  GLU A  79       6.817  27.953  10.163  1.00 17.55           C  
ATOM    590  OE1 GLU A  79       7.688  28.774  10.532  1.00 15.03           O  
ATOM    591  OE2 GLU A  79       6.448  27.884   8.971  1.00 23.08           O  
ATOM    592  N   ALA A  80       6.122  27.015  15.647  1.00 18.20           N  
ATOM    593  CA  ALA A  80       6.510  26.701  17.011  1.00 19.87           C  
ATOM    594  C   ALA A  80       7.754  25.808  17.038  1.00 19.98           C  
ATOM    595  O   ALA A  80       8.528  25.834  17.998  1.00 20.71           O  
ATOM    596  CB  ALA A  80       5.351  26.020  17.726  1.00 19.45           C  
ATOM    597  N   SER A  81       7.952  25.029  15.982  1.00 15.93           N  
ATOM    598  CA  SER A  81       9.081  24.117  15.920  1.00 15.92           C  
ATOM    599  C   SER A  81       9.437  23.891  14.471  1.00 14.73           C  
ATOM    600  O   SER A  81       8.615  24.131  13.590  1.00 14.37           O  
ATOM    601  CB  SER A  81       8.686  22.769  16.543  1.00 16.23           C  
ATOM    602  OG  SER A  81       9.653  21.758  16.289  1.00 19.13           O  
ATOM    603  N   LEU A  82      10.654  23.409  14.230  1.00 14.92           N  
ATOM    604  CA  LEU A  82      11.105  23.098  12.876  1.00 14.46           C  
ATOM    605  C   LEU A  82      10.243  21.944  12.329  1.00 16.04           C  
ATOM    606  O   LEU A  82      10.081  21.792  11.120  1.00 17.26           O  
ATOM    607  CB  LEU A  82      12.583  22.697  12.882  1.00 10.16           C  
ATOM    608  CG  LEU A  82      13.662  23.726  13.234  1.00  8.89           C  
ATOM    609  CD1 LEU A  82      15.014  23.094  13.024  1.00 10.45           C  
ATOM    610  CD2 LEU A  82      13.548  24.977  12.374  1.00  8.20           C  
ATOM    611  N   ALA A  83       9.673  21.146  13.231  1.00 16.57           N  
ATOM    612  CA  ALA A  83       8.803  20.039  12.848  1.00 16.39           C  
ATOM    613  C   ALA A  83       7.564  20.518  12.083  1.00 17.80           C  
ATOM    614  O   ALA A  83       6.970  19.764  11.314  1.00 19.74           O  
ATOM    615  CB  ALA A  83       8.375  19.273  14.084  1.00 19.19           C  
ATOM    616  N   ASP A  84       7.173  21.767  12.301  1.00 15.59           N  
ATOM    617  CA  ASP A  84       6.004  22.336  11.635  1.00 16.10           C  
ATOM    618  C   ASP A  84       6.329  23.108  10.363  1.00 15.98           C  
ATOM    619  O   ASP A  84       5.426  23.638   9.711  1.00 16.31           O  
ATOM    620  CB  ASP A  84       5.228  23.239  12.593  1.00 17.95           C  
ATOM    621  CG  ASP A  84       4.756  22.498  13.829  1.00 28.02           C  
ATOM    622  OD1 ASP A  84       4.195  21.386  13.674  1.00 28.54           O  
ATOM    623  OD2 ASP A  84       4.965  23.020  14.954  1.00 31.58           O  
ATOM    624  N   CYS A  85       7.612  23.185  10.018  1.00 15.30           N  
ATOM    625  CA  CYS A  85       8.042  23.872   8.803  1.00 14.54           C  
ATOM    626  C   CYS A  85       8.082  22.882   7.647  1.00 16.20           C  
ATOM    627  O   CYS A  85       8.106  21.667   7.859  1.00 15.48           O  
ATOM    628  CB  CYS A  85       9.445  24.419   8.985  1.00 11.92           C  
ATOM    629  SG  CYS A  85       9.629  25.592  10.348  1.00 15.59           S  
ATOM    630  N   LYS A  86       8.121  23.400   6.428  1.00 17.13           N  
ATOM    631  CA  LYS A  86       8.207  22.557   5.244  1.00 17.37           C  
ATOM    632  C   LYS A  86       9.639  22.011   5.203  1.00 15.20           C  
ATOM    633  O   LYS A  86      10.574  22.738   5.513  1.00 13.40           O  
ATOM    634  CB  LYS A  86       7.941  23.418   4.004  1.00 20.11           C  
ATOM    635  CG  LYS A  86       8.044  22.689   2.685  1.00 29.61           C  
ATOM    636  CD  LYS A  86       8.283  23.677   1.526  1.00 46.13           C  
ATOM    637  CE  LYS A  86       8.415  22.962   0.171  1.00 52.80           C  
ATOM    638  NZ  LYS A  86       8.873  23.872  -0.930  1.00 55.52           N  
ATOM    639  N   SER A  87       9.800  20.736   4.867  1.00 13.33           N  
ATOM    640  CA  SER A  87      11.115  20.109   4.763  1.00 12.41           C  
ATOM    641  C   SER A  87      10.948  18.900   3.826  1.00 12.78           C  
ATOM    642  O   SER A  87       9.946  18.814   3.112  1.00 14.17           O  
ATOM    643  CB  SER A  87      11.621  19.670   6.148  1.00 11.94           C  
ATOM    644  OG  SER A  87      10.980  18.489   6.608  1.00 11.77           O  
ATOM    645  N   LEU A  88      11.926  17.998   3.785  1.00 12.04           N  
ATOM    646  CA  LEU A  88      11.826  16.795   2.953  1.00 13.46           C  
ATOM    647  C   LEU A  88      11.097  15.675   3.708  1.00 15.79           C  
ATOM    648  O   LEU A  88      10.800  14.620   3.135  1.00 18.59           O  
ATOM    649  CB  LEU A  88      13.215  16.306   2.539  1.00 12.06           C  
ATOM    650  CG  LEU A  88      14.007  17.176   1.553  1.00 13.17           C  
ATOM    651  CD1 LEU A  88      15.447  16.741   1.530  1.00 11.10           C  
ATOM    652  CD2 LEU A  88      13.387  17.112   0.152  1.00 16.64           C  
ATOM    653  N   GLY A  89      10.813  15.918   4.990  1.00 16.21           N  
ATOM    654  CA  GLY A  89      10.135  14.941   5.831  1.00 15.22           C  
ATOM    655  C   GLY A  89      11.106  14.369   6.850  1.00 14.00           C  
ATOM    656  O   GLY A  89      12.322  14.429   6.631  1.00 14.70           O  
ATOM    657  N   TRP A  90      10.592  13.841   7.964  1.00 12.94           N  
ATOM    658  CA  TRP A  90      11.432  13.262   9.019  1.00 11.01           C  
ATOM    659  C   TRP A  90      12.355  12.156   8.529  1.00 13.43           C  
ATOM    660  O   TRP A  90      11.919  11.210   7.874  1.00 17.20           O  
ATOM    661  CB  TRP A  90      10.585  12.696  10.161  1.00 13.69           C  
ATOM    662  CG  TRP A  90       9.927  13.712  11.017  1.00 13.43           C  
ATOM    663  CD1 TRP A  90       8.598  14.000  11.059  1.00 13.21           C  
ATOM    664  CD2 TRP A  90      10.544  14.529  12.014  1.00 13.28           C  
ATOM    665  NE1 TRP A  90       8.347  14.935  12.027  1.00 14.52           N  
ATOM    666  CE2 TRP A  90       9.525  15.277  12.631  1.00 16.61           C  
ATOM    667  CE3 TRP A  90      11.857  14.695  12.454  1.00 17.17           C  
ATOM    668  CZ2 TRP A  90       9.776  16.179  13.669  1.00 18.17           C  
ATOM    669  CZ3 TRP A  90      12.106  15.598  13.489  1.00 17.69           C  
ATOM    670  CH2 TRP A  90      11.069  16.324  14.083  1.00 16.70           C  
ATOM    671  N   LEU A  91      13.629  12.275   8.869  1.00 10.64           N  
ATOM    672  CA  LEU A  91      14.630  11.302   8.497  1.00 10.72           C  
ATOM    673  C   LEU A  91      14.956  11.218   7.019  1.00 13.62           C  
ATOM    674  O   LEU A  91      15.694  10.340   6.613  1.00 17.98           O  
ATOM    675  CB  LEU A  91      14.253   9.931   9.045  1.00 16.28           C  
ATOM    676  CG  LEU A  91      14.077   9.914  10.568  1.00 21.05           C  
ATOM    677  CD1 LEU A  91      13.403   8.640  10.977  1.00 25.71           C  
ATOM    678  CD2 LEU A  91      15.411  10.050  11.272  1.00 20.04           C  
ATOM    679  N   LYS A  92      14.470  12.148   6.214  1.00 13.74           N  
ATOM    680  CA  LYS A  92      14.785  12.120   4.789  1.00 15.74           C  
ATOM    681  C   LYS A  92      15.940  13.082   4.480  1.00 17.23           C  
ATOM    682  O   LYS A  92      15.778  14.300   4.528  1.00 18.30           O  
ATOM    683  CB  LYS A  92      13.559  12.486   3.961  1.00 18.73           C  
ATOM    684  CG  LYS A  92      13.808  12.420   2.471  1.00 29.24           C  
ATOM    685  CD  LYS A  92      13.821  10.981   1.973  1.00 39.58           C  
ATOM    686  CE  LYS A  92      14.374  10.911   0.552  1.00 48.00           C  
ATOM    687  NZ  LYS A  92      13.969   9.678  -0.180  1.00 53.54           N  
ATOM    688  N   SER A  93      17.099  12.522   4.156  1.00 16.00           N  
ATOM    689  CA  SER A  93      18.267  13.326   3.867  1.00 17.00           C  
ATOM    690  C   SER A  93      19.442  12.496   3.371  1.00 17.86           C  
ATOM    691  O   SER A  93      19.587  11.333   3.736  1.00 19.44           O  
ATOM    692  CB  SER A  93      18.681  14.087   5.137  1.00 15.77           C  
ATOM    693  OG  SER A  93      19.880  14.824   4.928  1.00 14.49           O  
ATOM    694  N   ASN A  94      20.286  13.125   2.556  1.00 16.76           N  
ATOM    695  CA  ASN A  94      21.492  12.511   2.010  1.00 17.46           C  
ATOM    696  C   ASN A  94      22.743  13.152   2.610  1.00 16.18           C  
ATOM    697  O   ASN A  94      23.861  12.830   2.215  1.00 17.81           O  
ATOM    698  CB  ASN A  94      21.561  12.690   0.488  1.00 20.95           C  
ATOM    699  CG  ASN A  94      21.069  11.485  -0.278  1.00 23.21           C  
ATOM    700  OD1 ASN A  94      20.388  10.614   0.261  1.00 27.03           O  
ATOM    701  ND2 ASN A  94      21.405  11.438  -1.558  1.00 21.37           N  
ATOM    702  N   CYS A  95      22.565  14.105   3.517  1.00 14.92           N  
ATOM    703  CA  CYS A  95      23.701  14.792   4.137  1.00 13.94           C  
ATOM    704  C   CYS A  95      24.384  13.953   5.195  1.00 11.23           C  
ATOM    705  O   CYS A  95      23.809  13.016   5.727  1.00 11.95           O  
ATOM    706  CB  CYS A  95      23.237  16.049   4.859  1.00  7.77           C  
ATOM    707  SG  CYS A  95      22.221  17.192   3.917  1.00 10.99           S  
ATOM    708  N   ARG A  96      25.587  14.370   5.542  1.00 11.83           N  
ATOM    709  CA  ARG A  96      26.356  13.735   6.590  1.00 14.75           C  
ATOM    710  C   ARG A  96      26.472  14.811   7.659  1.00 15.09           C  
ATOM    711  O   ARG A  96      26.153  15.975   7.408  1.00 12.82           O  
ATOM    712  CB  ARG A  96      27.745  13.330   6.097  1.00 20.95           C  
ATOM    713  CG  ARG A  96      27.716  12.139   5.160  1.00 35.41           C  
ATOM    714  CD  ARG A  96      28.315  12.498   3.817  1.00 48.75           C  
ATOM    715  NE  ARG A  96      29.634  11.896   3.623  1.00 54.40           N  
ATOM    716  CZ  ARG A  96      30.576  12.399   2.830  0.00 52.82           C  
ATOM    717  NH1 ARG A  96      30.344  13.528   2.162  0.00 52.69           N  
ATOM    718  NH2 ARG A  96      31.737  11.758   2.685  0.00 52.69           N  
ATOM    719  N   HIS A  97      26.945  14.425   8.840  1.00 12.89           N  
ATOM    720  CA  HIS A  97      27.084  15.344   9.952  1.00 11.65           C  
ATOM    721  C   HIS A  97      28.007  16.533   9.715  1.00 12.03           C  
ATOM    722  O   HIS A  97      27.987  17.508  10.460  1.00 11.61           O  
ATOM    723  CB  HIS A  97      27.459  14.576  11.222  1.00 12.49           C  
ATOM    724  CG  HIS A  97      26.311  13.825  11.829  1.00  9.44           C  
ATOM    725  ND1 HIS A  97      25.304  14.441  12.534  1.00  9.08           N  
ATOM    726  CD2 HIS A  97      25.989  12.509  11.800  1.00  9.15           C  
ATOM    727  CE1 HIS A  97      24.411  13.548  12.909  1.00 12.05           C  
ATOM    728  NE2 HIS A  97      24.807  12.366  12.470  1.00 11.72           N  
ATOM    729  N   GLU A  98      28.802  16.491   8.657  1.00 12.13           N  
ATOM    730  CA  GLU A  98      29.661  17.633   8.399  1.00 13.49           C  
ATOM    731  C   GLU A  98      28.823  18.815   7.884  1.00 13.21           C  
ATOM    732  O   GLU A  98      29.315  19.932   7.760  1.00 15.67           O  
ATOM    733  CB  GLU A  98      30.776  17.268   7.425  1.00 21.60           C  
ATOM    734  CG  GLU A  98      30.443  17.480   5.970  1.00 36.82           C  
ATOM    735  CD  GLU A  98      30.406  16.203   5.182  1.00 49.42           C  
ATOM    736  OE1 GLU A  98      31.462  15.806   4.642  1.00 57.94           O  
ATOM    737  OE2 GLU A  98      29.314  15.606   5.071  1.00 56.07           O  
ATOM    738  N   ARG A  99      27.545  18.567   7.612  1.00 13.79           N  
ATOM    739  CA  ARG A  99      26.647  19.611   7.153  1.00 11.67           C  
ATOM    740  C   ARG A  99      25.736  20.079   8.287  1.00 12.58           C  
ATOM    741  O   ARG A  99      24.802  20.831   8.038  1.00 12.12           O  
ATOM    742  CB  ARG A  99      25.762  19.096   6.014  1.00 10.60           C  
ATOM    743  CG  ARG A  99      26.497  18.619   4.766  1.00 15.08           C  
ATOM    744  CD  ARG A  99      27.227  19.752   4.050  1.00 18.00           C  
ATOM    745  NE  ARG A  99      26.322  20.582   3.253  1.00 20.51           N  
ATOM    746  CZ  ARG A  99      26.538  20.929   1.986  1.00 20.61           C  
ATOM    747  NH1 ARG A  99      27.645  20.515   1.364  1.00 13.86           N  
ATOM    748  NH2 ARG A  99      25.637  21.670   1.344  1.00 16.97           N  
ATOM    749  N   ASP A 100      25.989  19.645   9.525  1.00 11.24           N  
ATOM    750  CA  ASP A 100      25.123  20.020  10.656  1.00 12.46           C  
ATOM    751  C   ASP A 100      24.925  21.522  10.879  1.00 10.76           C  
ATOM    752  O   ASP A 100      25.885  22.263  11.081  1.00 12.20           O  
ATOM    753  CB  ASP A 100      25.571  19.338  11.966  1.00 12.63           C  
ATOM    754  CG  ASP A 100      25.228  17.844  12.016  1.00 10.56           C  
ATOM    755  OD1 ASP A 100      24.380  17.351  11.238  1.00  8.96           O  
ATOM    756  OD2 ASP A 100      25.803  17.136  12.873  1.00 11.42           O  
ATOM    757  N   ALA A 101      23.666  21.953  10.864  1.00  9.14           N  
ATOM    758  CA  ALA A 101      23.306  23.363  11.026  1.00  8.27           C  
ATOM    759  C   ALA A 101      23.361  23.870  12.466  1.00 11.32           C  
ATOM    760  O   ALA A 101      23.118  23.119  13.406  1.00 15.35           O  
ATOM    761  CB  ALA A 101      21.911  23.602  10.448  1.00  6.51           C  
ATOM    762  N   GLY A 102      23.632  25.157  12.631  1.00 11.24           N  
ATOM    763  CA  GLY A 102      23.702  25.748  13.954  1.00 12.28           C  
ATOM    764  C   GLY A 102      23.082  27.131  13.924  1.00 14.93           C  
ATOM    765  O   GLY A 102      22.671  27.604  12.861  1.00 15.38           O  
ATOM    766  N   VAL A 103      22.959  27.772  15.084  1.00 15.26           N  
ATOM    767  CA  VAL A 103      22.380  29.112  15.158  1.00 13.92           C  
ATOM    768  C   VAL A 103      23.084  29.916  16.237  1.00 16.00           C  
ATOM    769  O   VAL A 103      23.776  29.359  17.095  1.00 15.78           O  
ATOM    770  CB  VAL A 103      20.854  29.101  15.550  1.00 13.98           C  
ATOM    771  CG1 VAL A 103      20.047  28.255  14.598  1.00 14.31           C  
ATOM    772  CG2 VAL A 103      20.645  28.612  16.992  1.00 11.60           C  
ATOM    773  N   VAL A 104      22.910  31.228  16.168  1.00 16.28           N  
ATOM    774  CA  VAL A 104      23.404  32.146  17.183  1.00 16.11           C  
ATOM    775  C   VAL A 104      22.141  32.978  17.463  1.00 16.88           C  
ATOM    776  O   VAL A 104      21.546  33.540  16.534  1.00 15.83           O  
ATOM    777  CB  VAL A 104      24.538  33.066  16.681  1.00 17.89           C  
ATOM    778  CG1 VAL A 104      24.987  33.981  17.830  1.00 18.17           C  
ATOM    779  CG2 VAL A 104      25.716  32.234  16.152  1.00 15.06           C  
ATOM    780  N   CYS A 105      21.669  32.962  18.706  1.00 17.51           N  
ATOM    781  CA  CYS A 105      20.466  33.698  19.087  1.00 19.28           C  
ATOM    782  C   CYS A 105      20.830  34.980  19.815  1.00 20.65           C  
ATOM    783  O   CYS A 105      21.987  35.203  20.176  1.00 20.03           O  
ATOM    784  CB  CYS A 105      19.580  32.862  20.022  1.00 18.69           C  
ATOM    785  SG  CYS A 105      19.177  31.187  19.433  1.00 17.75           S  
ATOM    786  N   THR A 106      19.835  35.830  20.017  1.00 22.84           N  
ATOM    787  CA  THR A 106      20.059  37.070  20.735  1.00 27.27           C  
ATOM    788  C   THR A 106      20.362  36.704  22.187  1.00 31.52           C  
ATOM    789  O   THR A 106      19.925  35.659  22.685  1.00 32.62           O  
ATOM    790  CB  THR A 106      18.803  37.953  20.714  1.00 21.73           C  
ATOM    791  OG1 THR A 106      17.646  37.146  20.972  1.00 26.20           O  
ATOM    792  CG2 THR A 106      18.653  38.657  19.379  1.00 22.48           C  
ATOM    793  N   ASN A 107      21.139  37.541  22.857  1.00 35.22           N  
ATOM    794  CA  ASN A 107      21.434  37.307  24.266  1.00 39.51           C  
ATOM    795  C   ASN A 107      20.120  37.542  25.019  1.00 41.27           C  
ATOM    796  O   ASN A 107      19.842  36.916  26.046  1.00 42.90           O  
ATOM    797  CB  ASN A 107      22.486  38.302  24.752  1.00 46.27           C  
ATOM    798  CG  ASN A 107      23.867  37.701  24.827  1.00 53.40           C  
ATOM    799  OD1 ASN A 107      24.735  37.999  23.998  1.00 57.25           O  
ATOM    800  ND2 ASN A 107      24.098  36.881  25.853  1.00 60.23           N  
ATOM    801  N   GLU A 108      19.329  38.470  24.487  1.00 41.51           N  
ATOM    802  CA  GLU A 108      18.043  38.829  25.066  1.00 43.98           C  
ATOM    803  C   GLU A 108      17.029  37.705  24.961  1.00 45.13           C  
ATOM    804  O   GLU A 108      16.883  37.061  23.913  1.00 42.21           O  
ATOM    805  CB  GLU A 108      17.489  40.119  24.439  1.00 47.79           C  
ATOM    806  CG  GLU A 108      18.294  40.654  23.254  1.00 49.90           C  
ATOM    807  CD  GLU A 108      18.587  42.138  23.346  0.00 50.29           C  
ATOM    808  OE1 GLU A 108      18.635  42.679  24.473  0.00 50.56           O  
ATOM    809  OE2 GLU A 108      18.802  42.761  22.285  0.00 50.56           O  
ATOM    810  N   THR A 109      16.374  37.462  26.088  1.00 47.08           N  
ATOM    811  CA  THR A 109      15.358  36.438  26.233  1.00 50.89           C  
ATOM    812  C   THR A 109      14.000  37.132  26.066  1.00 54.67           C  
ATOM    813  O   THR A 109      13.003  36.467  25.691  1.00 57.08           O  
ATOM    814  CB  THR A 109      15.453  35.830  27.645  1.00 52.60           C  
ATOM    815  OG1 THR A 109      16.826  35.536  27.939  1.00 50.11           O  
ATOM    816  CG2 THR A 109      14.627  34.544  27.762  1.00 58.61           C  
ATOM    817  N   THR A 114      24.811  32.294   1.292  0.00 35.89           N  
ATOM    818  CA  THR A 114      23.614  31.583   1.804  0.00 35.80           C  
ATOM    819  C   THR A 114      23.861  30.080   1.684  1.00 36.39           C  
ATOM    820  O   THR A 114      24.709  29.653   0.891  1.00 36.75           O  
ATOM    821  CB  THR A 114      22.343  32.004   1.022  0.00 34.96           C  
ATOM    822  OG1 THR A 114      21.172  31.496   1.665  0.00 34.03           O  
ATOM    823  CG2 THR A 114      22.409  31.502  -0.420  0.00 34.03           C  
ATOM    824  N   LEU A 115      23.156  29.303   2.508  1.00 35.37           N  
ATOM    825  CA  LEU A 115      23.274  27.845   2.550  1.00 32.08           C  
ATOM    826  C   LEU A 115      22.161  27.179   1.738  1.00 32.05           C  
ATOM    827  O   LEU A 115      22.276  25.973   1.412  1.00 28.08           O  
ATOM    828  CB  LEU A 115      23.196  27.365   4.000  1.00 26.86           C  
ATOM    829  CG  LEU A 115      24.225  27.976   4.968  1.00 22.73           C  
ATOM    830  CD1 LEU A 115      23.661  28.022   6.381  1.00 21.04           C  
ATOM    831  CD2 LEU A 115      25.537  27.207   4.889  1.00 19.66           C  
ATOM    832  OXT LEU A 115      21.167  27.871   1.407  1.00 33.11           O  
TER     833      LEU A 115                                                      
HETATM  834  C1  NAG A 201      14.324  38.926  13.713  1.00 53.57           C  
HETATM  835  C2  NAG A 201      13.300  40.044  13.570  1.00 64.33           C  
HETATM  836  C3  NAG A 201      12.980  40.165  12.086  1.00 70.29           C  
HETATM  837  C4  NAG A 201      14.271  40.614  11.389  1.00 68.15           C  
HETATM  838  C5  NAG A 201      15.465  39.663  11.702  1.00 63.31           C  
HETATM  839  C6  NAG A 201      16.827  40.271  11.333  1.00 66.31           C  
HETATM  840  C7  NAG A 201      11.217  38.920  14.244  1.00 65.67           C  
HETATM  841  C8  NAG A 201      10.108  38.886  15.276  1.00 60.88           C  
HETATM  842  N2  NAG A 201      12.136  39.860  14.441  1.00 65.55           N  
HETATM  843  O3  NAG A 201      11.941  41.115  11.867  1.00 79.19           O  
HETATM  844  O4  NAG A 201      14.052  40.680   9.980  1.00 74.74           O  
HETATM  845  O5  NAG A 201      15.556  39.345  13.115  1.00 57.77           O  
HETATM  846  O6  NAG A 201      16.702  41.446  10.541  1.00 72.11           O  
HETATM  847  O7  NAG A 201      11.235  38.124  13.306  1.00 70.80           O  
HETATM  848  O   HOH A 301      22.201  20.339  13.286  1.00 11.45           O  
HETATM  849  O   HOH A 302      14.123  16.208   5.882  1.00  9.45           O  
HETATM  850  O   HOH A 303      17.835  22.958   6.311  1.00  8.93           O  
HETATM  851  O   HOH A 304      23.614  17.201   8.390  1.00 11.67           O  
HETATM  852  O   HOH A 305      26.929  15.662   3.142  1.00 18.33           O  
HETATM  853  O   HOH A 306      24.727  14.866  18.624  1.00 24.45           O  
HETATM  854  O   HOH A 307      28.987  11.923  13.839  1.00 22.27           O  
HETATM  855  O   HOH A 308      27.167  22.686  14.178  1.00 18.62           O  
HETATM  856  O   HOH A 309      24.190  24.355   1.918  1.00 26.14           O  
HETATM  857  O   HOH A 310       9.263  29.573  17.232  1.00 30.70           O  
HETATM  858  O   HOH A 311      30.729  12.221  11.909  1.00 29.06           O  
HETATM  859  O   HOH A 312      18.967  24.238  24.616  1.00 27.64           O  
HETATM  860  O   HOH A 313      24.324  16.366  21.930  1.00 30.98           O  
HETATM  861  O   HOH A 314      23.448  34.071   9.146  1.00 30.11           O  
HETATM  862  O   HOH A 315      11.921  23.430  21.668  1.00 33.44           O  
HETATM  863  O   HOH A 316      27.639  29.177   7.575  1.00 27.06           O  
HETATM  864  O   HOH A 317       7.915  30.340  19.673  1.00 40.33           O  
HETATM  865  O   HOH A 318      27.034  16.995  22.160  1.00 34.64           O  
HETATM  866  O   HOH A 319      30.107  13.990   8.152  1.00 46.68           O  
HETATM  867  O   HOH A 320      25.144  25.341  23.188  1.00 30.52           O  
HETATM  868  O   HOH A 321      31.151  26.499   9.470  1.00 49.49           O  
HETATM  869  O   HOH A 322      16.160  28.850   2.206  1.00 30.85           O  
HETATM  870  O   HOH A 323      16.067  34.306   6.023  1.00 54.28           O  
HETATM  871  O   HOH A 324       3.360  32.468   7.763  1.00 34.58           O  
HETATM  872  O   HOH A 325      27.414  11.400   9.387  1.00 40.36           O  
HETATM  873  O   HOH A 326       1.583  29.835  13.634  1.00 41.93           O  
HETATM  874  O   HOH A 327      28.140   8.782   6.491  1.00 50.64           O  
HETATM  875  O   HOH A 328      19.591  33.852   5.659  1.00 27.21           O  
HETATM  876  O   HOH A 329       9.385  19.400   8.989  1.00 41.26           O  
HETATM  877  O   HOH A 330      18.474  10.435   8.137  1.00 37.18           O  
HETATM  878  O   HOH A 331      26.535  24.799  12.113  1.00 32.99           O  
HETATM  879  O   HOH A 332      26.291  21.454  24.965  1.00 39.04           O  
HETATM  880  O   HOH A 333       8.197  33.423  21.252  1.00 48.73           O  
HETATM  881  O   HOH A 334      17.121   9.223   4.052  1.00 38.42           O  
HETATM  882  O   HOH A 335       8.683  32.157  15.897  1.00 36.02           O  
HETATM  883  O   HOH A 336      28.298   9.376  12.363  1.00 29.48           O  
HETATM  884  O   HOH A 337      18.092  17.663  26.263  1.00 53.23           O  
HETATM  885  O   HOH A 338       7.489  20.625  20.436  1.00 40.94           O  
HETATM  886  O   HOH A 339       3.166  29.242  16.495  1.00 42.31           O  
HETATM  887  O   HOH A 340      21.572  10.756   6.090  1.00 59.90           O  
HETATM  888  O   HOH A 341      22.106  12.775  18.858  1.00 58.36           O  
HETATM  889  O   HOH A 342      16.072  13.173  25.950  1.00 42.65           O  
HETATM  890  O   HOH A 343       3.720  25.723  14.675  1.00 34.38           O  
HETATM  891  O   HOH A 344      31.465  17.980  17.772  1.00 35.64           O  
HETATM  892  O   HOH A 345      29.274  32.622  17.368  1.00 39.63           O  
HETATM  893  O   HOH A 346      13.408   8.790  15.142  1.00 39.30           O  
HETATM  894  O   HOH A 347      29.418  17.054   2.199  1.00 44.49           O  
HETATM  895  O   HOH A 348      21.240   9.568   8.999  1.00 41.91           O  
HETATM  896  O   HOH A 349      19.871  26.555  25.457  1.00 53.50           O  
HETATM  897  O   HOH A 350       6.625  26.008   6.645  1.00 49.49           O  
HETATM  898  O   HOH A 351      25.224  31.096  28.438  1.00 44.40           O  
HETATM  899  O   HOH A 352      12.686  29.738   5.072  1.00 38.16           O  
HETATM  900  O   HOH A 353      10.560  34.781  22.616  1.00 57.13           O  
HETATM  901  O   HOH A 354      21.472  31.059   4.696  1.00 50.80           O  
HETATM  902  O   HOH A 355      28.867  23.728  24.873  1.00 46.86           O  
HETATM  903  O   HOH A 356      27.230  33.063  28.004  1.00 47.37           O  
HETATM  904  O   HOH A 357      19.210  29.726   2.136  1.00 52.70           O  
CONECT  241  707                                                                
CONECT  341  785                                                                
CONECT  397  834                                                                
CONECT  564  629                                                                
CONECT  629  564                                                                
CONECT  707  241                                                                
CONECT  785  341                                                                
CONECT  834  397  835  845                                                      
CONECT  835  834  836  842                                                      
CONECT  836  835  837  843                                                      
CONECT  837  836  838  844                                                      
CONECT  838  837  839  845                                                      
CONECT  839  838  846                                                           
CONECT  840  841  842  847                                                      
CONECT  841  840                                                                
CONECT  842  835  840                                                           
CONECT  843  836                                                                
CONECT  844  837                                                                
CONECT  845  834  838                                                           
CONECT  846  839                                                                
CONECT  847  840                                                                
MASTER      261    0    1    3    6    0    0    6  903    1   21   10          
END                                                                             
