# Supplementary material for: Redox Potentials of Disulfide Bonds in LOXL2 Studied by Nonequilibrium Alchemical Simulation
Source: Front Chem. 2021 Dec 14;9:797036. doi: 10.3389/fchem.2021.797036 (PMC8713139; doi:10.3389/fchem.2021.797036)
Supplement: Supplementary file 2 [file DataSheet2.ZIP › Raw Date for Redox potential LOXL2-797036/Figure 8 & 10 & Table1/results_1SRCR_C84-C148.txt]

# analyze_crooks.py, pmx version = 0+unknown
# pwd = /home/Lirui/redox-LOXL2/1SRCR-84x148/test
# Fri Oct 15 15:52:54 2021 (Lirui)
# command = /home/Kai/miniconda3/envs/2.7/bin/pmx analyse -fA ../stateA/FEP_f_100.xvg ../stateA/FEP_f_101.xvg ../stateA/FEP_f_102.xvg ../stateA/FEP_f_103.xvg ../stateA/FEP_f_104.xvg ../stateA/FEP_f_105.xvg ../stateA/FEP_f_106.xvg ../stateA/FEP_f_107.xvg ../stateA/FEP_f_108.xvg ../stateA/FEP_f_109.xvg ../stateA/FEP_f_10.xvg ../stateA/FEP_f_110.xvg ../stateA/FEP_f_111.xvg ../stateA/FEP_f_112.xvg ../stateA/FEP_f_113.xvg ../stateA/FEP_f_114.xvg ../stateA/FEP_f_115.xvg ../stateA/FEP_f_116.xvg ../stateA/FEP_f_117.xvg ../stateA/FEP_f_118.xvg ../stateA/FEP_f_119.xvg ../stateA/FEP_f_11.xvg ../stateA/FEP_f_120.xvg ../stateA/FEP_f_121.xvg ../stateA/FEP_f_122.xvg ../stateA/FEP_f_123.xvg ../stateA/FEP_f_124.xvg ../stateA/FEP_f_125.xvg ../stateA/FEP_f_126.xvg ../stateA/FEP_f_127.xvg ../stateA/FEP_f_128.xvg ../stateA/FEP_f_129.xvg ../stateA/FEP_f_12.xvg ../stateA/FEP_f_130.xvg ../stateA/FEP_f_131.xvg ../stateA/FEP_f_132.xvg ../stateA/FEP_f_133.xvg ../stateA/FEP_f_134.xvg ../stateA/FEP_f_135.xvg ../stateA/FEP_f_136.xvg ../stateA/FEP_f_137.xvg ../stateA/FEP_f_138.xvg ../stateA/FEP_f_139.xvg ../stateA/FEP_f_13.xvg ../stateA/FEP_f_140.xvg ../stateA/FEP_f_141.xvg ../stateA/FEP_f_142.xvg ../stateA/FEP_f_143.xvg ../stateA/FEP_f_144.xvg ../stateA/FEP_f_145.xvg ../stateA/FEP_f_146.xvg ../stateA/FEP_f_147.xvg ../stateA/FEP_f_148.xvg ../stateA/FEP_f_149.xvg ../stateA/FEP_f_14.xvg ../stateA/FEP_f_150.xvg ../stateA/FEP_f_151.xvg ../stateA/FEP_f_152.xvg ../stateA/FEP_f_153.xvg ../stateA/FEP_f_154.xvg ../stateA/FEP_f_155.xvg ../stateA/FEP_f_156.xvg ../stateA/FEP_f_157.xvg ../stateA/FEP_f_158.xvg ../stateA/FEP_f_159.xvg ../stateA/FEP_f_15.xvg ../stateA/FEP_f_160.xvg ../stateA/FEP_f_161.xvg ../stateA/FEP_f_162.xvg ../stateA/FEP_f_163.xvg ../stateA/FEP_f_164.xvg ../stateA/FEP_f_165.xvg ../stateA/FEP_f_166.xvg ../stateA/FEP_f_167.xvg ../stateA/FEP_f_168.xvg ../stateA/FEP_f_169.xvg ../stateA/FEP_f_16.xvg ../stateA/FEP_f_170.xvg ../stateA/FEP_f_171.xvg ../stateA/FEP_f_172.xvg ../stateA/FEP_f_173.xvg ../stateA/FEP_f_174.xvg ../stateA/FEP_f_175.xvg ../stateA/FEP_f_176.xvg ../stateA/FEP_f_177.xvg ../stateA/FEP_f_178.xvg ../stateA/FEP_f_179.xvg ../stateA/FEP_f_17.xvg ../stateA/FEP_f_180.xvg ../stateA/FEP_f_181.xvg ../stateA/FEP_f_182.xvg ../stateA/FEP_f_183.xvg ../stateA/FEP_f_184.xvg ../stateA/FEP_f_185.xvg ../stateA/FEP_f_186.xvg ../stateA/FEP_f_187.xvg ../stateA/FEP_f_188.xvg ../stateA/FEP_f_189.xvg ../stateA/FEP_f_18.xvg ../stateA/FEP_f_190.xvg ../stateA/FEP_f_191.xvg ../stateA/FEP_f_192.xvg ../stateA/FEP_f_193.xvg ../stateA/FEP_f_194.xvg ../stateA/FEP_f_195.xvg ../stateA/FEP_f_196.xvg ../stateA/FEP_f_197.xvg ../stateA/FEP_f_198.xvg ../stateA/FEP_f_199.xvg ../stateA/FEP_f_19.xvg ../stateA/FEP_f_1.xvg ../stateA/FEP_f_200.xvg ../stateA/FEP_f_201.xvg ../stateA/FEP_f_202.xvg ../stateA/FEP_f_203.xvg ../stateA/FEP_f_204.xvg ../stateA/FEP_f_205.xvg ../stateA/FEP_f_206.xvg ../stateA/FEP_f_207.xvg ../stateA/FEP_f_208.xvg ../stateA/FEP_f_209.xvg ../stateA/FEP_f_20.xvg ../stateA/FEP_f_210.xvg ../stateA/FEP_f_211.xvg ../stateA/FEP_f_212.xvg ../stateA/FEP_f_213.xvg ../stateA/FEP_f_214.xvg ../stateA/FEP_f_215.xvg ../stateA/FEP_f_216.xvg ../stateA/FEP_f_217.xvg ../stateA/FEP_f_218.xvg ../stateA/FEP_f_219.xvg ../stateA/FEP_f_21.xvg ../stateA/FEP_f_220.xvg ../stateA/FEP_f_221.xvg ../stateA/FEP_f_222.xvg ../stateA/FEP_f_223.xvg ../stateA/FEP_f_224.xvg ../stateA/FEP_f_225.xvg ../stateA/FEP_f_226.xvg ../stateA/FEP_f_227.xvg ../stateA/FEP_f_228.xvg ../stateA/FEP_f_229.xvg ../stateA/FEP_f_22.xvg ../stateA/FEP_f_230.xvg ../stateA/FEP_f_231.xvg ../stateA/FEP_f_232.xvg ../stateA/FEP_f_233.xvg ../stateA/FEP_f_234.xvg ../stateA/FEP_f_235.xvg ../stateA/FEP_f_236.xvg ../stateA/FEP_f_237.xvg ../stateA/FEP_f_238.xvg ../stateA/FEP_f_239.xvg ../stateA/FEP_f_23.xvg ../stateA/FEP_f_240.xvg ../stateA/FEP_f_241.xvg ../stateA/FEP_f_242.xvg ../stateA/FEP_f_243.xvg ../stateA/FEP_f_244.xvg ../stateA/FEP_f_245.xvg ../stateA/FEP_f_246.xvg ../stateA/FEP_f_247.xvg ../stateA/FEP_f_248.xvg ../stateA/FEP_f_249.xvg ../stateA/FEP_f_24.xvg ../stateA/FEP_f_250.xvg ../stateA/FEP_f_251.xvg ../stateA/FEP_f_252.xvg ../stateA/FEP_f_253.xvg ../stateA/FEP_f_254.xvg ../stateA/FEP_f_255.xvg ../stateA/FEP_f_256.xvg ../stateA/FEP_f_257.xvg ../stateA/FEP_f_258.xvg ../stateA/FEP_f_259.xvg ../stateA/FEP_f_25.xvg ../stateA/FEP_f_260.xvg ../stateA/FEP_f_261.xvg ../stateA/FEP_f_262.xvg ../stateA/FEP_f_263.xvg ../stateA/FEP_f_264.xvg ../stateA/FEP_f_265.xvg ../stateA/FEP_f_266.xvg ../stateA/FEP_f_267.xvg ../stateA/FEP_f_268.xvg ../stateA/FEP_f_269.xvg ../stateA/FEP_f_26.xvg ../stateA/FEP_f_270.xvg ../stateA/FEP_f_271.xvg ../stateA/FEP_f_272.xvg ../stateA/FEP_f_273.xvg ../stateA/FEP_f_274.xvg ../stateA/FEP_f_275.xvg ../stateA/FEP_f_276.xvg ../stateA/FEP_f_277.xvg ../stateA/FEP_f_278.xvg ../stateA/FEP_f_279.xvg ../stateA/FEP_f_27.xvg ../stateA/FEP_f_280.xvg ../stateA/FEP_f_281.xvg ../stateA/FEP_f_282.xvg ../stateA/FEP_f_283.xvg ../stateA/FEP_f_284.xvg ../stateA/FEP_f_285.xvg ../stateA/FEP_f_286.xvg ../stateA/FEP_f_287.xvg ../stateA/FEP_f_288.xvg ../stateA/FEP_f_289.xvg ../stateA/FEP_f_28.xvg ../stateA/FEP_f_290.xvg ../stateA/FEP_f_291.xvg ../stateA/FEP_f_292.xvg ../stateA/FEP_f_293.xvg ../stateA/FEP_f_294.xvg ../stateA/FEP_f_295.xvg ../stateA/FEP_f_296.xvg ../stateA/FEP_f_297.xvg ../stateA/FEP_f_298.xvg ../stateA/FEP_f_299.xvg ../stateA/FEP_f_29.xvg ../stateA/FEP_f_2.xvg ../stateA/FEP_f_300.xvg ../stateA/FEP_f_301.xvg ../stateA/FEP_f_302.xvg ../stateA/FEP_f_303.xvg ../stateA/FEP_f_304.xvg ../stateA/FEP_f_305.xvg ../stateA/FEP_f_306.xvg ../stateA/FEP_f_307.xvg ../stateA/FEP_f_308.xvg ../stateA/FEP_f_309.xvg ../stateA/FEP_f_30.xvg ../stateA/FEP_f_310.xvg ../stateA/FEP_f_311.xvg ../stateA/FEP_f_312.xvg ../stateA/FEP_f_313.xvg ../stateA/FEP_f_314.xvg ../stateA/FEP_f_315.xvg ../stateA/FEP_f_316.xvg ../stateA/FEP_f_317.xvg ../stateA/FEP_f_318.xvg ../stateA/FEP_f_319.xvg ../stateA/FEP_f_31.xvg ../stateA/FEP_f_320.xvg ../stateA/FEP_f_321.xvg ../stateA/FEP_f_322.xvg ../stateA/FEP_f_323.xvg ../stateA/FEP_f_324.xvg ../stateA/FEP_f_325.xvg ../stateA/FEP_f_326.xvg ../stateA/FEP_f_327.xvg ../stateA/FEP_f_328.xvg ../stateA/FEP_f_329.xvg ../stateA/FEP_f_32.xvg ../stateA/FEP_f_330.xvg ../stateA/FEP_f_331.xvg ../stateA/FEP_f_332.xvg ../stateA/FEP_f_333.xvg ../stateA/FEP_f_334.xvg ../stateA/FEP_f_335.xvg ../stateA/FEP_f_336.xvg ../stateA/FEP_f_337.xvg ../stateA/FEP_f_338.xvg ../stateA/FEP_f_339.xvg ../stateA/FEP_f_33.xvg ../stateA/FEP_f_340.xvg ../stateA/FEP_f_341.xvg ../stateA/FEP_f_342.xvg ../stateA/FEP_f_343.xvg ../stateA/FEP_f_344.xvg ../stateA/FEP_f_345.xvg ../stateA/FEP_f_346.xvg ../stateA/FEP_f_347.xvg ../stateA/FEP_f_348.xvg ../stateA/FEP_f_349.xvg ../stateA/FEP_f_34.xvg ../stateA/FEP_f_350.xvg ../stateA/FEP_f_351.xvg ../stateA/FEP_f_352.xvg ../stateA/FEP_f_353.xvg ../stateA/FEP_f_354.xvg ../stateA/FEP_f_355.xvg ../stateA/FEP_f_356.xvg ../stateA/FEP_f_357.xvg ../stateA/FEP_f_358.xvg ../stateA/FEP_f_359.xvg ../stateA/FEP_f_35.xvg ../stateA/FEP_f_360.xvg ../stateA/FEP_f_361.xvg ../stateA/FEP_f_362.xvg ../stateA/FEP_f_363.xvg ../stateA/FEP_f_364.xvg ../stateA/FEP_f_365.xvg ../stateA/FEP_f_366.xvg ../stateA/FEP_f_367.xvg ../stateA/FEP_f_368.xvg ../stateA/FEP_f_369.xvg ../stateA/FEP_f_36.xvg ../stateA/FEP_f_370.xvg ../stateA/FEP_f_371.xvg ../stateA/FEP_f_372.xvg ../stateA/FEP_f_373.xvg ../stateA/FEP_f_374.xvg ../stateA/FEP_f_375.xvg ../stateA/FEP_f_376.xvg ../stateA/FEP_f_377.xvg ../stateA/FEP_f_378.xvg ../stateA/FEP_f_379.xvg ../stateA/FEP_f_37.xvg ../stateA/FEP_f_380.xvg ../stateA/FEP_f_381.xvg ../stateA/FEP_f_382.xvg ../stateA/FEP_f_383.xvg ../stateA/FEP_f_384.xvg ../stateA/FEP_f_385.xvg ../stateA/FEP_f_386.xvg ../stateA/FEP_f_387.xvg ../stateA/FEP_f_388.xvg ../stateA/FEP_f_389.xvg ../stateA/FEP_f_38.xvg ../stateA/FEP_f_390.xvg ../stateA/FEP_f_391.xvg ../stateA/FEP_f_392.xvg ../stateA/FEP_f_393.xvg ../stateA/FEP_f_394.xvg ../stateA/FEP_f_395.xvg ../stateA/FEP_f_396.xvg ../stateA/FEP_f_397.xvg ../stateA/FEP_f_398.xvg ../stateA/FEP_f_399.xvg ../stateA/FEP_f_39.xvg ../stateA/FEP_f_3.xvg ../stateA/FEP_f_400.xvg ../stateA/FEP_f_401.xvg ../stateA/FEP_f_402.xvg ../stateA/FEP_f_403.xvg ../stateA/FEP_f_404.xvg ../stateA/FEP_f_405.xvg ../stateA/FEP_f_406.xvg ../stateA/FEP_f_407.xvg ../stateA/FEP_f_408.xvg ../stateA/FEP_f_409.xvg ../stateA/FEP_f_40.xvg ../stateA/FEP_f_410.xvg ../stateA/FEP_f_411.xvg ../stateA/FEP_f_412.xvg ../stateA/FEP_f_413.xvg ../stateA/FEP_f_414.xvg ../stateA/FEP_f_415.xvg ../stateA/FEP_f_416.xvg ../stateA/FEP_f_417.xvg ../stateA/FEP_f_418.xvg ../stateA/FEP_f_419.xvg ../stateA/FEP_f_41.xvg ../stateA/FEP_f_420.xvg ../stateA/FEP_f_421.xvg ../stateA/FEP_f_422.xvg ../stateA/FEP_f_423.xvg ../stateA/FEP_f_424.xvg ../stateA/FEP_f_425.xvg ../stateA/FEP_f_426.xvg ../stateA/FEP_f_427.xvg ../stateA/FEP_f_428.xvg ../stateA/FEP_f_429.xvg ../stateA/FEP_f_42.xvg ../stateA/FEP_f_430.xvg ../stateA/FEP_f_431.xvg ../stateA/FEP_f_432.xvg ../stateA/FEP_f_433.xvg ../stateA/FEP_f_434.xvg ../stateA/FEP_f_435.xvg ../stateA/FEP_f_436.xvg ../stateA/FEP_f_437.xvg ../stateA/FEP_f_438.xvg ../stateA/FEP_f_439.xvg ../stateA/FEP_f_43.xvg ../stateA/FEP_f_440.xvg ../stateA/FEP_f_441.xvg ../stateA/FEP_f_442.xvg ../stateA/FEP_f_443.xvg ../stateA/FEP_f_444.xvg ../stateA/FEP_f_445.xvg ../stateA/FEP_f_446.xvg ../stateA/FEP_f_447.xvg ../stateA/FEP_f_448.xvg ../stateA/FEP_f_449.xvg ../stateA/FEP_f_44.xvg ../stateA/FEP_f_450.xvg ../stateA/FEP_f_451.xvg ../stateA/FEP_f_452.xvg ../stateA/FEP_f_453.xvg ../stateA/FEP_f_454.xvg ../stateA/FEP_f_455.xvg ../stateA/FEP_f_456.xvg ../stateA/FEP_f_457.xvg ../stateA/FEP_f_458.xvg ../stateA/FEP_f_459.xvg ../stateA/FEP_f_45.xvg ../stateA/FEP_f_460.xvg ../stateA/FEP_f_461.xvg ../stateA/FEP_f_462.xvg ../stateA/FEP_f_463.xvg ../stateA/FEP_f_464.xvg ../stateA/FEP_f_465.xvg ../stateA/FEP_f_466.xvg ../stateA/FEP_f_467.xvg ../stateA/FEP_f_468.xvg ../stateA/FEP_f_469.xvg ../stateA/FEP_f_46.xvg ../stateA/FEP_f_470.xvg ../stateA/FEP_f_471.xvg ../stateA/FEP_f_472.xvg ../stateA/FEP_f_473.xvg ../stateA/FEP_f_474.xvg ../stateA/FEP_f_475.xvg ../stateA/FEP_f_476.xvg ../stateA/FEP_f_477.xvg ../stateA/FEP_f_478.xvg ../stateA/FEP_f_479.xvg ../stateA/FEP_f_47.xvg ../stateA/FEP_f_480.xvg ../stateA/FEP_f_481.xvg ../stateA/FEP_f_482.xvg ../stateA/FEP_f_483.xvg ../stateA/FEP_f_484.xvg ../stateA/FEP_f_485.xvg ../stateA/FEP_f_486.xvg ../stateA/FEP_f_487.xvg ../stateA/FEP_f_488.xvg ../stateA/FEP_f_489.xvg ../stateA/FEP_f_48.xvg ../stateA/FEP_f_490.xvg ../stateA/FEP_f_491.xvg ../stateA/FEP_f_492.xvg ../stateA/FEP_f_493.xvg ../stateA/FEP_f_494.xvg ../stateA/FEP_f_495.xvg ../stateA/FEP_f_496.xvg ../stateA/FEP_f_497.xvg ../stateA/FEP_f_498.xvg ../stateA/FEP_f_499.xvg ../stateA/FEP_f_49.xvg ../stateA/FEP_f_4.xvg ../stateA/FEP_f_500.xvg ../stateA/FEP_f_50.xvg ../stateA/FEP_f_51.xvg ../stateA/FEP_f_52.xvg ../stateA/FEP_f_53.xvg ../stateA/FEP_f_54.xvg ../stateA/FEP_f_55.xvg ../stateA/FEP_f_56.xvg ../stateA/FEP_f_57.xvg ../stateA/FEP_f_58.xvg ../stateA/FEP_f_59.xvg ../stateA/FEP_f_5.xvg ../stateA/FEP_f_60.xvg ../stateA/FEP_f_61.xvg ../stateA/FEP_f_62.xvg ../stateA/FEP_f_63.xvg ../stateA/FEP_f_64.xvg ../stateA/FEP_f_65.xvg ../stateA/FEP_f_66.xvg ../stateA/FEP_f_67.xvg ../stateA/FEP_f_68.xvg ../stateA/FEP_f_69.xvg ../stateA/FEP_f_6.xvg ../stateA/FEP_f_70.xvg ../stateA/FEP_f_71.xvg ../stateA/FEP_f_72.xvg ../stateA/FEP_f_73.xvg ../stateA/FEP_f_74.xvg ../stateA/FEP_f_75.xvg ../stateA/FEP_f_76.xvg ../stateA/FEP_f_77.xvg ../stateA/FEP_f_78.xvg ../stateA/FEP_f_79.xvg ../stateA/FEP_f_7.xvg ../stateA/FEP_f_80.xvg ../stateA/FEP_f_81.xvg ../stateA/FEP_f_82.xvg ../stateA/FEP_f_83.xvg ../stateA/FEP_f_84.xvg ../stateA/FEP_f_85.xvg ../stateA/FEP_f_86.xvg ../stateA/FEP_f_87.xvg ../stateA/FEP_f_88.xvg ../stateA/FEP_f_89.xvg ../stateA/FEP_f_8.xvg ../stateA/FEP_f_90.xvg ../stateA/FEP_f_91.xvg ../stateA/FEP_f_92.xvg ../stateA/FEP_f_93.xvg ../stateA/FEP_f_94.xvg ../stateA/FEP_f_95.xvg ../stateA/FEP_f_96.xvg ../stateA/FEP_f_97.xvg ../stateA/FEP_f_98.xvg ../stateA/FEP_f_99.xvg ../stateA/FEP_f_9.xvg -fB ../stateB/FEP_b_100.xvg ../stateB/FEP_b_101.xvg ../stateB/FEP_b_102.xvg ../stateB/FEP_b_103.xvg ../stateB/FEP_b_104.xvg ../stateB/FEP_b_105.xvg ../stateB/FEP_b_106.xvg ../stateB/FEP_b_107.xvg ../stateB/FEP_b_108.xvg ../stateB/FEP_b_109.xvg ../stateB/FEP_b_10.xvg ../stateB/FEP_b_110.xvg ../stateB/FEP_b_111.xvg ../stateB/FEP_b_112.xvg ../stateB/FEP_b_113.xvg ../stateB/FEP_b_114.xvg ../stateB/FEP_b_115.xvg ../stateB/FEP_b_116.xvg ../stateB/FEP_b_117.xvg ../stateB/FEP_b_118.xvg ../stateB/FEP_b_119.xvg ../stateB/FEP_b_11.xvg ../stateB/FEP_b_120.xvg ../stateB/FEP_b_121.xvg ../stateB/FEP_b_122.xvg ../stateB/FEP_b_123.xvg ../stateB/FEP_b_124.xvg ../stateB/FEP_b_125.xvg ../stateB/FEP_b_126.xvg ../stateB/FEP_b_127.xvg ../stateB/FEP_b_128.xvg ../stateB/FEP_b_129.xvg ../stateB/FEP_b_12.xvg ../stateB/FEP_b_130.xvg ../stateB/FEP_b_131.xvg ../stateB/FEP_b_132.xvg ../stateB/FEP_b_133.xvg ../stateB/FEP_b_134.xvg ../stateB/FEP_b_135.xvg ../stateB/FEP_b_136.xvg ../stateB/FEP_b_137.xvg ../stateB/FEP_b_138.xvg ../stateB/FEP_b_139.xvg ../stateB/FEP_b_13.xvg ../stateB/FEP_b_140.xvg ../stateB/FEP_b_141.xvg ../stateB/FEP_b_142.xvg ../stateB/FEP_b_143.xvg ../stateB/FEP_b_144.xvg ../stateB/FEP_b_145.xvg ../stateB/FEP_b_146.xvg ../stateB/FEP_b_147.xvg ../stateB/FEP_b_148.xvg ../stateB/FEP_b_149.xvg ../stateB/FEP_b_14.xvg ../stateB/FEP_b_150.xvg ../stateB/FEP_b_151.xvg ../stateB/FEP_b_152.xvg ../stateB/FEP_b_153.xvg ../stateB/FEP_b_154.xvg ../stateB/FEP_b_155.xvg ../stateB/FEP_b_156.xvg ../stateB/FEP_b_157.xvg ../stateB/FEP_b_158.xvg ../stateB/FEP_b_159.xvg ../stateB/FEP_b_15.xvg ../stateB/FEP_b_160.xvg ../stateB/FEP_b_161.xvg ../stateB/FEP_b_162.xvg ../stateB/FEP_b_163.xvg ../stateB/FEP_b_164.xvg ../stateB/FEP_b_165.xvg ../stateB/FEP_b_166.xvg ../stateB/FEP_b_167.xvg ../stateB/FEP_b_168.xvg ../stateB/FEP_b_169.xvg ../stateB/FEP_b_16.xvg ../stateB/FEP_b_170.xvg ../stateB/FEP_b_171.xvg ../stateB/FEP_b_172.xvg ../stateB/FEP_b_173.xvg ../stateB/FEP_b_174.xvg ../stateB/FEP_b_175.xvg ../stateB/FEP_b_176.xvg ../stateB/FEP_b_177.xvg ../stateB/FEP_b_178.xvg ../stateB/FEP_b_179.xvg ../stateB/FEP_b_17.xvg ../stateB/FEP_b_180.xvg ../stateB/FEP_b_181.xvg ../stateB/FEP_b_182.xvg ../stateB/FEP_b_183.xvg ../stateB/FEP_b_184.xvg ../stateB/FEP_b_185.xvg ../stateB/FEP_b_186.xvg ../stateB/FEP_b_187.xvg ../stateB/FEP_b_188.xvg ../stateB/FEP_b_189.xvg ../stateB/FEP_b_18.xvg ../stateB/FEP_b_190.xvg ../stateB/FEP_b_191.xvg ../stateB/FEP_b_192.xvg ../stateB/FEP_b_193.xvg ../stateB/FEP_b_194.xvg ../stateB/FEP_b_195.xvg ../stateB/FEP_b_196.xvg ../stateB/FEP_b_197.xvg ../stateB/FEP_b_198.xvg ../stateB/FEP_b_199.xvg ../stateB/FEP_b_19.xvg ../stateB/FEP_b_1.xvg ../stateB/FEP_b_200.xvg ../stateB/FEP_b_201.xvg ../stateB/FEP_b_202.xvg ../stateB/FEP_b_203.xvg ../stateB/FEP_b_204.xvg ../stateB/FEP_b_205.xvg ../stateB/FEP_b_206.xvg ../stateB/FEP_b_207.xvg ../stateB/FEP_b_208.xvg ../stateB/FEP_b_209.xvg ../stateB/FEP_b_20.xvg ../stateB/FEP_b_210.xvg ../stateB/FEP_b_211.xvg ../stateB/FEP_b_212.xvg ../stateB/FEP_b_213.xvg ../stateB/FEP_b_214.xvg ../stateB/FEP_b_215.xvg ../stateB/FEP_b_216.xvg ../stateB/FEP_b_217.xvg ../stateB/FEP_b_218.xvg ../stateB/FEP_b_219.xvg ../stateB/FEP_b_21.xvg ../stateB/FEP_b_220.xvg ../stateB/FEP_b_221.xvg ../stateB/FEP_b_222.xvg ../stateB/FEP_b_223.xvg ../stateB/FEP_b_224.xvg ../stateB/FEP_b_225.xvg ../stateB/FEP_b_226.xvg ../stateB/FEP_b_227.xvg ../stateB/FEP_b_228.xvg ../stateB/FEP_b_229.xvg ../stateB/FEP_b_22.xvg ../stateB/FEP_b_230.xvg ../stateB/FEP_b_231.xvg ../stateB/FEP_b_232.xvg ../stateB/FEP_b_233.xvg ../stateB/FEP_b_234.xvg ../stateB/FEP_b_235.xvg ../stateB/FEP_b_236.xvg ../stateB/FEP_b_237.xvg ../stateB/FEP_b_238.xvg ../stateB/FEP_b_239.xvg ../stateB/FEP_b_23.xvg ../stateB/FEP_b_240.xvg ../stateB/FEP_b_241.xvg ../stateB/FEP_b_242.xvg ../stateB/FEP_b_243.xvg ../stateB/FEP_b_244.xvg ../stateB/FEP_b_245.xvg ../stateB/FEP_b_246.xvg ../stateB/FEP_b_247.xvg ../stateB/FEP_b_248.xvg ../stateB/FEP_b_249.xvg ../stateB/FEP_b_24.xvg ../stateB/FEP_b_250.xvg ../stateB/FEP_b_251.xvg ../stateB/FEP_b_252.xvg ../stateB/FEP_b_253.xvg ../stateB/FEP_b_254.xvg ../stateB/FEP_b_255.xvg ../stateB/FEP_b_256.xvg ../stateB/FEP_b_257.xvg ../stateB/FEP_b_258.xvg ../stateB/FEP_b_259.xvg ../stateB/FEP_b_25.xvg ../stateB/FEP_b_260.xvg ../stateB/FEP_b_261.xvg ../stateB/FEP_b_262.xvg ../stateB/FEP_b_263.xvg ../stateB/FEP_b_264.xvg ../stateB/FEP_b_265.xvg ../stateB/FEP_b_266.xvg ../stateB/FEP_b_267.xvg ../stateB/FEP_b_268.xvg ../stateB/FEP_b_269.xvg ../stateB/FEP_b_26.xvg ../stateB/FEP_b_270.xvg ../stateB/FEP_b_271.xvg ../stateB/FEP_b_272.xvg ../stateB/FEP_b_273.xvg ../stateB/FEP_b_274.xvg ../stateB/FEP_b_275.xvg ../stateB/FEP_b_276.xvg ../stateB/FEP_b_277.xvg ../stateB/FEP_b_278.xvg ../stateB/FEP_b_279.xvg ../stateB/FEP_b_27.xvg ../stateB/FEP_b_280.xvg ../stateB/FEP_b_281.xvg ../stateB/FEP_b_282.xvg ../stateB/FEP_b_283.xvg ../stateB/FEP_b_284.xvg ../stateB/FEP_b_285.xvg ../stateB/FEP_b_286.xvg ../stateB/FEP_b_287.xvg ../stateB/FEP_b_288.xvg ../stateB/FEP_b_289.xvg ../stateB/FEP_b_28.xvg ../stateB/FEP_b_290.xvg ../stateB/FEP_b_291.xvg ../stateB/FEP_b_292.xvg ../stateB/FEP_b_293.xvg ../stateB/FEP_b_294.xvg ../stateB/FEP_b_295.xvg ../stateB/FEP_b_296.xvg ../stateB/FEP_b_297.xvg ../stateB/FEP_b_298.xvg ../stateB/FEP_b_299.xvg ../stateB/FEP_b_29.xvg ../stateB/FEP_b_2.xvg ../stateB/FEP_b_300.xvg ../stateB/FEP_b_301.xvg ../stateB/FEP_b_302.xvg ../stateB/FEP_b_303.xvg ../stateB/FEP_b_304.xvg ../stateB/FEP_b_305.xvg ../stateB/FEP_b_306.xvg ../stateB/FEP_b_307.xvg ../stateB/FEP_b_308.xvg ../stateB/FEP_b_309.xvg ../stateB/FEP_b_30.xvg ../stateB/FEP_b_310.xvg ../stateB/FEP_b_311.xvg ../stateB/FEP_b_312.xvg ../stateB/FEP_b_313.xvg ../stateB/FEP_b_314.xvg ../stateB/FEP_b_315.xvg ../stateB/FEP_b_316.xvg ../stateB/FEP_b_317.xvg ../stateB/FEP_b_318.xvg ../stateB/FEP_b_319.xvg ../stateB/FEP_b_31.xvg ../stateB/FEP_b_320.xvg ../stateB/FEP_b_321.xvg ../stateB/FEP_b_322.xvg ../stateB/FEP_b_323.xvg ../stateB/FEP_b_324.xvg ../stateB/FEP_b_325.xvg ../stateB/FEP_b_326.xvg ../stateB/FEP_b_327.xvg ../stateB/FEP_b_328.xvg ../stateB/FEP_b_329.xvg ../stateB/FEP_b_32.xvg ../stateB/FEP_b_330.xvg ../stateB/FEP_b_331.xvg ../stateB/FEP_b_332.xvg ../stateB/FEP_b_333.xvg ../stateB/FEP_b_334.xvg ../stateB/FEP_b_335.xvg ../stateB/FEP_b_336.xvg ../stateB/FEP_b_337.xvg ../stateB/FEP_b_338.xvg ../stateB/FEP_b_339.xvg ../stateB/FEP_b_33.xvg ../stateB/FEP_b_340.xvg ../stateB/FEP_b_341.xvg ../stateB/FEP_b_342.xvg ../stateB/FEP_b_343.xvg ../stateB/FEP_b_344.xvg ../stateB/FEP_b_345.xvg ../stateB/FEP_b_346.xvg ../stateB/FEP_b_347.xvg ../stateB/FEP_b_348.xvg ../stateB/FEP_b_349.xvg ../stateB/FEP_b_34.xvg ../stateB/FEP_b_350.xvg ../stateB/FEP_b_351.xvg ../stateB/FEP_b_352.xvg ../stateB/FEP_b_353.xvg ../stateB/FEP_b_354.xvg ../stateB/FEP_b_355.xvg ../stateB/FEP_b_356.xvg ../stateB/FEP_b_357.xvg ../stateB/FEP_b_358.xvg ../stateB/FEP_b_359.xvg ../stateB/FEP_b_35.xvg ../stateB/FEP_b_360.xvg ../stateB/FEP_b_361.xvg ../stateB/FEP_b_362.xvg ../stateB/FEP_b_363.xvg ../stateB/FEP_b_364.xvg ../stateB/FEP_b_365.xvg ../stateB/FEP_b_366.xvg ../stateB/FEP_b_367.xvg ../stateB/FEP_b_368.xvg ../stateB/FEP_b_369.xvg ../stateB/FEP_b_36.xvg ../stateB/FEP_b_370.xvg ../stateB/FEP_b_371.xvg ../stateB/FEP_b_372.xvg ../stateB/FEP_b_373.xvg ../stateB/FEP_b_374.xvg ../stateB/FEP_b_375.xvg ../stateB/FEP_b_376.xvg ../stateB/FEP_b_377.xvg ../stateB/FEP_b_378.xvg ../stateB/FEP_b_379.xvg ../stateB/FEP_b_37.xvg ../stateB/FEP_b_380.xvg ../stateB/FEP_b_381.xvg ../stateB/FEP_b_382.xvg ../stateB/FEP_b_383.xvg ../stateB/FEP_b_384.xvg ../stateB/FEP_b_385.xvg ../stateB/FEP_b_386.xvg ../stateB/FEP_b_387.xvg ../stateB/FEP_b_388.xvg ../stateB/FEP_b_389.xvg ../stateB/FEP_b_38.xvg ../stateB/FEP_b_390.xvg ../stateB/FEP_b_391.xvg ../stateB/FEP_b_392.xvg ../stateB/FEP_b_393.xvg ../stateB/FEP_b_394.xvg ../stateB/FEP_b_395.xvg ../stateB/FEP_b_396.xvg ../stateB/FEP_b_397.xvg ../stateB/FEP_b_398.xvg ../stateB/FEP_b_399.xvg ../stateB/FEP_b_39.xvg ../stateB/FEP_b_3.xvg ../stateB/FEP_b_400.xvg ../stateB/FEP_b_401.xvg ../stateB/FEP_b_402.xvg ../stateB/FEP_b_403.xvg ../stateB/FEP_b_404.xvg ../stateB/FEP_b_405.xvg ../stateB/FEP_b_406.xvg ../stateB/FEP_b_407.xvg ../stateB/FEP_b_408.xvg ../stateB/FEP_b_409.xvg ../stateB/FEP_b_40.xvg ../stateB/FEP_b_410.xvg ../stateB/FEP_b_411.xvg ../stateB/FEP_b_412.xvg ../stateB/FEP_b_413.xvg ../stateB/FEP_b_414.xvg ../stateB/FEP_b_415.xvg ../stateB/FEP_b_416.xvg ../stateB/FEP_b_417.xvg ../stateB/FEP_b_418.xvg ../stateB/FEP_b_419.xvg ../stateB/FEP_b_41.xvg ../stateB/FEP_b_420.xvg ../stateB/FEP_b_421.xvg ../stateB/FEP_b_422.xvg ../stateB/FEP_b_423.xvg ../stateB/FEP_b_424.xvg ../stateB/FEP_b_425.xvg ../stateB/FEP_b_426.xvg ../stateB/FEP_b_427.xvg ../stateB/FEP_b_428.xvg ../stateB/FEP_b_429.xvg ../stateB/FEP_b_42.xvg ../stateB/FEP_b_430.xvg ../stateB/FEP_b_431.xvg ../stateB/FEP_b_432.xvg ../stateB/FEP_b_433.xvg ../stateB/FEP_b_434.xvg ../stateB/FEP_b_435.xvg ../stateB/FEP_b_436.xvg ../stateB/FEP_b_437.xvg ../stateB/FEP_b_438.xvg ../stateB/FEP_b_439.xvg ../stateB/FEP_b_43.xvg ../stateB/FEP_b_440.xvg ../stateB/FEP_b_441.xvg ../stateB/FEP_b_442.xvg ../stateB/FEP_b_443.xvg ../stateB/FEP_b_444.xvg ../stateB/FEP_b_445.xvg ../stateB/FEP_b_446.xvg ../stateB/FEP_b_447.xvg ../stateB/FEP_b_448.xvg ../stateB/FEP_b_449.xvg ../stateB/FEP_b_44.xvg ../stateB/FEP_b_450.xvg ../stateB/FEP_b_451.xvg ../stateB/FEP_b_452.xvg ../stateB/FEP_b_453.xvg ../stateB/FEP_b_454.xvg ../stateB/FEP_b_455.xvg ../stateB/FEP_b_456.xvg ../stateB/FEP_b_457.xvg ../stateB/FEP_b_458.xvg ../stateB/FEP_b_459.xvg ../stateB/FEP_b_45.xvg ../stateB/FEP_b_460.xvg ../stateB/FEP_b_461.xvg ../stateB/FEP_b_462.xvg ../stateB/FEP_b_463.xvg ../stateB/FEP_b_464.xvg ../stateB/FEP_b_465.xvg ../stateB/FEP_b_466.xvg ../stateB/FEP_b_467.xvg ../stateB/FEP_b_468.xvg ../stateB/FEP_b_469.xvg ../stateB/FEP_b_46.xvg ../stateB/FEP_b_470.xvg ../stateB/FEP_b_471.xvg ../stateB/FEP_b_472.xvg ../stateB/FEP_b_473.xvg ../stateB/FEP_b_474.xvg ../stateB/FEP_b_475.xvg ../stateB/FEP_b_476.xvg ../stateB/FEP_b_477.xvg ../stateB/FEP_b_478.xvg ../stateB/FEP_b_479.xvg ../stateB/FEP_b_47.xvg ../stateB/FEP_b_480.xvg ../stateB/FEP_b_481.xvg ../stateB/FEP_b_482.xvg ../stateB/FEP_b_483.xvg ../stateB/FEP_b_484.xvg ../stateB/FEP_b_485.xvg ../stateB/FEP_b_486.xvg ../stateB/FEP_b_487.xvg ../stateB/FEP_b_488.xvg ../stateB/FEP_b_489.xvg ../stateB/FEP_b_48.xvg ../stateB/FEP_b_490.xvg ../stateB/FEP_b_491.xvg ../stateB/FEP_b_492.xvg ../stateB/FEP_b_493.xvg ../stateB/FEP_b_494.xvg ../stateB/FEP_b_495.xvg ../stateB/FEP_b_496.xvg ../stateB/FEP_b_497.xvg ../stateB/FEP_b_498.xvg ../stateB/FEP_b_499.xvg ../stateB/FEP_b_49.xvg ../stateB/FEP_b_4.xvg ../stateB/FEP_b_500.xvg ../stateB/FEP_b_50.xvg ../stateB/FEP_b_51.xvg ../stateB/FEP_b_52.xvg ../stateB/FEP_b_53.xvg ../stateB/FEP_b_54.xvg ../stateB/FEP_b_55.xvg ../stateB/FEP_b_56.xvg ../stateB/FEP_b_57.xvg ../stateB/FEP_b_58.xvg ../stateB/FEP_b_59.xvg ../stateB/FEP_b_5.xvg ../stateB/FEP_b_60.xvg ../stateB/FEP_b_61.xvg ../stateB/FEP_b_62.xvg ../stateB/FEP_b_63.xvg ../stateB/FEP_b_64.xvg ../stateB/FEP_b_65.xvg ../stateB/FEP_b_66.xvg ../stateB/FEP_b_67.xvg ../stateB/FEP_b_68.xvg ../stateB/FEP_b_69.xvg ../stateB/FEP_b_6.xvg ../stateB/FEP_b_70.xvg ../stateB/FEP_b_71.xvg ../stateB/FEP_b_72.xvg ../stateB/FEP_b_73.xvg ../stateB/FEP_b_74.xvg ../stateB/FEP_b_75.xvg ../stateB/FEP_b_76.xvg ../stateB/FEP_b_77.xvg ../stateB/FEP_b_78.xvg ../stateB/FEP_b_79.xvg ../stateB/FEP_b_7.xvg ../stateB/FEP_b_80.xvg ../stateB/FEP_b_81.xvg ../stateB/FEP_b_82.xvg ../stateB/FEP_b_83.xvg ../stateB/FEP_b_84.xvg ../stateB/FEP_b_85.xvg ../stateB/FEP_b_86.xvg ../stateB/FEP_b_87.xvg ../stateB/FEP_b_88.xvg ../stateB/FEP_b_89.xvg ../stateB/FEP_b_8.xvg ../stateB/FEP_b_90.xvg ../stateB/FEP_b_91.xvg ../stateB/FEP_b_92.xvg ../stateB/FEP_b_93.xvg ../stateB/FEP_b_94.xvg ../stateB/FEP_b_95.xvg ../stateB/FEP_b_96.xvg ../stateB/FEP_b_97.xvg ../stateB/FEP_b_98.xvg ../stateB/FEP_b_99.xvg ../stateB/FEP_b_9.xvg


 ========================================================
                       ANALYSIS
 ========================================================
  Number of forward (0->1) trajectories: 500
  Number of reverse (1->0) trajectories: 500
  Temperature : 298.15 K

 --------------------------------------------------------
             Crooks Gaussian Intersection     
 --------------------------------------------------------
  CGI: Forward Gauss mean =    64.46 kJ/mol std =    12.57 kJ/mol
  CGI: Reverse Gauss mean =     2.53 kJ/mol std =    19.57 kJ/mol
  CGI: dG =    38.50 kJ/mol
  CGI: Std Err (bootstrap:parametric) =     0.67 kJ/mol
  CGI: Std Err (bootstrap) =     0.53 kJ/mol
    Forward: gaussian quality = 0.00
             ---> KS-Test Failed. sqrt(N)*Dmax = 0.00, lambda0 = 2.03
    Reverse: gaussian quality = 0.00
             ---> KS-Test Failed. sqrt(N)*Dmax = 0.00, lambda0 = 2.33

 --------------------------------------------------------
             Bennett Acceptance Ratio     
 --------------------------------------------------------
  BAR: dG =    37.18 kJ/mol
  BAR: Std Err (analytical) =     1.31 kJ/mol
  BAR: Std Err (bootstrap)  =     1.13 kJ/mol
  BAR: Conv =     0.20
  BAR: Conv Std Err (bootstrap) =     0.21

 --------------------------------------------------------
             Jarzynski estimator     
 --------------------------------------------------------
  JARZ: dG Forward =    46.34 kJ/mol
  JARZ: dG Reverse =    26.51 kJ/mol
  JARZ: dG Mean    =    36.43 kJ/mol
  JARZ: Std Err Forward (bootstrap) =     2.45 kJ/mol
  JARZ: Std Err Reverse (bootstrap) =     1.56 kJ/mol
  JARZ_Gauss: dG Forward =    32.51 kJ/mol
  JARZ_Gauss: dG Reverse =    79.95 kJ/mol
  JARZ_Gauss: dG Mean    =    56.23 kJ/mol
  JARZ_Gauss: Std Err (analytical) Forward =     2.10 kJ/mol
  JARZ_Gauss: Std Err (analytical) Reverse =     4.98 kJ/mol
  JARZ_Gauss: Std Err Forward (bootstrap) =     2.54 kJ/mol
  JARZ_Gauss: Std Err Reverse (bootstrap) =     4.43 kJ/mol
 ========================================================
