# Supplementary material for: Redox Potentials of Disulfide Bonds in LOXL2 Studied by Nonequilibrium Alchemical Simulation
Source: Front Chem. 2021 Dec 14;9:797036. doi: 10.3389/fchem.2021.797036 (PMC8713139; doi:10.3389/fchem.2021.797036)
Supplement: Supplementary file 2 [file DataSheet2.ZIP › Raw Date for Redox potential LOXL2-797036/Figure 8 & 10 & Table1/results_catalytic-C657-C673.txt]

# analyze_crooks.py, pmx version = 0+unknown
# pwd = /home/Lirui/redox-LOXL2/catalytic-657x673/5run
# Wed Nov 10 10:30:17 2021 (Lirui)
# command = /home/Kai/miniconda3/envs/2.7/bin/pmx analyse -fA stateA/FEP_f_100.xvg stateA/FEP_f_101.xvg stateA/FEP_f_102.xvg stateA/FEP_f_103.xvg stateA/FEP_f_104.xvg stateA/FEP_f_105.xvg stateA/FEP_f_106.xvg stateA/FEP_f_107.xvg stateA/FEP_f_108.xvg stateA/FEP_f_109.xvg stateA/FEP_f_10.xvg stateA/FEP_f_110.xvg stateA/FEP_f_111.xvg stateA/FEP_f_112.xvg stateA/FEP_f_113.xvg stateA/FEP_f_114.xvg stateA/FEP_f_115.xvg stateA/FEP_f_116.xvg stateA/FEP_f_117.xvg stateA/FEP_f_118.xvg stateA/FEP_f_119.xvg stateA/FEP_f_11.xvg stateA/FEP_f_120.xvg stateA/FEP_f_121.xvg stateA/FEP_f_122.xvg stateA/FEP_f_123.xvg stateA/FEP_f_124.xvg stateA/FEP_f_125.xvg stateA/FEP_f_126.xvg stateA/FEP_f_127.xvg stateA/FEP_f_128.xvg stateA/FEP_f_129.xvg stateA/FEP_f_12.xvg stateA/FEP_f_130.xvg stateA/FEP_f_131.xvg stateA/FEP_f_132.xvg stateA/FEP_f_133.xvg stateA/FEP_f_134.xvg stateA/FEP_f_135.xvg stateA/FEP_f_136.xvg stateA/FEP_f_137.xvg stateA/FEP_f_138.xvg stateA/FEP_f_139.xvg stateA/FEP_f_13.xvg stateA/FEP_f_140.xvg stateA/FEP_f_141.xvg stateA/FEP_f_142.xvg stateA/FEP_f_143.xvg stateA/FEP_f_144.xvg stateA/FEP_f_145.xvg stateA/FEP_f_146.xvg stateA/FEP_f_147.xvg stateA/FEP_f_148.xvg stateA/FEP_f_149.xvg stateA/FEP_f_14.xvg stateA/FEP_f_150.xvg stateA/FEP_f_151.xvg stateA/FEP_f_152.xvg stateA/FEP_f_153.xvg stateA/FEP_f_154.xvg stateA/FEP_f_155.xvg stateA/FEP_f_156.xvg stateA/FEP_f_157.xvg stateA/FEP_f_158.xvg stateA/FEP_f_159.xvg stateA/FEP_f_15.xvg stateA/FEP_f_160.xvg stateA/FEP_f_161.xvg stateA/FEP_f_162.xvg stateA/FEP_f_163.xvg stateA/FEP_f_164.xvg stateA/FEP_f_165.xvg stateA/FEP_f_166.xvg stateA/FEP_f_167.xvg stateA/FEP_f_168.xvg stateA/FEP_f_169.xvg stateA/FEP_f_16.xvg stateA/FEP_f_170.xvg stateA/FEP_f_171.xvg stateA/FEP_f_172.xvg stateA/FEP_f_173.xvg stateA/FEP_f_174.xvg stateA/FEP_f_175.xvg stateA/FEP_f_176.xvg stateA/FEP_f_177.xvg stateA/FEP_f_178.xvg stateA/FEP_f_179.xvg stateA/FEP_f_17.xvg stateA/FEP_f_180.xvg stateA/FEP_f_181.xvg stateA/FEP_f_182.xvg stateA/FEP_f_183.xvg stateA/FEP_f_184.xvg stateA/FEP_f_185.xvg stateA/FEP_f_186.xvg stateA/FEP_f_187.xvg stateA/FEP_f_188.xvg stateA/FEP_f_189.xvg stateA/FEP_f_18.xvg stateA/FEP_f_190.xvg stateA/FEP_f_191.xvg stateA/FEP_f_192.xvg stateA/FEP_f_193.xvg stateA/FEP_f_194.xvg stateA/FEP_f_195.xvg stateA/FEP_f_196.xvg stateA/FEP_f_197.xvg stateA/FEP_f_198.xvg stateA/FEP_f_199.xvg stateA/FEP_f_19.xvg stateA/FEP_f_1.xvg stateA/FEP_f_200.xvg stateA/FEP_f_201.xvg stateA/FEP_f_202.xvg stateA/FEP_f_203.xvg stateA/FEP_f_204.xvg stateA/FEP_f_205.xvg stateA/FEP_f_206.xvg stateA/FEP_f_207.xvg stateA/FEP_f_208.xvg stateA/FEP_f_209.xvg stateA/FEP_f_20.xvg stateA/FEP_f_210.xvg stateA/FEP_f_211.xvg stateA/FEP_f_212.xvg stateA/FEP_f_213.xvg stateA/FEP_f_214.xvg stateA/FEP_f_215.xvg stateA/FEP_f_216.xvg stateA/FEP_f_217.xvg stateA/FEP_f_218.xvg stateA/FEP_f_219.xvg stateA/FEP_f_21.xvg stateA/FEP_f_220.xvg stateA/FEP_f_221.xvg stateA/FEP_f_222.xvg stateA/FEP_f_223.xvg stateA/FEP_f_224.xvg stateA/FEP_f_225.xvg stateA/FEP_f_226.xvg stateA/FEP_f_227.xvg stateA/FEP_f_228.xvg stateA/FEP_f_229.xvg stateA/FEP_f_22.xvg stateA/FEP_f_230.xvg stateA/FEP_f_231.xvg stateA/FEP_f_232.xvg stateA/FEP_f_233.xvg stateA/FEP_f_234.xvg stateA/FEP_f_235.xvg stateA/FEP_f_236.xvg stateA/FEP_f_237.xvg stateA/FEP_f_238.xvg stateA/FEP_f_239.xvg stateA/FEP_f_23.xvg stateA/FEP_f_240.xvg stateA/FEP_f_241.xvg stateA/FEP_f_242.xvg stateA/FEP_f_243.xvg stateA/FEP_f_244.xvg stateA/FEP_f_245.xvg stateA/FEP_f_246.xvg stateA/FEP_f_247.xvg stateA/FEP_f_248.xvg stateA/FEP_f_249.xvg stateA/FEP_f_24.xvg stateA/FEP_f_250.xvg stateA/FEP_f_251.xvg stateA/FEP_f_252.xvg stateA/FEP_f_253.xvg stateA/FEP_f_254.xvg stateA/FEP_f_255.xvg stateA/FEP_f_256.xvg stateA/FEP_f_257.xvg stateA/FEP_f_258.xvg stateA/FEP_f_259.xvg stateA/FEP_f_25.xvg stateA/FEP_f_260.xvg stateA/FEP_f_261.xvg stateA/FEP_f_262.xvg stateA/FEP_f_263.xvg stateA/FEP_f_264.xvg stateA/FEP_f_265.xvg stateA/FEP_f_266.xvg stateA/FEP_f_267.xvg stateA/FEP_f_268.xvg stateA/FEP_f_269.xvg stateA/FEP_f_26.xvg stateA/FEP_f_270.xvg stateA/FEP_f_271.xvg stateA/FEP_f_272.xvg stateA/FEP_f_273.xvg stateA/FEP_f_274.xvg stateA/FEP_f_275.xvg stateA/FEP_f_276.xvg stateA/FEP_f_277.xvg stateA/FEP_f_278.xvg stateA/FEP_f_279.xvg stateA/FEP_f_27.xvg stateA/FEP_f_280.xvg stateA/FEP_f_281.xvg stateA/FEP_f_282.xvg stateA/FEP_f_283.xvg stateA/FEP_f_284.xvg stateA/FEP_f_285.xvg stateA/FEP_f_286.xvg stateA/FEP_f_287.xvg stateA/FEP_f_288.xvg stateA/FEP_f_289.xvg stateA/FEP_f_28.xvg stateA/FEP_f_290.xvg stateA/FEP_f_291.xvg stateA/FEP_f_292.xvg stateA/FEP_f_293.xvg stateA/FEP_f_294.xvg stateA/FEP_f_295.xvg stateA/FEP_f_296.xvg stateA/FEP_f_297.xvg stateA/FEP_f_298.xvg stateA/FEP_f_299.xvg stateA/FEP_f_29.xvg stateA/FEP_f_2.xvg stateA/FEP_f_300.xvg stateA/FEP_f_301.xvg stateA/FEP_f_302.xvg stateA/FEP_f_303.xvg stateA/FEP_f_304.xvg stateA/FEP_f_305.xvg stateA/FEP_f_306.xvg stateA/FEP_f_307.xvg stateA/FEP_f_308.xvg stateA/FEP_f_309.xvg stateA/FEP_f_30.xvg stateA/FEP_f_310.xvg stateA/FEP_f_311.xvg stateA/FEP_f_312.xvg stateA/FEP_f_313.xvg stateA/FEP_f_314.xvg stateA/FEP_f_315.xvg stateA/FEP_f_316.xvg stateA/FEP_f_317.xvg stateA/FEP_f_318.xvg stateA/FEP_f_319.xvg stateA/FEP_f_31.xvg stateA/FEP_f_320.xvg stateA/FEP_f_321.xvg stateA/FEP_f_322.xvg stateA/FEP_f_323.xvg stateA/FEP_f_324.xvg stateA/FEP_f_325.xvg stateA/FEP_f_326.xvg stateA/FEP_f_327.xvg stateA/FEP_f_328.xvg stateA/FEP_f_329.xvg stateA/FEP_f_32.xvg stateA/FEP_f_330.xvg stateA/FEP_f_331.xvg stateA/FEP_f_332.xvg stateA/FEP_f_333.xvg stateA/FEP_f_334.xvg stateA/FEP_f_335.xvg stateA/FEP_f_336.xvg stateA/FEP_f_337.xvg stateA/FEP_f_338.xvg stateA/FEP_f_339.xvg stateA/FEP_f_33.xvg stateA/FEP_f_340.xvg stateA/FEP_f_341.xvg stateA/FEP_f_342.xvg stateA/FEP_f_343.xvg stateA/FEP_f_344.xvg stateA/FEP_f_345.xvg stateA/FEP_f_346.xvg stateA/FEP_f_347.xvg stateA/FEP_f_348.xvg stateA/FEP_f_349.xvg stateA/FEP_f_34.xvg stateA/FEP_f_350.xvg stateA/FEP_f_351.xvg stateA/FEP_f_352.xvg stateA/FEP_f_353.xvg stateA/FEP_f_354.xvg stateA/FEP_f_355.xvg stateA/FEP_f_356.xvg stateA/FEP_f_357.xvg stateA/FEP_f_358.xvg stateA/FEP_f_359.xvg stateA/FEP_f_35.xvg stateA/FEP_f_360.xvg stateA/FEP_f_361.xvg stateA/FEP_f_362.xvg stateA/FEP_f_363.xvg stateA/FEP_f_364.xvg stateA/FEP_f_365.xvg stateA/FEP_f_366.xvg stateA/FEP_f_367.xvg stateA/FEP_f_368.xvg stateA/FEP_f_369.xvg stateA/FEP_f_36.xvg stateA/FEP_f_370.xvg stateA/FEP_f_371.xvg stateA/FEP_f_372.xvg stateA/FEP_f_373.xvg stateA/FEP_f_374.xvg stateA/FEP_f_375.xvg stateA/FEP_f_376.xvg stateA/FEP_f_377.xvg stateA/FEP_f_378.xvg stateA/FEP_f_379.xvg stateA/FEP_f_37.xvg stateA/FEP_f_380.xvg stateA/FEP_f_381.xvg stateA/FEP_f_382.xvg stateA/FEP_f_383.xvg stateA/FEP_f_384.xvg stateA/FEP_f_385.xvg stateA/FEP_f_386.xvg stateA/FEP_f_387.xvg stateA/FEP_f_388.xvg stateA/FEP_f_389.xvg stateA/FEP_f_38.xvg stateA/FEP_f_390.xvg stateA/FEP_f_391.xvg stateA/FEP_f_392.xvg stateA/FEP_f_393.xvg stateA/FEP_f_394.xvg stateA/FEP_f_395.xvg stateA/FEP_f_396.xvg stateA/FEP_f_397.xvg stateA/FEP_f_398.xvg stateA/FEP_f_399.xvg stateA/FEP_f_39.xvg stateA/FEP_f_3.xvg stateA/FEP_f_400.xvg stateA/FEP_f_401.xvg stateA/FEP_f_402.xvg stateA/FEP_f_403.xvg stateA/FEP_f_404.xvg stateA/FEP_f_405.xvg stateA/FEP_f_406.xvg stateA/FEP_f_407.xvg stateA/FEP_f_408.xvg stateA/FEP_f_409.xvg stateA/FEP_f_40.xvg stateA/FEP_f_410.xvg stateA/FEP_f_411.xvg stateA/FEP_f_412.xvg stateA/FEP_f_413.xvg stateA/FEP_f_414.xvg stateA/FEP_f_415.xvg stateA/FEP_f_416.xvg stateA/FEP_f_417.xvg stateA/FEP_f_418.xvg stateA/FEP_f_419.xvg stateA/FEP_f_41.xvg stateA/FEP_f_420.xvg stateA/FEP_f_421.xvg stateA/FEP_f_422.xvg stateA/FEP_f_423.xvg stateA/FEP_f_424.xvg stateA/FEP_f_425.xvg stateA/FEP_f_426.xvg stateA/FEP_f_427.xvg stateA/FEP_f_428.xvg stateA/FEP_f_429.xvg stateA/FEP_f_42.xvg stateA/FEP_f_430.xvg stateA/FEP_f_431.xvg stateA/FEP_f_432.xvg stateA/FEP_f_433.xvg stateA/FEP_f_434.xvg stateA/FEP_f_435.xvg stateA/FEP_f_436.xvg stateA/FEP_f_437.xvg stateA/FEP_f_438.xvg stateA/FEP_f_439.xvg stateA/FEP_f_43.xvg stateA/FEP_f_440.xvg stateA/FEP_f_441.xvg stateA/FEP_f_442.xvg stateA/FEP_f_443.xvg stateA/FEP_f_444.xvg stateA/FEP_f_445.xvg stateA/FEP_f_446.xvg stateA/FEP_f_447.xvg stateA/FEP_f_448.xvg stateA/FEP_f_449.xvg stateA/FEP_f_44.xvg stateA/FEP_f_450.xvg stateA/FEP_f_451.xvg stateA/FEP_f_452.xvg stateA/FEP_f_453.xvg stateA/FEP_f_454.xvg stateA/FEP_f_455.xvg stateA/FEP_f_456.xvg stateA/FEP_f_457.xvg stateA/FEP_f_458.xvg stateA/FEP_f_459.xvg stateA/FEP_f_45.xvg stateA/FEP_f_460.xvg stateA/FEP_f_461.xvg stateA/FEP_f_462.xvg stateA/FEP_f_463.xvg stateA/FEP_f_464.xvg stateA/FEP_f_465.xvg stateA/FEP_f_466.xvg stateA/FEP_f_467.xvg stateA/FEP_f_468.xvg stateA/FEP_f_469.xvg stateA/FEP_f_46.xvg stateA/FEP_f_470.xvg stateA/FEP_f_471.xvg stateA/FEP_f_472.xvg stateA/FEP_f_473.xvg stateA/FEP_f_474.xvg stateA/FEP_f_475.xvg stateA/FEP_f_476.xvg stateA/FEP_f_477.xvg stateA/FEP_f_478.xvg stateA/FEP_f_479.xvg stateA/FEP_f_47.xvg stateA/FEP_f_480.xvg stateA/FEP_f_481.xvg stateA/FEP_f_482.xvg stateA/FEP_f_483.xvg stateA/FEP_f_484.xvg stateA/FEP_f_485.xvg stateA/FEP_f_486.xvg stateA/FEP_f_487.xvg stateA/FEP_f_488.xvg stateA/FEP_f_489.xvg stateA/FEP_f_48.xvg stateA/FEP_f_490.xvg stateA/FEP_f_491.xvg stateA/FEP_f_492.xvg stateA/FEP_f_493.xvg stateA/FEP_f_494.xvg stateA/FEP_f_495.xvg stateA/FEP_f_496.xvg stateA/FEP_f_497.xvg stateA/FEP_f_498.xvg stateA/FEP_f_499.xvg stateA/FEP_f_49.xvg stateA/FEP_f_4.xvg stateA/FEP_f_500.xvg stateA/FEP_f_50.xvg stateA/FEP_f_51.xvg stateA/FEP_f_52.xvg stateA/FEP_f_53.xvg stateA/FEP_f_54.xvg stateA/FEP_f_55.xvg stateA/FEP_f_56.xvg stateA/FEP_f_57.xvg stateA/FEP_f_58.xvg stateA/FEP_f_59.xvg stateA/FEP_f_5.xvg stateA/FEP_f_60.xvg stateA/FEP_f_61.xvg stateA/FEP_f_62.xvg stateA/FEP_f_63.xvg stateA/FEP_f_64.xvg stateA/FEP_f_65.xvg stateA/FEP_f_66.xvg stateA/FEP_f_67.xvg stateA/FEP_f_68.xvg stateA/FEP_f_69.xvg stateA/FEP_f_6.xvg stateA/FEP_f_70.xvg stateA/FEP_f_71.xvg stateA/FEP_f_72.xvg stateA/FEP_f_73.xvg stateA/FEP_f_74.xvg stateA/FEP_f_75.xvg stateA/FEP_f_76.xvg stateA/FEP_f_77.xvg stateA/FEP_f_78.xvg stateA/FEP_f_79.xvg stateA/FEP_f_7.xvg stateA/FEP_f_80.xvg stateA/FEP_f_81.xvg stateA/FEP_f_82.xvg stateA/FEP_f_83.xvg stateA/FEP_f_84.xvg stateA/FEP_f_85.xvg stateA/FEP_f_86.xvg stateA/FEP_f_87.xvg stateA/FEP_f_88.xvg stateA/FEP_f_89.xvg stateA/FEP_f_8.xvg stateA/FEP_f_90.xvg stateA/FEP_f_91.xvg stateA/FEP_f_92.xvg stateA/FEP_f_93.xvg stateA/FEP_f_94.xvg stateA/FEP_f_95.xvg stateA/FEP_f_96.xvg stateA/FEP_f_97.xvg stateA/FEP_f_98.xvg stateA/FEP_f_99.xvg stateA/FEP_f_9.xvg stateA/q-ensemble stateA/slurm-4006955.out -fB stateB/FEP_b_100.xvg stateB/FEP_b_101.xvg stateB/FEP_b_102.xvg stateB/FEP_b_103.xvg stateB/FEP_b_104.xvg stateB/FEP_b_105.xvg stateB/FEP_b_106.xvg stateB/FEP_b_107.xvg stateB/FEP_b_108.xvg stateB/FEP_b_109.xvg stateB/FEP_b_10.xvg stateB/FEP_b_110.xvg stateB/FEP_b_111.xvg stateB/FEP_b_112.xvg stateB/FEP_b_113.xvg stateB/FEP_b_114.xvg stateB/FEP_b_115.xvg stateB/FEP_b_116.xvg stateB/FEP_b_117.xvg stateB/FEP_b_118.xvg stateB/FEP_b_119.xvg stateB/FEP_b_11.xvg stateB/FEP_b_120.xvg stateB/FEP_b_121.xvg stateB/FEP_b_122.xvg stateB/FEP_b_123.xvg stateB/FEP_b_124.xvg stateB/FEP_b_125.xvg stateB/FEP_b_126.xvg stateB/FEP_b_127.xvg stateB/FEP_b_128.xvg stateB/FEP_b_129.xvg stateB/FEP_b_12.xvg stateB/FEP_b_130.xvg stateB/FEP_b_131.xvg stateB/FEP_b_132.xvg stateB/FEP_b_133.xvg stateB/FEP_b_134.xvg stateB/FEP_b_135.xvg stateB/FEP_b_136.xvg stateB/FEP_b_137.xvg stateB/FEP_b_138.xvg stateB/FEP_b_139.xvg stateB/FEP_b_13.xvg stateB/FEP_b_140.xvg stateB/FEP_b_141.xvg stateB/FEP_b_142.xvg stateB/FEP_b_143.xvg stateB/FEP_b_144.xvg stateB/FEP_b_145.xvg stateB/FEP_b_146.xvg stateB/FEP_b_147.xvg stateB/FEP_b_148.xvg stateB/FEP_b_149.xvg stateB/FEP_b_14.xvg stateB/FEP_b_150.xvg stateB/FEP_b_151.xvg stateB/FEP_b_152.xvg stateB/FEP_b_153.xvg stateB/FEP_b_154.xvg stateB/FEP_b_155.xvg stateB/FEP_b_156.xvg stateB/FEP_b_157.xvg stateB/FEP_b_158.xvg stateB/FEP_b_159.xvg stateB/FEP_b_15.xvg stateB/FEP_b_160.xvg stateB/FEP_b_161.xvg stateB/FEP_b_162.xvg stateB/FEP_b_163.xvg stateB/FEP_b_164.xvg stateB/FEP_b_165.xvg stateB/FEP_b_166.xvg stateB/FEP_b_167.xvg stateB/FEP_b_168.xvg stateB/FEP_b_169.xvg stateB/FEP_b_16.xvg stateB/FEP_b_170.xvg stateB/FEP_b_171.xvg stateB/FEP_b_172.xvg stateB/FEP_b_173.xvg stateB/FEP_b_174.xvg stateB/FEP_b_175.xvg stateB/FEP_b_176.xvg stateB/FEP_b_177.xvg stateB/FEP_b_178.xvg stateB/FEP_b_179.xvg stateB/FEP_b_17.xvg stateB/FEP_b_180.xvg stateB/FEP_b_181.xvg stateB/FEP_b_182.xvg stateB/FEP_b_183.xvg stateB/FEP_b_184.xvg stateB/FEP_b_185.xvg stateB/FEP_b_186.xvg stateB/FEP_b_187.xvg stateB/FEP_b_188.xvg stateB/FEP_b_189.xvg stateB/FEP_b_18.xvg stateB/FEP_b_190.xvg stateB/FEP_b_191.xvg stateB/FEP_b_192.xvg stateB/FEP_b_193.xvg stateB/FEP_b_194.xvg stateB/FEP_b_195.xvg stateB/FEP_b_196.xvg stateB/FEP_b_197.xvg stateB/FEP_b_198.xvg stateB/FEP_b_199.xvg stateB/FEP_b_19.xvg stateB/FEP_b_1.xvg stateB/FEP_b_200.xvg stateB/FEP_b_201.xvg stateB/FEP_b_202.xvg stateB/FEP_b_203.xvg stateB/FEP_b_204.xvg stateB/FEP_b_205.xvg stateB/FEP_b_206.xvg stateB/FEP_b_207.xvg stateB/FEP_b_208.xvg stateB/FEP_b_209.xvg stateB/FEP_b_20.xvg stateB/FEP_b_210.xvg stateB/FEP_b_211.xvg stateB/FEP_b_212.xvg stateB/FEP_b_213.xvg stateB/FEP_b_214.xvg stateB/FEP_b_215.xvg stateB/FEP_b_216.xvg stateB/FEP_b_217.xvg stateB/FEP_b_218.xvg stateB/FEP_b_219.xvg stateB/FEP_b_21.xvg stateB/FEP_b_220.xvg stateB/FEP_b_221.xvg stateB/FEP_b_222.xvg stateB/FEP_b_223.xvg stateB/FEP_b_224.xvg stateB/FEP_b_225.xvg stateB/FEP_b_226.xvg stateB/FEP_b_227.xvg stateB/FEP_b_228.xvg stateB/FEP_b_229.xvg stateB/FEP_b_22.xvg stateB/FEP_b_230.xvg stateB/FEP_b_231.xvg stateB/FEP_b_232.xvg stateB/FEP_b_233.xvg stateB/FEP_b_234.xvg stateB/FEP_b_235.xvg stateB/FEP_b_236.xvg stateB/FEP_b_237.xvg stateB/FEP_b_238.xvg stateB/FEP_b_239.xvg stateB/FEP_b_23.xvg stateB/FEP_b_240.xvg stateB/FEP_b_241.xvg stateB/FEP_b_242.xvg stateB/FEP_b_243.xvg stateB/FEP_b_244.xvg stateB/FEP_b_245.xvg stateB/FEP_b_246.xvg stateB/FEP_b_247.xvg stateB/FEP_b_248.xvg stateB/FEP_b_249.xvg stateB/FEP_b_24.xvg stateB/FEP_b_250.xvg stateB/FEP_b_251.xvg stateB/FEP_b_252.xvg stateB/FEP_b_253.xvg stateB/FEP_b_254.xvg stateB/FEP_b_255.xvg stateB/FEP_b_256.xvg stateB/FEP_b_257.xvg stateB/FEP_b_258.xvg stateB/FEP_b_259.xvg stateB/FEP_b_25.xvg stateB/FEP_b_260.xvg stateB/FEP_b_261.xvg stateB/FEP_b_262.xvg stateB/FEP_b_263.xvg stateB/FEP_b_264.xvg stateB/FEP_b_265.xvg stateB/FEP_b_266.xvg stateB/FEP_b_267.xvg stateB/FEP_b_268.xvg stateB/FEP_b_269.xvg stateB/FEP_b_26.xvg stateB/FEP_b_270.xvg stateB/FEP_b_271.xvg stateB/FEP_b_272.xvg stateB/FEP_b_273.xvg stateB/FEP_b_274.xvg stateB/FEP_b_275.xvg stateB/FEP_b_276.xvg stateB/FEP_b_277.xvg stateB/FEP_b_278.xvg stateB/FEP_b_279.xvg stateB/FEP_b_27.xvg stateB/FEP_b_280.xvg stateB/FEP_b_281.xvg stateB/FEP_b_282.xvg stateB/FEP_b_283.xvg stateB/FEP_b_284.xvg stateB/FEP_b_285.xvg stateB/FEP_b_286.xvg stateB/FEP_b_287.xvg stateB/FEP_b_288.xvg stateB/FEP_b_289.xvg stateB/FEP_b_28.xvg stateB/FEP_b_290.xvg stateB/FEP_b_291.xvg stateB/FEP_b_292.xvg stateB/FEP_b_293.xvg stateB/FEP_b_294.xvg stateB/FEP_b_295.xvg stateB/FEP_b_296.xvg stateB/FEP_b_297.xvg stateB/FEP_b_298.xvg stateB/FEP_b_299.xvg stateB/FEP_b_29.xvg stateB/FEP_b_2.xvg stateB/FEP_b_300.xvg stateB/FEP_b_301.xvg stateB/FEP_b_302.xvg stateB/FEP_b_303.xvg stateB/FEP_b_304.xvg stateB/FEP_b_305.xvg stateB/FEP_b_306.xvg stateB/FEP_b_307.xvg stateB/FEP_b_308.xvg stateB/FEP_b_309.xvg stateB/FEP_b_30.xvg stateB/FEP_b_310.xvg stateB/FEP_b_311.xvg stateB/FEP_b_312.xvg stateB/FEP_b_313.xvg stateB/FEP_b_314.xvg stateB/FEP_b_315.xvg stateB/FEP_b_316.xvg stateB/FEP_b_317.xvg stateB/FEP_b_318.xvg stateB/FEP_b_319.xvg stateB/FEP_b_31.xvg stateB/FEP_b_320.xvg stateB/FEP_b_321.xvg stateB/FEP_b_322.xvg stateB/FEP_b_323.xvg stateB/FEP_b_324.xvg stateB/FEP_b_325.xvg stateB/FEP_b_326.xvg stateB/FEP_b_327.xvg stateB/FEP_b_328.xvg stateB/FEP_b_329.xvg stateB/FEP_b_32.xvg stateB/FEP_b_330.xvg stateB/FEP_b_331.xvg stateB/FEP_b_332.xvg stateB/FEP_b_333.xvg stateB/FEP_b_334.xvg stateB/FEP_b_335.xvg stateB/FEP_b_336.xvg stateB/FEP_b_337.xvg stateB/FEP_b_338.xvg stateB/FEP_b_339.xvg stateB/FEP_b_33.xvg stateB/FEP_b_340.xvg stateB/FEP_b_341.xvg stateB/FEP_b_342.xvg stateB/FEP_b_343.xvg stateB/FEP_b_344.xvg stateB/FEP_b_345.xvg stateB/FEP_b_346.xvg stateB/FEP_b_347.xvg stateB/FEP_b_348.xvg stateB/FEP_b_349.xvg stateB/FEP_b_34.xvg stateB/FEP_b_350.xvg stateB/FEP_b_351.xvg stateB/FEP_b_352.xvg stateB/FEP_b_353.xvg stateB/FEP_b_354.xvg stateB/FEP_b_355.xvg stateB/FEP_b_356.xvg stateB/FEP_b_357.xvg stateB/FEP_b_358.xvg stateB/FEP_b_359.xvg stateB/FEP_b_35.xvg stateB/FEP_b_360.xvg stateB/FEP_b_361.xvg stateB/FEP_b_362.xvg stateB/FEP_b_363.xvg stateB/FEP_b_364.xvg stateB/FEP_b_365.xvg stateB/FEP_b_366.xvg stateB/FEP_b_367.xvg stateB/FEP_b_368.xvg stateB/FEP_b_369.xvg stateB/FEP_b_36.xvg stateB/FEP_b_370.xvg stateB/FEP_b_371.xvg stateB/FEP_b_372.xvg stateB/FEP_b_373.xvg stateB/FEP_b_374.xvg stateB/FEP_b_375.xvg stateB/FEP_b_376.xvg stateB/FEP_b_377.xvg stateB/FEP_b_378.xvg stateB/FEP_b_379.xvg stateB/FEP_b_37.xvg stateB/FEP_b_380.xvg stateB/FEP_b_381.xvg stateB/FEP_b_382.xvg stateB/FEP_b_383.xvg stateB/FEP_b_384.xvg stateB/FEP_b_385.xvg stateB/FEP_b_386.xvg stateB/FEP_b_387.xvg stateB/FEP_b_388.xvg stateB/FEP_b_389.xvg stateB/FEP_b_38.xvg stateB/FEP_b_390.xvg stateB/FEP_b_391.xvg stateB/FEP_b_392.xvg stateB/FEP_b_393.xvg stateB/FEP_b_394.xvg stateB/FEP_b_395.xvg stateB/FEP_b_396.xvg stateB/FEP_b_397.xvg stateB/FEP_b_398.xvg stateB/FEP_b_399.xvg stateB/FEP_b_39.xvg stateB/FEP_b_3.xvg stateB/FEP_b_400.xvg stateB/FEP_b_401.xvg stateB/FEP_b_402.xvg stateB/FEP_b_403.xvg stateB/FEP_b_404.xvg stateB/FEP_b_405.xvg stateB/FEP_b_406.xvg stateB/FEP_b_407.xvg stateB/FEP_b_408.xvg stateB/FEP_b_409.xvg stateB/FEP_b_40.xvg stateB/FEP_b_410.xvg stateB/FEP_b_411.xvg stateB/FEP_b_412.xvg stateB/FEP_b_413.xvg stateB/FEP_b_414.xvg stateB/FEP_b_415.xvg stateB/FEP_b_416.xvg stateB/FEP_b_417.xvg stateB/FEP_b_418.xvg stateB/FEP_b_419.xvg stateB/FEP_b_41.xvg stateB/FEP_b_420.xvg stateB/FEP_b_421.xvg stateB/FEP_b_422.xvg stateB/FEP_b_423.xvg stateB/FEP_b_424.xvg stateB/FEP_b_425.xvg stateB/FEP_b_426.xvg stateB/FEP_b_427.xvg stateB/FEP_b_428.xvg stateB/FEP_b_429.xvg stateB/FEP_b_42.xvg stateB/FEP_b_430.xvg stateB/FEP_b_431.xvg stateB/FEP_b_432.xvg stateB/FEP_b_433.xvg stateB/FEP_b_434.xvg stateB/FEP_b_435.xvg stateB/FEP_b_436.xvg stateB/FEP_b_437.xvg stateB/FEP_b_438.xvg stateB/FEP_b_439.xvg stateB/FEP_b_43.xvg stateB/FEP_b_440.xvg stateB/FEP_b_441.xvg stateB/FEP_b_442.xvg stateB/FEP_b_443.xvg stateB/FEP_b_444.xvg stateB/FEP_b_445.xvg stateB/FEP_b_446.xvg stateB/FEP_b_447.xvg stateB/FEP_b_448.xvg stateB/FEP_b_449.xvg stateB/FEP_b_44.xvg stateB/FEP_b_450.xvg stateB/FEP_b_451.xvg stateB/FEP_b_452.xvg stateB/FEP_b_453.xvg stateB/FEP_b_454.xvg stateB/FEP_b_455.xvg stateB/FEP_b_456.xvg stateB/FEP_b_457.xvg stateB/FEP_b_458.xvg stateB/FEP_b_459.xvg stateB/FEP_b_45.xvg stateB/FEP_b_460.xvg stateB/FEP_b_461.xvg stateB/FEP_b_462.xvg stateB/FEP_b_463.xvg stateB/FEP_b_464.xvg stateB/FEP_b_465.xvg stateB/FEP_b_466.xvg stateB/FEP_b_467.xvg stateB/FEP_b_468.xvg stateB/FEP_b_469.xvg stateB/FEP_b_46.xvg stateB/FEP_b_470.xvg stateB/FEP_b_471.xvg stateB/FEP_b_472.xvg stateB/FEP_b_473.xvg stateB/FEP_b_474.xvg stateB/FEP_b_475.xvg stateB/FEP_b_476.xvg stateB/FEP_b_477.xvg stateB/FEP_b_478.xvg stateB/FEP_b_479.xvg stateB/FEP_b_47.xvg stateB/FEP_b_480.xvg stateB/FEP_b_481.xvg stateB/FEP_b_482.xvg stateB/FEP_b_483.xvg stateB/FEP_b_484.xvg stateB/FEP_b_485.xvg stateB/FEP_b_486.xvg stateB/FEP_b_487.xvg stateB/FEP_b_488.xvg stateB/FEP_b_489.xvg stateB/FEP_b_48.xvg stateB/FEP_b_490.xvg stateB/FEP_b_491.xvg stateB/FEP_b_492.xvg stateB/FEP_b_493.xvg stateB/FEP_b_494.xvg stateB/FEP_b_495.xvg stateB/FEP_b_496.xvg stateB/FEP_b_497.xvg stateB/FEP_b_498.xvg stateB/FEP_b_499.xvg stateB/FEP_b_49.xvg stateB/FEP_b_4.xvg stateB/FEP_b_500.xvg stateB/FEP_b_50.xvg stateB/FEP_b_51.xvg stateB/FEP_b_52.xvg stateB/FEP_b_53.xvg stateB/FEP_b_54.xvg stateB/FEP_b_55.xvg stateB/FEP_b_56.xvg stateB/FEP_b_57.xvg stateB/FEP_b_58.xvg stateB/FEP_b_59.xvg stateB/FEP_b_5.xvg stateB/FEP_b_60.xvg stateB/FEP_b_61.xvg stateB/FEP_b_62.xvg stateB/FEP_b_63.xvg stateB/FEP_b_64.xvg stateB/FEP_b_65.xvg stateB/FEP_b_66.xvg stateB/FEP_b_67.xvg stateB/FEP_b_68.xvg stateB/FEP_b_69.xvg stateB/FEP_b_6.xvg stateB/FEP_b_70.xvg stateB/FEP_b_71.xvg stateB/FEP_b_72.xvg stateB/FEP_b_73.xvg stateB/FEP_b_74.xvg stateB/FEP_b_75.xvg stateB/FEP_b_76.xvg stateB/FEP_b_77.xvg stateB/FEP_b_78.xvg stateB/FEP_b_79.xvg stateB/FEP_b_7.xvg stateB/FEP_b_80.xvg stateB/FEP_b_81.xvg stateB/FEP_b_82.xvg stateB/FEP_b_83.xvg stateB/FEP_b_84.xvg stateB/FEP_b_85.xvg stateB/FEP_b_86.xvg stateB/FEP_b_87.xvg stateB/FEP_b_88.xvg stateB/FEP_b_89.xvg stateB/FEP_b_8.xvg stateB/FEP_b_90.xvg stateB/FEP_b_91.xvg stateB/FEP_b_92.xvg stateB/FEP_b_93.xvg stateB/FEP_b_94.xvg stateB/FEP_b_95.xvg stateB/FEP_b_96.xvg stateB/FEP_b_97.xvg stateB/FEP_b_98.xvg stateB/FEP_b_99.xvg stateB/FEP_b_9.xvg stateB/q-ensemble stateB/slurm-4006956.out


 ========================================================
                       ANALYSIS
 ========================================================
  Number of forward (0->1) trajectories: 500
  Number of reverse (1->0) trajectories: 500
  Temperature : 298.15 K

 --------------------------------------------------------
             Crooks Gaussian Intersection     
 --------------------------------------------------------
  CGI: Forward Gauss mean =    23.72 kJ/mol std =     6.13 kJ/mol
  CGI: Reverse Gauss mean =    10.35 kJ/mol std =     6.42 kJ/mol
  CGI: dG =    17.05 kJ/mol
  CGI: Std Err (bootstrap:parametric) =     0.20 kJ/mol
  CGI: Std Err (bootstrap) =     0.21 kJ/mol
    Forward: gaussian quality = 0.00
             ---> KS-Test Failed. sqrt(N)*Dmax = 0.00, lambda0 = 2.03
    Reverse: gaussian quality = 0.48
             ---> KS-Test Ok

 --------------------------------------------------------
             Bennett Acceptance Ratio     
 --------------------------------------------------------
  BAR: dG =    17.36 kJ/mol
  BAR: Std Err (analytical) =     0.20 kJ/mol
  BAR: Std Err (bootstrap)  =     0.20 kJ/mol
  BAR: Conv =     0.05
  BAR: Conv Std Err (bootstrap) =     0.03

 --------------------------------------------------------
             Jarzynski estimator     
 --------------------------------------------------------
  JARZ: dG Forward =    16.52 kJ/mol
  JARZ: dG Reverse =    16.96 kJ/mol
  JARZ: dG Mean    =    16.74 kJ/mol
  JARZ: Std Err Forward (bootstrap) =     1.18 kJ/mol
  JARZ: Std Err Reverse (bootstrap) =     0.66 kJ/mol
  JARZ_Gauss: dG Forward =    16.12 kJ/mol
  JARZ_Gauss: dG Reverse =    18.69 kJ/mol
  JARZ_Gauss: dG Mean    =    17.40 kJ/mol
  JARZ_Gauss: Std Err (analytical) Forward =     0.55 kJ/mol
  JARZ_Gauss: Std Err (analytical) Reverse =     0.60 kJ/mol
  JARZ_Gauss: Std Err Forward (bootstrap) =     0.81 kJ/mol
  JARZ_Gauss: Std Err Reverse (bootstrap) =     0.66 kJ/mol
 ========================================================
