# Supplementary material for: Redox Potentials of Disulfide Bonds in LOXL2 Studied by Nonequilibrium Alchemical Simulation
Source: Front Chem. 2021 Dec 14;9:797036. doi: 10.3389/fchem.2021.797036 (PMC8713139; doi:10.3389/fchem.2021.797036)
Supplement: Supplementary file 2 [file DataSheet2.ZIP › Raw Date for Redox potential LOXL2-797036/Figure S1/LOXL2 structure predicted by I-TASSER-S619625.pdb]

HEADER protein
METHOD
METHOD    The models are generated by I-TASSER which combines the
METHOD    methods of threading, ab initio modeling and structural
METHOD    refinement. The procedure is fully automated.
METHOD
METHOD    Please cite following articles when you use the I-TASSER server:
METHOD 1. Ambrish Roy, Alper Kucukural, Yang Zhang. I-TASSER: a unified
METHOD    platform for automated protein structure and function prediction.
METHOD    Nature Protocols, vol 5, 725-738 (2010). 
METHOD 2. Yang Zhang. I-TASSER server for protein 3D structure prediction. 
METHOD    BMC Bioinformatics, 9:40 (2008).
METHOD
MODEL  3
REMARK PARENT 6w1s_I 5ze3 5a2e 5ze3_A 5a2e_A 7kve_B 
ATOM      1  N   MET A   1      69.193  63.210 108.982  1.00 15.46              
ATOM      2  CA  MET A   1      69.542  61.938 108.351  1.00 15.46              
ATOM      3  HA  MET A   1      69.307  61.163 109.080  1.00 15.46              
ATOM      4  CB  MET A   1      68.605  61.684 107.152  1.00 15.46              
ATOM      5  HB1 MET A   1      68.942  60.817 106.587  1.00 15.46              
ATOM      6  HB2 MET A   1      68.604  62.552 106.502  1.00 15.46              
ATOM      7  CG  MET A   1      67.165  61.423 107.607  1.00 15.46              
ATOM      8  HG1 MET A   1      66.818  62.257 108.217  1.00 15.46              
ATOM      9  HG2 MET A   1      67.154  60.525 108.225  1.00 15.46              
ATOM     10  SD  MET A   1      65.984  61.182 106.249  1.00 15.46              
ATOM     11  CE  MET A   1      65.829  62.881 105.631  1.00 15.46              
ATOM     12  HE1 MET A   1      65.516  63.538 106.443  1.00 15.46              
ATOM     13  HE2 MET A   1      66.784  63.224 105.234  1.00 15.46              
ATOM     14  HE3 MET A   1      65.080  62.911 104.839  1.00 15.46              
ATOM     15  C   MET A   1      71.052  61.779 108.115  1.00 15.46              
ATOM     16  O   MET A   1      71.845  62.602 108.573  1.00 15.46              
ATOM     17  N   GLU A   2      71.480  60.783 107.330  1.00 14.21              
ATOM     18  H   GLU A   2      70.860  60.024 107.093  1.00 14.21              
ATOM     19  CA  GLU A   2      72.608  61.052 106.415  1.00 14.21              
ATOM     20  HA  GLU A   2      73.510  61.241 107.000  1.00 14.21              
ATOM     21  CB  GLU A   2      72.878  59.844 105.497  1.00 14.21              
ATOM     22  HB1 GLU A   2      71.995  59.654 104.885  1.00 14.21              
ATOM     23  HB2 GLU A   2      73.056  58.972 106.126  1.00 14.21              
ATOM     24  CG  GLU A   2      74.098  60.061 104.577  1.00 14.21              
ATOM     25  HG1 GLU A   2      74.959  60.316 105.198  1.00 14.21              
ATOM     26  HG2 GLU A   2      73.907  60.904 103.914  1.00 14.21              
ATOM     27  CD  GLU A   2      74.443  58.825 103.733  1.00 14.21              
ATOM     28  OE1 GLU A   2      74.739  57.780 104.350  1.00 14.21              
ATOM     29  OE2 GLU A   2      74.460  58.943 102.482  1.00 14.21              
ATOM     30  C   GLU A   2      72.341  62.334 105.594  1.00 14.21              
ATOM     31  O   GLU A   2      73.239  63.092 105.267  1.00 14.21              
ATOM     32  N   ARG A   3      71.038  62.572 105.361  1.00 13.32              
ATOM     33  H   ARG A   3      70.429  61.828 105.647  1.00 13.32              
ATOM     34  CA  ARG A   3      70.376  63.745 104.819  1.00 13.32              
ATOM     35  HA  ARG A   3      69.355  63.455 104.570  1.00 13.32              
ATOM     36  CB  ARG A   3      70.254  64.858 105.885  1.00 13.32              
ATOM     37  HB1 ARG A   3      70.075  64.367 106.833  1.00 13.32              
ATOM     38  HB2 ARG A   3      69.365  65.447 105.662  1.00 13.32              
ATOM     39  CG  ARG A   3      71.441  65.835 106.032  1.00 13.32              
ATOM     40  HG1 ARG A   3      71.319  66.649 105.320  1.00 13.32              
ATOM     41  HG2 ARG A   3      72.386  65.345 105.816  1.00 13.32              
ATOM     42  CD  ARG A   3      71.521  66.444 107.436  1.00 13.32              
ATOM     43  HD1 ARG A   3      70.532  66.792 107.734  1.00 13.32              
ATOM     44  HD2 ARG A   3      72.178  67.309 107.395  1.00 13.32              
ATOM     45  NE  ARG A   3      72.018  65.448 108.401  1.00 13.32              
ATOM     46  HE  ARG A   3      71.568  64.540 108.385  1.00 13.32              
ATOM     47  CZ  ARG A   3      73.052  65.540 109.211  1.00 13.32              
ATOM     48  NH1 ARG A   3      73.775  66.611 109.367  1.00 13.32              
ATOM     49 1HH1 ARG A   3      73.659  67.403 108.721  1.00 13.32              
ATOM     50 2HH1 ARG A   3      74.542  66.662 110.003  1.00 13.32              
ATOM     51  NH2 ARG A   3      73.378  64.496 109.910  1.00 13.32              
ATOM     52 1HH2 ARG A   3      72.882  63.639 109.683  1.00 13.32              
ATOM     53 2HH2 ARG A   3      74.217  64.491 110.451  1.00 13.32              
ATOM     54  C   ARG A   3      70.883  64.246 103.490  1.00 13.32              
ATOM     55  O   ARG A   3      70.624  65.402 103.199  1.00 13.32              
ATOM     56  N   PRO A   4      71.609  63.406 102.734  1.00 13.74              
ATOM     57  CD  PRO A   4      71.392  61.988 102.462  1.00 13.74              
ATOM     58  HD1 PRO A   4      70.333  61.782 102.324  1.00 13.74              
ATOM     59  HD2 PRO A   4      71.787  61.377 103.265  1.00 13.74              
ATOM     60  CG  PRO A   4      72.174  61.667 101.190  1.00 13.74              
ATOM     61  HG1 PRO A   4      71.532  61.785 100.317  1.00 13.74              
ATOM     62  HG2 PRO A   4      72.607  60.670 101.220  1.00 13.74              
ATOM     63  CB  PRO A   4      73.260  62.743 101.182  1.00 13.74              
ATOM     64  HB1 PRO A   4      73.592  62.975 100.172  1.00 13.74              
ATOM     65  HB2 PRO A   4      74.103  62.422 101.794  1.00 13.74              
ATOM     66  CA  PRO A   4      72.585  63.951 101.842  1.00 13.74              
ATOM     67  HA  PRO A   4      73.325  64.526 102.404  1.00 13.74              
ATOM     68  C   PRO A   4      71.838  64.821 100.869  1.00 13.74              
ATOM     69  O   PRO A   4      70.881  64.405 100.209  1.00 13.74              
ATOM     70  N   LEU A   5      72.219  66.082 100.890  1.00 12.49              
ATOM     71  H   LEU A   5      72.927  66.385 101.536  1.00 12.49              
ATOM     72  CA  LEU A   5      71.624  67.052 100.015  1.00 12.49              
ATOM     73  HA  LEU A   5      70.542  67.050 100.142  1.00 12.49              
ATOM     74  CB  LEU A   5      72.183  68.453 100.367  1.00 12.49              
ATOM     75  HB1 LEU A   5      71.820  69.162  99.623  1.00 12.49              
ATOM     76  HB2 LEU A   5      73.270  68.437 100.275  1.00 12.49              
ATOM     77  CG  LEU A   5      71.814  69.052 101.746  1.00 12.49              
ATOM     78  HG  LEU A   5      72.087  70.107 101.710  1.00 12.49              
ATOM     79  CD1 LEU A   5      70.312  68.975 102.020  1.00 12.49              
ATOM     80 1HD1 LEU A   5      70.078  69.561 102.908  1.00 12.49              
ATOM     81 2HD1 LEU A   5      69.756  69.365 101.169  1.00 12.49              
ATOM     82 3HD1 LEU A   5      70.012  67.942 102.197  1.00 12.49              
ATOM     83  CD2 LEU A   5      72.558  68.443 102.939  1.00 12.49              
ATOM     84 1HD2 LEU A   5      72.373  69.050 103.827  1.00 12.49              
ATOM     85 2HD2 LEU A   5      72.212  67.432 103.139  1.00 12.49              
ATOM     86 3HD2 LEU A   5      73.630  68.435 102.743  1.00 12.49              
ATOM     87  C   LEU A   5      71.928  66.632  98.576  1.00 12.49              
ATOM     88  O   LEU A   5      72.574  65.604  98.311  1.00 12.49              
ATOM     89  N   CYS A   6      71.528  67.445  97.623  1.00 12.50              
ATOM     90  H   CYS A   6      70.979  68.247  97.879  1.00 12.50              
ATOM     91  CA  CYS A   6      71.891  67.269  96.231  1.00 12.50              
ATOM     92  HA  CYS A   6      71.669  66.241  95.940  1.00 12.50              
ATOM     93  CB  CYS A   6      70.977  68.199  95.414  1.00 12.50              
ATOM     94  HB1 CYS A   6      71.218  69.239  95.644  1.00 12.50              
ATOM     95  HB2 CYS A   6      69.938  68.005  95.687  1.00 12.50              
ATOM     96  SG  CYS A   6      71.176  67.920  93.627  1.00 12.50              
ATOM     97  HG  CYS A   6      70.879  66.609  93.626  1.00 12.50              
ATOM     98  C   CYS A   6      73.382  67.507  95.955  1.00 12.50              
ATOM     99  O   CYS A   6      73.797  68.461  95.303  1.00 12.50              
ATOM    100  N   SER A   7      74.190  66.615  96.505  1.00 11.55              
ATOM    101  H   SER A   7      73.729  65.865  97.002  1.00 11.55              
ATOM    102  CA  SER A   7      75.632  66.678  96.661  1.00 11.55              
ATOM    103  HA  SER A   7      75.922  67.703  96.889  1.00 11.55              
ATOM    104  CB  SER A   7      76.057  65.801  97.849  1.00 11.55              
ATOM    105  HB1 SER A   7      77.121  65.946  98.043  1.00 11.55              
ATOM    106  HB2 SER A   7      75.880  64.749  97.616  1.00 11.55              
ATOM    107  OG  SER A   7      75.316  66.155  99.003  1.00 11.55              
ATOM    108  HG  SER A   7      74.391  65.900  98.871  1.00 11.55              
ATOM    109  C   SER A   7      76.344  66.258  95.381  1.00 11.55              
ATOM    110  O   SER A   7      77.189  65.372  95.334  1.00 11.55              
ATOM    111  N   HIS A   8      75.816  66.832  94.312  1.00 10.95              
ATOM    112  H   HIS A   8      75.155  67.569  94.515  1.00 10.95              
ATOM    113  CA  HIS A   8      75.884  66.379  92.936  1.00 10.95              
ATOM    114  HA  HIS A   8      76.896  66.010  92.767  1.00 10.95              
ATOM    115  CB  HIS A   8      74.862  65.236  92.741  1.00 10.95              
ATOM    116  HB1 HIS A   8      73.965  65.629  92.259  1.00 10.95              
ATOM    117  HB2 HIS A   8      74.548  64.856  93.714  1.00 10.95              
ATOM    118  CG  HIS A   8      75.339  64.033  91.963  1.00 10.95              
ATOM    119  ND1 HIS A   8      74.572  62.881  91.767  1.00 10.95              
ATOM    120  CE1 HIS A   8      75.306  62.069  90.991  1.00 10.95              
ATOM    121  HE1 HIS A   8      74.972  61.109  90.618  1.00 10.95              
ATOM    122  NE2 HIS A   8      76.470  62.658  90.674  1.00 10.95              
ATOM    123  HE2 HIS A   8      77.147  62.309  89.996  1.00 10.95              
ATOM    124  CD2 HIS A   8      76.517  63.890  91.285  1.00 10.95              
ATOM    125  HD2 HIS A   8      77.314  64.618  91.198  1.00 10.95              
ATOM    126  C   HIS A   8      75.641  67.537  91.975  1.00 10.95              
ATOM    127  O   HIS A   8      76.130  67.519  90.850  1.00 10.95              
ATOM    128  N   LEU A   9      74.968  68.579  92.474  1.00 11.33              
ATOM    129  H   LEU A   9      74.479  68.462  93.353  1.00 11.33              
ATOM    130  CA  LEU A   9      75.058  69.946  91.996  1.00 11.33              
ATOM    131  HA  LEU A   9      75.941  70.043  91.361  1.00 11.33              
ATOM    132  CB  LEU A   9      73.829  70.315  91.130  1.00 11.33              
ATOM    133  HB1 LEU A   9      73.964  71.357  90.839  1.00 11.33              
ATOM    134  HB2 LEU A   9      72.939  70.266  91.751  1.00 11.33              
ATOM    135  CG  LEU A   9      73.593  69.480  89.847  1.00 11.33              
ATOM    136  HG  LEU A   9      74.552  69.193  89.418  1.00 11.33              
ATOM    137  CD1 LEU A   9      72.740  68.227  90.089  1.00 11.33              
ATOM    138 1HD1 LEU A   9      71.764  68.504  90.484  1.00 11.33              
ATOM    139 2HD1 LEU A   9      72.617  67.678  89.156  1.00 11.33              
ATOM    140 3HD1 LEU A   9      73.228  67.564  90.796  1.00 11.33              
ATOM    141  CD2 LEU A   9      72.836  70.306  88.799  1.00 11.33              
ATOM    142 1HD2 LEU A   9      72.704  69.717  87.892  1.00 11.33              
ATOM    143 2HD2 LEU A   9      71.864  70.605  89.184  1.00 11.33              
ATOM    144 3HD2 LEU A   9      73.421  71.189  88.545  1.00 11.33              
ATOM    145  C   LEU A   9      75.238  70.855  93.189  1.00 11.33              
ATOM    146  O   LEU A   9      74.285  71.330  93.798  1.00 11.33              
ATOM    147  N   CYS A  10      76.488  70.950  93.614  1.00 10.90              
ATOM    148  H   CYS A  10      77.243  70.534  93.086  1.00 10.90              
ATOM    149  CA  CYS A  10      76.787  71.466  94.924  1.00 10.90              
ATOM    150  HA  CYS A  10      76.151  72.331  95.100  1.00 10.90              
ATOM    151  CB  CYS A  10      76.475  70.368  95.966  1.00 10.90              
ATOM    152  HB1 CYS A  10      77.328  70.199  96.629  1.00 10.90              
ATOM    153  HB2 CYS A  10      76.250  69.426  95.466  1.00 10.90              
ATOM    154  SG  CYS A  10      75.046  70.877  96.955  1.00 10.90              
ATOM    155  HG  CYS A  10      74.200  70.973  95.911  1.00 10.90              
ATOM    156  C   CYS A  10      78.207  71.917  95.084  1.00 10.90              
ATOM    157  O   CYS A  10      79.058  71.650  94.240  1.00 10.90              
ATOM    158  N   SER A  11      78.409  72.568  96.229  1.00 11.24              
ATOM    159  H   SER A  11      77.622  72.615  96.859  1.00 11.24              
ATOM    160  CA  SER A  11      79.674  73.007  96.788  1.00 11.24              
ATOM    161  HA  SER A  11      79.459  73.466  97.753  1.00 11.24              
ATOM    162  CB  SER A  11      80.562  71.794  97.077  1.00 11.24              
ATOM    163  HB1 SER A  11      81.476  72.115  97.573  1.00 11.24              
ATOM    164  HB2 SER A  11      80.823  71.291  96.145  1.00 11.24              
ATOM    165  OG  SER A  11      79.852  70.899  97.915  1.00 11.24              
ATOM    166  HG  SER A  11      80.025  71.131  98.838  1.00 11.24              
ATOM    167  C   SER A  11      80.387  74.086  95.968  1.00 11.24              
ATOM    168  O   SER A  11      80.937  75.018  96.545  1.00 11.24              
ATOM    169  N   CYS A  12      80.301  74.037  94.641  1.00 10.82              
ATOM    170  H   CYS A  12      79.894  73.201  94.240  1.00 10.82              
ATOM    171  CA  CYS A  12      80.833  74.991  93.685  1.00 10.82              
ATOM    172  HA  CYS A  12      81.860  75.225  93.967  1.00 10.82              
ATOM    173  CB  CYS A  12      80.859  74.324  92.294  1.00 10.82              
ATOM    174  HB1 CYS A  12      81.257  75.033  91.564  1.00 10.82              
ATOM    175  HB2 CYS A  12      79.839  74.075  91.996  1.00 10.82              
ATOM    176  SG  CYS A  12      81.882  72.825  92.258  1.00 10.82              
ATOM    177  HG  CYS A  12      83.072  73.408  92.463  1.00 10.82              
ATOM    178  C   CYS A  12      80.096  76.345  93.586  1.00 10.82              
ATOM    179  O   CYS A  12      79.887  76.887  92.500  1.00 10.82              
ATOM    180  N   LEU A  13      79.694  76.898  94.725  1.00 10.44              
ATOM    181  H   LEU A  13      79.952  76.410  95.574  1.00 10.44              
ATOM    182  CA  LEU A  13      79.123  78.235  94.846  1.00 10.44              
ATOM    183  HA  LEU A  13      78.659  78.269  95.830  1.00 10.44              
ATOM    184  CB  LEU A  13      80.269  79.285  94.900  1.00 10.44              
ATOM    185  HB1 LEU A  13      79.807  80.265  95.001  1.00 10.44              
ATOM    186  HB2 LEU A  13      80.799  79.278  93.953  1.00 10.44              
ATOM    187  CG  LEU A  13      81.284  79.182  96.070  1.00 10.44              
ATOM    188  HG  LEU A  13      80.745  78.941  96.981  1.00 10.44              
ATOM    189  CD1 LEU A  13      82.415  78.161  95.933  1.00 10.44              
ATOM    190 1HD1 LEU A  13      82.028  77.160  95.787  1.00 10.44              
ATOM    191 2HD1 LEU A  13      83.059  78.413  95.095  1.00 10.44              
ATOM    192 3HD1 LEU A  13      83.017  78.157  96.841  1.00 10.44              
ATOM    193  CD2 LEU A  13      81.979  80.537  96.260  1.00 10.44              
ATOM    194 1HD2 LEU A  13      82.636  80.499  97.128  1.00 10.44              
ATOM    195 2HD2 LEU A  13      82.577  80.775  95.380  1.00 10.44              
ATOM    196 3HD2 LEU A  13      81.245  81.324  96.415  1.00 10.44              
ATOM    197  C   LEU A  13      77.960  78.564  93.872  1.00 10.44              
ATOM    198  O   LEU A  13      77.112  77.734  93.549  1.00 10.44              
ATOM    199  N   ALA A  14      77.825  79.837  93.507  1.00 10.83              
ATOM    200  H   ALA A  14      78.602  80.439  93.719  1.00 10.83              
ATOM    201  CA  ALA A  14      76.561  80.502  93.203  1.00 10.83              
ATOM    202  HA  ALA A  14      75.818  80.080  93.882  1.00 10.83              
ATOM    203  CB  ALA A  14      76.723  81.962  93.615  1.00 10.83              
ATOM    204  HB1 ALA A  14      75.820  82.529  93.385  1.00 10.83              
ATOM    205  HB2 ALA A  14      76.887  82.008  94.691  1.00 10.83              
ATOM    206  HB3 ALA A  14      77.585  82.392  93.108  1.00 10.83              
ATOM    207  C   ALA A  14      75.952  80.308  91.818  1.00 10.83              
ATOM    208  O   ALA A  14      75.119  81.078  91.345  1.00 10.83              
ATOM    209  N   MET A  15      76.262  79.158  91.248  1.00 10.78              
ATOM    210  H   MET A  15      76.939  78.592  91.751  1.00 10.78              
ATOM    211  CA  MET A  15      75.643  78.552  90.081  1.00 10.78              
ATOM    212  HA  MET A  15      75.777  79.226  89.234  1.00 10.78              
ATOM    213  CB  MET A  15      76.434  77.248  89.839  1.00 10.78              
ATOM    214  HB1 MET A  15      76.072  76.754  88.940  1.00 10.78              
ATOM    215  HB2 MET A  15      76.276  76.565  90.676  1.00 10.78              
ATOM    216  CG  MET A  15      77.946  77.514  89.706  1.00 10.78              
ATOM    217  HG1 MET A  15      78.343  77.811  90.677  1.00 10.78              
ATOM    218  HG2 MET A  15      78.107  78.347  89.021  1.00 10.78              
ATOM    219  SD  MET A  15      78.928  76.113  89.131  1.00 10.78              
ATOM    220  CE  MET A  15      80.566  76.901  89.155  1.00 10.78              
ATOM    221  HE1 MET A  15      80.575  77.778  88.508  1.00 10.78              
ATOM    222  HE2 MET A  15      80.822  77.214  90.169  1.00 10.78              
ATOM    223  HE3 MET A  15      81.312  76.190  88.807  1.00 10.78              
ATOM    224  C   MET A  15      74.146  78.268  90.212  1.00 10.78              
ATOM    225  O   MET A  15      73.564  77.779  89.245  1.00 10.78              
ATOM    226  N   LEU A  16      73.593  78.533  91.407  1.00  9.89              
ATOM    227  H   LEU A  16      74.225  78.960  92.062  1.00  9.89              
ATOM    228  CA  LEU A  16      72.215  78.436  91.899  1.00  9.89              
ATOM    229  HA  LEU A  16      72.226  78.748  92.942  1.00  9.89              
ATOM    230  CB  LEU A  16      71.349  79.446  91.122  1.00  9.89              
ATOM    231  HB1 LEU A  16      71.027  78.962  90.198  1.00  9.89              
ATOM    232  HB2 LEU A  16      72.003  80.274  90.843  1.00  9.89              
ATOM    233  CG  LEU A  16      70.105  80.095  91.774  1.00  9.89              
ATOM    234  HG  LEU A  16      69.573  80.618  90.980  1.00  9.89              
ATOM    235  CD1 LEU A  16      69.095  79.143  92.406  1.00  9.89              
ATOM    236 1HD1 LEU A  16      68.191  79.690  92.667  1.00  9.89              
ATOM    237 2HD1 LEU A  16      68.836  78.351  91.703  1.00  9.89              
ATOM    238 3HD1 LEU A  16      69.512  78.702  93.309  1.00  9.89              
ATOM    239  CD2 LEU A  16      70.508  81.154  92.801  1.00  9.89              
ATOM    240 1HD2 LEU A  16      69.617  81.617  93.221  1.00  9.89              
ATOM    241 2HD2 LEU A  16      71.089  80.694  93.599  1.00  9.89              
ATOM    242 3HD2 LEU A  16      71.113  81.924  92.323  1.00  9.89              
ATOM    243  C   LEU A  16      71.616  77.026  91.864  1.00  9.89              
ATOM    244  O   LEU A  16      70.858  76.642  92.744  1.00  9.89              
ATOM    245  N   ALA A  17      72.042  76.213  90.905  1.00  9.95              
ATOM    246  H   ALA A  17      72.549  76.617  90.131  1.00  9.95              
ATOM    247  CA  ALA A  17      71.930  74.775  90.957  1.00  9.95              
ATOM    248  HA  ALA A  17      70.880  74.533  91.131  1.00  9.95              
ATOM    249  CB  ALA A  17      72.326  74.215  89.584  1.00  9.95              
ATOM    250  HB1 ALA A  17      72.208  73.133  89.581  1.00  9.95              
ATOM    251  HB2 ALA A  17      71.683  74.641  88.811  1.00  9.95              
ATOM    252  HB3 ALA A  17      73.366  74.456  89.362  1.00  9.95              
ATOM    253  C   ALA A  17      72.723  74.127  92.087  1.00  9.95              
ATOM    254  O   ALA A  17      72.390  72.979  92.382  1.00  9.95              
ATOM    255  N   LEU A  18      73.671  74.859  92.711  1.00  9.91              
ATOM    256  H   LEU A  18      73.915  75.737  92.287  1.00  9.91              
ATOM    257  CA  LEU A  18      73.925  74.746  94.150  1.00  9.91              
ATOM    258  HA  LEU A  18      74.209  73.715  94.353  1.00  9.91              
ATOM    259  CB  LEU A  18      75.085  75.643  94.635  1.00  9.91              
ATOM    260  HB1 LEU A  18      74.920  76.654  94.262  1.00  9.91              
ATOM    261  HB2 LEU A  18      76.008  75.266  94.191  1.00  9.91              
ATOM    262  CG  LEU A  18      75.267  75.728  96.176  1.00  9.91              
ATOM    263  HG  LEU A  18      74.465  76.329  96.600  1.00  9.91              
ATOM    264  CD1 LEU A  18      75.278  74.385  96.904  1.00  9.91              
ATOM    265 1HD1 LEU A  18      75.306  74.559  97.979  1.00  9.91              
ATOM    266 2HD1 LEU A  18      74.382  73.809  96.681  1.00  9.91              
ATOM    267 3HD1 LEU A  18      76.157  73.825  96.618  1.00  9.91              
ATOM    268  CD2 LEU A  18      76.574  76.431  96.525  1.00  9.91              
ATOM    269 1HD2 LEU A  18      76.704  76.469  97.607  1.00  9.91              
ATOM    270 2HD2 LEU A  18      77.416  75.906  96.076  1.00  9.91              
ATOM    271 3HD2 LEU A  18      76.535  77.451  96.149  1.00  9.91              
ATOM    272  C   LEU A  18      72.601  74.961  94.902  1.00  9.91              
ATOM    273  O   LEU A  18      71.866  74.003  95.118  1.00  9.91              
ATOM    274  N   LEU A  19      72.298  76.207  95.270  1.00 10.03              
ATOM    275  H   LEU A  19      72.897  76.964  94.982  1.00 10.03              
ATOM    276  CA  LEU A  19      71.125  76.573  96.056  1.00 10.03              
ATOM    277  HA  LEU A  19      70.262  76.003  95.711  1.00 10.03              
ATOM    278  CB  LEU A  19      71.413  76.251  97.561  1.00 10.03              
ATOM    279  HB1 LEU A  19      70.679  76.751  98.191  1.00 10.03              
ATOM    280  HB2 LEU A  19      72.379  76.686  97.823  1.00 10.03              
ATOM    281  CG  LEU A  19      71.404  74.782  98.037  1.00 10.03              
ATOM    282  HG  LEU A  19      72.214  74.230  97.570  1.00 10.03              
ATOM    283  CD1 LEU A  19      71.629  74.740  99.552  1.00 10.03              
ATOM    284 1HD1 LEU A  19      72.583  75.210  99.794  1.00 10.03              
ATOM    285 2HD1 LEU A  19      70.831  75.268 100.074  1.00 10.03              
ATOM    286 3HD1 LEU A  19      71.656  73.704  99.892  1.00 10.03              
ATOM    287  CD2 LEU A  19      70.070  74.083  97.755  1.00 10.03              
ATOM    288 1HD2 LEU A  19      70.117  73.061  98.128  1.00 10.03              
ATOM    289 2HD2 LEU A  19      69.254  74.627  98.228  1.00 10.03              
ATOM    290 3HD2 LEU A  19      69.889  74.030  96.683  1.00 10.03              
ATOM    291  C   LEU A  19      70.772  78.046  95.929  1.00 10.03              
ATOM    292  O   LEU A  19      71.434  78.803  95.220  1.00 10.03              
ATOM    293  N   SER A  20      69.735  78.434  96.664  1.00 10.49              
ATOM    294  H   SER A  20      69.367  77.768  97.324  1.00 10.49              
ATOM    295  CA  SER A  20      68.935  79.616  96.436  1.00 10.49              
ATOM    296  HA  SER A  20      69.343  80.162  95.588  1.00 10.49              
ATOM    297  CB  SER A  20      67.548  79.126  95.981  1.00 10.49              
ATOM    298  HB1 SER A  20      67.329  78.161  96.440  1.00 10.49              
ATOM    299  HB2 SER A  20      67.551  78.992  94.899  1.00 10.49              
ATOM    300  OG  SER A  20      66.512  80.013  96.344  1.00 10.49              
ATOM    301  HG  SER A  20      66.379  79.889  97.298  1.00 10.49              
ATOM    302  C   SER A  20      68.842  80.518  97.640  1.00 10.49              
ATOM    303  O   SER A  20      68.110  80.220  98.588  1.00 10.49              
ATOM    304  N   PRO A  21      69.431  81.704  97.516  1.00 10.89              
ATOM    305  CD  PRO A  21      70.578  82.039  96.673  1.00 10.89              
ATOM    306  HD1 PRO A  21      70.331  81.988  95.613  1.00 10.89              
ATOM    307  HD2 PRO A  21      71.409  81.370  96.901  1.00 10.89              
ATOM    308  CG  PRO A  21      70.951  83.475  97.034  1.00 10.89              
ATOM    309  HG1 PRO A  21      70.470  84.166  96.341  1.00 10.89              
ATOM    310  HG2 PRO A  21      72.029  83.625  97.029  1.00 10.89              
ATOM    311  CB  PRO A  21      70.336  83.624  98.427  1.00 10.89              
ATOM    312  HB1 PRO A  21      70.203  84.666  98.705  1.00 10.89              
ATOM    313  HB2 PRO A  21      70.967  83.126  99.166  1.00 10.89              
ATOM    314  CA  PRO A  21      69.017  82.849  98.275  1.00 10.89              
ATOM    315  HA  PRO A  21      68.644  82.566  99.261  1.00 10.89              
ATOM    316  C   PRO A  21      67.941  83.682  97.547  1.00 10.89              
ATOM    317  O   PRO A  21      67.975  84.910  97.583  1.00 10.89              
ATOM    318  N   LEU A  22      66.991  83.056  96.837  1.00 10.75              
ATOM    319  H   LEU A  22      66.993  82.044  96.820  1.00 10.75              
ATOM    320  CA  LEU A  22      65.900  83.745  96.121  1.00 10.75              
ATOM    321  HA  LEU A  22      66.351  84.586  95.594  1.00 10.75              
ATOM    322  CB  LEU A  22      65.283  82.813  95.055  1.00 10.75              
ATOM    323  HB1 LEU A  22      64.466  83.343  94.563  1.00 10.75              
ATOM    324  HB2 LEU A  22      64.853  81.946  95.560  1.00 10.75              
ATOM    325  CG  LEU A  22      66.254  82.332  93.956  1.00 10.75              
ATOM    326  HG  LEU A  22      67.075  81.772  94.402  1.00 10.75              
ATOM    327  CD1 LEU A  22      65.499  81.405  93.001  1.00 10.75              
ATOM    328 1HD1 LEU A  22      66.171  81.039  92.225  1.00 10.75              
ATOM    329 2HD1 LEU A  22      65.118  80.548  93.558  1.00 10.75              
ATOM    330 3HD1 LEU A  22      64.669  81.935  92.534  1.00 10.75              
ATOM    331  CD2 LEU A  22      66.854  83.481  93.136  1.00 10.75              
ATOM    332 1HD2 LEU A  22      67.439  83.074  92.311  1.00 10.75              
ATOM    333 2HD2 LEU A  22      66.061  84.113  92.740  1.00 10.75              
ATOM    334 3HD2 LEU A  22      67.520  84.071  93.764  1.00 10.75              
ATOM    335  C   LEU A  22      64.844  84.395  97.043  1.00 10.75              
ATOM    336  O   LEU A  22      63.672  84.493  96.694  1.00 10.75              
ATOM    337  N   SER A  23      65.277  84.923  98.186  1.00 10.55              
ATOM    338  H   SER A  23      66.264  84.818  98.387  1.00 10.55              
ATOM    339  CA  SER A  23      64.534  85.791  99.107  1.00 10.55              
ATOM    340  HA  SER A  23      63.580  85.312  99.332  1.00 10.55              
ATOM    341  CB  SER A  23      65.331  85.923 100.410  1.00 10.55              
ATOM    342  HB1 SER A  23      64.722  86.409 101.175  1.00 10.55              
ATOM    343  HB2 SER A  23      66.213  86.534 100.221  1.00 10.55              
ATOM    344  OG  SER A  23      65.747  84.651 100.869  1.00 10.55              
ATOM    345  HG  SER A  23      64.989  84.212 101.269  1.00 10.55              
ATOM    346  C   SER A  23      64.216  87.195  98.572  1.00 10.55              
ATOM    347  O   SER A  23      63.795  88.064  99.333  1.00 10.55              
ATOM    348  N   LEU A  24      64.484  87.413  97.280  1.00 10.49              
ATOM    349  H   LEU A  24      64.662  86.576  96.749  1.00 10.49              
ATOM    350  CA  LEU A  24      64.828  88.664  96.595  1.00 10.49              
ATOM    351  HA  LEU A  24      65.354  88.374  95.689  1.00 10.49              
ATOM    352  CB  LEU A  24      63.564  89.418  96.143  1.00 10.49              
ATOM    353  HB1 LEU A  24      63.883  90.282  95.557  1.00 10.49              
ATOM    354  HB2 LEU A  24      63.040  89.790  97.024  1.00 10.49              
ATOM    355  CG  LEU A  24      62.574  88.584  95.302  1.00 10.49              
ATOM    356  HG  LEU A  24      62.104  87.838  95.942  1.00 10.49              
ATOM    357  CD1 LEU A  24      61.482  89.503  94.755  1.00 10.49              
ATOM    358 1HD1 LEU A  24      60.735  88.917  94.220  1.00 10.49              
ATOM    359 2HD1 LEU A  24      60.994  90.022  95.580  1.00 10.49              
ATOM    360 3HD1 LEU A  24      61.921  90.235  94.076  1.00 10.49              
ATOM    361  CD2 LEU A  24      63.216  87.862  94.108  1.00 10.49              
ATOM    362 1HD2 LEU A  24      63.918  87.106  94.456  1.00 10.49              
ATOM    363 2HD2 LEU A  24      62.435  87.364  93.533  1.00 10.49              
ATOM    364 3HD2 LEU A  24      63.715  88.588  93.468  1.00 10.49              
ATOM    365  C   LEU A  24      65.831  89.541  97.351  1.00 10.49              
ATOM    366  O   LEU A  24      66.929  89.676  96.838  1.00 10.49              
ATOM    367  N   ALA A  25      65.532  89.999  98.573  1.00 10.89              
ATOM    368  H   ALA A  25      64.628  89.732  98.945  1.00 10.89              
ATOM    369  CA  ALA A  25      66.385  90.834  99.425  1.00 10.89              
ATOM    370  HA  ALA A  25      66.332  91.856  99.046  1.00 10.89              
ATOM    371  CB  ALA A  25      65.806  90.828 100.846  1.00 10.89              
ATOM    372  HB1 ALA A  25      66.401  91.484 101.484  1.00 10.89              
ATOM    373  HB2 ALA A  25      64.778  91.194 100.826  1.00 10.89              
ATOM    374  HB3 ALA A  25      65.819  89.819 101.258  1.00 10.89              
ATOM    375  C   ALA A  25      67.878  90.439  99.398  1.00 10.89              
ATOM    376  O   ALA A  25      68.751  91.250  99.069  1.00 10.89              
ATOM    377  N   GLN A  26      68.153  89.154  99.653  1.00 10.77              
ATOM    378  H   GLN A  26      67.393  88.546  99.901  1.00 10.77              
ATOM    379  CA  GLN A  26      69.516  88.633  99.627  1.00 10.77              
ATOM    380  HA  GLN A  26      70.097  89.206 100.352  1.00 10.77              
ATOM    381  CB  GLN A  26      69.566  87.157 100.058  1.00 10.77              
ATOM    382  HB1 GLN A  26      70.600  86.816  99.990  1.00 10.77              
ATOM    383  HB2 GLN A  26      68.969  86.572  99.360  1.00 10.77              
ATOM    384  CG  GLN A  26      69.058  86.873 101.487  1.00 10.77              
ATOM    385  HG1 GLN A  26      69.181  85.809 101.694  1.00 10.77              
ATOM    386  HG2 GLN A  26      67.994  87.094 101.545  1.00 10.77              
ATOM    387  CD  GLN A  26      69.765  87.681 102.577  1.00 10.77              
ATOM    388  OE1 GLN A  26      69.525  88.863 102.752  1.00 10.77              
ATOM    389  NE2 GLN A  26      70.640  87.090 103.364  1.00 10.77              
ATOM    390 1HE2 GLN A  26      70.837  86.090 103.303  1.00 10.77              
ATOM    391 2HE2 GLN A  26      71.086  87.662 104.057  1.00 10.77              
ATOM    392  C   GLN A  26      70.198  88.897  98.272  1.00 10.77              
ATOM    393  O   GLN A  26      71.224  89.586  98.238  1.00 10.77              
ATOM    394  N   TYR A  27      69.602  88.459  97.154  1.00 10.64              
ATOM    395  H   TYR A  27      68.715  87.985  97.216  1.00 10.64              
ATOM    396  CA  TYR A  27      70.157  88.749  95.829  1.00 10.64              
ATOM    397  HA  TYR A  27      71.234  88.613  95.951  1.00 10.64              
ATOM    398  CB  TYR A  27      69.759  87.697  94.772  1.00 10.64              
ATOM    399  HB1 TYR A  27      68.903  88.050  94.200  1.00 10.64              
ATOM    400  HB2 TYR A  27      69.473  86.769  95.271  1.00 10.64              
ATOM    401  CG  TYR A  27      70.934  87.401  93.843  1.00 10.64              
ATOM    402  CD1 TYR A  27      71.862  86.391  94.176  1.00 10.64              
ATOM    403  HD1 TYR A  27      71.668  85.730  95.007  1.00 10.64              
ATOM    404  CE1 TYR A  27      73.093  86.308  93.494  1.00 10.64              
ATOM    405  HE1 TYR A  27      73.827  85.566  93.770  1.00 10.64              
ATOM    406  CZ  TYR A  27      73.427  87.283  92.531  1.00 10.64              
ATOM    407  OH  TYR A  27      74.669  87.326  91.994  1.00 10.64              
ATOM    408  HH  TYR A  27      74.804  88.130  91.492  1.00 10.64              
ATOM    409  CE2 TYR A  27      72.487  88.262  92.167  1.00 10.64              
ATOM    410  HE2 TYR A  27      72.758  89.035  91.466  1.00 10.64              
ATOM    411  CD2 TYR A  27      71.222  88.278  92.780  1.00 10.64              
ATOM    412  HD2 TYR A  27      70.524  89.060  92.527  1.00 10.64              
ATOM    413  C   TYR A  27      70.048  90.218  95.352  1.00 10.64              
ATOM    414  O   TYR A  27      70.624  90.592  94.333  1.00 10.64              
ATOM    415  N   ASP A  28      69.385  91.082  96.111  1.00 10.59              
ATOM    416  H   ASP A  28      68.878  90.736  96.916  1.00 10.59              
ATOM    417  CA  ASP A  28      69.366  92.523  95.888  1.00 10.59              
ATOM    418  HA  ASP A  28      69.606  92.749  94.848  1.00 10.59              
ATOM    419  CB  ASP A  28      67.939  93.064  96.168  1.00 10.59              
ATOM    420  HB1 ASP A  28      67.979  94.143  96.323  1.00 10.59              
ATOM    421  HB2 ASP A  28      67.547  92.621  97.084  1.00 10.59              
ATOM    422  CG  ASP A  28      66.966  92.815  95.014  1.00 10.59              
ATOM    423  OD1 ASP A  28      67.138  93.438  93.946  1.00 10.59              
ATOM    424  OD2 ASP A  28      66.108  91.908  95.104  1.00 10.59              
ATOM    425  C   ASP A  28      70.384  93.286  96.722  1.00 10.59              
ATOM    426  O   ASP A  28      70.500  94.502  96.567  1.00 10.59              
ATOM    427  N   SER A  29      71.131  92.589  97.585  1.00 12.05              
ATOM    428  H   SER A  29      70.949  91.601  97.703  1.00 12.05              
ATOM    429  CA  SER A  29      72.171  93.255  98.365  1.00 12.05              
ATOM    430  HA  SER A  29      71.862  94.292  98.500  1.00 12.05              
ATOM    431  CB  SER A  29      72.182  92.680  99.796  1.00 12.05              
ATOM    432  HB1 SER A  29      71.171  92.736 100.204  1.00 12.05              
ATOM    433  HB2 SER A  29      72.829  93.302 100.415  1.00 12.05              
ATOM    434  OG  SER A  29      72.632  91.338  99.874  1.00 12.05              
ATOM    435  HG  SER A  29      72.043  90.766  99.346  1.00 12.05              
ATOM    436  C   SER A  29      73.544  93.361  97.706  1.00 12.05              
ATOM    437  O   SER A  29      73.820  94.274  96.931  1.00 12.05              
ATOM    438  N   TRP A  30      74.459  92.484  98.095  1.00 10.83              
ATOM    439  H   TRP A  30      74.158  91.736  98.713  1.00 10.83              
ATOM    440  CA  TRP A  30      75.870  92.581  97.788  1.00 10.83              
ATOM    441  HA  TRP A  30      75.948  92.866  96.741  1.00 10.83              
ATOM    442  CB  TRP A  30      76.533  93.661  98.676  1.00 10.83              
ATOM    443  HB1 TRP A  30      75.995  94.601  98.542  1.00 10.83              
ATOM    444  HB2 TRP A  30      77.539  93.829  98.290  1.00 10.83              
ATOM    445  CG  TRP A  30      76.665  93.419 100.162  1.00 10.83              
ATOM    446  CD1 TRP A  30      75.885  92.621 100.932  1.00 10.83              
ATOM    447  HD1 TRP A  30      75.056  92.020 100.575  1.00 10.83              
ATOM    448  NE1 TRP A  30      76.310  92.659 102.243  1.00 10.83              
ATOM    449  HE1 TRP A  30      75.865  92.128 102.979  1.00 10.83              
ATOM    450  CE2 TRP A  30      77.392  93.491 102.397  1.00 10.83              
ATOM    451  CZ2 TRP A  30      78.173  93.841 103.508  1.00 10.83              
ATOM    452  HZ2 TRP A  30      77.939  93.440 104.484  1.00 10.83              
ATOM    453  CH2 TRP A  30      79.249  94.728 103.335  1.00 10.83              
ATOM    454  HH2 TRP A  30      79.850  95.025 104.185  1.00 10.83              
ATOM    455  CZ3 TRP A  30      79.531  95.242 102.056  1.00 10.83              
ATOM    456  HZ3 TRP A  30      80.348  95.940 101.931  1.00 10.83              
ATOM    457  CE3 TRP A  30      78.741  94.877 100.947  1.00 10.83              
ATOM    458  HE3 TRP A  30      78.956  95.292  99.973  1.00 10.83              
ATOM    459  CD2 TRP A  30      77.648  93.992 101.084  1.00 10.83              
ATOM    460  C   TRP A  30      76.541  91.234  98.021  1.00 10.83              
ATOM    461  O   TRP A  30      76.061  90.424  98.822  1.00 10.83              
ATOM    462  N   PRO A  31      77.642  90.945  97.320  1.00 11.75              
ATOM    463  CD  PRO A  31      78.332  91.771  96.325  1.00 11.75              
ATOM    464  HD1 PRO A  31      79.333  92.008  96.689  1.00 11.75              
ATOM    465  HD2 PRO A  31      77.818  92.699  96.090  1.00 11.75              
ATOM    466  CG  PRO A  31      78.441  90.912  95.059  1.00 11.75              
ATOM    467  HG1 PRO A  31      79.490  90.723  94.826  1.00 11.75              
ATOM    468  HG2 PRO A  31      77.943  91.387  94.213  1.00 11.75              
ATOM    469  CB  PRO A  31      77.734  89.609  95.444  1.00 11.75              
ATOM    470  HB1 PRO A  31      78.170  88.734  94.974  1.00 11.75              
ATOM    471  HB2 PRO A  31      76.679  89.687  95.179  1.00 11.75              
ATOM    472  CA  PRO A  31      77.864  89.569  96.965  1.00 11.75              
ATOM    473  HA  PRO A  31      77.106  88.895  97.363  1.00 11.75              
ATOM    474  C   PRO A  31      79.233  89.103  97.462  1.00 11.75              
ATOM    475  O   PRO A  31      80.192  88.915  96.710  1.00 11.75              
ATOM    476  N   HIS A  32      79.333  88.919  98.771  1.00 10.74              
ATOM    477  H   HIS A  32      78.526  89.122  99.347  1.00 10.74              
ATOM    478  CA  HIS A  32      80.409  88.123  99.351  1.00 10.74              
ATOM    479  HA  HIS A  32      81.366  88.447  98.941  1.00 10.74              
ATOM    480  CB  HIS A  32      80.450  88.358 100.870  1.00 10.74              
ATOM    481  HB1 HIS A  32      81.287  87.803 101.295  1.00 10.74              
ATOM    482  HB2 HIS A  32      79.531  87.983 101.323  1.00 10.74              
ATOM    483  CG  HIS A  32      80.607  89.821 101.223  1.00 10.74              
ATOM    484  ND1 HIS A  32      81.755  90.591 101.011  1.00 10.74              
ATOM    485  CE1 HIS A  32      81.442  91.833 101.410  1.00 10.74              
ATOM    486  HE1 HIS A  32      82.119  92.676 101.389  1.00 10.74              
ATOM    487  NE2 HIS A  32      80.170  91.887 101.837  1.00 10.74              
ATOM    488  HE2 HIS A  32      79.694  92.724 102.164  1.00 10.74              
ATOM    489  CD2 HIS A  32      79.625  90.627 101.724  1.00 10.74              
ATOM    490  HD2 HIS A  32      78.613  90.330 101.962  1.00 10.74              
ATOM    491  C   HIS A  32      80.159  86.659  98.952  1.00 10.74              
ATOM    492  O   HIS A  32      79.401  85.924  99.588  1.00 10.74              
ATOM    493  N   TYR A  33      80.700  86.269  97.798  1.00 10.67              
ATOM    494  H   TYR A  33      81.178  86.977  97.256  1.00 10.67              
ATOM    495  CA  TYR A  33      80.338  85.034  97.108  1.00 10.67              
ATOM    496  HA  TYR A  33      79.320  85.164  96.761  1.00 10.67              
ATOM    497  CB  TYR A  33      81.235  84.850  95.861  1.00 10.67              
ATOM    498  HB1 TYR A  33      80.875  83.976  95.316  1.00 10.67              
ATOM    499  HB2 TYR A  33      82.246  84.616  96.192  1.00 10.67              
ATOM    500  CG  TYR A  33      81.329  86.000  94.859  1.00 10.67              
ATOM    501  CD1 TYR A  33      80.190  86.744  94.503  1.00 10.67              
ATOM    502  HD1 TYR A  33      79.258  86.568  95.009  1.00 10.67              
ATOM    503  CE1 TYR A  33      80.259  87.730  93.501  1.00 10.67              
ATOM    504  HE1 TYR A  33      79.381  88.287  93.219  1.00 10.67              
ATOM    505  CZ  TYR A  33      81.485  88.023  92.876  1.00 10.67              
ATOM    506  OH  TYR A  33      81.521  89.001  91.931  1.00 10.67              
ATOM    507  HH  TYR A  33      82.412  89.135  91.564  1.00 10.67              
ATOM    508  CE2 TYR A  33      82.640  87.297  93.238  1.00 10.67              
ATOM    509  HE2 TYR A  33      83.583  87.503  92.751  1.00 10.67              
ATOM    510  CD2 TYR A  33      82.554  86.286  94.220  1.00 10.67              
ATOM    511  HD2 TYR A  33      83.436  85.714  94.471  1.00 10.67              
ATOM    512  C   TYR A  33      80.344  83.761  97.975  1.00 10.67              
ATOM    513  O   TYR A  33      79.333  83.060  97.958  1.00 10.67              
ATOM    514  N   PRO A  34      81.392  83.441  98.766  1.00 11.19              
ATOM    515  CD  PRO A  34      82.658  84.146  98.943  1.00 11.19              
ATOM    516  HD1 PRO A  34      82.521  85.205  99.153  1.00 11.19              
ATOM    517  HD2 PRO A  34      83.280  84.011  98.058  1.00 11.19              
ATOM    518  CG  PRO A  34      83.341  83.489 100.140  1.00 11.19              
ATOM    519  HG1 PRO A  34      82.999  83.961 101.063  1.00 11.19              
ATOM    520  HG2 PRO A  34      84.428  83.535 100.064  1.00 11.19              
ATOM    521  CB  PRO A  34      82.828  82.054 100.077  1.00 11.19              
ATOM    522  HB1 PRO A  34      82.878  81.564 101.051  1.00 11.19              
ATOM    523  HB2 PRO A  34      83.409  81.493  99.344  1.00 11.19              
ATOM    524  CA  PRO A  34      81.390  82.218  99.574  1.00 11.19              
ATOM    525  HA  PRO A  34      81.145  81.365  98.942  1.00 11.19              
ATOM    526  C   PRO A  34      80.394  82.218 100.728  1.00 11.19              
ATOM    527  O   PRO A  34      80.148  81.158 101.294  1.00 11.19              
ATOM    528  N   GLU A  35      79.806  83.368 101.049  1.00 11.20              
ATOM    529  H   GLU A  35      80.047  84.208 100.543  1.00 11.20              
ATOM    530  CA  GLU A  35      78.688  83.450 101.973  1.00 11.20              
ATOM    531  HA  GLU A  35      78.737  82.619 102.680  1.00 11.20              
ATOM    532  CB  GLU A  35      78.788  84.776 102.750  1.00 11.20              
ATOM    533  HB1 GLU A  35      78.325  85.575 102.167  1.00 11.20              
ATOM    534  HB2 GLU A  35      79.838  85.041 102.894  1.00 11.20              
ATOM    535  CG  GLU A  35      78.120  84.706 104.128  1.00 11.20              
ATOM    536  HG1 GLU A  35      77.087  84.368 104.024  1.00 11.20              
ATOM    537  HG2 GLU A  35      78.097  85.712 104.554  1.00 11.20              
ATOM    538  CD  GLU A  35      78.905  83.776 105.059  1.00 11.20              
ATOM    539  OE1 GLU A  35      78.475  82.615 105.248  1.00 11.20              
ATOM    540  OE2 GLU A  35      79.965  84.215 105.555  1.00 11.20              
ATOM    541  C   GLU A  35      77.340  83.371 101.247  1.00 11.20              
ATOM    542  O   GLU A  35      76.382  82.907 101.849  1.00 11.20              
ATOM    543  N   TYR A  36      77.190  83.810  99.982  1.00 10.75              
ATOM    544  H   TYR A  36      78.000  84.168  99.489  1.00 10.75              
ATOM    545  CA  TYR A  36      75.839  84.262  99.573  1.00 10.75              
ATOM    546  HA  TYR A  36      75.371  84.583 100.507  1.00 10.75              
ATOM    547  CB  TYR A  36      75.873  85.586  98.790  1.00 10.75              
ATOM    548  HB1 TYR A  36      76.632  86.229  99.239  1.00 10.75              
ATOM    549  HB2 TYR A  36      74.916  86.078  98.975  1.00 10.75              
ATOM    550  CG  TYR A  36      76.091  85.593  97.287  1.00 10.75              
ATOM    551  CD1 TYR A  36      75.604  86.690  96.552  1.00 10.75              
ATOM    552  HD1 TYR A  36      75.008  87.448  97.044  1.00 10.75              
ATOM    553  CE1 TYR A  36      75.926  86.834  95.191  1.00 10.75              
ATOM    554  HE1 TYR A  36      75.566  87.680  94.629  1.00 10.75              
ATOM    555  CZ  TYR A  36      76.770  85.899  94.562  1.00 10.75              
ATOM    556  OH  TYR A  36      77.214  86.130  93.299  1.00 10.75              
ATOM    557  HH  TYR A  36      77.877  85.486  93.014  1.00 10.75              
ATOM    558  CE2 TYR A  36      77.221  84.776  95.285  1.00 10.75              
ATOM    559  HE2 TYR A  36      77.898  84.082  94.814  1.00 10.75              
ATOM    560  CD2 TYR A  36      76.850  84.605  96.633  1.00 10.75              
ATOM    561  HD2 TYR A  36      77.203  83.750  97.185  1.00 10.75              
ATOM    562  C   TYR A  36      74.800  83.255  99.053  1.00 10.75              
ATOM    563  O   TYR A  36      73.626  83.603  98.961  1.00 10.75              
ATOM    564  N   PHE A  37      75.166  81.996  98.811  1.00 10.05              
ATOM    565  H   PHE A  37      76.145  81.763  98.909  1.00 10.05              
ATOM    566  CA  PHE A  37      74.194  80.877  98.811  1.00 10.05              
ATOM    567  HA  PHE A  37      73.261  81.209  98.352  1.00 10.05              
ATOM    568  CB  PHE A  37      74.754  79.725  97.963  1.00 10.05              
ATOM    569  HB1 PHE A  37      74.661  79.990  96.909  1.00 10.05              
ATOM    570  HB2 PHE A  37      74.163  78.822  98.127  1.00 10.05              
ATOM    571  CG  PHE A  37      76.208  79.454  98.275  1.00 10.05              
ATOM    572  CD1 PHE A  37      77.206  80.120  97.542  1.00 10.05              
ATOM    573  HD1 PHE A  37      76.938  80.745  96.704  1.00 10.05              
ATOM    574  CE1 PHE A  37      78.539  80.053  97.966  1.00 10.05              
ATOM    575  HE1 PHE A  37      79.289  80.624  97.447  1.00 10.05              
ATOM    576  CZ  PHE A  37      78.888  79.298  99.098  1.00 10.05              
ATOM    577  HZ  PHE A  37      79.912  79.275  99.446  1.00 10.05              
ATOM    578  CE2 PHE A  37      77.894  78.621  99.820  1.00 10.05              
ATOM    579  HE2 PHE A  37      78.163  78.090 100.720  1.00 10.05              
ATOM    580  CD2 PHE A  37      76.552  78.702  99.410  1.00 10.05              
ATOM    581  HD2 PHE A  37      75.772  78.234  99.993  1.00 10.05              
ATOM    582  C   PHE A  37      73.834  80.413 100.222  1.00 10.05              
ATOM    583  O   PHE A  37      72.817  79.741 100.391  1.00 10.05              
ATOM    584  N   GLN A  38      74.643  80.844 101.195  1.00 10.42              
ATOM    585  H   GLN A  38      75.401  81.457 100.925  1.00 10.42              
ATOM    586  CA  GLN A  38      74.547  80.642 102.633  1.00 10.42              
ATOM    587  HA  GLN A  38      75.289  81.281 103.109  1.00 10.42              
ATOM    588  CB  GLN A  38      73.173  81.130 103.165  1.00 10.42              
ATOM    589  HB1 GLN A  38      73.197  81.114 104.255  1.00 10.42              
ATOM    590  HB2 GLN A  38      72.397  80.438 102.837  1.00 10.42              
ATOM    591  CG  GLN A  38      72.817  82.569 102.695  1.00 10.42              
ATOM    592  HG1 GLN A  38      72.799  82.605 101.607  1.00 10.42              
ATOM    593  HG2 GLN A  38      73.595  83.250 103.042  1.00 10.42              
ATOM    594  CD  GLN A  38      71.459  83.108 103.163  1.00 10.42              
ATOM    595  OE1 GLN A  38      71.269  84.290 103.416  1.00 10.42              
ATOM    596  NE2 GLN A  38      70.425  82.295 103.253  1.00 10.42              
ATOM    597 1HE2 GLN A  38      70.512  81.332 102.981  1.00 10.42              
ATOM    598 2HE2 GLN A  38      69.561  82.690 103.581  1.00 10.42              
ATOM    599  C   GLN A  38      74.918  79.210 103.011  1.00 10.42              
ATOM    600  O   GLN A  38      74.495  78.244 102.375  1.00 10.42              
ATOM    601  N   GLN A  39      75.817  79.105 103.991  1.00 10.97              
ATOM    602  H   GLN A  39      76.076  79.941 104.496  1.00 10.97              
ATOM    603  CA  GLN A  39      76.699  77.951 104.115  1.00 10.97              
ATOM    604  HA  GLN A  39      77.323  77.944 103.224  1.00 10.97              
ATOM    605  CB  GLN A  39      77.666  78.128 105.300  1.00 10.97              
ATOM    606  HB1 GLN A  39      78.177  77.182 105.483  1.00 10.97              
ATOM    607  HB2 GLN A  39      77.110  78.404 106.198  1.00 10.97              
ATOM    608  CG  GLN A  39      78.725  79.199 104.984  1.00 10.97              
ATOM    609  HG1 GLN A  39      78.220  80.141 104.781  1.00 10.97              
ATOM    610  HG2 GLN A  39      79.274  78.919 104.085  1.00 10.97              
ATOM    611  CD  GLN A  39      79.740  79.407 106.107  1.00 10.97              
ATOM    612  OE1 GLN A  39      80.272  78.463 106.686  1.00 10.97              
ATOM    613  NE2 GLN A  39      80.042  80.641 106.436  1.00 10.97              
ATOM    614 1HE2 GLN A  39      79.543  81.427 105.992  1.00 10.97              
ATOM    615 2HE2 GLN A  39      80.718  80.807 107.152  1.00 10.97              
ATOM    616  C   GLN A  39      75.958  76.616 104.183  1.00 10.97              
ATOM    617  O   GLN A  39      75.260  76.343 105.165  1.00 10.97              
ATOM    618  N   PRO A  40      76.149  75.744 103.173  1.00 11.50              
ATOM    619  CD  PRO A  40      76.763  75.960 101.879  1.00 11.50              
ATOM    620  HD1 PRO A  40      77.846  76.021 101.993  1.00 11.50              
ATOM    621  HD2 PRO A  40      76.371  76.857 101.415  1.00 11.50              
ATOM    622  CG  PRO A  40      76.395  74.737 101.049  1.00 11.50              
ATOM    623  HG1 PRO A  40      77.114  74.557 100.249  1.00 11.50              
ATOM    624  HG2 PRO A  40      75.386  74.856 100.650  1.00 11.50              
ATOM    625  CB  PRO A  40      76.410  73.629 102.097  1.00 11.50              
ATOM    626  HB1 PRO A  40      77.425  73.253 102.194  1.00 11.50              
ATOM    627  HB2 PRO A  40      75.730  72.819 101.835  1.00 11.50              
ATOM    628  CA  PRO A  40      75.983  74.333 103.392  1.00 11.50              
ATOM    629  HA  PRO A  40      74.927  74.135 103.586  1.00 11.50              
ATOM    630  C   PRO A  40      76.822  73.912 104.596  1.00 11.50              
ATOM    631  O   PRO A  40      77.891  74.463 104.858  1.00 11.50              
ATOM    632  N   ALA A  41      76.250  72.987 105.345  1.00 10.84              
ATOM    633  H   ALA A  41      75.404  72.571 105.001  1.00 10.84              
ATOM    634  CA  ALA A  41      76.528  72.777 106.746  1.00 10.84              
ATOM    635  HA  ALA A  41      76.438  73.735 107.262  1.00 10.84              
ATOM    636  CB  ALA A  41      75.369  71.872 107.195  1.00 10.84              
ATOM    637  HB1 ALA A  41      75.409  71.638 108.253  1.00 10.84              
ATOM    638  HB2 ALA A  41      74.416  72.367 107.009  1.00 10.84              
ATOM    639  HB3 ALA A  41      75.393  70.943 106.628  1.00 10.84              
ATOM    640  C   ALA A  41      77.936  72.221 107.058  1.00 10.84              
ATOM    641  O   ALA A  41      78.765  72.032 106.166  1.00 10.84              
ATOM    642  N   PRO A  42      78.264  71.935 108.326  1.00 11.30              
ATOM    643  CD  PRO A  42      77.585  72.323 109.553  1.00 11.30              
ATOM    644  HD1 PRO A  42      76.834  71.575 109.808  1.00 11.30              
ATOM    645  HD2 PRO A  42      77.135  73.314 109.476  1.00 11.30              
ATOM    646  CG  PRO A  42      78.667  72.305 110.627  1.00 11.30              
ATOM    647  HG1 PRO A  42      78.252  72.122 111.618  1.00 11.30              
ATOM    648  HG2 PRO A  42      79.226  73.243 110.604  1.00 11.30              
ATOM    649  CB  PRO A  42      79.560  71.158 110.160  1.00 11.30              
ATOM    650  HB1 PRO A  42      79.122  70.210 110.479  1.00 11.30              
ATOM    651  HB2 PRO A  42      80.577  71.255 110.542  1.00 11.30              
ATOM    652  CA  PRO A  42      79.518  71.271 108.631  1.00 11.30              
ATOM    653  HA  PRO A  42      80.325  71.929 108.314  1.00 11.30              
ATOM    654  C   PRO A  42      79.731  69.902 107.985  1.00 11.30              
ATOM    655  O   PRO A  42      80.875  69.531 107.767  1.00 11.30              
ATOM    656  N   GLU A  43      78.682  69.160 107.638  1.00 11.62              
ATOM    657  H   GLU A  43      77.755  69.430 107.972  1.00 11.62              
ATOM    658  CA  GLU A  43      78.775  67.945 106.809  1.00 11.62              
ATOM    659  HA  GLU A  43      79.627  67.355 107.151  1.00 11.62              
ATOM    660  CB  GLU A  43      77.512  67.079 106.994  1.00 11.62              
ATOM    661  HB1 GLU A  43      77.425  66.781 108.040  1.00 11.62              
ATOM    662  HB2 GLU A  43      77.657  66.163 106.421  1.00 11.62              
ATOM    663  CG  GLU A  43      76.191  67.724 106.526  1.00 11.62              
ATOM    664  HG1 GLU A  43      75.538  66.914 106.191  1.00 11.62              
ATOM    665  HG2 GLU A  43      76.367  68.370 105.664  1.00 11.62              
ATOM    666  CD  GLU A  43      75.447  68.511 107.614  1.00 11.62              
ATOM    667  OE1 GLU A  43      76.086  69.051 108.546  1.00 11.62              
ATOM    668  OE2 GLU A  43      74.197  68.549 107.543  1.00 11.62              
ATOM    669  C   GLU A  43      79.021  68.207 105.316  1.00 11.62              
ATOM    670  O   GLU A  43      79.362  67.287 104.581  1.00 11.62              
ATOM    671  N   TYR A  44      78.894  69.455 104.856  1.00 11.42              
ATOM    672  H   TYR A  44      78.585  70.176 105.497  1.00 11.42              
ATOM    673  CA  TYR A  44      79.665  69.911 103.708  1.00 11.42              
ATOM    674  HA  TYR A  44      79.661  69.107 102.970  1.00 11.42              
ATOM    675  CB  TYR A  44      79.045  71.137 103.019  1.00 11.42              
ATOM    676  HB1 TYR A  44      78.768  71.871 103.767  1.00 11.42              
ATOM    677  HB2 TYR A  44      78.132  70.825 102.511  1.00 11.42              
ATOM    678  CG  TYR A  44      79.964  71.813 102.010  1.00 11.42              
ATOM    679  CD1 TYR A  44      80.670  71.042 101.063  1.00 11.42              
ATOM    680  HD1 TYR A  44      80.541  69.967 101.032  1.00 11.42              
ATOM    681  CE1 TYR A  44      81.634  71.647 100.237  1.00 11.42              
ATOM    682  HE1 TYR A  44      82.233  71.047  99.567  1.00 11.42              
ATOM    683  CZ  TYR A  44      81.846  73.039 100.305  1.00 11.42              
ATOM    684  OH  TYR A  44      82.746  73.617  99.470  1.00 11.42              
ATOM    685  HH  TYR A  44      82.782  74.564  99.614  1.00 11.42              
ATOM    686  CE2 TYR A  44      81.110  73.821 101.221  1.00 11.42              
ATOM    687  HE2 TYR A  44      81.286  74.883 101.294  1.00 11.42              
ATOM    688  CD2 TYR A  44      80.190  73.203 102.089  1.00 11.42              
ATOM    689  HD2 TYR A  44      79.694  73.788 102.856  1.00 11.42              
ATOM    690  C   TYR A  44      81.137  70.133 104.062  1.00 11.42              
ATOM    691  O   TYR A  44      82.010  69.591 103.378  1.00 11.42              
ATOM    692  N   HIS A  45      81.421  70.890 105.127  1.00 11.85              
ATOM    693  H   HIS A  45      80.658  71.335 105.624  1.00 11.85              
ATOM    694  CA  HIS A  45      82.808  71.241 105.481  1.00 11.85              
ATOM    695  HA  HIS A  45      83.255  71.710 104.602  1.00 11.85              
ATOM    696  CB  HIS A  45      82.826  72.297 106.600  1.00 11.85              
ATOM    697  HB1 HIS A  45      83.865  72.517 106.846  1.00 11.85              
ATOM    698  HB2 HIS A  45      82.360  71.880 107.491  1.00 11.85              
ATOM    699  CG  HIS A  45      82.159  73.614 106.250  1.00 11.85              
ATOM    700  ND1 HIS A  45      82.047  74.155 104.967  1.00 11.85              
ATOM    701  CE1 HIS A  45      81.437  75.341 105.120  1.00 11.85              
ATOM    702  HE1 HIS A  45      81.190  76.014 104.309  1.00 11.85              
ATOM    703  NE2 HIS A  45      81.196  75.590 106.417  1.00 11.85              
ATOM    704  HE2 HIS A  45      80.785  76.456 106.770  1.00 11.85              
ATOM    705  CD2 HIS A  45      81.638  74.505 107.146  1.00 11.85              
ATOM    706  HD2 HIS A  45      81.600  74.385 108.217  1.00 11.85              
ATOM    707  C   HIS A  45      83.723  70.049 105.808  1.00 11.85              
ATOM    708  O   HIS A  45      84.946  70.171 105.765  1.00 11.85              
ATOM    709  N   GLN A  46      83.146  68.874 106.047  1.00 12.10              
ATOM    710  H   GLN A  46      82.143  68.887 106.191  1.00 12.10              
ATOM    711  CA  GLN A  46      83.787  67.576 105.917  1.00 12.10              
ATOM    712  HA  GLN A  46      84.817  67.710 105.591  1.00 12.10              
ATOM    713  CB  GLN A  46      83.841  66.842 107.263  1.00 12.10              
ATOM    714  HB1 GLN A  46      84.185  65.832 107.054  1.00 12.10              
ATOM    715  HB2 GLN A  46      82.843  66.784 107.703  1.00 12.10              
ATOM    716  CG  GLN A  46      84.808  67.460 108.278  1.00 12.10              
ATOM    717  HG1 GLN A  46      84.376  68.381 108.669  1.00 12.10              
ATOM    718  HG2 GLN A  46      85.752  67.701 107.788  1.00 12.10              
ATOM    719  CD  GLN A  46      85.099  66.486 109.417  1.00 12.10              
ATOM    720  OE1 GLN A  46      85.334  65.301 109.224  1.00 12.10              
ATOM    721  NE2 GLN A  46      85.108  66.932 110.654  1.00 12.10              
ATOM    722 1HE2 GLN A  46      84.893  67.893 110.845  1.00 12.10              
ATOM    723 2HE2 GLN A  46      85.315  66.257 111.369  1.00 12.10              
ATOM    724  C   GLN A  46      83.038  66.741 104.880  1.00 12.10              
ATOM    725  O   GLN A  46      82.024  66.141 105.239  1.00 12.10              
ATOM    726  N   PRO A  47      83.525  66.667 103.625  1.00 12.26              
ATOM    727  CD  PRO A  47      84.676  67.406 103.112  1.00 12.26              
ATOM    728  HD1 PRO A  47      85.590  67.142 103.645  1.00 12.26              
ATOM    729  HD2 PRO A  47      84.486  68.478 103.197  1.00 12.26              
ATOM    730  CG  PRO A  47      84.809  67.029 101.638  1.00 12.26              
ATOM    731  HG1 PRO A  47      85.437  66.142 101.537  1.00 12.26              
ATOM    732  HG2 PRO A  47      85.203  67.853 101.043  1.00 12.26              
ATOM    733  CB  PRO A  47      83.372  66.691 101.259  1.00 12.26              
ATOM    734  HB1 PRO A  47      83.315  66.071 100.364  1.00 12.26              
ATOM    735  HB2 PRO A  47      82.814  67.617 101.103  1.00 12.26              
ATOM    736  CA  PRO A  47      82.848  65.993 102.523  1.00 12.26              
ATOM    737  HA  PRO A  47      81.776  66.189 102.599  1.00 12.26              
ATOM    738  C   PRO A  47      83.035  64.462 102.517  1.00 12.26              
ATOM    739  O   PRO A  47      83.462  63.858 101.534  1.00 12.26              
ATOM    740  N   GLN A  48      82.679  63.826 103.635  1.00 11.97              
ATOM    741  H   GLN A  48      82.293  64.426 104.358  1.00 11.97              
ATOM    742  CA  GLN A  48      82.704  62.389 103.934  1.00 11.97              
ATOM    743  HA  GLN A  48      83.703  62.017 103.705  1.00 11.97              
ATOM    744  CB  GLN A  48      82.443  62.186 105.448  1.00 11.97              
ATOM    745  HB1 GLN A  48      82.532  61.124 105.683  1.00 11.97              
ATOM    746  HB2 GLN A  48      81.412  62.479 105.652  1.00 11.97              
ATOM    747  CG  GLN A  48      83.351  62.963 106.430  1.00 11.97              
ATOM    748  HG1 GLN A  48      82.948  62.835 107.434  1.00 11.97              
ATOM    749  HG2 GLN A  48      83.307  64.021 106.198  1.00 11.97              
ATOM    750  CD  GLN A  48      84.818  62.527 106.463  1.00 11.97              
ATOM    751  OE1 GLN A  48      85.267  61.678 105.714  1.00 11.97              
ATOM    752  NE2 GLN A  48      85.638  63.080 107.334  1.00 11.97              
ATOM    753 1HE2 GLN A  48      85.342  63.792 107.996  1.00 11.97              
ATOM    754 2HE2 GLN A  48      86.583  62.746 107.309  1.00 11.97              
ATOM    755  C   GLN A  48      81.719  61.549 103.088  1.00 11.97              
ATOM    756  O   GLN A  48      81.241  60.500 103.515  1.00 11.97              
ATOM    757  N   ALA A  49      81.328  62.048 101.916  1.00 11.81              
ATOM    758  H   ALA A  49      81.866  62.821 101.546  1.00 11.81              
ATOM    759  CA  ALA A  49      80.064  61.747 101.272  1.00 11.81              
ATOM    760  HA  ALA A  49      79.281  61.865 102.020  1.00 11.81              
ATOM    761  CB  ALA A  49      79.822  62.833 100.216  1.00 11.81              
ATOM    762  HB1 ALA A  49      78.856  62.673  99.736  1.00 11.81              
ATOM    763  HB2 ALA A  49      79.822  63.817 100.687  1.00 11.81              
ATOM    764  HB3 ALA A  49      80.606  62.802  99.457  1.00 11.81              
ATOM    765  C   ALA A  49      79.986  60.367 100.649  1.00 11.81              
ATOM    766  O   ALA A  49      80.730  60.030  99.713  1.00 11.81              
ATOM    767  N   PRO A  50      79.005  59.570 101.080  1.00 11.51              
ATOM    768  CD  PRO A  50      78.250  59.637 102.327  1.00 11.51              
ATOM    769  HD1 PRO A  50      77.340  60.223 102.181  1.00 11.51              
ATOM    770  HD2 PRO A  50      78.834  60.044 103.151  1.00 11.51              
ATOM    771  CG  PRO A  50      77.887  58.188 102.622  1.00 11.51              
ATOM    772  HG1 PRO A  50      77.022  58.105 103.273  1.00 11.51              
ATOM    773  HG2 PRO A  50      78.745  57.673 103.058  1.00 11.51              
ATOM    774  CB  PRO A  50      77.615  57.657 101.219  1.00 11.51              
ATOM    775  HB1 PRO A  50      76.610  57.955 100.911  1.00 11.51              
ATOM    776  HB2 PRO A  50      77.718  56.572 101.173  1.00 11.51              
ATOM    777  CA  PRO A  50      78.679  58.369 100.368  1.00 11.51              
ATOM    778  HA  PRO A  50      79.563  57.734 100.347  1.00 11.51              
ATOM    779  C   PRO A  50      78.178  58.570  98.943  1.00 11.51              
ATOM    780  O   PRO A  50      78.542  57.774  98.074  1.00 11.51              
ATOM    781  N   ALA A  51      77.435  59.651  98.689  1.00 10.98              
ATOM    782  H   ALA A  51      77.201  60.253  99.468  1.00 10.98              
ATOM    783  CA  ALA A  51      76.838  59.948  97.388  1.00 10.98              
ATOM    784  HA  ALA A  51      76.124  60.757  97.550  1.00 10.98              
ATOM    785  CB  ALA A  51      77.917  60.511  96.445  1.00 10.98              
ATOM    786  HB1 ALA A  51      77.455  60.844  95.515  1.00 10.98              
ATOM    787  HB2 ALA A  51      78.412  61.363  96.915  1.00 10.98              
ATOM    788  HB3 ALA A  51      78.658  59.743  96.216  1.00 10.98              
ATOM    789  C   ALA A  51      76.007  58.790  96.809  1.00 10.98              
ATOM    790  O   ALA A  51      76.136  58.468  95.631  1.00 10.98              
ATOM    791  N   ASN A  52      75.185  58.163  97.667  1.00 10.73              
ATOM    792  H   ASN A  52      75.139  58.506  98.615  1.00 10.73              
ATOM    793  CA  ASN A  52      74.540  56.876  97.397  1.00 10.73              
ATOM    794  HA  ASN A  52      75.323  56.115  97.397  1.00 10.73              
ATOM    795  CB  ASN A  52      73.532  56.519  98.525  1.00 10.73              
ATOM    796  HB1 ASN A  52      72.755  57.282  98.588  1.00 10.73              
ATOM    797  HB2 ASN A  52      74.042  56.481  99.488  1.00 10.73              
ATOM    798  CG  ASN A  52      72.861  55.161  98.287  1.00 10.73              
ATOM    799  OD1 ASN A  52      73.461  54.264  97.703  1.00 10.73              
ATOM    800  ND2 ASN A  52      71.608  54.963  98.641  1.00 10.73              
ATOM    801 1HD2 ASN A  52      71.010  55.663  99.091  1.00 10.73              
ATOM    802 2HD2 ASN A  52      71.194  54.064  98.477  1.00 10.73              
ATOM    803  C   ASN A  52      73.850  56.785  96.043  1.00 10.73              
ATOM    804  O   ASN A  52      74.146  55.851  95.303  1.00 10.73              
ATOM    805  N   VAL A  53      72.972  57.747  95.751  1.00 10.81              
ATOM    806  H   VAL A  53      72.794  58.421  96.479  1.00 10.81              
ATOM    807  CA  VAL A  53      72.379  58.020  94.434  1.00 10.81              
ATOM    808  HA  VAL A  53      71.372  58.402  94.602  1.00 10.81              
ATOM    809  CB  VAL A  53      73.180  59.133  93.712  1.00 10.81              
ATOM    810  HB  VAL A  53      74.172  58.767  93.448  1.00 10.81              
ATOM    811  CG1 VAL A  53      72.462  59.598  92.438  1.00 10.81              
ATOM    812 1HG1 VAL A  53      71.425  59.837  92.667  1.00 10.81              
ATOM    813 2HG1 VAL A  53      72.963  60.467  92.014  1.00 10.81              
ATOM    814 3HG1 VAL A  53      72.482  58.811  91.685  1.00 10.81              
ATOM    815  CG2 VAL A  53      73.347  60.383  94.595  1.00 10.81              
ATOM    816 1HG2 VAL A  53      73.884  61.154  94.041  1.00 10.81              
ATOM    817 2HG2 VAL A  53      72.371  60.767  94.895  1.00 10.81              
ATOM    818 3HG2 VAL A  53      73.932  60.153  95.481  1.00 10.81              
ATOM    819  C   VAL A  53      72.230  56.749  93.577  1.00 10.81              
ATOM    820  O   VAL A  53      72.947  56.525  92.603  1.00 10.81              
ATOM    821  N   ALA A  54      71.379  55.827  94.036  1.00 10.53              
ATOM    822  H   ALA A  54      70.801  56.071  94.828  1.00 10.53              
ATOM    823  CA  ALA A  54      71.421  54.410  93.650  1.00 10.53              
ATOM    824  HA  ALA A  54      72.451  54.111  93.639  1.00 10.53              
ATOM    825  CB  ALA A  54      70.712  53.626  94.764  1.00 10.53              
ATOM    826  HB1 ALA A  54      70.795  52.554  94.579  1.00 10.53              
ATOM    827  HB2 ALA A  54      71.159  53.853  95.733  1.00 10.53              
ATOM    828  HB3 ALA A  54      69.654  53.890  94.790  1.00 10.53              
ATOM    829  C   ALA A  54      70.850  54.043  92.274  1.00 10.53              
ATOM    830  O   ALA A  54      70.713  52.877  91.903  1.00 10.53              
ATOM    831  N   LYS A  55      70.487  55.093  91.562  1.00  9.92              
ATOM    832  H   LYS A  55      70.858  55.979  91.887  1.00  9.92              
ATOM    833  CA  LYS A  55      69.653  55.187  90.387  1.00  9.92              
ATOM    834  HA  LYS A  55      69.906  54.410  89.665  1.00  9.92              
ATOM    835  CB  LYS A  55      68.173  55.102  90.839  1.00  9.92              
ATOM    836  HB1 LYS A  55      67.735  56.102  90.858  1.00  9.92              
ATOM    837  HB2 LYS A  55      68.104  54.722  91.861  1.00  9.92              
ATOM    838  CG  LYS A  55      67.310  54.208  89.942  1.00  9.92              
ATOM    839  HG1 LYS A  55      67.514  54.425  88.892  1.00  9.92              
ATOM    840  HG2 LYS A  55      66.263  54.436  90.146  1.00  9.92              
ATOM    841  CD  LYS A  55      67.545  52.720  90.233  1.00  9.92              
ATOM    842  HD1 LYS A  55      67.351  52.525  91.290  1.00  9.92              
ATOM    843  HD2 LYS A  55      68.577  52.444  90.007  1.00  9.92              
ATOM    844  CE  LYS A  55      66.590  51.885  89.379  1.00  9.92              
ATOM    845  HE1 LYS A  55      66.889  51.954  88.328  1.00  9.92              
ATOM    846  HE2 LYS A  55      65.577  52.286  89.470  1.00  9.92              
ATOM    847  NZ  LYS A  55      66.592  50.470  89.795  1.00  9.92              
ATOM    848  HZ1 LYS A  55      66.101  49.906  89.096  1.00  9.92              
ATOM    849  HZ2 LYS A  55      67.531  50.092  89.897  1.00  9.92              
ATOM    850  HZ3 LYS A  55      66.177  50.321  90.714  1.00  9.92              
ATOM    851  C   LYS A  55      69.962  56.572  89.808  1.00  9.92              
ATOM    852  O   LYS A  55      70.800  57.312  90.330  1.00  9.92              
ATOM    853  N   ILE A  56      69.237  56.974  88.780  1.00  9.50              
ATOM    854  H   ILE A  56      68.544  56.354  88.394  1.00  9.50              
ATOM    855  CA  ILE A  56      69.249  58.375  88.360  1.00  9.50              
ATOM    856  HA  ILE A  56      70.285  58.667  88.190  1.00  9.50              
ATOM    857  CB  ILE A  56      68.520  58.488  86.989  1.00  9.50              
ATOM    858  HB  ILE A  56      67.591  57.929  87.069  1.00  9.50              
ATOM    859  CG2 ILE A  56      68.156  59.918  86.536  1.00  9.50              
ATOM    860 1HG2 ILE A  56      67.695  59.898  85.547  1.00  9.50              
ATOM    861 2HG2 ILE A  56      67.433  60.362  87.217  1.00  9.50              
ATOM    862 3HG2 ILE A  56      69.050  60.539  86.475  1.00  9.50              
ATOM    863  CG1 ILE A  56      69.387  57.829  85.888  1.00  9.50              
ATOM    864 1HG1 ILE A  56      69.880  56.946  86.290  1.00  9.50              
ATOM    865 2HG1 ILE A  56      70.166  58.523  85.571  1.00  9.50              
ATOM    866  CD1 ILE A  56      68.593  57.372  84.658  1.00  9.50              
ATOM    867  HD1 ILE A  56      67.855  56.630  84.958  1.00  9.50              
ATOM    868  HD2 ILE A  56      68.091  58.211  84.178  1.00  9.50              
ATOM    869  HD3 ILE A  56      69.273  56.921  83.935  1.00  9.50              
ATOM    870  C   ILE A  56      68.717  59.342  89.421  1.00  9.50              
ATOM    871  O   ILE A  56      67.902  58.990  90.270  1.00  9.50              
ATOM    872  N   GLN A  57      69.160  60.595  89.322  1.00  8.67              
ATOM    873  H   GLN A  57      69.832  60.800  88.591  1.00  8.67              
ATOM    874  CA  GLN A  57      68.721  61.688  90.181  1.00  8.67              
ATOM    875  HA  GLN A  57      68.025  61.294  90.925  1.00  8.67              
ATOM    876  CB  GLN A  57      69.925  62.250  90.938  1.00  8.67              
ATOM    877  HB1 GLN A  57      70.549  62.841  90.265  1.00  8.67              
ATOM    878  HB2 GLN A  57      70.520  61.418  91.309  1.00  8.67              
ATOM    879  CG  GLN A  57      69.474  63.104  92.131  1.00  8.67              
ATOM    880  HG1 GLN A  57      68.981  62.466  92.865  1.00  8.67              
ATOM    881  HG2 GLN A  57      68.768  63.866  91.799  1.00  8.67              
ATOM    882  CD  GLN A  57      70.651  63.797  92.795  1.00  8.67              
ATOM    883  OE1 GLN A  57      70.626  64.977  93.085  1.00  8.67              
ATOM    884  NE2 GLN A  57      71.729  63.104  93.059  1.00  8.67              
ATOM    885 1HE2 GLN A  57      71.799  62.138  92.794  1.00  8.67              
ATOM    886 2HE2 GLN A  57      72.533  63.613  93.380  1.00  8.67              
ATOM    887  C   GLN A  57      67.959  62.750  89.369  1.00  8.67              
ATOM    888  O   GLN A  57      68.504  63.805  89.027  1.00  8.67              
ATOM    889  N   LEU A  58      66.700  62.450  89.021  1.00  8.50              
ATOM    890  H   LEU A  58      66.323  61.560  89.313  1.00  8.50              
ATOM    891  CA  LEU A  58      65.809  63.429  88.386  1.00  8.50              
ATOM    892  HA  LEU A  58      66.340  63.823  87.519  1.00  8.50              
ATOM    893  CB  LEU A  58      64.514  62.741  87.898  1.00  8.50              
ATOM    894  HB1 LEU A  58      63.744  62.866  88.662  1.00  8.50              
ATOM    895  HB2 LEU A  58      64.683  61.671  87.768  1.00  8.50              
ATOM    896  CG  LEU A  58      64.018  63.314  86.553  1.00  8.50              
ATOM    897  HG  LEU A  58      64.105  64.399  86.568  1.00  8.50              
ATOM    898  CD1 LEU A  58      64.832  62.763  85.377  1.00  8.50              
ATOM    899 1HD1 LEU A  58      64.456  63.190  84.448  1.00  8.50              
ATOM    900 2HD1 LEU A  58      65.885  63.021  85.477  1.00  8.50              
ATOM    901 3HD1 LEU A  58      64.735  61.676  85.323  1.00  8.50              
ATOM    902  CD2 LEU A  58      62.556  62.957  86.317  1.00  8.50              
ATOM    903 1HD2 LEU A  58      62.212  63.410  85.387  1.00  8.50              
ATOM    904 2HD2 LEU A  58      62.436  61.876  86.246  1.00  8.50              
ATOM    905 3HD2 LEU A  58      61.939  63.332  87.133  1.00  8.50              
ATOM    906  C   LEU A  58      65.545  64.631  89.326  1.00  8.50              
ATOM    907  O   LEU A  58      65.945  64.614  90.492  1.00  8.50              
ATOM    908  N   ARG A  59      64.877  65.693  88.851  1.00  8.64              
ATOM    909  H   ARG A  59      64.429  65.635  87.944  1.00  8.64              
ATOM    910  CA  ARG A  59      64.817  66.960  89.598  1.00  8.64              
ATOM    911  HA  ARG A  59      64.729  66.718  90.660  1.00  8.64              
ATOM    912  CB  ARG A  59      66.155  67.734  89.364  1.00  8.64              
ATOM    913  HB1 ARG A  59      65.972  68.556  88.669  1.00  8.64              
ATOM    914  HB2 ARG A  59      66.873  67.073  88.874  1.00  8.64              
ATOM    915  CG  ARG A  59      66.861  68.292  90.627  1.00  8.64              
ATOM    916  HG1 ARG A  59      67.152  67.454  91.263  1.00  8.64              
ATOM    917  HG2 ARG A  59      66.174  68.934  91.181  1.00  8.64              
ATOM    918  CD  ARG A  59      68.121  69.107  90.241  1.00  8.64              
ATOM    919  HD1 ARG A  59      67.797  69.991  89.688  1.00  8.64              
ATOM    920  HD2 ARG A  59      68.730  68.495  89.574  1.00  8.64              
ATOM    921  NE  ARG A  59      68.969  69.512  91.395  1.00  8.64              
ATOM    922  HE  ARG A  59      69.067  68.848  92.149  1.00  8.64              
ATOM    923  CZ  ARG A  59      69.721  70.603  91.510  1.00  8.64              
ATOM    924  NH1 ARG A  59      69.738  71.562  90.635  1.00  8.64              
ATOM    925 1HH1 ARG A  59      69.118  71.522  89.850  1.00  8.64              
ATOM    926 2HH1 ARG A  59      70.275  72.390  90.834  1.00  8.64              
ATOM    927  NH2 ARG A  59      70.512  70.776  92.523  1.00  8.64              
ATOM    928 1HH2 ARG A  59      70.661  70.028  93.179  1.00  8.64              
ATOM    929 2HH2 ARG A  59      71.142  71.577  92.584  1.00  8.64              
ATOM    930  C   ARG A  59      63.613  67.862  89.267  1.00  8.64              
ATOM    931  O   ARG A  59      62.953  67.684  88.248  1.00  8.64              
ATOM    932  N   LEU A  60      63.422  68.880  90.106  1.00  8.91              
ATOM    933  H   LEU A  60      64.144  68.997  90.793  1.00  8.91              
ATOM    934  CA  LEU A  60      62.122  69.456  90.484  1.00  8.91              
ATOM    935  HA  LEU A  60      61.456  68.624  90.709  1.00  8.91              
ATOM    936  CB  LEU A  60      62.379  70.212  91.815  1.00  8.91              
ATOM    937  HB1 LEU A  60      63.151  70.959  91.625  1.00  8.91              
ATOM    938  HB2 LEU A  60      62.786  69.494  92.528  1.00  8.91              
ATOM    939  CG  LEU A  60      61.209  70.946  92.516  1.00  8.91              
ATOM    940  HG  LEU A  60      60.849  71.756  91.885  1.00  8.91              
ATOM    941  CD1 LEU A  60      60.032  70.054  92.905  1.00  8.91              
ATOM    942 1HD1 LEU A  60      59.313  70.616  93.497  1.00  8.91              
ATOM    943 2HD1 LEU A  60      59.527  69.706  92.008  1.00  8.91              
ATOM    944 3HD1 LEU A  60      60.382  69.191  93.472  1.00  8.91              
ATOM    945  CD2 LEU A  60      61.736  71.558  93.816  1.00  8.91              
ATOM    946 1HD2 LEU A  60      60.948  72.136  94.295  1.00  8.91              
ATOM    947 2HD2 LEU A  60      62.059  70.767  94.497  1.00  8.91              
ATOM    948 3HD2 LEU A  60      62.575  72.221  93.602  1.00  8.91              
ATOM    949  C   LEU A  60      61.342  70.342  89.508  1.00  8.91              
ATOM    950  O   LEU A  60      60.129  70.477  89.661  1.00  8.91              
ATOM    951  N   ALA A  61      62.000  70.938  88.520  1.00  9.12              
ATOM    952  H   ALA A  61      62.982  70.757  88.425  1.00  9.12              
ATOM    953  CA  ALA A  61      61.384  71.931  87.639  1.00  9.12              
ATOM    954  HA  ALA A  61      62.190  72.287  86.998  1.00  9.12              
ATOM    955  CB  ALA A  61      60.400  71.225  86.683  1.00  9.12              
ATOM    956  HB1 ALA A  61      60.139  71.874  85.848  1.00  9.12              
ATOM    957  HB2 ALA A  61      60.854  70.316  86.288  1.00  9.12              
ATOM    958  HB3 ALA A  61      59.493  70.955  87.221  1.00  9.12              
ATOM    959  C   ALA A  61      60.858  73.209  88.313  1.00  9.12              
ATOM    960  O   ALA A  61      61.107  73.464  89.491  1.00  9.12              
ATOM    961  N   GLY A  62      60.241  74.040  87.465  1.00  9.09              
ATOM    962  H   GLY A  62      60.055  73.655  86.554  1.00  9.09              
ATOM    963  CA  GLY A  62      59.915  75.456  87.631  1.00  9.09              
ATOM    964  HA1 GLY A  62      58.833  75.564  87.549  1.00  9.09              
ATOM    965  HA2 GLY A  62      60.361  76.009  86.805  1.00  9.09              
ATOM    966  C   GLY A  62      60.371  76.122  88.907  1.00  9.09              
ATOM    967  O   GLY A  62      61.561  76.398  89.059  1.00  9.09              
ATOM    968  N   GLN A  63      59.403  76.405  89.778  1.00  9.15              
ATOM    969  H   GLN A  63      58.448  76.243  89.480  1.00  9.15              
ATOM    970  CA  GLN A  63      59.573  76.483  91.219  1.00  9.15              
ATOM    971  HA  GLN A  63      59.914  75.501  91.554  1.00  9.15              
ATOM    972  CB  GLN A  63      60.641  77.522  91.650  1.00  9.15              
ATOM    973  HB1 GLN A  63      61.622  77.272  91.254  1.00  9.15              
ATOM    974  HB2 GLN A  63      60.766  77.444  92.730  1.00  9.15              
ATOM    975  CG  GLN A  63      60.328  78.997  91.347  1.00  9.15              
ATOM    976  HG1 GLN A  63      61.098  79.589  91.838  1.00  9.15              
ATOM    977  HG2 GLN A  63      59.367  79.249  91.789  1.00  9.15              
ATOM    978  CD  GLN A  63      60.309  79.415  89.878  1.00  9.15              
ATOM    979  OE1 GLN A  63      59.344  79.959  89.372  1.00  9.15              
ATOM    980  NE2 GLN A  63      61.372  79.220  89.136  1.00  9.15              
ATOM    981 1HE2 GLN A  63      62.007  78.482  89.411  1.00  9.15              
ATOM    982 2HE2 GLN A  63      61.232  79.444  88.169  1.00  9.15              
ATOM    983  C   GLN A  63      58.256  76.768  91.922  1.00  9.15              
ATOM    984  O   GLN A  63      57.229  77.059  91.310  1.00  9.15              
ATOM    985  N   LYS A  64      58.301  76.713  93.250  1.00  9.31              
ATOM    986  H   LYS A  64      59.177  76.502  93.702  1.00  9.31              
ATOM    987  CA  LYS A  64      57.093  76.840  94.037  1.00  9.31              
ATOM    988  HA  LYS A  64      56.299  76.355  93.462  1.00  9.31              
ATOM    989  CB  LYS A  64      57.214  76.056  95.360  1.00  9.31              
ATOM    990  HB1 LYS A  64      56.499  76.464  96.076  1.00  9.31              
ATOM    991  HB2 LYS A  64      58.216  76.167  95.779  1.00  9.31              
ATOM    992  CG  LYS A  64      56.880  74.567  95.149  1.00  9.31              
ATOM    993  HG1 LYS A  64      57.635  74.104  94.511  1.00  9.31              
ATOM    994  HG2 LYS A  64      55.910  74.489  94.654  1.00  9.31              
ATOM    995  CD  LYS A  64      56.801  73.810  96.483  1.00  9.31              
ATOM    996  HD1 LYS A  64      56.151  74.362  97.164  1.00  9.31              
ATOM    997  HD2 LYS A  64      57.798  73.738  96.921  1.00  9.31              
ATOM    998  CE  LYS A  64      56.215  72.409  96.272  1.00  9.31              
ATOM    999  HE1 LYS A  64      56.900  71.812  95.662  1.00  9.31              
ATOM   1000  HE2 LYS A  64      55.275  72.508  95.717  1.00  9.31              
ATOM   1001  NZ  LYS A  64      55.956  71.746  97.573  1.00  9.31              
ATOM   1002  HZ1 LYS A  64      55.391  72.356  98.161  1.00  9.31              
ATOM   1003  HZ2 LYS A  64      55.380  70.916  97.456  1.00  9.31              
ATOM   1004  HZ3 LYS A  64      56.807  71.503  98.060  1.00  9.31              
ATOM   1005  C   LYS A  64      56.628  78.260  94.272  1.00  9.31              
ATOM   1006  O   LYS A  64      57.394  79.181  94.577  1.00  9.31              
ATOM   1007  N   ARG A  65      55.323  78.384  94.076  1.00  9.46              
ATOM   1008  H   ARG A  65      54.808  77.536  93.878  1.00  9.46              
ATOM   1009  CA  ARG A  65      54.608  79.617  93.832  1.00  9.46              
ATOM   1010  HA  ARG A  65      54.871  80.392  94.552  1.00  9.46              
ATOM   1011  CB  ARG A  65      54.897  80.068  92.360  1.00  9.46              
ATOM   1012  HB1 ARG A  65      54.318  80.965  92.146  1.00  9.46              
ATOM   1013  HB2 ARG A  65      54.529  79.284  91.693  1.00  9.46              
ATOM   1014  CG  ARG A  65      56.312  80.411  91.890  1.00  9.46              
ATOM   1015  HG1 ARG A  65      56.283  80.590  90.813  1.00  9.46              
ATOM   1016  HG2 ARG A  65      56.992  79.581  92.058  1.00  9.46              
ATOM   1017  CD  ARG A  65      56.823  81.675  92.571  1.00  9.46              
ATOM   1018  HD1 ARG A  65      56.769  81.564  93.654  1.00  9.46              
ATOM   1019  HD2 ARG A  65      56.190  82.516  92.281  1.00  9.46              
ATOM   1020  NE  ARG A  65      58.198  81.953  92.149  1.00  9.46              
ATOM   1021  HE  ARG A  65      58.338  82.307  91.207  1.00  9.46              
ATOM   1022  CZ  ARG A  65      59.295  81.765  92.844  1.00  9.46              
ATOM   1023  NH1 ARG A  65      59.336  81.188  94.013  1.00  9.46              
ATOM   1024 1HH1 ARG A  65      58.509  80.673  94.306  1.00  9.46              
ATOM   1025 2HH1 ARG A  65      60.209  81.060  94.482  1.00  9.46              
ATOM   1026  NH2 ARG A  65      60.415  82.130  92.324  1.00  9.46              
ATOM   1027 1HH2 ARG A  65      60.394  82.528  91.390  1.00  9.46              
ATOM   1028 2HH2 ARG A  65      61.275  82.109  92.831  1.00  9.46              
ATOM   1029  C   ARG A  65      53.099  79.349  93.854  1.00  9.46              
ATOM   1030  O   ARG A  65      52.641  78.209  93.906  1.00  9.46              
ATOM   1031  N   LYS A  66      52.368  80.436  93.626  1.00 10.66              
ATOM   1032  H   LYS A  66      52.898  81.291  93.634  1.00 10.66              
ATOM   1033  CA  LYS A  66      51.071  80.508  92.943  1.00 10.66              
ATOM   1034  HA  LYS A  66      50.416  79.711  93.301  1.00 10.66              
ATOM   1035  CB  LYS A  66      50.499  81.896  93.374  1.00 10.66              
ATOM   1036  HB1 LYS A  66      51.261  82.645  93.144  1.00 10.66              
ATOM   1037  HB2 LYS A  66      50.377  81.887  94.459  1.00 10.66              
ATOM   1038  CG  LYS A  66      49.175  82.411  92.762  1.00 10.66              
ATOM   1039  HG1 LYS A  66      48.348  81.768  93.066  1.00 10.66              
ATOM   1040  HG2 LYS A  66      49.249  82.413  91.678  1.00 10.66              
ATOM   1041  CD  LYS A  66      48.879  83.870  93.154  1.00 10.66              
ATOM   1042  HD1 LYS A  66      49.765  84.470  92.934  1.00 10.66              
ATOM   1043  HD2 LYS A  66      48.664  83.939  94.222  1.00 10.66              
ATOM   1044  CE  LYS A  66      47.694  84.421  92.338  1.00 10.66              
ATOM   1045  HE1 LYS A  66      46.752  84.142  92.821  1.00 10.66              
ATOM   1046  HE2 LYS A  66      47.716  83.954  91.350  1.00 10.66              
ATOM   1047  NZ  LYS A  66      47.791  85.891  92.160  1.00 10.66              
ATOM   1048  HZ1 LYS A  66      47.155  86.255  91.449  1.00 10.66              
ATOM   1049  HZ2 LYS A  66      47.708  86.417  93.015  1.00 10.66              
ATOM   1050  HZ3 LYS A  66      48.684  86.124  91.717  1.00 10.66              
ATOM   1051  C   LYS A  66      51.154  80.431  91.418  1.00 10.66              
ATOM   1052  O   LYS A  66      52.213  80.616  90.835  1.00 10.66              
ATOM   1053  N   HIS A  67      49.984  80.228  90.807  1.00 11.24              
ATOM   1054  H   HIS A  67      49.189  80.125  91.417  1.00 11.24              
ATOM   1055  CA  HIS A  67      49.710  80.087  89.377  1.00 11.24              
ATOM   1056  HA  HIS A  67      48.636  79.920  89.275  1.00 11.24              
ATOM   1057  CB  HIS A  67      50.016  81.361  88.555  1.00 11.24              
ATOM   1058  HB1 HIS A  67      50.074  81.083  87.501  1.00 11.24              
ATOM   1059  HB2 HIS A  67      50.992  81.761  88.830  1.00 11.24              
ATOM   1060  CG  HIS A  67      48.980  82.459  88.648  1.00 11.24              
ATOM   1061  ND1 HIS A  67      47.631  82.355  88.268  1.00 11.24              
ATOM   1062  CE1 HIS A  67      47.118  83.590  88.436  1.00 11.24              
ATOM   1063  HE1 HIS A  67      46.093  83.876  88.236  1.00 11.24              
ATOM   1064  NE2 HIS A  67      48.057  84.440  88.875  1.00 11.24              
ATOM   1065  HE2 HIS A  67      47.923  85.444  89.043  1.00 11.24              
ATOM   1066  CD2 HIS A  67      49.238  83.748  89.013  1.00 11.24              
ATOM   1067  HD2 HIS A  67      50.198  84.158  89.299  1.00 11.24              
ATOM   1068  C   HIS A  67      50.335  78.839  88.772  1.00 11.24              
ATOM   1069  O   HIS A  67      49.597  77.901  88.484  1.00 11.24              
ATOM   1070  N   SER A  68      51.648  78.809  88.572  1.00 10.54              
ATOM   1071  H   SER A  68      52.210  79.573  88.933  1.00 10.54              
ATOM   1072  CA  SER A  68      52.278  77.906  87.617  1.00 10.54              
ATOM   1073  HA  SER A  68      51.529  77.206  87.262  1.00 10.54              
ATOM   1074  CB  SER A  68      52.738  78.663  86.367  1.00 10.54              
ATOM   1075  HB1 SER A  68      51.881  79.166  85.916  1.00 10.54              
ATOM   1076  HB2 SER A  68      53.141  77.948  85.648  1.00 10.54              
ATOM   1077  OG  SER A  68      53.729  79.621  86.673  1.00 10.54              
ATOM   1078  HG  SER A  68      54.424  79.143  87.157  1.00 10.54              
ATOM   1079  C   SER A  68      53.355  77.020  88.223  1.00 10.54              
ATOM   1080  O   SER A  68      54.531  77.206  87.923  1.00 10.54              
ATOM   1081  N   GLU A  69      52.955  76.091  89.105  1.00  9.37              
ATOM   1082  H   GLU A  69      51.978  75.973  89.327  1.00  9.37              
ATOM   1083  CA  GLU A  69      53.957  75.390  89.908  1.00  9.37              
ATOM   1084  HA  GLU A  69      54.626  76.179  90.260  1.00  9.37              
ATOM   1085  CB  GLU A  69      53.437  74.769  91.217  1.00  9.37              
ATOM   1086  HB1 GLU A  69      52.774  75.482  91.702  1.00  9.37              
ATOM   1087  HB2 GLU A  69      54.305  74.636  91.864  1.00  9.37              
ATOM   1088  CG  GLU A  69      52.728  73.418  91.069  1.00  9.37              
ATOM   1089  HG1 GLU A  69      53.261  72.803  90.346  1.00  9.37              
ATOM   1090  HG2 GLU A  69      51.731  73.601  90.664  1.00  9.37              
ATOM   1091  CD  GLU A  69      52.627  72.607  92.374  1.00  9.37              
ATOM   1092  OE1 GLU A  69      51.698  71.778  92.428  1.00  9.37              
ATOM   1093  OE2 GLU A  69      53.508  72.662  93.274  1.00  9.37              
ATOM   1094  C   GLU A  69      54.925  74.460  89.167  1.00  9.37              
ATOM   1095  O   GLU A  69      56.093  74.375  89.543  1.00  9.37              
ATOM   1096  N   GLY A  70      54.478  73.793  88.100  1.00  8.57              
ATOM   1097  H   GLY A  70      53.495  73.821  87.874  1.00  8.57              
ATOM   1098  CA  GLY A  70      55.357  72.936  87.303  1.00  8.57              
ATOM   1099  HA1 GLY A  70      56.198  73.545  86.970  1.00  8.57              
ATOM   1100  HA2 GLY A  70      54.843  72.590  86.412  1.00  8.57              
ATOM   1101  C   GLY A  70      55.948  71.731  88.043  1.00  8.57              
ATOM   1102  O   GLY A  70      57.012  71.263  87.647  1.00  8.57              
ATOM   1103  N   ARG A  71      55.327  71.284  89.140  1.00  9.07              
ATOM   1104  H   ARG A  71      54.397  71.640  89.310  1.00  9.07              
ATOM   1105  CA  ARG A  71      56.055  70.655  90.263  1.00  9.07              
ATOM   1106  HA  ARG A  71      57.017  71.162  90.353  1.00  9.07              
ATOM   1107  CB  ARG A  71      55.300  70.910  91.570  1.00  9.07              
ATOM   1108  HB1 ARG A  71      54.278  70.549  91.448  1.00  9.07              
ATOM   1109  HB2 ARG A  71      55.277  71.992  91.696  1.00  9.07              
ATOM   1110  CG  ARG A  71      55.931  70.301  92.846  1.00  9.07              
ATOM   1111  HG1 ARG A  71      56.145  71.113  93.541  1.00  9.07              
ATOM   1112  HG2 ARG A  71      56.880  69.820  92.613  1.00  9.07              
ATOM   1113  CD  ARG A  71      55.018  69.285  93.555  1.00  9.07              
ATOM   1114  HD1 ARG A  71      55.528  68.895  94.438  1.00  9.07              
ATOM   1115  HD2 ARG A  71      54.818  68.447  92.883  1.00  9.07              
ATOM   1116  NE  ARG A  71      53.746  69.909  93.953  1.00  9.07              
ATOM   1117  HE  ARG A  71      53.609  70.883  93.673  1.00  9.07              
ATOM   1118  CZ  ARG A  71      52.660  69.285  94.366  1.00  9.07              
ATOM   1119  NH1 ARG A  71      52.612  68.041  94.755  1.00  9.07              
ATOM   1120 1HH1 ARG A  71      53.407  67.401  94.630  1.00  9.07              
ATOM   1121 2HH1 ARG A  71      51.734  67.617  94.970  1.00  9.07              
ATOM   1122  NH2 ARG A  71      51.541  69.938  94.393  1.00  9.07              
ATOM   1123 1HH2 ARG A  71      51.553  70.790  93.823  1.00  9.07              
ATOM   1124 2HH2 ARG A  71      50.705  69.385  94.269  1.00  9.07              
ATOM   1125  C   ARG A  71      56.383  69.181  90.088  1.00  9.07              
ATOM   1126  O   ARG A  71      55.593  68.317  90.468  1.00  9.07              
ATOM   1127  N   VAL A  72      57.564  68.894  89.557  1.00  9.03              
ATOM   1128  H   VAL A  72      58.193  69.655  89.322  1.00  9.03              
ATOM   1129  CA  VAL A  72      58.018  67.522  89.348  1.00  9.03              
ATOM   1130  HA  VAL A  72      57.185  66.921  88.996  1.00  9.03              
ATOM   1131  CB  VAL A  72      59.120  67.459  88.262  1.00  9.03              
ATOM   1132  HB  VAL A  72      59.955  68.097  88.545  1.00  9.03              
ATOM   1133  CG1 VAL A  72      59.660  66.041  88.032  1.00  9.03              
ATOM   1134 1HG1 VAL A  72      60.385  66.050  87.218  1.00  9.03              
ATOM   1135 2HG1 VAL A  72      60.174  65.690  88.924  1.00  9.03              
ATOM   1136 3HG1 VAL A  72      58.849  65.357  87.790  1.00  9.03              
ATOM   1137  CG2 VAL A  72      58.576  67.933  86.908  1.00  9.03              
ATOM   1138 1HG2 VAL A  72      59.368  67.909  86.160  1.00  9.03              
ATOM   1139 2HG2 VAL A  72      57.754  67.292  86.589  1.00  9.03              
ATOM   1140 3HG2 VAL A  72      58.218  68.957  86.987  1.00  9.03              
ATOM   1141  C   VAL A  72      58.515  66.888  90.639  1.00  9.03              
ATOM   1142  O   VAL A  72      59.482  67.344  91.237  1.00  9.03              
ATOM   1143  N   GLU A  73      57.851  65.820  91.065  1.00  8.48              
ATOM   1144  H   GLU A  73      57.012  65.543  90.578  1.00  8.48              
ATOM   1145  CA  GLU A  73      58.239  65.069  92.262  1.00  8.48              
ATOM   1146  HA  GLU A  73      58.514  65.809  93.000  1.00  8.48              
ATOM   1147  CB  GLU A  73      57.014  64.327  92.845  1.00  8.48              
ATOM   1148  HB1 GLU A  73      57.264  63.956  93.839  1.00  8.48              
ATOM   1149  HB2 GLU A  73      56.739  63.487  92.208  1.00  8.48              
ATOM   1150  CG  GLU A  73      55.844  65.340  92.946  1.00  8.48              
ATOM   1151  HG1 GLU A  73      55.490  65.586  91.944  1.00  8.48              
ATOM   1152  HG2 GLU A  73      56.235  66.265  93.379  1.00  8.48              
ATOM   1153  CD  GLU A  73      54.618  64.921  93.763  1.00  8.48              
ATOM   1154  OE1 GLU A  73      54.098  63.802  93.567  1.00  8.48              
ATOM   1155  OE2 GLU A  73      54.144  65.801  94.523  1.00  8.48              
ATOM   1156  C   GLU A  73      59.528  64.266  92.022  1.00  8.48              
ATOM   1157  O   GLU A  73      59.931  64.056  90.878  1.00  8.48              
ATOM   1158  N   VAL A  74      60.241  63.948  93.105  1.00  8.48              
ATOM   1159  H   VAL A  74      59.784  63.941  94.005  1.00  8.48              
ATOM   1160  CA  VAL A  74      61.672  63.598  93.095  1.00  8.48              
ATOM   1161  HA  VAL A  74      61.939  63.224  92.106  1.00  8.48              
ATOM   1162  CB  VAL A  74      62.549  64.844  93.424  1.00  8.48              
ATOM   1163  HB  VAL A  74      62.407  65.111  94.471  1.00  8.48              
ATOM   1164  CG1 VAL A  74      64.052  64.613  93.194  1.00  8.48              
ATOM   1165 1HG1 VAL A  74      64.207  64.095  92.249  1.00  8.48              
ATOM   1166 2HG1 VAL A  74      64.590  65.560  93.177  1.00  8.48              
ATOM   1167 3HG1 VAL A  74      64.479  64.036  94.014  1.00  8.48              
ATOM   1168  CG2 VAL A  74      62.181  66.071  92.577  1.00  8.48              
ATOM   1169 1HG2 VAL A  74      62.863  66.897  92.771  1.00  8.48              
ATOM   1170 2HG2 VAL A  74      62.195  65.817  91.517  1.00  8.48              
ATOM   1171 3HG2 VAL A  74      61.184  66.412  92.848  1.00  8.48              
ATOM   1172  C   VAL A  74      61.878  62.464  94.110  1.00  8.48              
ATOM   1173  O   VAL A  74      60.983  62.071  94.860  1.00  8.48              
ATOM   1174  N   TYR A  75      63.079  61.910  94.110  1.00  8.39              
ATOM   1175  H   TYR A  75      63.756  62.317  93.484  1.00  8.39              
ATOM   1176  CA  TYR A  75      63.518  60.764  94.892  1.00  8.39              
ATOM   1177  HA  TYR A  75      62.948  59.897  94.569  1.00  8.39              
ATOM   1178  CB  TYR A  75      64.982  60.565  94.459  1.00  8.39              
ATOM   1179  HB1 TYR A  75      65.594  61.342  94.922  1.00  8.39              
ATOM   1180  HB2 TYR A  75      65.058  60.714  93.380  1.00  8.39              
ATOM   1181  CG  TYR A  75      65.599  59.220  94.757  1.00  8.39              
ATOM   1182  CD1 TYR A  75      65.637  58.225  93.759  1.00  8.39              
ATOM   1183  HD1 TYR A  75      65.189  58.404  92.790  1.00  8.39              
ATOM   1184  CE1 TYR A  75      66.289  57.003  94.012  1.00  8.39              
ATOM   1185  HE1 TYR A  75      66.334  56.234  93.257  1.00  8.39              
ATOM   1186  CZ  TYR A  75      66.891  56.771  95.266  1.00  8.39              
ATOM   1187  OH  TYR A  75      67.528  55.595  95.494  1.00  8.39              
ATOM   1188  HH  TYR A  75      67.719  55.464  96.458  1.00  8.39              
ATOM   1189  CE2 TYR A  75      66.850  57.772  96.258  1.00  8.39              
ATOM   1190  HE2 TYR A  75      67.319  57.599  97.211  1.00  8.39              
ATOM   1191  CD2 TYR A  75      66.211  58.997  96.003  1.00  8.39              
ATOM   1192  HD2 TYR A  75      66.196  59.768  96.763  1.00  8.39              
ATOM   1193  C   TYR A  75      63.395  60.851  96.419  1.00  8.39              
ATOM   1194  O   TYR A  75      63.824  61.826  97.032  1.00  8.39              
ATOM   1195  N   TYR A  76      62.954  59.742  97.022  1.00  8.40              
ATOM   1196  H   TYR A  76      62.602  58.981  96.448  1.00  8.40              
ATOM   1197  CA  TYR A  76      63.298  59.352  98.394  1.00  8.40              
ATOM   1198  HA  TYR A  76      64.087  60.017  98.749  1.00  8.40              
ATOM   1199  CB  TYR A  76      62.110  59.518  99.357  1.00  8.40              
ATOM   1200  HB1 TYR A  76      61.759  60.549  99.293  1.00  8.40              
ATOM   1201  HB2 TYR A  76      62.479  59.376 100.374  1.00  8.40              
ATOM   1202  CG  TYR A  76      60.924  58.596  99.138  1.00  8.40              
ATOM   1203  CD1 TYR A  76      60.661  57.547 100.042  1.00  8.40              
ATOM   1204  HD1 TYR A  76      61.289  57.408 100.912  1.00  8.40              
ATOM   1205  CE1 TYR A  76      59.570  56.683  99.821  1.00  8.40              
ATOM   1206  HE1 TYR A  76      59.353  55.880 100.508  1.00  8.40              
ATOM   1207  CZ  TYR A  76      58.751  56.853  98.686  1.00  8.40              
ATOM   1208  OH  TYR A  76      57.736  55.982  98.445  1.00  8.40              
ATOM   1209  HH  TYR A  76      57.288  56.195  97.626  1.00  8.40              
ATOM   1210  CE2 TYR A  76      58.994  57.924  97.802  1.00  8.40              
ATOM   1211  HE2 TYR A  76      58.379  58.061  96.927  1.00  8.40              
ATOM   1212  CD2 TYR A  76      60.064  58.805  98.043  1.00  8.40              
ATOM   1213  HD2 TYR A  76      60.250  59.623  97.358  1.00  8.40              
ATOM   1214  C   TYR A  76      63.913  57.938  98.336  1.00  8.40              
ATOM   1215  O   TYR A  76      63.698  57.223  97.369  1.00  8.40              
ATOM   1216  N   ASP A  77      64.704  57.487  99.311  1.00  8.91              
ATOM   1217  H   ASP A  77      64.945  58.074 100.093  1.00  8.91              
ATOM   1218  CA  ASP A  77      65.349  56.161  99.189  1.00  8.91              
ATOM   1219  HA  ASP A  77      65.595  56.003  98.138  1.00  8.91              
ATOM   1220  CB  ASP A  77      66.693  56.149  99.982  1.00  8.91              
ATOM   1221  HB1 ASP A  77      66.608  55.465 100.827  1.00  8.91              
ATOM   1222  HB2 ASP A  77      66.855  57.141 100.409  1.00  8.91              
ATOM   1223  CG  ASP A  77      67.965  55.784  99.174  1.00  8.91              
ATOM   1224  OD1 ASP A  77      67.862  55.304  98.021  1.00  8.91              
ATOM   1225  OD2 ASP A  77      69.081  56.082  99.663  1.00  8.91              
ATOM   1226  C   ASP A  77      64.429  54.975  99.562  1.00  8.91              
ATOM   1227  O   ASP A  77      64.877  53.838  99.662  1.00  8.91              
ATOM   1228  N   GLY A  78      63.125  55.231  99.740  1.00  8.85              
ATOM   1229  H   GLY A  78      62.835  56.191  99.660  1.00  8.85              
ATOM   1230  CA  GLY A  78      62.096  54.195  99.587  1.00  8.85              
ATOM   1231  HA1 GLY A  78      61.163  54.531 100.033  1.00  8.85              
ATOM   1232  HA2 GLY A  78      62.414  53.277 100.083  1.00  8.85              
ATOM   1233  C   GLY A  78      61.853  53.886  98.108  1.00  8.85              
ATOM   1234  O   GLY A  78      61.751  52.724  97.721  1.00  8.85              
ATOM   1235  N   GLN A  79      61.805  54.939  97.284  1.00  8.39              
ATOM   1236  H   GLN A  79      62.016  55.852  97.666  1.00  8.39              
ATOM   1237  CA  GLN A  79      61.656  54.907  95.835  1.00  8.39              
ATOM   1238  HA  GLN A  79      62.412  54.249  95.405  1.00  8.39              
ATOM   1239  CB  GLN A  79      60.228  54.382  95.511  1.00  8.39              
ATOM   1240  HB1 GLN A  79      59.514  55.184  95.710  1.00  8.39              
ATOM   1241  HB2 GLN A  79      59.965  53.562  96.178  1.00  8.39              
ATOM   1242  CG  GLN A  79      60.017  53.858  94.080  1.00  8.39              
ATOM   1243  HG1 GLN A  79      60.568  52.925  93.957  1.00  8.39              
ATOM   1244  HG2 GLN A  79      60.388  54.568  93.346  1.00  8.39              
ATOM   1245  CD  GLN A  79      58.542  53.611  93.774  1.00  8.39              
ATOM   1246  OE1 GLN A  79      58.057  52.493  93.756  1.00  8.39              
ATOM   1247  NE2 GLN A  79      57.773  54.646  93.507  1.00  8.39              
ATOM   1248 1HE2 GLN A  79      58.176  55.581  93.526  1.00  8.39              
ATOM   1249 2HE2 GLN A  79      56.817  54.465  93.264  1.00  8.39              
ATOM   1250  C   GLN A  79      61.775  56.325  95.240  1.00  8.39              
ATOM   1251  O   GLN A  79      61.487  57.341  95.880  1.00  8.39              
ATOM   1252  N   TRP A  80      62.036  56.409  93.936  1.00  8.51              
ATOM   1253  H   TRP A  80      62.304  55.570  93.447  1.00  8.51              
ATOM   1254  CA  TRP A  80      61.555  57.546  93.141  1.00  8.51              
ATOM   1255  HA  TRP A  80      62.192  58.408  93.320  1.00  8.51              
ATOM   1256  CB  TRP A  80      61.611  57.171  91.644  1.00  8.51              
ATOM   1257  HB1 TRP A  80      60.629  57.340  91.197  1.00  8.51              
ATOM   1258  HB2 TRP A  80      61.789  56.100  91.545  1.00  8.51              
ATOM   1259  CG  TRP A  80      62.589  57.887  90.765  1.00  8.51              
ATOM   1260  CD1 TRP A  80      62.708  59.228  90.629  1.00  8.51              
ATOM   1261  HD1 TRP A  80      62.118  59.961  91.171  1.00  8.51              
ATOM   1262  NE1 TRP A  80      63.605  59.513  89.616  1.00  8.51              
ATOM   1263  HE1 TRP A  80      63.747  60.438  89.241  1.00  8.51              
ATOM   1264  CE2 TRP A  80      64.078  58.364  89.016  1.00  8.51              
ATOM   1265  CZ2 TRP A  80      64.912  58.133  87.913  1.00  8.51              
ATOM   1266  HZ2 TRP A  80      65.315  58.958  87.347  1.00  8.51              
ATOM   1267  CH2 TRP A  80      65.134  56.811  87.490  1.00  8.51              
ATOM   1268  HH2 TRP A  80      65.707  56.614  86.594  1.00  8.51              
ATOM   1269  CZ3 TRP A  80      64.539  55.742  88.182  1.00  8.51              
ATOM   1270  HZ3 TRP A  80      64.653  54.736  87.805  1.00  8.51              
ATOM   1271  CE3 TRP A  80      63.711  55.986  89.296  1.00  8.51              
ATOM   1272  HE3 TRP A  80      63.199  55.163  89.768  1.00  8.51              
ATOM   1273  CD2 TRP A  80      63.457  57.304  89.740  1.00  8.51              
ATOM   1274  C   TRP A  80      60.086  57.932  93.482  1.00  8.51              
ATOM   1275  O   TRP A  80      59.235  57.055  93.655  1.00  8.51              
ATOM   1276  N   GLY A  81      59.729  59.215  93.390  1.00  8.63              
ATOM   1277  H   GLY A  81      60.437  59.938  93.352  1.00  8.63              
ATOM   1278  CA  GLY A  81      58.480  59.505  92.655  1.00  8.63              
ATOM   1279  HA1 GLY A  81      57.725  59.904  93.333  1.00  8.63              
ATOM   1280  HA2 GLY A  81      58.085  58.621  92.151  1.00  8.63              
ATOM   1281  C   GLY A  81      58.835  60.564  91.614  1.00  8.63              
ATOM   1282  O   GLY A  81      59.840  61.257  91.756  1.00  8.63              
ATOM   1283  N   THR A  82      58.075  60.599  90.532  1.00  8.53              
ATOM   1284  H   THR A  82      57.271  59.981  90.501  1.00  8.53              
ATOM   1285  CA  THR A  82      58.330  61.321  89.276  1.00  8.53              
ATOM   1286  HA  THR A  82      58.511  62.378  89.474  1.00  8.53              
ATOM   1287  CB  THR A  82      59.550  60.709  88.561  1.00  8.53              
ATOM   1288  HB  THR A  82      60.408  60.772  89.231  1.00  8.53              
ATOM   1289  CG2 THR A  82      59.404  59.252  88.124  1.00  8.53              
ATOM   1290 1HG2 THR A  82      60.348  58.897  87.707  1.00  8.53              
ATOM   1291 2HG2 THR A  82      59.153  58.625  88.979  1.00  8.53              
ATOM   1292 3HG2 THR A  82      58.626  59.155  87.365  1.00  8.53              
ATOM   1293  OG1 THR A  82      59.863  61.442  87.415  1.00  8.53              
ATOM   1294  HG1 THR A  82      60.164  60.801  86.758  1.00  8.53              
ATOM   1295  C   THR A  82      57.007  61.143  88.490  1.00  8.53              
ATOM   1296  O   THR A  82      56.315  60.139  88.686  1.00  8.53              
ATOM   1297  N   VAL A  83      56.550  62.129  87.713  1.00  8.55              
ATOM   1298  H   VAL A  83      57.185  62.876  87.474  1.00  8.55              
ATOM   1299  CA  VAL A  83      55.086  62.389  87.624  1.00  8.55              
ATOM   1300  HA  VAL A  83      54.568  61.620  88.198  1.00  8.55              
ATOM   1301  CB  VAL A  83      54.690  63.698  88.326  1.00  8.55              
ATOM   1302  HB  VAL A  83      53.663  63.953  88.063  1.00  8.55              
ATOM   1303  CG1 VAL A  83      54.744  63.501  89.843  1.00  8.55              
ATOM   1304 1HG1 VAL A  83      54.341  64.383  90.341  1.00  8.55              
ATOM   1305 2HG1 VAL A  83      54.129  62.650  90.135  1.00  8.55              
ATOM   1306 3HG1 VAL A  83      55.765  63.325  90.173  1.00  8.55              
ATOM   1307  CG2 VAL A  83      55.602  64.883  87.990  1.00  8.55              
ATOM   1308 1HG2 VAL A  83      55.237  65.754  88.528  1.00  8.55              
ATOM   1309 2HG2 VAL A  83      56.627  64.685  88.297  1.00  8.55              
ATOM   1310 3HG2 VAL A  83      55.565  65.079  86.919  1.00  8.55              
ATOM   1311  C   VAL A  83      54.451  62.245  86.226  1.00  8.55              
ATOM   1312  O   VAL A  83      54.222  63.231  85.534  1.00  8.55              
ATOM   1313  N   CYS A  84      54.224  60.987  85.838  1.00  8.61              
ATOM   1314  H   CYS A  84      54.474  60.277  86.511  1.00  8.61              
ATOM   1315  CA  CYS A  84      54.067  60.469  84.467  1.00  8.61              
ATOM   1316  HA  CYS A  84      54.946  60.782  83.917  1.00  8.61              
ATOM   1317  CB  CYS A  84      54.121  58.928  84.550  1.00  8.61              
ATOM   1318  HB1 CYS A  84      54.287  58.522  83.549  1.00  8.61              
ATOM   1319  HB2 CYS A  84      53.162  58.552  84.914  1.00  8.61              
ATOM   1320  SG  CYS A  84      55.451  58.337  85.645  1.00  8.61              
ATOM   1321  HG  CYS A  84      56.409  59.152  85.168  1.00  8.61              
ATOM   1322  C   CYS A  84      52.829  60.854  83.619  1.00  8.61              
ATOM   1323  O   CYS A  84      51.829  61.332  84.149  1.00  8.61              
ATOM   1324  N   ASP A  85      52.873  60.553  82.306  1.00  8.73              
ATOM   1325  H   ASP A  85      53.773  60.303  81.926  1.00  8.73              
ATOM   1326  CA  ASP A  85      51.850  60.993  81.333  1.00  8.73              
ATOM   1327  HA  ASP A  85      51.790  62.071  81.492  1.00  8.73              
ATOM   1328  CB  ASP A  85      52.307  60.867  79.851  1.00  8.73              
ATOM   1329  HB1 ASP A  85      52.140  59.840  79.520  1.00  8.73              
ATOM   1330  HB2 ASP A  85      53.383  61.048  79.809  1.00  8.73              
ATOM   1331  CG  ASP A  85      51.630  61.857  78.847  1.00  8.73              
ATOM   1332  OD1 ASP A  85      51.841  63.091  78.937  1.00  8.73              
ATOM   1333  OD2 ASP A  85      50.993  61.423  77.854  1.00  8.73              
ATOM   1334  C   ASP A  85      50.390  60.543  81.513  1.00  8.73              
ATOM   1335  O   ASP A  85      49.489  61.224  81.019  1.00  8.73              
ATOM   1336  N   ASP A  86      50.133  59.404  82.155  1.00  8.82              
ATOM   1337  H   ASP A  86      50.860  58.938  82.670  1.00  8.82              
ATOM   1338  CA  ASP A  86      48.855  58.708  81.991  1.00  8.82              
ATOM   1339  HA  ASP A  86      48.050  59.445  81.984  1.00  8.82              
ATOM   1340  CB  ASP A  86      48.891  57.995  80.610  1.00  8.82              
ATOM   1341  HB1 ASP A  86      49.369  57.020  80.723  1.00  8.82              
ATOM   1342  HB2 ASP A  86      49.506  58.568  79.913  1.00  8.82              
ATOM   1343  CG  ASP A  86      47.528  57.804  79.926  1.00  8.82              
ATOM   1344  OD1 ASP A  86      47.529  57.346  78.757  1.00  8.82              
ATOM   1345  OD2 ASP A  86      46.479  58.082  80.554  1.00  8.82              
ATOM   1346  C   ASP A  86      48.556  57.697  83.105  1.00  8.82              
ATOM   1347  O   ASP A  86      49.401  57.427  83.960  1.00  8.82              
ATOM   1348  N   ASP A  87      47.360  57.105  83.034  1.00  9.28              
ATOM   1349  H   ASP A  87      46.787  57.412  82.248  1.00  9.28              
ATOM   1350  CA  ASP A  87      46.905  55.883  83.722  1.00  9.28              
ATOM   1351  HA  ASP A  87      45.924  55.631  83.316  1.00  9.28              
ATOM   1352  CB  ASP A  87      47.852  54.732  83.323  1.00  9.28              
ATOM   1353  HB1 ASP A  87      48.830  54.929  83.761  1.00  9.28              
ATOM   1354  HB2 ASP A  87      47.965  54.736  82.237  1.00  9.28              
ATOM   1355  CG  ASP A  87      47.423  53.322  83.741  1.00  9.28              
ATOM   1356  OD1 ASP A  87      46.219  53.005  83.651  1.00  9.28              
ATOM   1357  OD2 ASP A  87      48.339  52.526  84.069  1.00  9.28              
ATOM   1358  C   ASP A  87      46.708  55.959  85.249  1.00  9.28              
ATOM   1359  O   ASP A  87      45.770  55.387  85.807  1.00  9.28              
ATOM   1360  N   PHE A  88      47.600  56.647  85.956  1.00  9.38              
ATOM   1361  H   PHE A  88      48.339  57.117  85.440  1.00  9.38              
ATOM   1362  CA  PHE A  88      47.813  56.373  87.370  1.00  9.38              
ATOM   1363  HA  PHE A  88      47.626  55.311  87.536  1.00  9.38              
ATOM   1364  CB  PHE A  88      49.288  56.663  87.714  1.00  9.38              
ATOM   1365  HB1 PHE A  88      49.430  56.508  88.784  1.00  9.38              
ATOM   1366  HB2 PHE A  88      49.472  57.721  87.519  1.00  9.38              
ATOM   1367  CG  PHE A  88      50.367  55.852  87.004  1.00  9.38              
ATOM   1368  CD1 PHE A  88      51.675  56.375  86.949  1.00  9.38              
ATOM   1369  HD1 PHE A  88      51.885  57.345  87.376  1.00  9.38              
ATOM   1370  CE1 PHE A  88      52.710  55.646  86.337  1.00  9.38              
ATOM   1371  HE1 PHE A  88      53.708  56.056  86.288  1.00  9.38              
ATOM   1372  CZ  PHE A  88      52.445  54.388  85.770  1.00  9.38              
ATOM   1373  HZ  PHE A  88      53.235  53.840  85.274  1.00  9.38              
ATOM   1374  CE2 PHE A  88      51.145  53.857  85.825  1.00  9.38              
ATOM   1375  HE2 PHE A  88      50.920  52.904  85.363  1.00  9.38              
ATOM   1376  CD2 PHE A  88      50.110  54.584  86.440  1.00  9.38              
ATOM   1377  HD2 PHE A  88      49.116  54.160  86.440  1.00  9.38              
ATOM   1378  C   PHE A  88      46.919  57.134  88.350  1.00  9.38              
ATOM   1379  O   PHE A  88      46.495  58.269  88.142  1.00  9.38              
ATOM   1380  N   SER A  89      46.749  56.509  89.520  1.00  8.87              
ATOM   1381  H   SER A  89      47.148  55.589  89.604  1.00  8.87              
ATOM   1382  CA  SER A  89      46.192  57.120  90.726  1.00  8.87              
ATOM   1383  HA  SER A  89      45.163  57.419  90.523  1.00  8.87              
ATOM   1384  CB  SER A  89      46.194  56.098  91.873  1.00  8.87              
ATOM   1385  HB1 SER A  89      47.203  55.701  91.991  1.00  8.87              
ATOM   1386  HB2 SER A  89      45.520  55.274  91.630  1.00  8.87              
ATOM   1387  OG  SER A  89      45.794  56.691  93.102  1.00  8.87              
ATOM   1388  HG  SER A  89      46.415  56.391  93.797  1.00  8.87              
ATOM   1389  C   SER A  89      46.977  58.335  91.203  1.00  8.87              
ATOM   1390  O   SER A  89      48.211  58.316  91.263  1.00  8.87              
ATOM   1391  N   ILE A  90      46.246  59.357  91.667  1.00  8.90              
ATOM   1392  H   ILE A  90      45.242  59.306  91.616  1.00  8.90              
ATOM   1393  CA  ILE A  90      46.877  60.603  92.105  1.00  8.90              
ATOM   1394  HA  ILE A  90      47.615  60.787  91.323  1.00  8.90              
ATOM   1395  CB  ILE A  90      45.976  61.860  92.026  1.00  8.90              
ATOM   1396  HB  ILE A  90      46.638  62.686  91.759  1.00  8.90              
ATOM   1397  CG2 ILE A  90      44.953  61.772  90.874  1.00  8.90              
ATOM   1398 1HG2 ILE A  90      44.484  62.745  90.725  1.00  8.90              
ATOM   1399 2HG2 ILE A  90      45.467  61.498  89.950  1.00  8.90              
ATOM   1400 3HG2 ILE A  90      44.181  61.037  91.095  1.00  8.90              
ATOM   1401  CG1 ILE A  90      45.281  62.250  93.346  1.00  8.90              
ATOM   1402 1HG1 ILE A  90      45.238  61.391  94.016  1.00  8.90              
ATOM   1403 2HG1 ILE A  90      44.264  62.564  93.132  1.00  8.90              
ATOM   1404  CD1 ILE A  90      45.974  63.426  94.048  1.00  8.90              
ATOM   1405  HD1 ILE A  90      46.032  64.282  93.373  1.00  8.90              
ATOM   1406  HD2 ILE A  90      45.398  63.723  94.922  1.00  8.90              
ATOM   1407  HD3 ILE A  90      46.977  63.150  94.369  1.00  8.90              
ATOM   1408  C   ILE A  90      47.746  60.487  93.365  1.00  8.90              
ATOM   1409  O   ILE A  90      48.597  61.334  93.619  1.00  8.90              
ATOM   1410  N   HIS A  91      47.630  59.395  94.123  1.00  9.13              
ATOM   1411  H   HIS A  91      46.951  58.696  93.856  1.00  9.13              
ATOM   1412  CA  HIS A  91      48.392  59.205  95.363  1.00  9.13              
ATOM   1413  HA  HIS A  91      48.340  60.145  95.912  1.00  9.13              
ATOM   1414  CB  HIS A  91      47.706  58.137  96.233  1.00  9.13              
ATOM   1415  HB1 HIS A  91      46.623  58.194  96.112  1.00  9.13              
ATOM   1416  HB2 HIS A  91      47.924  58.362  97.278  1.00  9.13              
ATOM   1417  CG  HIS A  91      48.165  56.728  95.955  1.00  9.13              
ATOM   1418  ND1 HIS A  91      47.944  56.011  94.776  1.00  9.13              
ATOM   1419  CE1 HIS A  91      48.586  54.842  94.934  1.00  9.13              
ATOM   1420  HE1 HIS A  91      48.612  54.051  94.195  1.00  9.13              
ATOM   1421  NE2 HIS A  91      49.185  54.792  96.136  1.00  9.13              
ATOM   1422  HE2 HIS A  91      49.730  54.019  96.494  1.00  9.13              
ATOM   1423  CD2 HIS A  91      48.937  55.977  96.790  1.00  9.13              
ATOM   1424  HD2 HIS A  91      49.306  56.283  97.761  1.00  9.13              
ATOM   1425  C   HIS A  91      49.892  58.903  95.221  1.00  9.13              
ATOM   1426  O   HIS A  91      50.596  58.927  96.228  1.00  9.13              
ATOM   1427  N   ALA A  92      50.370  58.638  94.004  1.00  9.36              
ATOM   1428  H   ALA A  92      49.707  58.551  93.243  1.00  9.36              
ATOM   1429  CA  ALA A  92      51.799  58.594  93.674  1.00  9.36              
ATOM   1430  HA  ALA A  92      52.387  58.748  94.580  1.00  9.36              
ATOM   1431  CB  ALA A  92      52.121  57.194  93.135  1.00  9.36              
ATOM   1432  HB1 ALA A  92      53.186  57.127  92.907  1.00  9.36              
ATOM   1433  HB2 ALA A  92      51.869  56.442  93.883  1.00  9.36              
ATOM   1434  HB3 ALA A  92      51.552  57.007  92.224  1.00  9.36              
ATOM   1435  C   ALA A  92      52.205  59.709  92.708  1.00  9.36              
ATOM   1436  O   ALA A  92      53.380  59.819  92.370  1.00  9.36              
ATOM   1437  N   ALA A  93      51.230  60.517  92.281  1.00  9.18              
ATOM   1438  H   ALA A  93      50.301  60.400  92.657  1.00  9.18              
ATOM   1439  CA  ALA A  93      51.412  61.624  91.371  1.00  9.18              
ATOM   1440  HA  ALA A  93      52.356  62.119  91.611  1.00  9.18              
ATOM   1441  CB  ALA A  93      51.510  61.083  89.933  1.00  9.18              
ATOM   1442  HB1 ALA A  93      51.660  61.914  89.242  1.00  9.18              
ATOM   1443  HB2 ALA A  93      52.351  60.395  89.845  1.00  9.18              
ATOM   1444  HB3 ALA A  93      50.588  60.563  89.666  1.00  9.18              
ATOM   1445  C   ALA A  93      50.297  62.660  91.485  1.00  9.18              
ATOM   1446  O   ALA A  93      49.214  62.530  90.909  1.00  9.18              
ATOM   1447  N   HIS A  94      50.607  63.743  92.186  1.00 10.88              
ATOM   1448  H   HIS A  94      51.514  63.768  92.641  1.00 10.88              
ATOM   1449  CA  HIS A  94      49.940  65.010  91.928  1.00 10.88              
ATOM   1450  HA  HIS A  94      48.885  64.927  92.191  1.00 10.88              
ATOM   1451  CB  HIS A  94      50.601  66.067  92.824  1.00 10.88              
ATOM   1452  HB1 HIS A  94      51.685  65.945  92.776  1.00 10.88              
ATOM   1453  HB2 HIS A  94      50.290  65.904  93.856  1.00 10.88              
ATOM   1454  CG  HIS A  94      50.289  67.486  92.431  1.00 10.88              
ATOM   1455  ND1 HIS A  94      49.302  68.297  92.994  1.00 10.88              
ATOM   1456  CE1 HIS A  94      49.362  69.457  92.315  1.00 10.88              
ATOM   1457  HE1 HIS A  94      48.740  70.322  92.510  1.00 10.88              
ATOM   1458  NE2 HIS A  94      50.378  69.434  91.437  1.00 10.88              
ATOM   1459  HE2 HIS A  94      50.734  70.244  90.942  1.00 10.88              
ATOM   1460  CD2 HIS A  94      50.968  68.198  91.488  1.00 10.88              
ATOM   1461  HD2 HIS A  94      51.801  67.838  90.896  1.00 10.88              
ATOM   1462  C   HIS A  94      50.059  65.369  90.454  1.00 10.88              
ATOM   1463  O   HIS A  94      51.133  65.320  89.857  1.00 10.88              
ATOM   1464  N   VAL A  95      48.925  65.749  89.890  1.00  8.69              
ATOM   1465  H   VAL A  95      48.127  65.843  90.495  1.00  8.69              
ATOM   1466  CA  VAL A  95      48.731  66.083  88.486  1.00  8.69              
ATOM   1467  HA  VAL A  95      49.701  66.277  88.025  1.00  8.69              
ATOM   1468  CB  VAL A  95      48.081  64.898  87.721  1.00  8.69              
ATOM   1469  HB  VAL A  95      47.741  65.243  86.746  1.00  8.69              
ATOM   1470  CG1 VAL A  95      49.110  63.794  87.448  1.00  8.69              
ATOM   1471 1HG1 VAL A  95      48.662  63.013  86.832  1.00  8.69              
ATOM   1472 2HG1 VAL A  95      49.969  64.205  86.915  1.00  8.69              
ATOM   1473 3HG1 VAL A  95      49.455  63.355  88.383  1.00  8.69              
ATOM   1474  CG2 VAL A  95      46.866  64.291  88.442  1.00  8.69              
ATOM   1475 1HG2 VAL A  95      46.388  63.557  87.792  1.00  8.69              
ATOM   1476 2HG2 VAL A  95      47.184  63.789  89.357  1.00  8.69              
ATOM   1477 3HG2 VAL A  95      46.148  65.074  88.684  1.00  8.69              
ATOM   1478  C   VAL A  95      47.954  67.402  88.417  1.00  8.69              
ATOM   1479  O   VAL A  95      47.933  68.188  89.362  1.00  8.69              
ATOM   1480  N   VAL A  96      47.432  67.733  87.248  1.00  8.94              
ATOM   1481  H   VAL A  96      47.272  66.981  86.596  1.00  8.94              
ATOM   1482  CA  VAL A  96      47.662  69.044  86.630  1.00  8.94              
ATOM   1483  HA  VAL A  96      48.290  69.668  87.267  1.00  8.94              
ATOM   1484  CB  VAL A  96      48.343  68.794  85.266  1.00  8.94              
ATOM   1485  HB  VAL A  96      47.576  68.484  84.571  1.00  8.94              
ATOM   1486  CG1 VAL A  96      49.075  70.016  84.708  1.00  8.94              
ATOM   1487 1HG1 VAL A  96      49.461  69.793  83.715  1.00  8.94              
ATOM   1488 2HG1 VAL A  96      48.405  70.867  84.610  1.00  8.94              
ATOM   1489 3HG1 VAL A  96      49.903  70.255  85.368  1.00  8.94              
ATOM   1490  CG2 VAL A  96      49.352  67.648  85.287  1.00  8.94              
ATOM   1491 1HG2 VAL A  96      49.883  67.626  84.342  1.00  8.94              
ATOM   1492 2HG2 VAL A  96      50.053  67.768  86.109  1.00  8.94              
ATOM   1493 3HG2 VAL A  96      48.851  66.687  85.370  1.00  8.94              
ATOM   1494  C   VAL A  96      46.331  69.705  86.355  1.00  8.94              
ATOM   1495  O   VAL A  96      45.278  69.077  86.212  1.00  8.94              
ATOM   1496  N   CYS A  97      46.405  71.011  86.232  1.00  9.36              
ATOM   1497  H   CYS A  97      47.329  71.419  86.240  1.00  9.36              
ATOM   1498  CA  CYS A  97      45.215  71.843  86.003  1.00  9.36              
ATOM   1499  HA  CYS A  97      44.492  71.667  86.801  1.00  9.36              
ATOM   1500  CB  CYS A  97      45.718  73.306  86.114  1.00  9.36              
ATOM   1501  HB1 CYS A  97      46.801  73.313  86.018  1.00  9.36              
ATOM   1502  HB2 CYS A  97      45.492  73.684  87.111  1.00  9.36              
ATOM   1503  SG  CYS A  97      45.080  74.478  84.871  1.00  9.36              
ATOM   1504  HG  CYS A  97      45.218  73.645  83.823  1.00  9.36              
ATOM   1505  C   CYS A  97      44.539  71.502  84.657  1.00  9.36              
ATOM   1506  O   CYS A  97      45.056  71.838  83.586  1.00  9.36              
ATOM   1507  N   ARG A  98      43.362  70.864  84.739  1.00  9.51              
ATOM   1508  H   ARG A  98      43.075  70.559  85.657  1.00  9.51              
ATOM   1509  CA  ARG A  98      42.625  70.296  83.597  1.00  9.51              
ATOM   1510  HA  ARG A  98      41.876  69.624  84.022  1.00  9.51              
ATOM   1511  CB  ARG A  98      41.886  71.416  82.841  1.00  9.51              
ATOM   1512  HB1 ARG A  98      42.559  71.908  82.137  1.00  9.51              
ATOM   1513  HB2 ARG A  98      41.586  72.165  83.574  1.00  9.51              
ATOM   1514  CG  ARG A  98      40.641  70.892  82.097  1.00  9.51              
ATOM   1515  HG1 ARG A  98      40.221  70.035  82.624  1.00  9.51              
ATOM   1516  HG2 ARG A  98      40.934  70.563  81.099  1.00  9.51              
ATOM   1517  CD  ARG A  98      39.547  71.967  81.984  1.00  9.51              
ATOM   1518  HD1 ARG A  98      38.720  71.564  81.396  1.00  9.51              
ATOM   1519  HD2 ARG A  98      39.962  72.829  81.462  1.00  9.51              
ATOM   1520  NE  ARG A  98      39.051  72.354  83.323  1.00  9.51              
ATOM   1521  HE  ARG A  98      39.048  71.629  84.019  1.00  9.51              
ATOM   1522  CZ  ARG A  98      38.808  73.576  83.764  1.00  9.51              
ATOM   1523  NH1 ARG A  98      38.681  74.606  82.990  1.00  9.51              
ATOM   1524 1HH1 ARG A  98      38.757  74.517  82.001  1.00  9.51              
ATOM   1525 2HH1 ARG A  98      38.634  75.504  83.471  1.00  9.51              
ATOM   1526  NH2 ARG A  98      38.681  73.826  85.030  1.00  9.51              
ATOM   1527 1HH2 ARG A  98      38.856  73.132  85.725  1.00  9.51              
ATOM   1528 2HH2 ARG A  98      38.639  74.821  85.275  1.00  9.51              
ATOM   1529  C   ARG A  98      43.492  69.374  82.749  1.00  9.51              
ATOM   1530  O   ARG A  98      43.600  69.524  81.529  1.00  9.51              
ATOM   1531  N   GLU A  99      44.114  68.434  83.461  1.00  9.85              
ATOM   1532  H   GLU A  99      43.924  68.390  84.452  1.00  9.85              
ATOM   1533  CA  GLU A  99      44.975  67.414  82.892  1.00  9.85              
ATOM   1534  HA  GLU A  99      45.473  66.893  83.710  1.00  9.85              
ATOM   1535  CB  GLU A  99      44.112  66.365  82.133  1.00  9.85              
ATOM   1536  HB1 GLU A  99      44.796  65.620  81.724  1.00  9.85              
ATOM   1537  HB2 GLU A  99      43.604  66.832  81.289  1.00  9.85              
ATOM   1538  CG  GLU A  99      43.075  65.587  82.980  1.00  9.85              
ATOM   1539  HG1 GLU A  99      43.530  65.325  83.938  1.00  9.85              
ATOM   1540  HG2 GLU A  99      42.868  64.646  82.463  1.00  9.85              
ATOM   1541  CD  GLU A  99      41.730  66.307  83.216  1.00  9.85              
ATOM   1542  OE1 GLU A  99      41.657  67.106  84.178  1.00  9.85              
ATOM   1543  OE2 GLU A  99      40.755  66.054  82.462  1.00  9.85              
ATOM   1544  C   GLU A  99      46.089  68.097  82.075  1.00  9.85              
ATOM   1545  O   GLU A  99      46.665  69.103  82.498  1.00  9.85              
ATOM   1546  N   LEU A 100      46.412  67.570  80.898  1.00  9.88              
ATOM   1547  H   LEU A 100      45.905  66.756  80.582  1.00  9.88              
ATOM   1548  CA  LEU A 100      47.520  68.065  80.085  1.00  9.88              
ATOM   1549  HA  LEU A 100      48.067  68.819  80.640  1.00  9.88              
ATOM   1550  CB  LEU A 100      48.479  66.877  79.830  1.00  9.88              
ATOM   1551  HB1 LEU A 100      49.240  67.175  79.109  1.00  9.88              
ATOM   1552  HB2 LEU A 100      47.906  66.064  79.378  1.00  9.88              
ATOM   1553  CG  LEU A 100      49.198  66.338  81.090  1.00  9.88              
ATOM   1554  HG  LEU A 100      48.474  66.151  81.884  1.00  9.88              
ATOM   1555  CD1 LEU A 100      49.909  65.026  80.778  1.00  9.88              
ATOM   1556 1HD1 LEU A 100      50.370  64.619  81.679  1.00  9.88              
ATOM   1557 2HD1 LEU A 100      49.196  64.285  80.414  1.00  9.88              
ATOM   1558 3HD1 LEU A 100      50.681  65.168  80.021  1.00  9.88              
ATOM   1559  CD2 LEU A 100      50.257  67.320  81.598  1.00  9.88              
ATOM   1560 1HD2 LEU A 100      50.820  66.852  82.406  1.00  9.88              
ATOM   1561 2HD2 LEU A 100      50.948  67.573  80.795  1.00  9.88              
ATOM   1562 3HD2 LEU A 100      49.769  68.212  81.983  1.00  9.88              
ATOM   1563  C   LEU A 100      47.058  68.745  78.778  1.00  9.88              
ATOM   1564  O   LEU A 100      47.876  69.045  77.911  1.00  9.88              
ATOM   1565  N   GLY A 101      45.762  69.038  78.650  1.00  9.80              
ATOM   1566  H   GLY A 101      45.154  68.806  79.427  1.00  9.80              
ATOM   1567  CA  GLY A 101      45.187  69.872  77.587  1.00  9.80              
ATOM   1568  HA1 GLY A 101      44.324  69.367  77.154  1.00  9.80              
ATOM   1569  HA2 GLY A 101      45.913  70.055  76.796  1.00  9.80              
ATOM   1570  C   GLY A 101      44.724  71.213  78.143  1.00  9.80              
ATOM   1571  O   GLY A 101      43.590  71.642  77.944  1.00  9.80              
ATOM   1572  N   TYR A 102      45.598  71.791  78.961  1.00  9.35              
ATOM   1573  H   TYR A 102      46.515  71.374  79.022  1.00  9.35              
ATOM   1574  CA  TYR A 102      45.306  72.858  79.906  1.00  9.35              
ATOM   1575  HA  TYR A 102      44.593  72.454  80.627  1.00  9.35              
ATOM   1576  CB  TYR A 102      46.592  73.237  80.681  1.00  9.35              
ATOM   1577  HB1 TYR A 102      46.485  72.883  81.706  1.00  9.35              
ATOM   1578  HB2 TYR A 102      46.685  74.322  80.740  1.00  9.35              
ATOM   1579  CG  TYR A 102      47.891  72.674  80.122  1.00  9.35              
ATOM   1580  CD1 TYR A 102      48.506  73.276  79.005  1.00  9.35              
ATOM   1581  HD1 TYR A 102      48.085  74.174  78.574  1.00  9.35              
ATOM   1582  CE1 TYR A 102      49.651  72.690  78.428  1.00  9.35              
ATOM   1583  HE1 TYR A 102      50.125  73.143  77.570  1.00  9.35              
ATOM   1584  CZ  TYR A 102      50.175  71.494  78.963  1.00  9.35              
ATOM   1585  OH  TYR A 102      51.282  70.917  78.427  1.00  9.35              
ATOM   1586  HH  TYR A 102      51.503  70.110  78.896  1.00  9.35              
ATOM   1587  CE2 TYR A 102      49.559  70.897  80.081  1.00  9.35              
ATOM   1588  HE2 TYR A 102      49.968  69.989  80.492  1.00  9.35              
ATOM   1589  CD2 TYR A 102      48.423  71.490  80.664  1.00  9.35              
ATOM   1590  HD2 TYR A 102      47.946  71.026  81.522  1.00  9.35              
ATOM   1591  C   TYR A 102      44.675  74.097  79.285  1.00  9.35              
ATOM   1592  O   TYR A 102      45.051  74.521  78.193  1.00  9.35              
ATOM   1593  N   VAL A 103      43.794  74.748  80.052  1.00  9.46              
ATOM   1594  H   VAL A 103      43.553  74.356  80.949  1.00  9.46              
ATOM   1595  CA  VAL A 103      43.195  76.016  79.628  1.00  9.46              
ATOM   1596  HA  VAL A 103      43.931  76.524  79.001  1.00  9.46              
ATOM   1597  CB  VAL A 103      41.973  75.778  78.711  1.00  9.46              
ATOM   1598  HB  VAL A 103      42.304  75.148  77.884  1.00  9.46              
ATOM   1599  CG1 VAL A 103      40.794  75.053  79.379  1.00  9.46              
ATOM   1600 1HG1 VAL A 103      40.064  74.790  78.613  1.00  9.46              
ATOM   1601 2HG1 VAL A 103      41.143  74.132  79.846  1.00  9.46              
ATOM   1602 3HG1 VAL A 103      40.311  75.694  80.114  1.00  9.46              
ATOM   1603  CG2 VAL A 103      41.474  77.089  78.096  1.00  9.46              
ATOM   1604 1HG2 VAL A 103      40.694  76.875  77.365  1.00  9.46              
ATOM   1605 2HG2 VAL A 103      41.071  77.747  78.867  1.00  9.46              
ATOM   1606 3HG2 VAL A 103      42.298  77.593  77.590  1.00  9.46              
ATOM   1607  C   VAL A 103      42.926  76.997  80.756  1.00  9.46              
ATOM   1608  O   VAL A 103      43.524  78.068  80.783  1.00  9.46              
ATOM   1609  N   GLU A 104      42.157  76.600  81.761  1.00  9.32              
ATOM   1610  H   GLU A 104      41.724  75.689  81.724  1.00  9.32              
ATOM   1611  CA  GLU A 104      42.128  77.289  83.041  1.00  9.32              
ATOM   1612  HA  GLU A 104      43.102  77.750  83.183  1.00  9.32              
ATOM   1613  CB  GLU A 104      41.106  78.450  83.063  1.00  9.32              
ATOM   1614  HB1 GLU A 104      41.155  78.967  82.104  1.00  9.32              
ATOM   1615  HB2 GLU A 104      41.438  79.170  83.810  1.00  9.32              
ATOM   1616  CG  GLU A 104      39.633  78.108  83.340  1.00  9.32              
ATOM   1617  HG1 GLU A 104      39.319  77.327  82.643  1.00  9.32              
ATOM   1618  HG2 GLU A 104      39.032  78.995  83.136  1.00  9.32              
ATOM   1619  CD  GLU A 104      39.376  77.667  84.790  1.00  9.32              
ATOM   1620  OE1 GLU A 104      39.920  78.310  85.719  1.00  9.32              
ATOM   1621  OE2 GLU A 104      38.736  76.602  84.957  1.00  9.32              
ATOM   1622  C   GLU A 104      41.967  76.268  84.168  1.00  9.32              
ATOM   1623  O   GLU A 104      41.449  75.174  83.952  1.00  9.32              
ATOM   1624  N   ALA A 105      42.430  76.653  85.352  1.00  9.66              
ATOM   1625  H   ALA A 105      42.909  77.534  85.376  1.00  9.66              
ATOM   1626  CA  ALA A 105      41.951  76.186  86.651  1.00  9.66              
ATOM   1627  HA  ALA A 105      40.862  76.232  86.666  1.00  9.66              
ATOM   1628  CB  ALA A 105      42.358  74.731  86.958  1.00  9.66              
ATOM   1629  HB1 ALA A 105      42.032  74.061  86.162  1.00  9.66              
ATOM   1630  HB2 ALA A 105      43.435  74.660  87.076  1.00  9.66              
ATOM   1631  HB3 ALA A 105      41.891  74.420  87.892  1.00  9.66              
ATOM   1632  C   ALA A 105      42.490  77.166  87.694  1.00  9.66              
ATOM   1633  O   ALA A 105      43.565  76.940  88.254  1.00  9.66              
ATOM   1634  N   LYS A 106      41.896  78.366  87.770  1.00  9.60              
ATOM   1635  H   LYS A 106      41.026  78.479  87.237  1.00  9.60              
ATOM   1636  CA  LYS A 106      42.704  79.566  88.046  1.00  9.60              
ATOM   1637  HA  LYS A 106      43.496  79.473  87.316  1.00  9.60              
ATOM   1638  CB  LYS A 106      41.966  80.878  87.719  1.00  9.60              
ATOM   1639  HB1 LYS A 106      42.469  81.702  88.226  1.00  9.60              
ATOM   1640  HB2 LYS A 106      40.951  80.832  88.112  1.00  9.60              
ATOM   1641  CG  LYS A 106      41.915  81.221  86.218  1.00  9.60              
ATOM   1642  HG1 LYS A 106      41.528  82.236  86.125  1.00  9.60              
ATOM   1643  HG2 LYS A 106      41.194  80.564  85.738  1.00  9.60              
ATOM   1644  CD  LYS A 106      43.232  81.145  85.400  1.00  9.60              
ATOM   1645  HD1 LYS A 106      43.007  81.570  84.420  1.00  9.60              
ATOM   1646  HD2 LYS A 106      43.489  80.100  85.222  1.00  9.60              
ATOM   1647  CE  LYS A 106      44.437  81.912  85.976  1.00  9.60              
ATOM   1648  HE1 LYS A 106      44.083  82.661  86.691  1.00  9.60              
ATOM   1649  HE2 LYS A 106      44.915  82.448  85.150  1.00  9.60              
ATOM   1650  NZ  LYS A 106      45.451  81.023  86.608  1.00  9.60              
ATOM   1651  HZ1 LYS A 106      45.087  80.597  87.455  1.00  9.60              
ATOM   1652  HZ2 LYS A 106      45.754  80.297  85.960  1.00  9.60              
ATOM   1653  HZ3 LYS A 106      46.270  81.550  86.904  1.00  9.60              
ATOM   1654  C   LYS A 106      43.498  79.639  89.332  1.00  9.60              
ATOM   1655  O   LYS A 106      44.458  80.421  89.332  1.00  9.60              
ATOM   1656  N   SER A 107      43.249  78.821  90.358  1.00  9.76              
ATOM   1657  H   SER A 107      42.457  78.197  90.272  1.00  9.76              
ATOM   1658  CA  SER A 107      44.241  78.599  91.423  1.00  9.76              
ATOM   1659  HA  SER A 107      45.233  78.685  90.978  1.00  9.76              
ATOM   1660  CB  SER A 107      44.135  79.693  92.492  1.00  9.76              
ATOM   1661  HB1 SER A 107      44.703  79.411  93.379  1.00  9.76              
ATOM   1662  HB2 SER A 107      43.096  79.849  92.784  1.00  9.76              
ATOM   1663  OG  SER A 107      44.677  80.911  91.995  1.00  9.76              
ATOM   1664  HG  SER A 107      44.574  80.893  91.031  1.00  9.76              
ATOM   1665  C   SER A 107      44.194  77.219  92.083  1.00  9.76              
ATOM   1666  O   SER A 107      43.300  76.934  92.893  1.00  9.76              
ATOM   1667  N   TRP A 108      45.225  76.428  91.832  1.00 10.07              
ATOM   1668  H   TRP A 108      45.819  76.620  91.051  1.00 10.07              
ATOM   1669  CA  TRP A 108      45.906  75.643  92.881  1.00 10.07              
ATOM   1670  HA  TRP A 108      45.172  75.015  93.379  1.00 10.07              
ATOM   1671  CB  TRP A 108      46.969  74.738  92.226  1.00 10.07              
ATOM   1672  HB1 TRP A 108      46.786  74.648  91.156  1.00 10.07              
ATOM   1673  HB2 TRP A 108      46.857  73.735  92.637  1.00 10.07              
ATOM   1674  CG  TRP A 108      48.388  75.158  92.446  1.00 10.07              
ATOM   1675  CD1 TRP A 108      49.004  76.234  91.901  1.00 10.07              
ATOM   1676  HD1 TRP A 108      48.556  76.912  91.187  1.00 10.07              
ATOM   1677  NE1 TRP A 108      50.259  76.376  92.464  1.00 10.07              
ATOM   1678  HE1 TRP A 108      50.912  77.110  92.237  1.00 10.07              
ATOM   1679  CE2 TRP A 108      50.508  75.395  93.391  1.00 10.07              
ATOM   1680  CZ2 TRP A 108      51.608  75.120  94.204  1.00 10.07              
ATOM   1681  HZ2 TRP A 108      52.484  75.744  94.168  1.00 10.07              
ATOM   1682  CH2 TRP A 108      51.591  73.967  94.993  1.00 10.07              
ATOM   1683  HH2 TRP A 108      52.484  73.710  95.536  1.00 10.07              
ATOM   1684  CZ3 TRP A 108      50.461  73.129  95.004  1.00 10.07              
ATOM   1685  HZ3 TRP A 108      50.446  72.220  95.586  1.00 10.07              
ATOM   1686  CE3 TRP A 108      49.341  73.444  94.216  1.00 10.07              
ATOM   1687  HE3 TRP A 108      48.477  72.796  94.233  1.00 10.07              
ATOM   1688  CD2 TRP A 108      49.345  74.574  93.374  1.00 10.07              
ATOM   1689  C   TRP A 108      46.508  76.588  93.933  1.00 10.07              
ATOM   1690  O   TRP A 108      46.759  77.765  93.626  1.00 10.07              
ATOM   1691  N   THR A 109      46.812  76.096  95.127  1.00 10.98              
ATOM   1692  H   THR A 109      46.665  75.115  95.319  1.00 10.98              
ATOM   1693  CA  THR A 109      47.623  76.848  96.082  1.00 10.98              
ATOM   1694  HA  THR A 109      48.321  77.473  95.522  1.00 10.98              
ATOM   1695  CB  THR A 109      46.772  77.802  96.929  1.00 10.98              
ATOM   1696  HB  THR A 109      46.104  78.348  96.263  1.00 10.98              
ATOM   1697  CG2 THR A 109      45.923  77.114  98.000  1.00 10.98              
ATOM   1698 1HG2 THR A 109      45.298  77.850  98.499  1.00 10.98              
ATOM   1699 2HG2 THR A 109      45.279  76.374  97.532  1.00 10.98              
ATOM   1700 3HG2 THR A 109      46.560  76.619  98.730  1.00 10.98              
ATOM   1701  OG1 THR A 109      47.603  78.737  97.570  1.00 10.98              
ATOM   1702  HG1 THR A 109      47.067  79.195  98.223  1.00 10.98              
ATOM   1703  C   THR A 109      48.511  75.925  96.931  1.00 10.98              
ATOM   1704  O   THR A 109      48.399  74.707  96.900  1.00 10.98              
ATOM   1705  N   ALA A 110      49.478  76.544  97.600  1.00 11.62              
ATOM   1706  H   ALA A 110      49.402  77.546  97.687  1.00 11.62              
ATOM   1707  CA  ALA A 110      50.792  75.958  97.766  1.00 11.62              
ATOM   1708  HA  ALA A 110      51.161  75.681  96.780  1.00 11.62              
ATOM   1709  CB  ALA A 110      51.739  77.087  98.240  1.00 11.62              
ATOM   1710  HB1 ALA A 110      52.748  76.686  98.312  1.00 11.62              
ATOM   1711  HB2 ALA A 110      51.712  77.902  97.521  1.00 11.62              
ATOM   1712  HB3 ALA A 110      51.405  77.435  99.218  1.00 11.62              
ATOM   1713  C   ALA A 110      50.900  74.742  98.675  1.00 11.62              
ATOM   1714  O   ALA A 110      50.930  74.842  99.908  1.00 11.62              
ATOM   1715  N   SER A 111      51.166  73.599  98.048  1.00 12.96              
ATOM   1716  H   SER A 111      50.980  73.571  97.055  1.00 12.96              
ATOM   1717  CA  SER A 111      51.932  72.501  98.641  1.00 12.96              
ATOM   1718  HA  SER A 111      51.268  71.957  99.315  1.00 12.96              
ATOM   1719  CB  SER A 111      52.397  71.524  97.545  1.00 12.96              
ATOM   1720  HB1 SER A 111      52.806  72.086  96.712  1.00 12.96              
ATOM   1721  HB2 SER A 111      51.548  70.939  97.189  1.00 12.96              
ATOM   1722  OG  SER A 111      53.425  70.657  97.986  1.00 12.96              
ATOM   1723  HG  SER A 111      53.012  69.824  98.266  1.00 12.96              
ATOM   1724  C   SER A 111      53.115  73.010  99.431  1.00 12.96              
ATOM   1725  O   SER A 111      54.120  73.487  98.889  1.00 12.96              
ATOM   1726  N   SER A 112      52.980  72.838 100.730  1.00 13.09              
ATOM   1727  H   SER A 112      52.099  72.499 101.095  1.00 13.09              
ATOM   1728  CA  SER A 112      54.048  73.018 101.673  1.00 13.09              
ATOM   1729  HA  SER A 112      54.986  72.783 101.169  1.00 13.09              
ATOM   1730  CB  SER A 112      54.148  74.480 102.101  1.00 13.09              
ATOM   1731  HB1 SER A 112      54.552  75.061 101.271  1.00 13.09              
ATOM   1732  HB2 SER A 112      54.830  74.575 102.944  1.00 13.09              
ATOM   1733  OG  SER A 112      52.882  75.008 102.423  1.00 13.09              
ATOM   1734  HG  SER A 112      52.315  74.973 101.638  1.00 13.09              
ATOM   1735  C   SER A 112      53.919  72.010 102.797  1.00 13.09              
ATOM   1736  O   SER A 112      52.812  71.652 103.205  1.00 13.09              
ATOM   1737  N   SER A 113      55.068  71.589 103.322  1.00 12.77              
ATOM   1738  H   SER A 113      55.936  71.832 102.865  1.00 12.77              
ATOM   1739  CA  SER A 113      55.221  71.133 104.703  1.00 12.77              
ATOM   1740  HA  SER A 113      54.488  70.355 104.917  1.00 12.77              
ATOM   1741  CB  SER A 113      56.633  70.538 104.843  1.00 12.77              
ATOM   1742  HB1 SER A 113      56.757  69.715 104.136  1.00 12.77              
ATOM   1743  HB2 SER A 113      56.774  70.157 105.855  1.00 12.77              
ATOM   1744  OG  SER A 113      57.592  71.544 104.570  1.00 12.77              
ATOM   1745  HG  SER A 113      57.520  72.180 105.297  1.00 12.77              
ATOM   1746  C   SER A 113      54.985  72.313 105.663  1.00 12.77              
ATOM   1747  O   SER A 113      55.873  72.696 106.422  1.00 12.77              
ATOM   1748  N   TYR A 114      53.838  72.974 105.472  1.00 13.01              
ATOM   1749  H   TYR A 114      53.160  72.481 104.901  1.00 13.01              
ATOM   1750  CA  TYR A 114      53.551  74.398 105.654  1.00 13.01              
ATOM   1751  HA  TYR A 114      53.953  74.961 104.816  1.00 13.01              
ATOM   1752  CB  TYR A 114      52.013  74.568 105.634  1.00 13.01              
ATOM   1753  HB1 TYR A 114      51.593  74.088 106.520  1.00 13.01              
ATOM   1754  HB2 TYR A 114      51.625  74.016 104.777  1.00 13.01              
ATOM   1755  CG  TYR A 114      51.460  75.990 105.559  1.00 13.01              
ATOM   1756  CD1 TYR A 114      50.856  76.445 104.368  1.00 13.01              
ATOM   1757  HD1 TYR A 114      50.796  75.794 103.509  1.00 13.01              
ATOM   1758  CE1 TYR A 114      50.308  77.739 104.288  1.00 13.01              
ATOM   1759  HE1 TYR A 114      49.855  78.086 103.372  1.00 13.01              
ATOM   1760  CZ  TYR A 114      50.338  78.587 105.411  1.00 13.01              
ATOM   1761  OH  TYR A 114      49.794  79.830 105.331  1.00 13.01              
ATOM   1762  HH  TYR A 114      49.887  80.309 106.152  1.00 13.01              
ATOM   1763  CE2 TYR A 114      50.915  78.131 106.617  1.00 13.01              
ATOM   1764  HE2 TYR A 114      50.927  78.768 107.487  1.00 13.01              
ATOM   1765  CD2 TYR A 114      51.466  76.835 106.688  1.00 13.01              
ATOM   1766  HD2 TYR A 114      51.877  76.485 107.624  1.00 13.01              
ATOM   1767  C   TYR A 114      54.175  74.958 106.925  1.00 13.01              
ATOM   1768  O   TYR A 114      53.633  74.833 108.023  1.00 13.01              
ATOM   1769  N   GLY A 115      55.357  75.541 106.772  1.00 13.14              
ATOM   1770  H   GLY A 115      55.808  75.527 105.868  1.00 13.14              
ATOM   1771  CA  GLY A 115      56.141  75.958 107.906  1.00 13.14              
ATOM   1772  HA1 GLY A 115      55.976  75.275 108.741  1.00 13.14              
ATOM   1773  HA2 GLY A 115      55.818  76.954 108.209  1.00 13.14              
ATOM   1774  C   GLY A 115      57.627  76.000 107.633  1.00 13.14              
ATOM   1775  O   GLY A 115      58.094  75.696 106.537  1.00 13.14              
ATOM   1776  N   LYS A 116      58.351  76.425 108.673  1.00 12.61              
ATOM   1777  H   LYS A 116      57.835  76.601 109.519  1.00 12.61              
ATOM   1778  CA  LYS A 116      59.659  77.069 108.536  1.00 12.61              
ATOM   1779  HA  LYS A 116      59.925  77.505 109.497  1.00 12.61              
ATOM   1780  CB  LYS A 116      60.752  76.031 108.163  1.00 12.61              
ATOM   1781  HB1 LYS A 116      61.734  76.495 108.225  1.00 12.61              
ATOM   1782  HB2 LYS A 116      60.615  75.735 107.121  1.00 12.61              
ATOM   1783  CG  LYS A 116      60.784  74.743 109.007  1.00 12.61              
ATOM   1784  HG1 LYS A 116      61.556  74.091 108.595  1.00 12.61              
ATOM   1785  HG2 LYS A 116      59.834  74.220 108.893  1.00 12.61              
ATOM   1786  CD  LYS A 116      61.065  74.923 110.510  1.00 12.61              
ATOM   1787  HD1 LYS A 116      60.947  73.943 110.974  1.00 12.61              
ATOM   1788  HD2 LYS A 116      60.325  75.586 110.957  1.00 12.61              
ATOM   1789  CE  LYS A 116      62.494  75.406 110.807  1.00 12.61              
ATOM   1790  HE1 LYS A 116      63.128  75.201 109.938  1.00 12.61              
ATOM   1791  HE2 LYS A 116      62.889  74.828 111.647  1.00 12.61              
ATOM   1792  NZ  LYS A 116      62.552  76.846 111.142  1.00 12.61              
ATOM   1793  HZ1 LYS A 116      63.520  77.182 111.204  1.00 12.61              
ATOM   1794  HZ2 LYS A 116      62.267  77.436 110.358  1.00 12.61              
ATOM   1795  HZ3 LYS A 116      62.055  77.104 111.976  1.00 12.61              
ATOM   1796  C   LYS A 116      59.600  78.261 107.559  1.00 12.61              
ATOM   1797  O   LYS A 116      58.545  78.652 107.064  1.00 12.61              
ATOM   1798  N   GLY A 117      60.754  78.837 107.294  1.00 12.08              
ATOM   1799  H   GLY A 117      61.540  78.633 107.909  1.00 12.08              
ATOM   1800  CA  GLY A 117      61.077  79.521 106.045  1.00 12.08              
ATOM   1801  HA1 GLY A 117      61.013  80.599 106.187  1.00 12.08              
ATOM   1802  HA2 GLY A 117      60.378  79.220 105.265  1.00 12.08              
ATOM   1803  C   GLY A 117      62.482  79.169 105.590  1.00 12.08              
ATOM   1804  O   GLY A 117      63.147  79.963 104.931  1.00 12.08              
ATOM   1805  N   GLU A 118      62.946  77.992 106.011  1.00 11.29              
ATOM   1806  H   GLU A 118      62.321  77.372 106.496  1.00 11.29              
ATOM   1807  CA  GLU A 118      64.333  77.581 105.887  1.00 11.29              
ATOM   1808  HA  GLU A 118      64.809  78.257 105.185  1.00 11.29              
ATOM   1809  CB  GLU A 118      65.112  77.701 107.216  1.00 11.29              
ATOM   1810  HB1 GLU A 118      66.164  77.623 106.974  1.00 11.29              
ATOM   1811  HB2 GLU A 118      64.879  76.845 107.844  1.00 11.29              
ATOM   1812  CG  GLU A 118      64.920  78.980 108.043  1.00 11.29              
ATOM   1813  HG1 GLU A 118      64.478  79.784 107.448  1.00 11.29              
ATOM   1814  HG2 GLU A 118      65.898  79.329 108.392  1.00 11.29              
ATOM   1815  CD  GLU A 118      64.046  78.673 109.272  1.00 11.29              
ATOM   1816  OE1 GLU A 118      64.597  78.293 110.325  1.00 11.29              
ATOM   1817  OE2 GLU A 118      62.800  78.652 109.163  1.00 11.29              
ATOM   1818  C   GLU A 118      64.432  76.183 105.385  1.00 11.29              
ATOM   1819  O   GLU A 118      63.961  75.210 106.012  1.00 11.29              
ATOM   1820  N   GLY A 119      65.131  76.090 104.276  1.00 10.98              
ATOM   1821  H   GLY A 119      65.390  76.945 103.801  1.00 10.98              
ATOM   1822  CA  GLY A 119      65.674  74.887 103.752  1.00 10.98              
ATOM   1823  HA1 GLY A 119      64.882  74.185 103.522  1.00 10.98              
ATOM   1824  HA2 GLY A 119      66.322  74.424 104.486  1.00 10.98              
ATOM   1825  C   GLY A 119      66.470  75.165 102.483  1.00 10.98              
ATOM   1826  O   GLY A 119      66.480  76.296 101.974  1.00 10.98              
ATOM   1827  N   PRO A 120      67.090  74.132 101.919  1.00 10.12              
ATOM   1828  CD  PRO A 120      67.443  72.882 102.579  1.00 10.12              
ATOM   1829  HD1 PRO A 120      66.593  72.451 103.112  1.00 10.12              
ATOM   1830  HD2 PRO A 120      68.288  73.046 103.255  1.00 10.12              
ATOM   1831  CG  PRO A 120      67.872  71.913 101.470  1.00 10.12              
ATOM   1832  HG1 PRO A 120      67.061  71.223 101.249  1.00 10.12              
ATOM   1833  HG2 PRO A 120      68.785  71.392 101.746  1.00 10.12              
ATOM   1834  CB  PRO A 120      68.108  72.842 100.277  1.00 10.12              
ATOM   1835  HB1 PRO A 120      68.013  72.299  99.336  1.00 10.12              
ATOM   1836  HB2 PRO A 120      69.109  73.265 100.370  1.00 10.12              
ATOM   1837  CA  PRO A 120      67.075  73.960 100.485  1.00 10.12              
ATOM   1838  HA  PRO A 120      67.381  74.868  99.956  1.00 10.12              
ATOM   1839  C   PRO A 120      65.624  73.609 100.068  1.00 10.12              
ATOM   1840  O   PRO A 120      64.647  74.072 100.650  1.00 10.12              
ATOM   1841  N   ILE A 121      65.478  72.680  99.142  1.00  9.73              
ATOM   1842  H   ILE A 121      66.289  72.300  98.691  1.00  9.73              
ATOM   1843  CA  ILE A 121      64.313  71.808  99.163  1.00  9.73              
ATOM   1844  HA  ILE A 121      63.922  71.761 100.180  1.00  9.73              
ATOM   1845  CB  ILE A 121      63.193  72.382  98.246  1.00  9.73              
ATOM   1846  HB  ILE A 121      63.127  73.445  98.480  1.00  9.73              
ATOM   1847  CG2 ILE A 121      63.547  72.268  96.757  1.00  9.73              
ATOM   1848 1HG2 ILE A 121      63.523  71.228  96.434  1.00  9.73              
ATOM   1849 2HG2 ILE A 121      62.839  72.836  96.158  1.00  9.73              
ATOM   1850 3HG2 ILE A 121      64.538  72.674  96.563  1.00  9.73              
ATOM   1851  CG1 ILE A 121      61.814  71.764  98.564  1.00  9.73              
ATOM   1852 1HG1 ILE A 121      61.660  71.764  99.642  1.00  9.73              
ATOM   1853 2HG1 ILE A 121      61.769  70.736  98.214  1.00  9.73              
ATOM   1854  CD1 ILE A 121      60.635  72.520  97.933  1.00  9.73              
ATOM   1855  HD1 ILE A 121      60.673  72.432  96.848  1.00  9.73              
ATOM   1856  HD2 ILE A 121      59.702  72.080  98.284  1.00  9.73              
ATOM   1857  HD3 ILE A 121      60.672  73.570  98.225  1.00  9.73              
ATOM   1858  C   ILE A 121      64.747  70.387  98.795  1.00  9.73              
ATOM   1859  O   ILE A 121      65.864  70.208  98.274  1.00  9.73              
ATOM   1860  N   TRP A 122      63.903  69.399  99.033  1.00 10.01              
ATOM   1861  H   TRP A 122      63.013  69.626  99.452  1.00 10.01              
ATOM   1862  CA  TRP A 122      64.082  68.047  98.514  1.00 10.01              
ATOM   1863  HA  TRP A 122      64.826  68.124  97.734  1.00 10.01              
ATOM   1864  CB  TRP A 122      64.678  67.106  99.582  1.00 10.01              
ATOM   1865  HB1 TRP A 122      64.034  66.242  99.742  1.00 10.01              
ATOM   1866  HB2 TRP A 122      64.716  67.627 100.542  1.00 10.01              
ATOM   1867  CG  TRP A 122      66.066  66.582  99.292  1.00 10.01              
ATOM   1868  CD1 TRP A 122      67.037  66.377 100.216  1.00 10.01              
ATOM   1869  HD1 TRP A 122      66.922  66.568 101.277  1.00 10.01              
ATOM   1870  NE1 TRP A 122      68.175  65.882  99.606  1.00 10.01              
ATOM   1871  HE1 TRP A 122      68.995  65.554 100.113  1.00 10.01              
ATOM   1872  CE2 TRP A 122      68.005  65.752  98.246  1.00 10.01              
ATOM   1873  CZ2 TRP A 122      68.848  65.300  97.222  1.00 10.01              
ATOM   1874  HZ2 TRP A 122      69.849  64.965  97.454  1.00 10.01              
ATOM   1875  CH2 TRP A 122      68.368  65.263  95.903  1.00 10.01              
ATOM   1876  HH2 TRP A 122      69.002  64.919  95.102  1.00 10.01              
ATOM   1877  CZ3 TRP A 122      67.044  65.650  95.632  1.00 10.01              
ATOM   1878  HZ3 TRP A 122      66.659  65.594  94.622  1.00 10.01              
ATOM   1879  CE3 TRP A 122      66.196  66.085  96.672  1.00 10.01              
ATOM   1880  HE3 TRP A 122      65.169  66.336  96.449  1.00 10.01              
ATOM   1881  CD2 TRP A 122      66.656  66.170  98.010  1.00 10.01              
ATOM   1882  C   TRP A 122      62.837  67.568  97.745  1.00 10.01              
ATOM   1883  O   TRP A 122      62.274  68.407  97.044  1.00 10.01              
ATOM   1884  N   LEU A 123      62.337  66.319  97.863  1.00  9.86              
ATOM   1885  H   LEU A 123      62.898  65.597  98.286  1.00  9.86              
ATOM   1886  CA  LEU A 123      60.900  66.228  98.133  1.00  9.86              
ATOM   1887  HA  LEU A 123      60.622  67.176  98.616  1.00  9.86              
ATOM   1888  CB  LEU A 123      60.101  66.104  96.811  1.00  9.86              
ATOM   1889  HB1 LEU A 123      59.430  65.246  96.869  1.00  9.86              
ATOM   1890  HB2 LEU A 123      60.787  65.904  95.990  1.00  9.86              
ATOM   1891  CG  LEU A 123      59.282  67.372  96.471  1.00  9.86              
ATOM   1892  HG  LEU A 123      59.914  68.253  96.447  1.00  9.86              
ATOM   1893  CD1 LEU A 123      58.661  67.217  95.094  1.00  9.86              
ATOM   1894 1HD1 LEU A 123      58.089  68.104  94.829  1.00  9.86              
ATOM   1895 2HD1 LEU A 123      59.461  67.109  94.365  1.00  9.86              
ATOM   1896 3HD1 LEU A 123      58.009  66.344  95.081  1.00  9.86              
ATOM   1897  CD2 LEU A 123      58.125  67.645  97.435  1.00  9.86              
ATOM   1898 1HD2 LEU A 123      58.512  67.890  98.420  1.00  9.86              
ATOM   1899 2HD2 LEU A 123      57.541  68.491  97.078  1.00  9.86              
ATOM   1900 3HD2 LEU A 123      57.478  66.768  97.505  1.00  9.86              
ATOM   1901  C   LEU A 123      60.555  65.169  99.157  1.00  9.86              
ATOM   1902  O   LEU A 123      61.359  64.344  99.578  1.00  9.86              
ATOM   1903  N   ASP A 124      59.303  65.279  99.552  1.00 10.36              
ATOM   1904  H   ASP A 124      58.766  66.046  99.180  1.00 10.36              
ATOM   1905  CA  ASP A 124      58.666  64.657 100.680  1.00 10.36              
ATOM   1906  HA  ASP A 124      59.157  63.712 100.913  1.00 10.36              
ATOM   1907  CB  ASP A 124      58.757  65.616 101.886  1.00 10.36              
ATOM   1908  HB1 ASP A 124      59.801  65.686 102.194  1.00 10.36              
ATOM   1909  HB2 ASP A 124      58.203  65.173 102.716  1.00 10.36              
ATOM   1910  CG  ASP A 124      58.235  67.049 101.631  1.00 10.36              
ATOM   1911  OD1 ASP A 124      58.878  67.799 100.857  1.00 10.36              
ATOM   1912  OD2 ASP A 124      57.209  67.415 102.244  1.00 10.36              
ATOM   1913  C   ASP A 124      57.215  64.409 100.242  1.00 10.36              
ATOM   1914  O   ASP A 124      56.569  65.254  99.620  1.00 10.36              
ATOM   1915  N   ASN A 125      56.750  63.183 100.465  1.00  9.95              
ATOM   1916  H   ASN A 125      57.323  62.534 100.977  1.00  9.95              
ATOM   1917  CA  ASN A 125      55.506  62.705  99.884  1.00  9.95              
ATOM   1918  HA  ASN A 125      55.587  62.822  98.801  1.00  9.95              
ATOM   1919  CB  ASN A 125      55.367  61.191 100.191  1.00  9.95              
ATOM   1920  HB1 ASN A 125      56.127  60.657  99.620  1.00  9.95              
ATOM   1921  HB2 ASN A 125      54.394  60.851  99.843  1.00  9.95              
ATOM   1922  CG  ASN A 125      55.516  60.762 101.652  1.00  9.95              
ATOM   1923  OD1 ASN A 125      56.116  59.747 101.958  1.00  9.95              
ATOM   1924  ND2 ASN A 125      54.985  61.481 102.612  1.00  9.95              
ATOM   1925 1HD2 ASN A 125      54.633  62.416 102.409  1.00  9.95              
ATOM   1926 2HD2 ASN A 125      55.173  61.181 103.549  1.00  9.95              
ATOM   1927  C   ASN A 125      54.259  63.497 100.327  1.00  9.95              
ATOM   1928  O   ASN A 125      54.095  63.833 101.502  1.00  9.95              
ATOM   1929  N   LEU A 126      53.311  63.676  99.404  1.00  9.93              
ATOM   1930  H   LEU A 126      53.494  63.361  98.461  1.00  9.93              
ATOM   1931  CA  LEU A 126      52.100  64.475  99.621  1.00  9.93              
ATOM   1932  HA  LEU A 126      52.002  64.641 100.695  1.00  9.93              
ATOM   1933  CB  LEU A 126      52.287  65.862  98.972  1.00  9.93              
ATOM   1934  HB1 LEU A 126      51.917  65.852  97.946  1.00  9.93              
ATOM   1935  HB2 LEU A 126      53.358  66.075  98.930  1.00  9.93              
ATOM   1936  CG  LEU A 126      51.633  67.010  99.770  1.00  9.93              
ATOM   1937  HG  LEU A 126      51.965  66.968 100.807  1.00  9.93              
ATOM   1938  CD1 LEU A 126      52.087  68.340  99.174  1.00  9.93              
ATOM   1939 1HD1 LEU A 126      51.631  69.158  99.732  1.00  9.93              
ATOM   1940 2HD1 LEU A 126      53.173  68.391  99.277  1.00  9.93              
ATOM   1941 3HD1 LEU A 126      51.790  68.380  98.124  1.00  9.93              
ATOM   1942  CD2 LEU A 126      50.106  66.999  99.740  1.00  9.93              
ATOM   1943 1HD2 LEU A 126      49.708  67.871 100.257  1.00  9.93              
ATOM   1944 2HD2 LEU A 126      49.747  66.987  98.711  1.00  9.93              
ATOM   1945 3HD2 LEU A 126      49.734  66.111 100.250  1.00  9.93              
ATOM   1946  C   LEU A 126      50.833  63.709  99.220  1.00  9.93              
ATOM   1947  O   LEU A 126      49.992  64.166  98.443  1.00  9.93              
ATOM   1948  N   HIS A 127      50.745  62.479  99.723  1.00  9.39              
ATOM   1949  H   HIS A 127      51.438  62.193 100.393  1.00  9.39              
ATOM   1950  CA  HIS A 127      49.666  61.564  99.382  1.00  9.39              
ATOM   1951  HA  HIS A 127      49.680  61.471  98.294  1.00  9.39              
ATOM   1952  CB  HIS A 127      49.938  60.159  99.939  1.00  9.39              
ATOM   1953  HB1 HIS A 127      50.903  59.813  99.568  1.00  9.39              
ATOM   1954  HB2 HIS A 127      49.178  59.480  99.551  1.00  9.39              
ATOM   1955  CG  HIS A 127      49.932  60.061 101.441  1.00  9.39              
ATOM   1956  ND1 HIS A 127      48.839  59.667 102.210  1.00  9.39              
ATOM   1957  CE1 HIS A 127      49.261  59.695 103.483  1.00  9.39              
ATOM   1958  HE1 HIS A 127      48.645  59.441 104.336  1.00  9.39              
ATOM   1959  NE2 HIS A 127      50.552  60.069 103.547  1.00  9.39              
ATOM   1960  HE2 HIS A 127      51.098  60.166 104.392  1.00  9.39              
ATOM   1961  CD2 HIS A 127      50.996  60.297 102.264  1.00  9.39              
ATOM   1962  HD2 HIS A 127      51.991  60.591 101.962  1.00  9.39              
ATOM   1963  C   HIS A 127      48.287  62.094  99.755  1.00  9.39              
ATOM   1964  O   HIS A 127      48.078  62.689 100.810  1.00  9.39              
ATOM   1965  N   CYS A 128      47.347  61.844  98.851  1.00  8.99              
ATOM   1966  H   CYS A 128      47.610  61.335  98.022  1.00  8.99              
ATOM   1967  CA  CYS A 128      45.936  62.127  99.015  1.00  8.99              
ATOM   1968  HA  CYS A 128      45.743  62.475 100.032  1.00  8.99              
ATOM   1969  CB  CYS A 128      45.530  63.234  98.034  1.00  8.99              
ATOM   1970  HB1 CYS A 128      44.458  63.421  98.119  1.00  8.99              
ATOM   1971  HB2 CYS A 128      45.756  62.917  97.016  1.00  8.99              
ATOM   1972  SG  CYS A 128      46.434  64.774  98.403  1.00  8.99              
ATOM   1973  HG  CYS A 128      47.682  64.290  98.270  1.00  8.99              
ATOM   1974  C   CYS A 128      45.191  60.802  98.805  1.00  8.99              
ATOM   1975  O   CYS A 128      45.584  59.996  97.962  1.00  8.99              
ATOM   1976  N   THR A 129      44.173  60.546  99.624  1.00  9.35              
ATOM   1977  H   THR A 129      43.857  61.290 100.230  1.00  9.35              
ATOM   1978  CA  THR A 129      43.600  59.200  99.845  1.00  9.35              
ATOM   1979  HA  THR A 129      43.603  58.662  98.897  1.00  9.35              
ATOM   1980  CB  THR A 129      44.484  58.400 100.831  1.00  9.35              
ATOM   1981  HB  THR A 129      45.467  58.270 100.375  1.00  9.35              
ATOM   1982  CG2 THR A 129      44.689  59.064 102.196  1.00  9.35              
ATOM   1983 1HG2 THR A 129      45.269  58.398 102.835  1.00  9.35              
ATOM   1984 2HG2 THR A 129      45.250  59.991 102.075  1.00  9.35              
ATOM   1985 3HG2 THR A 129      43.732  59.273 102.671  1.00  9.35              
ATOM   1986  OG1 THR A 129      43.949  57.119 101.062  1.00  9.35              
ATOM   1987  HG1 THR A 129      43.025  57.265 101.322  1.00  9.35              
ATOM   1988  C   THR A 129      42.131  59.292 100.288  1.00  9.35              
ATOM   1989  O   THR A 129      41.663  58.562 101.166  1.00  9.35              
ATOM   1990  N   GLY A 130      41.438  60.299  99.770  1.00  9.91              
ATOM   1991  H   GLY A 130      41.831  60.819  98.998  1.00  9.91              
ATOM   1992  CA  GLY A 130      40.297  60.921 100.414  1.00  9.91              
ATOM   1993  HA1 GLY A 130      40.116  60.469 101.389  1.00  9.91              
ATOM   1994  HA2 GLY A 130      39.404  60.774  99.809  1.00  9.91              
ATOM   1995  C   GLY A 130      40.537  62.416 100.615  1.00  9.91              
ATOM   1996  O   GLY A 130      41.574  62.947 100.208  1.00  9.91              
ATOM   1997  N   ASN A 131      39.606  63.076 101.317  1.00 10.10              
ATOM   1998  H   ASN A 131      38.838  62.539 101.686  1.00 10.10              
ATOM   1999  CA  ASN A 131      39.481  64.540 101.347  1.00 10.10              
ATOM   2000  HA  ASN A 131      38.530  64.775 101.826  1.00 10.10              
ATOM   2001  CB  ASN A 131      40.583  65.183 102.210  1.00 10.10              
ATOM   2002  HB1 ASN A 131      40.479  66.266 102.173  1.00 10.10              
ATOM   2003  HB2 ASN A 131      41.563  64.931 101.809  1.00 10.10              
ATOM   2004  CG  ASN A 131      40.487  64.763 103.663  1.00 10.10              
ATOM   2005  OD1 ASN A 131      39.421  64.713 104.251  1.00 10.10              
ATOM   2006  ND2 ASN A 131      41.590  64.451 104.302  1.00 10.10              
ATOM   2007 1HD2 ASN A 131      42.467  64.461 103.814  1.00 10.10              
ATOM   2008 2HD2 ASN A 131      41.489  64.189 105.266  1.00 10.10              
ATOM   2009  C   ASN A 131      39.360  65.107  99.914  1.00 10.10              
ATOM   2010  O   ASN A 131      40.161  65.926  99.468  1.00 10.10              
ATOM   2011  N   GLU A 132      38.369  64.577  99.190  1.00 10.30              
ATOM   2012  H   GLU A 132      37.796  63.888  99.644  1.00 10.30              
ATOM   2013  CA  GLU A 132      38.185  64.661  97.735  1.00 10.30              
ATOM   2014  HA  GLU A 132      39.083  64.241  97.280  1.00 10.30              
ATOM   2015  CB  GLU A 132      37.012  63.760  97.290  1.00 10.30              
ATOM   2016  HB1 GLU A 132      36.892  63.853  96.209  1.00 10.30              
ATOM   2017  HB2 GLU A 132      36.094  64.112  97.764  1.00 10.30              
ATOM   2018  CG  GLU A 132      37.191  62.271  97.621  1.00 10.30              
ATOM   2019  HG1 GLU A 132      36.310  61.727  97.270  1.00 10.30              
ATOM   2020  HG2 GLU A 132      37.238  62.144  98.706  1.00 10.30              
ATOM   2021  CD  GLU A 132      38.451  61.688  96.971  1.00 10.30              
ATOM   2022  OE1 GLU A 132      38.358  61.203  95.822  1.00 10.30              
ATOM   2023  OE2 GLU A 132      39.508  61.764  97.638  1.00 10.30              
ATOM   2024  C   GLU A 132      38.059  66.074  97.131  1.00 10.30              
ATOM   2025  O   GLU A 132      36.972  66.546  96.802  1.00 10.30              
ATOM   2026  N   ALA A 133      39.204  66.738  96.962  1.00 10.05              
ATOM   2027  H   ALA A 133      40.007  66.360  97.445  1.00 10.05              
ATOM   2028  CA  ALA A 133      39.354  68.032  96.290  1.00 10.05              
ATOM   2029  HA  ALA A 133      38.595  68.105  95.511  1.00 10.05              
ATOM   2030  CB  ALA A 133      39.094  69.127  97.337  1.00 10.05              
ATOM   2031  HB1 ALA A 133      39.154  70.109  96.869  1.00 10.05              
ATOM   2032  HB2 ALA A 133      38.098  69.004  97.764  1.00 10.05              
ATOM   2033  HB3 ALA A 133      39.836  69.065  98.134  1.00 10.05              
ATOM   2034  C   ALA A 133      40.729  68.191  95.611  1.00 10.05              
ATOM   2035  O   ALA A 133      41.320  69.274  95.561  1.00 10.05              
ATOM   2036  N   THR A 134      41.300  67.080  95.177  1.00  9.93              
ATOM   2037  H   THR A 134      40.716  66.244  95.161  1.00  9.93              
ATOM   2038  CA  THR A 134      42.712  66.945  94.798  1.00  9.93              
ATOM   2039  HA  THR A 134      43.003  67.744  94.118  1.00  9.93              
ATOM   2040  CB  THR A 134      43.608  67.017  96.061  1.00  9.93              
ATOM   2041  HB  THR A 134      43.837  68.065  96.255  1.00  9.93              
ATOM   2042  CG2 THR A 134      43.035  66.418  97.362  1.00  9.93              
ATOM   2043 1HG2 THR A 134      42.183  67.004  97.703  1.00  9.93              
ATOM   2044 2HG2 THR A 134      42.730  65.384  97.214  1.00  9.93              
ATOM   2045 3HG2 THR A 134      43.796  66.453  98.141  1.00  9.93              
ATOM   2046  OG1 THR A 134      44.812  66.330  95.857  1.00  9.93              
ATOM   2047  HG1 THR A 134      45.367  66.447  96.635  1.00  9.93              
ATOM   2048  C   THR A 134      42.888  65.611  94.050  1.00  9.93              
ATOM   2049  O   THR A 134      43.203  65.590  92.868  1.00  9.93              
ATOM   2050  N   LEU A 135      42.441  64.504  94.679  1.00  9.75              
ATOM   2051  H   LEU A 135      42.223  64.570  95.658  1.00  9.75              
ATOM   2052  CA  LEU A 135      41.633  63.542  93.931  1.00  9.75              
ATOM   2053  HA  LEU A 135      42.189  63.180  93.065  1.00  9.75              
ATOM   2054  CB  LEU A 135      41.177  62.347  94.787  1.00  9.75              
ATOM   2055  HB1 LEU A 135      40.319  61.902  94.283  1.00  9.75              
ATOM   2056  HB2 LEU A 135      40.830  62.704  95.753  1.00  9.75              
ATOM   2057  CG  LEU A 135      42.201  61.215  94.993  1.00  9.75              
ATOM   2058  HG  LEU A 135      42.723  61.041  94.053  1.00  9.75              
ATOM   2059  CD1 LEU A 135      43.215  61.556  96.082  1.00  9.75              
ATOM   2060 1HD1 LEU A 135      43.949  60.756  96.148  1.00  9.75              
ATOM   2061 2HD1 LEU A 135      43.717  62.485  95.839  1.00  9.75              
ATOM   2062 3HD1 LEU A 135      42.699  61.668  97.036  1.00  9.75              
ATOM   2063  CD2 LEU A 135      41.528  59.905  95.399  1.00  9.75              
ATOM   2064 1HD2 LEU A 135      42.270  59.115  95.510  1.00  9.75              
ATOM   2065 2HD2 LEU A 135      40.995  60.040  96.342  1.00  9.75              
ATOM   2066 3HD2 LEU A 135      40.800  59.613  94.642  1.00  9.75              
ATOM   2067  C   LEU A 135      40.419  64.332  93.449  1.00  9.75              
ATOM   2068  O   LEU A 135      39.658  64.863  94.250  1.00  9.75              
ATOM   2069  N   ALA A 136      40.297  64.438  92.131  1.00 11.03              
ATOM   2070  H   ALA A 136      41.071  64.139  91.559  1.00 11.03              
ATOM   2071  CA  ALA A 136      39.170  65.088  91.475  1.00 11.03              
ATOM   2072  HA  ALA A 136      38.465  65.443  92.230  1.00 11.03              
ATOM   2073  CB  ALA A 136      39.701  66.312  90.720  1.00 11.03              
ATOM   2074  HB1 ALA A 136      38.869  66.856  90.272  1.00 11.03              
ATOM   2075  HB2 ALA A 136      40.221  66.977  91.411  1.00 11.03              
ATOM   2076  HB3 ALA A 136      40.390  66.004  89.934  1.00 11.03              
ATOM   2077  C   ALA A 136      38.381  64.125  90.574  1.00 11.03              
ATOM   2078  O   ALA A 136      37.439  64.538  89.903  1.00 11.03              
ATOM   2079  N   ALA A 137      38.788  62.848  90.582  1.00 11.71              
ATOM   2080  H   ALA A 137      39.559  62.654  91.200  1.00 11.71              
ATOM   2081  CA  ALA A 137      38.134  61.655  90.033  1.00 11.71              
ATOM   2082  HA  ALA A 137      38.890  60.870  90.023  1.00 11.71              
ATOM   2083  CB  ALA A 137      37.067  61.218  91.051  1.00 11.71              
ATOM   2084  HB1 ALA A 137      36.667  60.243  90.772  1.00 11.71              
ATOM   2085  HB2 ALA A 137      37.503  61.144  92.049  1.00 11.71              
ATOM   2086  HB3 ALA A 137      36.252  61.942  91.067  1.00 11.71              
ATOM   2087  C   ALA A 137      37.585  61.676  88.598  1.00 11.71              
ATOM   2088  O   ALA A 137      36.974  60.707  88.153  1.00 11.71              
ATOM   2089  N   CYS A 138      37.783  62.762  87.862  1.00 11.85              
ATOM   2090  H   CYS A 138      38.197  63.563  88.312  1.00 11.85              
ATOM   2091  CA  CYS A 138      37.259  62.916  86.520  1.00 11.85              
ATOM   2092  HA  CYS A 138      36.190  62.695  86.549  1.00 11.85              
ATOM   2093  CB  CYS A 138      37.443  64.378  86.084  1.00 11.85              
ATOM   2094  HB1 CYS A 138      37.246  64.483  85.016  1.00 11.85              
ATOM   2095  HB2 CYS A 138      38.470  64.700  86.270  1.00 11.85              
ATOM   2096  SG  CYS A 138      36.282  65.444  86.990  1.00 11.85              
ATOM   2097  HG  CYS A 138      36.681  65.134  88.237  1.00 11.85              
ATOM   2098  C   CYS A 138      37.888  61.958  85.507  1.00 11.85              
ATOM   2099  O   CYS A 138      39.021  61.500  85.630  1.00 11.85              
ATOM   2100  N   THR A 139      37.144  61.718  84.434  1.00 11.00              
ATOM   2101  H   THR A 139      36.198  62.070  84.431  1.00 11.00              
ATOM   2102  CA  THR A 139      37.619  61.049  83.222  1.00 11.00              
ATOM   2103  HA  THR A 139      38.677  61.273  83.076  1.00 11.00              
ATOM   2104  CB  THR A 139      37.463  59.519  83.328  1.00 11.00              
ATOM   2105  HB  THR A 139      36.410  59.260  83.452  1.00 11.00              
ATOM   2106  CG2 THR A 139      38.026  58.768  82.119  1.00 11.00              
ATOM   2107 1HG2 THR A 139      38.003  57.696  82.320  1.00 11.00              
ATOM   2108 2HG2 THR A 139      37.406  58.964  81.246  1.00 11.00              
ATOM   2109 3HG2 THR A 139      39.054  59.076  81.935  1.00 11.00              
ATOM   2110  OG1 THR A 139      38.178  59.027  84.436  1.00 11.00              
ATOM   2111  HG1 THR A 139      38.593  59.776  84.891  1.00 11.00              
ATOM   2112  C   THR A 139      36.836  61.634  82.048  1.00 11.00              
ATOM   2113  O   THR A 139      35.838  61.092  81.590  1.00 11.00              
ATOM   2114  N   SER A 140      37.272  62.821  81.634  1.00 11.37              
ATOM   2115  H   SER A 140      38.138  63.157  82.038  1.00 11.37              
ATOM   2116  CA  SER A 140      36.703  63.759  80.650  1.00 11.37              
ATOM   2117  HA  SER A 140      35.672  63.981  80.933  1.00 11.37              
ATOM   2118  CB  SER A 140      37.544  65.052  80.801  1.00 11.37              
ATOM   2119  HB1 SER A 140      37.260  65.549  81.730  1.00 11.37              
ATOM   2120  HB2 SER A 140      37.363  65.745  79.978  1.00 11.37              
ATOM   2121  OG  SER A 140      38.932  64.734  80.881  1.00 11.37              
ATOM   2122  HG  SER A 140      39.448  65.403  81.393  1.00 11.37              
ATOM   2123  C   SER A 140      36.666  63.268  79.195  1.00 11.37              
ATOM   2124  O   SER A 140      36.855  64.034  78.247  1.00 11.37              
ATOM   2125  N   ASN A 141      36.508  61.964  79.001  1.00 11.01              
ATOM   2126  H   ASN A 141      36.170  61.423  79.789  1.00 11.01              
ATOM   2127  CA  ASN A 141      37.299  61.263  78.018  1.00 11.01              
ATOM   2128  HA  ASN A 141      37.914  61.986  77.475  1.00 11.01              
ATOM   2129  CB  ASN A 141      38.259  60.323  78.783  1.00 11.01              
ATOM   2130  HB1 ASN A 141      37.793  59.352  78.943  1.00 11.01              
ATOM   2131  HB2 ASN A 141      38.480  60.761  79.755  1.00 11.01              
ATOM   2132  CG  ASN A 141      39.588  60.125  78.092  1.00 11.01              
ATOM   2133  OD1 ASN A 141      39.760  60.432  76.925  1.00 11.01              
ATOM   2134  ND2 ASN A 141      40.573  59.615  78.794  1.00 11.01              
ATOM   2135 1HD2 ASN A 141      40.466  59.406  79.771  1.00 11.01              
ATOM   2136 2HD2 ASN A 141      41.477  59.550  78.352  1.00 11.01              
ATOM   2137  C   ASN A 141      36.418  60.566  76.987  1.00 11.01              
ATOM   2138  O   ASN A 141      35.853  59.509  77.250  1.00 11.01              
ATOM   2139  N   GLY A 142      36.399  61.129  75.779  1.00 12.63              
ATOM   2140  H   GLY A 142      36.820  62.041  75.673  1.00 12.63              
ATOM   2141  CA  GLY A 142      36.043  60.378  74.578  1.00 12.63              
ATOM   2142  HA1 GLY A 142      36.120  61.027  73.708  1.00 12.63              
ATOM   2143  HA2 GLY A 142      35.011  60.033  74.663  1.00 12.63              
ATOM   2144  C   GLY A 142      36.936  59.139  74.335  1.00 12.63              
ATOM   2145  O   GLY A 142      36.612  58.303  73.502  1.00 12.63              
ATOM   2146  N   TRP A 143      38.035  59.013  75.093  1.00 12.73              
ATOM   2147  H   TRP A 143      38.270  59.796  75.686  1.00 12.73              
ATOM   2148  CA  TRP A 143      38.815  57.799  75.338  1.00 12.73              
ATOM   2149  HA  TRP A 143      39.594  58.107  76.031  1.00 12.73              
ATOM   2150  CB  TRP A 143      38.024  56.736  76.120  1.00 12.73              
ATOM   2151  HB1 TRP A 143      37.354  56.213  75.436  1.00 12.73              
ATOM   2152  HB2 TRP A 143      37.405  57.235  76.866  1.00 12.73              
ATOM   2153  CG  TRP A 143      38.885  55.733  76.841  1.00 12.73              
ATOM   2154  CD1 TRP A 143      39.572  55.972  77.983  1.00 12.73              
ATOM   2155  HD1 TRP A 143      39.581  56.915  78.511  1.00 12.73              
ATOM   2156  NE1 TRP A 143      40.267  54.840  78.363  1.00 12.73              
ATOM   2157  HE1 TRP A 143      40.860  54.791  79.182  1.00 12.73              
ATOM   2158  CE2 TRP A 143      40.041  53.794  77.496  1.00 12.73              
ATOM   2159  CZ2 TRP A 143      40.483  52.463  77.474  1.00 12.73              
ATOM   2160  HZ2 TRP A 143      41.129  52.091  78.256  1.00 12.73              
ATOM   2161  CH2 TRP A 143      40.079  51.627  76.420  1.00 12.73              
ATOM   2162  HH2 TRP A 143      40.409  50.597  76.385  1.00 12.73              
ATOM   2163  CZ3 TRP A 143      39.257  52.138  75.399  1.00 12.73              
ATOM   2164  HZ3 TRP A 143      38.962  51.501  74.578  1.00 12.73              
ATOM   2165  CE3 TRP A 143      38.816  53.477  75.437  1.00 12.73              
ATOM   2166  HE3 TRP A 143      38.193  53.864  74.643  1.00 12.73              
ATOM   2167  CD2 TRP A 143      39.181  54.339  76.494  1.00 12.73              
ATOM   2168  C   TRP A 143      39.611  57.248  74.142  1.00 12.73              
ATOM   2169  O   TRP A 143      39.461  56.108  73.706  1.00 12.73              
ATOM   2170  N   GLY A 144      40.540  58.065  73.645  1.00 12.96              
ATOM   2171  H   GLY A 144      40.613  58.988  74.044  1.00 12.96              
ATOM   2172  CA  GLY A 144      41.513  57.685  72.621  1.00 12.96              
ATOM   2173  HA1 GLY A 144      41.758  58.562  72.022  1.00 12.96              
ATOM   2174  HA2 GLY A 144      41.075  56.940  71.956  1.00 12.96              
ATOM   2175  C   GLY A 144      42.816  57.122  73.188  1.00 12.96              
ATOM   2176  O   GLY A 144      43.852  57.772  73.106  1.00 12.96              
ATOM   2177  N   VAL A 145      42.770  55.918  73.766  1.00 12.55              
ATOM   2178  H   VAL A 145      41.857  55.480  73.810  1.00 12.55              
ATOM   2179  CA  VAL A 145      43.905  55.174  74.379  1.00 12.55              
ATOM   2180  HA  VAL A 145      44.355  55.837  75.118  1.00 12.55              
ATOM   2181  CB  VAL A 145      43.303  53.974  75.151  1.00 12.55              
ATOM   2182  HB  VAL A 145      42.398  54.337  75.642  1.00 12.55              
ATOM   2183  CG1 VAL A 145      42.871  52.827  74.229  1.00 12.55              
ATOM   2184 1HG1 VAL A 145      42.362  52.064  74.817  1.00 12.55              
ATOM   2185 2HG1 VAL A 145      42.180  53.194  73.470  1.00 12.55              
ATOM   2186 3HG1 VAL A 145      43.735  52.371  73.747  1.00 12.55              
ATOM   2187  CG2 VAL A 145      44.185  53.439  76.281  1.00 12.55              
ATOM   2188 1HG2 VAL A 145      43.633  52.697  76.858  1.00 12.55              
ATOM   2189 2HG2 VAL A 145      45.087  52.973  75.886  1.00 12.55              
ATOM   2190 3HG2 VAL A 145      44.468  54.257  76.946  1.00 12.55              
ATOM   2191  C   VAL A 145      45.053  54.780  73.420  1.00 12.55              
ATOM   2192  O   VAL A 145      45.862  53.905  73.706  1.00 12.55              
ATOM   2193  N   THR A 146      45.155  55.413  72.253  1.00 11.12              
ATOM   2194  H   THR A 146      44.515  56.174  72.067  1.00 11.12              
ATOM   2195  CA  THR A 146      46.280  55.247  71.321  1.00 11.12              
ATOM   2196  HA  THR A 146      46.560  54.194  71.297  1.00 11.12              
ATOM   2197  CB  THR A 146      45.864  55.651  69.895  1.00 11.12              
ATOM   2198  HB  THR A 146      46.741  55.702  69.250  1.00 11.12              
ATOM   2199  CG2 THR A 146      44.898  54.630  69.297  1.00 11.12              
ATOM   2200 1HG2 THR A 146      44.638  54.931  68.283  1.00 11.12              
ATOM   2201 2HG2 THR A 146      45.371  53.649  69.263  1.00 11.12              
ATOM   2202 3HG2 THR A 146      43.989  54.573  69.896  1.00 11.12              
ATOM   2203  OG1 THR A 146      45.197  56.895  69.876  1.00 11.12              
ATOM   2204  HG1 THR A 146      45.835  57.585  70.077  1.00 11.12              
ATOM   2205  C   THR A 146      47.542  56.008  71.729  1.00 11.12              
ATOM   2206  O   THR A 146      48.534  55.945  71.002  1.00 11.12              
ATOM   2207  N   ASP A 147      47.532  56.734  72.856  1.00 11.51              
ATOM   2208  H   ASP A 147      46.693  56.758  73.416  1.00 11.51              
ATOM   2209  CA  ASP A 147      48.734  57.385  73.373  1.00 11.51              
ATOM   2210  HA  ASP A 147      49.404  57.473  72.523  1.00 11.51              
ATOM   2211  CB  ASP A 147      48.500  58.849  73.808  1.00 11.51              
ATOM   2212  HB1 ASP A 147      48.059  58.883  74.805  1.00 11.51              
ATOM   2213  HB2 ASP A 147      47.791  59.305  73.114  1.00 11.51              
ATOM   2214  CG  ASP A 147      49.795  59.691  73.769  1.00 11.51              
ATOM   2215  OD1 ASP A 147      50.848  59.144  73.345  1.00 11.51              
ATOM   2216  OD2 ASP A 147      49.723  60.903  74.089  1.00 11.51              
ATOM   2217  C   ASP A 147      49.489  56.509  74.386  1.00 11.51              
ATOM   2218  O   ASP A 147      50.292  55.671  73.968  1.00 11.51              
ATOM   2219  N   CYS A 148      49.224  56.645  75.682  1.00 10.21              
ATOM   2220  H   CYS A 148      48.533  57.324  75.975  1.00 10.21              
ATOM   2221  CA  CYS A 148      49.888  55.917  76.761  1.00 10.21              
ATOM   2222  HA  CYS A 148      49.669  56.477  77.675  1.00 10.21              
ATOM   2223  CB  CYS A 148      49.235  54.535  76.956  1.00 10.21              
ATOM   2224  HB1 CYS A 148      49.626  54.082  77.871  1.00 10.21              
ATOM   2225  HB2 CYS A 148      49.448  53.893  76.102  1.00 10.21              
ATOM   2226  SG  CYS A 148      47.432  54.694  77.115  1.00 10.21              
ATOM   2227  HG  CYS A 148      47.429  55.723  77.994  1.00 10.21              
ATOM   2228  C   CYS A 148      51.419  55.913  76.683  1.00 10.21              
ATOM   2229  O   CYS A 148      52.053  56.928  76.959  1.00 10.21              
ATOM   2230  N   LYS A 149      52.032  54.766  76.355  1.00  9.89              
ATOM   2231  H   LYS A 149      51.408  54.011  76.116  1.00  9.89              
ATOM   2232  CA  LYS A 149      53.458  54.415  76.547  1.00  9.89              
ATOM   2233  HA  LYS A 149      53.595  53.392  76.194  1.00  9.89              
ATOM   2234  CB  LYS A 149      54.430  55.326  75.741  1.00  9.89              
ATOM   2235  HB1 LYS A 149      55.301  54.726  75.474  1.00  9.89              
ATOM   2236  HB2 LYS A 149      54.799  56.100  76.417  1.00  9.89              
ATOM   2237  CG  LYS A 149      53.968  56.090  74.483  1.00  9.89              
ATOM   2238  HG1 LYS A 149      54.813  56.695  74.150  1.00  9.89              
ATOM   2239  HG2 LYS A 149      53.173  56.785  74.744  1.00  9.89              
ATOM   2240  CD  LYS A 149      53.516  55.231  73.300  1.00  9.89              
ATOM   2241  HD1 LYS A 149      52.641  54.639  73.573  1.00  9.89              
ATOM   2242  HD2 LYS A 149      54.324  54.549  73.033  1.00  9.89              
ATOM   2243  CE  LYS A 149      53.197  56.121  72.085  1.00  9.89              
ATOM   2244  HE1 LYS A 149      53.043  55.469  71.222  1.00  9.89              
ATOM   2245  HE2 LYS A 149      54.057  56.763  71.878  1.00  9.89              
ATOM   2246  NZ  LYS A 149      51.983  56.951  72.280  1.00  9.89              
ATOM   2247  HZ1 LYS A 149      51.701  57.447  71.450  1.00  9.89              
ATOM   2248  HZ2 LYS A 149      51.203  56.376  72.593  1.00  9.89              
ATOM   2249  HZ3 LYS A 149      52.062  57.671  73.005  1.00  9.89              
ATOM   2250  C   LYS A 149      53.925  54.403  78.011  1.00  9.89              
ATOM   2251  O   LYS A 149      54.695  53.522  78.369  1.00  9.89              
ATOM   2252  N   HIS A 150      53.531  55.430  78.765  1.00  9.04              
ATOM   2253  H   HIS A 150      52.933  56.093  78.289  1.00  9.04              
ATOM   2254  CA  HIS A 150      53.799  55.771  80.164  1.00  9.04              
ATOM   2255  HA  HIS A 150      54.129  56.811  80.136  1.00  9.04              
ATOM   2256  CB  HIS A 150      52.483  55.826  80.960  1.00  9.04              
ATOM   2257  HB1 HIS A 150      51.797  56.494  80.437  1.00  9.04              
ATOM   2258  HB2 HIS A 150      52.694  56.292  81.923  1.00  9.04              
ATOM   2259  CG  HIS A 150      51.744  54.534  81.216  1.00  9.04              
ATOM   2260  ND1 HIS A 150      51.317  53.597  80.264  1.00  9.04              
ATOM   2261  CE1 HIS A 150      50.517  52.749  80.937  1.00  9.04              
ATOM   2262  HE1 HIS A 150      49.969  51.932  80.487  1.00  9.04              
ATOM   2263  NE2 HIS A 150      50.426  53.095  82.232  1.00  9.04              
ATOM   2264  HE2 HIS A 150      49.760  52.708  82.913  1.00  9.04              
ATOM   2265  CD2 HIS A 150      51.179  54.229  82.417  1.00  9.04              
ATOM   2266  HD2 HIS A 150      51.220  54.842  83.309  1.00  9.04              
ATOM   2267  C   HIS A 150      54.993  55.087  80.867  1.00  9.04              
ATOM   2268  O   HIS A 150      54.911  54.678  82.024  1.00  9.04              
ATOM   2269  N   THR A 151      56.156  55.090  80.200  1.00  9.46              
ATOM   2270  H   THR A 151      56.116  55.304  79.220  1.00  9.46              
ATOM   2271  CA  THR A 151      57.443  55.301  80.887  1.00  9.46              
ATOM   2272  HA  THR A 151      57.492  54.567  81.694  1.00  9.46              
ATOM   2273  CB  THR A 151      58.643  54.989  79.972  1.00  9.46              
ATOM   2274  HB  THR A 151      58.386  54.120  79.365  1.00  9.46              
ATOM   2275  CG2 THR A 151      59.028  56.134  79.032  1.00  9.46              
ATOM   2276 1HG2 THR A 151      59.412  56.981  79.602  1.00  9.46              
ATOM   2277 2HG2 THR A 151      59.811  55.787  78.357  1.00  9.46              
ATOM   2278 3HG2 THR A 151      58.163  56.445  78.449  1.00  9.46              
ATOM   2279  OG1 THR A 151      59.756  54.640  80.755  1.00  9.46              
ATOM   2280  HG1 THR A 151      60.105  53.796  80.377  1.00  9.46              
ATOM   2281  C   THR A 151      57.462  56.674  81.566  1.00  9.46              
ATOM   2282  O   THR A 151      56.533  57.460  81.383  1.00  9.46              
ATOM   2283  N   GLU A 152      58.473  56.922  82.394  1.00  9.17              
ATOM   2284  H   GLU A 152      59.228  56.245  82.358  1.00  9.17              
ATOM   2285  CA  GLU A 152      58.462  57.809  83.572  1.00  9.17              
ATOM   2286  HA  GLU A 152      57.765  57.379  84.291  1.00  9.17              
ATOM   2287  CB  GLU A 152      59.862  57.760  84.220  1.00  9.17              
ATOM   2288  HB1 GLU A 152      59.850  58.396  85.105  1.00  9.17              
ATOM   2289  HB2 GLU A 152      60.594  58.165  83.519  1.00  9.17              
ATOM   2290  CG  GLU A 152      60.296  56.340  84.644  1.00  9.17              
ATOM   2291  HG1 GLU A 152      60.357  55.698  83.763  1.00  9.17              
ATOM   2292  HG2 GLU A 152      59.536  55.926  85.311  1.00  9.17              
ATOM   2293  CD  GLU A 152      61.654  56.319  85.370  1.00  9.17              
ATOM   2294  OE1 GLU A 152      62.409  55.329  85.212  1.00  9.17              
ATOM   2295  OE2 GLU A 152      61.917  57.287  86.120  1.00  9.17              
ATOM   2296  C   GLU A 152      58.001  59.282  83.403  1.00  9.17              
ATOM   2297  O   GLU A 152      57.954  60.029  84.385  1.00  9.17              
ATOM   2298  N   ASP A 153      57.695  59.729  82.191  1.00  8.95              
ATOM   2299  H   ASP A 153      57.566  59.041  81.462  1.00  8.95              
ATOM   2300  CA  ASP A 153      57.859  61.117  81.785  1.00  8.95              
ATOM   2301  HA  ASP A 153      58.772  61.426  82.304  1.00  8.95              
ATOM   2302  CB  ASP A 153      58.211  61.198  80.285  1.00  8.95              
ATOM   2303  HB1 ASP A 153      57.772  62.103  79.862  1.00  8.95              
ATOM   2304  HB2 ASP A 153      57.785  60.337  79.764  1.00  8.95              
ATOM   2305  CG  ASP A 153      59.718  61.257  80.130  1.00  8.95              
ATOM   2306  OD1 ASP A 153      60.342  62.225  80.633  1.00  8.95              
ATOM   2307  OD2 ASP A 153      60.327  60.340  79.531  1.00  8.95              
ATOM   2308  C   ASP A 153      56.835  62.156  82.194  1.00  8.95              
ATOM   2309  O   ASP A 153      55.621  61.977  82.115  1.00  8.95              
ATOM   2310  N   VAL A 154      57.394  63.277  82.652  1.00  8.80              
ATOM   2311  H   VAL A 154      58.388  63.363  82.469  1.00  8.80              
ATOM   2312  CA  VAL A 154      56.844  64.066  83.757  1.00  8.80              
ATOM   2313  HA  VAL A 154      56.204  63.404  84.310  1.00  8.80              
ATOM   2314  CB  VAL A 154      57.991  64.531  84.685  1.00  8.80              
ATOM   2315  HB  VAL A 154      57.538  65.009  85.554  1.00  8.80              
ATOM   2316  CG1 VAL A 154      58.815  63.343  85.179  1.00  8.80              
ATOM   2317 1HG1 VAL A 154      59.451  63.661  86.002  1.00  8.80              
ATOM   2318 2HG1 VAL A 154      58.166  62.542  85.526  1.00  8.80              
ATOM   2319 3HG1 VAL A 154      59.448  62.946  84.387  1.00  8.80              
ATOM   2320  CG2 VAL A 154      58.967  65.530  84.050  1.00  8.80              
ATOM   2321 1HG2 VAL A 154      59.792  65.724  84.735  1.00  8.80              
ATOM   2322 2HG2 VAL A 154      59.369  65.140  83.114  1.00  8.80              
ATOM   2323 3HG2 VAL A 154      58.464  66.478  83.859  1.00  8.80              
ATOM   2324  C   VAL A 154      56.043  65.263  83.279  1.00  8.80              
ATOM   2325  O   VAL A 154      56.429  65.943  82.312  1.00  8.80              
ATOM   2326  N   GLY A 155      55.011  65.635  84.033  1.00  8.52              
ATOM   2327  H   GLY A 155      54.602  65.022  84.729  1.00  8.52              
ATOM   2328  CA  GLY A 155      54.476  66.958  83.828  1.00  8.52              
ATOM   2329  HA1 GLY A 155      54.172  67.025  82.782  1.00  8.52              
ATOM   2330  HA2 GLY A 155      55.297  67.667  83.950  1.00  8.52              
ATOM   2331  C   GLY A 155      53.271  67.532  84.603  1.00  8.52              
ATOM   2332  O   GLY A 155      52.178  67.000  84.793  1.00  8.52              
ATOM   2333  N   VAL A 156      53.486  68.769  85.031  1.00  8.44              
ATOM   2334  H   VAL A 156      54.373  69.166  84.768  1.00  8.44              
ATOM   2335  CA  VAL A 156      52.860  69.287  86.255  1.00  8.44              
ATOM   2336  HA  VAL A 156      51.829  68.948  86.299  1.00  8.44              
ATOM   2337  CB  VAL A 156      53.595  68.719  87.504  1.00  8.44              
ATOM   2338  HB  VAL A 156      53.592  69.447  88.310  1.00  8.44              
ATOM   2339  CG1 VAL A 156      52.863  67.488  88.046  1.00  8.44              
ATOM   2340 1HG1 VAL A 156      53.351  67.140  88.957  1.00  8.44              
ATOM   2341 2HG1 VAL A 156      51.833  67.742  88.296  1.00  8.44              
ATOM   2342 3HG1 VAL A 156      52.864  66.675  87.320  1.00  8.44              
ATOM   2343  CG2 VAL A 156      55.049  68.312  87.205  1.00  8.44              
ATOM   2344 1HG2 VAL A 156      55.628  69.162  86.852  1.00  8.44              
ATOM   2345 2HG2 VAL A 156      55.493  67.927  88.102  1.00  8.44              
ATOM   2346 3HG2 VAL A 156      55.109  67.491  86.497  1.00  8.44              
ATOM   2347  C   VAL A 156      52.755  70.796  86.202  1.00  8.44              
ATOM   2348  O   VAL A 156      52.905  71.489  87.210  1.00  8.44              
ATOM   2349  N   VAL A 157      52.534  71.277  84.975  1.00  8.48              
ATOM   2350  H   VAL A 157      52.413  70.578  84.258  1.00  8.48              
ATOM   2351  CA  VAL A 157      52.265  72.669  84.608  1.00  8.48              
ATOM   2352  HA  VAL A 157      53.029  73.269  85.099  1.00  8.48              
ATOM   2353  CB  VAL A 157      52.444  72.922  83.096  1.00  8.48              
ATOM   2354  HB  VAL A 157      52.297  73.983  82.895  1.00  8.48              
ATOM   2355  CG1 VAL A 157      53.868  72.586  82.644  1.00  8.48              
ATOM   2356 1HG1 VAL A 157      53.986  72.858  81.594  1.00  8.48              
ATOM   2357 2HG1 VAL A 157      54.589  73.151  83.236  1.00  8.48              
ATOM   2358 3HG1 VAL A 157      54.067  71.520  82.756  1.00  8.48              
ATOM   2359  CG2 VAL A 157      51.451  72.138  82.250  1.00  8.48              
ATOM   2360 1HG2 VAL A 157      51.602  72.399  81.204  1.00  8.48              
ATOM   2361 2HG2 VAL A 157      51.590  71.065  82.380  1.00  8.48              
ATOM   2362 3HG2 VAL A 157      50.431  72.408  82.524  1.00  8.48              
ATOM   2363  C   VAL A 157      50.948  73.189  85.174  1.00  8.48              
ATOM   2364  O   VAL A 157      50.273  72.566  85.987  1.00  8.48              
ATOM   2365  N   CYS A 158      50.567  74.381  84.747  1.00  8.49              
ATOM   2366  H   CYS A 158      51.095  74.837  84.016  1.00  8.49              
ATOM   2367  CA  CYS A 158      49.258  74.918  85.032  1.00  8.49              
ATOM   2368  HA  CYS A 158      48.537  74.103  85.093  1.00  8.49              
ATOM   2369  CB  CYS A 158      49.328  75.634  86.390  1.00  8.49              
ATOM   2370  HB1 CYS A 158      49.815  76.597  86.258  1.00  8.49              
ATOM   2371  HB2 CYS A 158      49.914  75.033  87.091  1.00  8.49              
ATOM   2372  SG  CYS A 158      47.690  75.891  87.124  1.00  8.49              
ATOM   2373  HG  CYS A 158      48.148  76.586  88.179  1.00  8.49              
ATOM   2374  C   CYS A 158      48.831  75.843  83.877  1.00  8.49              
ATOM   2375  O   CYS A 158      49.517  75.930  82.859  1.00  8.49              
ATOM   2376  N   SER A 159      47.691  76.507  84.043  1.00  8.73              
ATOM   2377  H   SER A 159      47.243  76.421  84.945  1.00  8.73              
ATOM   2378  CA  SER A 159      46.905  77.144  82.992  1.00  8.73              
ATOM   2379  HA  SER A 159      46.394  76.349  82.447  1.00  8.73              
ATOM   2380  CB  SER A 159      45.812  78.018  83.633  1.00  8.73              
ATOM   2381  HB1 SER A 159      45.183  77.404  84.278  1.00  8.73              
ATOM   2382  HB2 SER A 159      45.193  78.439  82.840  1.00  8.73              
ATOM   2383  OG  SER A 159      46.367  79.085  84.394  1.00  8.73              
ATOM   2384  HG  SER A 159      47.119  79.394  83.850  1.00  8.73              
ATOM   2385  C   SER A 159      47.664  77.997  81.973  1.00  8.73              
ATOM   2386  O   SER A 159      48.205  79.047  82.320  1.00  8.73              
ATOM   2387  N   ASP A 160      47.602  77.549  80.722  1.00  9.30              
ATOM   2388  H   ASP A 160      47.103  76.684  80.589  1.00  9.30              
ATOM   2389  CA  ASP A 160      48.032  78.211  79.484  1.00  9.30              
ATOM   2390  HA  ASP A 160      48.187  77.382  78.793  1.00  9.30              
ATOM   2391  CB  ASP A 160      46.869  79.028  78.875  1.00  9.30              
ATOM   2392  HB1 ASP A 160      46.811  79.996  79.375  1.00  9.30              
ATOM   2393  HB2 ASP A 160      45.934  78.498  79.064  1.00  9.30              
ATOM   2394  CG  ASP A 160      46.976  79.236  77.350  1.00  9.30              
ATOM   2395  OD1 ASP A 160      47.726  78.529  76.638  1.00  9.30              
ATOM   2396  OD2 ASP A 160      46.264  80.095  76.778  1.00  9.30              
ATOM   2397  C   ASP A 160      49.380  78.925  79.466  1.00  9.30              
ATOM   2398  O   ASP A 160      49.582  79.882  78.714  1.00  9.30              
ATOM   2399  N   LYS A 161      50.329  78.471  80.291  1.00 10.58              
ATOM   2400  H   LYS A 161      50.106  77.707  80.918  1.00 10.58              
ATOM   2401  CA  LYS A 161      51.619  79.145  80.389  1.00 10.58              
ATOM   2402  HA  LYS A 161      51.398  80.208  80.294  1.00 10.58              
ATOM   2403  CB  LYS A 161      52.253  79.030  81.791  1.00 10.58              
ATOM   2404  HB1 LYS A 161      52.494  77.989  82.013  1.00 10.58              
ATOM   2405  HB2 LYS A 161      51.526  79.383  82.524  1.00 10.58              
ATOM   2406  CG  LYS A 161      53.538  79.894  81.869  1.00 10.58              
ATOM   2407  HG1 LYS A 161      53.415  80.791  81.263  1.00 10.58              
ATOM   2408  HG2 LYS A 161      54.362  79.322  81.442  1.00 10.58              
ATOM   2409  CD  LYS A 161      53.951  80.328  83.285  1.00 10.58              
ATOM   2410  HD1 LYS A 161      54.999  80.632  83.280  1.00 10.58              
ATOM   2411  HD2 LYS A 161      53.868  79.468  83.946  1.00 10.58              
ATOM   2412  CE  LYS A 161      53.097  81.485  83.830  1.00 10.58              
ATOM   2413  HE1 LYS A 161      53.211  81.523  84.918  1.00 10.58              
ATOM   2414  HE2 LYS A 161      52.046  81.280  83.610  1.00 10.58              
ATOM   2415  NZ  LYS A 161      53.489  82.797  83.254  1.00 10.58              
ATOM   2416  HZ1 LYS A 161      52.792  83.512  83.454  1.00 10.58              
ATOM   2417  HZ2 LYS A 161      54.362  83.140  83.650  1.00 10.58              
ATOM   2418  HZ3 LYS A 161      53.605  82.771  82.245  1.00 10.58              
ATOM   2419  C   LYS A 161      52.581  78.843  79.273  1.00 10.58              
ATOM   2420  O   LYS A 161      53.418  77.947  79.346  1.00 10.58              
ATOM   2421  N   ARG A 162      52.460  79.662  78.240  1.00 10.73              
ATOM   2422  H   ARG A 162      51.660  80.284  78.238  1.00 10.73              
ATOM   2423  CA  ARG A 162      53.327  79.568  77.088  1.00 10.73              
ATOM   2424  HA  ARG A 162      53.407  78.498  76.874  1.00 10.73              
ATOM   2425  CB  ARG A 162      52.663  80.217  75.852  1.00 10.73              
ATOM   2426  HB1 ARG A 162      53.371  80.213  75.022  1.00 10.73              
ATOM   2427  HB2 ARG A 162      52.384  81.250  76.071  1.00 10.73              
ATOM   2428  CG  ARG A 162      51.420  79.400  75.444  1.00 10.73              
ATOM   2429  HG1 ARG A 162      50.646  79.518  76.201  1.00 10.73              
ATOM   2430  HG2 ARG A 162      51.692  78.344  75.432  1.00 10.73              
ATOM   2431  CD  ARG A 162      50.843  79.713  74.051  1.00 10.73              
ATOM   2432  HD1 ARG A 162      50.045  78.994  73.854  1.00 10.73              
ATOM   2433  HD2 ARG A 162      51.623  79.546  73.306  1.00 10.73              
ATOM   2434  NE  ARG A 162      50.291  81.076  73.881  1.00 10.73              
ATOM   2435  HE  ARG A 162      50.648  81.631  73.117  1.00 10.73              
ATOM   2436  CZ  ARG A 162      49.205  81.558  74.459  1.00 10.73              
ATOM   2437  NH1 ARG A 162      48.577  80.936  75.419  1.00 10.73              
ATOM   2438 1HH1 ARG A 162      48.860  80.016  75.750  1.00 10.73              
ATOM   2439 2HH1 ARG A 162      47.702  81.234  75.833  1.00 10.73              
ATOM   2440  NH2 ARG A 162      48.706  82.687  74.047  1.00 10.73              
ATOM   2441 1HH2 ARG A 162      49.054  83.111  73.195  1.00 10.73              
ATOM   2442 2HH2 ARG A 162      47.913  83.063  74.531  1.00 10.73              
ATOM   2443  C   ARG A 162      54.754  80.017  77.314  1.00 10.73              
ATOM   2444  O   ARG A 162      55.051  80.923  78.090  1.00 10.73              
ATOM   2445  N   ILE A 163      55.579  79.338  76.533  1.00 10.18              
ATOM   2446  H   ILE A 163      55.145  78.644  75.942  1.00 10.18              
ATOM   2447  CA  ILE A 163      57.021  79.363  76.412  1.00 10.18              
ATOM   2448  HA  ILE A 163      57.405  80.343  76.688  1.00 10.18              
ATOM   2449  CB  ILE A 163      57.609  78.261  77.347  1.00 10.18              
ATOM   2450  HB  ILE A 163      57.151  77.316  77.046  1.00 10.18              
ATOM   2451  CG2 ILE A 163      59.130  78.059  77.225  1.00 10.18              
ATOM   2452 1HG2 ILE A 163      59.446  77.258  77.893  1.00 10.18              
ATOM   2453 2HG2 ILE A 163      59.394  77.758  76.211  1.00 10.18              
ATOM   2454 3HG2 ILE A 163      59.663  78.970  77.494  1.00 10.18              
ATOM   2455  CG1 ILE A 163      57.269  78.450  78.848  1.00 10.18              
ATOM   2456 1HG1 ILE A 163      57.643  77.587  79.401  1.00 10.18              
ATOM   2457 2HG1 ILE A 163      56.188  78.444  78.979  1.00 10.18              
ATOM   2458  CD1 ILE A 163      57.832  79.716  79.511  1.00 10.18              
ATOM   2459  HD1 ILE A 163      57.441  79.792  80.526  1.00 10.18              
ATOM   2460  HD2 ILE A 163      58.919  79.667  79.565  1.00 10.18              
ATOM   2461  HD3 ILE A 163      57.539  80.606  78.957  1.00 10.18              
ATOM   2462  C   ILE A 163      57.308  79.048  74.940  1.00 10.18              
ATOM   2463  O   ILE A 163      56.482  78.382  74.302  1.00 10.18              
ATOM   2464  N   PRO A 164      58.404  79.556  74.354  1.00 10.20              
ATOM   2465  CD  PRO A 164      59.374  80.485  74.937  1.00 10.20              
ATOM   2466  HD1 PRO A 164      60.061  79.949  75.588  1.00 10.20              
ATOM   2467  HD2 PRO A 164      58.889  81.295  75.481  1.00 10.20              
ATOM   2468  CG  PRO A 164      60.174  81.062  73.769  1.00 10.20              
ATOM   2469  HG1 PRO A 164      61.205  81.276  74.051  1.00 10.20              
ATOM   2470  HG2 PRO A 164      59.683  81.962  73.395  1.00 10.20              
ATOM   2471  CB  PRO A 164      60.084  79.949  72.728  1.00 10.20              
ATOM   2472  HB1 PRO A 164      60.812  79.170  72.963  1.00 10.20              
ATOM   2473  HB2 PRO A 164      60.234  80.331  71.718  1.00 10.20              
ATOM   2474  CA  PRO A 164      58.660  79.427  72.932  1.00 10.20              
ATOM   2475  HA  PRO A 164      58.002  80.152  72.449  1.00 10.20              
ATOM   2476  C   PRO A 164      58.413  78.082  72.245  1.00 10.20              
ATOM   2477  O   PRO A 164      59.210  77.150  72.316  1.00 10.20              
ATOM   2478  N   GLY A 165      57.319  78.053  71.477  1.00 10.39              
ATOM   2479  H   GLY A 165      56.665  78.811  71.571  1.00 10.39              
ATOM   2480  CA  GLY A 165      57.105  77.066  70.431  1.00 10.39              
ATOM   2481  HA1 GLY A 165      56.121  77.197  69.985  1.00 10.39              
ATOM   2482  HA2 GLY A 165      57.137  76.072  70.881  1.00 10.39              
ATOM   2483  C   GLY A 165      58.162  77.154  69.340  1.00 10.39              
ATOM   2484  O   GLY A 165      58.258  78.181  68.662  1.00 10.39              
ATOM   2485  N   PHE A 166      58.869  76.055  69.115  1.00 10.48              
ATOM   2486  H   PHE A 166      58.759  75.273  69.745  1.00 10.48              
ATOM   2487  CA  PHE A 166      59.851  75.919  68.053  1.00 10.48              
ATOM   2488  HA  PHE A 166      59.761  76.759  67.362  1.00 10.48              
ATOM   2489  CB  PHE A 166      61.282  75.977  68.615  1.00 10.48              
ATOM   2490  HB1 PHE A 166      61.957  75.495  67.906  1.00 10.48              
ATOM   2491  HB2 PHE A 166      61.337  75.410  69.546  1.00 10.48              
ATOM   2492  CG  PHE A 166      61.800  77.389  68.826  1.00 10.48              
ATOM   2493  CD1 PHE A 166      62.150  78.174  67.708  1.00 10.48              
ATOM   2494  HD1 PHE A 166      62.043  77.771  66.711  1.00 10.48              
ATOM   2495  CE1 PHE A 166      62.668  79.469  67.883  1.00 10.48              
ATOM   2496  HE1 PHE A 166      62.955  80.062  67.026  1.00 10.48              
ATOM   2497  CZ  PHE A 166      62.856  79.980  69.179  1.00 10.48              
ATOM   2498  HZ  PHE A 166      63.291  80.960  69.314  1.00 10.48              
ATOM   2499  CE2 PHE A 166      62.512  79.199  70.297  1.00 10.48              
ATOM   2500  HE2 PHE A 166      62.685  79.584  71.292  1.00 10.48              
ATOM   2501  CD2 PHE A 166      61.974  77.910  70.122  1.00 10.48              
ATOM   2502  HD2 PHE A 166      61.719  77.312  70.986  1.00 10.48              
ATOM   2503  C   PHE A 166      59.562  74.673  67.226  1.00 10.48              
ATOM   2504  O   PHE A 166      60.191  73.627  67.363  1.00 10.48              
ATOM   2505  N   LYS A 167      58.575  74.833  66.341  1.00 10.96              
ATOM   2506  H   LYS A 167      58.099  75.720  66.363  1.00 10.96              
ATOM   2507  CA  LYS A 167      58.417  74.040  65.124  1.00 10.96              
ATOM   2508  HA  LYS A 167      58.018  73.056  65.372  1.00 10.96              
ATOM   2509  CB  LYS A 167      57.411  74.790  64.212  1.00 10.96              
ATOM   2510  HB1 LYS A 167      57.667  75.852  64.206  1.00 10.96              
ATOM   2511  HB2 LYS A 167      56.431  74.707  64.683  1.00 10.96              
ATOM   2512  CG  LYS A 167      57.247  74.351  62.737  1.00 10.96              
ATOM   2513  HG1 LYS A 167      56.311  74.786  62.384  1.00 10.96              
ATOM   2514  HG2 LYS A 167      57.146  73.266  62.685  1.00 10.96              
ATOM   2515  CD  LYS A 167      58.368  74.812  61.779  1.00 10.96              
ATOM   2516  HD1 LYS A 167      59.174  74.079  61.813  1.00 10.96              
ATOM   2517  HD2 LYS A 167      58.755  75.782  62.095  1.00 10.96              
ATOM   2518  CE  LYS A 167      57.880  74.934  60.329  1.00 10.96              
ATOM   2519  HE1 LYS A 167      57.241  75.813  60.226  1.00 10.96              
ATOM   2520  HE2 LYS A 167      57.290  74.041  60.095  1.00 10.96              
ATOM   2521  NZ  LYS A 167      59.017  74.996  59.377  1.00 10.96              
ATOM   2522  HZ1 LYS A 167      59.661  75.765  59.534  1.00 10.96              
ATOM   2523  HZ2 LYS A 167      59.558  74.132  59.485  1.00 10.96              
ATOM   2524  HZ3 LYS A 167      58.712  74.982  58.418  1.00 10.96              
ATOM   2525  C   LYS A 167      59.776  73.870  64.459  1.00 10.96              
ATOM   2526  O   LYS A 167      60.400  74.847  64.040  1.00 10.96              
ATOM   2527  N   PHE A 168      60.171  72.617  64.353  1.00 10.44              
ATOM   2528  H   PHE A 168      59.630  71.889  64.795  1.00 10.44              
ATOM   2529  CA  PHE A 168      61.248  72.175  63.507  1.00 10.44              
ATOM   2530  HA  PHE A 168      61.354  72.878  62.678  1.00 10.44              
ATOM   2531  CB  PHE A 168      62.565  72.157  64.292  1.00 10.44              
ATOM   2532  HB1 PHE A 168      62.437  71.566  65.198  1.00 10.44              
ATOM   2533  HB2 PHE A 168      62.803  73.176  64.602  1.00 10.44              
ATOM   2534  CG  PHE A 168      63.732  71.619  63.491  1.00 10.44              
ATOM   2535  CD1 PHE A 168      64.135  72.264  62.305  1.00 10.44              
ATOM   2536  HD1 PHE A 168      63.638  73.169  61.983  1.00 10.44              
ATOM   2537  CE1 PHE A 168      65.180  71.728  61.531  1.00 10.44              
ATOM   2538  HE1 PHE A 168      65.488  72.224  60.620  1.00 10.44              
ATOM   2539  CZ  PHE A 168      65.823  70.548  61.943  1.00 10.44              
ATOM   2540  HZ  PHE A 168      66.618  70.122  61.347  1.00 10.44              
ATOM   2541  CE2 PHE A 168      65.433  69.917  63.135  1.00 10.44              
ATOM   2542  HE2 PHE A 168      65.928  69.014  63.463  1.00 10.44              
ATOM   2543  CD2 PHE A 168      64.390  70.448  63.908  1.00 10.44              
ATOM   2544  HD2 PHE A 168      64.097  69.944  64.818  1.00 10.44              
ATOM   2545  C   PHE A 168      60.854  70.821  62.915  1.00 10.44              
ATOM   2546  O   PHE A 168      60.216  69.996  63.565  1.00 10.44              
ATOM   2547  N   ASP A 169      61.146  70.663  61.630  1.00 11.68              
ATOM   2548  H   ASP A 169      61.635  71.423  61.167  1.00 11.68              
ATOM   2549  CA  ASP A 169      60.316  69.836  60.754  1.00 11.68              
ATOM   2550  HA  ASP A 169      59.304  69.753  61.155  1.00 11.68              
ATOM   2551  CB  ASP A 169      60.257  70.526  59.382  1.00 11.68              
ATOM   2552  HB1 ASP A 169      59.551  69.998  58.739  1.00 11.68              
ATOM   2553  HB2 ASP A 169      61.242  70.480  58.913  1.00 11.68              
ATOM   2554  CG  ASP A 169      59.839  71.980  59.491  1.00 11.68              
ATOM   2555  OD1 ASP A 169      58.635  72.273  59.370  1.00 11.68              
ATOM   2556  OD2 ASP A 169      60.704  72.852  59.748  1.00 11.68              
ATOM   2557  C   ASP A 169      60.844  68.433  60.481  1.00 11.68              
ATOM   2558  O   ASP A 169      60.153  67.616  59.873  1.00 11.68              
ATOM   2559  N   ASN A 170      62.073  68.149  60.903  1.00 11.75              
ATOM   2560  H   ASN A 170      62.579  68.874  61.389  1.00 11.75              
ATOM   2561  CA  ASN A 170      62.664  66.820  60.850  1.00 11.75              
ATOM   2562  HA  ASN A 170      62.490  66.386  59.863  1.00 11.75              
ATOM   2563  CB  ASN A 170      64.187  66.992  61.051  1.00 11.75              
ATOM   2564  HB1 ASN A 170      64.372  67.393  62.047  1.00 11.75              
ATOM   2565  HB2 ASN A 170      64.583  67.690  60.316  1.00 11.75              
ATOM   2566  CG  ASN A 170      64.944  65.686  60.896  1.00 11.75              
ATOM   2567  OD1 ASN A 170      64.634  64.870  60.045  1.00 11.75              
ATOM   2568  ND2 ASN A 170      65.976  65.477  61.681  1.00 11.75              
ATOM   2569 1HD2 ASN A 170      66.260  66.158  62.366  1.00 11.75              
ATOM   2570 2HD2 ASN A 170      66.384  64.539  61.659  1.00 11.75              
ATOM   2571  C   ASN A 170      62.010  65.896  61.889  1.00 11.75              
ATOM   2572  O   ASN A 170      62.659  65.468  62.836  1.00 11.75              
ATOM   2573  N   SER A 171      60.696  65.699  61.735  1.00 11.71              
ATOM   2574  H   SER A 171      60.286  66.149  60.923  1.00 11.71              
ATOM   2575  CA  SER A 171      59.783  64.944  62.583  1.00 11.71              
ATOM   2576  HA  SER A 171      58.791  65.383  62.487  1.00 11.71              
ATOM   2577  CB  SER A 171      59.717  63.515  62.030  1.00 11.71              
ATOM   2578  HB1 SER A 171      60.651  62.989  62.238  1.00 11.71              
ATOM   2579  HB2 SER A 171      59.591  63.565  60.947  1.00 11.71              
ATOM   2580  OG  SER A 171      58.623  62.795  62.568  1.00 11.71              
ATOM   2581  HG  SER A 171      58.538  61.998  62.032  1.00 11.71              
ATOM   2582  C   SER A 171      60.166  64.957  64.059  1.00 11.71              
ATOM   2583  O   SER A 171      60.742  64.001  64.579  1.00 11.71              
ATOM   2584  N   LEU A 172      59.821  66.065  64.718  1.00 11.19              
ATOM   2585  H   LEU A 172      59.380  66.786  64.169  1.00 11.19              
ATOM   2586  CA  LEU A 172      60.276  66.475  66.050  1.00 11.19              
ATOM   2587  HA  LEU A 172      61.361  66.543  65.972  1.00 11.19              
ATOM   2588  CB  LEU A 172      59.698  67.882  66.329  1.00 11.19              
ATOM   2589  HB1 LEU A 172      58.711  67.764  66.779  1.00 11.19              
ATOM   2590  HB2 LEU A 172      59.556  68.398  65.382  1.00 11.19              
ATOM   2591  CG  LEU A 172      60.554  68.798  67.229  1.00 11.19              
ATOM   2592  HG  LEU A 172      60.702  68.348  68.207  1.00 11.19              
ATOM   2593  CD1 LEU A 172      61.919  69.108  66.610  1.00 11.19              
ATOM   2594 1HD1 LEU A 172      62.543  68.217  66.639  1.00 11.19              
ATOM   2595 2HD1 LEU A 172      61.789  69.405  65.571  1.00 11.19              
ATOM   2596 3HD1 LEU A 172      62.414  69.904  67.166  1.00 11.19              
ATOM   2597  CD2 LEU A 172      59.814  70.120  67.427  1.00 11.19              
ATOM   2598 1HD2 LEU A 172      60.385  70.773  68.086  1.00 11.19              
ATOM   2599 2HD2 LEU A 172      59.686  70.617  66.466  1.00 11.19              
ATOM   2600 3HD2 LEU A 172      58.838  69.934  67.874  1.00 11.19              
ATOM   2601  C   LEU A 172      60.015  65.527  67.237  1.00 11.19              
ATOM   2602  O   LEU A 172      60.213  65.906  68.388  1.00 11.19              
ATOM   2603  N   ILE A 173      59.537  64.317  66.972  1.00 11.97              
ATOM   2604  H   ILE A 173      59.475  64.070  65.996  1.00 11.97              
ATOM   2605  CA  ILE A 173      59.241  63.284  67.962  1.00 11.97              
ATOM   2606  HA  ILE A 173      59.716  63.561  68.905  1.00 11.97              
ATOM   2607  CB  ILE A 173      57.718  63.186  68.226  1.00 11.97              
ATOM   2608  HB  ILE A 173      57.560  62.423  68.992  1.00 11.97              
ATOM   2609  CG2 ILE A 173      57.194  64.507  68.804  1.00 11.97              
ATOM   2610 1HG2 ILE A 173      56.185  64.377  69.192  1.00 11.97              
ATOM   2611 2HG2 ILE A 173      57.839  64.823  69.626  1.00 11.97              
ATOM   2612 3HG2 ILE A 173      57.191  65.277  68.032  1.00 11.97              
ATOM   2613  CG1 ILE A 173      56.931  62.763  66.965  1.00 11.97              
ATOM   2614 1HG1 ILE A 173      57.337  61.819  66.608  1.00 11.97              
ATOM   2615 2HG1 ILE A 173      57.056  63.509  66.180  1.00 11.97              
ATOM   2616  CD1 ILE A 173      55.430  62.548  67.201  1.00 11.97              
ATOM   2617  HD1 ILE A 173      54.979  62.143  66.295  1.00 11.97              
ATOM   2618  HD2 ILE A 173      55.280  61.842  68.018  1.00 11.97              
ATOM   2619  HD3 ILE A 173      54.943  63.493  67.438  1.00 11.97              
ATOM   2620  C   ILE A 173      59.804  61.901  67.630  1.00 11.97              
ATOM   2621  O   ILE A 173      59.626  60.956  68.391  1.00 11.97              
ATOM   2622  N   ASN A 174      60.477  61.781  66.494  1.00 11.51              
ATOM   2623  H   ASN A 174      60.620  62.625  65.953  1.00 11.51              
ATOM   2624  CA  ASN A 174      61.113  60.561  66.005  1.00 11.51              
ATOM   2625  HA  ASN A 174      61.037  59.764  66.750  1.00 11.51              
ATOM   2626  CB  ASN A 174      60.387  60.110  64.717  1.00 11.51              
ATOM   2627  HB1 ASN A 174      60.947  59.282  64.281  1.00 11.51              
ATOM   2628  HB2 ASN A 174      60.395  60.925  63.994  1.00 11.51              
ATOM   2629  CG  ASN A 174      58.964  59.617  64.921  1.00 11.51              
ATOM   2630  OD1 ASN A 174      58.715  58.539  65.428  1.00 11.51              
ATOM   2631  ND2 ASN A 174      57.961  60.352  64.493  1.00 11.51              
ATOM   2632 1HD2 ASN A 174      58.134  61.272  64.118  1.00 11.51              
ATOM   2633 2HD2 ASN A 174      57.045  59.977  64.656  1.00 11.51              
ATOM   2634  C   ASN A 174      62.591  60.760  65.707  1.00 11.51              
ATOM   2635  O   ASN A 174      63.398  59.839  65.802  1.00 11.51              
ATOM   2636  N   GLN A 175      62.907  61.999  65.376  1.00 10.99              
ATOM   2637  H   GLN A 175      62.166  62.686  65.344  1.00 10.99              
ATOM   2638  CA  GLN A 175      64.203  62.537  65.053  1.00 10.99              
ATOM   2639  HA  GLN A 175      65.020  61.914  65.421  1.00 10.99              
ATOM   2640  CB  GLN A 175      64.238  62.650  63.519  1.00 10.99              
ATOM   2641  HB1 GLN A 175      65.009  63.352  63.219  1.00 10.99              
ATOM   2642  HB2 GLN A 175      63.286  63.049  63.169  1.00 10.99              
ATOM   2643  CG  GLN A 175      64.476  61.301  62.825  1.00 10.99              
ATOM   2644  HG1 GLN A 175      63.755  60.564  63.175  1.00 10.99              
ATOM   2645  HG2 GLN A 175      65.479  60.946  63.058  1.00 10.99              
ATOM   2646  CD  GLN A 175      64.317  61.438  61.319  1.00 10.99              
ATOM   2647  OE1 GLN A 175      63.283  61.119  60.744  1.00 10.99              
ATOM   2648  NE2 GLN A 175      65.327  61.916  60.634  1.00 10.99              
ATOM   2649 1HE2 GLN A 175      66.131  62.266  61.165  1.00 10.99              
ATOM   2650 2HE2 GLN A 175      65.129  62.254  59.712  1.00 10.99              
ATOM   2651  C   GLN A 175      64.243  63.917  65.721  1.00 10.99              
ATOM   2652  O   GLN A 175      63.248  64.433  66.246  1.00 10.99              
ATOM   2653  N   ILE A 176      65.418  64.515  65.718  1.00 10.62              
ATOM   2654  H   ILE A 176      66.189  63.968  65.337  1.00 10.62              
ATOM   2655  CA  ILE A 176      65.670  65.868  66.204  1.00 10.62              
ATOM   2656  HA  ILE A 176      64.749  66.437  66.085  1.00 10.62              
ATOM   2657  CB  ILE A 176      66.032  65.808  67.714  1.00 10.62              
ATOM   2658  HB  ILE A 176      65.217  65.281  68.213  1.00 10.62              
ATOM   2659  CG2 ILE A 176      67.321  65.003  67.976  1.00 10.62              
ATOM   2660 1HG2 ILE A 176      67.525  64.962  69.046  1.00 10.62              
ATOM   2661 2HG2 ILE A 176      67.211  63.981  67.611  1.00 10.62              
ATOM   2662 3HG2 ILE A 176      68.169  65.467  67.472  1.00 10.62              
ATOM   2663  CG1 ILE A 176      66.168  67.173  68.426  1.00 10.62              
ATOM   2664 1HG1 ILE A 176      67.088  67.670  68.118  1.00 10.62              
ATOM   2665 2HG1 ILE A 176      66.239  66.994  69.500  1.00 10.62              
ATOM   2666  CD1 ILE A 176      64.990  68.118  68.181  1.00 10.62              
ATOM   2667  HD1 ILE A 176      65.097  69.004  68.805  1.00 10.62              
ATOM   2668  HD2 ILE A 176      64.968  68.439  67.140  1.00 10.62              
ATOM   2669  HD3 ILE A 176      64.060  67.606  68.421  1.00 10.62              
ATOM   2670  C   ILE A 176      66.744  66.594  65.373  1.00 10.62              
ATOM   2671  O   ILE A 176      67.025  67.768  65.596  1.00 10.62              
ATOM   2672  N   GLU A 177      67.377  65.891  64.432  1.00 10.31              
ATOM   2673  H   GLU A 177      67.087  64.927  64.313  1.00 10.31              
ATOM   2674  CA  GLU A 177      68.717  66.229  63.951  1.00 10.31              
ATOM   2675  HA  GLU A 177      69.373  66.235  64.824  1.00 10.31              
ATOM   2676  CB  GLU A 177      69.278  65.177  62.961  1.00 10.31              
ATOM   2677  HB1 GLU A 177      70.319  65.436  62.761  1.00 10.31              
ATOM   2678  HB2 GLU A 177      68.751  65.262  62.011  1.00 10.31              
ATOM   2679  CG  GLU A 177      69.277  63.708  63.399  1.00 10.31              
ATOM   2680  HG1 GLU A 177      69.681  63.634  64.411  1.00 10.31              
ATOM   2681  HG2 GLU A 177      69.927  63.140  62.730  1.00 10.31              
ATOM   2682  CD  GLU A 177      67.868  63.128  63.330  1.00 10.31              
ATOM   2683  OE1 GLU A 177      67.276  62.967  64.418  1.00 10.31              
ATOM   2684  OE2 GLU A 177      67.316  63.010  62.212  1.00 10.31              
ATOM   2685  C   GLU A 177      68.881  67.573  63.246  1.00 10.31              
ATOM   2686  O   GLU A 177      68.008  68.048  62.519  1.00 10.31              
ATOM   2687  N   ASN A 178      70.109  68.075  63.348  1.00 10.28              
ATOM   2688  H   ASN A 178      70.740  67.578  63.966  1.00 10.28              
ATOM   2689  CA  ASN A 178      70.595  69.384  62.958  1.00 10.28              
ATOM   2690  HA  ASN A 178      71.684  69.297  62.955  1.00 10.28              
ATOM   2691  CB  ASN A 178      70.229  69.858  61.530  1.00 10.28              
ATOM   2692  HB1 ASN A 178      70.635  70.860  61.390  1.00 10.28              
ATOM   2693  HB2 ASN A 178      69.152  69.917  61.398  1.00 10.28              
ATOM   2694  CG  ASN A 178      70.833  68.975  60.447  1.00 10.28              
ATOM   2695  OD1 ASN A 178      71.854  69.278  59.841  1.00 10.28              
ATOM   2696  ND2 ASN A 178      70.224  67.848  60.169  1.00 10.28              
ATOM   2697 1HD2 ASN A 178      69.408  67.589  60.707  1.00 10.28              
ATOM   2698 2HD2 ASN A 178      70.654  67.238  59.498  1.00 10.28              
ATOM   2699  C   ASN A 178      70.328  70.361  64.097  1.00 10.28              
ATOM   2700  O   ASN A 178      71.131  70.445  65.027  1.00 10.28              
ATOM   2701  N   LEU A 179      69.199  71.073  64.047  1.00 10.21              
ATOM   2702  H   LEU A 179      68.505  70.816  63.362  1.00 10.21              
ATOM   2703  CA  LEU A 179      68.912  72.175  64.964  1.00 10.21              
ATOM   2704  HA  LEU A 179      68.250  72.859  64.434  1.00 10.21              
ATOM   2705  CB  LEU A 179      68.147  71.616  66.181  1.00 10.21              
ATOM   2706  HB1 LEU A 179      68.847  71.309  66.960  1.00 10.21              
ATOM   2707  HB2 LEU A 179      67.616  70.718  65.860  1.00 10.21              
ATOM   2708  CG  LEU A 179      67.094  72.578  66.756  1.00 10.21              
ATOM   2709  HG  LEU A 179      66.449  72.923  65.948  1.00 10.21              
ATOM   2710  CD1 LEU A 179      66.217  71.831  67.763  1.00 10.21              
ATOM   2711 1HD1 LEU A 179      65.428  72.491  68.121  1.00 10.21              
ATOM   2712 2HD1 LEU A 179      65.764  70.966  67.279  1.00 10.21              
ATOM   2713 3HD1 LEU A 179      66.827  71.498  68.603  1.00 10.21              
ATOM   2714  CD2 LEU A 179      67.696  73.801  67.453  1.00 10.21              
ATOM   2715 1HD2 LEU A 179      66.910  74.396  67.915  1.00 10.21              
ATOM   2716 2HD2 LEU A 179      68.411  73.485  68.215  1.00 10.21              
ATOM   2717 3HD2 LEU A 179      68.218  74.419  66.726  1.00 10.21              
ATOM   2718  C   LEU A 179      70.190  72.971  65.275  1.00 10.21              
ATOM   2719  O   LEU A 179      70.732  73.002  66.384  1.00 10.21              
ATOM   2720  N   ASN A 180      70.701  73.511  64.178  1.00 10.31              
ATOM   2721  H   ASN A 180      70.170  73.434  63.328  1.00 10.31              
ATOM   2722  CA  ASN A 180      71.895  74.311  64.120  1.00 10.31              
ATOM   2723  HA  ASN A 180      72.443  74.248  65.059  1.00 10.31              
ATOM   2724  CB  ASN A 180      72.790  73.859  62.954  1.00 10.31              
ATOM   2725  HB1 ASN A 180      73.575  74.599  62.811  1.00 10.31              
ATOM   2726  HB2 ASN A 180      72.190  73.842  62.045  1.00 10.31              
ATOM   2727  CG  ASN A 180      73.484  72.518  63.078  1.00 10.31              
ATOM   2728  OD1 ASN A 180      73.532  71.870  64.097  1.00 10.31              
ATOM   2729  ND2 ASN A 180      74.081  72.091  61.997  1.00 10.31              
ATOM   2730 1HD2 ASN A 180      74.071  72.682  61.176  1.00 10.31              
ATOM   2731 2HD2 ASN A 180      74.549  71.207  62.043  1.00 10.31              
ATOM   2732  C   ASN A 180      71.446  75.729  63.845  1.00 10.31              
ATOM   2733  O   ASN A 180      70.638  75.972  62.944  1.00 10.31              
ATOM   2734  N   ILE A 181      72.053  76.667  64.542  1.00  9.87              
ATOM   2735  H   ILE A 181      72.626  76.367  65.316  1.00  9.87              
ATOM   2736  CA  ILE A 181      72.275  78.016  64.041  1.00  9.87              
ATOM   2737  HA  ILE A 181      72.411  77.957  62.966  1.00  9.87              
ATOM   2738  CB  ILE A 181      71.139  79.010  64.371  1.00  9.87              
ATOM   2739  HB  ILE A 181      71.588  80.004  64.390  1.00  9.87              
ATOM   2740  CG2 ILE A 181      70.107  79.078  63.220  1.00  9.87              
ATOM   2741 1HG2 ILE A 181      69.478  79.958  63.345  1.00  9.87              
ATOM   2742 2HG2 ILE A 181      70.629  79.143  62.266  1.00  9.87              
ATOM   2743 3HG2 ILE A 181      69.488  78.183  63.240  1.00  9.87              
ATOM   2744  CG1 ILE A 181      70.465  78.793  65.745  1.00  9.87              
ATOM   2745 1HG1 ILE A 181      71.243  78.668  66.493  1.00  9.87              
ATOM   2746 2HG1 ILE A 181      69.868  77.884  65.717  1.00  9.87              
ATOM   2747  CD1 ILE A 181      69.572  79.957  66.192  1.00  9.87              
ATOM   2748  HD1 ILE A 181      69.210  79.768  67.202  1.00  9.87              
ATOM   2749  HD2 ILE A 181      70.144  80.884  66.196  1.00  9.87              
ATOM   2750  HD3 ILE A 181      68.716  80.062  65.527  1.00  9.87              
ATOM   2751  C   ILE A 181      73.552  78.510  64.653  1.00  9.87              
ATOM   2752  O   ILE A 181      73.749  78.299  65.854  1.00  9.87              
ATOM   2753  N   GLN A 182      74.355  79.257  63.882  1.00  9.54              
ATOM   2754  H   GLN A 182      74.119  79.309  62.903  1.00  9.54              
ATOM   2755  CA  GLN A 182      75.034  80.409  64.445  1.00  9.54              
ATOM   2756  HA  GLN A 182      74.559  80.441  65.425  1.00  9.54              
ATOM   2757  CB  GLN A 182      76.511  80.220  64.782  1.00  9.54              
ATOM   2758  HB1 GLN A 182      77.020  81.180  64.878  1.00  9.54              
ATOM   2759  HB2 GLN A 182      77.010  79.637  64.007  1.00  9.54              
ATOM   2760  CG  GLN A 182      76.602  79.458  66.133  1.00  9.54              
ATOM   2761  HG1 GLN A 182      77.630  79.182  66.293  1.00  9.54              
ATOM   2762  HG2 GLN A 182      76.094  78.506  66.050  1.00  9.54              
ATOM   2763  CD  GLN A 182      76.061  80.203  67.380  1.00  9.54              
ATOM   2764  OE1 GLN A 182      75.784  79.610  68.410  1.00  9.54              
ATOM   2765  NE2 GLN A 182      75.896  81.513  67.357  1.00  9.54              
ATOM   2766 1HE2 GLN A 182      76.286  82.071  66.617  1.00  9.54              
ATOM   2767 2HE2 GLN A 182      75.700  81.966  68.254  1.00  9.54              
ATOM   2768  C   GLN A 182      74.502  81.728  63.987  1.00  9.54              
ATOM   2769  O   GLN A 182      74.037  81.816  62.858  1.00  9.54              
ATOM   2770  N   VAL A 183      74.408  82.656  64.916  1.00  9.89              
ATOM   2771  H   VAL A 183      74.771  82.443  65.834  1.00  9.89              
ATOM   2772  CA  VAL A 183      73.856  83.984  64.742  1.00  9.89              
ATOM   2773  HA  VAL A 183      73.833  84.218  63.686  1.00  9.89              
ATOM   2774  CB  VAL A 183      72.401  84.027  65.235  1.00  9.89              
ATOM   2775  HB  VAL A 183      72.059  85.056  65.266  1.00  9.89              
ATOM   2776  CG1 VAL A 183      71.523  83.261  64.227  1.00  9.89              
ATOM   2777 1HG1 VAL A 183      70.477  83.378  64.482  1.00  9.89              
ATOM   2778 2HG1 VAL A 183      71.688  83.621  63.216  1.00  9.89              
ATOM   2779 3HG1 VAL A 183      71.760  82.203  64.255  1.00  9.89              
ATOM   2780  CG2 VAL A 183      72.150  83.351  66.589  1.00  9.89              
ATOM   2781 1HG2 VAL A 183      71.102  83.464  66.855  1.00  9.89              
ATOM   2782 2HG2 VAL A 183      72.385  82.288  66.549  1.00  9.89              
ATOM   2783 3HG2 VAL A 183      72.776  83.814  67.342  1.00  9.89              
ATOM   2784  C   VAL A 183      74.866  84.951  65.382  1.00  9.89              
ATOM   2785  O   VAL A 183      75.436  84.655  66.428  1.00  9.89              
ATOM   2786  N   GLU A 184      75.223  85.992  64.633  1.00  9.49              
ATOM   2787  H   GLU A 184      74.714  86.102  63.768  1.00  9.49              
ATOM   2788  CA  GLU A 184      76.537  86.632  64.652  1.00  9.49              
ATOM   2789  HA  GLU A 184      77.198  86.057  65.278  1.00  9.49              
ATOM   2790  CB  GLU A 184      77.148  86.649  63.214  1.00  9.49              
ATOM   2791  HB1 GLU A 184      78.132  87.112  63.234  1.00  9.49              
ATOM   2792  HB2 GLU A 184      76.533  87.280  62.588  1.00  9.49              
ATOM   2793  CG  GLU A 184      77.444  85.372  62.458  1.00  9.49              
ATOM   2794  HG1 GLU A 184      78.413  84.994  62.759  1.00  9.49              
ATOM   2795  HG2 GLU A 184      77.513  85.594  61.407  1.00  9.49              
ATOM   2796  CD  GLU A 184      76.406  84.308  62.597  1.00  9.49              
ATOM   2797  OE1 GLU A 184      75.345  84.412  61.934  1.00  9.49              
ATOM   2798  OE2 GLU A 184      76.680  83.355  63.351  1.00  9.49              
ATOM   2799  C   GLU A 184      76.599  88.059  65.220  1.00  9.49              
ATOM   2800  O   GLU A 184      75.791  88.452  66.058  1.00  9.49              
ATOM   2801  N   ASP A 185      77.574  88.848  64.745  1.00  9.22              
ATOM   2802  H   ASP A 185      78.244  88.466  64.099  1.00  9.22              
ATOM   2803  CA  ASP A 185      77.559  90.283  64.891  1.00  9.22              
ATOM   2804  HA  ASP A 185      77.788  90.478  65.941  1.00  9.22              
ATOM   2805  CB  ASP A 185      78.649  91.026  64.080  1.00  9.22              
ATOM   2806  HB1 ASP A 185      78.543  90.787  63.026  1.00  9.22              
ATOM   2807  HB2 ASP A 185      79.627  90.658  64.390  1.00  9.22              
ATOM   2808  CG  ASP A 185      78.610  92.573  64.258  1.00  9.22              
ATOM   2809  OD1 ASP A 185      77.848  93.285  63.551  1.00  9.22              
ATOM   2810  OD2 ASP A 185      79.359  93.099  65.101  1.00  9.22              
ATOM   2811  C   ASP A 185      76.203  90.899  64.604  1.00  9.22              
ATOM   2812  O   ASP A 185      75.609  90.739  63.531  1.00  9.22              
ATOM   2813  N   ILE A 186      75.829  91.748  65.550  1.00  9.20              
ATOM   2814  H   ILE A 186      76.397  91.803  66.384  1.00  9.20              
ATOM   2815  CA  ILE A 186      74.940  92.843  65.284  1.00  9.20              
ATOM   2816  HA  ILE A 186      74.780  92.886  64.208  1.00  9.20              
ATOM   2817  CB  ILE A 186      73.580  92.654  65.988  1.00  9.20              
ATOM   2818  HB  ILE A 186      73.234  91.640  65.787  1.00  9.20              
ATOM   2819  CG2 ILE A 186      73.740  92.823  67.505  1.00  9.20              
ATOM   2820 1HG2 ILE A 186      72.841  92.544  68.030  1.00  9.20              
ATOM   2821 2HG2 ILE A 186      74.530  92.150  67.828  1.00  9.20              
ATOM   2822 3HG2 ILE A 186      73.993  93.845  67.773  1.00  9.20              
ATOM   2823  CG1 ILE A 186      72.498  93.641  65.508  1.00  9.20              
ATOM   2824 1HG1 ILE A 186      72.731  94.663  65.799  1.00  9.20              
ATOM   2825 2HG1 ILE A 186      71.564  93.408  65.989  1.00  9.20              
ATOM   2826  CD1 ILE A 186      72.265  93.580  64.003  1.00  9.20              
ATOM   2827  HD1 ILE A 186      71.256  93.929  63.789  1.00  9.20              
ATOM   2828  HD2 ILE A 186      72.994  94.209  63.496  1.00  9.20              
ATOM   2829  HD3 ILE A 186      72.366  92.556  63.642  1.00  9.20              
ATOM   2830  C   ILE A 186      75.570  94.157  65.718  1.00  9.20              
ATOM   2831  O   ILE A 186      76.288  94.300  66.711  1.00  9.20              
ATOM   2832  N   ARG A 187      75.104  95.193  65.048  1.00  9.38              
ATOM   2833  H   ARG A 187      74.487  94.981  64.279  1.00  9.38              
ATOM   2834  CA  ARG A 187      75.511  96.562  65.254  1.00  9.38              
ATOM   2835  HA  ARG A 187      76.343  96.580  65.958  1.00  9.38              
ATOM   2836  CB  ARG A 187      76.055  97.083  63.905  1.00  9.38              
ATOM   2837  HB1 ARG A 187      77.035  96.633  63.755  1.00  9.38              
ATOM   2838  HB2 ARG A 187      76.186  98.161  63.943  1.00  9.38              
ATOM   2839  CG  ARG A 187      75.226  96.715  62.664  1.00  9.38              
ATOM   2840  HG1 ARG A 187      74.181  96.992  62.779  1.00  9.38              
ATOM   2841  HG2 ARG A 187      75.265  95.633  62.531  1.00  9.38              
ATOM   2842  CD  ARG A 187      75.836  97.321  61.395  1.00  9.38              
ATOM   2843  HD1 ARG A 187      75.639  96.623  60.581  1.00  9.38              
ATOM   2844  HD2 ARG A 187      76.919  97.359  61.505  1.00  9.38              
ATOM   2845  NE  ARG A 187      75.360  98.647  60.944  1.00  9.38              
ATOM   2846  HE  ARG A 187      75.701  98.857  60.008  1.00  9.38              
ATOM   2847  CZ  ARG A 187      74.563  99.577  61.437  1.00  9.38              
ATOM   2848  NH1 ARG A 187      73.983  99.550  62.608  1.00  9.38              
ATOM   2849 1HH1 ARG A 187      74.067  98.729  63.191  1.00  9.38              
ATOM   2850 2HH1 ARG A 187      73.347 100.273  62.887  1.00  9.38              
ATOM   2851  NH2 ARG A 187      74.338 100.625  60.704  1.00  9.38              
ATOM   2852 1HH2 ARG A 187      74.701 100.660  59.750  1.00  9.38              
ATOM   2853 2HH2 ARG A 187      73.717 101.346  61.006  1.00  9.38              
ATOM   2854  C   ARG A 187      74.399  97.394  65.870  1.00  9.38              
ATOM   2855  O   ARG A 187      73.743  98.147  65.158  1.00  9.38              
ATOM   2856  N   ILE A 188      74.210  97.260  67.189  1.00  9.75              
ATOM   2857  H   ILE A 188      74.754  96.550  67.660  1.00  9.75              
ATOM   2858  CA  ILE A 188      73.169  97.959  67.984  1.00  9.75              
ATOM   2859  HA  ILE A 188      72.202  97.631  67.609  1.00  9.75              
ATOM   2860  CB  ILE A 188      73.223  97.547  69.478  1.00  9.75              
ATOM   2861  HB  ILE A 188      72.328  97.949  69.957  1.00  9.75              
ATOM   2862  CG2 ILE A 188      73.160  96.013  69.588  1.00  9.75              
ATOM   2863 1HG2 ILE A 188      72.389  95.628  68.926  1.00  9.75              
ATOM   2864 2HG2 ILE A 188      74.119  95.569  69.322  1.00  9.75              
ATOM   2865 3HG2 ILE A 188      72.933  95.713  70.611  1.00  9.75              
ATOM   2866  CG1 ILE A 188      74.453  98.104  70.235  1.00  9.75              
ATOM   2867 1HG1 ILE A 188      74.435  99.192  70.192  1.00  9.75              
ATOM   2868 2HG1 ILE A 188      75.369  97.755  69.756  1.00  9.75              
ATOM   2869  CD1 ILE A 188      74.501  97.722  71.720  1.00  9.75              
ATOM   2870  HD1 ILE A 188      75.322  98.255  72.202  1.00  9.75              
ATOM   2871  HD2 ILE A 188      73.566  97.999  72.207  1.00  9.75              
ATOM   2872  HD3 ILE A 188      74.672  96.652  71.837  1.00  9.75              
ATOM   2873  C   ILE A 188      73.172  99.477  67.812  1.00  9.75              
ATOM   2874  O   ILE A 188      72.106 100.073  67.770  1.00  9.75              
ATOM   2875  N   ARG A 189      74.378 100.057  67.676  1.00 10.69              
ATOM   2876  H   ARG A 189      75.156  99.423  67.721  1.00 10.69              
ATOM   2877  CA  ARG A 189      74.694 101.492  67.496  1.00 10.69              
ATOM   2878  HA  ARG A 189      75.574 101.697  68.103  1.00 10.69              
ATOM   2879  CB  ARG A 189      75.116 101.789  66.035  1.00 10.69              
ATOM   2880  HB1 ARG A 189      75.566 102.783  66.007  1.00 10.69              
ATOM   2881  HB2 ARG A 189      74.212 101.826  65.423  1.00 10.69              
ATOM   2882  CG  ARG A 189      76.096 100.789  65.356  1.00 10.69              
ATOM   2883  HG1 ARG A 189      76.329 101.179  64.364  1.00 10.69              
ATOM   2884  HG2 ARG A 189      75.552  99.865  65.206  1.00 10.69              
ATOM   2885  CD  ARG A 189      77.432 100.439  66.057  1.00 10.69              
ATOM   2886  HD1 ARG A 189      77.215 100.107  67.071  1.00 10.69              
ATOM   2887  HD2 ARG A 189      78.036 101.346  66.124  1.00 10.69              
ATOM   2888  NE  ARG A 189      78.206  99.388  65.321  1.00 10.69              
ATOM   2889  HE  ARG A 189      78.393  99.563  64.346  1.00 10.69              
ATOM   2890  CZ  ARG A 189      78.699  98.235  65.773  1.00 10.69              
ATOM   2891  NH1 ARG A 189      78.638  97.904  67.031  1.00 10.69              
ATOM   2892 1HH1 ARG A 189      78.383  98.573  67.729  1.00 10.69              
ATOM   2893 2HH1 ARG A 189      79.017  97.011  67.311  1.00 10.69              
ATOM   2894  NH2 ARG A 189      79.221  97.344  64.975  1.00 10.69              
ATOM   2895 1HH2 ARG A 189      79.282  97.459  63.964  1.00 10.69              
ATOM   2896 2HH2 ARG A 189      79.521  96.442  65.323  1.00 10.69              
ATOM   2897  C   ARG A 189      73.630 102.435  68.098  1.00 10.69              
ATOM   2898  O   ARG A 189      73.141 103.350  67.448  1.00 10.69              
ATOM   2899  N   ALA A 190      73.260 102.130  69.347  1.00 11.54              
ATOM   2900  H   ALA A 190      73.786 101.418  69.821  1.00 11.54              
ATOM   2901  CA  ALA A 190      71.980 102.468  69.966  1.00 11.54              
ATOM   2902  HA  ALA A 190      71.197 102.380  69.210  1.00 11.54              
ATOM   2903  CB  ALA A 190      71.685 101.431  71.062  1.00 11.54              
ATOM   2904  HB1 ALA A 190      70.718 101.650  71.517  1.00 11.54              
ATOM   2905  HB2 ALA A 190      71.650 100.431  70.631  1.00 11.54              
ATOM   2906  HB3 ALA A 190      72.455 101.469  71.834  1.00 11.54              
ATOM   2907  C   ALA A 190      71.958 103.903  70.486  1.00 11.54              
ATOM   2908  O   ALA A 190      72.137 104.171  71.673  1.00 11.54              
ATOM   2909  N   ILE A 191      71.791 104.830  69.551  1.00 11.97              
ATOM   2910  H   ILE A 191      71.739 104.520  68.589  1.00 11.97              
ATOM   2911  CA  ILE A 191      71.728 106.260  69.812  1.00 11.97              
ATOM   2912  HA  ILE A 191      72.730 106.551  70.124  1.00 11.97              
ATOM   2913  CB  ILE A 191      71.406 107.009  68.494  1.00 11.97              
ATOM   2914  HB  ILE A 191      72.139 106.687  67.751  1.00 11.97              
ATOM   2915  CG2 ILE A 191      70.015 106.652  67.937  1.00 11.97              
ATOM   2916 1HG2 ILE A 191      69.869 107.134  66.970  1.00 11.97              
ATOM   2917 2HG2 ILE A 191      69.922 105.575  67.797  1.00 11.97              
ATOM   2918 3HG2 ILE A 191      69.231 106.987  68.618  1.00 11.97              
ATOM   2919  CG1 ILE A 191      71.513 108.546  68.595  1.00 11.97              
ATOM   2920 1HG1 ILE A 191      70.787 108.924  69.316  1.00 11.97              
ATOM   2921 2HG1 ILE A 191      71.264 108.975  67.623  1.00 11.97              
ATOM   2922  CD1 ILE A 191      72.910 109.052  68.976  1.00 11.97              
ATOM   2923  HD1 ILE A 191      72.924 110.141  68.925  1.00 11.97              
ATOM   2924  HD2 ILE A 191      73.167 108.750  69.991  1.00 11.97              
ATOM   2925  HD3 ILE A 191      73.651 108.657  68.280  1.00 11.97              
ATOM   2926  C   ILE A 191      70.769 106.618  70.953  1.00 11.97              
ATOM   2927  O   ILE A 191      69.703 106.020  71.109  1.00 11.97              
ATOM   2928  N   LEU A 192      71.193 107.599  71.756  1.00 11.92              
ATOM   2929  H   LEU A 192      72.101 107.984  71.552  1.00 11.92              
ATOM   2930  CA  LEU A 192      70.494 108.171  72.915  1.00 11.92              
ATOM   2931  HA  LEU A 192      71.187 108.886  73.355  1.00 11.92              
ATOM   2932  CB  LEU A 192      69.280 108.973  72.386  1.00 11.92              
ATOM   2933  HB1 LEU A 192      68.543 108.265  72.004  1.00 11.92              
ATOM   2934  HB2 LEU A 192      69.613 109.586  71.548  1.00 11.92              
ATOM   2935  CG  LEU A 192      68.567 109.900  73.390  1.00 11.92              
ATOM   2936  HG  LEU A 192      68.132 109.315  74.197  1.00 11.92              
ATOM   2937  CD1 LEU A 192      69.503 110.959  73.979  1.00 11.92              
ATOM   2938 1HD1 LEU A 192      68.930 111.641  74.607  1.00 11.92              
ATOM   2939 2HD1 LEU A 192      70.251 110.478  74.609  1.00 11.92              
ATOM   2940 3HD1 LEU A 192      69.990 111.521  73.183  1.00 11.92              
ATOM   2941  CD2 LEU A 192      67.423 110.626  72.679  1.00 11.92              
ATOM   2942 1HD2 LEU A 192      66.887 111.252  73.393  1.00 11.92              
ATOM   2943 2HD2 LEU A 192      67.810 111.246  71.872  1.00 11.92              
ATOM   2944 3HD2 LEU A 192      66.723 109.893  72.274  1.00 11.92              
ATOM   2945  C   LEU A 192      70.145 107.214  74.060  1.00 11.92              
ATOM   2946  O   LEU A 192      69.758 107.643  75.144  1.00 11.92              
ATOM   2947  N   SER A 193      70.315 105.921  73.846  1.00 11.49              
ATOM   2948  H   SER A 193      70.694 105.630  72.956  1.00 11.49              
ATOM   2949  CA  SER A 193      69.863 104.893  74.757  1.00 11.49              
ATOM   2950  HA  SER A 193      68.921 105.194  75.217  1.00 11.49              
ATOM   2951  CB  SER A 193      69.632 103.612  73.948  1.00 11.49              
ATOM   2952  HB1 SER A 193      69.217 102.850  74.606  1.00 11.49              
ATOM   2953  HB2 SER A 193      70.583 103.251  73.553  1.00 11.49              
ATOM   2954  OG  SER A 193      68.731 103.836  72.873  1.00 11.49              
ATOM   2955  HG  SER A 193      69.078 104.537  72.294  1.00 11.49              
ATOM   2956  C   SER A 193      70.898 104.624  75.833  1.00 11.49              
ATOM   2957  O   SER A 193      72.104 104.618  75.591  1.00 11.49              
ATOM   2958  N   THR A 194      70.423 104.357  77.041  1.00 10.99              
ATOM   2959  H   THR A 194      69.431 104.466  77.202  1.00 10.99              
ATOM   2960  CA  THR A 194      71.236 103.878  78.157  1.00 10.99              
ATOM   2961  HA  THR A 194      71.994 103.183  77.797  1.00 10.99              
ATOM   2962  CB  THR A 194      71.955 105.053  78.850  1.00 10.99              
ATOM   2963  HB  THR A 194      71.257 105.877  79.001  1.00 10.99              
ATOM   2964  CG2 THR A 194      72.604 104.686  80.186  1.00 10.99              
ATOM   2965 1HG2 THR A 194      71.839 104.473  80.931  1.00 10.99              
ATOM   2966 2HG2 THR A 194      73.257 103.822  80.064  1.00 10.99              
ATOM   2967 3HG2 THR A 194      73.197 105.531  80.540  1.00 10.99              
ATOM   2968  OG1 THR A 194      73.019 105.478  78.034  1.00 10.99              
ATOM   2969  HG1 THR A 194      72.748 105.374  77.105  1.00 10.99              
ATOM   2970  C   THR A 194      70.317 103.172  79.120  1.00 10.99              
ATOM   2971  O   THR A 194      69.426 103.781  79.701  1.00 10.99              
ATOM   2972  N   TYR A 195      70.518 101.863  79.240  1.00 10.08              
ATOM   2973  H   TYR A 195      71.230 101.437  78.666  1.00 10.08              
ATOM   2974  CA  TYR A 195      69.691 100.967  80.040  1.00 10.08              
ATOM   2975  HA  TYR A 195      68.651 101.041  79.714  1.00 10.08              
ATOM   2976  CB  TYR A 195      70.215  99.547  79.750  1.00 10.08              
ATOM   2977  HB1 TYR A 195      71.292  99.535  79.923  1.00 10.08              
ATOM   2978  HB2 TYR A 195      70.061  99.364  78.694  1.00 10.08              
ATOM   2979  CG  TYR A 195      69.608  98.372  80.503  1.00 10.08              
ATOM   2980  CD1 TYR A 195      68.213  98.186  80.526  1.00 10.08              
ATOM   2981  HD1 TYR A 195      67.561  98.896  80.035  1.00 10.08              
ATOM   2982  CE1 TYR A 195      67.664  97.047  81.143  1.00 10.08              
ATOM   2983  HE1 TYR A 195      66.599  96.880  81.115  1.00 10.08              
ATOM   2984  CZ  TYR A 195      68.504  96.077  81.730  1.00 10.08              
ATOM   2985  OH  TYR A 195      67.948  94.965  82.276  1.00 10.08              
ATOM   2986  HH  TYR A 195      68.578  94.233  82.402  1.00 10.08              
ATOM   2987  CE2 TYR A 195      69.900  96.258  81.708  1.00 10.08              
ATOM   2988  HE2 TYR A 195      70.545  95.523  82.169  1.00 10.08              
ATOM   2989  CD2 TYR A 195      70.449  97.404  81.099  1.00 10.08              
ATOM   2990  HD2 TYR A 195      71.525  97.520  81.085  1.00 10.08              
ATOM   2991  C   TYR A 195      69.735 101.212  81.546  1.00 10.08              
ATOM   2992  O   TYR A 195      68.697 101.103  82.198  1.00 10.08              
ATOM   2993  N   ARG A 196      70.950 101.486  82.055  1.00 10.53              
ATOM   2994  H   ARG A 196      71.694 101.560  81.374  1.00 10.53              
ATOM   2995  CA  ARG A 196      71.398 101.555  83.456  1.00 10.53              
ATOM   2996  HA  ARG A 196      71.337 102.599  83.763  1.00 10.53              
ATOM   2997  CB  ARG A 196      70.489 100.720  84.436  1.00 10.53              
ATOM   2998  HB1 ARG A 196      69.449 101.022  84.369  1.00 10.53              
ATOM   2999  HB2 ARG A 196      70.747 100.987  85.462  1.00 10.53              
ATOM   3000  CG  ARG A 196      70.623  99.175  84.309  1.00 10.53              
ATOM   3001  HG1 ARG A 196      71.286  98.813  85.095  1.00 10.53              
ATOM   3002  HG2 ARG A 196      71.102  98.941  83.359  1.00 10.53              
ATOM   3003  CD  ARG A 196      69.335  98.339  84.376  1.00 10.53              
ATOM   3004  HD1 ARG A 196      69.621  97.286  84.334  1.00 10.53              
ATOM   3005  HD2 ARG A 196      68.759  98.559  83.477  1.00 10.53              
ATOM   3006  NE  ARG A 196      68.495  98.603  85.567  1.00 10.53              
ATOM   3007  HE  ARG A 196      68.178  99.549  85.683  1.00 10.53              
ATOM   3008  CZ  ARG A 196      67.890  97.719  86.349  1.00 10.53              
ATOM   3009  NH1 ARG A 196      68.103  96.433  86.313  1.00 10.53              
ATOM   3010 1HH1 ARG A 196      68.755  96.023  85.649  1.00 10.53              
ATOM   3011 2HH1 ARG A 196      67.616  95.851  86.970  1.00 10.53              
ATOM   3012  NH2 ARG A 196      67.014  98.097  87.233  1.00 10.53              
ATOM   3013 1HH2 ARG A 196      66.653  99.048  87.223  1.00 10.53              
ATOM   3014 2HH2 ARG A 196      66.505  97.387  87.737  1.00 10.53              
ATOM   3015  C   ARG A 196      72.869 101.157  83.593  1.00 10.53              
ATOM   3016  O   ARG A 196      73.646 101.269  82.647  1.00 10.53              
ATOM   3017  N   LYS A 197      73.228 100.645  84.774  1.00 10.14              
ATOM   3018  H   LYS A 197      72.508 100.596  85.479  1.00 10.14              
ATOM   3019  CA  LYS A 197      74.533 100.117  85.133  1.00 10.14              
ATOM   3020  HA  LYS A 197      75.228 100.382  84.334  1.00 10.14              
ATOM   3021  CB  LYS A 197      75.035 100.871  86.390  1.00 10.14              
ATOM   3022  HB1 LYS A 197      74.212 100.931  87.105  1.00 10.14              
ATOM   3023  HB2 LYS A 197      75.274 101.893  86.092  1.00 10.14              
ATOM   3024  CG  LYS A 197      76.245 100.299  87.159  1.00 10.14              
ATOM   3025  HG1 LYS A 197      75.911  99.426  87.708  1.00 10.14              
ATOM   3026  HG2 LYS A 197      76.541 101.036  87.907  1.00 10.14              
ATOM   3027  CD  LYS A 197      77.492  99.930  86.334  1.00 10.14              
ATOM   3028  HD1 LYS A 197      77.897 100.844  85.897  1.00 10.14              
ATOM   3029  HD2 LYS A 197      77.238  99.253  85.522  1.00 10.14              
ATOM   3030  CE  LYS A 197      78.579  99.275  87.208  1.00 10.14              
ATOM   3031  HE1 LYS A 197      78.747  99.906  88.086  1.00 10.14              
ATOM   3032  HE2 LYS A 197      79.513  99.250  86.638  1.00 10.14              
ATOM   3033  NZ  LYS A 197      78.226  97.893  87.638  1.00 10.14              
ATOM   3034  HZ1 LYS A 197      78.929  97.501  88.248  1.00 10.14              
ATOM   3035  HZ2 LYS A 197      77.332  97.866  88.127  1.00 10.14              
ATOM   3036  HZ3 LYS A 197      78.114  97.256  86.851  1.00 10.14              
ATOM   3037  C   LYS A 197      74.585  98.599  85.259  1.00 10.14              
ATOM   3038  O   LYS A 197      74.194  98.086  86.301  1.00 10.14              
ATOM   3039  N   ARG A 198      75.244  97.984  84.258  1.00  9.91              
ATOM   3040  H   ARG A 198      75.337  98.542  83.422  1.00  9.91              
ATOM   3041  CA  ARG A 198      75.852  96.634  84.187  1.00  9.91              
ATOM   3042  HA  ARG A 198      75.153  95.994  83.678  1.00  9.91              
ATOM   3043  CB  ARG A 198      77.092  96.625  83.251  1.00  9.91              
ATOM   3044  HB1 ARG A 198      77.648  95.699  83.403  1.00  9.91              
ATOM   3045  HB2 ARG A 198      77.747  97.447  83.545  1.00  9.91              
ATOM   3046  CG  ARG A 198      76.782  96.753  81.735  1.00  9.91              
ATOM   3047  HG1 ARG A 198      77.568  97.354  81.276  1.00  9.91              
ATOM   3048  HG2 ARG A 198      75.846  97.301  81.614  1.00  9.91              
ATOM   3049  CD  ARG A 198      76.674  95.431  80.940  1.00  9.91              
ATOM   3050  HD1 ARG A 198      76.257  95.650  79.956  1.00  9.91              
ATOM   3051  HD2 ARG A 198      75.963  94.772  81.455  1.00  9.91              
ATOM   3052  NE  ARG A 198      77.976  94.743  80.756  1.00  9.91              
ATOM   3053  HE  ARG A 198      78.794  95.320  80.812  1.00  9.91              
ATOM   3054  CZ  ARG A 198      78.208  93.452  80.534  1.00  9.91              
ATOM   3055  NH1 ARG A 198      77.299  92.542  80.358  1.00  9.91              
ATOM   3056 1HH1 ARG A 198      76.344  92.793  80.102  1.00  9.91              
ATOM   3057 2HH1 ARG A 198      77.583  91.576  80.290  1.00  9.91              
ATOM   3058  NH2 ARG A 198      79.426  92.998  80.492  1.00  9.91              
ATOM   3059 1HH2 ARG A 198      80.228  93.592  80.537  1.00  9.91              
ATOM   3060 2HH2 ARG A 198      79.552  91.994  80.382  1.00  9.91              
ATOM   3061  C   ARG A 198      76.099  95.939  85.526  1.00  9.91              
ATOM   3062  O   ARG A 198      77.236  95.864  85.990  1.00  9.91              
ATOM   3063  N   THR A 199      75.025  95.490  86.164  1.00 10.22              
ATOM   3064  H   THR A 199      74.131  95.692  85.705  1.00 10.22              
ATOM   3065  CA  THR A 199      74.978  94.793  87.463  1.00 10.22              
ATOM   3066  HA  THR A 199      75.700  93.985  87.444  1.00 10.22              
ATOM   3067  CB  THR A 199      75.295  95.705  88.677  1.00 10.22              
ATOM   3068  HB  THR A 199      74.437  95.739  89.349  1.00 10.22              
ATOM   3069  CG2 THR A 199      76.498  95.177  89.455  1.00 10.22              
ATOM   3070 1HG2 THR A 199      76.721  95.847  90.286  1.00 10.22              
ATOM   3071 2HG2 THR A 199      76.263  94.191  89.858  1.00 10.22              
ATOM   3072 3HG2 THR A 199      77.366  95.100  88.801  1.00 10.22              
ATOM   3073  OG1 THR A 199      75.626  97.034  88.326  1.00 10.22              
ATOM   3074  HG1 THR A 199      74.900  97.366  87.759  1.00 10.22              
ATOM   3075  C   THR A 199      73.601  94.172  87.697  1.00 10.22              
ATOM   3076  O   THR A 199      73.526  93.244  88.499  1.00 10.22              
ATOM   3077  N   PRO A 200      72.515  94.624  87.028  1.00  9.93              
ATOM   3078  CD  PRO A 200      72.051  95.975  87.321  1.00  9.93              
ATOM   3079  HD1 PRO A 200      71.625  96.430  86.427  1.00  9.93              
ATOM   3080  HD2 PRO A 200      72.838  96.609  87.722  1.00  9.93              
ATOM   3081  CG  PRO A 200      70.952  95.801  88.362  1.00  9.93              
ATOM   3082  HG1 PRO A 200      70.176  96.556  88.242  1.00  9.93              
ATOM   3083  HG2 PRO A 200      71.381  95.855  89.364  1.00  9.93              
ATOM   3084  CB  PRO A 200      70.423  94.389  88.103  1.00  9.93              
ATOM   3085  HB1 PRO A 200      69.375  94.428  87.811  1.00  9.93              
ATOM   3086  HB2 PRO A 200      70.521  93.792  89.011  1.00  9.93              
ATOM   3087  CA  PRO A 200      71.316  93.799  86.992  1.00  9.93              
ATOM   3088  HA  PRO A 200      71.579  92.791  87.316  1.00  9.93              
ATOM   3089  C   PRO A 200      70.492  93.602  85.721  1.00  9.93              
ATOM   3090  O   PRO A 200      69.953  94.557  85.162  1.00  9.93              
ATOM   3091  N   VAL A 201      70.239  92.311  85.433  1.00  9.42              
ATOM   3092  H   VAL A 201      70.846  91.632  85.871  1.00  9.42              
ATOM   3093  CA  VAL A 201      69.073  91.731  84.730  1.00  9.42              
ATOM   3094  HA  VAL A 201      68.956  90.719  85.108  1.00  9.42              
ATOM   3095  CB  VAL A 201      67.733  92.439  85.072  1.00  9.42              
ATOM   3096  HB  VAL A 201      67.787  93.505  84.864  1.00  9.42              
ATOM   3097  CG1 VAL A 201      66.520  91.894  84.314  1.00  9.42              
ATOM   3098 1HG1 VAL A 201      65.611  92.384  84.665  1.00  9.42              
ATOM   3099 2HG1 VAL A 201      66.627  92.099  83.249  1.00  9.42              
ATOM   3100 3HG1 VAL A 201      66.439  90.823  84.476  1.00  9.42              
ATOM   3101  CG2 VAL A 201      67.413  92.230  86.563  1.00  9.42              
ATOM   3102 1HG2 VAL A 201      66.503  92.764  86.829  1.00  9.42              
ATOM   3103 2HG2 VAL A 201      67.268  91.170  86.773  1.00  9.42              
ATOM   3104 3HG2 VAL A 201      68.221  92.601  87.186  1.00  9.42              
ATOM   3105  C   VAL A 201      69.373  91.569  83.232  1.00  9.42              
ATOM   3106  O   VAL A 201      69.085  92.468  82.442  1.00  9.42              
ATOM   3107  N   MET A 202      69.987  90.423  82.898  1.00  9.23              
ATOM   3108  H   MET A 202      70.209  89.786  83.658  1.00  9.23              
ATOM   3109  CA  MET A 202      70.546  90.031  81.592  1.00  9.23              
ATOM   3110  HA  MET A 202      71.237  89.213  81.754  1.00  9.23              
ATOM   3111  CB  MET A 202      69.450  89.427  80.695  1.00  9.23              
ATOM   3112  HB1 MET A 202      68.696  90.182  80.470  1.00  9.23              
ATOM   3113  HB2 MET A 202      68.977  88.601  81.228  1.00  9.23              
ATOM   3114  CG  MET A 202      70.046  88.885  79.391  1.00  9.23              
ATOM   3115  HG1 MET A 202      70.892  88.238  79.629  1.00  9.23              
ATOM   3116  HG2 MET A 202      70.416  89.720  78.795  1.00  9.23              
ATOM   3117  SD  MET A 202      68.892  87.938  78.367  1.00  9.23              
ATOM   3118  CE  MET A 202      69.944  87.705  76.911  1.00  9.23              
ATOM   3119  HE1 MET A 202      70.244  88.677  76.518  1.00  9.23              
ATOM   3120  HE2 MET A 202      70.835  87.142  77.192  1.00  9.23              
ATOM   3121  HE3 MET A 202      69.394  87.159  76.144  1.00  9.23              
ATOM   3122  C   MET A 202      71.320  91.152  80.929  1.00  9.23              
ATOM   3123  O   MET A 202      70.789  91.907  80.121  1.00  9.23              
ATOM   3124  N   GLU A 203      72.564  91.343  81.381  1.00  9.58              
ATOM   3125  H   GLU A 203      72.870  90.670  82.066  1.00  9.58              
ATOM   3126  CA  GLU A 203      73.135  92.711  81.385  1.00  9.58              
ATOM   3127  HA  GLU A 203      72.262  93.348  81.497  1.00  9.58              
ATOM   3128  CB  GLU A 203      73.990  92.862  82.639  1.00  9.58              
ATOM   3129  HB1 GLU A 203      74.915  93.412  82.458  1.00  9.58              
ATOM   3130  HB2 GLU A 203      74.288  91.892  83.028  1.00  9.58              
ATOM   3131  CG  GLU A 203      73.198  93.601  83.733  1.00  9.58              
ATOM   3132  HG1 GLU A 203      73.742  93.476  84.671  1.00  9.58              
ATOM   3133  HG2 GLU A 203      72.233  93.113  83.829  1.00  9.58              
ATOM   3134  CD  GLU A 203      73.007  95.103  83.453  1.00  9.58              
ATOM   3135  OE1 GLU A 203      73.228  95.555  82.310  1.00  9.58              
ATOM   3136  OE2 GLU A 203      72.831  95.865  84.419  1.00  9.58              
ATOM   3137  C   GLU A 203      73.834  93.261  80.109  1.00  9.58              
ATOM   3138  O   GLU A 203      74.666  92.641  79.501  1.00  9.58              
ATOM   3139  N   GLY A 204      73.529  94.554  79.805  1.00 10.77              
ATOM   3140  H   GLY A 204      73.123  95.090  80.576  1.00 10.77              
ATOM   3141  CA  GLY A 204      73.079  94.936  78.459  1.00 10.77              
ATOM   3142  HA1 GLY A 204      73.873  94.769  77.727  1.00 10.77              
ATOM   3143  HA2 GLY A 204      72.798  95.991  78.441  1.00 10.77              
ATOM   3144  C   GLY A 204      71.904  94.045  78.127  1.00 10.77              
ATOM   3145  O   GLY A 204      72.049  92.964  77.552  1.00 10.77              
ATOM   3146  N   TYR A 205      70.710  94.518  78.501  1.00  8.93              
ATOM   3147  H   TYR A 205      70.717  95.297  79.133  1.00  8.93              
ATOM   3148  CA  TYR A 205      69.505  94.284  77.703  1.00  8.93              
ATOM   3149  HA  TYR A 205      69.126  93.308  77.995  1.00  8.93              
ATOM   3150  CB  TYR A 205      68.506  95.399  78.050  1.00  8.93              
ATOM   3151  HB1 TYR A 205      68.500  95.559  79.123  1.00  8.93              
ATOM   3152  HB2 TYR A 205      67.518  95.042  77.775  1.00  8.93              
ATOM   3153  CG  TYR A 205      68.699  96.765  77.358  1.00  8.93              
ATOM   3154  CD1 TYR A 205      69.968  97.299  77.049  1.00  8.93              
ATOM   3155  HD1 TYR A 205      70.864  96.784  77.354  1.00  8.93              
ATOM   3156  CE1 TYR A 205      70.099  98.465  76.273  1.00  8.93              
ATOM   3157  HE1 TYR A 205      71.074  98.840  75.993  1.00  8.93              
ATOM   3158  CZ  TYR A 205      68.956  99.172  75.872  1.00  8.93              
ATOM   3159  OH  TYR A 205      69.081 100.300  75.126  1.00  8.93              
ATOM   3160  HH  TYR A 205      68.232 100.659  74.865  1.00  8.93              
ATOM   3161  CE2 TYR A 205      67.681  98.695  76.246  1.00  8.93              
ATOM   3162  HE2 TYR A 205      66.797  99.248  75.978  1.00  8.93              
ATOM   3163  CD2 TYR A 205      67.557  97.487  76.958  1.00  8.93              
ATOM   3164  HD2 TYR A 205      66.575  97.108  77.207  1.00  8.93              
ATOM   3165  C   TYR A 205      69.833  94.355  76.169  1.00  8.93              
ATOM   3166  O   TYR A 205      70.831  94.914  75.781  1.00  8.93              
ATOM   3167  N   VAL A 206      68.892  93.993  75.276  1.00  9.09              
ATOM   3168  H   VAL A 206      68.171  93.372  75.593  1.00  9.09              
ATOM   3169  CA  VAL A 206      68.408  94.962  74.260  1.00  9.09              
ATOM   3170  HA  VAL A 206      68.371  95.930  74.751  1.00  9.09              
ATOM   3171  CB  VAL A 206      69.271  95.183  72.972  1.00  9.09              
ATOM   3172  HB  VAL A 206      69.178  94.332  72.297  1.00  9.09              
ATOM   3173  CG1 VAL A 206      68.801  96.466  72.249  1.00  9.09              
ATOM   3174 1HG1 VAL A 206      69.226  96.535  71.248  1.00  9.09              
ATOM   3175 2HG1 VAL A 206      67.724  96.497  72.161  1.00  9.09              
ATOM   3176 3HG1 VAL A 206      69.095  97.342  72.828  1.00  9.09              
ATOM   3177  CG2 VAL A 206      70.790  95.411  73.048  1.00  9.09              
ATOM   3178 1HG2 VAL A 206      71.216  95.596  72.067  1.00  9.09              
ATOM   3179 2HG2 VAL A 206      71.008  96.262  73.694  1.00  9.09              
ATOM   3180 3HG2 VAL A 206      71.263  94.520  73.449  1.00  9.09              
ATOM   3181  C   VAL A 206      66.952  94.602  73.954  1.00  9.09              
ATOM   3182  O   VAL A 206      66.092  94.657  74.849  1.00  9.09              
ATOM   3183  N   GLU A 207      66.743  94.172  72.701  1.00  9.62              
ATOM   3184  H   GLU A 207      67.569  94.003  72.165  1.00  9.62              
ATOM   3185  CA  GLU A 207      65.512  93.951  71.979  1.00  9.62              
ATOM   3186  HA  GLU A 207      64.708  93.903  72.713  1.00  9.62              
ATOM   3187  CB  GLU A 207      65.207  95.117  71.014  1.00  9.62              
ATOM   3188  HB1 GLU A 207      64.943  94.728  70.028  1.00  9.62              
ATOM   3189  HB2 GLU A 207      66.099  95.724  70.877  1.00  9.62              
ATOM   3190  CG  GLU A 207      64.064  96.008  71.537  1.00  9.62              
ATOM   3191  HG1 GLU A 207      64.100  96.952  70.991  1.00  9.62              
ATOM   3192  HG2 GLU A 207      64.228  96.235  72.593  1.00  9.62              
ATOM   3193  CD  GLU A 207      62.671  95.385  71.338  1.00  9.62              
ATOM   3194  OE1 GLU A 207      61.655  96.111  71.397  1.00  9.62              
ATOM   3195  OE2 GLU A 207      62.566  94.197  70.960  1.00  9.62              
ATOM   3196  C   GLU A 207      65.521  92.588  71.294  1.00  9.62              
ATOM   3197  O   GLU A 207      66.581  92.052  70.954  1.00  9.62              
ATOM   3198  N   VAL A 208      64.330  92.013  71.124  1.00  9.29              
ATOM   3199  H   VAL A 208      63.503  92.577  71.328  1.00  9.29              
ATOM   3200  CA  VAL A 208      64.126  90.604  70.778  1.00  9.29              
ATOM   3201  HA  VAL A 208      64.953  90.328  70.122  1.00  9.29              
ATOM   3202  CB  VAL A 208      64.336  89.670  71.997  1.00  9.29              
ATOM   3203  HB  VAL A 208      65.375  89.778  72.306  1.00  9.29              
ATOM   3204  CG1 VAL A 208      63.489  90.027  73.212  1.00  9.29              
ATOM   3205 1HG1 VAL A 208      63.706  91.044  73.535  1.00  9.29              
ATOM   3206 2HG1 VAL A 208      62.440  89.958  72.947  1.00  9.29              
ATOM   3207 3HG1 VAL A 208      63.725  89.346  74.028  1.00  9.29              
ATOM   3208  CG2 VAL A 208      64.150  88.185  71.660  1.00  9.29              
ATOM   3209 1HG2 VAL A 208      64.769  87.918  70.807  1.00  9.29              
ATOM   3210 2HG2 VAL A 208      64.451  87.575  72.506  1.00  9.29              
ATOM   3211 3HG2 VAL A 208      63.110  87.964  71.433  1.00  9.29              
ATOM   3212  C   VAL A 208      62.858  90.374  69.957  1.00  9.29              
ATOM   3213  O   VAL A 208      61.790  89.888  70.397  1.00  9.29              
ATOM   3214  N   LYS A 209      63.045  90.834  68.705  1.00 10.37              
ATOM   3215  H   LYS A 209      63.965  91.187  68.536  1.00 10.37              
ATOM   3216  CA  LYS A 209      62.087  90.858  67.597  1.00 10.37              
ATOM   3217  HA  LYS A 209      61.183  91.222  68.072  1.00 10.37              
ATOM   3218  CB  LYS A 209      62.525  91.879  66.539  1.00 10.37              
ATOM   3219  HB1 LYS A 209      62.973  91.368  65.684  1.00 10.37              
ATOM   3220  HB2 LYS A 209      63.297  92.541  66.938  1.00 10.37              
ATOM   3221  CG  LYS A 209      61.396  92.806  66.012  1.00 10.37              
ATOM   3222  HG1 LYS A 209      60.716  92.203  65.412  1.00 10.37              
ATOM   3223  HG2 LYS A 209      61.864  93.533  65.350  1.00 10.37              
ATOM   3224  CD  LYS A 209      60.553  93.592  67.054  1.00 10.37              
ATOM   3225  HD1 LYS A 209      59.784  92.934  67.445  1.00 10.37              
ATOM   3226  HD2 LYS A 209      60.042  94.393  66.517  1.00 10.37              
ATOM   3227  CE  LYS A 209      61.350  94.182  68.215  1.00 10.37              
ATOM   3228  HE1 LYS A 209      62.114  94.867  67.841  1.00 10.37              
ATOM   3229  HE2 LYS A 209      61.870  93.382  68.750  1.00 10.37              
ATOM   3230  NZ  LYS A 209      60.491  94.899  69.200  1.00 10.37              
ATOM   3231  HZ1 LYS A 209      60.184  95.808  68.890  1.00 10.37              
ATOM   3232  HZ2 LYS A 209      59.703  94.356  69.519  1.00 10.37              
ATOM   3233  HZ3 LYS A 209      61.032  95.080  70.054  1.00 10.37              
ATOM   3234  C   LYS A 209      61.744  89.436  67.078  1.00 10.37              
ATOM   3235  O   LYS A 209      62.380  88.452  67.415  1.00 10.37              
ATOM   3236  N   GLU A 210      60.671  89.323  66.290  1.00 10.99              
ATOM   3237  H   GLU A 210      60.285  90.162  65.883  1.00 10.99              
ATOM   3238  CA  GLU A 210      59.654  88.294  66.611  1.00 10.99              
ATOM   3239  HA  GLU A 210      60.022  87.726  67.453  1.00 10.99              
ATOM   3240  CB  GLU A 210      58.376  89.028  67.157  1.00 10.99              
ATOM   3241  HB1 GLU A 210      57.698  88.266  67.529  1.00 10.99              
ATOM   3242  HB2 GLU A 210      57.896  89.528  66.318  1.00 10.99              
ATOM   3243  CG  GLU A 210      58.652  90.051  68.261  1.00 10.99              
ATOM   3244  HG1 GLU A 210      59.192  90.869  67.807  1.00 10.99              
ATOM   3245  HG2 GLU A 210      59.297  89.604  69.018  1.00 10.99              
ATOM   3246  CD  GLU A 210      57.404  90.636  68.921  1.00 10.99              
ATOM   3247  OE1 GLU A 210      56.870  90.026  69.876  1.00 10.99              
ATOM   3248  OE2 GLU A 210      56.999  91.764  68.562  1.00 10.99              
ATOM   3249  C   GLU A 210      59.356  87.257  65.538  1.00 10.99              
ATOM   3250  O   GLU A 210      60.203  86.413  65.269  1.00 10.99              
ATOM   3251  N   GLY A 211      58.085  87.129  65.149  1.00 11.04              
ATOM   3252  H   GLY A 211      57.467  87.889  65.325  1.00 11.04              
ATOM   3253  CA  GLY A 211      57.470  85.852  64.768  1.00 11.04              
ATOM   3254  HA1 GLY A 211      58.070  85.401  63.978  1.00 11.04              
ATOM   3255  HA2 GLY A 211      56.472  86.031  64.377  1.00 11.04              
ATOM   3256  C   GLY A 211      57.356  84.859  65.928  1.00 11.04              
ATOM   3257  O   GLY A 211      56.303  84.282  66.173  1.00 11.04              
ATOM   3258  N   LYS A 212      58.422  84.730  66.717  1.00 10.75              
ATOM   3259  H   LYS A 212      59.275  85.158  66.363  1.00 10.75              
ATOM   3260  CA  LYS A 212      58.507  83.974  67.975  1.00 10.75              
ATOM   3261  HA  LYS A 212      58.059  82.996  67.829  1.00 10.75              
ATOM   3262  CB  LYS A 212      60.015  83.840  68.318  1.00 10.75              
ATOM   3263  HB1 LYS A 212      60.126  83.249  69.229  1.00 10.75              
ATOM   3264  HB2 LYS A 212      60.395  84.838  68.540  1.00 10.75              
ATOM   3265  CG  LYS A 212      60.916  83.208  67.227  1.00 10.75              
ATOM   3266  HG1 LYS A 212      60.566  83.477  66.232  1.00 10.75              
ATOM   3267  HG2 LYS A 212      60.849  82.123  67.313  1.00 10.75              
ATOM   3268  CD  LYS A 212      62.398  83.629  67.319  1.00 10.75              
ATOM   3269  HD1 LYS A 212      62.960  83.052  66.582  1.00 10.75              
ATOM   3270  HD2 LYS A 212      62.792  83.394  68.309  1.00 10.75              
ATOM   3271  CE  LYS A 212      62.598  85.128  67.027  1.00 10.75              
ATOM   3272  HE1 LYS A 212      62.219  85.719  67.865  1.00 10.75              
ATOM   3273  HE2 LYS A 212      62.016  85.390  66.141  1.00 10.75              
ATOM   3274  NZ  LYS A 212      64.012  85.482  66.773  1.00 10.75              
ATOM   3275  HZ1 LYS A 212      64.674  85.146  67.472  1.00 10.75              
ATOM   3276  HZ2 LYS A 212      64.390  85.024  65.938  1.00 10.75              
ATOM   3277  HZ3 LYS A 212      64.138  86.477  66.665  1.00 10.75              
ATOM   3278  C   LYS A 212      57.848  84.641  69.160  1.00 10.75              
ATOM   3279  O   LYS A 212      57.338  83.935  70.034  1.00 10.75              
ATOM   3280  N   THR A 213      57.936  85.969  69.139  1.00  9.43              
ATOM   3281  H   THR A 213      58.245  86.355  68.270  1.00  9.43              
ATOM   3282  CA  THR A 213      58.004  86.906  70.262  1.00  9.43              
ATOM   3283  HA  THR A 213      58.138  87.905  69.852  1.00  9.43              
ATOM   3284  CB  THR A 213      56.666  86.989  71.027  1.00  9.43              
ATOM   3285  HB  THR A 213      56.718  87.822  71.728  1.00  9.43              
ATOM   3286  CG2 THR A 213      55.476  87.163  70.100  1.00  9.43              
ATOM   3287 1HG2 THR A 213      55.183  86.240  69.607  1.00  9.43              
ATOM   3288 2HG2 THR A 213      54.630  87.538  70.661  1.00  9.43              
ATOM   3289 3HG2 THR A 213      55.668  87.888  69.316  1.00  9.43              
ATOM   3290  OG1 THR A 213      56.496  85.797  71.740  1.00  9.43              
ATOM   3291  HG1 THR A 213      56.829  85.064  71.208  1.00  9.43              
ATOM   3292  C   THR A 213      59.196  86.720  71.231  1.00  9.43              
ATOM   3293  O   THR A 213      59.597  85.587  71.449  1.00  9.43              
ATOM   3294  N   TRP A 214      59.686  87.799  71.893  1.00  8.76              
ATOM   3295  H   TRP A 214      59.500  88.731  71.537  1.00  8.76              
ATOM   3296  CA  TRP A 214      59.826  87.618  73.363  1.00  8.76              
ATOM   3297  HA  TRP A 214      59.096  86.840  73.624  1.00  8.76              
ATOM   3298  CB  TRP A 214      61.193  87.045  73.776  1.00  8.76              
ATOM   3299  HB1 TRP A 214      61.861  87.839  74.093  1.00  8.76              
ATOM   3300  HB2 TRP A 214      61.653  86.584  72.901  1.00  8.76              
ATOM   3301  CG  TRP A 214      61.161  85.972  74.838  1.00  8.76              
ATOM   3302  CD1 TRP A 214      60.145  85.706  75.696  1.00  8.76              
ATOM   3303  HD1 TRP A 214      59.243  86.254  75.727  1.00  8.76              
ATOM   3304  NE1 TRP A 214      60.445  84.583  76.443  1.00  8.76              
ATOM   3305  HE1 TRP A 214      59.805  84.210  77.126  1.00  8.76              
ATOM   3306  CE2 TRP A 214      61.667  84.058  76.095  1.00  8.76              
ATOM   3307  CZ2 TRP A 214      62.365  82.920  76.518  1.00  8.76              
ATOM   3308  HZ2 TRP A 214      61.944  82.231  77.225  1.00  8.76              
ATOM   3309  CH2 TRP A 214      63.641  82.666  75.996  1.00  8.76              
ATOM   3310  HH2 TRP A 214      64.209  81.803  76.295  1.00  8.76              
ATOM   3311  CZ3 TRP A 214      64.202  83.547  75.053  1.00  8.76              
ATOM   3312  HZ3 TRP A 214      65.174  83.383  74.635  1.00  8.76              
ATOM   3313  CE3 TRP A 214      63.475  84.677  74.613  1.00  8.76              
ATOM   3314  HE3 TRP A 214      63.874  85.351  73.886  1.00  8.76              
ATOM   3315  CD2 TRP A 214      62.185  84.956  75.111  1.00  8.76              
ATOM   3316  C   TRP A 214      59.351  88.758  74.248  1.00  8.76              
ATOM   3317  O   TRP A 214      58.381  88.614  74.997  1.00  8.76              
ATOM   3318  N   LYS A 215      60.093  89.858  74.238  1.00  9.15              
ATOM   3319  H   LYS A 215      60.816  89.955  73.538  1.00  9.15              
ATOM   3320  CA  LYS A 215      60.249  90.641  75.455  1.00  9.15              
ATOM   3321  HA  LYS A 215      59.287  90.701  75.970  1.00  9.15              
ATOM   3322  CB  LYS A 215      61.277  89.897  76.348  1.00  9.15              
ATOM   3323  HB1 LYS A 215      62.182  89.720  75.765  1.00  9.15              
ATOM   3324  HB2 LYS A 215      60.866  88.917  76.604  1.00  9.15              
ATOM   3325  CG  LYS A 215      61.707  90.583  77.653  1.00  9.15              
ATOM   3326  HG1 LYS A 215      62.264  91.488  77.430  1.00  9.15              
ATOM   3327  HG2 LYS A 215      62.361  89.894  78.180  1.00  9.15              
ATOM   3328  CD  LYS A 215      60.533  90.912  78.573  1.00  9.15              
ATOM   3329  HD1 LYS A 215      59.870  90.053  78.540  1.00  9.15              
ATOM   3330  HD2 LYS A 215      59.975  91.764  78.203  1.00  9.15              
ATOM   3331  CE  LYS A 215      60.901  91.198  80.036  1.00  9.15              
ATOM   3332  HE1 LYS A 215      61.225  90.272  80.513  1.00  9.15              
ATOM   3333  HE2 LYS A 215      59.983  91.509  80.544  1.00  9.15              
ATOM   3334  NZ  LYS A 215      61.932  92.251  80.187  1.00  9.15              
ATOM   3335  HZ1 LYS A 215      61.912  92.672  81.105  1.00  9.15              
ATOM   3336  HZ2 LYS A 215      62.870  91.873  80.058  1.00  9.15              
ATOM   3337  HZ3 LYS A 215      61.847  92.976  79.478  1.00  9.15              
ATOM   3338  C   LYS A 215      60.731  92.053  75.163  1.00  9.15              
ATOM   3339  O   LYS A 215      61.463  92.278  74.216  1.00  9.15              
ATOM   3340  N   GLN A 216      60.273  92.986  75.996  1.00  9.02              
ATOM   3341  H   GLN A 216      59.760  92.701  76.806  1.00  9.02              
ATOM   3342  CA  GLN A 216      60.168  94.386  75.619  1.00  9.02              
ATOM   3343  HA  GLN A 216      61.083  94.680  75.101  1.00  9.02              
ATOM   3344  CB  GLN A 216      58.966  94.643  74.663  1.00  9.02              
ATOM   3345  HB1 GLN A 216      58.873  95.723  74.534  1.00  9.02              
ATOM   3346  HB2 GLN A 216      58.042  94.285  75.121  1.00  9.02              
ATOM   3347  CG  GLN A 216      59.098  94.017  73.251  1.00  9.02              
ATOM   3348  HG1 GLN A 216      58.952  92.940  73.321  1.00  9.02              
ATOM   3349  HG2 GLN A 216      60.108  94.200  72.883  1.00  9.02              
ATOM   3350  CD  GLN A 216      58.109  94.564  72.215  1.00  9.02              
ATOM   3351  OE1 GLN A 216      57.028  94.020  71.988  1.00  9.02              
ATOM   3352  NE2 GLN A 216      58.472  95.617  71.509  1.00  9.02              
ATOM   3353 1HE2 GLN A 216      59.352  96.078  71.736  1.00  9.02              
ATOM   3354 2HE2 GLN A 216      57.755  96.126  71.019  1.00  9.02              
ATOM   3355  C   GLN A 216      60.057  95.279  76.854  1.00  9.02              
ATOM   3356  O   GLN A 216      60.906  96.142  77.021  1.00  9.02              
ATOM   3357  N   ILE A 217      59.098  95.041  77.758  1.00  8.89              
ATOM   3358  H   ILE A 217      58.384  94.367  77.529  1.00  8.89              
ATOM   3359  CA  ILE A 217      58.840  95.916  78.922  1.00  8.89              
ATOM   3360  HA  ILE A 217      57.783  95.788  79.150  1.00  8.89              
ATOM   3361  CB  ILE A 217      59.588  95.362  80.183  1.00  8.89              
ATOM   3362  HB  ILE A 217      60.546  94.967  79.847  1.00  8.89              
ATOM   3363  CG2 ILE A 217      59.906  96.313  81.360  1.00  8.89              
ATOM   3364 1HG2 ILE A 217      60.344  95.771  82.195  1.00  8.89              
ATOM   3365 2HG2 ILE A 217      60.669  97.036  81.073  1.00  8.89              
ATOM   3366 3HG2 ILE A 217      59.000  96.809  81.714  1.00  8.89              
ATOM   3367  CG1 ILE A 217      58.743  94.156  80.693  1.00  8.89              
ATOM   3368 1HG1 ILE A 217      58.732  93.393  79.914  1.00  8.89              
ATOM   3369 2HG1 ILE A 217      57.712  94.478  80.845  1.00  8.89              
ATOM   3370  CD1 ILE A 217      59.186  93.481  81.999  1.00  8.89              
ATOM   3371  HD1 ILE A 217      58.670  92.526  82.107  1.00  8.89              
ATOM   3372  HD2 ILE A 217      60.260  93.314  82.004  1.00  8.89              
ATOM   3373  HD3 ILE A 217      58.918  94.107  82.851  1.00  8.89              
ATOM   3374  C   ILE A 217      58.834  97.417  78.526  1.00  8.89              
ATOM   3375  O   ILE A 217      58.356  97.710  77.433  1.00  8.89              
ATOM   3376  N   CYS A 218      59.205  98.326  79.429  1.00  8.98              
ATOM   3377  H   CYS A 218      59.764  97.970  80.177  1.00  8.98              
ATOM   3378  CA  CYS A 218      58.749  99.704  79.623  1.00  8.98              
ATOM   3379  HA  CYS A 218      59.646 100.311  79.512  1.00  8.98              
ATOM   3380  CB  CYS A 218      57.791 100.265  78.558  1.00  8.98              
ATOM   3381  HB1 CYS A 218      56.824  99.761  78.614  1.00  8.98              
ATOM   3382  HB2 CYS A 218      58.216 100.123  77.564  1.00  8.98              
ATOM   3383  SG  CYS A 218      57.604 102.053  78.869  1.00  8.98              
ATOM   3384  HG  CYS A 218      56.957 101.863  80.032  1.00  8.98              
ATOM   3385  C   CYS A 218      58.298  99.999  81.068  1.00  8.98              
ATOM   3386  O   CYS A 218      57.157 100.381  81.338  1.00  8.98              
ATOM   3387  N   ASP A 219      59.247  99.888  81.999  1.00  9.35              
ATOM   3388  H   ASP A 219      60.166  99.585  81.719  1.00  9.35              
ATOM   3389  CA  ASP A 219      59.122 100.435  83.351  1.00  9.35              
ATOM   3390  HA  ASP A 219      58.077 100.653  83.575  1.00  9.35              
ATOM   3391  CB  ASP A 219      59.594  99.390  84.382  1.00  9.35              
ATOM   3392  HB1 ASP A 219      60.623  99.112  84.155  1.00  9.35              
ATOM   3393  HB2 ASP A 219      58.976  98.496  84.282  1.00  9.35              
ATOM   3394  CG  ASP A 219      59.503  99.882  85.837  1.00  9.35              
ATOM   3395  OD1 ASP A 219      58.696 100.793  86.125  1.00  9.35              
ATOM   3396  OD2 ASP A 219      60.182  99.321  86.724  1.00  9.35              
ATOM   3397  C   ASP A 219      59.906 101.746  83.448  1.00  9.35              
ATOM   3398  O   ASP A 219      61.052 101.776  83.901  1.00  9.35              
ATOM   3399  N   LYS A 220      59.322 102.838  82.941  1.00  9.40              
ATOM   3400  H   LYS A 220      58.395 102.735  82.556  1.00  9.40              
ATOM   3401  CA  LYS A 220      59.900 104.180  83.089  1.00  9.40              
ATOM   3402  HA  LYS A 220      60.844 104.222  82.550  1.00  9.40              
ATOM   3403  CB  LYS A 220      58.949 105.255  82.529  1.00  9.40              
ATOM   3404  HB1 LYS A 220      59.246 106.215  82.956  1.00  9.40              
ATOM   3405  HB2 LYS A 220      57.928 105.050  82.860  1.00  9.40              
ATOM   3406  CG  LYS A 220      58.979 105.394  80.996  1.00  9.40              
ATOM   3407  HG1 LYS A 220      58.622 104.477  80.528  1.00  9.40              
ATOM   3408  HG2 LYS A 220      60.006 105.582  80.679  1.00  9.40              
ATOM   3409  CD  LYS A 220      58.093 106.580  80.573  1.00  9.40              
ATOM   3410  HD1 LYS A 220      58.330 107.434  81.210  1.00  9.40              
ATOM   3411  HD2 LYS A 220      57.044 106.326  80.733  1.00  9.40              
ATOM   3412  CE  LYS A 220      58.307 107.034  79.123  1.00  9.40              
ATOM   3413  HE1 LYS A 220      59.374 107.055  78.887  1.00  9.40              
ATOM   3414  HE2 LYS A 220      57.936 108.059  79.027  1.00  9.40              
ATOM   3415  NZ  LYS A 220      57.587 106.205  78.137  1.00  9.40              
ATOM   3416  HZ1 LYS A 220      57.964 105.281  78.004  1.00  9.40              
ATOM   3417  HZ2 LYS A 220      56.582 106.182  78.304  1.00  9.40              
ATOM   3418  HZ3 LYS A 220      57.648 106.669  77.222  1.00  9.40              
ATOM   3419  C   LYS A 220      60.187 104.461  84.567  1.00  9.40              
ATOM   3420  O   LYS A 220      59.275 104.358  85.381  1.00  9.40              
ATOM   3421  N   HIS A 221      61.430 104.816  84.899  1.00  9.91              
ATOM   3422  H   HIS A 221      62.067 104.953  84.132  1.00  9.91              
ATOM   3423  CA  HIS A 221      61.991 104.841  86.265  1.00  9.91              
ATOM   3424  HA  HIS A 221      62.971 105.309  86.171  1.00  9.91              
ATOM   3425  CB  HIS A 221      61.224 105.763  87.238  1.00  9.91              
ATOM   3426  HB1 HIS A 221      61.718 105.710  88.209  1.00  9.91              
ATOM   3427  HB2 HIS A 221      60.207 105.409  87.388  1.00  9.91              
ATOM   3428  CG  HIS A 221      61.186 107.214  86.818  1.00  9.91              
ATOM   3429  ND1 HIS A 221      60.513 107.733  85.707  1.00  9.91              
ATOM   3430  CE1 HIS A 221      60.725 109.057  85.730  1.00  9.91              
ATOM   3431  HE1 HIS A 221      60.325 109.757  85.007  1.00  9.91              
ATOM   3432  NE2 HIS A 221      61.496 109.390  86.779  1.00  9.91              
ATOM   3433  HE2 HIS A 221      61.784 110.330  87.018  1.00  9.91              
ATOM   3434  CD2 HIS A 221      61.798 108.241  87.476  1.00  9.91              
ATOM   3435  HD2 HIS A 221      62.388 108.162  88.379  1.00  9.91              
ATOM   3436  C   HIS A 221      62.294 103.437  86.825  1.00  9.91              
ATOM   3437  O   HIS A 221      61.706 102.964  87.798  1.00  9.91              
ATOM   3438  N   TRP A 222      63.257 102.795  86.159  1.00  9.46              
ATOM   3439  H   TRP A 222      63.625 103.288  85.363  1.00  9.46              
ATOM   3440  CA  TRP A 222      63.666 101.389  86.223  1.00  9.46              
ATOM   3441  HA  TRP A 222      62.754 100.797  86.142  1.00  9.46              
ATOM   3442  CB  TRP A 222      64.483 101.134  84.940  1.00  9.46              
ATOM   3443  HB1 TRP A 222      65.383 101.749  84.992  1.00  9.46              
ATOM   3444  HB2 TRP A 222      63.898 101.506  84.097  1.00  9.46              
ATOM   3445  CG  TRP A 222      64.904  99.741  84.559  1.00  9.46              
ATOM   3446  CD1 TRP A 222      66.026  99.483  83.852  1.00  9.46              
ATOM   3447  HD1 TRP A 222      66.732 100.235  83.514  1.00  9.46              
ATOM   3448  NE1 TRP A 222      66.113  98.135  83.578  1.00  9.46              
ATOM   3449  HE1 TRP A 222      66.845  97.738  82.999  1.00  9.46              
ATOM   3450  CE2 TRP A 222      65.015  97.451  84.032  1.00  9.46              
ATOM   3451  CZ2 TRP A 222      64.635  96.106  83.922  1.00  9.46              
ATOM   3452  HZ2 TRP A 222      65.280  95.398  83.419  1.00  9.46              
ATOM   3453  CH2 TRP A 222      63.386  95.715  84.428  1.00  9.46              
ATOM   3454  HH2 TRP A 222      63.051  94.691  84.325  1.00  9.46              
ATOM   3455  CZ3 TRP A 222      62.570  96.663  85.072  1.00  9.46              
ATOM   3456  HZ3 TRP A 222      61.602  96.371  85.459  1.00  9.46              
ATOM   3457  CE3 TRP A 222      62.987  98.003  85.208  1.00  9.46              
ATOM   3458  HE3 TRP A 222      62.330  98.713  85.684  1.00  9.46              
ATOM   3459  CD2 TRP A 222      64.216  98.448  84.674  1.00  9.46              
ATOM   3460  C   TRP A 222      64.364 100.924  87.511  1.00  9.46              
ATOM   3461  O   TRP A 222      65.534 100.525  87.512  1.00  9.46              
ATOM   3462  N   THR A 223      63.674 101.032  88.646  1.00  9.53              
ATOM   3463  H   THR A 223      62.731 101.402  88.583  1.00  9.53              
ATOM   3464  CA  THR A 223      64.257 100.769  89.974  1.00  9.53              
ATOM   3465  HA  THR A 223      65.104 101.444  90.088  1.00  9.53              
ATOM   3466  CB  THR A 223      63.266 101.074  91.117  1.00  9.53              
ATOM   3467  HB  THR A 223      63.795 100.929  92.060  1.00  9.53              
ATOM   3468  CG2 THR A 223      62.716 102.496  91.118  1.00  9.53              
ATOM   3469 1HG2 THR A 223      62.150 102.665  92.035  1.00  9.53              
ATOM   3470 2HG2 THR A 223      63.538 103.210  91.078  1.00  9.53              
ATOM   3471 3HG2 THR A 223      62.059 102.658  90.266  1.00  9.53              
ATOM   3472  OG1 THR A 223      62.176 100.184  91.100  1.00  9.53              
ATOM   3473  HG1 THR A 223      61.503 100.560  90.519  1.00  9.53              
ATOM   3474  C   THR A 223      64.768  99.337  90.193  1.00  9.53              
ATOM   3475  O   THR A 223      64.236  98.335  89.681  1.00  9.53              
ATOM   3476  N   ALA A 224      65.756  99.292  91.101  1.00  9.98              
ATOM   3477  H   ALA A 224      66.139 100.171  91.408  1.00  9.98              
ATOM   3478  CA  ALA A 224      66.293  98.107  91.754  1.00  9.98              
ATOM   3479  HA  ALA A 224      67.017  97.643  91.080  1.00  9.98              
ATOM   3480  CB  ALA A 224      67.050  98.530  93.021  1.00  9.98              
ATOM   3481  HB1 ALA A 224      67.460  97.644  93.511  1.00  9.98              
ATOM   3482  HB2 ALA A 224      67.876  99.191  92.758  1.00  9.98              
ATOM   3483  HB3 ALA A 224      66.387  99.043  93.718  1.00  9.98              
ATOM   3484  C   ALA A 224      65.193  97.065  92.005  1.00  9.98              
ATOM   3485  O   ALA A 224      65.141  96.043  91.308  1.00  9.98              
ATOM   3486  N   LYS A 225      64.242  97.425  92.886  1.00  9.84              
ATOM   3487  H   LYS A 225      64.377  98.286  93.389  1.00  9.84              
ATOM   3488  CA  LYS A 225      63.134  96.556  93.284  1.00  9.84              
ATOM   3489  HA  LYS A 225      63.618  95.678  93.723  1.00  9.84              
ATOM   3490  CB  LYS A 225      62.278  97.163  94.421  1.00  9.84              
ATOM   3491  HB1 LYS A 225      62.926  97.795  95.031  1.00  9.84              
ATOM   3492  HB2 LYS A 225      61.964  96.347  95.074  1.00  9.84              
ATOM   3493  CG  LYS A 225      61.029  97.986  94.039  1.00  9.84              
ATOM   3494  HG1 LYS A 225      61.113  98.361  93.022  1.00  9.84              
ATOM   3495  HG2 LYS A 225      60.999  98.861  94.689  1.00  9.84              
ATOM   3496  CD  LYS A 225      59.687  97.243  94.226  1.00  9.84              
ATOM   3497  HD1 LYS A 225      58.887  97.921  93.923  1.00  9.84              
ATOM   3498  HD2 LYS A 225      59.559  97.015  95.285  1.00  9.84              
ATOM   3499  CE  LYS A 225      59.573  95.945  93.413  1.00  9.84              
ATOM   3500  HE1 LYS A 225      60.356  95.250  93.738  1.00  9.84              
ATOM   3501  HE2 LYS A 225      59.753  96.192  92.364  1.00  9.84              
ATOM   3502  NZ  LYS A 225      58.244  95.300  93.539  1.00  9.84              
ATOM   3503  HZ1 LYS A 225      58.218  94.422  93.029  1.00  9.84              
ATOM   3504  HZ2 LYS A 225      58.020  95.108  94.505  1.00  9.84              
ATOM   3505  HZ3 LYS A 225      57.534  95.898  93.142  1.00  9.84              
ATOM   3506  C   LYS A 225      62.357  95.983  92.099  1.00  9.84              
ATOM   3507  O   LYS A 225      62.063  94.786  92.089  1.00  9.84              
ATOM   3508  N   ASN A 226      62.012  96.815  91.114  1.00  9.71              
ATOM   3509  H   ASN A 226      62.340  97.771  91.135  1.00  9.71              
ATOM   3510  CA  ASN A 226      61.124  96.401  90.031  1.00  9.71              
ATOM   3511  HA  ASN A 226      60.237  95.923  90.444  1.00  9.71              
ATOM   3512  CB  ASN A 226      60.676  97.614  89.218  1.00  9.71              
ATOM   3513  HB1 ASN A 226      60.200  97.267  88.301  1.00  9.71              
ATOM   3514  HB2 ASN A 226      61.534  98.225  88.935  1.00  9.71              
ATOM   3515  CG  ASN A 226      59.663  98.471  89.945  1.00  9.71              
ATOM   3516  OD1 ASN A 226      59.183  98.164  91.031  1.00  9.71              
ATOM   3517  ND2 ASN A 226      59.295  99.574  89.348  1.00  9.71              
ATOM   3518 1HD2 ASN A 226      59.581  99.688  88.364  1.00  9.71              
ATOM   3519 2HD2 ASN A 226      58.530 100.082  89.738  1.00  9.71              
ATOM   3520  C   ASN A 226      61.788  95.357  89.163  1.00  9.71              
ATOM   3521  O   ASN A 226      61.250  94.262  88.999  1.00  9.71              
ATOM   3522  N   SER A 227      62.984  95.680  88.668  1.00 10.02              
ATOM   3523  H   SER A 227      63.352  96.608  88.851  1.00 10.02              
ATOM   3524  CA  SER A 227      63.671  94.778  87.744  1.00 10.02              
ATOM   3525  HA  SER A 227      63.050  94.664  86.857  1.00 10.02              
ATOM   3526  CB  SER A 227      64.990  95.435  87.319  1.00 10.02              
ATOM   3527  HB1 SER A 227      64.758  96.391  86.848  1.00 10.02              
ATOM   3528  HB2 SER A 227      65.482  94.809  86.573  1.00 10.02              
ATOM   3529  OG  SER A 227      65.890  95.681  88.399  1.00 10.02              
ATOM   3530  HG  SER A 227      65.396  95.886  89.213  1.00 10.02              
ATOM   3531  C   SER A 227      63.869  93.380  88.307  1.00 10.02              
ATOM   3532  O   SER A 227      63.542  92.369  87.677  1.00 10.02              
ATOM   3533  N   ARG A 228      64.327  93.328  89.552  1.00 10.11              
ATOM   3534  H   ARG A 228      64.511  94.195  90.047  1.00 10.11              
ATOM   3535  CA  ARG A 228      64.608  92.084  90.242  1.00 10.11              
ATOM   3536  HA  ARG A 228      64.910  91.336  89.511  1.00 10.11              
ATOM   3537  CB  ARG A 228      65.772  92.349  91.206  1.00 10.11              
ATOM   3538  HB1 ARG A 228      65.615  91.738  92.090  1.00 10.11              
ATOM   3539  HB2 ARG A 228      65.774  93.385  91.551  1.00 10.11              
ATOM   3540  CG  ARG A 228      67.121  92.026  90.516  1.00 10.11              
ATOM   3541  HG1 ARG A 228      67.358  92.822  89.808  1.00 10.11              
ATOM   3542  HG2 ARG A 228      67.020  91.102  89.947  1.00 10.11              
ATOM   3543  CD  ARG A 228      68.314  91.847  91.474  1.00 10.11              
ATOM   3544  HD1 ARG A 228      68.625  92.836  91.820  1.00 10.11              
ATOM   3545  HD2 ARG A 228      69.156  91.393  90.951  1.00 10.11              
ATOM   3546  NE  ARG A 228      67.954  91.047  92.654  1.00 10.11              
ATOM   3547  HE  ARG A 228      67.801  91.618  93.481  1.00 10.11              
ATOM   3548  CZ  ARG A 228      67.302  89.906  92.674  1.00 10.11              
ATOM   3549  NH1 ARG A 228      67.368  89.053  91.686  1.00 10.11              
ATOM   3550 1HH1 ARG A 228      67.947  89.311  90.915  1.00 10.11              
ATOM   3551 2HH1 ARG A 228      66.758  88.257  91.649  1.00 10.11              
ATOM   3552  NH2 ARG A 228      66.499  89.645  93.656  1.00 10.11              
ATOM   3553 1HH2 ARG A 228      66.371  90.392  94.360  1.00 10.11              
ATOM   3554 2HH2 ARG A 228      65.799  88.944  93.575  1.00 10.11              
ATOM   3555  C   ARG A 228      63.386  91.450  90.920  1.00 10.11              
ATOM   3556  O   ARG A 228      63.547  90.357  91.460  1.00 10.11              
ATOM   3557  N   VAL A 229      62.165  91.990  90.753  1.00  9.33              
ATOM   3558  H   VAL A 229      62.075  92.912  90.345  1.00  9.33              
ATOM   3559  CA  VAL A 229      60.994  91.080  90.781  1.00  9.33              
ATOM   3560  HA  VAL A 229      60.989  90.581  91.751  1.00  9.33              
ATOM   3561  CB  VAL A 229      59.617  91.759  90.617  1.00  9.33              
ATOM   3562  HB  VAL A 229      59.518  92.153  89.605  1.00  9.33              
ATOM   3563  CG1 VAL A 229      58.483  90.749  90.861  1.00  9.33              
ATOM   3564 1HG1 VAL A 229      57.516  91.240  90.751  1.00  9.33              
ATOM   3565 2HG1 VAL A 229      58.527  89.936  90.137  1.00  9.33              
ATOM   3566 3HG1 VAL A 229      58.558  90.332  91.867  1.00  9.33              
ATOM   3567  CG2 VAL A 229      59.386  92.904  91.603  1.00  9.33              
ATOM   3568 1HG2 VAL A 229      58.364  93.261  91.504  1.00  9.33              
ATOM   3569 2HG2 VAL A 229      59.580  92.560  92.620  1.00  9.33              
ATOM   3570 3HG2 VAL A 229      60.054  93.717  91.347  1.00  9.33              
ATOM   3571  C   VAL A 229      61.127  89.983  89.723  1.00  9.33              
ATOM   3572  O   VAL A 229      61.041  88.795  90.042  1.00  9.33              
ATOM   3573  N   VAL A 230      61.358  90.379  88.464  1.00  9.25              
ATOM   3574  H   VAL A 230      61.555  91.356  88.285  1.00  9.25              
ATOM   3575  CA  VAL A 230      61.142  89.483  87.315  1.00  9.25              
ATOM   3576  HA  VAL A 230      60.122  89.099  87.360  1.00  9.25              
ATOM   3577  CB  VAL A 230      61.313  90.225  85.968  1.00  9.25              
ATOM   3578  HB  VAL A 230      62.360  90.501  85.838  1.00  9.25              
ATOM   3579  CG1 VAL A 230      60.896  89.348  84.776  1.00  9.25              
ATOM   3580 1HG1 VAL A 230      61.059  89.891  83.846  1.00  9.25              
ATOM   3581 2HG1 VAL A 230      61.496  88.437  84.749  1.00  9.25              
ATOM   3582 3HG1 VAL A 230      59.842  89.082  84.853  1.00  9.25              
ATOM   3583  CG2 VAL A 230      60.473  91.513  85.917  1.00  9.25              
ATOM   3584 1HG2 VAL A 230      60.530  91.960  84.925  1.00  9.25              
ATOM   3585 2HG2 VAL A 230      59.431  91.289  86.149  1.00  9.25              
ATOM   3586 3HG2 VAL A 230      60.854  92.242  86.635  1.00  9.25              
ATOM   3587  C   VAL A 230      62.083  88.282  87.407  1.00  9.25              
ATOM   3588  O   VAL A 230      61.656  87.124  87.439  1.00  9.25              
ATOM   3589  N   CYS A 231      63.380  88.548  87.558  1.00  9.37              
ATOM   3590  H   CYS A 231      63.664  89.517  87.587  1.00  9.37              
ATOM   3591  CA  CYS A 231      64.407  87.510  87.542  1.00  9.37              
ATOM   3592  HA  CYS A 231      64.035  86.654  86.974  1.00  9.37              
ATOM   3593  CB  CYS A 231      65.654  88.024  86.808  1.00  9.37              
ATOM   3594  HB1 CYS A 231      66.443  87.273  86.869  1.00  9.37              
ATOM   3595  HB2 CYS A 231      66.010  88.949  87.266  1.00  9.37              
ATOM   3596  SG  CYS A 231      65.235  88.300  85.069  1.00  9.37              
ATOM   3597  HG  CYS A 231      66.481  88.306  84.573  1.00  9.37              
ATOM   3598  C   CYS A 231      64.760  86.998  88.943  1.00  9.37              
ATOM   3599  O   CYS A 231      65.829  87.238  89.509  1.00  9.37              
ATOM   3600  N   GLY A 232      63.806  86.269  89.486  1.00  9.72              
ATOM   3601  H   GLY A 232      62.939  86.217  88.964  1.00  9.72              
ATOM   3602  CA  GLY A 232      63.874  85.592  90.774  1.00  9.72              
ATOM   3603  HA1 GLY A 232      64.193  86.296  91.543  1.00  9.72              
ATOM   3604  HA2 GLY A 232      64.564  84.749  90.727  1.00  9.72              
ATOM   3605  C   GLY A 232      62.484  85.097  91.107  1.00  9.72              
ATOM   3606  O   GLY A 232      62.356  83.943  91.503  1.00  9.72              
ATOM   3607  N   MET A 233      61.443  85.867  90.736  1.00  9.33              
ATOM   3608  H   MET A 233      61.585  86.844  90.490  1.00  9.33              
ATOM   3609  CA  MET A 233      60.129  85.284  90.463  1.00  9.33              
ATOM   3610  HA  MET A 233      59.755  84.877  91.403  1.00  9.33              
ATOM   3611  CB  MET A 233      59.126  86.357  89.999  1.00  9.33              
ATOM   3612  HB1 MET A 233      59.412  86.719  89.011  1.00  9.33              
ATOM   3613  HB2 MET A 233      59.148  87.196  90.694  1.00  9.33              
ATOM   3614  CG  MET A 233      57.684  85.831  89.934  1.00  9.33              
ATOM   3615  HG1 MET A 233      57.667  84.913  89.348  1.00  9.33              
ATOM   3616  HG2 MET A 233      57.067  86.562  89.412  1.00  9.33              
ATOM   3617  SD  MET A 233      56.908  85.480  91.537  1.00  9.33              
ATOM   3618  CE  MET A 233      56.454  87.164  92.047  1.00  9.33              
ATOM   3619  HE1 MET A 233      55.924  87.129  93.000  1.00  9.33              
ATOM   3620  HE2 MET A 233      57.352  87.769  92.162  1.00  9.33              
ATOM   3621  HE3 MET A 233      55.803  87.616  91.298  1.00  9.33              
ATOM   3622  C   MET A 233      60.209  84.127  89.477  1.00  9.33              
ATOM   3623  O   MET A 233      59.638  83.083  89.774  1.00  9.33              
ATOM   3624  N   PHE A 234      60.988  84.271  88.396  1.00  9.29              
ATOM   3625  H   PHE A 234      61.326  85.202  88.194  1.00  9.29              
ATOM   3626  CA  PHE A 234      60.998  83.309  87.296  1.00  9.29              
ATOM   3627  HA  PHE A 234      60.517  82.396  87.637  1.00  9.29              
ATOM   3628  CB  PHE A 234      60.105  83.843  86.147  1.00  9.29              
ATOM   3629  HB1 PHE A 234      60.454  83.457  85.189  1.00  9.29              
ATOM   3630  HB2 PHE A 234      60.191  84.931  86.099  1.00  9.29              
ATOM   3631  CG  PHE A 234      58.661  83.418  86.289  1.00  9.29              
ATOM   3632  CD1 PHE A 234      57.680  84.327  86.720  1.00  9.29              
ATOM   3633  HD1 PHE A 234      57.950  85.347  86.945  1.00  9.29              
ATOM   3634  CE1 PHE A 234      56.346  83.910  86.865  1.00  9.29              
ATOM   3635  HE1 PHE A 234      55.582  84.599  87.186  1.00  9.29              
ATOM   3636  CZ  PHE A 234      55.990  82.579  86.584  1.00  9.29              
ATOM   3637  HZ  PHE A 234      54.966  82.258  86.711  1.00  9.29              
ATOM   3638  CE2 PHE A 234      56.970  81.666  86.153  1.00  9.29              
ATOM   3639  HE2 PHE A 234      56.701  80.638  85.953  1.00  9.29              
ATOM   3640  CD2 PHE A 234      58.303  82.087  86.005  1.00  9.29              
ATOM   3641  HD2 PHE A 234      59.057  81.376  85.689  1.00  9.29              
ATOM   3642  C   PHE A 234      62.386  82.790  86.843  1.00  9.29              
ATOM   3643  O   PHE A 234      62.650  82.585  85.659  1.00  9.29              
ATOM   3644  N   GLY A 235      63.277  82.485  87.785  1.00  9.19              
ATOM   3645  H   GLY A 235      63.044  82.764  88.715  1.00  9.19              
ATOM   3646  CA  GLY A 235      64.056  81.233  87.658  1.00  9.19              
ATOM   3647  HA1 GLY A 235      63.471  80.531  87.064  1.00  9.19              
ATOM   3648  HA2 GLY A 235      64.128  80.805  88.665  1.00  9.19              
ATOM   3649  C   GLY A 235      65.453  81.235  87.081  1.00  9.19              
ATOM   3650  O   GLY A 235      66.099  80.194  87.113  1.00  9.19              
ATOM   3651  N   PHE A 236      65.918  82.363  86.557  1.00  9.24              
ATOM   3652  H   PHE A 236      65.272  83.134  86.536  1.00  9.24              
ATOM   3653  CA  PHE A 236      67.064  82.423  85.645  1.00  9.24              
ATOM   3654  HA  PHE A 236      66.655  82.173  84.666  1.00  9.24              
ATOM   3655  CB  PHE A 236      67.554  83.880  85.532  1.00  9.24              
ATOM   3656  HB1 PHE A 236      68.462  84.017  86.119  1.00  9.24              
ATOM   3657  HB2 PHE A 236      66.802  84.551  85.950  1.00  9.24              
ATOM   3658  CG  PHE A 236      67.831  84.316  84.105  1.00  9.24              
ATOM   3659  CD1 PHE A 236      67.081  85.363  83.540  1.00  9.24              
ATOM   3660  HD1 PHE A 236      66.307  85.847  84.112  1.00  9.24              
ATOM   3661  CE1 PHE A 236      67.326  85.779  82.222  1.00  9.24              
ATOM   3662  HE1 PHE A 236      66.744  86.580  81.796  1.00  9.24              
ATOM   3663  CZ  PHE A 236      68.290  85.124  81.440  1.00  9.24              
ATOM   3664  HZ  PHE A 236      68.462  85.433  80.417  1.00  9.24              
ATOM   3665  CE2 PHE A 236      69.024  84.063  81.989  1.00  9.24              
ATOM   3666  HE2 PHE A 236      69.784  83.574  81.395  1.00  9.24              
ATOM   3667  CD2 PHE A 236      68.813  83.674  83.325  1.00  9.24              
ATOM   3668  HD2 PHE A 236      69.423  82.890  83.743  1.00  9.24              
ATOM   3669  C   PHE A 236      68.248  81.454  85.837  1.00  9.24              
ATOM   3670  O   PHE A 236      68.628  80.796  84.865  1.00  9.24              
ATOM   3671  N   PRO A 237      68.882  81.362  87.023  1.00  9.28              
ATOM   3672  CD  PRO A 237      68.554  82.024  88.277  1.00  9.28              
ATOM   3673  HD1 PRO A 237      68.201  81.281  88.993  1.00  9.28              
ATOM   3674  HD2 PRO A 237      67.817  82.816  88.167  1.00  9.28              
ATOM   3675  CG  PRO A 237      69.866  82.625  88.754  1.00  9.28              
ATOM   3676  HG1 PRO A 237      69.892  82.748  89.837  1.00  9.28              
ATOM   3677  HG2 PRO A 237      70.006  83.580  88.257  1.00  9.28              
ATOM   3678  CB  PRO A 237      70.906  81.618  88.264  1.00  9.28              
ATOM   3679  HB1 PRO A 237      71.074  80.877  89.025  1.00  9.28              
ATOM   3680  HB2 PRO A 237      71.845  82.110  88.008  1.00  9.28              
ATOM   3681  CA  PRO A 237      70.275  80.943  87.047  1.00  9.28              
ATOM   3682  HA  PRO A 237      70.759  81.371  86.166  1.00  9.28              
ATOM   3683  C   PRO A 237      70.541  79.431  86.972  1.00  9.28              
ATOM   3684  O   PRO A 237      71.713  79.037  87.007  1.00  9.28              
ATOM   3685  N   GLY A 238      69.500  78.579  86.907  1.00  9.37              
ATOM   3686  H   GLY A 238      68.556  78.937  86.816  1.00  9.37              
ATOM   3687  CA  GLY A 238      69.725  77.196  87.323  1.00  9.37              
ATOM   3688  HA1 GLY A 238      69.942  77.206  88.391  1.00  9.37              
ATOM   3689  HA2 GLY A 238      70.636  76.856  86.829  1.00  9.37              
ATOM   3690  C   GLY A 238      68.739  76.048  87.093  1.00  9.37              
ATOM   3691  O   GLY A 238      68.676  75.145  87.928  1.00  9.37              
ATOM   3692  N   GLU A 239      68.049  75.986  85.957  1.00  9.31              
ATOM   3693  H   GLU A 239      68.090  76.793  85.360  1.00  9.31              
ATOM   3694  CA  GLU A 239      67.764  74.690  85.290  1.00  9.31              
ATOM   3695  HA  GLU A 239      67.194  74.052  85.966  1.00  9.31              
ATOM   3696  CB  GLU A 239      66.869  74.998  84.047  1.00  9.31              
ATOM   3697  HB1 GLU A 239      67.123  76.008  83.717  1.00  9.31              
ATOM   3698  HB2 GLU A 239      65.833  75.046  84.383  1.00  9.31              
ATOM   3699  CG  GLU A 239      66.919  74.146  82.750  1.00  9.31              
ATOM   3700  HG1 GLU A 239      67.951  74.087  82.400  1.00  9.31              
ATOM   3701  HG2 GLU A 239      66.372  74.702  81.985  1.00  9.31              
ATOM   3702  CD  GLU A 239      66.319  72.726  82.815  1.00  9.31              
ATOM   3703  OE1 GLU A 239      66.256  72.160  83.933  1.00  9.31              
ATOM   3704  OE2 GLU A 239      65.986  72.183  81.736  1.00  9.31              
ATOM   3705  C   GLU A 239      69.057  73.934  84.933  1.00  9.31              
ATOM   3706  O   GLU A 239      70.168  74.465  84.999  1.00  9.31              
ATOM   3707  N   ARG A 240      68.891  72.679  84.525  1.00  8.98              
ATOM   3708  H   ARG A 240      67.926  72.358  84.449  1.00  8.98              
ATOM   3709  CA  ARG A 240      69.947  71.754  84.132  1.00  8.98              
ATOM   3710  HA  ARG A 240      70.915  72.257  84.230  1.00  8.98              
ATOM   3711  CB  ARG A 240      69.946  70.531  85.090  1.00  8.98              
ATOM   3712  HB1 ARG A 240      70.510  70.797  85.986  1.00  8.98              
ATOM   3713  HB2 ARG A 240      70.485  69.712  84.610  1.00  8.98              
ATOM   3714  CG  ARG A 240      68.542  70.047  85.538  1.00  8.98              
ATOM   3715  HG1 ARG A 240      67.791  70.264  84.782  1.00  8.98              
ATOM   3716  HG2 ARG A 240      68.265  70.603  86.435  1.00  8.98              
ATOM   3717  CD  ARG A 240      68.457  68.547  85.849  1.00  8.98              
ATOM   3718  HD1 ARG A 240      67.568  68.378  86.460  1.00  8.98              
ATOM   3719  HD2 ARG A 240      69.330  68.250  86.432  1.00  8.98              
ATOM   3720  NE  ARG A 240      68.319  67.736  84.620  1.00  8.98              
ATOM   3721  HE  ARG A 240      67.574  67.963  83.977  1.00  8.98              
ATOM   3722  CZ  ARG A 240      69.044  66.700  84.237  1.00  8.98              
ATOM   3723  NH1 ARG A 240      70.074  66.284  84.903  1.00  8.98              
ATOM   3724 1HH1 ARG A 240      70.426  66.811  85.670  1.00  8.98              
ATOM   3725 2HH1 ARG A 240      70.668  65.626  84.413  1.00  8.98              
ATOM   3726  NH2 ARG A 240      68.753  66.072  83.136  1.00  8.98              
ATOM   3727 1HH2 ARG A 240      68.048  66.451  82.511  1.00  8.98              
ATOM   3728 2HH2 ARG A 240      69.308  65.277  82.817  1.00  8.98              
ATOM   3729  C   ARG A 240      69.877  71.323  82.681  1.00  8.98              
ATOM   3730  O   ARG A 240      70.688  71.750  81.854  1.00  8.98              
ATOM   3731  N   THR A 241      68.917  70.458  82.386  1.00  8.94              
ATOM   3732  H   THR A 241      68.226  70.275  83.094  1.00  8.94              
ATOM   3733  CA  THR A 241      68.651  69.975  81.045  1.00  8.94              
ATOM   3734  HA  THR A 241      68.500  70.863  80.428  1.00  8.94              
ATOM   3735  CB  THR A 241      69.857  69.243  80.389  1.00  8.94              
ATOM   3736  HB  THR A 241      70.691  69.932  80.345  1.00  8.94              
ATOM   3737  CG2 THR A 241      70.372  67.975  81.061  1.00  8.94              
ATOM   3738 1HG2 THR A 241      71.298  67.661  80.582  1.00  8.94              
ATOM   3739 2HG2 THR A 241      70.574  68.164  82.114  1.00  8.94              
ATOM   3740 3HG2 THR A 241      69.651  67.169  80.946  1.00  8.94              
ATOM   3741  OG1 THR A 241      69.564  68.906  79.058  1.00  8.94              
ATOM   3742  HG1 THR A 241      70.339  68.438  78.716  1.00  8.94              
ATOM   3743  C   THR A 241      67.385  69.157  80.958  1.00  8.94              
ATOM   3744  O   THR A 241      67.305  68.028  81.453  1.00  8.94              
ATOM   3745  N   TYR A 242      66.444  69.760  80.246  1.00  9.37              
ATOM   3746  H   TYR A 242      66.487  70.773  80.176  1.00  9.37              
ATOM   3747  CA  TYR A 242      65.490  69.088  79.399  1.00  9.37              
ATOM   3748  HA  TYR A 242      65.863  68.089  79.168  1.00  9.37              
ATOM   3749  CB  TYR A 242      64.149  68.958  80.154  1.00  9.37              
ATOM   3750  HB1 TYR A 242      63.495  68.303  79.576  1.00  9.37              
ATOM   3751  HB2 TYR A 242      63.674  69.940  80.170  1.00  9.37              
ATOM   3752  CG  TYR A 242      64.188  68.445  81.595  1.00  9.37              
ATOM   3753  CD1 TYR A 242      64.221  67.062  81.873  1.00  9.37              
ATOM   3754  HD1 TYR A 242      64.259  66.350  81.060  1.00  9.37              
ATOM   3755  CE1 TYR A 242      64.188  66.601  83.206  1.00  9.37              
ATOM   3756  HE1 TYR A 242      64.191  65.541  83.415  1.00  9.37              
ATOM   3757  CZ  TYR A 242      64.084  67.513  84.280  1.00  9.37              
ATOM   3758  OH  TYR A 242      63.989  67.055  85.563  1.00  9.37              
ATOM   3759  HH  TYR A 242      63.691  67.729  86.185  1.00  9.37              
ATOM   3760  CE2 TYR A 242      64.072  68.898  84.003  1.00  9.37              
ATOM   3761  HE2 TYR A 242      64.014  69.613  84.809  1.00  9.37              
ATOM   3762  CD2 TYR A 242      64.138  69.358  82.669  1.00  9.37              
ATOM   3763  HD2 TYR A 242      64.149  70.422  82.471  1.00  9.37              
ATOM   3764  C   TYR A 242      65.298  69.868  78.106  1.00  9.37              
ATOM   3765  O   TYR A 242      65.327  71.098  78.078  1.00  9.37              
ATOM   3766  N   ASN A 243      65.064  69.156  77.015  1.00  9.87              
ATOM   3767  H   ASN A 243      64.960  68.150  77.100  1.00  9.87              
ATOM   3768  CA  ASN A 243      65.230  69.688  75.670  1.00  9.87              
ATOM   3769  HA  ASN A 243      65.925  70.529  75.716  1.00  9.87              
ATOM   3770  CB  ASN A 243      65.933  68.578  74.836  1.00  9.87              
ATOM   3771  HB1 ASN A 243      66.869  68.308  75.325  1.00  9.87              
ATOM   3772  HB2 ASN A 243      66.205  68.960  73.853  1.00  9.87              
ATOM   3773  CG  ASN A 243      65.130  67.290  74.670  1.00  9.87              
ATOM   3774  OD1 ASN A 243      64.602  66.754  75.630  1.00  9.87              
ATOM   3775  ND2 ASN A 243      65.038  66.750  73.472  1.00  9.87              
ATOM   3776 1HD2 ASN A 243      65.386  67.232  72.654  1.00  9.87              
ATOM   3777 2HD2 ASN A 243      64.542  65.874  73.410  1.00  9.87              
ATOM   3778  C   ASN A 243      63.944  70.227  75.040  1.00  9.87              
ATOM   3779  O   ASN A 243      62.979  70.542  75.735  1.00  9.87              
ATOM   3780  N   THR A 244      64.003  70.379  73.720  1.00 10.14              
ATOM   3781  H   THR A 244      64.908  70.208  73.304  1.00 10.14              
ATOM   3782  CA  THR A 244      62.922  70.238  72.746  1.00 10.14              
ATOM   3783  HA  THR A 244      62.920  71.145  72.142  1.00 10.14              
ATOM   3784  CB  THR A 244      63.232  69.071  71.790  1.00 10.14              
ATOM   3785  HB  THR A 244      62.996  68.121  72.269  1.00 10.14              
ATOM   3786  CG2 THR A 244      62.447  69.190  70.485  1.00 10.14              
ATOM   3787 1HG2 THR A 244      62.830  70.010  69.877  1.00 10.14              
ATOM   3788 2HG2 THR A 244      62.519  68.253  69.936  1.00 10.14              
ATOM   3789 3HG2 THR A 244      61.393  69.366  70.692  1.00 10.14              
ATOM   3790  OG1 THR A 244      64.610  69.080  71.465  1.00 10.14              
ATOM   3791  HG1 THR A 244      64.666  69.046  70.502  1.00 10.14              
ATOM   3792  C   THR A 244      61.523  70.080  73.318  1.00 10.14              
ATOM   3793  O   THR A 244      61.033  68.974  73.527  1.00 10.14              
ATOM   3794  N   LYS A 245      60.875  71.209  73.598  1.00 10.75              
ATOM   3795  H   LYS A 245      61.331  72.090  73.416  1.00 10.75              
ATOM   3796  CA  LYS A 245      59.582  71.221  74.272  1.00 10.75              
ATOM   3797  HA  LYS A 245      59.554  70.400  74.991  1.00 10.75              
ATOM   3798  CB  LYS A 245      59.398  72.536  75.063  1.00 10.75              
ATOM   3799  HB1 LYS A 245      58.426  72.497  75.553  1.00 10.75              
ATOM   3800  HB2 LYS A 245      59.382  73.373  74.362  1.00 10.75              
ATOM   3801  CG  LYS A 245      60.452  72.846  76.142  1.00 10.75              
ATOM   3802  HG1 LYS A 245      60.235  73.833  76.552  1.00 10.75              
ATOM   3803  HG2 LYS A 245      61.437  72.885  75.677  1.00 10.75              
ATOM   3804  CD  LYS A 245      60.457  71.834  77.303  1.00 10.75              
ATOM   3805  HD1 LYS A 245      60.695  70.840  76.921  1.00 10.75              
ATOM   3806  HD2 LYS A 245      59.457  71.793  77.737  1.00 10.75              
ATOM   3807  CE  LYS A 245      61.455  72.194  78.418  1.00 10.75              
ATOM   3808  HE1 LYS A 245      61.405  71.409  79.180  1.00 10.75              
ATOM   3809  HE2 LYS A 245      61.147  73.134  78.884  1.00 10.75              
ATOM   3810  NZ  LYS A 245      62.844  72.299  77.908  1.00 10.75              
ATOM   3811  HZ1 LYS A 245      63.063  71.487  77.331  1.00 10.75              
ATOM   3812  HZ2 LYS A 245      62.968  73.115  77.327  1.00 10.75              
ATOM   3813  HZ3 LYS A 245      63.543  72.308  78.645  1.00 10.75              
ATOM   3814  C   LYS A 245      58.415  70.983  73.321  1.00 10.75              
ATOM   3815  O   LYS A 245      57.734  71.920  72.909  1.00 10.75              
ATOM   3816  N   VAL A 246      58.194  69.721  72.968  1.00 10.38              
ATOM   3817  H   VAL A 246      58.855  69.023  73.285  1.00 10.38              
ATOM   3818  CA  VAL A 246      57.118  69.306  72.058  1.00 10.38              
ATOM   3819  HA  VAL A 246      57.064  70.069  71.280  1.00 10.38              
ATOM   3820  CB  VAL A 246      57.414  67.980  71.333  1.00 10.38              
ATOM   3821  HB  VAL A 246      57.227  67.131  71.991  1.00 10.38              
ATOM   3822  CG1 VAL A 246      56.516  67.893  70.090  1.00 10.38              
ATOM   3823 1HG1 VAL A 246      56.770  67.006  69.521  1.00 10.38              
ATOM   3824 2HG1 VAL A 246      55.469  67.820  70.378  1.00 10.38              
ATOM   3825 3HG1 VAL A 246      56.661  68.763  69.450  1.00 10.38              
ATOM   3826  CG2 VAL A 246      58.867  67.902  70.856  1.00 10.38              
ATOM   3827 1HG2 VAL A 246      59.010  66.989  70.282  1.00 10.38              
ATOM   3828 2HG2 VAL A 246      59.107  68.761  70.232  1.00 10.38              
ATOM   3829 3HG2 VAL A 246      59.547  67.852  71.704  1.00 10.38              
ATOM   3830  C   VAL A 246      55.743  69.300  72.737  1.00 10.38              
ATOM   3831  O   VAL A 246      55.099  68.266  72.910  1.00 10.38              
ATOM   3832  N   TYR A 247      55.297  70.475  73.165  1.00 10.55              
ATOM   3833  H   TYR A 247      55.888  71.288  73.033  1.00 10.55              
ATOM   3834  CA  TYR A 247      53.997  70.666  73.788  1.00 10.55              
ATOM   3835  HA  TYR A 247      53.945  70.065  74.696  1.00 10.55              
ATOM   3836  CB  TYR A 247      53.819  72.149  74.169  1.00 10.55              
ATOM   3837  HB1 TYR A 247      52.788  72.291  74.498  1.00 10.55              
ATOM   3838  HB2 TYR A 247      53.942  72.758  73.271  1.00 10.55              
ATOM   3839  CG  TYR A 247      54.710  72.719  75.256  1.00 10.55              
ATOM   3840  CD1 TYR A 247      55.750  73.610  74.923  1.00 10.55              
ATOM   3841  HD1 TYR A 247      55.978  73.814  73.885  1.00 10.55              
ATOM   3842  CE1 TYR A 247      56.468  74.270  75.937  1.00 10.55              
ATOM   3843  HE1 TYR A 247      57.252  74.967  75.686  1.00 10.55              
ATOM   3844  CZ  TYR A 247      56.143  74.041  77.290  1.00 10.55              
ATOM   3845  OH  TYR A 247      56.823  74.700  78.264  1.00 10.55              
ATOM   3846  HH  TYR A 247      56.440  74.524  79.124  1.00 10.55              
ATOM   3847  CE2 TYR A 247      55.112  73.137  77.628  1.00 10.55              
ATOM   3848  HE2 TYR A 247      54.844  72.969  78.660  1.00 10.55              
ATOM   3849  CD2 TYR A 247      54.404  72.472  76.609  1.00 10.55              
ATOM   3850  HD2 TYR A 247      53.590  71.806  76.863  1.00 10.55              
ATOM   3851  C   TYR A 247      52.831  70.271  72.862  1.00 10.55              
ATOM   3852  O   TYR A 247      52.435  71.034  71.981  1.00 10.55              
ATOM   3853  N   LYS A 248      52.227  69.098  73.060  1.00 10.55              
ATOM   3854  H   LYS A 248      52.680  68.445  73.687  1.00 10.55              
ATOM   3855  CA  LYS A 248      51.144  68.619  72.183  1.00 10.55              
ATOM   3856  HA  LYS A 248      51.526  68.671  71.162  1.00 10.55              
ATOM   3857  CB  LYS A 248      50.895  67.096  72.472  1.00 10.55              
ATOM   3858  HB1 LYS A 248      51.788  66.573  72.123  1.00 10.55              
ATOM   3859  HB2 LYS A 248      50.075  66.761  71.835  1.00 10.55              
ATOM   3860  CG  LYS A 248      50.620  66.587  73.924  1.00 10.55              
ATOM   3861  HG1 LYS A 248      49.632  66.929  74.235  1.00 10.55              
ATOM   3862  HG2 LYS A 248      51.357  67.021  74.599  1.00 10.55              
ATOM   3863  CD  LYS A 248      50.694  65.031  74.072  1.00 10.55              
ATOM   3864  HD1 LYS A 248      51.691  64.709  73.770  1.00 10.55              
ATOM   3865  HD2 LYS A 248      49.975  64.575  73.388  1.00 10.55              
ATOM   3866  CE  LYS A 248      50.425  64.478  75.504  1.00 10.55              
ATOM   3867  HE1 LYS A 248      49.396  64.715  75.789  1.00 10.55              
ATOM   3868  HE2 LYS A 248      51.083  64.992  76.210  1.00 10.55              
ATOM   3869  NZ  LYS A 248      50.648  63.002  75.656  1.00 10.55              
ATOM   3870  HZ1 LYS A 248      50.496  62.666  76.619  1.00 10.55              
ATOM   3871  HZ2 LYS A 248      50.083  62.396  75.050  1.00 10.55              
ATOM   3872  HZ3 LYS A 248      51.604  62.731  75.500  1.00 10.55              
ATOM   3873  C   LYS A 248      49.875  69.470  72.155  1.00 10.55              
ATOM   3874  O   LYS A 248      49.338  69.680  71.066  1.00 10.55              
ATOM   3875  N   MET A 249      49.436  69.983  73.310  1.00 10.56              
ATOM   3876  H   MET A 249      49.982  69.777  74.131  1.00 10.56              
ATOM   3877  CA  MET A 249      48.240  70.824  73.501  1.00 10.56              
ATOM   3878  HA  MET A 249      47.869  70.598  74.503  1.00 10.56              
ATOM   3879  CB  MET A 249      48.638  72.313  73.498  1.00 10.56              
ATOM   3880  HB1 MET A 249      48.810  72.661  72.478  1.00 10.56              
ATOM   3881  HB2 MET A 249      49.561  72.438  74.067  1.00 10.56              
ATOM   3882  CG  MET A 249      47.550  73.157  74.172  1.00 10.56              
ATOM   3883  HG1 MET A 249      47.387  72.747  75.170  1.00 10.56              
ATOM   3884  HG2 MET A 249      46.614  73.065  73.620  1.00 10.56              
ATOM   3885  SD  MET A 249      47.932  74.920  74.347  1.00 10.56              
ATOM   3886  CE  MET A 249      46.860  75.232  75.778  1.00 10.56              
ATOM   3887  HE1 MET A 249      47.034  76.228  76.175  1.00 10.56              
ATOM   3888  HE2 MET A 249      45.814  75.131  75.490  1.00 10.56              
ATOM   3889  HE3 MET A 249      47.079  74.508  76.561  1.00 10.56              
ATOM   3890  C   MET A 249      47.084  70.491  72.547  1.00 10.56              
ATOM   3891  O   MET A 249      46.647  71.328  71.755  1.00 10.56              
ATOM   3892  N   PHE A 250      46.653  69.226  72.563  1.00 11.22              
ATOM   3893  H   PHE A 250      47.005  68.602  73.271  1.00 11.22              
ATOM   3894  CA  PHE A 250      45.435  68.840  71.860  1.00 11.22              
ATOM   3895  HA  PHE A 250      45.474  69.272  70.859  1.00 11.22              
ATOM   3896  CB  PHE A 250      45.345  67.319  71.701  1.00 11.22              
ATOM   3897  HB1 PHE A 250      45.092  66.859  72.658  1.00 11.22              
ATOM   3898  HB2 PHE A 250      46.315  66.931  71.386  1.00 11.22              
ATOM   3899  CG  PHE A 250      44.313  66.945  70.656  1.00 11.22              
ATOM   3900  CD1 PHE A 250      44.682  66.877  69.299  1.00 11.22              
ATOM   3901  HD1 PHE A 250      45.711  67.028  69.007  1.00 11.22              
ATOM   3902  CE1 PHE A 250      43.710  66.627  68.314  1.00 11.22              
ATOM   3903  HE1 PHE A 250      43.992  66.571  67.272  1.00 11.22              
ATOM   3904  CZ  PHE A 250      42.364  66.454  68.684  1.00 11.22              
ATOM   3905  HZ  PHE A 250      41.614  66.269  67.927  1.00 11.22              
ATOM   3906  CE2 PHE A 250      41.994  66.522  70.038  1.00 11.22              
ATOM   3907  HE2 PHE A 250      40.959  66.389  70.323  1.00 11.22              
ATOM   3908  CD2 PHE A 250      42.967  66.765  71.024  1.00 11.22              
ATOM   3909  HD2 PHE A 250      42.674  66.830  72.063  1.00 11.22              
ATOM   3910  C   PHE A 250      44.225  69.417  72.588  1.00 11.22              
ATOM   3911  O   PHE A 250      44.186  69.376  73.815  1.00 11.22              
ATOM   3912  N   ALA A 251      43.308  69.972  71.797  1.00 10.67              
ATOM   3913  H   ALA A 251      43.446  69.842  70.804  1.00 10.67              
ATOM   3914  CA  ALA A 251      42.275  70.963  72.106  1.00 10.67              
ATOM   3915  HA  ALA A 251      41.328  70.441  72.251  1.00 10.67              
ATOM   3916  CB  ALA A 251      42.576  71.763  73.396  1.00 10.67              
ATOM   3917  HB1 ALA A 251      41.821  72.530  73.562  1.00 10.67              
ATOM   3918  HB2 ALA A 251      42.542  71.108  74.267  1.00 10.67              
ATOM   3919  HB3 ALA A 251      43.559  72.232  73.330  1.00 10.67              
ATOM   3920  C   ALA A 251      42.120  71.859  70.863  1.00 10.67              
ATOM   3921  O   ALA A 251      42.562  71.499  69.767  1.00 10.67              
ATOM   3922  N   SER A 252      41.530  73.041  71.027  1.00 11.58              
ATOM   3923  H   SER A 252      41.123  73.248  71.926  1.00 11.58              
ATOM   3924  CA  SER A 252      41.474  74.103  70.026  1.00 11.58              
ATOM   3925  HA  SER A 252      40.790  73.786  69.238  1.00 11.58              
ATOM   3926  CB  SER A 252      40.892  75.378  70.653  1.00 11.58              
ATOM   3927  HB1 SER A 252      40.792  76.146  69.886  1.00 11.58              
ATOM   3928  HB2 SER A 252      41.560  75.740  71.437  1.00 11.58              
ATOM   3929  OG  SER A 252      39.624  75.101  71.214  1.00 11.58              
ATOM   3930  HG  SER A 252      39.229  75.917  71.536  1.00 11.58              
ATOM   3931  C   SER A 252      42.837  74.410  69.385  1.00 11.58              
ATOM   3932  O   SER A 252      43.658  75.129  69.951  1.00 11.58              
ATOM   3933  N   ARG A 253      43.088  73.855  68.192  1.00 12.02              
ATOM   3934  H   ARG A 253      42.362  73.248  67.834  1.00 12.02              
ATOM   3935  CA  ARG A 253      44.414  73.730  67.549  1.00 12.02              
ATOM   3936  HA  ARG A 253      45.109  73.507  68.358  1.00 12.02              
ATOM   3937  CB  ARG A 253      44.382  72.509  66.591  1.00 12.02              
ATOM   3938  HB1 ARG A 253      44.259  72.831  65.556  1.00 12.02              
ATOM   3939  HB2 ARG A 253      43.519  71.883  66.827  1.00 12.02              
ATOM   3940  CG  ARG A 253      45.620  71.604  66.712  1.00 12.02              
ATOM   3941  HG1 ARG A 253      45.528  70.790  65.993  1.00 12.02              
ATOM   3942  HG2 ARG A 253      45.604  71.162  67.709  1.00 12.02              
ATOM   3943  CD  ARG A 253      46.968  72.314  66.483  1.00 12.02              
ATOM   3944  HD1 ARG A 253      47.013  73.237  67.061  1.00 12.02              
ATOM   3945  HD2 ARG A 253      47.049  72.583  65.428  1.00 12.02              
ATOM   3946  NE  ARG A 253      48.112  71.467  66.873  1.00 12.02              
ATOM   3947  HE  ARG A 253      48.671  71.083  66.129  1.00 12.02              
ATOM   3948  CZ  ARG A 253      48.478  71.183  68.114  1.00 12.02              
ATOM   3949  NH1 ARG A 253      47.823  71.614  69.154  1.00 12.02              
ATOM   3950 1HH1 ARG A 253      47.001  72.171  69.044  1.00 12.02              
ATOM   3951 2HH1 ARG A 253      48.065  71.316  70.092  1.00 12.02              
ATOM   3952  NH2 ARG A 253      49.517  70.445  68.357  1.00 12.02              
ATOM   3953 1HH2 ARG A 253      50.128  70.132  67.628  1.00 12.02              
ATOM   3954 2HH2 ARG A 253      49.706  70.215  69.327  1.00 12.02              
ATOM   3955  C   ARG A 253      44.964  75.012  66.876  1.00 12.02              
ATOM   3956  O   ARG A 253      45.523  74.964  65.785  1.00 12.02              
ATOM   3957  N   ARG A 254      44.803  76.152  67.555  1.00 10.94              
ATOM   3958  H   ARG A 254      44.311  76.026  68.432  1.00 10.94              
ATOM   3959  CA  ARG A 254      45.501  77.446  67.385  1.00 10.94              
ATOM   3960  HA  ARG A 254      44.784  78.217  67.104  1.00 10.94              
ATOM   3961  CB  ARG A 254      46.095  77.806  68.778  1.00 10.94              
ATOM   3962  HB1 ARG A 254      46.782  78.647  68.659  1.00 10.94              
ATOM   3963  HB2 ARG A 254      46.694  76.956  69.112  1.00 10.94              
ATOM   3964  CG  ARG A 254      45.110  78.183  69.912  1.00 10.94              
ATOM   3965  HG1 ARG A 254      44.183  77.621  69.818  1.00 10.94              
ATOM   3966  HG2 ARG A 254      44.872  79.244  69.822  1.00 10.94              
ATOM   3967  CD  ARG A 254      45.727  77.903  71.304  1.00 10.94              
ATOM   3968  HD1 ARG A 254      46.770  78.225  71.291  1.00 10.94              
ATOM   3969  HD2 ARG A 254      45.704  76.825  71.485  1.00 10.94              
ATOM   3970  NE  ARG A 254      45.034  78.605  72.411  1.00 10.94              
ATOM   3971  HE  ARG A 254      44.188  79.101  72.188  1.00 10.94              
ATOM   3972  CZ  ARG A 254      45.467  78.726  73.663  1.00 10.94              
ATOM   3973  NH1 ARG A 254      46.489  78.068  74.138  1.00 10.94              
ATOM   3974 1HH1 ARG A 254      46.845  77.257  73.667  1.00 10.94              
ATOM   3975 2HH1 ARG A 254      46.804  78.220  75.102  1.00 10.94              
ATOM   3976  NH2 ARG A 254      44.879  79.548  74.480  1.00 10.94              
ATOM   3977 1HH2 ARG A 254      44.063  80.064  74.219  1.00 10.94              
ATOM   3978 2HH2 ARG A 254      45.284  79.690  75.414  1.00 10.94              
ATOM   3979  C   ARG A 254      46.655  77.466  66.352  1.00 10.94              
ATOM   3980  O   ARG A 254      47.774  77.054  66.643  1.00 10.94              
ATOM   3981  N   LYS A 255      46.371  77.986  65.157  1.00 11.15              
ATOM   3982  H   LYS A 255      45.430  78.327  65.047  1.00 11.15              
ATOM   3983  CA  LYS A 255      47.137  77.755  63.916  1.00 11.15              
ATOM   3984  HA  LYS A 255      47.129  76.676  63.742  1.00 11.15              
ATOM   3985  CB  LYS A 255      46.342  78.428  62.771  1.00 11.15              
ATOM   3986  HB1 LYS A 255      46.096  79.447  63.074  1.00 11.15              
ATOM   3987  HB2 LYS A 255      45.402  77.890  62.630  1.00 11.15              
ATOM   3988  CG  LYS A 255      47.063  78.527  61.417  1.00 11.15              
ATOM   3989  HG1 LYS A 255      47.974  79.101  61.564  1.00 11.15              
ATOM   3990  HG2 LYS A 255      46.436  79.097  60.730  1.00 11.15              
ATOM   3991  CD  LYS A 255      47.410  77.181  60.759  1.00 11.15              
ATOM   3992  HD1 LYS A 255      46.587  76.874  60.110  1.00 11.15              
ATOM   3993  HD2 LYS A 255      47.539  76.410  61.518  1.00 11.15              
ATOM   3994  CE  LYS A 255      48.716  77.262  59.954  1.00 11.15              
ATOM   3995  HE1 LYS A 255      48.868  76.303  59.450  1.00 11.15              
ATOM   3996  HE2 LYS A 255      49.541  77.400  60.662  1.00 11.15              
ATOM   3997  NZ  LYS A 255      48.717  78.371  58.966  1.00 11.15              
ATOM   3998  HZ1 LYS A 255      49.560  78.358  58.411  1.00 11.15              
ATOM   3999  HZ2 LYS A 255      47.913  78.322  58.357  1.00 11.15              
ATOM   4000  HZ3 LYS A 255      48.703  79.275  59.444  1.00 11.15              
ATOM   4001  C   LYS A 255      48.616  78.135  63.874  1.00 11.15              
ATOM   4002  O   LYS A 255      49.418  77.400  63.306  1.00 11.15              
ATOM   4003  N   GLN A 256      48.952  79.324  64.349  1.00 10.65              
ATOM   4004  H   GLN A 256      48.240  79.880  64.797  1.00 10.65              
ATOM   4005  CA  GLN A 256      50.270  79.939  64.186  1.00 10.65              
ATOM   4006  HA  GLN A 256      51.037  79.172  64.309  1.00 10.65              
ATOM   4007  CB  GLN A 256      50.420  80.553  62.779  1.00 10.65              
ATOM   4008  HB1 GLN A 256      50.392  79.731  62.062  1.00 10.65              
ATOM   4009  HB2 GLN A 256      51.406  81.015  62.699  1.00 10.65              
ATOM   4010  CG  GLN A 256      49.357  81.596  62.375  1.00 10.65              
ATOM   4011  HG1 GLN A 256      49.571  82.539  62.880  1.00 10.65              
ATOM   4012  HG2 GLN A 256      48.365  81.270  62.683  1.00 10.65              
ATOM   4013  CD  GLN A 256      49.321  81.810  60.862  1.00 10.65              
ATOM   4014  OE1 GLN A 256      49.090  80.890  60.084  1.00 10.65              
ATOM   4015  NE2 GLN A 256      49.550  83.011  60.378  1.00 10.65              
ATOM   4016 1HE2 GLN A 256      49.741  83.789  60.985  1.00 10.65              
ATOM   4017 2HE2 GLN A 256      49.535  83.122  59.380  1.00 10.65              
ATOM   4018  C   GLN A 256      50.408  80.956  65.312  1.00 10.65              
ATOM   4019  O   GLN A 256      49.474  81.715  65.569  1.00 10.65              
ATOM   4020  N   ARG A 257      51.486  80.842  66.096  1.00  9.93              
ATOM   4021  H   ARG A 257      52.232  80.240  65.784  1.00  9.93              
ATOM   4022  CA  ARG A 257      51.484  81.273  67.502  1.00  9.93              
ATOM   4023  HA  ARG A 257      50.693  80.714  68.007  1.00  9.93              
ATOM   4024  CB  ARG A 257      52.816  80.910  68.208  1.00  9.93              
ATOM   4025  HB1 ARG A 257      53.648  81.381  67.680  1.00  9.93              
ATOM   4026  HB2 ARG A 257      52.947  79.828  68.176  1.00  9.93              
ATOM   4027  CG  ARG A 257      52.820  81.382  69.683  1.00  9.93              
ATOM   4028  HG1 ARG A 257      51.900  81.035  70.156  1.00  9.93              
ATOM   4029  HG2 ARG A 257      52.833  82.468  69.717  1.00  9.93              
ATOM   4030  CD  ARG A 257      53.986  80.916  70.561  1.00  9.93              
ATOM   4031  HD1 ARG A 257      53.990  79.825  70.602  1.00  9.93              
ATOM   4032  HD2 ARG A 257      53.800  81.274  71.576  1.00  9.93              
ATOM   4033  NE  ARG A 257      55.299  81.434  70.125  1.00  9.93              
ATOM   4034  HE  ARG A 257      55.585  82.364  70.425  1.00  9.93              
ATOM   4035  CZ  ARG A 257      56.205  80.732  69.470  1.00  9.93              
ATOM   4036  NH1 ARG A 257      55.918  79.625  68.854  1.00  9.93              
ATOM   4037 1HH1 ARG A 257      54.973  79.296  68.828  1.00  9.93              
ATOM   4038 2HH1 ARG A 257      56.684  79.099  68.444  1.00  9.93              
ATOM   4039  NH2 ARG A 257      57.445  81.104  69.451  1.00  9.93              
ATOM   4040 1HH2 ARG A 257      57.703  81.998  69.860  1.00  9.93              
ATOM   4041 2HH2 ARG A 257      58.137  80.497  69.033  1.00  9.93              
ATOM   4042  C   ARG A 257      51.160  82.760  67.709  1.00  9.93              
ATOM   4043  O   ARG A 257      52.030  83.619  67.632  1.00  9.93              
ATOM   4044  N   TYR A 258      49.948  83.010  68.190  1.00  9.38              
ATOM   4045  H   TYR A 258      49.243  82.299  68.080  1.00  9.38              
ATOM   4046  CA  TYR A 258      49.712  84.064  69.172  1.00  9.38              
ATOM   4047  HA  TYR A 258      50.131  85.007  68.816  1.00  9.38              
ATOM   4048  CB  TYR A 258      48.193  84.240  69.366  1.00  9.38              
ATOM   4049  HB1 TYR A 258      48.036  84.624  70.376  1.00  9.38              
ATOM   4050  HB2 TYR A 258      47.704  83.266  69.320  1.00  9.38              
ATOM   4051  CG  TYR A 258      47.482  85.198  68.417  1.00  9.38              
ATOM   4052  CD1 TYR A 258      48.032  85.573  67.171  1.00  9.38              
ATOM   4053  HD1 TYR A 258      48.954  85.133  66.816  1.00  9.38              
ATOM   4054  CE1 TYR A 258      47.389  86.545  66.377  1.00  9.38              
ATOM   4055  HE1 TYR A 258      47.810  86.845  65.429  1.00  9.38              
ATOM   4056  CZ  TYR A 258      46.190  87.144  66.814  1.00  9.38              
ATOM   4057  OH  TYR A 258      45.593  88.106  66.063  1.00  9.38              
ATOM   4058  HH  TYR A 258      44.768  88.398  66.460  1.00  9.38              
ATOM   4059  CE2 TYR A 258      45.620  86.744  68.041  1.00  9.38              
ATOM   4060  HE2 TYR A 258      44.698  87.192  68.382  1.00  9.38              
ATOM   4061  CD2 TYR A 258      46.265  85.775  68.835  1.00  9.38              
ATOM   4062  HD2 TYR A 258      45.831  85.498  69.785  1.00  9.38              
ATOM   4063  C   TYR A 258      50.403  83.700  70.507  1.00  9.38              
ATOM   4064  O   TYR A 258      50.035  82.763  71.233  1.00  9.38              
ATOM   4065  N   TRP A 259      51.419  84.488  70.847  1.00  9.03              
ATOM   4066  H   TRP A 259      51.697  85.191  70.178  1.00  9.03              
ATOM   4067  CA  TRP A 259      51.880  84.696  72.225  1.00  9.03              
ATOM   4068  HA  TRP A 259      52.223  83.754  72.647  1.00  9.03              
ATOM   4069  CB  TRP A 259      53.068  85.665  72.114  1.00  9.03              
ATOM   4070  HB1 TRP A 259      52.689  86.634  71.788  1.00  9.03              
ATOM   4071  HB2 TRP A 259      53.725  85.287  71.330  1.00  9.03              
ATOM   4072  CG  TRP A 259      53.941  85.873  73.312  1.00  9.03              
ATOM   4073  CD1 TRP A 259      54.164  87.061  73.920  1.00  9.03              
ATOM   4074  HD1 TRP A 259      53.729  88.005  73.616  1.00  9.03              
ATOM   4075  NE1 TRP A 259      55.040  86.884  74.974  1.00  9.03              
ATOM   4076  HE1 TRP A 259      55.410  87.645  75.523  1.00  9.03              
ATOM   4077  CE2 TRP A 259      55.403  85.565  75.122  1.00  9.03              
ATOM   4078  CZ2 TRP A 259      56.195  84.888  76.059  1.00  9.03              
ATOM   4079  HZ2 TRP A 259      56.662  85.430  76.864  1.00  9.03              
ATOM   4080  CH2 TRP A 259      56.371  83.499  75.928  1.00  9.03              
ATOM   4081  HH2 TRP A 259      56.972  82.955  76.646  1.00  9.03              
ATOM   4082  CZ3 TRP A 259      55.762  82.813  74.860  1.00  9.03              
ATOM   4083  HZ3 TRP A 259      55.915  81.749  74.754  1.00  9.03              
ATOM   4084  CE3 TRP A 259      54.957  83.506  73.934  1.00  9.03              
ATOM   4085  HE3 TRP A 259      54.488  82.976  73.124  1.00  9.03              
ATOM   4086  CD2 TRP A 259      54.748  84.896  74.046  1.00  9.03              
ATOM   4087  C   TRP A 259      50.728  85.245  73.099  1.00  9.03              
ATOM   4088  O   TRP A 259      49.623  85.453  72.582  1.00  9.03              
ATOM   4089  N   PRO A 260      50.884  85.406  74.423  1.00  9.11              
ATOM   4090  CD  PRO A 260      51.885  84.818  75.309  1.00  9.11              
ATOM   4091  HD1 PRO A 260      52.700  85.519  75.442  1.00  9.11              
ATOM   4092  HD2 PRO A 260      52.241  83.851  74.956  1.00  9.11              
ATOM   4093  CG  PRO A 260      51.227  84.683  76.678  1.00  9.11              
ATOM   4094  HG1 PRO A 260      51.958  84.725  77.487  1.00  9.11              
ATOM   4095  HG2 PRO A 260      50.638  83.766  76.726  1.00  9.11              
ATOM   4096  CB  PRO A 260      50.311  85.900  76.675  1.00  9.11              
ATOM   4097  HB1 PRO A 260      50.888  86.806  76.853  1.00  9.11              
ATOM   4098  HB2 PRO A 260      49.503  85.803  77.400  1.00  9.11              
ATOM   4099  CA  PRO A 260      49.800  85.900  75.236  1.00  9.11              
ATOM   4100  HA  PRO A 260      49.029  85.132  75.186  1.00  9.11              
ATOM   4101  C   PRO A 260      49.119  87.218  74.885  1.00  9.11              
ATOM   4102  O   PRO A 260      49.657  88.166  74.303  1.00  9.11              
ATOM   4103  N   PHE A 261      47.866  87.217  75.335  1.00  9.06              
ATOM   4104  H   PHE A 261      47.568  86.403  75.841  1.00  9.06              
ATOM   4105  CA  PHE A 261      46.976  88.348  75.389  1.00  9.06              
ATOM   4106  HA  PHE A 261      46.924  88.783  74.392  1.00  9.06              
ATOM   4107  CB  PHE A 261      45.570  87.832  75.762  1.00  9.06              
ATOM   4108  HB1 PHE A 261      45.575  87.526  76.810  1.00  9.06              
ATOM   4109  HB2 PHE A 261      45.353  86.944  75.164  1.00  9.06              
ATOM   4110  CG  PHE A 261      44.439  88.816  75.520  1.00  9.06              
ATOM   4111  CD1 PHE A 261      44.215  89.335  74.229  1.00  9.06              
ATOM   4112  HD1 PHE A 261      44.818  89.004  73.396  1.00  9.06              
ATOM   4113  CE1 PHE A 261      43.208  90.293  74.016  1.00  9.06              
ATOM   4114  HE1 PHE A 261      43.047  90.700  73.027  1.00  9.06              
ATOM   4115  CZ  PHE A 261      42.416  90.734  75.091  1.00  9.06              
ATOM   4116  HZ  PHE A 261      41.649  91.479  74.930  1.00  9.06              
ATOM   4117  CE2 PHE A 261      42.626  90.208  76.377  1.00  9.06              
ATOM   4118  HE2 PHE A 261      42.025  90.557  77.207  1.00  9.06              
ATOM   4119  CD2 PHE A 261      43.631  89.248  76.589  1.00  9.06              
ATOM   4120  HD2 PHE A 261      43.800  88.870  77.589  1.00  9.06              
ATOM   4121  C   PHE A 261      47.534  89.461  76.323  1.00  9.06              
ATOM   4122  O   PHE A 261      48.740  89.604  76.531  1.00  9.06              
ATOM   4123  N   SER A 262      46.671  90.310  76.868  1.00  9.39              
ATOM   4124  H   SER A 262      45.682  90.210  76.680  1.00  9.39              
ATOM   4125  CA  SER A 262      47.068  91.290  77.874  1.00  9.39              
ATOM   4126  HA  SER A 262      47.798  91.968  77.430  1.00  9.39              
ATOM   4127  CB  SER A 262      45.845  92.124  78.281  1.00  9.39              
ATOM   4128  HB1 SER A 262      45.483  92.676  77.413  1.00  9.39              
ATOM   4129  HB2 SER A 262      46.125  92.840  79.055  1.00  9.39              
ATOM   4130  OG  SER A 262      44.812  91.282  78.760  1.00  9.39              
ATOM   4131  HG  SER A 262      45.161  90.781  79.505  1.00  9.39              
ATOM   4132  C   SER A 262      47.699  90.672  79.130  1.00  9.39              
ATOM   4133  O   SER A 262      47.285  89.606  79.586  1.00  9.39              
ATOM   4134  N   MET A 263      48.684  91.359  79.717  1.00  9.32              
ATOM   4135  H   MET A 263      48.787  92.339  79.460  1.00  9.32              
ATOM   4136  CA  MET A 263      49.515  90.862  80.823  1.00  9.32              
ATOM   4137  HA  MET A 263      48.874  90.366  81.552  1.00  9.32              
ATOM   4138  CB  MET A 263      50.580  89.851  80.327  1.00  9.32              
ATOM   4139  HB1 MET A 263      51.253  89.648  81.162  1.00  9.32              
ATOM   4140  HB2 MET A 263      51.165  90.309  79.529  1.00  9.32              
ATOM   4141  CG  MET A 263      50.099  88.477  79.859  1.00  9.32              
ATOM   4142  HG1 MET A 263      49.708  88.560  78.844  1.00  9.32              
ATOM   4143  HG2 MET A 263      49.293  88.148  80.512  1.00  9.32              
ATOM   4144  SD  MET A 263      51.411  87.214  79.899  1.00  9.32              
ATOM   4145  CE  MET A 263      52.599  87.963  78.753  1.00  9.32              
ATOM   4146  HE1 MET A 263      53.331  87.222  78.436  1.00  9.32              
ATOM   4147  HE2 MET A 263      52.072  88.341  77.877  1.00  9.32              
ATOM   4148  HE3 MET A 263      53.106  88.793  79.241  1.00  9.32              
ATOM   4149  C   MET A 263      50.257  91.996  81.565  1.00  9.32              
ATOM   4150  O   MET A 263      51.488  92.062  81.562  1.00  9.32              
ATOM   4151  N   ASP A 264      49.524  92.925  82.164  1.00  9.26              
ATOM   4152  H   ASP A 264      48.527  92.866  81.984  1.00  9.26              
ATOM   4153  CA  ASP A 264      49.987  94.289  82.460  1.00  9.26              
ATOM   4154  HA  ASP A 264      50.687  94.564  81.674  1.00  9.26              
ATOM   4155  CB  ASP A 264      48.774  95.223  82.286  1.00  9.26              
ATOM   4156  HB1 ASP A 264      49.082  96.243  82.526  1.00  9.26              
ATOM   4157  HB2 ASP A 264      47.988  94.934  82.986  1.00  9.26              
ATOM   4158  CG  ASP A 264      48.210  95.197  80.843  1.00  9.26              
ATOM   4159  OD1 ASP A 264      48.091  96.293  80.260  1.00  9.26              
ATOM   4160  OD2 ASP A 264      47.925  94.093  80.312  1.00  9.26              
ATOM   4161  C   ASP A 264      50.804  94.444  83.774  1.00  9.26              
ATOM   4162  O   ASP A 264      50.525  95.271  84.639  1.00  9.26              
ATOM   4163  N   CYS A 265      51.849  93.616  83.867  1.00  9.47              
ATOM   4164  H   CYS A 265      51.847  92.924  83.127  1.00  9.47              
ATOM   4165  CA  CYS A 265      53.139  93.681  84.585  1.00  9.47              
ATOM   4166  HA  CYS A 265      53.436  92.639  84.713  1.00  9.47              
ATOM   4167  CB  CYS A 265      54.156  94.303  83.609  1.00  9.47              
ATOM   4168  HB1 CYS A 265      54.148  95.383  83.749  1.00  9.47              
ATOM   4169  HB2 CYS A 265      53.886  94.070  82.578  1.00  9.47              
ATOM   4170  SG  CYS A 265      55.840  93.692  83.913  1.00  9.47              
ATOM   4171  HG  CYS A 265      55.844  94.050  85.207  1.00  9.47              
ATOM   4172  C   CYS A 265      53.309  94.287  85.994  1.00  9.47              
ATOM   4173  O   CYS A 265      54.441  94.344  86.485  1.00  9.47              
ATOM   4174  N   THR A 266      52.263  94.728  86.677  1.00  9.56              
ATOM   4175  H   THR A 266      51.367  94.746  86.202  1.00  9.56              
ATOM   4176  CA  THR A 266      52.377  95.288  88.034  1.00  9.56              
ATOM   4177  HA  THR A 266      52.950  96.213  87.975  1.00  9.56              
ATOM   4178  CB  THR A 266      50.976  95.641  88.556  1.00  9.56              
ATOM   4179  HB  THR A 266      50.317  94.774  88.478  1.00  9.56              
ATOM   4180  CG2 THR A 266      50.977  96.152  89.998  1.00  9.56              
ATOM   4181 1HG2 THR A 266      49.970  96.473  90.265  1.00  9.56              
ATOM   4182 2HG2 THR A 266      51.275  95.357  90.680  1.00  9.56              
ATOM   4183 3HG2 THR A 266      51.657  96.998  90.093  1.00  9.56              
ATOM   4184  OG1 THR A 266      50.458  96.704  87.790  1.00  9.56              
ATOM   4185  HG1 THR A 266      50.450  96.474  86.851  1.00  9.56              
ATOM   4186  C   THR A 266      53.094  94.316  88.975  1.00  9.56              
ATOM   4187  O   THR A 266      52.647  93.184  89.175  1.00  9.56              
ATOM   4188  N   GLY A 267      54.235  94.755  89.515  1.00  9.83              
ATOM   4189  H   GLY A 267      54.502  95.696  89.260  1.00  9.83              
ATOM   4190  CA  GLY A 267      55.304  93.887  90.029  1.00  9.83              
ATOM   4191  HA1 GLY A 267      56.223  94.468  90.095  1.00  9.83              
ATOM   4192  HA2 GLY A 267      55.475  93.096  89.296  1.00  9.83              
ATOM   4193  C   GLY A 267      55.070  93.214  91.379  1.00  9.83              
ATOM   4194  O   GLY A 267      55.866  93.415  92.300  1.00  9.83              
ATOM   4195  N   THR A 268      54.012  92.405  91.473  1.00  9.95              
ATOM   4196  H   THR A 268      53.390  92.406  90.673  1.00  9.95              
ATOM   4197  CA  THR A 268      53.838  91.348  92.488  1.00  9.95              
ATOM   4198  HA  THR A 268      54.831  90.992  92.762  1.00  9.95              
ATOM   4199  CB  THR A 268      53.204  91.883  93.782  1.00  9.95              
ATOM   4200  HB  THR A 268      53.785  92.736  94.133  1.00  9.95              
ATOM   4201  CG2 THR A 268      51.747  92.323  93.626  1.00  9.95              
ATOM   4202 1HG2 THR A 268      51.386  92.702  94.583  1.00  9.95              
ATOM   4203 2HG2 THR A 268      51.677  93.120  92.886  1.00  9.95              
ATOM   4204 3HG2 THR A 268      51.120  91.485  93.321  1.00  9.95              
ATOM   4205  OG1 THR A 268      53.248  90.882  94.772  1.00  9.95              
ATOM   4206  HG1 THR A 268      52.996  90.043  94.359  1.00  9.95              
ATOM   4207  C   THR A 268      53.078  90.116  91.997  1.00  9.95              
ATOM   4208  O   THR A 268      53.182  89.059  92.618  1.00  9.95              
ATOM   4209  N   GLU A 269      52.309  90.220  90.911  1.00  9.73              
ATOM   4210  H   GLU A 269      52.296  91.082  90.383  1.00  9.73              
ATOM   4211  CA  GLU A 269      51.528  89.099  90.383  1.00  9.73              
ATOM   4212  HA  GLU A 269      51.194  88.491  91.224  1.00  9.73              
ATOM   4213  CB  GLU A 269      50.280  89.645  89.665  1.00  9.73              
ATOM   4214  HB1 GLU A 269      50.593  90.415  88.958  1.00  9.73              
ATOM   4215  HB2 GLU A 269      49.633  90.117  90.406  1.00  9.73              
ATOM   4216  CG  GLU A 269      49.454  88.605  88.887  1.00  9.73              
ATOM   4217  HG1 GLU A 269      50.065  88.203  88.079  1.00  9.73              
ATOM   4218  HG2 GLU A 269      48.613  89.123  88.421  1.00  9.73              
ATOM   4219  CD  GLU A 269      48.922  87.447  89.743  1.00  9.73              
ATOM   4220  OE1 GLU A 269      49.693  86.763  90.454  1.00  9.73              
ATOM   4221  OE2 GLU A 269      47.714  87.132  89.702  1.00  9.73              
ATOM   4222  C   GLU A 269      52.379  88.216  89.460  1.00  9.73              
ATOM   4223  O   GLU A 269      52.995  88.678  88.502  1.00  9.73              
ATOM   4224  N   ALA A 270      52.353  86.913  89.723  1.00  9.53              
ATOM   4225  H   ALA A 270      51.693  86.608  90.430  1.00  9.53              
ATOM   4226  CA  ALA A 270      53.149  85.900  89.038  1.00  9.53              
ATOM   4227  HA  ALA A 270      54.094  86.353  88.734  1.00  9.53              
ATOM   4228  CB  ALA A 270      53.462  84.794  90.058  1.00  9.53              
ATOM   4229  HB1 ALA A 270      54.153  84.074  89.618  1.00  9.53              
ATOM   4230  HB2 ALA A 270      53.928  85.228  90.944  1.00  9.53              
ATOM   4231  HB3 ALA A 270      52.546  84.280  90.349  1.00  9.53              
ATOM   4232  C   ALA A 270      52.482  85.340  87.760  1.00  9.53              
ATOM   4233  O   ALA A 270      52.838  84.266  87.270  1.00  9.53              
ATOM   4234  N   HIS A 271      51.497  86.051  87.200  1.00  9.10              
ATOM   4235  H   HIS A 271      51.213  86.901  87.667  1.00  9.10              
ATOM   4236  CA  HIS A 271      50.936  85.766  85.864  1.00  9.10              
ATOM   4237  HA  HIS A 271      50.529  84.753  85.862  1.00  9.10              
ATOM   4238  CB  HIS A 271      49.774  86.732  85.589  1.00  9.10              
ATOM   4239  HB1 HIS A 271      50.158  87.750  85.517  1.00  9.10              
ATOM   4240  HB2 HIS A 271      49.074  86.689  86.424  1.00  9.10              
ATOM   4241  CG  HIS A 271      48.998  86.407  84.338  1.00  9.10              
ATOM   4242  ND1 HIS A 271      48.383  85.182  84.067  1.00  9.10              
ATOM   4243  CE1 HIS A 271      47.830  85.319  82.852  1.00  9.10              
ATOM   4244  HE1 HIS A 271      47.285  84.539  82.337  1.00  9.10              
ATOM   4245  NE2 HIS A 271      48.037  86.557  82.369  1.00  9.10              
ATOM   4246  HE2 HIS A 271      47.688  86.914  81.488  1.00  9.10              
ATOM   4247  CD2 HIS A 271      48.781  87.255  83.291  1.00  9.10              
ATOM   4248  HD2 HIS A 271      49.126  88.275  83.212  1.00  9.10              
ATOM   4249  C   HIS A 271      51.991  85.808  84.760  1.00  9.10              
ATOM   4250  O   HIS A 271      51.873  85.142  83.729  1.00  9.10              
ATOM   4251  N   ILE A 272      53.057  86.565  85.016  1.00  9.06              
ATOM   4252  H   ILE A 272      53.091  87.035  85.908  1.00  9.06              
ATOM   4253  CA  ILE A 272      54.054  86.949  84.038  1.00  9.06              
ATOM   4254  HA  ILE A 272      53.507  87.574  83.331  1.00  9.06              
ATOM   4255  CB  ILE A 272      55.111  87.900  84.649  1.00  9.06              
ATOM   4256  HB  ILE A 272      55.763  88.223  83.835  1.00  9.06              
ATOM   4257  CG2 ILE A 272      54.393  89.155  85.189  1.00  9.06              
ATOM   4258 1HG2 ILE A 272      55.107  89.969  85.321  1.00  9.06              
ATOM   4259 2HG2 ILE A 272      53.622  89.492  84.499  1.00  9.06              
ATOM   4260 3HG2 ILE A 272      53.927  88.946  86.151  1.00  9.06              
ATOM   4261  CG1 ILE A 272      55.992  87.258  85.740  1.00  9.06              
ATOM   4262 1HG1 ILE A 272      56.525  86.418  85.300  1.00  9.06              
ATOM   4263 2HG1 ILE A 272      55.363  86.887  86.549  1.00  9.06              
ATOM   4264  CD1 ILE A 272      57.040  88.210  86.334  1.00  9.06              
ATOM   4265  HD1 ILE A 272      57.627  88.660  85.534  1.00  9.06              
ATOM   4266  HD2 ILE A 272      56.556  88.994  86.917  1.00  9.06              
ATOM   4267  HD3 ILE A 272      57.706  87.657  86.996  1.00  9.06              
ATOM   4268  C   ILE A 272      54.622  85.810  83.187  1.00  9.06              
ATOM   4269  O   ILE A 272      55.304  84.900  83.656  1.00  9.06              
ATOM   4270  N   SER A 273      54.353  85.901  81.886  1.00  9.06              
ATOM   4271  H   SER A 273      53.631  86.549  81.602  1.00  9.06              
ATOM   4272  CA  SER A 273      55.221  85.361  80.837  1.00  9.06              
ATOM   4273  HA  SER A 273      55.953  84.688  81.284  1.00  9.06              
ATOM   4274  CB  SER A 273      54.451  84.531  79.800  1.00  9.06              
ATOM   4275  HB1 SER A 273      55.104  84.336  78.948  1.00  9.06              
ATOM   4276  HB2 SER A 273      53.573  85.077  79.455  1.00  9.06              
ATOM   4277  OG  SER A 273      54.065  83.286  80.368  1.00  9.06              
ATOM   4278  HG  SER A 273      54.070  82.641  79.644  1.00  9.06              
ATOM   4279  C   SER A 273      56.018  86.511  80.239  1.00  9.06              
ATOM   4280  O   SER A 273      55.826  86.919  79.096  1.00  9.06              
ATOM   4281  N   SER A 274      56.844  87.115  81.094  1.00  9.01              
ATOM   4282  H   SER A 274      56.940  86.682  82.002  1.00  9.01              
ATOM   4283  CA  SER A 274      57.812  88.175  80.779  1.00  9.01              
ATOM   4284  HA  SER A 274      58.283  88.432  81.727  1.00  9.01              
ATOM   4285  CB  SER A 274      58.945  87.614  79.895  1.00  9.01              
ATOM   4286  HB1 SER A 274      59.747  88.347  79.839  1.00  9.01              
ATOM   4287  HB2 SER A 274      58.568  87.413  78.891  1.00  9.01              
ATOM   4288  OG  SER A 274      59.473  86.427  80.454  1.00  9.01              
ATOM   4289  HG  SER A 274      60.285  86.181  79.993  1.00  9.01              
ATOM   4290  C   SER A 274      57.287  89.500  80.234  1.00  9.01              
ATOM   4291  O   SER A 274      58.063  90.433  80.062  1.00  9.01              
ATOM   4292  N   CYS A 275      55.987  89.653  80.037  1.00  9.01              
ATOM   4293  H   CYS A 275      55.392  88.855  80.191  1.00  9.01              
ATOM   4294  CA  CYS A 275      55.369  90.941  79.747  1.00  9.01              
ATOM   4295  HA  CYS A 275      54.315  90.727  79.564  1.00  9.01              
ATOM   4296  CB  CYS A 275      55.373  91.829  80.992  1.00  9.01              
ATOM   4297  HB1 CYS A 275      54.932  92.802  80.768  1.00  9.01              
ATOM   4298  HB2 CYS A 275      56.390  91.980  81.354  1.00  9.01              
ATOM   4299  SG  CYS A 275      54.370  90.982  82.249  1.00  9.01              
ATOM   4300  HG  CYS A 275      53.171  91.344  81.758  1.00  9.01              
ATOM   4301  C   CYS A 275      55.812  91.598  78.425  1.00  9.01              
ATOM   4302  O   CYS A 275      56.284  92.736  78.367  1.00  9.01              
ATOM   4303  N   LYS A 276      55.560  90.862  77.337  1.00  8.98              
ATOM   4304  H   LYS A 276      55.337  89.884  77.477  1.00  8.98              
ATOM   4305  CA  LYS A 276      54.992  91.461  76.122  1.00  8.98              
ATOM   4306  HA  LYS A 276      55.209  92.531  76.124  1.00  8.98              
ATOM   4307  CB  LYS A 276      55.669  90.838  74.890  1.00  8.98              
ATOM   4308  HB1 LYS A 276      55.353  89.802  74.758  1.00  8.98              
ATOM   4309  HB2 LYS A 276      56.745  90.831  75.075  1.00  8.98              
ATOM   4310  CG  LYS A 276      55.450  91.633  73.592  1.00  8.98              
ATOM   4311  HG1 LYS A 276      56.362  91.529  73.003  1.00  8.98              
ATOM   4312  HG2 LYS A 276      55.322  92.691  73.825  1.00  8.98              
ATOM   4313  CD  LYS A 276      54.269  91.148  72.729  1.00  8.98              
ATOM   4314  HD1 LYS A 276      53.350  91.149  73.315  1.00  8.98              
ATOM   4315  HD2 LYS A 276      54.469  90.126  72.401  1.00  8.98              
ATOM   4316  CE  LYS A 276      54.052  92.034  71.492  1.00  8.98              
ATOM   4317  HE1 LYS A 276      53.708  93.023  71.814  1.00  8.98              
ATOM   4318  HE2 LYS A 276      53.254  91.594  70.887  1.00  8.98              
ATOM   4319  NZ  LYS A 276      55.296  92.162  70.697  1.00  8.98              
ATOM   4320  HZ1 LYS A 276      55.167  92.532  69.766  1.00  8.98              
ATOM   4321  HZ2 LYS A 276      55.976  92.753  71.169  1.00  8.98              
ATOM   4322  HZ3 LYS A 276      55.756  91.261  70.540  1.00  8.98              
ATOM   4323  C   LYS A 276      53.491  91.277  76.144  1.00  8.98              
ATOM   4324  O   LYS A 276      53.011  90.220  76.545  1.00  8.98              
ATOM   4325  N   LEU A 277      52.773  92.317  75.750  1.00  9.01              
ATOM   4326  H   LEU A 277      53.241  93.138  75.404  1.00  9.01              
ATOM   4327  CA  LEU A 277      51.325  92.381  75.880  1.00  9.01              
ATOM   4328  HA  LEU A 277      50.948  91.545  76.477  1.00  9.01              
ATOM   4329  CB  LEU A 277      50.922  93.698  76.591  1.00  9.01              
ATOM   4330  HB1 LEU A 277      49.863  93.872  76.390  1.00  9.01              
ATOM   4331  HB2 LEU A 277      51.467  94.512  76.119  1.00  9.01              
ATOM   4332  CG  LEU A 277      51.106  93.775  78.121  1.00  9.01              
ATOM   4333  HG  LEU A 277      50.352  93.148  78.592  1.00  9.01              
ATOM   4334  CD1 LEU A 277      52.480  93.334  78.635  1.00  9.01              
ATOM   4335 1HD1 LEU A 277      52.560  93.569  79.696  1.00  9.01              
ATOM   4336 2HD1 LEU A 277      52.577  92.257  78.524  1.00  9.01              
ATOM   4337 3HD1 LEU A 277      53.270  93.853  78.094  1.00  9.01              
ATOM   4338  CD2 LEU A 277      50.884  95.219  78.574  1.00  9.01              
ATOM   4339 1HD2 LEU A 277      51.662  95.872  78.191  1.00  9.01              
ATOM   4340 2HD2 LEU A 277      49.908  95.573  78.236  1.00  9.01              
ATOM   4341 3HD2 LEU A 277      50.893  95.279  79.659  1.00  9.01              
ATOM   4342  C   LEU A 277      50.720  92.304  74.503  1.00  9.01              
ATOM   4343  O   LEU A 277      50.969  93.202  73.716  1.00  9.01              
ATOM   4344  N   GLY A 278      49.928  91.252  74.261  1.00  9.32              
ATOM   4345  H   GLY A 278      49.847  90.507  74.949  1.00  9.32              
ATOM   4346  CA  GLY A 278      49.095  91.164  73.063  1.00  9.32              
ATOM   4347  HA1 GLY A 278      48.496  92.064  72.964  1.00  9.32              
ATOM   4348  HA2 GLY A 278      48.398  90.349  73.222  1.00  9.32              
ATOM   4349  C   GLY A 278      49.912  90.963  71.784  1.00  9.32              
ATOM   4350  O   GLY A 278      50.696  91.827  71.369  1.00  9.32              
ATOM   4351  N   PRO A 279      49.652  89.920  70.991  1.00 11.01              
ATOM   4352  CD  PRO A 279      49.033  88.641  71.339  1.00 11.01              
ATOM   4353  HD1 PRO A 279      48.230  88.740  72.059  1.00 11.01              
ATOM   4354  HD2 PRO A 279      49.810  87.980  71.722  1.00 11.01              
ATOM   4355  CG  PRO A 279      48.477  88.083  70.041  1.00 11.01              
ATOM   4356  HG1 PRO A 279      47.427  88.356  69.947  1.00 11.01              
ATOM   4357  HG2 PRO A 279      48.592  87.004  70.015  1.00 11.01              
ATOM   4358  CB  PRO A 279      49.284  88.762  68.943  1.00 11.01              
ATOM   4359  HB1 PRO A 279      48.712  88.876  68.022  1.00 11.01              
ATOM   4360  HB2 PRO A 279      50.185  88.179  68.754  1.00 11.01              
ATOM   4361  CA  PRO A 279      49.664  90.114  69.561  1.00 11.01              
ATOM   4362  HA  PRO A 279      50.664  90.390  69.236  1.00 11.01              
ATOM   4363  C   PRO A 279      48.689  91.231  69.236  1.00 11.01              
ATOM   4364  O   PRO A 279      47.551  91.223  69.707  1.00 11.01              
ATOM   4365  N   GLN A 280      49.170  92.226  68.507  1.00 12.75              
ATOM   4366  H   GLN A 280      50.134  92.177  68.221  1.00 12.75              
ATOM   4367  CA  GLN A 280      48.434  93.466  68.284  1.00 12.75              
ATOM   4368  HA  GLN A 280      49.097  94.120  67.718  1.00 12.75              
ATOM   4369  CB  GLN A 280      47.195  93.225  67.390  1.00 12.75              
ATOM   4370  HB1 GLN A 280      46.789  94.192  67.088  1.00 12.75              
ATOM   4371  HB2 GLN A 280      46.422  92.711  67.962  1.00 12.75              
ATOM   4372  CG  GLN A 280      47.488  92.415  66.117  1.00 12.75              
ATOM   4373  HG1 GLN A 280      47.904  91.441  66.372  1.00 12.75              
ATOM   4374  HG2 GLN A 280      48.211  92.952  65.502  1.00 12.75              
ATOM   4375  CD  GLN A 280      46.223  92.199  65.299  1.00 12.75              
ATOM   4376  OE1 GLN A 280      45.648  93.114  64.740  1.00 12.75              
ATOM   4377  NE2 GLN A 280      45.735  90.984  65.173  1.00 12.75              
ATOM   4378 1HE2 GLN A 280      46.178  90.185  65.601  1.00 12.75              
ATOM   4379 2HE2 GLN A 280      44.909  90.917  64.606  1.00 12.75              
ATOM   4380  C   GLN A 280      48.100  94.259  69.559  1.00 12.75              
ATOM   4381  O   GLN A 280      47.193  95.085  69.521  1.00 12.75              
ATOM   4382  N   VAL A 281      48.849  94.089  70.665  1.00 13.73              
ATOM   4383  H   VAL A 281      49.608  93.418  70.680  1.00 13.73              
ATOM   4384  CA  VAL A 281      48.802  95.069  71.756  1.00 13.73              
ATOM   4385  HA  VAL A 281      48.120  95.845  71.414  1.00 13.73              
ATOM   4386  CB  VAL A 281      48.097  94.636  73.066  1.00 13.73              
ATOM   4387  HB  VAL A 281      48.704  93.936  73.620  1.00 13.73              
ATOM   4388  CG1 VAL A 281      47.824  95.816  74.017  1.00 13.73              
ATOM   4389 1HG1 VAL A 281      47.267  95.464  74.886  1.00 13.73              
ATOM   4390 2HG1 VAL A 281      48.763  96.234  74.375  1.00 13.73              
ATOM   4391 3HG1 VAL A 281      47.234  96.580  73.509  1.00 13.73              
ATOM   4392  CG2 VAL A 281      46.726  94.003  72.782  1.00 13.73              
ATOM   4393 1HG2 VAL A 281      46.267  93.669  73.712  1.00 13.73              
ATOM   4394 2HG2 VAL A 281      46.069  94.728  72.300  1.00 13.73              
ATOM   4395 3HG2 VAL A 281      46.818  93.146  72.116  1.00 13.73              
ATOM   4396  C   VAL A 281      50.097  95.854  71.902  1.00 13.73              
ATOM   4397  O   VAL A 281      51.209  95.358  71.749  1.00 13.73              
ATOM   4398  N   SER A 282      49.907  97.155  72.111  1.00 11.95              
ATOM   4399  H   SER A 282      48.955  97.466  72.218  1.00 11.95              
ATOM   4400  CA  SER A 282      50.927  98.199  72.024  1.00 11.95              
ATOM   4401  HA  SER A 282      51.604  97.969  71.201  1.00 11.95              
ATOM   4402  CB  SER A 282      50.184  99.502  71.694  1.00 11.95              
ATOM   4403  HB1 SER A 282      49.675  99.875  72.585  1.00 11.95              
ATOM   4404  HB2 SER A 282      49.437  99.300  70.926  1.00 11.95              
ATOM   4405  OG  SER A 282      51.045 100.489  71.194  1.00 11.95              
ATOM   4406  HG  SER A 282      51.197 101.121  71.938  1.00 11.95              
ATOM   4407  C   SER A 282      51.776  98.350  73.304  1.00 11.95              
ATOM   4408  O   SER A 282      52.523  99.302  73.466  1.00 11.95              
ATOM   4409  N   LEU A 283      51.614  97.423  74.249  1.00 11.99              
ATOM   4410  H   LEU A 283      51.091  96.614  73.952  1.00 11.99              
ATOM   4411  CA  LEU A 283      52.049  97.436  75.654  1.00 11.99              
ATOM   4412  HA  LEU A 283      51.307  96.789  76.117  1.00 11.99              
ATOM   4413  CB  LEU A 283      53.380  96.659  75.861  1.00 11.99              
ATOM   4414  HB1 LEU A 283      53.291  95.702  75.348  1.00 11.99              
ATOM   4415  HB2 LEU A 283      53.433  96.420  76.921  1.00 11.99              
ATOM   4416  CG  LEU A 283      54.766  97.240  75.508  1.00 11.99              
ATOM   4417  HG  LEU A 283      55.490  96.605  76.021  1.00 11.99              
ATOM   4418  CD1 LEU A 283      55.102  97.126  74.022  1.00 11.99              
ATOM   4419 1HD1 LEU A 283      56.159  97.350  73.876  1.00 11.99              
ATOM   4420 2HD1 LEU A 283      54.900  96.118  73.662  1.00 11.99              
ATOM   4421 3HD1 LEU A 283      54.523  97.841  73.444  1.00 11.99              
ATOM   4422  CD2 LEU A 283      55.010  98.662  76.004  1.00 11.99              
ATOM   4423 1HD2 LEU A 283      56.045  98.944  75.815  1.00 11.99              
ATOM   4424 2HD2 LEU A 283      54.349  99.353  75.481  1.00 11.99              
ATOM   4425 3HD2 LEU A 283      54.818  98.719  77.074  1.00 11.99              
ATOM   4426  C   LEU A 283      51.883  98.686  76.537  1.00 11.99              
ATOM   4427  O   LEU A 283      52.186  98.613  77.728  1.00 11.99              
ATOM   4428  N   ASP A 284      51.367  99.781  75.982  1.00 10.94              
ATOM   4429  H   ASP A 284      51.254  99.748  74.977  1.00 10.94              
ATOM   4430  CA  ASP A 284      51.477 101.130  76.533  1.00 10.94              
ATOM   4431  HA  ASP A 284      52.501 101.428  76.301  1.00 10.94              
ATOM   4432  CB  ASP A 284      50.591 102.115  75.751  1.00 10.94              
ATOM   4433  HB1 ASP A 284      50.376 102.982  76.378  1.00 10.94              
ATOM   4434  HB2 ASP A 284      49.642 101.645  75.485  1.00 10.94              
ATOM   4435  CG  ASP A 284      51.318 102.600  74.493  1.00 10.94              
ATOM   4436  OD1 ASP A 284      52.208 103.475  74.656  1.00 10.94              
ATOM   4437  OD2 ASP A 284      51.025 102.062  73.400  1.00 10.94              
ATOM   4438  C   ASP A 284      51.413 101.334  78.063  1.00 10.94              
ATOM   4439  O   ASP A 284      52.349 101.915  78.614  1.00 10.94              
ATOM   4440  N   PRO A 285      50.365 100.908  78.788  1.00 10.94              
ATOM   4441  CD  PRO A 285      49.227 100.141  78.294  1.00 10.94              
ATOM   4442  HD1 PRO A 285      49.501  99.100  78.114  1.00 10.94              
ATOM   4443  HD2 PRO A 285      48.839 100.591  77.381  1.00 10.94              
ATOM   4444  CG  PRO A 285      48.165 100.219  79.388  1.00 10.94              
ATOM   4445  HG1 PRO A 285      48.289  99.391  80.087  1.00 10.94              
ATOM   4446  HG2 PRO A 285      47.157 100.228  78.972  1.00 10.94              
ATOM   4447  CB  PRO A 285      48.512 101.542  80.072  1.00 10.94              
ATOM   4448  HB1 PRO A 285      48.071 101.611  81.067  1.00 10.94              
ATOM   4449  HB2 PRO A 285      48.165 102.374  79.456  1.00 10.94              
ATOM   4450  CA  PRO A 285      50.049 101.517  80.081  1.00 10.94              
ATOM   4451  HA  PRO A 285      50.418 102.544  80.110  1.00 10.94              
ATOM   4452  C   PRO A 285      50.557 100.805  81.330  1.00 10.94              
ATOM   4453  O   PRO A 285      50.126 101.133  82.438  1.00 10.94              
ATOM   4454  N   MET A 286      51.509  99.895  81.159  1.00 11.26              
ATOM   4455  H   MET A 286      51.784  99.733  80.197  1.00 11.26              
ATOM   4456  CA  MET A 286      52.252  99.173  82.203  1.00 11.26              
ATOM   4457  HA  MET A 286      51.632  98.363  82.590  1.00 11.26              
ATOM   4458  CB  MET A 286      53.468  98.602  81.445  1.00 11.26              
ATOM   4459  HB1 MET A 286      54.196  99.397  81.273  1.00 11.26              
ATOM   4460  HB2 MET A 286      53.129  98.250  80.471  1.00 11.26              
ATOM   4461  CG  MET A 286      54.171  97.428  82.117  1.00 11.26              
ATOM   4462  HG1 MET A 286      53.438  96.630  82.220  1.00 11.26              
ATOM   4463  HG2 MET A 286      54.499  97.734  83.110  1.00 11.26              
ATOM   4464  SD  MET A 286      55.611  96.780  81.202  1.00 11.26              
ATOM   4465  CE  MET A 286      54.845  96.299  79.627  1.00 11.26              
ATOM   4466  HE1 MET A 286      55.567  95.761  79.015  1.00 11.26              
ATOM   4467  HE2 MET A 286      53.985  95.659  79.817  1.00 11.26              
ATOM   4468  HE3 MET A 286      54.520  97.190  79.087  1.00 11.26              
ATOM   4469  C   MET A 286      52.698 100.061  83.371  1.00 11.26              
ATOM   4470  O   MET A 286      52.799  99.591  84.503  1.00 11.26              
ATOM   4471  N   LYS A 287      52.907 101.360  83.095  1.00 10.24              
ATOM   4472  H   LYS A 287      52.872 101.619  82.119  1.00 10.24              
ATOM   4473  CA  LYS A 287      52.890 102.429  84.100  1.00 10.24              
ATOM   4474  HA  LYS A 287      52.145 102.135  84.841  1.00 10.24              
ATOM   4475  CB  LYS A 287      54.257 102.464  84.813  1.00 10.24              
ATOM   4476  HB1 LYS A 287      54.954 103.095  84.259  1.00 10.24              
ATOM   4477  HB2 LYS A 287      54.675 101.456  84.843  1.00 10.24              
ATOM   4478  CG  LYS A 287      54.113 102.950  86.266  1.00 10.24              
ATOM   4479  HG1 LYS A 287      53.280 102.426  86.736  1.00 10.24              
ATOM   4480  HG2 LYS A 287      53.901 104.019  86.281  1.00 10.24              
ATOM   4481  CD  LYS A 287      55.369 102.655  87.097  1.00 10.24              
ATOM   4482  HD1 LYS A 287      55.578 101.583  87.055  1.00 10.24              
ATOM   4483  HD2 LYS A 287      55.176 102.934  88.134  1.00 10.24              
ATOM   4484  CE  LYS A 287      56.569 103.439  86.569  1.00 10.24              
ATOM   4485  HE1 LYS A 287      56.384 104.508  86.700  1.00 10.24              
ATOM   4486  HE2 LYS A 287      56.680 103.242  85.499  1.00 10.24              
ATOM   4487  NZ  LYS A 287      57.823 103.044  87.243  1.00 10.24              
ATOM   4488  HZ1 LYS A 287      58.063 102.077  87.006  1.00 10.24              
ATOM   4489  HZ2 LYS A 287      58.589 103.573  86.831  1.00 10.24              
ATOM   4490  HZ3 LYS A 287      57.791 103.160  88.239  1.00 10.24              
ATOM   4491  C   LYS A 287      52.433 103.796  83.562  1.00 10.24              
ATOM   4492  O   LYS A 287      53.090 104.823  83.706  1.00 10.24              
ATOM   4493  N   ASN A 288      51.253 103.771  82.946  1.00 10.56              
ATOM   4494  H   ASN A 288      50.872 102.840  82.806  1.00 10.56              
ATOM   4495  CA  ASN A 288      50.234 104.831  83.030  1.00 10.56              
ATOM   4496  HA  ASN A 288      49.350 104.416  82.544  1.00 10.56              
ATOM   4497  CB  ASN A 288      49.855 105.049  84.520  1.00 10.56              
ATOM   4498  HB1 ASN A 288      48.841 105.443  84.582  1.00 10.56              
ATOM   4499  HB2 ASN A 288      50.527 105.797  84.942  1.00 10.56              
ATOM   4500  CG  ASN A 288      49.959 103.804  85.400  1.00 10.56              
ATOM   4501  OD1 ASN A 288      50.788 103.720  86.290  1.00 10.56              
ATOM   4502  ND2 ASN A 288      49.207 102.761  85.130  1.00 10.56              
ATOM   4503 1HD2 ASN A 288      48.591 102.750  84.337  1.00 10.56              
ATOM   4504 2HD2 ASN A 288      49.390 101.927  85.662  1.00 10.56              
ATOM   4505  C   ASN A 288      50.475 106.159  82.290  1.00 10.56              
ATOM   4506  O   ASN A 288      49.561 106.975  82.201  1.00 10.56              
ATOM   4507  N   VAL A 289      51.649 106.341  81.694  1.00 10.44              
ATOM   4508  H   VAL A 289      52.354 105.637  81.865  1.00 10.44              
ATOM   4509  CA  VAL A 289      51.890 107.240  80.552  1.00 10.44              
ATOM   4510  HA  VAL A 289      51.006 107.854  80.384  1.00 10.44              
ATOM   4511  CB  VAL A 289      53.056 108.201  80.890  1.00 10.44              
ATOM   4512  HB  VAL A 289      52.742 108.766  81.768  1.00 10.44              
ATOM   4513  CG1 VAL A 289      54.359 107.487  81.269  1.00 10.44              
ATOM   4514 1HG1 VAL A 289      55.133 108.223  81.488  1.00 10.44              
ATOM   4515 2HG1 VAL A 289      54.206 106.879  82.160  1.00 10.44              
ATOM   4516 3HG1 VAL A 289      54.686 106.848  80.454  1.00 10.44              
ATOM   4517  CG2 VAL A 289      53.360 109.243  79.806  1.00 10.44              
ATOM   4518 1HG2 VAL A 289      53.982 110.031  80.230  1.00 10.44              
ATOM   4519 2HG2 VAL A 289      53.905 108.791  78.976  1.00 10.44              
ATOM   4520 3HG2 VAL A 289      52.434 109.689  79.445  1.00 10.44              
ATOM   4521  C   VAL A 289      52.061 106.365  79.303  1.00 10.44              
ATOM   4522  O   VAL A 289      52.002 105.140  79.400  1.00 10.44              
ATOM   4523  N   THR A 290      52.245 106.954  78.125  1.00 10.55              
ATOM   4524  H   THR A 290      52.343 107.956  78.086  1.00 10.55              
ATOM   4525  CA  THR A 290      52.718 106.215  76.946  1.00 10.55              
ATOM   4526  HA  THR A 290      51.994 105.446  76.674  1.00 10.55              
ATOM   4527  CB  THR A 290      52.909 107.166  75.756  1.00 10.55              
ATOM   4528  HB  THR A 290      53.369 106.631  74.925  1.00 10.55              
ATOM   4529  CG2 THR A 290      51.582 107.747  75.269  1.00 10.55              
ATOM   4530 1HG2 THR A 290      51.767 108.377  74.399  1.00 10.55              
ATOM   4531 2HG2 THR A 290      50.915 106.934  74.982  1.00 10.55              
ATOM   4532 3HG2 THR A 290      51.117 108.344  76.052  1.00 10.55              
ATOM   4533  OG1 THR A 290      53.741 108.246  76.129  1.00 10.55              
ATOM   4534  HG1 THR A 290      54.673 107.915  76.141  1.00 10.55              
ATOM   4535  C   THR A 290      54.058 105.532  77.215  1.00 10.55              
ATOM   4536  O   THR A 290      54.790 105.876  78.154  1.00 10.55              
ATOM   4537  N   CYS A 291      54.436 104.605  76.343  1.00 10.37              
ATOM   4538  H   CYS A 291      53.763 104.281  75.650  1.00 10.37              
ATOM   4539  CA  CYS A 291      55.729 103.939  76.444  1.00 10.37              
ATOM   4540  HA  CYS A 291      56.148 104.079  77.436  1.00 10.37              
ATOM   4541  CB  CYS A 291      55.462 102.429  76.278  1.00 10.37              
ATOM   4542  HB1 CYS A 291      54.684 102.111  76.977  1.00 10.37              
ATOM   4543  HB2 CYS A 291      56.372 101.878  76.507  1.00 10.37              
ATOM   4544  SG  CYS A 291      54.979 101.979  74.580  1.00 10.37              
ATOM   4545  HG  CYS A 291      53.753 102.540  74.542  1.00 10.37              
ATOM   4546  C   CYS A 291      56.777 104.385  75.418  1.00 10.37              
ATOM   4547  O   CYS A 291      57.970 104.355  75.717  1.00 10.37              
ATOM   4548  N   GLU A 292      56.325 104.787  74.232  1.00 10.82              
ATOM   4549  H   GLU A 292      55.321 104.790  74.132  1.00 10.82              
ATOM   4550  CA  GLU A 292      57.093 105.120  73.030  1.00 10.82              
ATOM   4551  HA  GLU A 292      56.367 105.207  72.222  1.00 10.82              
ATOM   4552  CB  GLU A 292      57.790 106.502  73.152  1.00 10.82              
ATOM   4553  HB1 GLU A 292      57.999 106.845  72.137  1.00 10.82              
ATOM   4554  HB2 GLU A 292      58.757 106.364  73.640  1.00 10.82              
ATOM   4555  CG  GLU A 292      57.056 107.649  73.859  1.00 10.82              
ATOM   4556  HG1 GLU A 292      55.999 107.631  73.582  1.00 10.82              
ATOM   4557  HG2 GLU A 292      57.474 108.595  73.508  1.00 10.82              
ATOM   4558  CD  GLU A 292      57.225 107.580  75.379  1.00 10.82              
ATOM   4559  OE1 GLU A 292      56.215 107.375  76.084  1.00 10.82              
ATOM   4560  OE2 GLU A 292      58.356 107.653  75.910  1.00 10.82              
ATOM   4561  C   GLU A 292      58.153 104.120  72.514  1.00 10.82              
ATOM   4562  O   GLU A 292      58.915 104.460  71.610  1.00 10.82              
ATOM   4563  N   ASN A 293      58.275 102.918  73.084  1.00 10.21              
ATOM   4564  H   ASN A 293      57.573 102.655  73.763  1.00 10.21              
ATOM   4565  CA  ASN A 293      59.491 102.085  72.965  1.00 10.21              
ATOM   4566  HA  ASN A 293      59.302 101.214  73.595  1.00 10.21              
ATOM   4567  CB  ASN A 293      59.630 101.550  71.520  1.00 10.21              
ATOM   4568  HB1 ASN A 293      60.250 102.230  70.937  1.00 10.21              
ATOM   4569  HB2 ASN A 293      58.644 101.509  71.055  1.00 10.21              
ATOM   4570  CG  ASN A 293      60.215 100.150  71.443  1.00 10.21              
ATOM   4571  OD1 ASN A 293      59.574  99.200  71.030  1.00 10.21              
ATOM   4572  ND2 ASN A 293      61.442  99.954  71.856  1.00 10.21              
ATOM   4573 1HD2 ASN A 293      61.972 100.739  72.219  1.00 10.21              
ATOM   4574 2HD2 ASN A 293      61.795  99.013  71.792  1.00 10.21              
ATOM   4575  C   ASN A 293      60.759 102.735  73.573  1.00 10.21              
ATOM   4576  O   ASN A 293      61.886 102.324  73.294  1.00 10.21              
ATOM   4577  N   GLY A 294      60.570 103.721  74.453  1.00 10.05              
ATOM   4578  H   GLY A 294      59.609 103.995  74.640  1.00 10.05              
ATOM   4579  CA  GLY A 294      61.611 104.563  75.042  1.00 10.05              
ATOM   4580  HA1 GLY A 294      61.149 105.496  75.366  1.00 10.05              
ATOM   4581  HA2 GLY A 294      62.345 104.805  74.272  1.00 10.05              
ATOM   4582  C   GLY A 294      62.364 103.985  76.233  1.00 10.05              
ATOM   4583  O   GLY A 294      63.347 104.575  76.666  1.00 10.05              
ATOM   4584  N   LEU A 295      61.935 102.835  76.763  1.00  9.21              
ATOM   4585  H   LEU A 295      61.119 102.409  76.354  1.00  9.21              
ATOM   4586  CA  LEU A 295      62.677 102.090  77.781  1.00  9.21              
ATOM   4587  HA  LEU A 295      63.738 102.273  77.596  1.00  9.21              
ATOM   4588  CB  LEU A 295      62.382 102.662  79.189  1.00  9.21              
ATOM   4589  HB1 LEU A 295      61.535 102.148  79.645  1.00  9.21              
ATOM   4590  HB2 LEU A 295      62.106 103.712  79.086  1.00  9.21              
ATOM   4591  CG  LEU A 295      63.610 102.604  80.122  1.00  9.21              
ATOM   4592  HG  LEU A 295      64.433 103.143  79.652  1.00  9.21              
ATOM   4593  CD1 LEU A 295      63.288 103.309  81.439  1.00  9.21              
ATOM   4594 1HD1 LEU A 295      64.185 103.343  82.058  1.00  9.21              
ATOM   4595 2HD1 LEU A 295      62.958 104.327  81.239  1.00  9.21              
ATOM   4596 3HD1 LEU A 295      62.510 102.756  81.963  1.00  9.21              
ATOM   4597  CD2 LEU A 295      64.086 101.185  80.443  1.00  9.21              
ATOM   4598 1HD2 LEU A 295      64.887 101.216  81.181  1.00  9.21              
ATOM   4599 2HD2 LEU A 295      63.261 100.589  80.834  1.00  9.21              
ATOM   4600 3HD2 LEU A 295      64.480 100.718  79.544  1.00  9.21              
ATOM   4601  C   LEU A 295      62.467 100.573  77.661  1.00  9.21              
ATOM   4602  O   LEU A 295      61.699  99.957  78.419  1.00  9.21              
ATOM   4603  N   PRO A 296      63.152  99.970  76.670  1.00  9.38              
ATOM   4604  CD  PRO A 296      63.966 100.586  75.631  1.00  9.38              
ATOM   4605  HD1 PRO A 296      64.938 100.855  76.044  1.00  9.38              
ATOM   4606  HD2 PRO A 296      63.489 101.464  75.197  1.00  9.38              
ATOM   4607  CG  PRO A 296      64.133  99.515  74.557  1.00  9.38              
ATOM   4608  HG1 PRO A 296      65.071  99.627  74.013  1.00  9.38              
ATOM   4609  HG2 PRO A 296      63.286  99.560  73.873  1.00  9.38              
ATOM   4610  CB  PRO A 296      64.079  98.200  75.334  1.00  9.38              
ATOM   4611  HB1 PRO A 296      65.086  97.873  75.581  1.00  9.38              
ATOM   4612  HB2 PRO A 296      63.573  97.426  74.755  1.00  9.38              
ATOM   4613  CA  PRO A 296      63.290  98.533  76.606  1.00  9.38              
ATOM   4614  HA  PRO A 296      62.287  98.120  76.496  1.00  9.38              
ATOM   4615  C   PRO A 296      63.933  97.961  77.871  1.00  9.38              
ATOM   4616  O   PRO A 296      64.910  98.485  78.405  1.00  9.38              
ATOM   4617  N   ALA A 297      63.425  96.809  78.277  1.00  9.08              
ATOM   4618  H   ALA A 297      62.567  96.513  77.819  1.00  9.08              
ATOM   4619  CA  ALA A 297      64.111  95.818  79.067  1.00  9.08              
ATOM   4620  HA  ALA A 297      65.180  96.040  79.075  1.00  9.08              
ATOM   4621  CB  ALA A 297      63.624  95.843  80.522  1.00  9.08              
ATOM   4622  HB1 ALA A 297      64.179  95.105  81.102  1.00  9.08              
ATOM   4623  HB2 ALA A 297      63.796  96.833  80.949  1.00  9.08              
ATOM   4624  HB3 ALA A 297      62.565  95.615  80.566  1.00  9.08              
ATOM   4625  C   ALA A 297      63.881  94.462  78.355  1.00  9.08              
ATOM   4626  O   ALA A 297      62.750  93.949  78.216  1.00  9.08              
ATOM   4627  N   VAL A 298      64.998  93.878  77.905  1.00  9.25              
ATOM   4628  H   VAL A 298      65.835  94.437  77.852  1.00  9.25              
ATOM   4629  CA  VAL A 298      65.128  92.434  77.682  1.00  9.25              
ATOM   4630  HA  VAL A 298      64.322  92.190  76.990  1.00  9.25              
ATOM   4631  CB  VAL A 298      66.456  92.146  76.922  1.00  9.25              
ATOM   4632  HB  VAL A 298      66.912  93.099  76.688  1.00  9.25              
ATOM   4633  CG1 VAL A 298      67.566  91.340  77.622  1.00  9.25              
ATOM   4634 1HG1 VAL A 298      68.497  91.421  77.058  1.00  9.25              
ATOM   4635 2HG1 VAL A 298      67.728  91.712  78.634  1.00  9.25              
ATOM   4636 3HG1 VAL A 298      67.321  90.282  77.654  1.00  9.25              
ATOM   4637  CG2 VAL A 298      66.165  91.464  75.580  1.00  9.25              
ATOM   4638 1HG2 VAL A 298      67.085  91.378  75.001  1.00  9.25              
ATOM   4639 2HG2 VAL A 298      65.757  90.466  75.731  1.00  9.25              
ATOM   4640 3HG2 VAL A 298      65.453  92.060  75.009  1.00  9.25              
ATOM   4641  C   VAL A 298      64.924  91.514  78.873  1.00  9.25              
ATOM   4642  O   VAL A 298      64.687  91.971  79.985  1.00  9.25              
ATOM   4643  N   VAL A 299      64.949  90.216  78.568  1.00  9.23              
ATOM   4644  H   VAL A 299      64.980  90.037  77.576  1.00  9.23              
ATOM   4645  CA  VAL A 299      65.323  89.017  79.338  1.00  9.23              
ATOM   4646  HA  VAL A 299      66.410  88.959  79.362  1.00  9.23              
ATOM   4647  CB  VAL A 299      64.869  88.904  80.815  1.00  9.23              
ATOM   4648  HB  VAL A 299      64.949  87.856  81.084  1.00  9.23              
ATOM   4649  CG1 VAL A 299      65.840  89.626  81.751  1.00  9.23              
ATOM   4650 1HG1 VAL A 299      66.737  89.024  81.885  1.00  9.23              
ATOM   4651 2HG1 VAL A 299      66.141  90.594  81.358  1.00  9.23              
ATOM   4652 3HG1 VAL A 299      65.369  89.776  82.717  1.00  9.23              
ATOM   4653  CG2 VAL A 299      63.424  89.280  81.141  1.00  9.23              
ATOM   4654 1HG2 VAL A 299      62.749  88.870  80.393  1.00  9.23              
ATOM   4655 2HG2 VAL A 299      63.162  88.847  82.107  1.00  9.23              
ATOM   4656 3HG2 VAL A 299      63.332  90.352  81.228  1.00  9.23              
ATOM   4657  C   VAL A 299      64.837  87.816  78.539  1.00  9.23              
ATOM   4658  O   VAL A 299      63.629  87.609  78.400  1.00  9.23              
ATOM   4659  N   SER A 300      65.765  87.017  78.011  1.00  9.18              
ATOM   4660  H   SER A 300      66.740  87.260  78.102  1.00  9.18              
ATOM   4661  CA  SER A 300      65.481  85.598  77.781  1.00  9.18              
ATOM   4662  HA  SER A 300      64.694  85.498  77.034  1.00  9.18              
ATOM   4663  CB  SER A 300      66.744  84.889  77.281  1.00  9.18              
ATOM   4664  HB1 SER A 300      66.536  83.828  77.140  1.00  9.18              
ATOM   4665  HB2 SER A 300      67.540  84.995  78.020  1.00  9.18              
ATOM   4666  OG  SER A 300      67.154  85.453  76.047  1.00  9.18              
ATOM   4667  HG  SER A 300      67.960  85.016  75.758  1.00  9.18              
ATOM   4668  C   SER A 300      65.004  84.970  79.091  1.00  9.18              
ATOM   4669  O   SER A 300      65.148  85.547  80.166  1.00  9.18              
ATOM   4670  N   CYS A 301      64.461  83.766  79.043  1.00  9.47              
ATOM   4671  H   CYS A 301      64.372  83.311  78.149  1.00  9.47              
ATOM   4672  CA  CYS A 301      64.416  82.947  80.252  1.00  9.47              
ATOM   4673  HA  CYS A 301      64.272  83.564  81.141  1.00  9.47              
ATOM   4674  CB  CYS A 301      63.182  82.033  80.119  1.00  9.47              
ATOM   4675  HB1 CYS A 301      63.083  81.389  80.994  1.00  9.47              
ATOM   4676  HB2 CYS A 301      63.276  81.415  79.224  1.00  9.47              
ATOM   4677  SG  CYS A 301      61.693  83.072  80.006  1.00  9.47              
ATOM   4678  HG  CYS A 301      62.232  83.986  79.189  1.00  9.47              
ATOM   4679  C   CYS A 301      65.743  82.218  80.422  1.00  9.47              
ATOM   4680  O   CYS A 301      66.764  82.631  79.863  1.00  9.47              
ATOM   4681  N   VAL A 302      65.716  81.123  81.182  1.00  9.89              
ATOM   4682  H   VAL A 302      64.845  80.843  81.600  1.00  9.89              
ATOM   4683  CA  VAL A 302      66.882  80.266  81.380  1.00  9.89              
ATOM   4684  HA  VAL A 302      67.563  80.835  82.010  1.00  9.89              
ATOM   4685  CB  VAL A 302      66.545  78.967  82.150  1.00  9.89              
ATOM   4686  HB  VAL A 302      67.484  78.466  82.387  1.00  9.89              
ATOM   4687  CG1 VAL A 302      65.829  79.264  83.471  1.00  9.89              
ATOM   4688 1HG1 VAL A 302      65.735  78.346  84.052  1.00  9.89              
ATOM   4689 2HG1 VAL A 302      66.407  79.972  84.056  1.00  9.89              
ATOM   4690 3HG1 VAL A 302      64.835  79.673  83.297  1.00  9.89              
ATOM   4691  CG2 VAL A 302      65.672  77.974  81.369  1.00  9.89              
ATOM   4692 1HG2 VAL A 302      66.231  77.572  80.524  1.00  9.89              
ATOM   4693 2HG2 VAL A 302      65.391  77.139  82.011  1.00  9.89              
ATOM   4694 3HG2 VAL A 302      64.773  78.467  81.003  1.00  9.89              
ATOM   4695  C   VAL A 302      67.568  79.944  80.049  1.00  9.89              
ATOM   4696  O   VAL A 302      66.887  79.656  79.055  1.00  9.89              
ATOM   4697  N   PRO A 303      68.907  80.022  79.991  1.00  9.81              
ATOM   4698  CD  PRO A 303      69.810  80.262  81.115  1.00  9.81              
ATOM   4699  HD1 PRO A 303      69.753  79.460  81.852  1.00  9.81              
ATOM   4700  HD2 PRO A 303      69.573  81.218  81.584  1.00  9.81              
ATOM   4701  CG  PRO A 303      71.213  80.347  80.527  1.00  9.81              
ATOM   4702  HG1 PRO A 303      71.658  79.352  80.472  1.00  9.81              
ATOM   4703  HG2 PRO A 303      71.848  81.029  81.093  1.00  9.81              
ATOM   4704  CB  PRO A 303      70.925  80.875  79.126  1.00  9.81              
ATOM   4705  HB1 PRO A 303      71.756  80.694  78.451  1.00  9.81              
ATOM   4706  HB2 PRO A 303      70.731  81.948  79.184  1.00  9.81              
ATOM   4707  CA  PRO A 303      69.625  80.146  78.732  1.00  9.81              
ATOM   4708  HA  PRO A 303      69.061  80.794  78.060  1.00  9.81              
ATOM   4709  C   PRO A 303      69.846  78.806  78.010  1.00  9.81              
ATOM   4710  O   PRO A 303      70.979  78.407  77.723  1.00  9.81              
ATOM   4711  N   GLY A 304      68.765  78.094  77.713  1.00 10.32              
ATOM   4712  H   GLY A 304      67.868  78.508  77.950  1.00 10.32              
ATOM   4713  CA  GLY A 304      68.773  76.691  77.319  1.00 10.32              
ATOM   4714  HA1 GLY A 304      67.863  76.227  77.697  1.00 10.32              
ATOM   4715  HA2 GLY A 304      69.613  76.194  77.804  1.00 10.32              
ATOM   4716  C   GLY A 304      68.861  76.391  75.835  1.00 10.32              
ATOM   4717  O   GLY A 304      68.034  75.657  75.305  1.00 10.32              
ATOM   4718  N   GLN A 305      69.877  76.928  75.172  1.00 10.11              
ATOM   4719  H   GLN A 305      70.522  77.507  75.692  1.00 10.11              
ATOM   4720  CA  GLN A 305      70.281  76.458  73.848  1.00 10.11              
ATOM   4721  HA  GLN A 305      69.487  76.662  73.129  1.00 10.11              
ATOM   4722  CB  GLN A 305      71.548  77.269  73.465  1.00 10.11              
ATOM   4723  HB1 GLN A 305      72.289  77.114  74.251  1.00 10.11              
ATOM   4724  HB2 GLN A 305      71.291  78.330  73.461  1.00 10.11              
ATOM   4725  CG  GLN A 305      72.212  76.932  72.110  1.00 10.11              
ATOM   4726  HG1 GLN A 305      71.511  77.162  71.308  1.00 10.11              
ATOM   4727  HG2 GLN A 305      72.447  75.870  72.062  1.00 10.11              
ATOM   4728  CD  GLN A 305      73.524  77.698  71.881  1.00 10.11              
ATOM   4729  OE1 GLN A 305      74.322  77.891  72.787  1.00 10.11              
ATOM   4730  NE2 GLN A 305      73.779  78.168  70.680  1.00 10.11              
ATOM   4731 1HE2 GLN A 305      73.174  78.008  69.895  1.00 10.11              
ATOM   4732 2HE2 GLN A 305      74.614  78.718  70.538  1.00 10.11              
ATOM   4733  C   GLN A 305      70.604  74.959  73.860  1.00 10.11              
ATOM   4734  O   GLN A 305      71.250  74.432  74.769  1.00 10.11              
ATOM   4735  N   VAL A 306      70.252  74.318  72.754  1.00 10.00              
ATOM   4736  H   VAL A 306      69.712  74.822  72.061  1.00 10.00              
ATOM   4737  CA  VAL A 306      70.877  73.105  72.242  1.00 10.00              
ATOM   4738  HA  VAL A 306      71.820  72.934  72.764  1.00 10.00              
ATOM   4739  CB  VAL A 306      69.981  71.862  72.460  1.00 10.00              
ATOM   4740  HB  VAL A 306      69.910  71.699  73.536  1.00 10.00              
ATOM   4741  CG1 VAL A 306      68.550  72.018  71.924  1.00 10.00              
ATOM   4742 1HG1 VAL A 306      67.986  71.106  72.115  1.00 10.00              
ATOM   4743 2HG1 VAL A 306      68.052  72.848  72.426  1.00 10.00              
ATOM   4744 3HG1 VAL A 306      68.567  72.206  70.849  1.00 10.00              
ATOM   4745  CG2 VAL A 306      70.588  70.597  71.843  1.00 10.00              
ATOM   4746 1HG2 VAL A 306      70.003  69.726  72.134  1.00 10.00              
ATOM   4747 2HG2 VAL A 306      70.594  70.659  70.753  1.00 10.00              
ATOM   4748 3HG2 VAL A 306      71.608  70.454  72.201  1.00 10.00              
ATOM   4749  C   VAL A 306      71.167  73.393  70.777  1.00 10.00              
ATOM   4750  O   VAL A 306      70.440  74.131  70.114  1.00 10.00              
ATOM   4751  N   PHE A 307      72.284  72.863  70.305  1.00 10.07              
ATOM   4752  H   PHE A 307      72.795  72.214  70.886  1.00 10.07              
ATOM   4753  CA  PHE A 307      72.829  73.060  68.971  1.00 10.07              
ATOM   4754  HA  PHE A 307      72.054  73.365  68.274  1.00 10.07              
ATOM   4755  CB  PHE A 307      73.947  74.121  69.008  1.00 10.07              
ATOM   4756  HB1 PHE A 307      74.644  73.891  69.816  1.00 10.07              
ATOM   4757  HB2 PHE A 307      73.506  75.096  69.221  1.00 10.07              
ATOM   4758  CG  PHE A 307      74.724  74.195  67.707  1.00 10.07              
ATOM   4759  CD1 PHE A 307      74.332  75.097  66.703  1.00 10.07              
ATOM   4760  HD1 PHE A 307      73.538  75.803  66.898  1.00 10.07              
ATOM   4761  CE1 PHE A 307      74.958  75.062  65.445  1.00 10.07              
ATOM   4762  HE1 PHE A 307      74.670  75.754  64.670  1.00 10.07              
ATOM   4763  CZ  PHE A 307      75.958  74.112  65.181  1.00 10.07              
ATOM   4764  HZ  PHE A 307      76.407  74.042  64.203  1.00 10.07              
ATOM   4765  CE2 PHE A 307      76.410  73.273  66.207  1.00 10.07              
ATOM   4766  HE2 PHE A 307      77.224  72.592  66.015  1.00 10.07              
ATOM   4767  CD2 PHE A 307      75.802  73.317  67.472  1.00 10.07              
ATOM   4768  HD2 PHE A 307      76.140  72.645  68.249  1.00 10.07              
ATOM   4769  C   PHE A 307      73.360  71.688  68.583  1.00 10.07              
ATOM   4770  O   PHE A 307      74.249  71.233  69.305  1.00 10.07              
ATOM   4771  N   SER A 308      72.812  70.994  67.571  1.00  9.93              
ATOM   4772  H   SER A 308      72.139  71.411  66.934  1.00  9.93              
ATOM   4773  CA  SER A 308      73.022  69.528  67.572  1.00  9.93              
ATOM   4774  HA  SER A 308      73.941  69.320  68.119  1.00  9.93              
ATOM   4775  CB  SER A 308      71.913  68.840  68.395  1.00  9.93              
ATOM   4776  HB1 SER A 308      71.640  67.881  67.954  1.00  9.93              
ATOM   4777  HB2 SER A 308      71.022  69.469  68.421  1.00  9.93              
ATOM   4778  OG  SER A 308      72.384  68.592  69.704  1.00  9.93              
ATOM   4779  HG  SER A 308      73.041  67.874  69.627  1.00  9.93              
ATOM   4780  C   SER A 308      73.240  68.827  66.217  1.00  9.93              
ATOM   4781  O   SER A 308      72.406  68.045  65.750  1.00  9.93              
ATOM   4782  N   PRO A 309      74.430  69.021  65.632  1.00 10.15              
ATOM   4783  CD  PRO A 309      75.456  69.977  66.025  1.00 10.15              
ATOM   4784  HD1 PRO A 309      75.721  69.876  67.076  1.00 10.15              
ATOM   4785  HD2 PRO A 309      75.091  70.982  65.832  1.00 10.15              
ATOM   4786  CG  PRO A 309      76.666  69.680  65.155  1.00 10.15              
ATOM   4787  HG1 PRO A 309      77.305  68.982  65.691  1.00 10.15              
ATOM   4788  HG2 PRO A 309      77.221  70.582  64.906  1.00 10.15              
ATOM   4789  CB  PRO A 309      76.048  69.024  63.918  1.00 10.15              
ATOM   4790  HB1 PRO A 309      76.734  68.377  63.388  1.00 10.15              
ATOM   4791  HB2 PRO A 309      75.710  69.802  63.231  1.00 10.15              
ATOM   4792  CA  PRO A 309      74.842  68.265  64.451  1.00 10.15              
ATOM   4793  HA  PRO A 309      74.033  68.325  63.714  1.00 10.15              
ATOM   4794  C   PRO A 309      75.089  66.769  64.759  1.00 10.15              
ATOM   4795  O   PRO A 309      74.621  65.881  64.023  1.00 10.15              
ATOM   4796  N   ASP A 310      75.737  66.468  65.883  1.00 10.10              
ATOM   4797  H   ASP A 310      76.360  67.225  66.152  1.00 10.10              
ATOM   4798  CA  ASP A 310      75.220  65.630  66.994  1.00 10.10              
ATOM   4799  HA  ASP A 310      74.158  65.386  66.823  1.00 10.10              
ATOM   4800  CB  ASP A 310      76.020  64.322  67.178  1.00 10.10              
ATOM   4801  HB1 ASP A 310      77.078  64.544  67.073  1.00 10.10              
ATOM   4802  HB2 ASP A 310      75.761  63.631  66.387  1.00 10.10              
ATOM   4803  CG  ASP A 310      75.779  63.666  68.547  1.00 10.10              
ATOM   4804  OD1 ASP A 310      74.639  63.235  68.838  1.00 10.10              
ATOM   4805  OD2 ASP A 310      76.731  63.573  69.365  1.00 10.10              
ATOM   4806  C   ASP A 310      75.345  66.485  68.252  1.00 10.10              
ATOM   4807  O   ASP A 310      74.373  66.686  69.020  1.00 10.10              
ATOM   4808  N   GLY A 311      76.541  67.047  68.487  1.00 10.68              
ATOM   4809  H   GLY A 311      77.213  66.907  67.764  1.00 10.68              
ATOM   4810  CA  GLY A 311      77.046  67.127  69.840  1.00 10.68              
ATOM   4811  HA1 GLY A 311      77.806  66.356  69.922  1.00 10.68              
ATOM   4812  HA2 GLY A 311      76.286  66.813  70.540  1.00 10.68              
ATOM   4813  C   GLY A 311      77.670  68.399  70.305  1.00 10.68              
ATOM   4814  O   GLY A 311      78.870  68.623  70.074  1.00 10.68              
ATOM   4815  N   PRO A 312      76.936  69.206  71.071  1.00 10.10              
ATOM   4816  CD  PRO A 312      75.503  69.112  71.333  1.00 10.10              
ATOM   4817  HD1 PRO A 312      75.260  68.223  71.915  1.00 10.10              
ATOM   4818  HD2 PRO A 312      74.948  69.125  70.396  1.00 10.10              
ATOM   4819  CG  PRO A 312      75.152  70.362  72.161  1.00 10.10              
ATOM   4820  HG1 PRO A 312      75.090  70.085  73.212  1.00 10.10              
ATOM   4821  HG2 PRO A 312      74.216  70.808  71.829  1.00 10.10              
ATOM   4822  CB  PRO A 312      76.345  71.289  71.921  1.00 10.10              
ATOM   4823  HB1 PRO A 312      76.501  71.974  72.753  1.00 10.10              
ATOM   4824  HB2 PRO A 312      76.204  71.836  70.990  1.00 10.10              
ATOM   4825  CA  PRO A 312      77.527  70.315  71.749  1.00 10.10              
ATOM   4826  HA  PRO A 312      78.281  70.796  71.131  1.00 10.10              
ATOM   4827  C   PRO A 312      78.099  69.951  73.116  1.00 10.10              
ATOM   4828  O   PRO A 312      77.448  69.357  73.984  1.00 10.10              
ATOM   4829  N   SER A 313      79.298  70.460  73.362  1.00  9.44              
ATOM   4830  H   SER A 313      79.816  70.922  72.627  1.00  9.44              
ATOM   4831  CA  SER A 313      79.875  70.550  74.699  1.00  9.44              
ATOM   4832  HA  SER A 313      79.891  69.567  75.169  1.00  9.44              
ATOM   4833  CB  SER A 313      81.313  71.062  74.534  1.00  9.44              
ATOM   4834  HB1 SER A 313      81.923  70.301  74.044  1.00  9.44              
ATOM   4835  HB2 SER A 313      81.740  71.303  75.509  1.00  9.44              
ATOM   4836  OG  SER A 313      81.264  72.225  73.714  1.00  9.44              
ATOM   4837  HG  SER A 313      82.025  72.820  73.943  1.00  9.44              
ATOM   4838  C   SER A 313      79.178  71.528  75.646  1.00  9.44              
ATOM   4839  O   SER A 313      79.120  71.301  76.855  1.00  9.44              
ATOM   4840  N   ARG A 314      78.630  72.608  75.081  1.00 10.01              
ATOM   4841  H   ARG A 314      78.889  72.756  74.115  1.00 10.01              
ATOM   4842  CA  ARG A 314      77.643  73.530  75.656  1.00 10.01              
ATOM   4843  HA  ARG A 314      77.320  74.192  74.852  1.00 10.01              
ATOM   4844  CB  ARG A 314      76.404  72.696  76.093  1.00 10.01              
ATOM   4845  HB1 ARG A 314      76.684  71.997  76.880  1.00 10.01              
ATOM   4846  HB2 ARG A 314      76.077  72.104  75.235  1.00 10.01              
ATOM   4847  CG  ARG A 314      75.196  73.504  76.600  1.00 10.01              
ATOM   4848  HG1 ARG A 314      74.940  74.241  75.837  1.00 10.01              
ATOM   4849  HG2 ARG A 314      75.451  74.035  77.519  1.00 10.01              
ATOM   4850  CD  ARG A 314      73.955  72.621  76.845  1.00 10.01              
ATOM   4851  HD1 ARG A 314      73.888  71.872  76.054  1.00 10.01              
ATOM   4852  HD2 ARG A 314      73.078  73.262  76.741  1.00 10.01              
ATOM   4853  NE  ARG A 314      73.930  71.937  78.167  1.00 10.01              
ATOM   4854  HE  ARG A 314      74.726  71.368  78.442  1.00 10.01              
ATOM   4855  CZ  ARG A 314      72.933  71.947  79.045  1.00 10.01              
ATOM   4856  NH1 ARG A 314      71.904  72.738  78.930  1.00 10.01              
ATOM   4857 1HH1 ARG A 314      71.820  73.314  78.117  1.00 10.01              
ATOM   4858 2HH1 ARG A 314      71.207  72.725  79.659  1.00 10.01              
ATOM   4859  NH2 ARG A 314      72.901  71.183  80.092  1.00 10.01              
ATOM   4860 1HH2 ARG A 314      73.531  70.387  80.198  1.00 10.01              
ATOM   4861 2HH2 ARG A 314      72.171  71.287  80.787  1.00 10.01              
ATOM   4862  C   ARG A 314      78.104  74.470  76.762  1.00 10.01              
ATOM   4863  O   ARG A 314      77.720  75.630  76.746  1.00 10.01              
ATOM   4864  N   PHE A 315      78.876  73.977  77.718  1.00 10.51              
ATOM   4865  H   PHE A 315      79.091  72.990  77.616  1.00 10.51              
ATOM   4866  CA  PHE A 315      79.580  74.686  78.781  1.00 10.51              
ATOM   4867  HA  PHE A 315      79.359  74.156  79.701  1.00 10.51              
ATOM   4868  CB  PHE A 315      81.080  74.466  78.500  1.00 10.51              
ATOM   4869  HB1 PHE A 315      81.340  75.011  77.593  1.00 10.51              
ATOM   4870  HB2 PHE A 315      81.231  73.409  78.275  1.00 10.51              
ATOM   4871  CG  PHE A 315      82.088  74.812  79.583  1.00 10.51              
ATOM   4872  CD1 PHE A 315      81.760  74.787  80.957  1.00 10.51              
ATOM   4873  HD1 PHE A 315      80.764  74.542  81.289  1.00 10.51              
ATOM   4874  CE1 PHE A 315      82.749  75.052  81.923  1.00 10.51              
ATOM   4875  HE1 PHE A 315      82.498  75.027  82.973  1.00 10.51              
ATOM   4876  CZ  PHE A 315      84.072  75.318  81.526  1.00 10.51              
ATOM   4877  HZ  PHE A 315      84.841  75.495  82.268  1.00 10.51              
ATOM   4878  CE2 PHE A 315      84.405  75.319  80.162  1.00 10.51              
ATOM   4879  HE2 PHE A 315      85.428  75.483  79.853  1.00 10.51              
ATOM   4880  CD2 PHE A 315      83.418  75.065  79.195  1.00 10.51              
ATOM   4881  HD2 PHE A 315      83.693  75.034  78.145  1.00 10.51              
ATOM   4882  C   PHE A 315      79.192  76.157  79.046  1.00 10.51              
ATOM   4883  O   PHE A 315      79.912  77.086  78.681  1.00 10.51              
ATOM   4884  N   ARG A 316      78.057  76.357  79.728  1.00 10.89              
ATOM   4885  H   ARG A 316      77.516  75.539  79.964  1.00 10.89              
ATOM   4886  CA  ARG A 316      77.438  77.663  80.016  1.00 10.89              
ATOM   4887  HA  ARG A 316      78.131  78.462  79.747  1.00 10.89              
ATOM   4888  CB  ARG A 316      76.168  77.845  79.141  1.00 10.89              
ATOM   4889  HB1 ARG A 316      75.516  78.597  79.589  1.00 10.89              
ATOM   4890  HB2 ARG A 316      75.618  76.902  79.124  1.00 10.89              
ATOM   4891  CG  ARG A 316      76.465  78.309  77.699  1.00 10.89              
ATOM   4892  HG1 ARG A 316      77.465  77.988  77.415  1.00 10.89              
ATOM   4893  HG2 ARG A 316      76.467  79.399  77.663  1.00 10.89              
ATOM   4894  CD  ARG A 316      75.468  77.757  76.661  1.00 10.89              
ATOM   4895  HD1 ARG A 316      75.328  76.688  76.826  1.00 10.89              
ATOM   4896  HD2 ARG A 316      75.914  77.867  75.671  1.00 10.89              
ATOM   4897  NE  ARG A 316      74.152  78.433  76.697  1.00 10.89              
ATOM   4898  HE  ARG A 316      73.494  78.171  77.415  1.00 10.89              
ATOM   4899  CZ  ARG A 316      73.758  79.411  75.900  1.00 10.89              
ATOM   4900  NH1 ARG A 316      74.453  79.873  74.907  1.00 10.89              
ATOM   4901 1HH1 ARG A 316      75.117  79.285  74.427  1.00 10.89              
ATOM   4902 2HH1 ARG A 316      74.034  80.668  74.418  1.00 10.89              
ATOM   4903  NH2 ARG A 316      72.600  79.962  76.078  1.00 10.89              
ATOM   4904 1HH2 ARG A 316      71.956  79.600  76.762  1.00 10.89              
ATOM   4905 2HH2 ARG A 316      72.375  80.762  75.479  1.00 10.89              
ATOM   4906  C   ARG A 316      77.149  77.837  81.498  1.00 10.89              
ATOM   4907  O   ARG A 316      76.013  77.663  81.940  1.00 10.89              
ATOM   4908  N   LYS A 317      78.183  78.170  82.291  1.00 10.64              
ATOM   4909  H   LYS A 317      79.089  78.326  81.876  1.00 10.64              
ATOM   4910  CA  LYS A 317      77.966  78.547  83.697  1.00 10.64              
ATOM   4911  HA  LYS A 317      77.071  77.998  83.948  1.00 10.64              
ATOM   4912  CB  LYS A 317      78.983  78.029  84.730  1.00 10.64              
ATOM   4913  HB1 LYS A 317      79.133  78.791  85.497  1.00 10.64              
ATOM   4914  HB2 LYS A 317      79.948  77.853  84.252  1.00 10.64              
ATOM   4915  CG  LYS A 317      78.510  76.736  85.450  1.00 10.64              
ATOM   4916  HG1 LYS A 317      79.164  76.595  86.309  1.00 10.64              
ATOM   4917  HG2 LYS A 317      78.688  75.894  84.780  1.00 10.64              
ATOM   4918  CD  LYS A 317      77.033  76.633  85.939  1.00 10.64              
ATOM   4919  HD1 LYS A 317      76.968  75.845  86.690  1.00 10.64              
ATOM   4920  HD2 LYS A 317      76.416  76.320  85.095  1.00 10.64              
ATOM   4921  CE  LYS A 317      76.459  77.940  86.518  1.00 10.64              
ATOM   4922  HE1 LYS A 317      76.736  78.758  85.856  1.00 10.64              
ATOM   4923  HE2 LYS A 317      76.939  78.157  87.471  1.00 10.64              
ATOM   4924  NZ  LYS A 317      74.971  77.959  86.661  1.00 10.64              
ATOM   4925  HZ1 LYS A 317      74.670  78.930  86.770  1.00 10.64              
ATOM   4926  HZ2 LYS A 317      74.501  77.609  85.837  1.00 10.64              
ATOM   4927  HZ3 LYS A 317      74.632  77.461  87.480  1.00 10.64              
ATOM   4928  C   LYS A 317      77.459  79.972  83.889  1.00 10.64              
ATOM   4929  O   LYS A 317      78.179  80.861  84.320  1.00 10.64
[truncated: 558,909 more chars]
