# Supplementary material for: Redox Potentials of Disulfide Bonds in LOXL2 Studied by Nonequilibrium Alchemical Simulation
Source: Front Chem. 2021 Dec 14;9:797036. doi: 10.3389/fchem.2021.797036 (PMC8713139; doi:10.3389/fchem.2021.797036)
Supplement: Supplementary file 2 [file DataSheet2.ZIP › Raw Date for Redox potential LOXL2-797036/Figure S2/FEP_backward_snapshot200.xvg]

# This file was created Tue Jul 27 23:52:50 2021
# by the following command:
# /public3/soft/gromacs/4.5.5/bin/mdrun -s FEP_b.tpr -v -deffnm FEP_b
#
# mdrun is part of G R O M A C S:
#
# Giant Rising Ordinary Mutants for A Clerical Setup
#
@    title "dH/d\xl\f{}"
@    xaxis  label "Time (ps)"
@    yaxis  label "dH/d\xl\f{} (kJ/mol [\xl\f{}]\S-1\N)"
@TYPE xy
@ subtitle "T = 300 (K)"
0	-133.526
0.04	-62.2953
0.08	114.751
0.12	28.6814
0.16	-121.545
0.2	-122.567
0.24	-9.16453
0.28	99.2663
0.32	94.2811
0.36	9.63019
0.4	-56.2133
0.44	-167.658
0.48	24.6491
0.52	139.932
0.56	152.232
0.6	82.0118
0.64	-63.4242
0.68	-54.9422
0.72	78.1795
0.76	111.073
0.8	169.714
0.84	-46.4555
0.88	-104.802
0.92	68.868
0.96	259.809
1	81.5473
1.04	-78.1269
1.08	-67.2995
1.12	11.6906
1.16	-149.266
1.2	76.7256
1.24	59.1128
1.28	-230.763
1.32	121.031
1.36	-37.0254
1.4	-138.242
1.44	102.253
1.48	-123.495
1.52	155.812
1.56	-95.4495
1.6	-69.8036
1.64	245.511
1.68	133.723
1.72	-144.792
1.76	104.578
1.8	115.461
1.84	-64.4341
1.88	257.707
1.92	133.517
1.96	-156.288
2	164.848
2.04	-67.7385
2.08	-6.0896
2.12	-61.1737
2.16	47.9466
2.2	39.101
2.24	-54.401
2.28	24.097
2.32	73.9998
2.36	-61.937
2.4	-159.894
2.44	72.4333
2.48	108.77
2.52	-131.209
2.56	3.94122
2.6	134.978
2.64	144.336
2.68	62.1922
2.72	-116.277
2.76	-16.7844
2.8	80.9392
2.84	62.5909
2.88	43.1219
2.92	-122.19
2.96	-6.58163
3	204.235
3.04	38.4831
3.08	-136.872
3.12	24.634
3.16	13.4968
3.2	6.88986
3.24	72.8418
3.28	-56.6116
3.32	0.613738
3.36	144.202
3.4	-29.5038
3.44	-121.849
3.48	-32.5081
3.52	95.6949
3.56	29.5003
3.6	-137.485
3.64	-17.4652
3.68	75.7582
3.72	-6.60707
3.76	-83.4374
3.8	41.0517
3.84	27.5854
3.88	-23.8895
3.92	-92.8521
3.96	-71.4844
4	-11.0681
4.04	-34.0669
4.08	-137.182
4.12	-97.9165
4.16	-94.3574
4.2	-138.289
4.24	-40.2774
4.28	41.7036
4.32	-60.4872
4.36	-96.4466
4.4	-74.1443
4.44	-14.0217
4.48	-225.262
4.52	-170.816
4.56	13.475
4.6	-92.3711
4.64	-66.4108
4.68	8.24829
4.72	-50.1442
4.76	-51.5714
4.8	67.4897
4.84	63.2994
4.88	-87.1361
4.92	-78.6231
4.96	23.2574
5	33.966
5.04	-59.0756
5.08	-20.2339
5.12	19.5392
5.16	-44.2756
5.2	-74.6347
5.24	-106.969
5.28	-55.6144
5.32	-87.8134
5.36	-212.756
5.4	-19.6549
5.44	-10.6298
5.48	-93.1332
5.52	-38.3092
5.56	-32.4985
5.6	-55.2096
5.64	-134.196
5.68	-24.9055
5.72	-23.0293
5.76	-9.92054
5.8	-22.21
5.84	-26.3219
5.88	-68.6861
5.92	-50.2801
5.96	-14.0792
6	-61.6986
6.04	-44.7322
6.08	27.6275
6.12	-20.4372
6.16	-48.2706
6.2	10.8826
6.24	5.89012
6.28	-69.551
6.32	-0.534771
6.36	53.7043
6.4	-59.2818
6.44	-62.1943
6.48	6.2422
6.52	-54.951
6.56	-72.606
6.6	-232.863
6.64	-155.783
6.68	-93.2105
6.72	-84.0479
6.76	-56.8776
6.8	-57.5919
6.84	-75.1275
6.88	-64.7265
6.92	-54.8608
6.96	-120.892
7	-90.3884
7.04	-77.6895
7.08	-58.3517
7.12	-48.6655
7.16	-71.5966
7.2	-121.311
7.24	-59.5718
7.28	-64.8469
7.32	-82.2824
7.36	-57.4003
7.4	-23.6101
7.44	-83.2526
7.48	-83.4873
7.52	-26.9581
7.56	-38.5352
7.6	-72.4636
7.64	-45.6527
7.68	-85.4419
7.72	-74.3842
7.76	-21.0701
7.8	-150.889
7.84	-99.1437
7.88	-41.1479
7.92	15.6673
7.96	-65.4004
8	-35.0185
8.04	-19.2646
8.08	-68.81
8.12	-112.401
8.16	-19.3668
8.2	-65.5515
8.24	-41.0174
8.28	-41.7299
8.32	-24.8476
8.36	-21.4709
8.4	-127.331
8.44	5.13285
8.48	13.5119
8.52	-34.768
8.56	24.8716
8.6	-112.059
8.64	-90.5812
8.68	-64.9113
8.72	-35.9366
8.76	-101.55
8.8	-84.384
8.84	-82.1796
8.88	-117.569
8.92	-15.1017
8.96	-99.7227
9	-39.5851
9.04	-32.4358
9.08	-44.4555
9.12	-52.9772
9.16	-68.3367
9.2	-99.473
9.24	-102.571
9.28	-113.344
9.32	-114.512
9.36	-133.432
9.4	-72.133
9.44	-63.585
9.48	-122.716
9.52	-92.3703
9.56	-12.8319
9.6	-20.7513
9.64	-110.27
9.68	-80.3297
9.72	-57.5801
9.76	-101.779
9.8	-44.6012
9.84	-33.5863
9.88	-30.6105
9.92	-1.86964
9.96	-48.0743
10	-133.686
10.04	-7.28787
10.08	25.5226
10.12	-38.2319
10.16	-5.50246
10.2	11.7823
10.24	-15.7002
10.28	-29.7794
10.32	-76.9746
10.36	-34.1862
10.4	4.75816
10.44	-67.5265
10.48	-19.4065
10.52	-47.1864
10.56	10.9027
10.6	-0.427643
10.64	-89.7631
10.68	6.03829
10.72	26.4201
10.76	-33.998
10.8	28.5376
10.84	-7.72122
10.88	-49.8105
10.92	-50.0959
10.96	1.71925
11	-132.915
11.04	-112.723
11.08	-202.221
11.12	-99.6393
11.16	-48.6306
11.2	-100.539
11.24	-133.674
11.28	-67.207
11.32	-95.5443
11.36	-18.8949
11.4	-72.6895
11.44	-66.3241
11.48	1.55654
11.52	-32.3204
11.56	-30.5367
11.6	-43.6072
11.64	-101.536
11.68	-145.389
11.72	-71.2753
11.76	-19.2213
11.8	-71.5677
11.84	-80.3053
11.88	-71.8668
11.92	-81.3836
11.96	-80.358
12	-69.8769
12.04	-70.4855
12.08	-11.6009
12.12	-32.4886
12.16	-28.8317
12.2	-113.236
12.24	-127.278
12.28	-93.2582
12.32	-94.6574
12.36	-89.7299
12.4	-137.992
12.44	1.37547
12.48	-20.8156
12.52	61.8294
12.56	-44.873
12.6	-22.8026
12.64	-33.6248
12.68	-67.8613
12.72	-15.6256
12.76	-10.7783
12.8	51.5345
12.84	-93.1627
12.88	-6.78955
12.92	-59.3745
12.96	49.4743
13	-71.6803
13.04	-66.7775
13.08	-57.351
13.12	24.2738
13.16	-58.4865
13.2	-65.6173
13.24	-28.2428
13.28	0.383317
13.32	-73.2656
13.36	-1.47683
13.4	-60.2638
13.44	-4.21904
13.48	-29.6006
13.52	-56.7908
13.56	-32.0548
13.6	-6.95551
13.64	-95.7921
13.68	-12.6627
13.72	-28.4906
13.76	-109.829
13.8	-117.702
13.84	-234.023
13.88	-47.5865
13.92	-146.775
13.96	-69.4142
14	-28.1883
14.04	-0.177069
14.08	-124.633
14.12	-43.6768
14.16	-101.174
14.2	-10.5101
14.24	-80.4805
14.28	-14.5803
14.32	-100.607
14.36	-38.9859
14.4	-23.2087
14.44	-50.36
14.48	-115.199
14.52	-99.7997
14.56	-65.5705
14.6	-55.7877
14.64	-70.264
14.68	-60.4439
14.72	-91.3477
14.76	3.93101
14.8	-57.1049
14.84	-57.5795
14.88	10.749
14.92	-56.2385
14.96	-3.24463
15	-47.4024
15.04	-33.5962
15.08	-104.816
15.12	-47.971
15.16	-31.2881
15.2	-5.94528
15.24	-22.5624
15.28	-44.563
15.32	-76.2782
15.36	-116.167
15.4	-178.419
15.44	-88.747
15.48	-36.3011
15.52	-22.5592
15.56	2.51843
15.6	-45.7127
15.64	-68.6138
15.68	-140.839
15.72	-67.5651
15.76	20.1515
15.8	-56.0318
15.84	13.1032
15.88	-16.5686
15.92	28.0244
15.96	-21.2067
16	9.54998
16.04	-26.6038
16.08	15.5405
16.12	-40.6349
16.16	-27.4488
16.2	-48.1539
16.24	-58.0016
16.28	-117.021
16.32	-53.1995
16.36	-77.0847
16.4	3.62086
16.44	-28.4027
16.48	-92.4768
16.52	-64.1406
16.56	-58.4452
16.6	-107.073
16.64	-93.3259
16.68	-168.288
16.72	-125.276
16.76	-137.226
16.8	-40.8905
16.84	-38.5254
16.88	-125.803
16.92	-58.4938
16.96	-17.5415
17	-51.6908
17.04	-50.0426
17.08	-28.4107
17.12	-65.8569
17.16	-107.462
17.2	-93.0289
17.24	-83.9739
17.28	-184.82
17.32	-108.742
17.36	-46.5164
17.4	-117.702
17.44	-188.784
17.48	-166.653
17.52	-217.687
17.56	-76.6715
17.6	-43.5737
17.64	-22.7373
17.68	-41.884
17.72	-105.66
17.76	-91.8557
17.8	-99.5162
17.84	-163.957
17.88	-85.8016
17.92	-74.2449
17.96	-72.1301
18	-43.6152
18.04	-61.8409
18.08	-45.3038
18.12	-92.8728
18.16	-91.2516
18.2	-97.9164
18.24	-154.507
18.28	-124.478
18.32	-89.0102
18.36	-168.386
18.4	-71.0254
18.44	-52.5114
18.48	-81.006
18.52	-75.575
18.56	-48.926
18.6	-70.8209
18.64	-59.366
18.68	-42.9213
18.72	-43.6862
18.76	-100.209
18.8	-55.6851
18.84	-36.6593
18.88	-42.2739
18.92	-66.0345
18.96	-54.2844
19	-42.881
19.04	-37.2883
19.08	-63.5103
19.12	-78.7038
19.16	-43.2046
19.2	-70.397
19.24	-22.3883
19.28	-34.5905
19.32	-49.5406
19.36	-39.3071
19.4	-23.0516
19.44	-6.74426
19.48	-47.929
19.52	-89.8894
19.56	-73.4413
19.6	-55.2471
19.64	-78.9525
19.68	-17.6707
19.72	-59.2506
19.76	-94.987
19.8	-45.3109
19.84	-72.6886
19.88	-47.6826
19.92	-70.6694
19.96	17.6185
20	-9.04857
20.04	-17.0441
20.08	-57.7833
20.12	-45.8636
20.16	-0.189156
20.2	16.754
20.24	-73.0557
20.28	-34.3652
20.32	12.6645
20.36	-123.584
20.4	19.2532
20.44	-38.2196
20.48	-118.981
20.52	-31.9999
20.56	-51.0406
20.6	19.172
20.64	-1.73743
20.68	-14.0507
20.72	-38.5582
20.76	45.1867
20.8	-93.1022
20.84	-27.4461
20.88	-77.7839
20.92	-71.5831
20.96	28.6277
21	-68.9411
21.04	-119.35
21.08	-83.0165
21.12	-105.984
21.16	-123.434
21.2	-61.4765
21.24	-66.798
21.28	-119.647
21.32	-115.605
21.36	-2.76636
21.4	-57.4678
21.44	-21.5402
21.48	-46.166
21.52	-59.5243
21.56	32.1643
21.6	-50.4787
21.64	29.2411
21.68	-53.3139
21.72	-113.914
21.76	-36.8043
21.8	-163.662
21.84	-69.9306
21.88	-76.1481
21.92	-70.1771
21.96	-50.8213
22	-80.1968
22.04	-73.7857
22.08	-36.5754
22.12	-57.7921
22.16	-42.2119
22.2	-121.331
22.24	-127.311
22.28	-81.2648
22.32	-73.0256
22.36	-50.4076
22.4	-56.6913
22.44	-72.7693
22.48	-15.1724
22.52	-14.6616
22.56	-65.0225
22.6	-71.2652
22.64	-71.0673
22.68	-69.4424
22.72	-57.2252
22.76	-25.9708
22.8	-28.071
22.84	-21.1396
22.88	-15.9991
22.92	-44.0671
22.96	-51.7503
23	-35.134
23.04	-69.7854
23.08	-18.6309
23.12	-23.6889
23.16	-121.284
23.2	-20.2122
23.24	16.5541
23.28	-3.20231
23.32	10.2364
23.36	-61.8473
23.4	-77.1992
23.44	-62.6316
23.48	-74.0509
23.52	12.3255
23.56	-44.7843
23.6	-38.9372
23.64	-22.2644
23.68	-92.0528
23.72	16.5331
23.76	-32.7332
23.8	-29.1213
23.84	-46.5091
23.88	-90.7621
23.92	-16.4937
23.96	-21.7576
24	3.64588
24.04	-19.6876
24.08	-35.6759
24.12	-9.36395
24.16	-47.6112
24.2	-63.5607
24.24	-70.6774
24.28	-73.2976
24.32	-70.4781
24.36	-14.9835
24.4	-35.9313
24.44	-7.29838
24.48	-5.54113
24.52	-37.4684
24.56	-66.3709
24.6	-59.3323
24.64	-94.147
24.68	-51.3374
24.72	-49.0817
24.76	-94.6109
24.8	-83.501
24.84	-54.4236
24.88	-67.6807
24.92	-38.5056
24.96	26.8163
25	-3.7932
25.04	-94.0557
25.08	-23.4223
25.12	19.9168
25.16	-44.4582
25.2	-58.1296
25.24	-81.1873
25.28	-80.3738
25.32	-13.5697
25.36	-66.1042
25.4	-51.6145
25.44	-35.6085
25.48	-11.5908
25.52	7.62999
25.56	8.62538
25.6	-19.6689
25.64	-8.02841
25.68	10.9843
25.72	-18.8798
25.76	-54.8686
25.8	-66.6081
25.84	-17.9037
25.88	-3.55057
25.92	11.2381
25.96	1.45993
26	-81.0466
26.04	12.0562
26.08	-15.9119
26.12	-41.3548
26.16	-9.37817
26.2	7.43499
26.24	23.7131
26.28	-28.1339
26.32	-33.6904
26.36	-28.7104
26.4	-16.3727
26.44	-0.377307
26.48	-18.7994
26.52	-30.2699
26.56	-10.1511
26.6	-9.56396
26.64	-5.62978
26.68	-32.0373
26.72	18.3564
26.76	59.3061
26.8	3.15387
26.84	-0.0260566
26.88	-45.0179
26.92	-47.572
26.96	12.6092
27	8.88129
27.04	-28.5337
27.08	9.44254
27.12	25.5053
27.16	-41.5878
27.2	5.11019
27.24	1.14689
27.28	-43.8576
27.32	-21.8621
27.36	10.8239
27.4	25.3467
27.44	-21.5767
27.48	-64.6721
27.52	8.87598
27.56	-11.1073
27.6	-33.8969
27.64	-4.29305
27.68	-13.6468
27.72	10.8599
27.76	-40.5286
27.8	-47.6356
27.84	33.1365
27.88	24.2923
27.92	-6.12174
27.96	-40.9394
28	-45.7491
28.04	-13.577
28.08	-10.0949
28.12	8.38202
28.16	-4.17953
28.2	-46.6773
28.24	-13.4189
28.28	16.4074
28.32	5.24021
28.36	-3.80792
28.4	-24.0282
28.44	-27.916
28.48	-7.87105
28.52	-26.2719
28.56	-55.4561
28.6	-40.2321
28.64	-54.0485
28.68	11.9168
28.72	1.95898
28.76	-29.0401
28.8	-21.931
28.84	4.79479
28.88	-0.103917
28.92	15.5309
28.96	-12.5484
29	-18.4737
29.04	-1.1994
29.08	-8.49046
29.12	-38.8734
29.16	-66.8853
29.2	-17.447
29.24	4.94157
29.28	-39.5976
29.32	19.6947
29.36	11.2983
29.4	-25.1103
29.44	30.4298
29.48	-14.7729
29.52	-0.503519
29.56	9.1733
29.6	8.99559
29.64	-39.832
29.68	-16.7078
29.72	-31.3418
29.76	-36.195
29.8	-46.3021
29.84	6.46345
29.88	-9.93661
29.92	-15.9342
29.96	17.2085
30	-17.3959
30.04	-26.7759
30.08	6.10864
30.12	-14.5139
30.16	-28.5025
30.2	-23.1037
30.24	-10.7605
30.28	-9.55811
30.32	-35.8072
30.36	-17.3943
30.4	31.1947
30.44	-50.4645
30.48	4.75489
30.52	9.76261
30.56	0.70906
30.6	14.1206
30.64	-36.8
30.68	-11.8992
30.72	-23.6973
30.76	13.5182
30.8	32.0273
30.84	-70.7854
30.88	-14.0659
30.92	-36.4036
30.96	-8.27296
31	10.6757
31.04	-85.5357
31.08	-56.1779
31.12	-6.7067
31.16	-47.6616
31.2	-0.190372
31.24	-0.295406
31.28	-31.7591
31.32	0.249684
31.36	-32.2747
31.4	-13.5975
31.44	-13.933
31.48	-66.9636
31.52	-87.6409
31.56	-52.3332
31.6	-12.3853
31.64	-42.8613
31.68	-49.7478
31.72	-28.0907
31.76	-43.9368
31.8	-30.2127
31.84	-31.2857
31.88	-24.2993
31.92	-1.52556
31.96	-19.2806
32	-13.2961
32.04	1.63913
32.08	1.97361
32.12	-0.409364
32.16	-27.6931
32.2	-68.4478
32.24	-41.946
32.28	-46.0499
32.32	-40.8775
32.36	-47.0231
32.4	-50.8176
32.44	-22.9882
32.48	-54.6557
32.52	-54.6232
32.56	-23.0032
32.6	-17.9965
32.64	-23.278
32.68	-61.9813
32.72	-63.9464
32.76	-30.2055
32.8	-42.2575
32.84	-22.3363
32.88	-17.0037
32.92	-20.2176
32.96	-11.0087
33	-0.0288404
33.04	-21.8232
33.08	-45.2168
33.12	-65.0888
33.16	-20.2362
33.2	-12.969
33.24	-20.0829
33.28	-10.1867
33.32	-16.792
33.36	-13.3215
33.4	-18.8132
33.44	-31.6112
33.48	-53.747
33.52	-47.4442
33.56	-54.7182
33.6	-46.0555
33.64	-26.1467
33.68	-20.4137
33.72	-25.8851
33.76	1.52953
33.8	-14.8614
33.84	-26.1023
33.88	3.4031
33.92	-21.9837
33.96	-40.6362
34	-38.7605
34.04	-22.2816
34.08	-35.5253
34.12	-41.1893
34.16	-21.9074
34.2	4.90729
34.24	-25.6921
34.28	-39.8176
34.32	-43.0275
34.36	-6.83757
34.4	-38.339
34.44	-34.3051
34.48	-55.4335
34.52	-4.79096
34.56	-13.8585
34.6	-29.7184
34.64	-3.44867
34.68	-43.5877
34.72	-38.8907
34.76	-50.6072
34.8	-48.548
34.84	-64.1328
34.88	-57.2921
34.92	-23.241
34.96	10.4981
35	21.5065
35.04	20.6633
35.08	-8.06073
35.12	-4.37661
35.16	-7.19523
35.2	10.7211
35.24	-1.0617
35.28	-11.8145
35.32	-39.2922
35.36	-26.3136
35.4	3.72939
35.44	-7.27658
35.48	-48.8465
35.52	-94.6851
35.56	-36.291
35.6	-28.5194
35.64	-33.9696
35.68	-57.6267
35.72	-27.0878
35.76	-13.0591
35.8	-12.8136
35.84	-10.8208
35.88	11.8402
35.92	-16.8682
35.96	-10.2084
36	-27.7761
36.04	-55.9457
36.08	-44.0861
36.12	-48.8898
36.16	-13.9789
36.2	-33.3475
36.24	-72.0779
36.28	-65.82
36.32	-18.6349
36.36	19.2486
36.4	-10.1621
36.44	-15.0131
36.48	23.5562
36.52	40.4191
36.56	31.7676
36.6	-54.5007
36.64	2.83453
36.68	21.7018
36.72	19.4628
36.76	-18.0998
36.8	-28.014
36.84	3.30612
36.88	29.837
36.92	-15.029
36.96	-21.8656
37	-14.5191
37.04	2.71661
37.08	-60.5115
37.12	-41.6611
37.16	-17.6289
37.2	-5.95212
37.24	-16.7468
37.28	-4.48386
37.32	30.4623
37.36	11.7976
37.4	-15.3987
37.44	-13.2707
37.48	-1.24146
37.52	7.00332
37.56	-7.11211
37.6	-45.2427
37.64	-27.7908
37.68	-16.638
37.72	-24.2818
37.76	-33.57
37.8	-13.6643
37.84	-25.8595
37.88	3.73404
37.92	-24.9999
37.96	-12.8539
38	-16.1021
38.04	-19.4332
38.08	-11.5824
38.12	-11.8737
38.16	-27.1225
38.2	-46.6564
38.24	-53.2301
38.28	-10.2957
38.32	-9.13677
38.36	-24.0104
38.4	-26.4273
38.44	-55.238
38.48	-61.3553
38.52	-36.3627
38.56	-50.7399
38.6	-34.8387
38.64	-11.8455
38.68	12.2206
38.72	17.6604
38.76	15.5036
38.8	-28.7012
38.84	-24.402
38.88	-40.2468
38.92	-37.6829
38.96	-53.8564
39	-44.7285
39.04	-27.2192
39.08	-18.8333
39.12	-31.8106
39.16	-67.2849
39.2	-52.5729
39.24	-10.0521
39.28	-21.5783
39.32	-15.4324
39.36	-10.2178
39.4	-17.1257
39.44	3.43517
39.48	-15.4013
39.52	-55.2051
39.56	-25.5662
39.6	-24.5566
39.64	-37.6634
39.68	-19.2629
39.72	-27.0204
39.76	-26.6785
39.8	-34.8892
39.84	-10.1336
39.88	34.8616
39.92	19.3221
39.96	-15.4404
40	-43.6241
40.04	-58.195
40.08	-65.4387
40.12	-40.0853
40.16	-32.8724
40.2	-49.3215
40.24	-31.5444
40.28	-64.8685
40.32	-49.9649
40.36	-16.5533
40.4	-7.77403
40.44	-22.321
40.48	-68.1516
40.52	-64.4592
40.56	-44.9525
40.6	-65.5568
40.64	-43.0928
40.68	-3.07987
40.72	-4.99461
40.76	-7.41576
40.8	-22.223
40.84	-2.55133
40.88	-4.46297
40.92	-25.1364
40.96	-9.45753
41	-8.38352
41.04	-30.6543
41.08	-25.4307
41.12	-38.0986
41.16	-28.9145
41.2	-19.5146
41.24	-25.3602
41.28	-22.1822
41.32	1.86853
41.36	19.9972
41.4	14.4678
41.44	-13.6519
41.48	-8.14733
41.52	-14.0415
41.56	-27.7745
41.6	-4.29808
41.64	-16.9048
41.68	-17.9446
41.72	17.9891
41.76	17.1666
41.8	8.14659
41.84	8.94378
41.88	-30.2508
41.92	-3.79081
41.96	-24.3984
42	-10.4272
42.04	21.4449
42.08	-1.59986
42.12	5.5057
42.16	1.50106
42.2	-0.186319
42.24	22.5542
42.28	1.21231
42.32	-5.82794
42.36	-33.001
42.4	-55.3941
42.44	-50.7511
42.48	-64.6512
42.52	-29.3301
42.56	-27.3957
42.6	-55.7792
42.64	-29.9144
42.68	-57.7353
42.72	-93.1276
42.76	-94.9667
42.8	-70.535
42.84	-17.0666
42.88	-3.90007
42.92	17.6233
42.96	-15.9477
43	6.7591
43.04	-14.2312
43.08	-38.1881
43.12	1.59445
43.16	-17.1564
43.2	-0.224895
43.24	4.01321
43.28	21.1649
43.32	19.1083
43.36	-14.6109
43.4	-72.7204
43.44	-53.1875
43.48	-83.118
43.52	-18.9356
43.56	-11.5161
43.6	-37.406
43.64	-22.8928
43.68	-23.3691
43.72	-4.47504
43.76	-10.235
43.8	-15.3155
43.84	-18.5778
43.88	-33.4684
43.92	-45.7933
43.96	-27.5163
44	-15.2592
44.04	-15.1707
44.08	6.21251
44.12	14.6332
44.16	14.0441
44.2	10.1124
44.24	-14.1749
44.28	-21.3342
44.32	-40.0282
44.36	-2.77092
44.4	-24.6328
44.44	-60.3988
44.48	-35.0112
44.52	-10.3694
44.56	-34.7374
44.6	27.5118
44.64	11.2546
44.68	-2.02074
44.72	-44.5686
44.76	-38.0198
44.8	-35.1995
44.84	-30.8748
44.88	-10.1104
44.92	-13.9786
44.96	-29.6122
45	-19.673
45.04	4.33023
45.08	13.4314
45.12	-22.7572
45.16	-3.74451
45.2	-20.8845
45.24	-20.8951
45.28	-21.5575
45.32	-31.0873
45.36	-12.8106
45.4	-19.6091
45.44	-73.8309
45.48	-98.5535
45.52	-110.242
45.56	-62.3764
45.6	-54.7212
45.64	-52.2554
45.68	-27.057
45.72	-20.9021
45.76	7.12058
45.8	21.4739
45.84	12.8934
45.88	12.2162
45.92	14.636
45.96	2.4163
46	2.31678
46.04	-22.3943
46.08	-32.4611
46.12	-42.1655
46.16	-15.2543
46.2	-39.7525
46.24	-34.5046
46.28	-33.4516
46.32	-34.7026
46.36	11.7398
46.4	26.5425
46.44	10.9072
46.48	-1.38297
46.52	-4.17253
46.56	5.82393
46.6	-6.16355
46.64	-28.2558
46.68	-29.997
46.72	-40.0613
46.76	-62.0981
46.8	-59.7406
46.84	-52.6978
46.88	19.0219
46.92	23.1743
46.96	37.0656
47	7.51358
47.04	-28.0764
47.08	-35.5726
47.12	-22.36
47.16	-18.148
47.2	-29.6114
47.24	-30.2472
47.28	23.4608
47.32	19.7187
47.36	-4.47086
47.4	-17.2126
47.44	1.9943
47.48	2.72292
47.52	10.6327
47.56	-51.5998
47.6	-120.864
47.64	-143.662
47.68	-70.6022
47.72	-6.79407
47.76	4.99318
47.8	-3.1736
47.84	-2.82996
47.88	-0.113896
47.92	27.2677
47.96	34.6081
48	34.7014
48.04	2.22717
48.08	-20.6238
48.12	-20.8549
48.16	-25.9886
48.2	-13.3
48.24	-4.73863
48.28	-24.1943
48.32	-47.8025
48.36	-38.5063
48.4	-22.505
48.44	-13.9657
48.48	-36.6726
48.52	-22.235
48.56	-15.6309
48.6	-24.2926
48.64	-29.2705
48.68	2.50834
48.72	0.280292
48.76	-9.02476
48.8	4.23124
48.84	-14.2529
48.88	-6.19514
48.92	1.37026
48.96	-6.60123
49	-4.12179
49.04	-2.07521
49.08	-15.9081
49.12	-18.9825
49.16	-13.6917
49.2	0.959282
49.24	-4.66533
49.28	-2.03527
49.32	-11.1336
49.36	-25.0348
49.4	-19.5835
49.44	-12.4316
49.48	0.376253
49.52	-18.1119
49.56	1.80203
49.6	-3.40248
49.64	-33.2108
49.68	-21.9951
49.72	-29.0897
49.76	-15.8366
49.8	-3.94621
49.84	-9.03506
49.88	-6.51805
49.92	-21.6971
49.96	-3.50732
50	-10.6032
50.04	-3.64028
50.08	5.72208
50.12	25.7028
50.16	16.5058
50.2	-4.68113
50.24	3.55136
50.28	-33.2516
50.32	-32.3897
50.36	-4.89644
50.4	-6.06263
50.44	-5.30714
50.48	15.4547
50.52	0.942258
50.56	5.91416
50.6	-16.7318
50.64	-21.2955
50.68	-29.2761
50.72	-35.5552
50.76	-8.41011
50.8	-21.0397
50.84	1.56249
50.88	3.02974
50.92	-20.8294
50.96	-18.5844
51	-9.46124
51.04	-52.0497
51.08	-49.9856
51.12	-41.1903
51.16	-15.1807
51.2	-13.766
51.24	5.97612
51.28	11.9916
51.32	-0.781226
51.36	-9.25271
51.4	-18.3385
51.44	14.1774
51.48	16.3874
51.52	2.92664
51.56	-9.32235
51.6	-11.2718
51.64	-6.95818
51.68	0.860896
51.72	-17.8799
51.76	-24.3957
51.8	3.15593
51.84	16.5776
51.88	11.0799
51.92	-2.30235
51.96	-4.92212
52	-7.43428
52.04	-19.4694
52.08	-19.5934
52.12	-0.342544
52.16	-4.21105
52.2	-18.6177
52.24	-26.6754
52.28	4.61161
52.32	5.88363
52.36	5.45351
52.4	-9.38485
52.44	-9.60649
52.48	2.83142
52.52	-9.7352
52.56	-5.12147
52.6	6.22991
52.64	16.2833
52.68	20.2936
52.72	33.6081
52.76	21.8167
52.8	0.496326
52.84	-14.5438
52.88	-26.5273
52.92	-57.2077
52.96	-85.9406
53	-68.7308
53.04	-23.7202
53.08	-0.153014
53.12	-7.79864
53.16	-12.8056
53.2	-0.872267
53.24	-7.21074
53.28	11.4849
53.32	-4.7755
53.36	-1.57877
53.4	-14.0882
53.44	-15.3343
53.48	-29.6498
53.52	-23.845
53.56	-8.21828
53.6	0.583177
53.64	1.91514
53.68	-8.39399
53.72	-30.4567
53.76	-22.7535
53.8	-32.3598
53.84	-10.8728
53.88	-18.0584
53.92	-18.8571
53.96	0.624148
54	-0.684205
54.04	-11.9848
54.08	-18.5239
54.12	-15.7854
54.16	-34.7351
54.2	-11.5129
54.24	-7.36552
54.28	5.47719
54.32	19.8168
54.36	15.2716
54.4	12.1288
54.44	8.65977
54.48	11.4938
54.52	0.51488
54.56	-8.82838
54.6	-28.5274
54.64	-8.69469
54.68	-8.47621
54.72	-20.8443
54.76	-20.9275
54.8	-21.3975
54.84	-10.6239
54.88	4.48906
54.92	2.65238
54.96	14.1694
55	-8.78911
55.04	-0.168804
55.08	23.6149
55.12	28.7543
55.16	18.157
55.2	16.522
55.24	11.9705
55.28	7.12835
55.32	-2.82036
55.36	2.85708
55.4	-41.9238
55.44	-34.0289
55.48	29.7368
55.52	28.151
55.56	30.3625
55.6	17.4613
55.64	7.45893
55.68	12.0079
55.72	-4.37792
55.76	-1.7563
55.8	-14.0618
55.84	3.26802
55.88	6.5929
55.92	-12.3162
55.96	-16.3367
56	-14.8474
56.04	10.4899
56.08	1.71512
56.12	0.170351
56.16	-10.3448
56.2	26.5776
56.24	19.0597
56.28	10.788
56.32	1.46346
56.36	7.09808
56.4	20.1906
56.44	9.61491
56.48	-3.75975
56.52	-3.80727
56.56	32.4145
56.6	27.6484
56.64	54.4015
56.68	34.015
56.72	13.9101
56.76	20.327
56.8	21.0763
56.84	-6.41345
56.88	-15.138
56.92	-8.09035
56.96	-0.0510947
57	5.30415
57.04	21.186
57.08	11.8922
57.12	-2.17916
57.16	-16.2118
57.2	-4.29724
57.24	-7.68989
57.28	10.9565
57.32	9.61233
57.36	-1.47856
57.4	2.92288
57.44	-10.1412
57.48	-11.5993
57.52	-19.1212
57.56	-5.62479
57.6	1.90661
57.64	10.0172
57.68	6.63797
57.72	-9.79006
57.76	1.92792
57.8	3.6625
57.84	2.41358
57.88	15.9437
57.92	4.96567
57.96	-1.95382
58	6.68472
58.04	25.6431
58.08	21.4911
58.12	9.45821
58.16	-7.7643
58.2	-11.6208
58.24	0.726427
58.28	1.47378
58.32	-2.64327
58.36	-7.63098
58.4	-10.3965
58.44	5.59379
58.48	4.49535
58.52	8.45964
58.56	16.2176
58.6	28.9047
58.64	35.3511
58.68	21.0616
58.72	18.5386
58.76	25.4243
58.8	17.3002
58.84	44.7728
58.88	41.332
58.92	42.9848
58.96	36.5711
59	43.3955
59.04	21.6855
59.08	7.1291
59.12	8.91904
59.16	-0.885446
59.2	8.30848
59.24	18.0058
59.28	31.8502
59.32	28.3784
59.36	23.147
59.4	21.2081
59.44	9.85299
59.48	24.2555
59.52	-5.11631
59.56	-28.9674
59.6	-35.7359
59.64	-33.7361
59.68	4.3842
59.72	16.1141
59.76	7.55231
59.8	9.27074
59.84	5.48323
59.88	-7.9169
59.92	0.325796
59.96	2.29853
60	7.3337
60.04	9.36144
60.08	14.6512
60.12	21.3848
60.16	31.442
60.2	27.3962
60.24	15.3231
60.28	12.8115
60.32	12.11
60.36	10.9904
60.4	-25.912
60.44	-8.80474
60.48	6.33133
60.52	21.5948
60.56	29.6582
60.6	34.2837
60.64	15.6578
60.68	8.2588
60.72	17.266
60.76	25.0895
60.8	31.7003
60.84	6.85867
60.88	-8.2974
60.92	-11.9942
60.96	-1.19613
61	-2.92371
61.04	-16.8975
61.08	-9.67693
61.12	16.703
61.16	20.5688
61.2	7.84153
61.24	16.6001
61.28	28.574
61.32	16.3531
61.36	-0.827695
61.4	-1.16951
61.44	-1.84824
61.48	23.371
61.52	31.878
61.56	29.8128
61.6	24.1134
61.64	38.2993
61.68	8.59295
61.72	19.5544
61.76	21.3668
61.8	10.2486
61.84	11.936
61.88	3.59421
61.92	-11.559
61.96	-33.4789
62	-48.034
62.04	-33.7228
62.08	-0.561411
62.12	-17.3644
62.16	0.167369
62.2	-3.36893
62.24	6.99619
62.28	27.8818
62.32	23.4515
62.36	22.2431
62.4	4.56892
62.44	12.8266
62.48	18.7469
62.52	13.8726
62.56	19.2862
62.6	13.9296
62.64	-16.2351
62.68	5.76825
62.72	-13.0039
62.76	-8.96546
62.8	-11.5064
62.84	5.71442
62.88	17.7102
62.92	26.1943
62.96	23.7371
63	10.592
63.04	21.3094
63.08	25.0428
63.12	16.9523
63.16	5.70923
63.2	4.41142
63.24	-9.01021
63.28	-14.7646
63.32	-8.80571
63.36	-14.8758
63.4	5.57065
63.44	11.4937
63.48	15.9965
63.52	17.9111
63.56	16.3027
63.6	8.05067
63.64	-4.03669
63.68	10.828
63.72	17.6049
63.76	19.4288
63.8	12.494
63.84	9.25629
63.88	21.8607
63.92	23.4762
63.96	18.3658
64	24.8716
64.04	12.7053
64.08	-1.61611
64.12	8.37806
64.16	18.6592
64.2	22.0791
64.24	25.8608
64.28	20.9562
64.32	22.9383
64.36	21.0096
64.4	14.9629
64.44	9.45504
64.48	-9.59379
64.52	-28.542
64.56	-23.0425
64.6	-17.6386
64.64	-7.41229
64.68	8.80285
64.72	24.7589
64.76	20.0371
64.8	23.7687
64.84	8.73431
64.88	8.89035
64.92	17.5697
64.96	-2.97234
65	-7.15922
65.04	1.03274
65.08	23.2849
65.12	24.8296
65.16	28.8135
65.2	34.0044
65.24	8.18259
65.28	17.2672
65.32	7.7851
65.36	0.928702
65.4	2.79787
65.44	8.20668
65.48	-9.75416
65.52	6.61413
65.56	2.63644
65.6	10.3573
65.64	10.3082
65.68	26.2658
65.72	24.2526
65.76	14.2216
65.8	-9.15342
65.84	-2.68662
65.88	11.3742
65.92	15.5311
65.96	19.3797
66	22.2437
66.04	12.714
66.08	-0.16339
66.12	-29.2674
66.16	-43.3897
66.2	-25.4945
66.24	-26.0355
66.28	-15.7877
66.32	5.5175
66.36	19.3542
66.4	30.0423
66.44	32.3636
66.48	23.2402
66.52	-1.08397
66.56	4.74033
66.6	-7.99534
66.64	25.1395
66.68	18.1543
66.72	5.32359
66.76	7.83147
66.8	7.42956
66.84	-1.9278
66.88	-10.0868
66.92	-6.03832
66.96	25.3202
67	32.8395
67.04	28.4442
67.08	32.3755
67.12	40.9052
67.16	17.3183
67.2	31.553
67.24	30.4066
67.28	18.5779
67.32	32.9238
67.36	19.4428
67.4	21.5288
67.44	19.0162
67.48	11.6247
67.52	0.354624
67.56	0.605264
67.6	15.5482
67.64	13.3687
67.68	26.0345
67.72	30.0595
67.76	19.7496
67.8	1.02782
67.84	-5.11602
67.88	5.86782
67.92	21.1043
67.96	34.9691
68	22.4461
68.04	24.6402
68.08	17.2317
68.12	22.7056
68.16	29.8169
68.2	31.5746
68.24	16.9094
68.28	5.8436
68.32	2.06895
68.36	-10.3679
68.4	-0.197824
68.44	-11.4438
68.48	11.8588
68.52	30.9902
68.56	22.9176
68.6	14.1791
68.64	20.2471
68.68	18.632
68.72	4.3191
68.76	5.07781
68.8	17.208
68.84	4.42963
68.88	-18.4905
68.92	-6.13995
68.96	13.1633
69	35.0315
69.04	26.0598
69.08	13.5949
69.12	11.7192
69.16	39.2622
69.2	22.0126
69.24	31.7993
69.28	20.9582
69.32	11.62
69.36	7.16545
69.4	17.8464
69.44	15.9976
69.48	31.9599
69.52	24.3657
69.56	23.9566
69.6	12.755
69.64	-11.9674
69.68	-14.5782
69.72	19.4103
69.76	18.4066
69.8	21.58
69.84	22.9261
69.88	21.881
69.92	26.4411
69.96	24.1239
70	9.34906
70.04	-4.21373
70.08	3.68548
70.12	12.1703
70.16	-3.2204
70.2	-9.70917
70.24	1.17782
70.28	-19.2745
70.32	-58.5076
70.36	-74.8043
70.4	-42.1411
70.44	-33.401
70.48	16.7842
70.52	10.4975
70.56	19.7316
70.6	19.1208
70.64	23.8448
70.68	13.7548
70.72	31.0421
70.76	22.5523
70.8	24.9228
70.84	5.09752
70.88	16.091
70.92	34.0641
70.96	25.6608
71	1.67907
71.04	-30.7798
71.08	-10.043
71.12	3.67196
71.16	6.43633
71.2	21.8387
71.24	11.833
71.28	18.5812
71.32	22.6238
71.36	20.7961
71.4	27.0815
71.44	16.1362
71.48	32.8779
71.52	37.8825
71.56	37.3616
71.6	24.3323
71.64	5.94443
71.68	29.7635
71.72	23.4825
71.76	16.7422
71.8	26.3617
71.84	17.7489
71.88	19.8542
71.92	37.2013
71.96	56.2183
72	50.2178
72.04	44.4229
72.08	45.3623
72.12	34.1917
72.16	18.6647
72.2	22.9506
72.24	17.4028
72.28	25.356
72.32	16.9177
72.36	25.2934
72.4	25.2313
72.44	27.4927
72.48	24.1071
72.52	28.7735
72.56	46.4343
72.6	37.1636
72.64	22.0844
72.68	19.1206
72.72	16.6723
72.76	29.1565
72.8	28.2355
72.84	33.501
72.88	43.6876
72.92	34.5721
72.96	24.0686
73	27.312
73.04	29.4248
73.08	20.0264
73.12	32.7384
73.16	32.9617
73.2	27.6502
73.24	26.8725
73.28	27.7424
73.32	39.6348
73.36	30.3698
73.4	28.0452
73.44	32.4132
73.48	36.738
73.52	41.0772
73.56	43.4478
73.6	28.1678
73.64	36.8811
73.68	43.8639
73.72	42.8282
73.76	30.5784
73.8	29.2138
73.84	37.3179
73.88	34.4669
73.92	35.344
73.96	36.4862
74	36.0704
74.04	42.0367
74.08	33.5921
74.12	37.7371
74.16	38.5526
74.2	41.7494
74.24	37.1151
74.28	30.9466
74.32	35.774
74.36	38.9524
74.4	36.0319
74.44	29.6884
74.48	44.3389
74.52	45.8945
74.56	40.6791
74.6	24.7485
74.64	27.6766
74.68	35.5536
74.72	35.8798
74.76	34.4971
74.8	31.4268
74.84	30.5345
74.88	33.7202
74.92	24.4131
74.96	7.23276
75	27.294
75.04	23.9534
75.08	15.7811
75.12	14.5541
75.16	32.4174
75.2	31.878
75.24	34.2903
75.28	28.1667
75.32	22.6395
75.36	41.7285
75.4	37.7683
75.44	20.5804
75.48	20.2536
75.52	21.2791
75.56	27.8891
75.6	32.0311
75.64	31.6193
75.68	40.279
75.72	41.5562
75.76	33.8323
75.8	29.957
75.84	32.0539
75.88	27.4891
75.92	20.1596
75.96	27.5142
76	36.57
76.04	27.0821
76.08	29.0148
76.12	34.3369
76.16	31.2618
76.2	37.1951
76.24	22.2987
76.28	10.7948
76.32	3.59193
76.36	13.6157
76.4	22.6963
76.44	27.2723
76.48	44.0409
76.52	49.2034
76.56	44.3387
76.6	40.0338
76.64	15.7723
76.68	18.0252
76.72	20.2386
76.76	30.8081
76.8	19.6441
76.84	32.4904
76.88	27.0605
76.92	33.1329
76.96	36.0944
77	35.4866
77.04	26.4822
77.08	34.7987
77.12	37.0951
77.16	28.9727
77.2	37.3469
77.24	24.8373
77.28	27.7882
77.32	25.5068
77.36	31.7098
77.4	25.6811
77.44	19.0444
77.48	24.2824
77.52	26.9025
77.56	25.6368
77.6	25.0737
77.64	27.8239
77.68	26.5849
77.72	30.5736
77.76	31.8797
77.8	33.8481
77.84	35.7527
77.88	28.1602
77.92	28.9598
77.96	14.3124
78	25.7053
78.04	10.3562
78.08	10.6608
78.12	9.3682
78.16	29.0398
78.2	35.1177
78.24	32.6333
78.28	38.2723
78.32	37.7947
78.36	39.1516
78.4	37.8965
78.44	28.3986
78.48	17.5994
78.52	18.0849
78.56	33.2236
78.6	42.8313
78.64	43.1754
78.68	44.1261
78.72	38.4449
78.76	33.3318
78.8	22.2775
78.84	26.9327
78.88	22.3971
78.92	33.8148
78.96	32.8118
79	19.3552
79.04	31.9188
79.08	35.4496
79.12	31.5322
79.16	28.055
79.2	37.5717
79.24	34.0251
79.28	35.0849
79.32	33.6173
79.36	26.5376
79.4	38.6801
79.44	40.3491
79.48	38.9143
79.52	29.0165
79.56	23.4028
79.6	32.3079
79.64	43.2807
79.68	38.8604
79.72	39.5756
79.76	27.0666
79.8	29.0958
79.84	33.3596
79.88	28.8646
79.92	19.7654
79.96	28.8833
80	41.867
80.04	45.4903
80.08	15.2839
80.12	29.2561
80.16	45.0481
80.2	46.7135
80.24	57.7521
80.28	42.3612
80.32	35.2136
80.36	24.8095
80.4	22.5866
80.44	46.675
80.48	44.8548
80.52	32.7433
80.56	25.5627
80.6	23.3183
80.64	19.2962
80.68	31.9656
80.72	30.4915
80.76	31.5382
80.8	23.2464
80.84	47.3721
80.88	40.8461
80.92	47.0905
80.96	40.3285
81	44.7072
81.04	49.6942
81.08	36.5196
81.12	38.0546
81.16	28.3634
81.2	38.9271
81.24	41.9875
81.28	28.9921
81.32	43.4885
81.36	54.4697
81.4	54.9769
81.44	52.7714
81.48	32.6235
81.52	44.9894
81.56	48.3823
81.6	48.4714
81.64	52.0797
81.68	43.6671
81.72	46.1275
81.76	45.9838
81.8	31.9716
81.84	40.6471
81.88	44.6019
81.92	44.01
81.96	28.5074
82	26.7431
82.04	35.1558
82.08	57.752
82.12	48.6226
82.16	46.3094
82.2	49.1467
82.24	41.2894
82.28	48.0757
82.32	46.9224
82.36	64.357
82.4	66.4726
82.44	53.1642
82.48	39.2955
82.52	37.0679
82.56	38.9985
82.6	41.2944
82.64	43.3898
82.68	40.8573
82.72	42.1075
82.76	36.9589
82.8	45.7193
82.84	45.5844
82.88	39.3608
82.92	47.3968
82.96	55.698
83	45.7599
83.04	55.5088
83.08	50.117
83.12	24.7883
83.16	33.2741
83.2	34.1725
83.24	41.6322
83.28	48.9812
83.32	60.8304
83.36	54.6708
83.4	48.3117
83.44	48.2087
83.48	56.2213
83.52	47.3063
83.56	37.0291
83.6	50.2101
83.64	61.7836
83.68	37.4241
83.72	46.0573
83.76	37.8697
83.8	33.3087
83.84	41.5541
83.88	45.7557
83.92	47.025
83.96	46.2658
84	48.3703
84.04	48.1142
84.08	58.2014
84.12	33.2279
84.16	37.5734
84.2	46.3429
84.24	43.9952
84.28	37.9958
84.32	24.6479
84.36	36.559
84.4	49.6907
84.44	43.3326
84.48	50.7842
84.52	40.6792
84.56	41.0134
84.6	46.0721
84.64	36.45
84.68	48.7236
84.72	31.7448
84.76	36.8651
84.8	54.1201
84.84	44.1888
84.88	25.7637
84.92	32.2333
84.96	52.7814
85	58.641
85.04	55.9067
85.08	41.0741
85.12	49.5522
85.16	46.4228
85.2	45.1788
85.24	53.0252
85.28	34.3857
85.32	47.3016
85.36	48.6613
85.4	27.3731
85.44	5.0968
85.48	4.53921
85.52	20.1948
85.56	16.2832
85.6	13.36
85.64	19.9303
85.68	6.1927
85.72	6.89828
85.76	14.7809
85.8	27.1203
85.84	19.1613
85.88	10.4417
85.92	-1.91189
85.96	-10.6886
86	9.40981
86.04	23.0551
86.08	14.7165
86.12	1.39202
86.16	2.7424
86.2	10.6212
86.24	10.1802
86.28	18.2568
86.32	30.8133
86.36	24.2156
86.4	15.429
86.44	7.98791
86.48	20.665
86.52	16.9246
86.56	11.3805
86.6	25.7971
86.64	32.9807
86.68	49.7695
86.72	49.4101
86.76	35.1391
86.8	17.2648
86.84	15.3662
86.88	21.9708
86.92	31.4873
86.96	16.172
87	14.1265
87.04	19.6773
87.08	-4.89531
87.12	-7.68184
87.16	-3.67716
87.2	17.1836
87.24	42.2304
87.28	18.0348
87.32	5.05074
87.36	26.1485
87.4	45.4402
87.44	43.1555
87.48	35.5669
87.52	-11.1272
87.56	16.3754
87.6	28.8841
87.64	5.70416
87.68	-0.921264
87.72	-19.0494
87.76	8.17385
87.8	20.3158
87.84	1.38185
87.88	-2.39758
87.92	11.8913
87.96	19.2157
88	17.9949
88.04	12.5768
88.08	19.0895
88.12	5.04089
88.16	10.4133
88.2	-0.845632
88.24	0.75789
88.28	-3.35477
88.32	11.7042
88.36	5.99323
88.4	-0.984241
88.44	12.8252
88.48	11.8562
88.52	9.53404
88.56	3.957
88.6	5.26451
88.64	8.80031
88.68	2.9081
88.72	17.7804
88.76	20.0393
88.8	7.67886
88.84	7.47101
88.88	-1.1268
88.92	-17.2484
88.96	-0.873577
89	8.17283
89.04	12.5717
89.08	3.22106
89.12	6.44231
89.16	8.58984
89.2	5.0653
89.24	5.3413
89.28	1.3981
89.32	24.8932
89.36	17.9819
89.4	18.6386
89.44	27.501
89.48	5.86209
89.52	22.8348
89.56	13.4928
89.6	26.5511
89.64	16.9229
89.68	17.0412
89.72	28.7771
89.76	24.1178
89.8	22.6034
89.84	-4.62
89.88	-3.9701
89.92	15.1342
89.96	1.48007
90	7.57852
90.04	17.5432
90.08	23.7533
90.12	26.3623
90.16	21.1347
90.2	34.9388
90.24	39.6994
90.28	20.1703
90.32	23.4101
90.36	31.2174
90.4	26.7472
90.44	0.818015
90.48	14.4826
90.52	26.7875
90.56	29.7925
90.6	43.0162
90.64	35.0345
90.68	21.0375
90.72	30.3778
90.76	28.367
90.8	18.8391
90.84	17.317
90.88	25.593
90.92	44.7729
90.96	52.076
91	30.2896
91.04	24.1855
91.08	34.7867
91.12	53.8035
91.16	50.8748
91.2	30.5587
91.24	30.6721
91.28	36.1737
91.32	43.2323
91.36	27.5872
91.4	33.6121
91.44	27.4261
91.48	47.1084
91.52	54.096
91.56	46.2545
91.6	27.2712
91.64	24.5947
91.68	43.631
91.72	37.4909
91.76	41.5096
91.8	35.8409
91.84	35.2136
91.88	56.6916
91.92	42.6868
91.96	36.3988
92	21.7668
92.04	21.2329
92.08	34.9459
92.12	40.6472
92.16	34.9294
92.2	36.1323
92.24	33.8647
92.28	38.4032
92.32	50.9044
92.36	27.0671
92.4	21.3079
92.44	16.0888
92.48	31.8498
92.52	39.7781
92.56	35.0179
92.6	37.0271
92.64	45.4336
92.68	43.1672
92.72	36.0131
92.76	42.9206
92.8	42.0217
92.84	49.3837
92.88	54.9696
92.92	53.4057
92.96	47.4623
93	43.8674
93.04	60.5725
93.08	48.1147
93.12	49.2127
93.16	43.1947
93.2	42.0492
93.24	44.1633
93.28	47.2195
93.32	32.3934
93.36	32.8794
93.4	40.3068
93.44	50.6393
93.48	54.2123
93.52	50.1364
93.56	48.6829
93.6	45.6773
93.64	33.0009
93.68	42.8681
93.72	54.8686
93.76	50.2006
93.8	46.9049
93.84	52.7252
93.88	46.3572
93.92	43.956
93.96	44.0505
94	45.2447
94.04	42.3185
94.08	38.5777
94.12	50.4499
94.16	54.1661
94.2	49.2164
94.24	38.5508
94.28	56.8275
94.32	57.8356
94.36	63.2762
94.4	52.1299
94.44	47.2955
94.48	54.4393
94.52	58.777
94.56	46.0702
94.6	49.7831
94.64	27.7797
94.68	41.2518
94.72	37.5245
94.76	56.813
94.8	67.2326
94.84	50.7075
94.88	64.8991
94.92	62.7596
94.96	65.2927
95	61.9149
95.04	54.3133
95.08	52.7642
95.12	57.7948
95.16	51.5239
95.2	29.1798
95.24	62.9389
95.28	56.7988
95.32	65.3634
95.36	66.1208
95.4	61.135
95.44	43.868
95.48	50.7327
95.52	65.7455
95.56	70.2158
95.6	65.9929
95.64	66.2712
95.68	70.5224
95.72	55.5247
95.76	46.3352
95.8	52.9867
95.84	44.4966
95.88	54.9102
95.92	64.6396
95.96	64.4976
96	58.1076
96.04	59.875
96.08	62.5964
96.12	40.4613
96.16	44.7851
96.2	62.4501
96.24	64.5013
96.28	61.6082
96.32	70.8224
96.36	72.8975
96.4	57.7353
96.44	69.3729
96.48	76.5396
96.52	72.6821
96.56	57.1912
96.6	67.4304
96.64	80.4062
96.68	78.6643
96.72	59.056
96.76	66.0215
96.8	70.057
96.84	43.8306
96.88	57.0661
96.92	78.8338
96.96	70.4098
97	62.1216
97.04	66.0641
97.08	58.0196
97.12	58.8981
97.16	68.5096
97.2	64.3461
97.24	55.7585
97.28	68.9581
97.32	70.3924
97.36	60.1327
97.4	65.2941
97.44	68.8111
97.48	61.8665
97.52	79.6771
97.56	56.1618
97.6	45.9464
97.64	68.0301
97.68	76.0375
97.72	75.7255
97.76	59.4774
97.8	67.3687
97.84	59.3122
97.88	76.6766
97.92	68.1965
97.96	73.1676
98	79.9979
98.04	76.7769
98.08	82.1087
98.12	81.7238
98.16	89.9236
98.2	82.1865
98.24	61.9051
98.28	64.811
98.32	66.3456
98.36	66.1418
98.4	70.1935
98.44	83.7621
98.48	66.0436
98.52	71.601
98.56	97.9051
98.6	75.1914
98.64	76.1166
98.68	87.4078
98.72	79.5407
98.76	72.2168
98.8	86.0956
98.84	102.703
98.88	87.0197
98.92	67.1705
98.96	89.7585
99	75.6025
99.04	69.6856
99.08	74.8001
99.12	90.0509
99.16	81.5031
99.2	69.2887
99.24	73.7382
99.28	75.3547
99.32	63.2865
99.36	58.4687
99.4	75.1663
99.44	92.8324
99.48	81.4109
99.52	81.482
99.56	76.7204
99.6	72.3647
99.64	64.5609
99.68	67.4875
99.72	76.4233
99.76	85.7936
99.8	83.1296
99.84	94.6383
99.88	106.232
99.92	87.4647
99.96	84.5074
100	96.265
100.04	88.8177
100.08	76.676
100.12	88.7983
100.16	106.565
100.2	98.4071
100.24	93.0712
100.28	67.6762
100.32	74.3785
100.36	86.955
100.4	81.932
100.44	88.7994
100.48	97.6608
100.52	97.8413
100.56	89.4729
100.6	88.4493
100.64	93.4431
100.68	87.1268
100.72	88.1938
100.76	92.3475
100.8	86.1291
100.84	87.4073
100.88	87.0678
100.92	94.2871
100.96	93.0608
101	72.7467
101.04	77.3429
101.08	80.3077
101.12	95.2946
101.16	89.0562
101.2	84.7971
101.24	84.9622
101.28	98.2222
101.32	84.0805
101.36	74.379
101.4	72.0492
101.44	83.6158
101.48	81.885
101.52	87.9733
101.56	87.92
101.6	93.2783
101.64	84.4879
101.68	87.8321
101.72	67.5434
101.76	94.7507
101.8	84.5208
101.84	97.9144
101.88	111.693
101.92	97.8367
101.96	102.559
102	97.0374
102.04	85.3681
102.08	80.4084
102.12	90.4438
102.16	110.738
102.2	105.936
102.24	87.3964
102.28	94.886
102.32	104.001
102.36	94.5824
102.4	90.2524
102.44	104.732
102.48	103.5
102.52	93.406
102.56	109.891
102.6	98.0154
102.64	93.9982
102.68	91.3093
102.72	96.0108
102.76	103.857
102.8	102.679
102.84	99.0156
102.88	93.6302
102.92	93.1774
102.96	104.401
103	102.391
103.04	100.6
103.08	118.839
103.12	117.182
103.16	96.433
103.2	94.8148
103.24	103.178
103.28	88.0861
103.32	66.58
103.36	102.019
103.4	87.0837
103.44	108.289
103.48	108.197
103.52	95.5817
103.56	94.7665
103.6	100.376
103.64	111.508
103.68	115.322
103.72	122.305
103.76	110.266
103.8	102.312
103.84	106.058
103.88	109.441
103.92	108.803
103.96	109.397
104	124.424
104.04	112.449
104.08	105.575
104.12	113.671
104.16	88.5665
104.2	110.268
104.24	98.9879
104.28	89.1572
104.32	108.424
104.36	114.287
104.4	120.888
104.44	97.5643
104.48	110.476
104.52	108.649
104.56	125.138
104.6	125.162
104.64	124.089
104.68	130.194
104.72	119.569
104.76	120.055
104.8	128.137
104.84	120.954
104.88	120.46
104.92	124.842
104.96	124.77
105	119.594
105.04	125.606
105.08	122.69
105.12	126.742
105.16	121.028
105.2	109.43
105.24	118.913
105.28	114.747
105.32	118.016
105.36	134.082
105.4	133.716
105.44	128.939
105.48	133.025
105.52	124.418
105.56	121.267
105.6	119.848
105.64	135.677
105.68	127.721
105.72	123.399
105.76	103.202
105.8	112.068
105.84	124.741
105.88	132.816
105.92	126.372
105.96	120.743
106	122.537
106.04	128.128
106.08	106.206
106.12	89.5708
106.16	115.715
106.2	118.207
106.24	118.48
106.28	124.138
106.32	129.533
106.36	126.597
106.4	121.947
106.44	122.69
106.48	133.814
106.52	140.237
106.56	140.936
106.6	141.397
106.64	144.311
106.68	132.063
106.72	119.328
106.76	114.027
106.8	113.439
106.84	129.314
106.88	131.632
106.92	129.105
106.96	124.968
107	132.746
107.04	137.318
107.08	131.139
107.12	128.667
107.16	137.924
107.2	144.019
107.24	149.736
107.28	157.082
107.32	154.479
107.36	137.004
107.4	137.694
107.44	121.533
107.48	139.097
107.52	140.827
107.56	132.963
107.6	141.03
107.64	136.338
107.68	150.319
107.72	143.253
107.76	158.728
107.8	156.688
107.84	145.941
107.88	145.311
107.92	119.423
107.96	140.693
108	136.782
108.04	134.571
108.08	127.877
108.12	130.772
108.16	126.278
108.2	112.181
108.24	126.453
108.28	142.897
108.32	150.918
108.36	143.73
108.4	155.709
108.44	136.531
108.48	136.095
108.52	135.178
108.56	136.487
108.6	142.071
108.64	140.79
108.68	155.065
108.72	142.089
108.76	142.234
108.8	135.356
108.84	100.529
108.88	108.852
108.92	101.417
108.96	125.055
109	118.985
109.04	109.408
109.08	100.443
109.12	99.4072
109.16	101.201
109.2	87.9625
109.24	113.404
109.28	113.181
109.32	100.876
109.36	112.368
109.4	125.636
109.44	125.225
109.48	123.907
109.52	112.918
109.56	124.549
109.6	133.492
109.64	146.361
109.68	147.364
109.72	120.124
109.76	123.483
109.8	117.132
109.84	117.954
109.88	126.829
109.92	113.652
109.96	121.223
110	121.631
110.04	137.72
110.08	137.239
110.12	136.853
110.16	125.633
110.2	138.072
110.24	158.713
110.28	148.442
110.32	147.13
110.36	151.402
110.4	142.849
110.44	133.5
110.48	127.998
110.52	126.237
110.56	139.844
110.6	150.812
110.64	140.863
110.68	130.304
110.72	139.113
110.76	146.112
110.8	160.548
110.84	151.264
110.88	129.988
110.92	139.163
110.96	150.517
111	158.898
111.04	155.857
111.08	156.576
111.12	165.926
111.16	139.513
111.2	146.092
111.24	154.833
111.28	143.414
111.32	151.819
111.36	147.768
111.4	150.855
111.44	173.678
111.48	168.486
111.52	148.754
111.56	141.725
111.6	148.912
111.64	158.706
111.68	172.422
111.72	163.739
111.76	149.678
111.8	140.102
111.84	147.891
111.88	155.963
111.92	162.032
111.96	144.185
112	155.786
112.04	135.758
112.08	169.843
112.12	176.795
112.16	202.048
112.2	183.298
112.24	182.771
112.28	175.025
112.32	188.672
112.36	199.953
112.4	175.836
112.44	180.491
112.48	181.314
112.52	173.756
112.56	191.417
112.6	196.661
112.64	191.583
112.68	150.961
112.72	161.531
112.76	162.89
112.8	163.281
112.84	170.825
112.88	168.621
112.92	150.184
112.96	156.677
113	151.73
113.04	159.557
113.08	162.918
113.12	160.665
113.16	160.586
113.2	176.897
113.24	162.614
113.28	166.946
113.32	173.228
113.36	170.812
113.4	166.22
113.44	171.379
113.48	165.377
113.52	156.394
113.56	163.93
113.6	161.637
113.64	163.995
113.68	154.788
113.72	146.599
113.76	151.429
113.8	151.912
113.84	138.836
113.88	130.418
113.92	137.458
113.96	150.873
114	139.74
114.04	146.032
114.08	155.872
114.12	170.692
114.16	147.367
114.2	146.024
114.24	196.515
114.28	190.497
114.32	194.622
114.36	165.837
114.4	186.657
114.44	188.327
114.48	169.656
114.52	167.28
114.56	154.69
114.6	157.814
114.64	117.727
114.68	105.252
114.72	130.342
114.76	142.069
114.8	180.075
114.84	164.824
114.88	169.978
114.92	166.459
114.96	149.945
115	149.448
115.04	144.702
115.08	155.15
115.12	159.909
115.16	189.213
115.2	191.613
115.24	188.999
115.28	190.376
115.32	196.621
115.36	201.435
115.4	179.252
115.44	193.576
115.48	194.558
115.52	173.848
115.56	176.626
115.6	160.641
115.64	188.213
115.68	178.31
115.72	138.889
115.76	137.884
115.8	120.527
115.84	136.828
115.88	136.492
115.92	134.049
115.96	159.696
116	165.747
116.04	181.118
116.08	189.799
116.12	209.441
116.16	214.489
116.2	207.395
116.24	178.432
116.28	196.302
116.32	234.839
116.36	241.131
116.4	254.784
116.44	222.574
116.48	205.17
116.52	228.223
116.56	224.766
116.6	231.13
116.64	209.47
116.68	218.071
116.72	200.592
116.76	225.874
116.8	231.625
116.84	235.726
116.88	224.346
116.92	195.723
116.96	205.248
117	203.495
117.04	227.259
117.08	221.007
117.12	198.2
117.16	210.617
117.2	213.595
117.24	204.293
117.28	233.052
117.32	229.518
117.36	231.301
117.4	224.092
117.44	218.793
117.48	220.245
117.52	212.088
117.56	221.213
117.6	202.258
117.64	189.101
117.68	201.041
117.72	213.48
117.76	208.855
117.8	204.962
117.84	217.438
117.88	230.859
117.92	235.423
117.96	207.066
118	203.096
118.04	223.684
118.08	238.333
118.12	244.663
118.16	226.116
118.2	251.366
118.24	252.97
118.28	256.933
118.32	274.318
118.36	219.749
118.4	254.374
118.44	248.687
118.48	254.273
118.52	252.323
118.56	231.126
118.6	244.182
118.64	221.622
118.68	219.059
118.72	240.51
118.76	219.832
118.8	234.078
118.84	239.394
118.88	243.83
118.92	241.95
118.96	241.981
119	252.55
119.04	226.231
119.08	212.914
119.12	232.14
119.16	202.363
119.2	202.199
119.24	201.108
119.28	191.699
119.32	187.606
119.36	196.043
119.4	207.096
119.44	201.767
119.48	246.279
119.52	236.192
119.56	294.479
119.6	268.83
119.64	268.532
119.68	265.099
119.72	255.066
119.76	258.329
119.8	247.831
119.84	274.041
119.88	268.214
119.92	263.134
119.96	244.317
120	250.468
120.04	244.134
120.08	239.389
120.12	221.031
120.16	200.678
120.2	184.321
120.24	212.529
120.28	207.73
120.32	178.884
120.36	186.44
120.4	177.138
120.44	172.24
120.48	179.249
120.52	218.037
120.56	207.109
120.6	214.837
120.64	211.558
120.68	209.13
120.72	192.246
120.76	180.152
120.8	186.986
120.84	193.11
120.88	189.54
120.92	189.46
120.96	191.756
121	189.778
121.04	197.611
121.08	203.148
121.12	183.697
121.16	170.383
121.2	185.221
121.24	183.406
121.28	204.448
121.32	243.397
121.36	229.666
121.4	258.318
121.44	242.362
121.48	251.592
121.52	242.796
121.56	211.996
121.6	210.275
121.64	217.185
121.68	208.265
121.72	206.771
121.76	215.429
121.8	207.833
121.84	227.019
121.88	227.803
121.92	221.555
121.96	219.454
122	185.651
122.04	209.066
122.08	194.814
122.12	189.769
122.16	178.521
122.2	143.247
122.24	135.825
122.28	155.849
122.32	168.957
122.36	192.798
122.4	195.845
122.44	200.109
122.48	194.601
122.52	189.885
122.56	177.111
122.6	161.446
122.64	151.594
122.68	177.043
122.72	172.088
122.76	154.553
122.8	140.006
122.84	133.24
122.88	142.699
122.92	129.522
122.96	118.992
123	152.585
123.04	154.473
123.08	151.712
123.12	174.143
123.16	148.287
123.2	162.394
123.24	188.511
123.28	200.21
123.32	239.418
123.36	244.04
123.4	256.89
123.44	229.315
123.48	201.623
123.52	193.499
123.56	152.844
123.6	161.501
123.64	175.21
123.68	189.03
123.72	199.339
123.76	222.138
123.8	212.253
123.84	185.861
123.88	187.44
123.92	149.309
123.96	198.574
124	184.878
124.04	190.164
124.08	174.32
124.12	156.217
124.16	165.472
124.2	158.975
124.24	129.065
124.28	171.418
124.32	180.826
124.36	195.499
124.4	185.468
124.44	201.852
124.48	200.621
124.52	186.633
124.56	188.174
124.6	206.725
124.64	221.322
124.68	218.028
124.72	233.381
124.76	227.563
124.8	227.256
124.84	197.401
124.88	179.824
124.92	177.278
124.96	191.305
125	162.635
125.04	155.857
125.08	168.398
125.12	161.793
125.16	161.313
125.2	132.726
125.24	164.748
125.28	148.863
125.32	164.887
125.36	171.808
125.4	149.532
125.44	166.94
125.48	137.822
125.52	133.573
125.56	159.685
125.6	121.7
125.64	131.442
125.68	148.013
125.72	160.838
125.76	197.678
125.8	144.221
125.84	133.785
125.88	166.375
125.92	167.131
125.96	146.279
126	157.756
126.04	146.255
126.08	140.961
126.12	148.119
126.16	101.58
126.2	121.128
126.24	123.66
126.28	125.841
126.32	141.543
126.36	150.457
126.4	165.954
126.44	164.897
126.48	156.402
126.52	160.643
126.56	167.858
126.6	157.799
126.64	156.224
126.68	170.087
126.72	183.872
126.76	175.009
126.8	140.893
126.84	173.919
126.88	178.456
126.92	116.139
126.96	162.953
127	145.061
127.04	169.525
127.08	177.123
127.12	131.003
127.16	187.068
127.2	142.88
127.24	126.673
127.28	160.491
127.32	168.293
127.36	153.192
127.4	163.722
127.44	158.717
127.48	162.995
127.52	167.817
127.56	139.422
127.6	158.964
127.64	181.216
127.68	165.27
127.72	187.059
127.76	175.881
127.8	165.193
127.84	182.611
127.88	155.819
127.92	164.488
127.96	178.797
128	205.12
128.04	206.004
128.08	179.951
128.12	159.634
128.16	162.82
128.2	160.118
128.24	210.075
128.28	251.211
128.32	242.264
128.36	210.864
128.4	234.988
128.44	210.718
128.48	203.771
128.52	191.7
128.56	181.28
128.6	199.713
128.64	196.817
128.68	186.88
128.72	185.634
128.76	193.603
128.8	182.618
128.84	196.309
128.88	184.685
128.92	198.895
128.96	226.729
129	247.037
129.04	255.88
129.08	245.734
129.12	219.38
129.16	249.47
129.2	204.903
129.24	193.12
129.28	169.406
129.32	121.024
129.36	176.006
129.4	201.197
129.44	201.669
129.48	227.239
129.52	230.312
129.56	237.147
129.6	214.779
129.64	218.668
129.68	207.781
129.72	211.184
129.76	213.024
129.8	225.515
129.84	230.103
129.88	221.867
129.92	224.387
129.96	218.268
130	197.778
130.04	169.369
130.08	125.587
130.12	170.805
130.16	166.855
130.2	173.136
130.24	187.582
130.28	190.113
130.32	196.836
130.36	180.328
130.4	175.687
130.44	237.602
130.48	240.587
130.52	201.447
130.56	195.817
130.6	195.137
130.64	194.017
130.68	187.239
130.72	118.044
130.76	178.509
130.8	164.271
130.84	142.738
130.88	214.158
130.92	206.258
130.96	199.092
131	210.055
131.04	210.132
131.08	242.165
131.12	231.937
131.16	217.953
131.2	257.109
131.24	239.084
131.28	231.069
131.32	247.394
131.36	200.976
131.4	203.724
131.44	196.508
131.48	152.514
131.52	195.248
131.56	213.399
131.6	217.986
131.64	244.024
131.68	202.247
131.72	179.875
131.76	196.369
131.8	188.117
131.84	201.287
131.88	222.072
131.92	223.85
131.96	242.158
132	219.43
132.04	202.313
132.08	208.91
132.12	184.363
132.16	209.448
132.2	215.226
132.24	203.626
132.28	195.099
132.32	202.363
132.36	207.731
132.4	199.682
132.44	165.864
132.48	156.309
132.52	175.441
132.56	169.332
132.6	169.186
132.64	164.785
132.68	185.581
132.72	197.595
132.76	208.546
132.8	199.092
132.84	225.561
132.88	224.299
132.92	189.437
132.96	221.477
133	244.653
133.04	257.393
133.08	278.955
133.12	253.177
133.16	241.961
133.2	227.478
133.24	221.798
133.28	226.963
133.32	236.308
133.36	234.243
133.4	219.544
133.44	192.609
133.48	202.445
133.52	197.492
133.56	207.065
133.6	204.649
133.64	215.512
133.68	200.94
133.72	226.042
133.76	236.708
133.8	240.572
133.84	187.968
133.88	201.665
133.92	233.266
133.96	213.245
134	202.882
134.04	229.101
134.08	250.169
134.12	255.053
134.16	234.307
134.2	223.536
134.24	179.42
134.28	194.613
134.32	150.575
134.36	184.295
134.4	209.867
134.44	211.419
134.48	228.177
134.52	218.954
134.56	181.067
134.6	238.312
134.64	246.971
134.68	246.315
134.72	238.573
134.76	200.042
134.8	228.761
134.84	232.886
134.88	190.642
134.92	217.989
134.96	237.028
135	245.652
135.04	232.362
135.08	218.337
135.12	214.86
135.16	231.032
135.2	232.477
135.24	233.514
135.28	225.331
135.32	202.885
135.36	211.717
135.4	197.001
135.44	207.73
135.48	205.358
135.52	204.414
135.56	180.696
135.6	191.831
135.64	204.739
135.68	233.628
135.72	227.847
135.76	180.971
135.8	193.21
135.84	233.653
135.88	247.076
135.92	224.488
135.96	211.901
136	170.273
136.04	181.178
136.08	235.694
136.12	241.954
136.16	241.212
136.2	252.175
136.24	168.161
136.28	219.192
136.32	196.686
136.36	137.032
136.4	183.406
136.44	167.147
136.48	169.408
136.52	229.173
136.56	249.112
136.6	295.229
136.64	315.53
136.68	254.958
136.72	231.002
136.76	243.224
136.8	226.24
136.84	209.737
136.88	220.119
136.92	187.55
136.96	200.566
137	252.141
137.04	232.627
137.08	304.814
137.12	265.168
137.16	209.437
137.2	210.367
137.24	246.18
137.28	228.237
137.32	217.618
137.36	222.102
137.4	274.101
137.44	283.004
137.48	274.884
137.52	251.518
137.56	249.723
137.6	237.201
137.64	256.061
137.68	229.252
137.72	229.855
137.76	192.55
137.8	168.629
137.84	236.026
137.88	236.484
137.92	232.557
137.96	251.775
138	246.861
138.04	211.495
138.08	243.362
138.12	236.27
138.16	280.364
138.2	267.632
138.24	199.016
138.28	187.011
138.32	230.05
138.36	226.971
138.4	219.428
138.44	217.781
138.48	225.797
138.52	244.358
138.56	256.918
138.6	205.492
138.64	187.696
138.68	237.631
138.72	205.007
138.76	227.1
138.8	220.093
138.84	218.705
138.88	244.425
138.92	232.839
138.96	251.504
139	253.824
139.04	234.448
139.08	283.12
139.12	245.55
139.16	197.522
139.2	237.693
139.24	248.884
139.28	271.031
139.32	294.442
139.36	293.967
139.4	268.554
139.44	248.687
139.48	227.372
139.52	257.79
139.56	265.028
139.6	238.878
139.64	290.569
139.68	313.995
139.72	295.718
139.76	285.876
139.8	297.19
139.84	265.777
139.88	244.675
139.92	276.344
139.96	240.132
140	231.396
140.04	279.695
140.08	250.856
140.12	267.437
140.16	300.693
140.2	267.803
140.24	286.526
140.28	277.755
140.32	225.943
140.36	285.795
140.4	293.114
140.44	238.693
140.48	222.234
140.52	246.624
140.56	253.057
140.6	322
140.64	308.945
140.68	230.629
140.72	282.062
140.76	305.046
140.8	292.342
140.84	312.222
140.88	228.083
140.92	164.389
140.96	245.674
141	190.615
141.04	244.987
141.08	277.851
141.12	243.745
141.16	267.742
141.2	277.569
141.24	276.054
141.28	285.599
141.32	252.65
141.36	252.579
141.4	246.305
141.44	242.952
141.48	272.916
141.52	299.159
141.56	313.326
141.6	261.203
141.64	184.389
141.68	276.998
141.72	310.078
141.76	246.098
141.8	289.827
141.84	252.758
141.88	227.319
141.92	286.364
141.96	291.016
142	317.479
142.04	304.769
142.08	264.018
142.12	286.747
142.16	276.923
142.2	267.646
142.24	279.359
142.28	268.643
142.32	294.898
142.36	346.363
142.4	313.818
142.44	273.05
142.48	250.04
142.52	252.974
142.56	273.049
142.6	303.69
142.64	358.548
142.68	389.14
142.72	370.634
142.76	287.243
142.8	282.683
142.84	303.827
142.88	324.006
142.92	288.399
142.96	329.022
143	318.306
143.04	342.603
143.08	361.283
143.12	330.536
143.16	335.732
143.2	375.674
143.24	363.904
143.28	320.675
143.32	340.708
143.36	294.717
143.4	262.776
143.44	299.238
143.48	291.854
143.52	231.1
143.56	271.93
143.6	315.696
143.64	260.509
143.68	296.709
143.72	269.674
143.76	268.752
143.8	355.724
143.84	334.653
143.88	331.906
143.92	356.792
143.96	271.305
144	326.62
144.04	372.121
144.08	286.228
144.12	325.473
144.16	366.906
144.2	300.922
144.24	304.003
144.28	325.085
144.32	279.321
144.36	341.008
144.4	369.216
144.44	287.481
144.48	326.981
144.52	327.023
144.56	252.37
144.6	347.203
144.64	336.559
144.68	248.009
144.72	358.27
144.76	379.808
144.8	280.876
144.84	332.431
144.88	336.252
144.92	311.895
144.96	360.993
145	279.92
145.04	285.21
145.08	354.838
145.12	352.627
145.16	360.188
145.2	373.874
145.24	340.113
145.28	354.493
145.32	423.431
145.36	386.298
145.4	321.753
145.44	407.37
145.48	355.352
145.52	283.112
145.56	451.546
145.6	423.031
145.64	483.35
145.68	443.446
145.72	303.086
145.76	353.789
145.8	387.885
145.84	260.916
145.88	361.47
145.92	404.34
145.96	352.221
146	382.331
146.04	427.623
146.08	454.179
146.12	496.344
146.16	523.731
146.2	457.218
146.24	370.73
146.28	339.444
146.32	298.431
146.36	370.743
146.4	409.775
146.44	456.819
146.48	402.316
146.52	396.394
146.56	325.356
146.6	345.896
146.64	377.987
146.68	340.355
146.72	330.643
146.76	386.241
146.8	373.524
146.84	324.071
146.88	377.781
146.92	407.626
146.96	337.598
147	353.128
147.04	309.149
147.08	248.475
147.12	308.263
147.16	398.225
147.2	316.845
147.24	373.766
147.28	397.149
147.32	278.233
147.36	300.97
147.4	366.506
147.44	302.581
147.48	366.309
147.52	387.066
147.56	345.786
147.6	379.924
147.64	458.871
147.68	437.234
147.72	487.534
147.76	465.693
147.8	400.944
147.84	419.74
147.88	424.505
147.92	378.171
147.96	414.197
148	435.441
148.04	363.333
148.08	369.327
148.12	414.981
148.16	419.078
148.2	348.736
148.24	426.485
148.28	471.336
148.32	407.407
148.36	390.616
148.4	460.92
148.44	424.487
148.48	385.296
148.52	507.513
148.56	467.398
148.6	326.481
148.64	408.807
148.68	413.201
148.72	330.958
148.76	431.668
148.8	416.148
148.84	277.013
148.88	276.846
148.92	377.772
148.96	355.343
149	390.363
149.04	480.678
149.08	418.605
149.12	456.493
149.16	511.014
149.2	401.069
149.24	447.662
149.28	441.929
149.32	306.297
149.36	298.099
149.4	457.579
149.44	432.339
149.48	356.345
149.52	429.825
149.56	425.948
149.6	397.285
149.64	437.566
149.68	354.879
149.72	329.655
149.76	365.663
149.8	253.1
149.84	377.645
149.88	424.137
149.92	288.983
149.96	388.502
150	470.4
150.04	341.376
150.08	385.966
150.12	377.215
150.16	189.623
150.2	341.456
150.24	412.127
150.28	309.55
150.32	436.892
150.36	456.366
150.4	328.462
150.44	385.855
150.48	467.613
150.52	408.377
150.56	309.297
150.6	304.451
150.64	361.665
150.68	394.265
150.72	335.592
150.76	406.211
150.8	414.399
150.84	373.966
150.88	342.965
150.92	361.263
150.96	362.162
151	393.295
151.04	393.789
151.08	374.678
151.12	309.696
151.16	369.9
151.2	404.192
151.24	352.578
151.28	426.019
151.32	454.158
151.36	412.408
151.4	402
151.44	403.706
151.48	317.71
151.52	267.089
151.56	405.511
151.6	422.157
151.64	358.735
151.68	338.237
151.72	369.178
151.76	392.232
151.8	384.265
151.84	397.278
151.88	460.899
151.92	376.117
151.96	324.193
152	385.364
152.04	367.287
152.08	313.897
152.12	347.156
152.16	392.175
152.2	354.384
152.24	381.639
152.28	496.658
152.32	409.105
152.36	245.547
152.4	308.198
152.44	346.618
152.48	326.846
152.52	403.965
152.56	368.073
152.6	408.753
152.64	407.48
152.68	387.087
152.72	415.228
152.76	479.156
152.8	390.92
152.84	422.536
152.88	444.618
152.92	386.85
152.96	404.676
153	467.189
153.04	410.679
153.08	431.361
153.12	466.341
153.16	456.787
153.2	362.194
153.24	389.376
153.28	461.125
153.32	394.487
153.36	378.445
153.4	438.781
153.44	449.863
153.48	468.092
153.52	392.569
153.56	344.064
153.6	410.377
153.64	417.514
153.68	440.801
153.72	436.022
153.76	392.699
153.8	417.176
153.84	436.893
153.88	327.539
153.92	266.45
153.96	421.982
154	408.736
154.04	356.024
154.08	438.562
154.12	558.756
154.16	489.156
154.2	427.578
154.24	441.127
154.28	433.954
154.32	468.835
154.36	441.986
154.4	332.704
154.44	432.001
154.48	470.488
154.52	447.662
154.56	318.989
154.6	423.662
154.64	422.929
154.68	416.983
154.72	497.699
154.76	379.643
154.8	397.095
154.84	583.381
154.88	468.284
154.92	388.012
154.96	540.157
155	438.955
155.04	337.782
155.08	460.833
155.12	358.596
155.16	240.22
155.2	378.317
155.24	442.111
155.28	383.812
155.32	405.637
155.36	429.016
155.4	468.672
155.44	543.735
155.48	443.85
155.52	214.691
155.56	513.154
155.6	488.24
155.64	276.587
155.68	478.368
155.72	618.448
155.76	332.99
155.8	342.742
155.84	577.476
155.88	509.214
155.92	218.65
155.96	358.303
156	449.707
156.04	470.512
156.08	421.957
156.12	463.257
156.16	544.732
156.2	574.983
156.24	424.668
156.28	489.428
156.32	550.192
156.36	467.639
156.4	368.726
156.44	403.824
156.48	400.114
156.52	414.012
156.56	443.943
156.6	476.421
156.64	475.84
156.68	506.6
156.72	630.518
156.76	592.913
156.8	379.246
156.84	485.721
156.88	660.363
156.92	602.207
156.96	482.415
157	506.253
157.04	562.854
157.08	483.611
157.12	378.985
157.16	423.631
157.2	552.751
157.24	478.55
157.28	329.702
157.32	470.995
157.36	538.164
157.4	426.839
157.44	518.179
157.48	588.728
157.52	352.018
157.56	392.71
157.6	579.876
157.64	568.657
157.68	405.335
157.72	502.623
157.76	519.857
157.8	382.566
157.84	507.766
157.88	481.56
157.92	372.396
157.96	538.928
158	586.284
158.04	427.641
158.08	428.719
158.12	468.079
158.16	442.423
158.2	540.225
158.24	465.723
158.28	384.747
158.32	588.34
158.36	613.565
158.4	425.186
158.44	601.398
158.48	676.999
158.52	597.843
158.56	641.829
158.6	521.131
158.64	293.697
158.68	559.234
158.72	593.944
158.76	269.712
158.8	472.34
158.84	696.818
158.88	406.413
158.92	441.973
158.96	619.195
159	559.082
159.04	464.229
159.08	511.996
159.12	431.659
159.16	519.517
159.2	615.13
159.24	590.35
159.28	448.596
159.32	518.181
159.36	587.735
159.4	463.424
159.44	456.676
159.48	550.818
159.52	396.948
159.56	475.583
159.6	601.662
159.64	537.278
159.68	446.681
159.72	652.716
159.76	571.273
159.8	391.167
159.84	436.956
159.88	560.084
159.92	466.173
159.96	481.068
160	569.892
160.04	482.039
160.08	403.591
160.12	549.402
160.16	509.467
160.2	523.606
160.24	462.164
160.28	316.504
160.32	539.311
160.36	658.008
160.4	368.179
160.44	466.273
160.48	782.992
160.52	530.378
160.56	339.524
160.6	663.195
160.64	642.34
160.68	290.851
160.72	548.123
160.76	648.666
160.8	268.363
160.84	282.261
160.88	650.091
160.92	491.37
160.96	320.667
161	570.599
161.04	609.864
161.08	463.6
161.12	436.035
161.16	520.121
161.2	531.115
161.24	534.389
161.28	381.666
161.32	387.798
161.36	564.143
161.4	516.22
161.44	437.796
161.48	547.577
161.52	717.926
161.56	444.513
161.6	128.802
161.64	610.217
161.68	644.514
161.72	217.355
161.76	472.042
161.8	652.196
161.84	448.874
161.88	443.175
161.92	560.346
161.96	630.784
162	631.676
162.04	507.535
162.08	484.873
162.12	759.47
162.16	532.431
162.2	241.53
162.24	526.615
162.28	582.392
162.32	244.047
162.36	318.168
162.4	678.788
162.44	571.171
162.48	293.068
162.52	493.389
162.56	618.89
162.6	492.257
162.64	503.736
162.68	492.969
162.72	541.621
162.76	604.051
162.8	487.647
162.84	395.585
162.88	565.103
162.92	607.894
162.96	353.568
163	562.39
163.04	612.216
163.08	339.411
163.12	417.702
163.16	684.597
163.2	617.045
163.24	455.509
163.28	471.32
163.32	538.359
163.36	550.3
163.4	544.178
163.44	366.404
163.48	444.524
163.52	693.519
163.56	548.493
163.6	321.155
163.64	551.165
163.68	768.702
163.72	471.577
163.76	347.342
163.8	649.257
163.84	625.686
163.88	480.717
163.92	538.376
163.96	477.193
164	484.037
164.04	699.653
164.08	456.507
164.12	264.498
164.16	744.35
164.2	791.766
164.24	290.625
164.28	417.784
164.32	825.046
164.36	538.679
164.4	310.47
164.44	566.727
164.48	500.738
164.52	398.211
164.56	556.001
164.6	458.176
164.64	351.337
164.68	470.61
164.72	506.004
164.76	384.809
164.8	501.895
164.84	592.062
164.88	540.418
164.92	286.813
164.96	509.909
165	675.444
165.04	521.038
165.08	396.89
165.12	567.092
165.16	547.166
165.2	476.948
165.24	434.549
165.28	453.306
165.32	493.131
165.36	666.127
165.4	620
165.44	396.443
165.48	345.57
165.52	454.984
165.56	418.456
165.6	545.44
165.64	473.628
165.68	285.173
165.72	399.319
165.76	624.305
165.8	491.192
165.84	376.971
165.88	518.609
165.92	659.672
165.96	507.284
166	484.732
166.04	538.805
166.08	433.763
166.12	525.282
166.16	513.157
166.2	351.594
166.24	550.898
166.28	463.211
166.32	377.366
166.36	531.202
166.4	330.939
166.44	85.1416
166.48	561.373
166.52	580.526
166.56	121.123
166.6	246.13
166.64	621.771
166.68	367.399
166.72	346.141
166.76	422.207
166.8	401.439
166.84	370.056
166.88	459.503
166.92	461.994
166.96	595.158
167	490.129
167.04	368.648
167.08	482.62
167.12	519.372
167.16	333.862
167.2	391.464
167.24	686.388
167.28	471.667
167.32	179.5
167.36	626.247
167.4	591.104
167.44	-44.5936
167.48	423.939
167.52	656.086
167.56	-9.83087
167.6	224.532
167.64	482.075
167.68	259.473
167.72	643.528
167.76	549.75
167.8	186.102
167.84	669.851
167.88	564.738
167.92	419.207
167.96	532.768
168	207.036
168.04	175.035
168.08	624.086
168.12	486.419
168.16	105.624
168.2	421.458
168.24	540.891
168.28	367.381
168.32	117.687
168.36	227.18
168.4	675.436
168.44	509.409
168.48	-100.385
168.52	344.442
168.56	608.944
168.6	92.0501
168.64	95.6998
168.68	652.179
168.72	341.502
168.76	184.984
168.8	418.631
168.84	253.675
168.88	283.982
168.92	474.975
168.96	-28.2612
169	307.832
169.04	726.611
169.08	385.395
169.12	106.584
169.16	495.107
169.2	476.218
169.24	319.969
169.28	427.74
169.32	91.5786
169.36	497.779
169.4	659.732
169.44	245.248
169.48	365.213
169.52	620.143
169.56	364.466
169.6	555.858
169.64	496.97
169.68	86.8975
169.72	346.496
169.76	314.851
169.8	89.8236
169.84	387.992
169.88	426.751
169.92	224.45
169.96	436.045
170	121.079
170.04	205.535
170.08	666.302
170.12	213.393
170.16	199.37
170.2	510.579
170.24	211.312
170.28	201.425
170.32	606.688
170.36	303.364
170.4	148.235
170.44	456.206
170.48	362.716
170.52	201.806
170.56	177.4
170.6	293.651
170.64	379.622
170.68	299.058
170.72	133.493
170.76	414.757
170.8	469.157
170.84	-76.6505
170.88	226.927
170.92	713.461
170.96	171.765
171	61.8311
171.04	237.902
171.08	265.363
171.12	322.994
171.16	125.374
171.2	79.8883
171.24	666.685
171.28	572.983
171.32	149.46
171.36	72.5742
171.4	498.754
171.44	7.53632
171.48	236.048
171.52	623.124
171.56	-208.953
171.6	216.998
171.64	663.659
171.68	-177.185
171.72	172.669
171.76	508.448
171.8	-75.2624
171.84	354.704
171.88	338.182
171.92	92.4668
171.96	365.402
172	28.5069
172.04	219.082
172.08	598.304
172.12	256.768
172.16	209.372
172.2	383.172
172.24	384.7
172.28	290.488
172.32	20.1382
172.36	302.893
172.4	219.01
172.44	136.424
172.48	269.907
172.52	87.0664
172.56	335.655
172.6	321.313
172.64	-90.3825
172.68	361.611
172.72	340.525
172.76	200.955
172.8	378.668
172.84	68.7537
172.88	175.128
172.92	641.397
172.96	216.455
173	-23.1293
173.04	488.135
173.08	242.884
173.12	-26.2385
173.16	403.117
173.2	141.967
173.24	158.714
173.28	340.796
173.32	20.7415
173.36	271.929
173.4	198.373
173.44	-78.9518
173.48	316.648
173.52	64.7237
173.56	72.4412
173.6	338.271
173.64	147.878
173.68	297.481
173.72	97.9475
173.76	23.352
173.8	345.365
173.84	136.798
173.88	-6.89783
173.92	104.722
173.96	109.982
174	293.072
174.04	195.079
174.08	98.4219
174.12	235.044
174.16	448.007
174.2	119.606
174.24	-122.948
174.28	185.051
174.32	119.601
174.36	-102.413
174.4	-40.24
174.44	204.653
174.48	321.872
174.52	-71.314
174.56	116.042
174.6	638.301
174.64	173.963
174.68	151.732
174.72	168.096
174.76	-38.977
174.8	102.206
174.84	-65.4651
174.88	214.66
174.92	202.448
174.96	-81.8893
175	225.656
175.04	88.3469
175.08	76.7234
175.12	158.731
175.16	-94.3355
175.2	80.0194
175.24	377.674
175.28	58.884
175.32	202.563
175.36	268.297
175.4	-50.4828
175.44	195.797
175.48	65.157
175.52	-223.095
175.56	77.5682
175.6	22.2307
175.64	-85.6878
175.68	10.8084
175.72	185.132
175.76	73.5973
175.8	53.3744
175.84	73.1452
175.88	-37.9498
175.92	78.9672
175.96	125.399
176	174.578
176.04	65.2084
176.08	33.3037
176.12	101.098
176.16	51.1578
176.2	110.381
176.24	66.3417
176.28	-120.991
176.32	-42.0848
176.36	-36.8892
176.4	-48.4319
176.44	-163.731
176.48	-209.615
176.52	90.7333
176.56	3.5321
176.6	30.1302
176.64	169.41
176.68	-27.6225
176.72	112.405
176.76	224.594
176.8	-62.3054
176.84	85.1783
176.88	-79.36
176.92	-162.225
176.96	261.93
177	-323.787
177.04	-246.63
177.08	222.331
177.12	-262.117
177.16	294.978
177.2	161.656
177.24	-288.101
177.28	244.225
177.32	-193.746
177.36	-60.2411
177.4	105.466
177.44	-183.226
177.48	120.907
177.52	69.1583
177.56	-163.744
177.6	189.028
177.64	75.7563
177.68	69.5479
177.72	-44.1669
177.76	-196.928
177.8	206.473
177.84	17.4644
177.88	-306.919
177.92	160.251
177.96	17.0168
178	-80.1485
178.04	-106.317
178.08	-205.937
178.12	-131.856
178.16	1.06155
178.2	-58.1456
178.24	82.9817
178.28	-89.5058
178.32	-110.515
178.36	20.251
178.4	-176.313
178.44	-165.862
178.48	91.0518
178.52	-232.108
178.56	63.0829
178.6	-81.1968
178.64	-220.833
178.68	-79.7986
178.72	-124.782
178.76	-13.6917
178.8	-67.0383
178.84	-193.637
178.88	31.2945
178.92	-171.709
178.96	-28.081
179	89.6737
179.04	-253.516
179.08	-112.643
179.12	-24.5049
179.16	-146.133
179.2	75.1108
179.24	-161.077
179.28	58.363
179.32	-106.989
179.36	-313.856
179.4	75.2534
179.44	-80.0548
179.48	77.6739
179.52	-50.8748
179.56	-111.907
179.6	40.1645
179.64	-329.058
179.68	-152.788
179.72	143.821
179.76	-324.514
179.8	-181.209
179.84	-104.161
179.88	-178.694
179.92	62.2458
179.96	-62.6239
180	-38.8266
180.04	-81.2096
180.08	-316.614
180.12	-83.2749
180.16	-230.737
180.2	-82.1616
180.24	-77.5395
180.28	-427.273
180.32	-72.1435
180.36	8.03901
180.4	-228.581
180.44	131.996
180.48	-172.877
180.52	-257.606
180.56	-14.5282
180.6	-357.26
180.64	-92.2768
180.68	-133.313
180.72	-325.469
180.76	-2.86206
180.8	-227.117
180.84	-402.672
180.88	44.4425
180.92	-280.838
180.96	-247.853
181	37.5386
181.04	-199.168
181.08	-52.2154
181.12	-297.078
181.16	-210.87
181.2	-18.965
181.24	-171.921
181.28	-242.453
181.32	-261.045
181.36	-154.401
181.4	-125.223
181.44	-44.3763
181.48	-90.3643
181.52	-125.167
181.56	-48.6572
181.6	37.7543
181.64	-70.1353
181.68	-272.109
181.72	-14.3982
181.76	31.106
181.8	-406.008
181.84	-125.487
181.88	357.386
181.92	-373.337
181.96	-136.414
182	0.278355
182.04	-260.84
182.08	129.332
182.12	-479.915
182.16	-334.303
182.2	18.4667
182.24	-529.985
182.28	-187.394
182.32	-38.7616
182.36	-319.462
182.4	-96.7947
182.44	-326.588
182.48	-36.0837
182.52	119.695
182.56	-631.724
182.6	-132.606
182.64	26.1459
182.68	-468.481
182.72	-168.388
182.76	-422.445
182.8	-140.108
182.84	-148.305
182.88	-620.51
182.92	-248.543
182.96	-146.741
183	-422.384
183.04	-262.385
183.08	-30.5996
183.12	-444.144
183.16	-322.164
183.2	-42.3164
183.24	-278.898
183.28	-378.239
183.32	-272.773
183.36	-163.678
183.4	-167.32
183.44	-351.596
183.48	88.6975
183.52	-182.45
183.56	-444.716
183.6	26.4286
183.64	-159.741
183.68	-234.796
183.72	-191.3
183.76	-344.765
183.8	-305.708
183.84	-329.233
183.88	-348.508
183.92	18.93
183.96	-291.843
184	-430.597
184.04	-362.822
184.08	-329.397
184.12	-21.33
184.16	-434.341
184.2	-394.731
184.24	-44.2995
184.28	-527.231
184.32	-300.348
184.36	-272.713
184.4	-391.76
184.44	-125.18
184.48	-453.473
184.52	-516.657
184.56	-55.5129
184.6	-271.74
184.64	-474.885
184.68	-134.007
184.72	-240.844
184.76	-319.041
184.8	-441.365
184.84	-457.242
184.88	-73.303
184.92	-448.412
184.96	-375.226
185	-69.8078
185.04	-292.351
185.08	-304.053
185.12	-407.502
185.16	-547.276
185.2	-184.921
185.24	-412.737
185.28	-475.964
185.32	-186.655
185.36	-274.832
185.4	-170.972
185.44	-89.4772
185.48	-558.973
185.52	-93.0839
185.56	-197.375
185.6	-476.909
185.64	-232.989
185.68	-332.781
185.72	-542.736
185.76	-28.4356
185.8	-482.07
185.84	-232.254
185.88	-271.056
185.92	-707.687
185.96	-95.2485
186	-556.63
186.04	-719.299
186.08	77.2745
186.12	-716.496
186.16	-569.067
186.2	-72.7304
186.24	-581.395
186.28	92.3906
186.32	-282.52
186.36	-801.427
186.4	-49.3109
186.44	-423.174
186.48	-518.498
186.52	54.9208
186.56	-408.636
186.6	-54.7934
186.64	-433.567
186.68	-530.966
186.72	-15.5719
186.76	-612.051
186.8	-597.255
186.84	-107.079
186.88	-711.51
186.92	-348.716
186.96	-184.573
187	-552.729
187.04	-266.734
187.08	-292.328
187.12	-384.455
187.16	-181.718
187.2	-880.117
187.24	-704.981
187.28	-60.2249
187.32	-505.278
187.36	-457.15
187.4	-463.78
187.44	-590.475
187.48	-152.682
187.52	-430.341
187.56	-688.627
187.6	-242.407
187.64	-552.158
187.68	-490.704
187.72	-377.052
187.76	-721.83
187.8	-578.539
187.84	-294.125
187.88	-643.764
187.92	-289.922
187.96	-576.643
188	-483.677
188.04	-106.148
188.08	-534.471
188.12	-664.379
188.16	-308.552
188.2	-302.179
188.24	-361.093
188.28	-434.2
188.32	-343.425
188.36	-505.835
188.4	-617.751
188.44	-338.295
188.48	-464.986
188.52	-552.047
188.56	-640.773
188.6	-286.029
188.64	-532.177
188.68	-933.544
188.72	-535.377
188.76	-452.291
188.8	-494.246
188.84	-736.347
188.88	-556.073
188.92	-418.528
188.96	-768.196
189	-701.402
189.04	-602.777
189.08	-582.648
189.12	-328.796
189.16	-518.625
189.2	-631.153
189.24	-483.118
189.28	-486.119
189.32	-627.687
189.36	-338.7
189.4	-377.523
189.44	-708.447
189.48	-886.986
189.52	-439.861
189.56	-330.07
189.6	-900.616
189.64	-730.614
189.68	-332.928
189.72	-742.352
189.76	-392.403
189.8	-563.102
189.84	-787.889
189.88	-308.956
189.92	-254.536
189.96	-550.393
190	-328.654
190.04	-565.241
190.08	-530.973
190.12	-291.891
190.16	-670.415
190.2	-430.565
190.24	-643.07
190.28	-708.334
190.32	-462.96
190.36	-639.861
190.4	-598.058
190.44	-537.948
190.48	-715.43
190.52	-643.435
190.56	-433.011
190.6	-574.065
190.64	-667.514
190.68	-658.761
190.72	-647.171
190.76	-746.715
190.8	-665.002
190.84	-584.99
190.88	-654.787
190.92	-759.339
190.96	-648.047
191	-703.81
191.04	-545.349
191.08	-709.336
191.12	-683.953
191.16	-392.826
191.2	-597.922
191.24	-490.849
191.28	-645.227
191.32	-779.266
191.36	-506.502
191.4	-488.793
191.44	-242.936
191.48	-510.387
191.52	-1081.98
191.56	-744.198
191.6	-529.944
191.64	-739.066
191.68	-801.149
191.72	-725.911
191.76	-799.273
191.8	-583.946
191.84	-643.901
191.88	-712.678
191.92	-111.119
191.96	-703.316
192	-880.54
192.04	-286.665
192.08	-607.867
192.12	-1142.58
192.16	-964.518
192.2	-488.021
192.24	-707.915
192.28	-902.216
192.32	-775.524
192.36	-775.307
192.4	-694.906
192.44	-582.371
192.48	-882.011
192.52	-1005.35
192.56	-735.936
192.6	-555.13
192.64	-717.19
192.68	-649.557
192.72	-939.176
192.76	-248.978
192.8	-550.511
192.84	-1039.46
192.88	-826.085
192.92	-358.588
192.96	-755.997
193	-938.549
193.04	-1072.48
193.08	-816.162
193.12	-744.952
193.16	-1153.52
193.2	-798.571
193.24	-129.754
193.28	-675.966
193.32	-997.041
193.36	-678.463
193.4	-521.045
193.44	-871.968
193.48	-960.273
193.52	-1025.11
193.56	-793.636
193.6	-787.746
193.64	-1043.55
193.68	-911.066
193.72	-695.604
193.76	-688.283
193.8	-808.986
193.84	-875.243
193.88	-713.806
193.92	-657.259
193.96	-652.023
194	-941.492
194.04	-971.576
194.08	-907.898
194.12	-846.778
194.16	-961.203
194.2	-847.199
194.24	-1087.77
194.28	-1297.07
194.32	-653.967
194.36	-837.639
194.4	-1039.3
194.44	-706.099
194.48	-895.777
194.52	-1376.01
194.56	-1114
194.6	-530.549
194.64	-1073.22
194.68	-1091.21
194.72	-634.862
194.76	-989.845
194.8	-1231.37
194.84	-853.174
194.88	-846.349
194.92	-1116.33
194.96	-997.246
195	-957.104
195.04	-1025.22
195.08	-961.88
195.12	-888.484
195.16	-930.925
195.2	-1059.59
195.24	-985.423
195.28	-970.18
195.32	-919.188
195.36	-1332.3
195.4	-1150.57
195.44	-698.555
195.48	-988.815
195.52	-1133.89
195.56	-1046.48
195.6	-498.536
195.64	-968.088
195.68	-818.832
195.72	-847.452
195.76	-1131.98
195.8	-924.78
195.84	-701.282
195.88	-1215.3
195.92	-1402.05
195.96	-854.457
196	-985.287
196.04	-940.762
196.08	-1046.26
196.12	-785.072
196.16	-616.781
196.2	-1186.23
196.24	-1248.85
196.28	-1131.69
196.32	-921.8
196.36	-1086.3
196.4	-1090.34
196.44	-1090.5
196.48	-654.696
196.52	-749.624
196.56	-1111.43
196.6	-1545.71
196.64	-1502.1
196.68	-1261.97
196.72	-787.731
196.76	-699.036
196.8	-1344.78
196.84	-1467.81
196.88	-1117.72
196.92	-920.569
196.96	-897.906
197	-1167.16
197.04	-1149.65
197.08	-1262.75
197.12	-1221.88
197.16	-1118.57
197.2	-1273.65
197.24	-1175.04
197.28	-1028.76
197.32	-1109.81
197.36	-1101.36
197.4	-1025.75
197.44	-1184.6
197.48	-1490.51
197.52	-1355.87
197.56	-1162.01
197.6	-1029.56
197.64	-1081.33
197.68	-1401.02
197.72	-916.135
197.76	-1063.31
197.8	-1563.03
197.84	-1818.78
197.88	-1027.35
197.92	-869.229
197.96	-850.538
198	-1075.94
198.04	-1374.12
198.08	-1428.01
198.12	-1374.27
198.16	-1397.61
198.2	-1369.61
198.24	-1154.26
198.28	-1358.91
198.32	-1457.64
198.36	-1027
198.4	-861.007
198.44	-1239.29
198.48	-1233
198.52	-1499.19
198.56	-2091.95
198.6	-2325.06
198.64	-1981.5
198.68	-1476.22
198.72	-1207.91
198.76	-1406.69
198.8	-1368.21
198.84	-2048.26
198.88	-2116.85
198.92	-2334.99
198.96	-2318.78
199	-2164.81
199.04	-2101.91
199.08	-2042.41
199.12	-1868.53
199.16	-1716.34
199.2	-1453.61
199.24	-1553.28
199.28	-1762.29
199.32	-2238.44
199.36	-2535.96
199.4	-2825.86
199.44	-2761.85
199.48	-2492.02
199.52	-2264.99
199.56	-1966.15
199.6	-2410.76
199.64	-3083.26
199.68	-3389.88
199.72	-3412.18
199.76	-3154.52
199.8	-2425.85
199.84	-2137.09
199.88	-1896.78
199.92	-2064.08
199.96	-2278.21
200	-2026.81
