# Supplementary material for: Redox Potentials of Disulfide Bonds in LOXL2 Studied by Nonequilibrium Alchemical Simulation
Source: Front Chem. 2021 Dec 14;9:797036. doi: 10.3389/fchem.2021.797036 (PMC8713139; doi:10.3389/fchem.2021.797036)
Supplement: Supplementary file 2 [file DataSheet2.ZIP › Raw Date for Redox potential LOXL2-797036/Figure S2/FEP_forward_snapshot200.xvg]

# This file was created Wed Jul 28 00:08:36 2021
# by the following command:
# /public3/soft/gromacs/4.5.5/bin/mdrun -s FEP_f.tpr -v -deffnm FEP_f 
#
# mdrun is part of G R O M A C S:
#
# Giving Russians Opium May Alter Current Situation
#
@    title "dH/d\xl\f{}"
@    xaxis  label "Time (ps)"
@    yaxis  label "dH/d\xl\f{} (kJ/mol [\xl\f{}]\S-1\N)"
@TYPE xy
@ subtitle "T = 300 (K)"
0.0000 71.7282
0.0400 -53.0056
0.0800 25.8431
0.1200 265.789
0.1600 60.1756
0.2000 20.053
0.2400 43.6983
0.2800 180.884
0.3200 264.494
0.3600 65.3442
0.4000 -33.7138
0.4400 124.363
0.4800 73.5391
0.5200 -53.5813
0.5600 -8.87818
0.6000 181.186
0.6400 69.6026
0.6800 -188.095
0.7200 -4.91373
0.7600 168.038
0.8000 89.2216
0.8400 1.71564
0.8800 66.3639
0.9200 158.896
0.9600 -1.85481
1.0000 131.388
1.0400 75.3301
1.0800 -106.739
1.1200 51.0729
1.1600 277.53
1.2000 51.6947
1.2400 23.393
1.2800 130.192
1.3200 177.451
1.3600 34.5131
1.4000 -42.4475
1.4400 32.0981
1.4800 174.748
1.5200 60.7006
1.5600 26.2111
1.6000 51.2805
1.6400 163.12
1.6800 250.629
1.7200 95.503
1.7600 -35.0555
1.8000 98.0971
1.8400 258.865
1.8800 321.321
1.9200 229.942
1.9600 57.6571
2.0000 63.3321
2.0400 232.736
2.0800 329.336
2.1200 219.032
2.1600 40.793
2.2000 82.0782
2.2400 161.108
2.2800 111.078
2.3200 174.886
2.3600 56.3377
2.4000 31.6071
2.4400 77.5899
2.4800 140.094
2.5200 89.0466
2.5600 6.86687
2.6000 88.0647
2.6400 316.352
2.6800 260.631
2.7200 17.5349
2.7600 -10.6965
2.8000 127.912
2.8400 89.0447
2.8800 -94.9648
2.9200 32.8296
2.9600 92.1416
3.0000 6.97659
3.0400 47.5189
3.0800 113.392
3.1200 37.8522
3.1600 -74.3304
3.2000 37.382
3.2400 192.806
3.2800 65.521
3.3200 -23.1202
3.3600 43.3253
3.4000 178.572
3.4400 142.19
3.4800 -36.6285
3.5200 49.9019
3.5600 119.495
3.6000 49.6072
3.6400 -38.4806
3.6800 20.5111
3.7200 46.5059
3.7600 18.0638
3.8000 10.9817
3.8400 28.2243
3.8800 44.4389
3.9200 67.5618
3.9600 54.2748
4.0000 -4.97269
4.0400 -27.3315
4.0800 64.7629
4.1200 -45.267
4.1600 -126.408
4.2000 -2.8833
4.2400 55.3784
4.2800 36.1138
4.3200 18.7367
4.3600 40.9257
4.4000 61.9788
4.4400 8.02508
4.4800 -21.278
4.5200 -4.82285
4.5600 53.5364
4.6000 26.9898
4.6400 -18.8825
4.6800 12.3503
4.7200 -8.77172
4.7600 -13.0602
4.8000 -29.6015
4.8400 -16.2103
4.8800 -11.5625
4.9200 -46.1791
4.9600 -15.6558
5.0000 63.553
5.0400 44.6012
5.0800 -53.8987
5.1200 -16.0246
5.1600 51.2009
5.2000 2.79757
5.2400 -12.9662
5.2800 60.1696
5.3200 69.9123
5.3600 -9.87766
5.4000 -4.96829
5.4400 42.3586
5.4800 30.2504
5.5200 -69.1812
5.5600 25.0433
5.6000 101.178
5.6400 2.15424
5.6800 27.4609
5.7200 101.596
5.7600 12.6129
5.8000 -42.559
5.8400 82.8667
5.8800 70.1994
5.9200 -42.5356
5.9600 -0.298292
6.0000 -59.4979
6.0400 -31.7293
6.0800 -41.3108
6.1200 -84.5074
6.1600 -18.3301
6.2000 -31.5744
6.2400 5.22156
6.2800 51.1783
6.3200 -20.15
6.3600 8.52856
6.4000 -2.24862
6.4400 -92.9963
6.4800 47.7655
6.5200 -16.2395
6.5600 -13.2844
6.6000 33.0062
6.6400 -26.2012
6.6800 73.84
6.7200 5.00158
6.7600 85.7206
6.8000 35.4838
6.8400 8.44087
6.8800 60.4768
6.9200 26.613
6.9600 -34.8391
7.0000 34.5222
7.0400 52.4247
7.0800 5.44355
7.1200 63.8918
7.1600 47.6939
7.2000 -18.9594
7.2400 54.0962
7.2800 47.6244
7.3200 -56.9419
7.3600 -2.26727
7.4000 62.5194
7.4400 -74.0211
7.4800 17.7909
7.5200 50.1003
7.5600 -42.4776
7.6000 35.5095
7.6400 31.8819
7.6800 5.99938
7.7200 118.31
7.7600 -0.780299
7.8000 29.1932
7.8400 13.1718
7.8800 6.148
7.9200 20.3123
7.9600 -5.20018
8.0000 57.2295
8.0400 54.5599
8.0800 39.0712
8.1200 29.0341
8.1600 59.3108
8.2000 28.0453
8.2400 81.1718
8.2800 51.8127
8.3200 33.0772
8.3600 66.727
8.4000 -17.8357
8.4400 85.0039
8.4800 59.4269
8.5200 -43.2465
8.5600 56.5497
8.6000 -8.09321
8.6400 8.00373
8.6800 63.6682
8.7200 2.38306
8.7600 11.5912
8.8000 134.297
8.8400 -19.0117
8.8800 91.2621
8.9200 27.2528
8.9600 -3.37247
9.0000 89.9688
9.0400 72.4632
9.0800 -25.9615
9.1200 67.7762
9.1600 -6.51334
9.2000 38.0714
9.2400 138.641
9.2800 1.55107
9.3200 15.3222
9.3600 110.591
9.4000 -42.0183
9.4400 139.887
9.4800 131.193
9.5200 -5.9591
9.5600 233.913
9.6000 107.455
9.6400 96.647
9.6800 232.955
9.7200 -0.84196
9.7600 123.528
9.8000 13.7223
9.8400 -82.3996
9.8800 25.6014
9.9200 -47.1112
9.9600 26.0949
10.0000 12.7846
10.0400 5.90084
10.0800 9.82406
10.1200 81.5658
10.1600 41.3625
10.2000 119.743
10.2400 10.2176
10.2800 107.557
10.3200 56.0196
10.3600 74.3764
10.4000 147.472
10.4400 43.4002
10.4800 48.962
10.5200 104.64
10.5600 23.3267
10.6000 136.852
10.6400 9.69444
10.6800 61.4322
10.7200 0.693363
10.7600 48.0026
10.8000 1.38228
10.8400 19.227
10.8800 -0.240786
10.9200 86.7705
10.9600 -3.07576
11.0000 33.2817
11.0400 10.788
11.0800 2.85476
11.1200 52.1803
11.1600 27.8033
11.2000 -13.9968
11.2400 -22.0795
11.2800 -70.4116
11.3200 -65.5757
11.3600 -49.9976
11.4000 -11.4451
11.4400 -8.26505
11.4800 -20.5549
11.5200 11.3467
11.5600 -35.6734
11.6000 -10.0555
11.6400 -44.7978
11.6800 -13.8295
11.7200 -10.3126
11.7600 31.8809
11.8000 42.5508
11.8400 35.3314
11.8800 7.26356
11.9200 48.9679
11.9600 8.25464
12.0000 -12.5258
12.0400 -93.0514
12.0800 11.623
12.1200 -34.034
12.1600 35.6321
12.2000 -43.7622
12.2400 -39.2642
12.2800 9.5428
12.3200 2.55068
12.3600 38.1253
12.4000 20.063
12.4400 28.1669
12.4800 -13.6957
12.5200 -12.615
12.5600 -54.8516
12.6000 -81.2423
12.6400 -79.0774
12.6800 -86.8328
12.7200 -36.129
12.7600 -21.3062
12.8000 -35.6607
12.8400 -58.8957
12.8800 -93.1516
12.9200 -45.4955
12.9600 -42.263
13.0000 -42.3398
13.0400 -54.2318
13.0800 -36.4044
13.1200 -47.2246
13.1600 -42.3055
13.2000 -55.6805
13.2400 -61.9377
13.2800 -25.1955
13.3200 -22.1259
13.3600 -5.19593
13.4000 -42.3858
13.4400 -106.142
13.4800 -57.7159
13.5200 -22.6739
13.5600 34.3923
13.6000 25.8182
13.6400 36.7375
13.6800 44.524
13.7200 54.2698
13.7600 9.07627
13.8000 68.0805
13.8400 -31.1163
13.8800 30.2577
13.9200 -6.14469
13.9600 -12.9551
14.0000 -63.0064
14.0400 7.62893
14.0800 -46.7414
14.1200 7.60773
14.1600 -18.2131
14.2000 -27.0849
14.2400 -27.4013
14.2800 -31.4904
14.3200 -15.1226
14.3600 5.63791
14.4000 -2.12227
14.4400 60.8124
14.4800 -12.0576
14.5200 -13.6119
14.5600 -103.363
14.6000 -75.3472
14.6400 -73.5469
14.6800 -56.5989
14.7200 -4.37773
14.7600 -1.71126
14.8000 -20.4112
14.8400 -21.7469
14.8800 -41.2864
14.9200 -19.3603
14.9600 -65.341
15.0000 -88.2853
15.0400 -131.714
15.0800 -79.7646
15.1200 -58.7299
15.1600 -50.5733
15.2000 -33.6808
15.2400 -16.6303
15.2800 -63.1589
15.3200 -42.2805
15.3600 -9.39331
15.4000 -9.25792
15.4400 37.3815
15.4800 15.6038
15.5200 14.4363
15.5600 62.4073
15.6000 50.2076
15.6400 -13.771
15.6800 -52.8746
15.7200 -56.281
15.7600 -4.70353
15.8000 -14.7129
15.8400 -20.7142
15.8800 11.7498
15.9200 -24.6404
15.9600 31.3216
16.0000 2.76731
16.0400 48.5114
16.0800 31.6451
16.1200 -13.9152
16.1600 64.8328
16.2000 -1.41456
16.2400 43.2202
16.2800 -15.1857
16.3200 30.8701
16.3600 -14.9723
16.4000 44.3864
16.4400 34.9852
16.4800 15.7115
16.5200 32.1739
16.5600 21.4673
16.6000 -3.09604
16.6400 -11.3476
16.6800 -40.911
16.7200 -37.5957
16.7600 -7.33553
16.8000 27.5725
16.8400 31.0402
16.8800 17.0952
16.9200 60.8489
16.9600 -19.2594
17.0000 88.0629
17.0400 -20.3012
17.0800 -7.24359
17.1200 -70.346
17.1600 -0.672784
17.2000 -12.2296
17.2400 62.0077
17.2800 -20.3059
17.3200 36.7088
17.3600 -21
17.4000 60.2648
17.4400 31.4619
17.4800 60.0136
17.5200 -13.1727
17.5600 31.4343
17.6000 -1.85178
17.6400 12.5003
17.6800 -28.4129
17.7200 -3.90139
17.7600 8.98587
17.8000 -38.1689
17.8400 -24.6574
17.8800 -9.42743
17.9200 30.4737
17.9600 3.37608
18.0000 8.70655
18.0400 2.86211
18.0800 21.989
18.1200 19.5866
18.1600 7.36803
18.2000 11.3024
18.2400 -5.09804
18.2800 13.9751
18.3200 12.626
18.3600 2.49458
18.4000 -34.8181
18.4400 -5.91292
18.4800 11.1716
18.5200 -37.3608
18.5600 23.9662
18.6000 -30.8929
18.6400 -25.5344
18.6800 -38.8105
18.7200 -12.9495
18.7600 -47.848
18.8000 62.1018
18.8400 9.41799
18.8800 28.3773
18.9200 -9.91602
18.9600 73.9634
19.0000 4.91637
19.0400 61.3954
19.0800 25.7099
19.1200 20.3525
19.1600 122.907
19.2000 6.03286
19.2400 123.509
19.2800 10.9054
19.3200 106.539
19.3600 48.1302
19.4000 39.2136
19.4400 22.6853
19.4800 35.8413
19.5200 17.5048
19.5600 -9.428
19.6000 1.85553
19.6400 -0.523152
19.6800 18.8668
19.7200 90.8018
19.7600 -9.6468
19.8000 91.9081
19.8400 -10.9833
19.8800 44.1981
19.9200 -26.7626
19.9600 -7.67889
20.0000 -40.5716
20.0400 -37.6789
20.0800 4.88034
20.1200 -20.0222
20.1600 5.00462
20.2000 -11.9998
20.2400 -56.609
20.2800 -25.5643
20.3200 -65.7776
20.3600 -48.2654
20.4000 -7.32923
20.4400 -53.492
20.4800 -26.8025
20.5200 -27.4569
20.5600 -5.95048
20.6000 11.9902
20.6400 15.3625
20.6800 4.09726
20.7200 25.3248
20.7600 -19.133
20.8000 21.6963
20.8400 -15.7386
20.8800 -5.42437
20.9200 -14.4568
20.9600 -11.0223
21.0000 -15.8945
21.0400 -23.3868
21.0800 -20.8932
21.1200 -19.7964
21.1600 9.28174
21.2000 -44.0164
21.2400 0.779225
21.2800 -23.0251
21.3200 4.26876
21.3600 -9.2716
21.4000 -11.1848
21.4400 -31.0642
21.4800 -20.0011
21.5200 -32.2455
21.5600 6.99362
21.6000 -38.8675
21.6400 -62.3108
21.6800 1.46672
21.7200 -42.5423
21.7600 32.1767
21.8000 -14.7278
21.8400 -16.5612
21.8800 5.34595
21.9200 -46.2004
21.9600 13.2738
22.0000 5.09574
22.0400 50.9982
22.0800 -39.0892
22.1200 -63.1219
22.1600 -51.3085
22.2000 -71.065
22.2400 -15.661
22.2800 -65.3657
22.3200 -10.3701
22.3600 -47.6765
22.4000 -29.8092
22.4400 -19.7545
22.4800 -93.5921
22.5200 -15.9398
22.5600 11.6064
22.6000 -42.1695
22.6400 -27.0095
22.6800 -94.599
22.7200 -25.9922
22.7600 -13.1406
22.8000 -21.4996
22.8400 -26.6746
22.8800 -7.17213
22.9200 -20.0727
22.9600 19.6407
23.0000 -4.89251
23.0400 -32.06
23.0800 -2.30095
23.1200 -15.1385
23.1600 -3.50825
23.2000 -14.1394
23.2400 -2.21879
23.2800 34.7952
23.3200 7.25311
23.3600 16.4769
23.4000 56.3156
23.4400 27.7873
23.4800 12.1155
23.5200 -24.3585
23.5600 -21.7192
23.6000 -6.57529
23.6400 14.8184
23.6800 3.02417
23.7200 -1.86331
23.7600 -19.1664
23.8000 -10.4345
23.8400 -33.5629
23.8800 -60.7306
23.9200 -36.2923
23.9600 -73.734
24.0000 -93.463
24.0400 -102.817
24.0800 -61.216
24.1200 -86.8188
24.1600 -39.161
24.2000 -25.751
24.2400 -39.5405
24.2800 -57.3129
24.3200 -19.4147
24.3600 -15.3048
24.4000 -22.5107
24.4400 -43.9389
24.4800 -25.0847
24.5200 -1.87389
24.5600 8.0364
24.6000 11.5568
24.6400 -16.9748
24.6800 -26.1857
24.7200 -36.7867
24.7600 -25.9767
24.8000 -37.1106
24.8400 -59.1732
24.8800 -81.0576
24.9200 -51.1935
24.9600 -71.3616
25.0000 -25.9546
25.0400 -5.67148
25.0800 -23.1492
25.1200 -39.9519
25.1600 -30.7412
25.2000 -22.215
25.2400 -28.5839
25.2800 3.57168
25.3200 -35.6682
25.3600 -50.5554
25.4000 -74.0639
25.4400 -68.9571
25.4800 -30.9438
25.5200 -23.4227
25.5600 -33.079
25.6000 -6.38187
25.6400 -5.01725
25.6800 18.843
25.7200 18.7846
25.7600 -11.5572
25.8000 -71.935
25.8400 -28.5223
25.8800 -44.9431
25.9200 -58.194
25.9600 -27.3547
26.0000 22.4514
26.0400 -29.2212
26.0800 -56.3755
26.1200 -23.902
26.1600 -6.3021
26.2000 -10.3932
26.2400 -1.99016
26.2800 -26.9278
26.3200 -30.0727
26.3600 -8.1697
26.4000 5.32928
26.4400 3.17395
26.4800 -11.397
26.5200 -13.8794
26.5600 -7.78027
26.6000 -1.75257
26.6400 -5.04615
26.6800 -15.9882
26.7200 -0.889883
26.7600 26.9753
26.8000 -1.51189
26.8400 -29.0996
26.8800 -4.9583
26.9200 7.98762
26.9600 -1.14493
27.0000 -8.43121
27.0400 -44.9633
27.0800 -28.5662
27.1200 -23.2708
27.1600 -42.4983
27.2000 -24.8427
27.2400 -54.0621
27.2800 -14.1706
27.3200 -8.5464
27.3600 -0.032585
27.4000 17.1627
27.4400 -32.8963
27.4800 -27.4253
27.5200 -6.19108
27.5600 -21.3548
27.6000 -9.36807
27.6400 -20.975
27.6800 -17.1387
27.7200 -20.3844
27.7600 -18.0027
27.8000 -3.46263
27.8400 -24.4434
27.8800 -21.6122
27.9200 -72.1486
27.9600 -66.8666
28.0000 -51.8326
28.0400 -18.035
28.0800 23.3157
28.1200 10.0901
28.1600 6.07034
28.2000 11.5684
28.2400 -4.47584
28.2800 29.6786
28.3200 8.13247
28.3600 2.3059
28.4000 -24.6621
28.4400 -18.4511
28.4800 -4.42797
28.5200 0.890925
28.5600 -2.16741
28.6000 -16.0472
28.6400 -36.8145
28.6800 -24.1237
28.7200 -3.66405
28.7600 1.54925
28.8000 -7.85638
28.8400 -59.4081
28.8800 -24.7272
28.9200 -18.6862
28.9600 -12.3945
29.0000 3.82791
29.0400 14.0426
29.0800 14.0344
29.1200 17.4801
29.1600 2.6705
29.2000 -0.0791386
29.2400 -25.5873
29.2800 -38.3425
29.3200 -32.8032
29.3600 -63.2316
29.4000 -50.5578
29.4400 -95.5478
29.4800 -78.9657
29.5200 -49.9938
29.5600 -27.7148
29.6000 -0.524389
29.6400 18.9263
29.6800 -11.1333
29.7200 -10.2194
29.7600 27.4807
29.8000 58.9656
29.8400 28.9715
29.8800 15.6479
29.9200 5.4189
29.9600 -20.7552
30.0000 -13.8494
30.0400 17.5008
30.0800 40.3772
30.1200 25.9443
30.1600 4.32691
30.2000 22.8654
30.2400 19.5972
30.2800 28.4281
30.3200 6.65808
30.3600 -11.4364
30.4000 -32.8343
30.4400 -3.05922
30.4800 33.0242
30.5200 -3.40226
30.5600 -14.3211
30.6000 23.5541
30.6400 17.737
30.6800 -12.3661
30.7200 -25.9945
30.7600 -2.44171
30.8000 -6.60701
30.8400 0.357534
30.8800 -4.38636
30.9200 14.4367
30.9600 6.76746
31.0000 9.67317
31.0400 4.94767
31.0800 -6.82313
31.1200 1.80629
31.1600 -9.9411
31.2000 -11.0015
31.2400 9.11974
31.2800 8.82209
31.3200 -19.0478
31.3600 1.22302
31.4000 -16.1124
31.4400 -32.6797
31.4800 -28.2324
31.5200 -29.5706
31.5600 -27.9646
31.6000 -17.4436
31.6400 -29.657
31.6800 -7.9701
31.7200 6.44115
31.7600 14.1134
31.8000 -5.76662
31.8400 -8.59809
31.8800 15.0766
31.9200 19.648
31.9600 32.1232
32.0000 9.57189
32.0400 -4.63558
32.0800 -18.4352
32.1200 19.3607
32.1600 34.5117
32.2000 31.9103
32.2400 35.2911
32.2800 -2.76298
32.3200 -13.3914
32.3600 22.7914
32.4000 23.3448
32.4400 17.9487
32.4800 5.93557
32.5200 3.61694
32.5600 19.4057
32.6000 2.68216
32.6400 2.29782
32.6800 -5.40145
32.7200 -31.0308
32.7600 -2.22947
32.8000 7.60513
32.8400 -38.0024
32.8800 -33.1224
32.9200 -16.5354
32.9600 -3.60097
33.0000 -10.8742
33.0400 -33.3557
33.0800 15.6991
33.1200 9.26987
33.1600 9.04124
33.2000 7.81504
33.2400 31.2978
33.2800 -29.2056
33.3200 -22.8917
33.3600 4.25733
33.4000 -13.8119
33.4400 -44.28
33.4800 26.5074
33.5200 44.5213
33.5600 -1.49151
33.6000 1.85979
33.6400 18.2664
33.6800 34.546
33.7200 29.0596
33.7600 -4.93833
33.8000 23.5327
33.8400 28.7783
33.8800 20.7822
33.9200 -0.732748
33.9600 12.1946
34.0000 33.8027
34.0400 14.2433
34.0800 5.42166
34.1200 10.8716
34.1600 14.0479
34.2000 38.3644
34.2400 27.2432
34.2800 20.7438
34.3200 8.38581
34.3600 -17.5954
34.4000 -4.96882
34.4400 11.6073
34.4800 31.9366
34.5200 25.0643
34.5600 13.55
34.6000 13.8018
34.6400 24.844
34.6800 -32.5963
34.7200 -29.6289
34.7600 -3.54796
34.8000 9.85426
34.8400 -4.14357
34.8800 1.04984
34.9200 -8.445
34.9600 6.37834
35.0000 22.9729
35.0400 37.5312
35.0800 31.6287
35.1200 7.93307
35.1600 24.1666
35.2000 50.6528
35.2400 33.4908
35.2800 9.03759
35.3200 -2.03758
35.3600 -27.4999
35.4000 -14.2466
35.4400 -15.4823
35.4800 -13.479
35.5200 2.83465
35.5600 3.9087
35.6000 6.85715
35.6400 8.30264
35.6800 10.1325
35.7200 -36.5121
35.7600 -43.7211
35.8000 17.4583
35.8400 46.0601
35.8800 26.1459
35.9200 7.61517
35.9600 -23.951
36.0000 27.4506
36.0400 19.2245
36.0800 -4.9619
36.1200 -31.914
36.1600 -60.7098
36.2000 -17.0955
36.2400 -8.48466
36.2800 19.4067
36.3200 23.9171
36.3600 10.6773
36.4000 -20.5581
36.4400 7.09041
36.4800 27.3843
36.5200 27.1495
36.5600 23.628
36.6000 7.40749
36.6400 34.2498
36.6800 42.6309
36.7200 32.5511
36.7600 25.0568
36.8000 19.1585
36.8400 -16.8908
36.8800 0.00256727
36.9200 12.2877
36.9600 15.922
37.0000 -23.1649
37.0400 -34.472
37.0800 -46.2613
37.1200 4.49179
37.1600 21.075
37.2000 -20.8248
37.2400 -25.8676
37.2800 6.83416
37.3200 26.5208
37.3600 14.5065
37.4000 12.4634
37.4400 18.4909
37.4800 15.7426
37.5200 12.0775
37.5600 23.0298
37.6000 28.1936
37.6400 30.4139
37.6800 26.7506
37.7200 -8.40066
37.7600 -15.5516
37.8000 -16.8825
37.8400 -28.4482
37.8800 -19.485
37.9200 -20.6468
37.9600 -25.767
38.0000 5.70394
38.0400 3.08951
38.0800 3.82062
38.1200 -6.25962
38.1600 11.9534
38.2000 40.7711
38.2400 26.6537
38.2800 17.0293
38.3200 27.1591
38.3600 26.7374
38.4000 28.2016
38.4400 7.07096
38.4800 30.2931
38.5200 10.5702
38.5600 -8.08321
38.6000 6.27251
38.6400 20.0538
38.6800 5.3997
38.7200 3.55743
38.7600 16.3029
38.8000 28.4507
38.8400 56.2988
38.8800 40.0577
38.9200 -7.43685
38.9600 -8.0548
39.0000 1.60431
39.0400 -11.518
39.0800 -31.3718
39.1200 -52.0507
39.1600 -11.6055
39.2000 6.95355
39.2400 -16.4983
39.2800 -33.058
39.3200 -34.4388
39.3600 -20.614
39.4000 -3.46249
39.4400 12.5131
39.4800 -12.5271
39.5200 13.4263
39.5600 17.7221
39.6000 6.72402
39.6400 -26.6485
39.6800 4.84103
39.7200 8.52954
39.7600 23.873
39.8000 14.4373
39.8400 13.5551
39.8800 -6.03469
39.9200 -9.52681
39.9600 -18.5849
40.0000 8.73827
40.0400 -3.80728
40.0800 -15.1702
40.1200 -54.0281
40.1600 -50.8198
40.2000 -57.4752
40.2400 -39.5148
40.2800 -19.2215
40.3200 -13.2067
40.3600 10.6961
40.4000 22.1786
40.4400 41.4781
40.4800 24.6416
40.5200 20.783
40.5600 -7.36227
40.6000 -33.4503
40.6400 -5.84999
40.6800 -13.0965
40.7200 -16.4261
40.7600 8.58042
40.8000 -0.497611
40.8400 9.28838
40.8800 20.4563
40.9200 6.53169
40.9600 -34.5484
41.0000 -21.5073
41.0400 -39.8727
41.0800 -22.0735
41.1200 -4.17751
41.1600 -29.3799
41.2000 -11.4403
41.2400 10.8217
41.2800 17.8071
41.3200 27.473
41.3600 16.0623
41.4000 20.7527
41.4400 23.0381
41.4800 28.4474
41.5200 25.5712
41.5600 4.3569
41.6000 -0.398728
41.6400 19.2175
41.6800 30.1235
41.7200 14.6981
41.7600 27.5779
41.8000 21.4747
41.8400 19.8008
41.8800 43.096
41.9200 56.6722
41.9600 35.8019
42.0000 -3.09213
42.0400 -24.2108
42.0800 4.429
42.1200 -6.12498
42.1600 7.92962
42.2000 13.3691
42.2400 -7.00328
42.2800 -12.2747
42.3200 14.0395
42.3600 38.8749
42.4000 -7.15076
42.4400 -20.6051
42.4800 -26.1564
42.5200 0.166096
42.5600 42.8937
42.6000 53.1553
42.6400 49.1143
42.6800 28.4193
42.7200 7.2298
42.7600 20.0795
42.8000 41.705
42.8400 55.7071
42.8800 11.8537
42.9200 10.7184
42.9600 5.14824
43.0000 11.2627
43.0400 31.0796
43.0800 56.4302
43.1200 76.4533
43.1600 67.3881
43.2000 60.2718
43.2400 5.78927
43.2800 12.8545
43.3200 33.971
43.3600 44.7966
43.4000 39.5854
43.4400 36.682
43.4800 37.1461
43.5200 42.8474
43.5600 47.7463
43.6000 12.1902
43.6400 0.0932683
43.6800 2.59569
43.7200 11.4751
43.7600 13.9257
43.8000 21.8706
43.8400 20.5531
43.8800 15.8924
43.9200 -1.76885
43.9600 -35.3041
44.0000 -24.3589
44.0400 -18.6002
44.0800 13.1884
44.1200 15.105
44.1600 -22.02
44.2000 -21.6555
44.2400 5.0763
44.2800 23.7493
44.3200 31.4723
44.3600 22.9771
44.4000 22.6726
44.4400 10.3739
44.4800 6.69547
44.5200 12.1234
44.5600 21.4546
44.6000 16.1586
44.6400 1.39948
44.6800 -17.2354
44.7200 -17.9022
44.7600 -22.0164
44.8000 -4.06462
44.8400 9.97557
44.8800 9.08705
44.9200 -65.0111
44.9600 -89.9737
45.0000 -50.7987
45.0400 -1.39571
45.0800 -9.79149
45.1200 -19.052
45.1600 -6.40162
45.2000 -13.0503
45.2400 -21.5674
45.2800 -19.5507
45.3200 -21.448
45.3600 -44.2521
45.4000 -34.1636
45.4400 -67.3714
45.4800 -36.9733
45.5200 -35.9147
45.5600 -20.7117
45.6000 -6.6252
45.6400 -4.95603
45.6800 13.7789
45.7200 24.6426
45.7600 20.6968
45.8000 15.4618
45.8400 13.4861
45.8800 47.8615
45.9200 58.4786
45.9600 39.4708
46.0000 1.00901
46.0400 -30.0817
46.0800 -19.1256
46.1200 0.243223
46.1600 11.9952
46.2000 26.9644
46.2400 14.0849
46.2800 8.70232
46.3200 5.53601
46.3600 28.0079
46.4000 25.2728
46.4400 32.6568
46.4800 17.3481
46.5200 -5.78565
46.5600 -16.5359
46.6000 2.44319
46.6400 21.3289
46.6800 29.9477
46.7200 14.8574
46.7600 15.1221
46.8000 2.55889
46.8400 -17.161
46.8800 5.41757
46.9200 34.9784
46.9600 43.8501
47.0000 23.5852
47.0400 1.54045
47.0800 11.1081
47.1200 8.19645
47.1600 2.24395
47.2000 5.41245
47.2400 3.78131
47.2800 -3.18358
47.3200 2.98289
47.3600 26.9855
47.4000 41.8641
47.4400 44.6411
47.4800 28.0246
47.5200 11.0071
47.5600 5.89607
47.6000 -8.36338
47.6400 -11.2885
47.6800 -3.58436
47.7200 9.42899
47.7600 4.89876
47.8000 8.98993
47.8400 33.1803
47.8800 32.2257
47.9200 -1.82994
47.9600 -7.57216
48.0000 -20.4831
48.0400 -12.9059
48.0800 3.0645
48.1200 17.547
48.1600 21.7754
48.2000 21.1727
48.2400 32.2897
48.2800 13.8542
48.3200 -16.8794
48.3600 -13.607
48.4000 -3.90285
48.4400 -1.59321
48.4800 -4.60255
48.5200 -8.18762
48.5600 -17.3768
48.6000 -31.7822
48.6400 -57.5651
48.6800 -125.042
48.7200 -47.3929
48.7600 4.35571
48.8000 26.4387
48.8400 33.6203
48.8800 27.6965
48.9200 21.7379
48.9600 31.6932
49.0000 34.3787
49.0400 36.8308
49.0800 27.0936
49.1200 32.093
49.1600 27.9757
49.2000 21.5302
49.2400 21.1749
49.2800 -16.0906
49.3200 -5.04798
49.3600 9.54704
49.4000 16.1313
49.4400 18.1212
49.4800 5.88035
49.5200 2.76448
49.5600 25.7815
49.6000 27.2501
49.6400 29.8791
49.6800 13.881
49.7200 14.1757
49.7600 53.9187
49.8000 64.87
49.8400 49.5832
49.8800 31.8667
49.9200 29.8451
49.9600 20.4491
50.0000 4.20907
50.0400 8.77416
50.0800 7.87278
50.1200 11.7118
50.1600 -1.83405
50.2000 10.605
50.2400 37.6012
50.2800 29.2128
50.3200 14.5662
50.3600 8.49778
50.4000 25.6154
50.4400 -1.31499
50.4800 -38.3405
50.5200 -23.7014
50.5600 -12.7687
50.6000 -0.139946
50.6400 -1.43795
50.6800 -2.33847
50.7200 -3.14067
50.7600 -3.96121
50.8000 7.945
50.8400 -0.687594
50.8800 29.0215
50.9200 26.1499
50.9600 18.8109
51.0000 2.72488
51.0400 -10.4545
51.0800 -27.7083
51.1200 -64.8291
51.1600 -47.1423
51.2000 -55.6789
51.2400 -29.7945
51.2800 4.0998
51.3200 22.2565
51.3600 25.0728
51.4000 28.5719
51.4400 27.5822
51.4800 15.8546
51.5200 -10.674
51.5600 -3.45374
51.6000 7.49552
51.6400 34.6158
51.6800 31.1754
51.7200 32.4573
51.7600 31.1739
51.8000 17.8689
51.8400 22.9443
51.8800 22.9321
51.9200 13.0433
51.9600 29.7413
52.0000 31.7537
52.0400 24.4326
52.0800 31.2904
52.1200 24.606
52.1600 8.93592
52.2000 6.11544
52.2400 -2.24367
52.2800 -12.3154
52.3200 7.87057
52.3600 3.19718
52.4000 0.756729
52.4400 22.5514
52.4800 29.2797
52.5200 41.8058
52.5600 39.8857
52.6000 46.8838
52.6400 51.5805
52.6800 31.0058
52.7200 7.9502
52.7600 5.25967
52.8000 7.49383
52.8400 11.0158
52.8800 6.68875
52.9200 8.65863
52.9600 -21.6001
53.0000 20.5114
53.0400 14.8013
53.0800 1.30286
53.1200 -11.4176
53.1600 -54.7985
53.2000 -60.9205
53.2400 -41.0502
53.2800 -10.8211
53.3200 -9.2876
53.3600 1.12585
53.4000 -10.4796
53.4400 -21.554
53.4800 -14.5138
53.5200 -7.84505
53.5600 -9.96431
53.6000 5.6844
53.6400 -15.1756
53.6800 3.22311
53.7200 -0.828228
53.7600 -8.74132
53.8000 12.1568
53.8400 11.6651
53.8800 10.1291
53.9200 -7.10866
53.9600 10.7179
54.0000 13.5019
54.0400 -0.660219
54.0800 5.67713
54.1200 -7.27739
54.1600 6.89822
54.2000 7.58067
54.2400 12.6706
54.2800 21.5384
54.3200 11.4376
54.3600 -11.5327
54.4000 -44.5345
54.4400 -16.5002
54.4800 13.9326
54.5200 12.8211
54.5600 4.56089
54.6000 3.77797
54.6400 24.8413
54.6800 29.6959
54.7200 19.8954
54.7600 14.5252
54.8000 8.31202
54.8400 27.138
54.8800 7.44262
54.9200 11.5918
54.9600 15.9476
55.0000 13.1075
55.0400 21.5592
55.0800 4.54246
55.1200 6.53637
55.1600 -7.39574
55.2000 5.96625
55.2400 28.1793
55.2800 32.9021
55.3200 3.30114
55.3600 -6.49951
55.4000 6.90033
55.4400 -0.169779
55.4800 -10.1192
55.5200 12.5782
55.5600 -1.74717
55.6000 15.1149
55.6400 -0.636925
55.6800 10.6883
55.7200 6.6851
55.7600 13.0711
55.8000 -1.21391
55.8400 -2.73922
55.8800 2.88986
55.9200 -10.9906
55.9600 9.63733
56.0000 8.30772
56.0400 20.6304
56.0800 25.3853
56.1200 21.216
56.1600 20.5546
56.2000 20.9652
56.2400 23.304
56.2800 14.2891
56.3200 7.41931
56.3600 16.7333
56.4000 3.85822
56.4400 3.80513
56.4800 27.1515
56.5200 31.0458
56.5600 38.018
56.6000 36.8195
56.6400 9.24354
56.6800 -6.05507
56.7200 -23.6803
56.7600 -31.5742
56.8000 -9.50606
56.8400 -25.3016
56.8800 -0.802523
56.9200 17.1007
56.9600 29.8427
57.0000 19.474
57.0400 11.7513
57.0800 28.2198
57.1200 14.8187
57.1600 33.832
57.2000 22.3393
57.2400 37.623
57.2800 41.212
57.3200 32.5046
57.3600 38.2659
57.4000 43.8749
57.4400 27.9809
57.4800 15.1818
57.5200 9.81609
57.5600 -35.122
57.6000 -20.0877
57.6400 -3.4106
57.6800 -21.8725
57.7200 -48.939
57.7600 -31.1838
57.8000 -28.2224
57.8400 20.2838
57.8800 -3.04525
57.9200 -51.2502
57.9600 -75.6298
58.0000 -67.251
58.0400 -16.3386
58.0800 -39.2715
58.1200 -60.3349
58.1600 -51.0903
58.2000 -58.1232
58.2400 -6.10204
58.2800 26.8149
58.3200 28.5633
58.3600 10.8533
58.4000 -10.2247
58.4400 -34.4514
58.4800 -47.5453
58.5200 -11.1418
58.5600 0.791702
58.6000 8.65332
58.6400 -14.038
58.6800 23.2544
58.7200 32.4448
58.7600 21.8247
58.8000 17.2591
58.8400 -18.2701
58.8800 -26.439
58.9200 -27.4217
58.9600 -19.6442
59.0000 10.4979
59.0400 10.5583
59.0800 13.5681
59.1200 4.19331
59.1600 15.5417
59.2000 3.6591
59.2400 -0.0428148
59.2800 -24.181
59.3200 -5.23669
59.3600 -2.91014
59.4000 38.0173
59.4400 41.7062
59.4800 27.6983
59.5200 27.5447
59.5600 23.9994
59.6000 10.686
59.6400 -55.8294
59.6800 -55.4432
59.7200 -39.7248
59.7600 -4.93312
59.8000 6.04925
59.8400 14.9015
59.8800 9.13862
59.9200 38.4175
59.9600 55.1015
60.0000 44.5994
60.0400 34.081
60.0800 16.4267
60.1200 8.08264
60.1600 5.96064
60.2000 9.1424
60.2400 22.1947
60.2800 14.1192
60.3200 18.9708
60.3600 8.59556
60.4000 8.42863
60.4400 9.04033
60.4800 23.2775
60.5200 28.9461
60.5600 22.6789
60.6000 -9.59805
60.6400 -22.0638
60.6800 -5.1767
60.7200 -16.4181
60.7600 -27.39
60.8000 -20.17
60.8400 27.6809
60.8800 41.3326
60.9200 47.1814
60.9600 28.3649
61.0000 16.9318
61.0400 6.87467
61.0800 -10.6922
61.1200 11.5226
61.1600 -4.79059
61.2000 9.37189
61.2400 12.5875
61.2800 9.2045
61.3200 16.8574
61.3600 18.7593
61.4000 -5.05456
61.4400 11.0033
61.4800 8.9867
61.5200 24.9367
61.5600 20.2631
61.6000 34.0282
61.6400 27.6269
61.6800 38.3782
61.7200 36.0158
61.7600 28.4765
61.8000 39.8884
61.8400 30.5676
61.8800 19.1683
61.9200 1.79028
61.9600 -18.9795
62.0000 -28.9768
62.0400 -16.8571
62.0800 -8.75252
62.1200 -6.48916
62.1600 5.02039
62.2000 21.2576
62.2400 30.8233
62.2800 19.1156
62.3200 -1.53272
62.3600 -44.0285
62.4000 -36.4708
62.4400 3.97716
62.4800 -0.410765
62.5200 1.62277
62.5600 5.1351
62.6000 10.5531
62.6400 -15.7324
62.6800 -29.7401
62.7200 -45.9503
62.7600 -38.0656
62.8000 -18.5205
62.8400 -22.2667
62.8800 -43.4059
62.9200 -39.6553
62.9600 -2.39753
63.0000 0.669881
63.0400 4.43146
63.0800 17.9779
63.1200 5.1599
63.1600 27.8295
63.2000 21.0871
63.2400 29.1553
63.2800 9.20328
63.3200 10.1786
63.3600 -0.927329
63.4000 5.0954
63.4400 -0.656414
63.4800 -5.01336
63.5200 -19.4378
63.5600 -14.6746
63.6000 -8.83958
63.6400 -39.053
63.6800 -24.8638
63.7200 -49.3401
63.7600 -33.7509
63.8000 -52.2257
63.8400 -25.8196
63.8800 -28.317
63.9200 -7.43263
63.9600 -8.0245
64.0000 7.36307
64.0400 14.6589
64.0800 13.234
64.1200 28.7502
64.1600 25.52
64.2000 28.8528
64.2400 37.5001
64.2800 28.2577
64.3200 37.9116
64.3600 44.769
64.4000 39.0781
64.4400 34.2594
64.4800 28.9481
64.5200 36.1646
64.5600 21.0432
64.6000 10.7019
64.6400 2.46645
64.6800 0.93269
64.7200 16.878
64.7600 2.78318
64.8000 26.9566
64.8400 27.3767
64.8800 20.0164
64.9200 9.73055
64.9600 4.10602
65.0000 35.648
65.0400 20.3435
65.0800 24.4314
65.1200 30.6804
65.1600 37.5812
65.2000 33.4885
65.2400 18.2504
65.2800 5.86719
65.3200 31.6832
65.3600 29.2806
65.4000 40.1334
65.4400 31.4277
65.4800 36.8188
65.5200 25.9527
65.5600 27.1855
65.6000 27.5323
65.6400 8.97808
65.6800 28.8763
65.7200 -8.24711
65.7600 19.9446
65.8000 38.638
65.8400 42.5093
65.8800 19.5334
65.9200 2.03948
65.9600 17.0566
66.0000 -4.04759
66.0400 32.4914
66.0800 -0.640303
66.1200 -9.26342
66.1600 -12.4971
66.2000 13.0565
66.2400 12.5681
66.2800 17.9823
66.3200 8.93207
66.3600 21.399
66.4000 4.83853
66.4400 8.81891
66.4800 16.0895
66.5200 28.3528
66.5600 20.7099
66.6000 24.5482
66.6400 34.9331
66.6800 34.6639
66.7200 16.0035
66.7600 13.109
66.8000 -28.0112
66.8400 -33.6953
66.8800 -15.4827
66.9200 -12.1664
66.9600 -5.31602
67.0000 5.87372
67.0400 1.82093
67.0800 7.70598
67.1200 2.03951
67.1600 -2.47988
67.2000 -14.8592
67.2400 -9.41752
67.2800 -10.9097
67.3200 -9.97469
67.3600 -10.355
67.4000 13.6496
67.4400 22.871
67.4800 30.3052
67.5200 29.8621
67.5600 31.4034
67.6000 21.1149
67.6400 38.0799
67.6800 27.5942
67.7200 30.6673
67.7600 38.1603
67.8000 22.174
67.8400 18.4092
67.8800 10.3989
67.9200 2.75473
67.9600 15.1119
68.0000 25.567
68.0400 19.7864
68.0800 15.7809
68.1200 21.5586
68.1600 17.393
68.2000 13.0559
68.2400 17.1637
68.2800 28.676
68.3200 35.5516
68.3600 30.6743
68.4000 33.636
68.4400 23.2654
68.4800 16.3548
68.5200 33.3021
68.5600 34.7311
68.6000 41.2652
68.6400 40.0018
68.6800 50.0192
68.7200 50.4149
68.7600 53.8911
68.8000 48.9308
68.8400 32.8179
68.8800 34.2988
68.9200 26.8936
68.9600 28.893
69.0000 3.28397
69.0400 7.74111
69.0800 1.18505
69.1200 15.1013
69.1600 7.83226
69.2000 6.86313
69.2400 12.6049
69.2800 10.6928
69.3200 8.97347
69.3600 10.9372
69.4000 11.6263
69.4400 10.513
69.4800 4.44456
69.5200 25.8572
69.5600 28.4826
69.6000 25.8275
69.6400 15.4306
69.6800 22.944
69.7200 30.3352
69.7600 39.7202
69.8000 34.1886
69.8400 28.3765
69.8800 20.348
69.9200 39.3068
69.9600 26.7031
70.0000 35.7362
70.0400 40.5668
70.0800 36.9048
70.1200 48.2591
70.1600 56.104
70.2000 54.1099
70.2400 31.1485
70.2800 43.9492
70.3200 36.893
70.3600 26.8554
70.4000 23.043
70.4400 21.3385
70.4800 15.8329
70.5200 7.70984
70.5600 16.9664
70.6000 16.3334
70.6400 34.1101
70.6800 17.5342
70.7200 9.78432
70.7600 9.99453
70.8000 -4.57188
70.8400 2.92491
70.8800 -10.3547
70.9200 -8.41802
70.9600 -15.1784
71.0000 -17.1032
71.0400 -7.41337
71.0800 -11.9796
71.1200 33.6017
71.1600 37.7955
71.2000 42.4187
71.2400 62.5267
71.2800 58.5264
71.3200 43.2989
71.3600 50.7403
71.4000 46.4822
71.4400 36.7479
71.4800 42.1211
71.5200 32.2656
71.5600 33.2452
71.6000 40.6039
71.6400 42.4277
71.6800 42.7795
71.7200 47.131
71.7600 28.6836
71.8000 39.7929
71.8400 21.6737
71.8800 31.0562
71.9200 44.5936
71.9600 46.0931
72.0000 42.5573
72.0400 39.2638
72.0800 46.1041
72.1200 44.3098
72.1600 35.5022
72.2000 36.66
72.2400 45.7154
72.2800 47.4669
72.3200 46.7918
72.3600 50.0077
72.4000 42.4837
72.4400 26.7607
72.4800 32.616
72.5200 45.6421
72.5600 48.4987
72.6000 44.052
72.6400 47.6982
72.6800 45.5575
72.7200 41.8982
72.7600 45.9183
72.8000 39.896
72.8400 47.7314
72.8800 40.5194
72.9200 40.2844
72.9600 31.9521
73.0000 17.4474
73.0400 14.3637
73.0800 11.7935
73.1200 4.98217
73.1600 14.5154
73.2000 16.9207
73.2400 21.5947
73.2800 18.1291
73.3200 22.4842
73.3600 -0.0215781
73.4000 14.568
73.4400 30.7826
73.4800 33.4883
73.5200 28.5836
73.5600 27.9931
73.6000 35.1563
73.6400 28.3734
73.6800 36.21
73.7200 36.7721
73.7600 39.2106
73.8000 34.3295
73.8400 18.7878
73.8800 18.1634
73.9200 20.0673
73.9600 32.3836
74.0000 31.0941
74.0400 39.483
74.0800 38.7668
74.1200 38.3046
74.1600 28.1166
74.2000 32.9249
74.2400 26.4698
74.2800 28.4156
74.3200 30.4063
74.3600 32.7813
74.4000 30.8836
74.4400 25.7365
74.4800 18.8077
74.5200 32.2498
74.5600 32.7043
74.6000 23.7041
74.6400 33.1538
74.6800 27.1057
74.7200 33.5957
74.7600 22.9902
74.8000 29.9874
74.8400 35.0024
74.8800 45.6299
74.9200 40.078
74.9600 43.7311
75.0000 36.7575
75.0400 33.4871
75.0800 28.8454
75.1200 25.6496
75.1600 18.1559
75.2000 19.8188
75.2400 13.1208
75.2800 20.3365
75.3200 34.8675
75.3600 28.6654
75.4000 23.583
75.4400 32.3718
75.4800 17.229
75.5200 32.561
75.5600 26.9123
75.6000 34.1745
75.6400 16.9267
75.6800 21.6068
75.7200 28.959
75.7600 45.0603
75.8000 38.6099
75.8400 35.3139
75.8800 35.5536
75.9200 35.1394
75.9600 29.2511
76.0000 32.5424
76.0400 31.3336
76.0800 23.7261
76.1200 42.3465
76.1600 20.0627
76.2000 0.0928497
76.2400 17.0244
76.2800 33.1499
76.3200 20.6878
76.3600 32.3017
76.4000 27.8793
76.4400 19.7101
76.4800 14.219
76.5200 16.86
76.5600 0.738231
76.6000 11.1068
76.6400 11.9489
76.6800 27.4434
76.7200 27.5527
76.7600 22.3505
76.8000 4.92501
76.8400 24.2646
76.8800 31.3954
76.9200 36.5
76.9600 31.915
77.0000 29.1609
77.0400 18.1663
77.0800 22.6243
77.1200 11.9935
77.1600 20.3771
77.2000 32.1086
77.2400 43.1621
77.2800 41.0825
77.3200 43.5275
77.3600 30.2945
77.4000 33.0262
77.4400 27.1489
77.4800 30.6662
77.5200 43.4938
77.5600 29.3105
77.6000 48.392
77.6400 62.5432
77.6800 50.7365
77.7200 36.8583
77.7600 33.106
77.8000 29.6653
77.8400 38.6694
77.8800 41.2283
77.9200 32.6211
77.9600 35.9244
78.0000 6.73148
78.0400 13.3066
78.0800 37.5502
78.1200 35.0148
78.1600 36.0908
78.2000 46.493
78.2400 41.0426
78.2800 39.1742
78.3200 27.257
78.3600 23.8992
78.4000 13.1632
78.4400 16.4067
78.4800 25.3949
78.5200 35.4705
78.5600 50.3374
78.6000 54.614
78.6400 52.517
78.6800 30.8396
78.7200 17.8652
78.7600 37.4745
78.8000 33.5172
78.8400 24.249
78.8800 33.5764
78.9200 23.8658
78.9600 24.2233
79.0000 -2.62649
79.0400 12.9153
79.0800 28.301
79.1200 43.7084
79.1600 46.102
79.2000 32.0559
79.2400 37.2371
79.2800 24.2415
79.3200 25.0765
79.3600 46.0759
79.4000 53.8871
79.4400 51.0217
79.4800 37.8316
79.5200 42.8098
79.5600 49.4256
79.6000 44.8823
79.6400 22.2038
79.6800 18.6142
79.7200 37.019
79.7600 31.9462
79.8000 38.62
79.8400 41.6327
79.8800 21.094
79.9200 14.466
79.9600 21.4919
80.0000 22.071
80.0400 35.3698
80.0800 38.0891
80.1200 25.0784
80.1600 18.4559
80.2000 25.1843
80.2400 24.7972
80.2800 21.3241
80.3200 32.8773
80.3600 42.6507
80.4000 37.4354
80.4400 40.6679
80.4800 34.2973
80.5200 38.4746
80.5600 41.8177
80.6000 29.2197
80.6400 45.0621
80.6800 40.6514
80.7200 32.0089
80.7600 23.7631
80.8000 21.6448
80.8400 25.9747
80.8800 35.7062
80.9200 28.1732
80.9600 32.4813
81.0000 41.3833
81.0400 42.7833
81.0800 48.5743
81.1200 38.7469
81.1600 29.6302
81.2000 31.9553
81.2400 35.1301
81.2800 63.5499
81.3200 59.4866
81.3600 55.2735
81.4000 46.4218
81.4400 28.3391
81.4800 36.8062
81.5200 38.7844
81.5600 30.835
81.6000 36.4442
81.6400 42.6603
81.6800 41.5623
81.7200 35.7258
81.7600 32.5646
81.8000 38.6923
81.8400 30.0967
81.8800 50.5872
81.9200 48.4329
81.9600 42.5
82.0000 46.9658
82.0400 37.4832
82.0800 42.6525
82.1200 51.1702
82.1600 43.8626
82.2000 47.2245
82.2400 51.5404
82.2800 44.9148
82.3200 20.8471
82.3600 33.7631
82.4000 32.4584
82.4400 35.5864
82.4800 41.9616
82.5200 46.7847
82.5600 47.2205
82.6000 51.9654
82.6400 48.6811
82.6800 42.4862
82.7200 44.1286
82.7600 40.7857
82.8000 35.4978
82.8400 36.9571
82.8800 27.1487
82.9200 29.0893
82.9600 35.9739
83.0000 36.7343
83.0400 29.0426
83.0800 39.7457
83.1200 48.9565
83.1600 43.1999
83.2000 36.4171
83.2400 42.9348
83.2800 49.2036
83.3200 48.6143
83.3600 39.4147
83.4000 29.8872
83.4400 42.1706
83.4800 48.8752
83.5200 24.024
83.5600 38.7512
83.6000 42.9751
83.6400 38.8259
83.6800 40.43
83.7200 46.3825
83.7600 44.7277
83.8000 45.7799
83.8400 42.2552
83.8800 45.3239
83.9200 60.6515
83.9600 55.523
84.0000 45.4609
84.0400 37.1317
84.0800 35.257
84.1200 19.3774
84.1600 31.2304
84.2000 37.9306
84.2400 52.0133
84.2800 35.1975
84.3200 32.6612
84.3600 41.1243
84.4000 33.0996
84.4400 38.1523
84.4800 20.5838
84.5200 41.4126
84.5600 27.7921
84.6000 48.5177
84.6400 43.6931
84.6800 40.1294
84.7200 41.4219
84.7600 33.4522
84.8000 56.0387
84.8400 52.375
84.8800 54.4278
84.9200 32.1337
84.9600 42.9355
85.0000 53.2835
85.0400 62.439
85.0800 50.5531
85.1200 46.1992
85.1600 59.7577
85.2000 59.7679
85.2400 55.9109
85.2800 43.1142
85.3200 41.3368
85.3600 50.9747
85.4000 48.6733
85.4400 55.1907
85.4800 52.8088
85.5200 44.4203
85.5600 37.8292
85.6000 62.8978
85.6400 62.9135
85.6800 44.8454
85.7200 47.0098
85.7600 30.897
85.8000 44.3046
85.8400 42.993
85.8800 36.2034
85.9200 38.4342
85.9600 39.8097
86.0000 63.967
86.0400 55.1198
86.0800 47.836
86.1200 40.9214
86.1600 50.4133
86.2000 40.2295
86.2400 39.2406
86.2800 32.4591
86.3200 31.8554
86.3600 38.9186
86.4000 43.6713
86.4400 48.5875
86.4800 52.592
86.5200 52.4744
86.5600 37.8186
86.6000 40.1821
86.6400 52.4353
86.6800 54.8657
86.7200 53.1057
86.7600 36.393
86.8000 48.5442
86.8400 46.5492
86.8800 48.9881
86.9200 66.0393
86.9600 52.63
87.0000 44.4223
87.0400 36.8039
87.0800 30.4142
87.1200 30.2318
87.1600 48.4381
87.2000 66.1241
87.2400 57.102
87.2800 46.7495
87.3200 45.7176
87.3600 38.5211
87.4000 46.2555
87.4400 25.275
87.4800 43.6683
87.5200 25.8157
87.5600 47.3806
87.6000 54.9455
87.6400 60.3096
87.6800 53.6425
87.7200 43.498
87.7600 31.589
87.8000 36.3708
87.8400 44.9002
87.8800 52.1341
87.9200 40.7425
87.9600 47.3106
88.0000 47.7765
88.0400 39.2583
88.0800 53.7625
88.1200 54.4573
88.1600 52.7453
88.2000 54.7293
88.2400 46.8249
88.2800 45.2714
88.3200 46.7029
88.3600 53.0542
88.4000 47.3107
88.4400 43.3886
88.4800 38.9898
88.5200 37.0466
88.5600 37.6595
88.6000 36.6098
88.6400 52.7719
88.6800 46.4434
88.7200 52.073
88.7600 50.1059
88.8000 44.8237
88.8400 43.3439
88.8800 43.814
88.9200 51.7729
88.9600 41.9225
89.0000 37.1788
89.0400 44.5819
89.0800 40.6378
89.1200 47.1227
89.1600 50.3015
89.2000 52.1859
89.2400 31.5209
89.2800 48.0857
89.3200 46.9257
89.3600 47.5634
89.4000 56.1803
89.4400 47.7635
89.4800 44.7105
89.5200 35.1156
89.5600 47.9584
89.6000 67.8431
89.6400 69.6184
89.6800 67.0416
89.7200 47.6422
89.7600 57.1134
89.8000 64.626
89.8400 52.2503
89.8800 52.1369
89.9200 28.515
89.9600 55.8981
90.0000 56.6612
90.0400 55.6019
90.0800 57.4007
90.1200 43.2014
90.1600 49.1677
90.2000 57.0078
90.2400 57.4311
90.2800 63.676
90.3200 52.3865
90.3600 35.6556
90.4000 47.0109
90.4400 43.5416
90.4800 49.5491
90.5200 67.9841
90.5600 59.193
90.6000 48.6355
90.6400 32.0726
90.6800 36.6537
90.7200 31.5507
90.7600 43.8463
90.8000 28.3921
90.8400 50.8074
90.8800 36.7273
90.9200 53.401
90.9600 53.8661
91.0000 77.172
91.0400 71.5268
91.0800 61.755
91.1200 50.5618
91.1600 56.2741
91.2000 31.3757
91.2400 32.3846
91.2800 39.2446
91.3200 57.847
91.3600 61.7778
91.4000 62.2012
91.4400 63.1862
91.4800 61.0544
91.5200 54.2861
91.5600 54.1302
91.6000 49.4679
91.6400 57.3398
91.6800 58.8943
91.7200 60.2806
91.7600 49.87
91.8000 63.7547
91.8400 67.1842
91.8800 53.1315
91.9200 66.9495
91.9600 63.6685
92.0000 65.0742
92.0400 60.1592
92.0800 47.345
92.1200 42.5784
92.1600 60.4798
92.2000 60.865
92.2400 55.6213
92.2800 60.147
92.3200 70.7833
92.3600 65.452
92.4000 64.2819
92.4400 57.8272
92.4800 58.0624
92.5200 65.7421
92.5600 66.1738
92.6000 55.9088
92.6400 54.5474
92.6800 45.303
92.7200 53.313
92.7600 51.3497
92.8000 53.6952
92.8400 54.0379
92.8800 54.4056
92.9200 57.9258
92.9600 65.6922
93.0000 63.9168
93.0400 61.6061
93.0800 69.628
93.1200 60.463
93.1600 53.2758
93.2000 38.509
93.2400 40.234
93.2800 66.1988
93.3200 58.6549
93.3600 50.7558
93.4000 58.1757
93.4400 52.4655
93.4800 42.2262
93.5200 57.8975
93.5600 50.5684
93.6000 65.7425
93.6400 71.2162
93.6800 59.8471
93.7200 62.1943
93.7600 53.339
93.8000 54.6949
93.8400 62.1002
93.8800 52.9883
93.9200 52.814
93.9600 51.9104
94.0000 73.3262
94.0400 60.8543
94.0800 53.6535
94.1200 45.7257
94.1600 66.0001
94.2000 52.5408
94.2400 45.9711
94.2800 58.5457
94.3200 68.565
94.3600 69.1271
94.4000 57.9876
94.4400 50.8231
94.4800 74.1835
94.5200 62.4422
94.5600 59.5377
94.6000 55.3212
94.6400 65.5288
94.6800 62.1555
94.7200 63.6941
94.7600 72.0808
94.8000 66.6297
94.8400 48.1703
94.8800 53.7991
94.9200 64.9719
94.9600 65.5927
95.0000 63.1555
95.0400 52.5924
95.0800 56.4549
95.1200 60.8892
95.1600 64.5378
95.2000 67.9662
95.2400 54.9021
95.2800 46.0532
95.3200 25.0121
95.3600 41.7346
95.4000 49.8562
95.4400 61.3796
95.4800 62.2865
95.5200 59.9052
95.5600 56.9925
95.6000 60.9924
95.6400 45.051
95.6800 53.8747
95.7200 53.9121
95.7600 67.0249
95.8000 76.1864
95.8400 75.3823
95.8800 58.5987
95.9200 59.4212
95.9600 56.2038
96.0000 64.4184
96.0400 67.3387
96.0800 44.5133
96.1200 61.4233
96.1600 60.3131
96.2000 58.1422
96.2400 59.1692
96.2800 62.7472
96.3200 70.7144
96.3600 68.5232
96.4000 60.7775
96.4400 57.5395
96.4800 72.2328
96.5200 59.8346
96.5600 62.2919
96.6000 52.7272
96.6400 69.8901
96.6800 62.8204
96.7200 63.4656
96.7600 73.8871
96.8000 69.8578
96.8400 64.4736
96.8800 56.1828
96.9200 64.282
96.9600 58.7338
97.0000 58.2949
97.0400 43.2985
97.0800 66.3908
97.1200 74.383
97.1600 52.4131
97.2000 42.444
97.2400 51.6273
97.2800 63.0433
97.3200 64.5815
97.3600 50.232
97.4000 55.4399
97.4400 67.2309
97.4800 61.6753
97.5200 46.1687
97.5600 66.6088
97.6000 61.7143
97.6400 59.3959
97.6800 60.5664
97.7200 64.3896
97.7600 62.654
97.8000 58.3344
97.8400 51.5443
97.8800 54.4276
97.9200 58.5303
97.9600 49.1162
98.0000 66.6276
98.0400 70.1861
98.0800 69.2019
98.1200 57.1116
98.1600 59.8326
98.2000 64.9019
98.2400 70.6012
98.2800 61.2222
98.3200 57.118
98.3600 64.3062
98.4000 68.3016
98.4400 65.3809
98.4800 65.6228
98.5200 71.6268
98.5600 69.2253
98.6000 54.0207
98.6400 48.4353
98.6800 73.5015
98.7200 74.1064
98.7600 69.0443
98.8000 64.8451
98.8400 50.52
98.8800 78.9764
98.9200 66.1755
98.9600 51.2089
99.0000 60.2963
99.0400 76.4046
99.0800 78.8852
99.1200 77.5666
99.1600 78.8306
99.2000 58.8087
99.2400 65.722
99.2800 66.0577
99.3200 73.0106
99.3600 68.7715
99.4000 71.9706
99.4400 47.1062
99.4800 51.2121
99.5200 51.2779
99.5600 60.2078
99.6000 61.4393
99.6400 60.7986
99.6800 65.5538
99.7200 72.1143
99.7600 55.5594
99.8000 59.0948
99.8400 70.4384
99.8800 76.7897
99.9200 71.0735
99.9600 77.1853
100.0000 71.3818
100.0400 71.287
100.0800 79.4608
100.1200 73.2709
100.1600 68.4266
100.2000 75.0125
100.2400 69.2974
100.2800 79.4004
100.3200 58.7345
100.3600 67.1552
100.4000 72.6024
100.4400 67.4339
100.4800 52.1975
100.5200 56.4983
100.5600 54.3904
100.6000 86.9009
100.6400 56.1958
100.6800 72.1396
100.7200 73.3797
100.7600 73.5751
100.8000 72.6528
100.8400 62.7671
100.8800 71.4037
100.9200 76.1014
100.9600 83.3249
101.0000 86.3373
101.0400 82.1641
101.0800 78.349
101.1200 69.1231
101.1600 80.4093
101.2000 78.7236
101.2400 90.2522
101.2800 78.7893
101.3200 85.6309
101.3600 91.4375
101.4000 84.1814
101.4400 77.4733
101.4800 93.4905
101.5200 76.4968
101.5600 65.926
101.6000 79.9953
101.6400 81.154
101.6800 81.6601
101.7200 72.4812
101.7600 83.4611
101.8000 53.4936
101.8400 66.8714
101.8800 65.894
101.9200 91.8733
101.9600 91.0917
102.0000 62.729
102.0400 71.5639
102.0800 56.3197
102.1200 73.0695
102.1600 75.1085
102.2000 95.3882
102.2400 84.3267
102.2800 63.6809
102.3200 74.5634
102.3600 81.7359
102.4000 83.6435
102.4400 79.8424
102.4800 102.712
102.5200 90.5694
102.5600 75.8821
102.6000 85.8285
102.6400 41.3843
102.6800 62.4621
102.7200 75.2486
102.7600 85.9199
102.8000 86.459
102.8400 90.5749
102.8800 85.6463
102.9200 75.3833
102.9600 64.2052
103.0000 83.4398
103.0400 85.2082
103.0800 89.2544
103.1200 100.853
103.1600 84.9647
103.2000 85.6132
103.2400 91.0314
103.2800 81.5721
103.3200 71.4594
103.3600 84.1111
103.4000 85.025
103.4400 81.1059
103.4800 76.7844
103.5200 74.7652
103.5600 80.5155
103.6000 78.9821
103.6400 77.7305
103.6800 81.0495
103.7200 81.9696
103.7600 91.514
103.8000 87.7838
103.8400 100.177
103.8800 89.507
103.9200 80.4436
103.9600 67.1976
104.0000 88.4072
104.0400 80.2829
104.0800 70.2974
104.1200 83.2677
104.1600 73.4396
104.2000 74.3343
104.2400 94.1247
104.2800 91.5492
104.3200 81.0136
104.3600 92.1944
104.4000 74.689
104.4400 83.4374
104.4800 70.2472
104.5200 88.4874
104.5600 77.918
104.6000 86.5333
104.6400 77.0751
104.6800 76.0539
104.7200 81.9913
104.7600 68.4643
104.8000 93.941
104.8400 72.9251
104.8800 91.1803
104.9200 85.4
104.9600 79.7707
105.0000 77.6326
105.0400 92.1363
105.0800 103.252
105.1200 82.6668
105.1600 77.4085
105.2000 65.8697
105.2400 87.2752
105.2800 86.5345
105.3200 68.2794
105.3600 87.0858
105.4000 81.3727
105.4400 70.7984
105.4800 72.3418
105.5200 91.2852
105.5600 93.3213
105.6000 87.9068
105.6400 101.339
105.6800 88.435
105.7200 86.138
105.7600 82.1108
105.8000 88.053
105.8400 90.2938
105.8800 93.4077
105.9200 93.4873
105.9600 96.6104
106.0000 89.6687
106.0400 95.4724
106.0800 105.453
106.1200 92.1324
106.1600 105.435
106.2000 97.6247
106.2400 91.9202
106.2800 74.3613
106.3200 92.2729
106.3600 87.9135
106.4000 94.839
106.4400 95.5597
106.4800 83.0813
106.5200 92.0613
106.5600 85.8601
106.6000 88.2311
106.6400 73.8649
106.6800 81.1
106.7200 80.2372
106.7600 74.8082
106.8000 91.6942
106.8400 88.4792
106.8800 91.9917
106.9200 89.1009
106.9600 78.3618
107.0000 63.8065
107.0400 65.8512
107.0800 97.9825
107.1200 101.521
107.1600 94.6347
107.2000 98.5847
107.2400 82.0728
107.2800 101.202
107.3200 78.4479
107.3600 81.3251
107.4000 97.4369
107.4400 73.6093
107.4800 77.3289
107.5200 70.4606
107.5600 80.578
107.6000 76.5906
107.6400 95.261
107.6800 91.4456
107.7200 55.2197
107.7600 71.7922
107.8000 77.0685
107.8400 83.343
107.8800 91.3315
107.9200 95.6103
107.9600 95.2345
108.0000 92.5044
108.0400 89.8584
108.0800 50.0159
108.1200 60.9379
108.1600 63.9312
108.2000 80.2707
108.2400 93.861
108.2800 89.1948
108.3200 90.1873
108.3600 92.821
108.4000 99.0205
108.4400 94.5716
108.4800 97.2703
108.5200 86.2368
108.5600 87.6233
108.6000 95.2294
108.6400 97.8263
108.6800 90.6021
108.7200 96.8096
108.7600 93.4524
108.8000 81.4132
108.8400 73.1166
108.8800 86.4264
108.9200 102.825
108.9600 89.7535
109.0000 90.7437
109.0400 103.941
109.0800 97.7587
109.1200 98.2391
109.1600 91.6335
109.2000 82.7986
109.2400 79.739
109.2800 87.8615
109.3200 96.1754
109.3600 92.6082
109.4000 109.896
109.4400 105.68
109.4800 109.223
109.5200 97.8884
109.5600 90.4549
109.6000 108.908
109.6400 106.775
109.6800 102.367
109.7200 92.7314
109.7600 96.1077
109.8000 91.7022
109.8400 94.8035
109.8800 104.191
109.9200 112.716
109.9600 121.453
110.0000 125.91
110.0400 113.57
110.0800 125.577
110.1200 113.066
110.1600 125.643
110.2000 120.806
110.2400 121.579
110.2800 111.322
110.3200 91.1574
110.3600 103.267
110.4000 111.149
110.4400 97.0047
110.4800 112.209
110.5200 120.426
110.5600 118.162
110.6000 114.09
110.6400 77.9053
110.6800 75.4726
110.7200 77.9681
110.7600 68.9989
110.8000 90.893
110.8400 100.95
110.8800 91.0201
110.9200 85.1568
110.9600 68.0409
111.0000 68.1515
111.0400 95.0032
111.0800 98.3551
111.1200 76.8915
111.1600 85.7443
111.2000 85.4853
111.2400 87.488
111.2800 74.7104
111.3200 99.7693
111.3600 100.678
111.4000 104.187
111.4400 98.7445
111.4800 72.8947
111.5200 102.12
111.5600 83.0679
111.6000 103.861
111.6400 88.5045
111.6800 89.1174
111.7200 110.948
111.7600 118.889
111.8000 100.293
111.8400 96.0421
111.8800 82.8911
111.9200 85.8438
111.9600 62.2798
112.0000 93.9616
112.0400 89.5231
112.0800 85.9815
112.1200 86.4465
112.1600 61.924
112.2000 83.4753
112.2400 94.2109
112.2800 87.5357
112.3200 83.0958
112.3600 84.2126
112.4000 69.138
112.4400 78.6669
112.4800 96.9684
112.5200 93.804
112.5600 62.6946
112.6000 99.7597
112.6400 116.083
112.6800 99.9774
112.7200 112.669
112.7600 124.75
112.8000 119.372
112.8400 105.143
112.8800 109.471
112.9200 99.1646
112.9600 106.057
113.0000 110.215
113.0400 108.48
113.0800 118.411
113.1200 99.6949
113.1600 98.2017
113.2000 100.651
113.2400 91.7538
113.2800 109.986
113.3200 120.94
113.3600 122.476
113.4000 116.851
113.4400 118.879
113.4800 117.715
113.5200 128.973
113.5600 109.796
113.6000 126.498
113.6400 146.781
113.6800 140.827
113.7200 131.661
113.7600 138.143
113.8000 144.743
113.8400 143.47
113.8800 159.193
113.9200 167.772
113.9600 159.102
114.0000 158.622
114.0400 134.901
114.0800 137.348
114.1200 144.009
114.1600 154.578
114.2000 139.699
114.2400 150.324
114.2800 154.914
114.3200 150.804
114.3600 166.169
114.4000 167.622
114.4400 175.705
114.4800 155.358
114.5200 155.972
114.5600 147.58
114.6000 127.262
114.6400 122.457
114.6800 139.603
114.7200 169.416
114.7600 165.892
114.8000 175.66
114.8400 177.469
114.8800 172.882
114.9200 157.924
114.9600 162.409
115.0000 141.579
115.0400 155.708
115.0800 156.999
115.1200 154.687
115.1600 152.855
115.2000 146.352
115.2400 143.991
115.2800 141.552
115.3200 156.11
115.3600 164.574
115.4000 145.697
115.4400 158.497
115.4800 165.871
115.5200 139.857
115.5600 154.941
115.6000 143.892
115.6400 161.864
115.6800 167.22
115.7200 151.741
115.7600 153.367
115.8000 139.842
115.8400 120.627
115.8800 122.278
115.9200 125.719
115.9600 147.786
116.0000 148.977
116.0400 132.349
116.0800 123.954
116.1200 128.053
116.1600 113.346
116.2000 108.718
116.2400 79.8685
116.2800 91.5904
116.3200 115.624
116.3600 131.476
116.4000 135.862
116.4400 120.085
116.4800 114.956
116.5200 127.661
116.5600 108.021
116.6000 72.3909
116.6400 78.9076
116.6800 75.8822
116.7200 103.253
116.7600 114.52
116.8000 111.663
116.8400 102.536
116.8800 114.698
116.9200 113.635
116.9600 115.939
117.0000 114.424
117.0400 116.982
117.0800 123.898
117.1200 110.102
117.1600 116.499
117.2000 99.1325
117.2400 121.792
117.2800 108.551
117.3200 119.149
117.3600 110.162
117.4000 120.463
117.4400 113.365
117.4800 109.623
117.5200 103.591
117.5600 103.383
117.6000 117.105
117.6400 82.497
117.6800 119.08
117.7200 86.5121
117.7600 129.954
117.8000 112.001
117.8400 104.402
117.8800 126.971
117.9200 83.0505
117.9600 105.807
118.0000 127.601
118.0400 92.6662
118.0800 103.753
118.1200 111.259
118.1600 114.781
118.2000 126.305
118.2400 101.489
118.2800 95.8991
118.3200 105.666
118.3600 98.0731
118.4000 129.85
118.4400 83.9816
118.4800 102.555
118.5200 123.505
118.5600 133.95
118.6000 119.379
118.6400 106.089
118.6800 110.874
118.7200 100.685
118.7600 93.2919
118.8000 90.8838
118.8400 100.324
118.8800 127.333
118.9200 81.0827
118.9600 121.286
119.0000 129.033
119.0400 119.339
119.0800 101.482
119.1200 88.9434
119.1600 126.967
119.2000 119.386
119.2400 124.806
119.2800 109.552
119.3200 117.421
119.3600 119.501
119.4000 126.175
119.4400 120.922
119.4800 141.845
119.5200 128.501
119.5600 109.96
119.6000 119.202
119.6400 104.171
119.6800 92.347
119.7200 99.2465
119.7600 85.4655
119.8000 101.051
119.8400 103.244
119.8800 121.093
119.9200 131.774
119.9600 129.959
120.0000 136.185
120.0400 152.249
120.0800 133.329
120.1200 145.615
120.1600 130.915
120.2000 134.98
120.2400 143.425
120.2800 135.179
120.3200 142.751
120.3600 134.941
120.4000 148.148
120.4400 137.904
120.4800 124.259
120.5200 130.566
120.5600 150.112
120.6000 137.244
120.6400 125.856
120.6800 120.612
120.7200 118.826
120.7600 121.367
120.8000 124.592
120.8400 151.856
120.8800 131.109
120.9200 130.705
120.9600 117.005
121.0000 131.99
121.0400 144.897
121.0800 122.981
121.1200 133.139
121.1600 142.776
121.2000 132.444
121.2400 153.12
121.2800 148.488
121.3200 136.572
121.3600 132.908
121.4000 117.931
121.4400 110.622
121.4800 100.688
121.5200 91.3732
121.5600 124.617
121.6000 107.022
121.6400 111.916
121.6800 128.68
121.7200 120.013
121.7600 126.285
121.8000 122.202
121.8400 110.552
121.8800 138.99
121.9200 151.417
121.9600 123.917
122.0000 141.128
122.0400 105.115
122.0800 120.343
122.1200 131.236
122.1600 134.796
122.2000 135.299
122.2400 121.951
122.2800 146.754
122.3200 119.288
122.3600 127.948
122.4000 123.093
122.4400 122.332
122.4800 142.484
122.5200 126.169
122.5600 119.835
122.6000 128.916
122.6400 102.574
122.6800 133.452
122.7200 128.739
122.7600 125.31
122.8000 139.28
122.8400 152.081
122.8800 142.172
122.9200 104.315
122.9600 135.417
123.0000 122.515
123.0400 138.288
123.0800 147.263
123.1200 153.134
123.1600 144.384
123.2000 132.872
123.2400 152.47
123.2800 151.623
123.3200 109.621
123.3600 143.88
123.4000 126.529
123.4400 127.21
123.4800 138.301
123.5200 132.614
123.5600 144.899
123.6000 141.113
123.6400 146.298
123.6800 144.585
123.7200 127.801
123.7600 147.391
123.8000 138.698
123.8400 125.712
123.8800 147.995
123.9200 126.881
123.9600 129.326
124.0000 138.009
124.0400 141.43
124.0800 142.379
124.1200 146.334
124.1600 158.8
124.2000 151.565
124.2400 134.789
124.2800 164.633
124.3200 171.466
124.3600 162.018
124.4000 149.982
124.4400 143.018
124.4800 141.596
124.5200 143.176
124.5600 146.271
124.6000 143.018
124.6400 136.484
124.6800 105.019
124.7200 146.654
124.7600 143.254
124.8000 130.345
124.8400 142.267
124.8800 135.151
124.9200 148.103
124.9600 115.585
125.0000 144.932
125.0400 164.233
125.0800 145.857
125.1200 155.224
125.1600 170.703
125.2000 156.576
125.2400 153.885
125.2800 123.093
125.3200 139.2
125.3600 143.492
125.4000 121.462
125.4400 146.151
125.4800 144.45
125.5200 150.2
125.5600 140.137
125.6000 117.364
125.6400 108.744
125.6800 100.718
125.7200 152.515
125.7600 153.636
125.8000 157.57
125.8400 174.594
125.8800 159.431
125.9200 131.347
125.9600 165.447
126.0000 159.86
126.0400 143.116
126.0800 171.257
126.1200 152.32
126.1600 164.155
126.2000 152.119
126.2400 134.826
126.2800 149.355
126.3200 150.059
126.3600 164.85
126.4000 165.009
126.4400 169.253
126.4800 157.407
126.5200 153.55
126.5600 152.395
126.6000 135.097
126.6400 162.278
126.6800 152.018
126.7200 177.969
126.7600 184.823
126.8000 178.901
126.8400 169.938
126.8800 165.926
126.9200 176.898
126.9600 162.223
127.0000 148.295
127.0400 165.251
127.0800 160.399
127.1200 170.494
127.1600 179.882
127.2000 160.796
127.2400 144.63
127.2800 160.296
127.3200 161.125
127.3600 143.426
127.4000 125.824
127.4400 160.735
127.4800 175.066
127.5200 171.162
127.5600 171.24
127.6000 158.095
127.6400 166.645
127.6800 174.827
127.7200 166.534
127.7600 169.647
127.8000 153.348
127.8400 165.736
127.8800 180.667
127.9200 146.622
127.9600 155.71
128.0000 127.037
128.0400 149.031
128.0800 170.283
128.1200 142.33
128.1600 193.533
128.2000 199.946
128.2400 165.232
128.2800 155.285
128.3200 142.353
128.3600 147.837
128.4000 176.027
128.4400 168.062
128.4800 180.009
128.5200 168.798
128.5600 168.46
128.6000 178.663
128.6400 160.772
128.6800 174.306
128.7200 157.32
128.7600 173.564
128.8000 188.725
128.8400 153.347
128.8800 167.653
128.9200 111.602
128.9600 170.783
129.0000 168.792
129.0400 135.642
129.0800 152.062
129.1200 141.837
129.1600 167.579
129.2000 164.293
129.2400 191.42
129.2800 179.095
129.3200 136.287
129.3600 154.298
129.4000 147.327
129.4400 122.548
129.4800 178.959
129.5200 134.71
129.5600 147.09
129.6000 165.097
129.6400 159.179
129.6800 180.954
129.7200 138.038
129.7600 178.494
129.8000 190.292
129.8400 148.469
129.8800 131.185
129.9200 104.774
129.9600 140.988
130.0000 164.948
130.0400 166.15
130.0800 189.87
130.1200 169.171
130.1600 133.325
130.2000 158.353
130.2400 126.28
130.2800 142.034
130.3200 145.928
130.3600 160.844
130.4000 175.136
130.4400 169.847
130.4800 169.625
130.5200 162.297
130.5600 160.034
130.6000 177.149
130.6400 137.138
130.6800 178.08
130.7200 197.863
130.7600 180.357
130.8000 170.314
130.8400 132.459
130.8800 126.099
130.9200 160.432
130.9600 177.21
131.0000 189.325
131.0400 193.132
131.0800 172.219
131.1200 191.04
131.1600 205.482
131.2000 190.199
131.2400 164.333
131.2800 167.471
131.3200 175.522
131.3600 178.69
131.4000 187
131.4400 205.699
131.4800 232.782
131.5200 242.746
131.5600 176.339
131.6000 222.117
131.6400 198.82
131.6800 164.915
131.7200 173.077
131.7600 132.533
131.8000 178.129
131.8400 170.473
131.8800 159.619
131.9200 195.838
131.9600 196.057
132.0000 187.256
132.0400 202.708
132.0800 190.215
132.1200 196.551
132.1600 163.872
132.2000 173.303
132.2400 190.753
132.2800 207.73
132.3200 214.735
132.3600 214.016
132.4000 184.612
132.4400 215.457
132.4800 166.46
132.5200 177.187
132.5600 205.126
132.6000 183.856
132.6400 198.467
132.6800 187.881
132.7200 179.872
132.7600 196.146
132.8000 205.705
132.8400 187.394
132.8800 200.025
132.9200 174.787
132.9600 158.414
133.0000 189.043
133.0400 191.429
133.0800 179.479
133.1200 178.76
133.1600 179.388
133.2000 169.389
133.2400 185.787
133.2800 173.53
133.3200 161.742
133.3600 179.681
133.4000 179.499
133.4400 209.492
133.4800 209.639
133.5200 176.065
133.5600 177.28
133.6000 194.372
133.6400 211.995
133.6800 193.94
133.7200 200.584
133.7600 189.553
133.8000 195.561
133.8400 200.388
133.8800 191.022
133.9200 212.252
133.9600 219.092
134.0000 191.471
134.0400 217.277
134.0800 204.169
134.1200 203.878
134.1600 208.764
134.2000 192.87
134.2400 234.016
134.2800 202.709
134.3200 172.892
134.3600 224.453
134.4000 188.7
134.4400 204.871
134.4800 228.183
134.5200 206.295
134.5600 235.908
134.6000 218.112
134.6400 205.095
134.6800 209.081
134.7200 206.435
134.7600 213.333
134.8000 224.692
134.8400 237.753
134.8800 217.43
134.9200 180.086
134.9600 208.35
135.0000 186.483
135.0400 216.124
135.0800 217.431
135.1200 192.565
135.1600 226.353
135.2000 210.884
135.2400 178.948
135.2800 204.418
135.3200 189.932
135.3600 201.65
135.4000 181.261
135.4400 193.262
135.4800 236.667
135.5200 161.416
135.5600 203.284
135.6000 207.671
135.6400 197.3
135.6800 237.953
135.7200 213.529
135.7600 187.865
135.8000 237.686
135.8400 222.345
135.8800 220.961
135.9200 198.818
135.9600 190.327
136.0000 198.186
136.0400 231.882
136.0800 246.859
136.1200 227.375
136.1600 229.075
136.2000 218.529
136.2400 140.77
136.2800 192.145
136.3200 189.977
136.3600 223.656
136.4000 239.081
136.4400 207.825
136.4800 205.438
136.5200 209.403
136.5600 201.372
136.6000 204.478
136.6400 189.545
136.6800 208.415
136.7200 193.932
136.7600 158.374
136.8000 228.861
136.8400 212.073
136.8800 196.317
136.9200 243.38
136.9600 200.281
137.0000 206.361
137.0400 237.322
137.0800 187.482
137.1200 216.025
137.1600 223.44
137.2000 237.903
137.2400 257.216
137.2800 225.21
137.3200 235.869
137.3600 201.386
137.4000 161.738
137.4400 211.421
137.4800 238.87
137.5200 210.444
137.5600 253.823
137.6000 251.927
137.6400 201.552
137.6800 227.205
137.7200 260.976
137.7600 210.057
137.8000 238.581
137.8400 245.853
137.8800 187.445
137.9200 211.289
137.9600 201.067
138.0000 217.128
138.0400 275.86
138.0800 229.842
138.1200 261.682
138.1600 257.342
138.2000 192.627
138.2400 232.628
138.2800 195.168
138.3200 215.38
138.3600 253.363
138.4000 254.71
138.4400 221.293
138.4800 250.139
138.5200 221.058
138.5600 243.857
138.6000 258.399
138.6400 262.375
138.6800 235.903
138.7200 239.631
138.7600 223.588
138.8000 205.221
138.8400 243.693
138.8800 246.737
138.9200 248.596
138.9600 245.165
139.0000 262.055
139.0400 265.679
139.0800 245.337
139.1200 212.924
139.1600 248.845
139.2000 263.219
139.2400 240.347
139.2800 242.269
139.3200 227.314
139.3600 218.025
139.4000 252.3
139.4400 272.657
139.4800 268.591
139.5200 254.401
139.5600 248.896
139.6000 237.474
139.6400 262.57
139.6800 234.229
139.7200 256.107
139.7600 278.726
139.8000 208.401
139.8400 286.84
139.8800 287.133
139.9200 265.644
139.9600 271.37
140.0000 226.039
140.0400 214.095
140.0800 248.649
140.1200 263.675
140.1600 276.991
140.2000 271.179
140.2400 248.757
140.2800 264.279
140.3200 238.368
140.3600 227.199
140.4000 226.138
140.4400 227.252
140.4800 274.914
140.5200 271.98
140.5600 268.61
140.6000 250.777
140.6400 209.703
140.6800 254.553
140.7200 226.665
140.7600 244.75
140.8000 301.538
140.8400 274.687
140.8800 248.992
140.9200 271.795
140.9600 254.503
141.0000 243.746
141.0400 318.107
141.0800 309.046
141.1200 268.465
141.1600 283.3
141.2000 265.32
141.2400 248.372
141.2800 304.588
141.3200 268.25
141.3600 273.61
141.4000 302.441
141.4400 243.853
141.4800 268.827
141.5200 243.833
141.5600 202.645
141.6000 254.39
141.6400 305.606
141.6800 264.651
141.7200 272.311
141.7600 232.542
141.8000 208.017
141.8400 264.677
141.8800 267.698
141.9200 277.117
141.9600 276.81
142.0000 305.719
142.0400 229.396
142.0800 300.903
142.1200 310.591
142.1600 243.097
142.2000 312.521
142.2400 265.75
142.2800 179.502
142.3200 263.421
142.3600 206.697
142.4000 219.031
142.4400 309.96
142.4800 292.773
142.5200 252.271
142.5600 313.86
142.6000 299.27
142.6400 276.708
142.6800 303.071
142.7200 322.963
142.7600 286.678
142.8000 278.261
142.8400 308.558
142.8800 215.973
142.9200 303.753
142.9600 328.381
143.0000 251.53
143.0400 338.345
143.0800 333.184
143.1200 190.388
143.1600 329.075
143.2000 323.91
143.2400 235.63
143.2800 291.448
143.3200 301.05
143.3600 248.641
143.4000 279.962
143.4400 306.055
143.4800 302.848
143.5200 276.375
143.5600 231.346
143.6000 230.653
143.6400 255.963
143.6800 222.285
143.7200 297.755
143.7600 339.802
143.8000 344.549
143.8400 349.837
143.8800 313.67
143.9200 325.999
143.9600 344.627
144.0000 309.645
144.0400 302.103
144.0800 351.663
144.1200 333.733
144.1600 326.702
144.2000 335.242
144.2400 258.719
144.2800 310.663
144.3200 277.279
144.3600 303.244
144.4000 321.506
144.4400 306.466
144.4800 303.184
144.5200 283.045
144.5600 304.476
144.6000 330.199
144.6400 312.245
144.6800 325.358
144.7200 343.739
144.7600 266.858
144.8000 266.883
144.8400 272.054
144.8800 316.554
144.9200 353.672
144.9600 305.049
145.0000 340.108
145.0400 360.264
145.0800 298.545
145.1200 311.982
145.1600 330.017
145.2000 326.001
145.2400 377.283
145.2800 360.996
145.3200 361.256
145.3600 334.392
145.4000 317.815
145.4400 315.154
145.4800 374.058
145.5200 292.593
145.5600 330.088
145.6000 386.001
145.6400 358.736
145.6800 320.826
145.7200 344.845
145.7600 331.973
145.8000 323.434
145.8400 306.184
145.8800 257.9
145.9200 288.867
145.9600 252.252
146.0000 353.603
146.0400 327.264
146.0800 364.426
146.1200 329.947
146.1600 294.575
146.2000 288.489
146.2400 340.75
146.2800 327.7
146.3200 311.38
146.3600 380.544
146.4000 403.241
146.4400 241.719
146.4800 321.386
146.5200 328.773
146.5600 339.305
146.6000 388.65
146.6400 351.18
146.6800 312.907
146.7200 384.301
146.7600 388.861
146.8000 355.237
146.8400 349.806
146.8800 214.416
146.9200 270.291
146.9600 301.432
147.0000 341.655
147.0400 373.25
147.0800 346.986
147.1200 321.653
147.1600 361.354
147.2000 346.726
147.2400 349.238
147.2800 330.315
147.3200 321.485
147.3600 363.25
147.4000 382.277
147.4400 319.485
147.4800 329.43
147.5200 312.464
147.5600 359.146
147.6000 398.995
147.6400 384.047
147.6800 339.622
147.7200 342.798
147.7600 390.672
147.8000 304.412
147.8400 313.542
147.8800 390.314
147.9200 278.696
147.9600 398.398
148.0000 443.406
148.0400 357.357
148.0800 369.45
148.1200 380.22
148.1600 358.2
148.2000 355.038
148.2400 347.21
148.2800 321.548
148.3200 377.925
148.3600 352.148
148.4000 393.921
148.4400 428.022
148.4800 389.446
148.5200 358.719
148.5600 419.89
148.6000 378.606
148.6400 457.308
148.6800 449.474
148.7200 364.868
148.7600 407.575
148.8000 440.88
148.8400 329.77
148.8800 402.452
148.9200 479.64
148.9600 362.276
149.0000 322.473
149.0400 399.126
149.0800 315.046
149.1200 236.563
149.1600 368.36
149.2000 373.72
149.2400 265.977
149.2800 402.421
149.3200 389.036
149.3600 336.252
149.4000 316.314
149.4400 284.87
149.4800 296.409
149.5200 447.766
149.5600 415.882
149.6000 263.993
149.6400 394.538
149.6800 277.46
149.7200 292.311
149.7600 388.69
149.8000 379.446
149.8400 426.806
149.8800 459.439
149.9200 414.99
149.9600 408.582
150.0000 416.657
150.0400 479.666
150.0800 382.36
150.1200 323.8
150.1600 364.829
150.2000 392.559
150.2400 426.03
150.2800 477.883
150.3200 376.736
150.3600 330.129
150.4000 476.586
150.4400 436.832
150.4800 462.535
150.5200 513.435
150.5600 444.163
150.6000 361.628
150.6400 423.551
150.6800 419.447
150.7200 345.531
150.7600 456.871
150.8000 468.068
150.8400 455.371
150.8800 302.374
150.9200 411.811
150.9600 429.15
151.0000 407.462
151.0400 408.084
151.0800 471.394
151.1200 366.852
151.1600 437.842
151.2000 468.969
151.2400 308.551
151.2800 367.1
151.3200 410.067
151.3600 286.812
151.4000 395.182
151.4400 418.796
151.4800 393.243
151.5200 398.599
151.5600 361.973
151.6000 315.331
151.6400 414.117
151.6800 394.098
151.7200 360.72
151.7600 525.628
151.8000 421.34
151.8400 432.605
151.8800 485.522
151.9200 400.102
151.9600 389.26
152.0000 483.597
152.0400 350.046
152.0800 394.271
152.1200 484.278
152.1600 444.537
152.2000 429.478
152.2400 415.863
152.2800 330.945
152.3200 521.712
152.3600 508.895
152.4000 367.247
152.4400 402.589
152.4800 443.196
152.5200 344.804
152.5600 346.514
152.6000 463.245
152.6400 431.143
152.6800 352.397
152.7200 454.629
152.7600 402.658
152.8000 282.287
152.8400 495.708
152.8800 496.07
152.9200 324.316
152.9600 371.544
153.0000 350.562
153.0400 340.138
153.0800 439.188
153.1200 399.012
153.1600 408.224
153.2000 485.226
153.2400 411.404
153.2800 419.965
153.3200 455.967
153.3600 349.363
153.4000 376.863
153.4400 377.897
153.4800 387.933
153.5200 450.906
153.5600 478.236
153.6000 501.685
153.6400 477.368
153.6800 400.668
153.7200 481.48
153.7600 554.035
153.8000 451.763
153.8400 416.131
153.8800 396.3
153.9200 373.939
153.9600 466.516
154.0000 404.964
154.0400 214.156
154.0800 439.022
154.1200 483.823
154.1600 388.306
154.2000 482.214
154.2400 542.987
154.2800 319.794
154.3200 433.203
154.3600 402.906
154.4000 476.184
154.4400 557.968
154.4800 459.394
154.5200 388.807
154.5600 496.764
154.6000 474.152
154.6400 303.434
154.6800 557.473
154.7200 526.93
154.7600 394.756
154.8000 513.442
154.8400 499.577
154.8800 366.635
154.9200 465.964
154.9600 458.62
155.0000 396.846
155.0400 422.18
155.0800 429.323
155.1200 329.521
155.1600 352.961
155.2000 468.484
155.2400 424.497
155.2800 454.658
155.3200 474.782
155.3600 423.036
155.4000 426.645
155.4400 471.623
155.4800 471.095
155.5200 347.689
155.5600 465.536
155.6000 612.386
155.6400 478.517
155.6800 476.222
155.7200 527.091
155.7600 344.869
155.8000 314.992
155.8400 435.761
155.8800 399.772
155.9200 405.322
155.9600 416.351
156.0000 350.491
156.0400 374.4
156.0800 438.865
156.1200 496.123
156.1600 529.047
156.2000 507.769
156.2400 415.666
156.2800 344.985
156.3200 455.726
156.3600 526.467
156.4000 511.834
156.4400 476.774
156.4800 411.35
156.5200 363.668
156.5600 498.112
156.6000 473.94
156.6400 410.343
156.6800 544.229
156.7200 568.922
156.7600 483.384
156.8000 562.925
156.8400 513.037
156.8800 276.906
156.9200 502.042
156.9600 580.872
157.0000 405.919
157.0400 431.496
157.0800 501.837
157.1200 477.409
157.1600 356.345
157.2000 478.582
157.2400 536.561
157.2800 508.9
157.3200 462.698
157.3600 548.012
157.4000 501.601
157.4400 417.083
157.4800 572.283
157.5200 478.114
157.5600 394.958
157.6000 608.415
157.6400 528.578
157.6800 290.118
157.7200 429.398
157.7600 505.924
157.8000 470.59
157.8400 559.085
157.8800 534.318
157.9200 317.284
157.9600 426.103
158.0000 494.898
158.0400 206.144
158.0800 376.354
158.1200 527.792
158.1600 498.823
158.2000 536.057
158.2400 677.512
158.2800 580.535
158.3200 385.884
158.3600 505.701
158.4000 617.316
158.4400 401.608
158.4800 386.467
158.5200 461.12
158.5600 489.832
158.6000 614.237
158.6400 525.767
158.6800 420.061
158.7200 443.502
158.7600 323.38
158.8000 409.566
158.8400 513.427
158.8800 454.393
158.9200 366.853
158.9600 423.917
159.0000 513.893
159.0400 383.794
159.0800 439.059
159.1200 523.241
159.1600 624.588
159.2000 516.663
159.2400 581.11
159.2800 479.189
159.3200 553.796
159.3600 589.572
159.4000 508.146
159.4400 607.314
159.4800 580.409
159.5200 327.697
159.5600 425.123
159.6000 523.513
159.6400 356.647
159.6800 294.406
159.7200 395.451
159.7600 473.248
159.8000 344.149
159.8400 334.618
159.8800 493.679
159.9200 498.336
159.9600 455.899
160.0000 607.378
160.0400 401.75
160.0800 251.998
160.1200 463.521
160.1600 504.378
160.2000 378.008
160.2400 430.802
160.2800 528.459
160.3200 525.755
160.3600 567.304
160.4000 701.241
160.4400 636.846
160.4800 322.145
160.5200 264.029
160.5600 534.505
160.6000 535.07
160.6400 464.222
160.6800 705.316
160.7200 581.944
160.7600 354.566
160.8000 446.722
160.8400 493.746
160.8800 473.76
160.9200 772.855
160.9600 738.984
161.0000 569.814
161.0400 485.377
161.0800 302.931
161.1200 482.655
161.1600 736.338
161.2000 666.856
161.2400 493.109
161.2800 622.381
161.3200 576.117
161.3600 520.248
161.4000 700.665
161.4400 547.984
161.4800 299.624
161.5200 295.891
161.5600 524.719
161.6000 474.12
161.6400 429.426
161.6800 529.429
161.7200 534.418
161.7600 577.388
161.8000 749.783
161.8400 593.795
161.8800 368.129
161.9200 561.103
161.9600 576.542
162.0000 339.361
162.0400 388.736
162.0800 625.393
162.1200 444.759
162.1600 264.176
162.2000 442.725
162.2400 361.404
162.2800 546.433
162.3200 836.797
162.3600 594.212
162.4000 351.304
162.4400 425.031
162.4800 340.205
162.5200 471.895
162.5600 477.829
162.6000 638.188
162.6400 591.289
162.6800 639.29
162.7200 719.401
162.7600 463.347
162.8000 326.649
162.8400 650.56
162.8800 590.053
162.9200 361.863
162.9600 475.78
163.0000 533.382
163.0400 555.888
163.0800 537.019
163.1200 507.323
163.1600 488.097
163.2000 529.041
163.2400 449.005
163.2800 746.55
163.3200 762.224
163.3600 502.019
163.4000 445.779
163.4400 559.904
163.4800 574.592
163.5200 573.406
163.5600 545.408
163.6000 395.947
163.6400 353.953
163.6800 581.799
163.7200 405.886
163.7600 503.296
163.8000 578.139
163.8400 534.797
163.8800 289.058
163.9200 366.059
163.9600 688.15
164.0000 580.708
164.0400 423.315
164.0800 559.963
164.1200 672.459
164.1600 184.226
164.2000 440.441
164.2400 823.988
164.2800 513.386
164.3200 419.811
164.3600 750.949
164.4000 613.981
164.4400 358.81
164.4800 670.002
164.5200 703.192
164.5600 491.679
164.6000 567.267
164.6400 674.172
164.6800 391.039
164.7200 439.311
164.7600 598.228
164.8000 554.035
164.8400 579.543
164.8800 643.393
164.9200 370.152
164.9600 492.682
165.0000 657.135
165.0400 684.301
165.0800 493.158
165.1200 718.775
165.1600 585.187
165.2000 311.338
165.2400 571.378
165.2800 705.957
165.3200 769.936
165.3600 628.961
165.4000 407.792
165.4400 442.67
165.4800 389.103
165.5200 494.893
165.5600 752.782
165.6000 631.486
165.6400 518.146
165.6800 276.623
165.7200 350.579
165.7600 461.323
165.8000 371.627
165.8400 481.858
165.8800 707.228
165.9200 445.249
165.9600 615.384
166.0000 875.319
166.0400 522.335
166.0800 552.334
166.1200 653.751
166.1600 573.075
166.2000 482.037
166.2400 486.837
166.2800 395.34
166.3200 628.824
166.3600 505.245
166.4000 315.692
166.4400 554.637
166.4800 243.315
166.5200 326.597
166.5600 836.937
166.6000 447.905
166.6400 559.931
166.6800 696.04
166.7200 342.655
166.7600 527.512
166.8000 595.675
166.8400 569.926
166.8800 421.355
166.9200 178.287
166.9600 490.95
167.0000 487.53
167.0400 140.154
167.0800 666.585
167.1200 587.06
167.1600 114.58
167.2000 455.677
167.2400 812.005
167.2800 337.746
167.3200 359.892
167.3600 627.978
167.4000 96.6344
167.4400 452.57
167.4800 874.681
167.5200 572.933
167.5600 569.103
167.6000 711.856
167.6400 206.172
167.6800 286.213
167.7200 445.122
167.7600 227.716
167.8000 572.49
167.8400 280.524
167.8800 262.252
167.9200 491.791
167.9600 327.931
168.0000 275.22
168.0400 434.475
168.0800 158.03
168.1200 480.791
168.1600 368.922
168.2000 297.589
168.2400 521.115
168.2800 461.13
168.3200 394.275
168.3600 433.807
168.4000 401.417
168.4400 377.884
168.4800 486.401
168.5200 439.46
168.5600 333.856
168.6000 291.33
168.6400 467.915
168.6800 118.978
168.7200 432.067
168.7600 682.057
168.8000 45.5567
168.8400 335.404
168.8800 671.13
168.9200 131.948
168.9600 418.644
169.0000 724.922
169.0400 333.464
169.0800 370.967
169.1200 410.759
169.1600 395.262
169.2000 738.482
169.2400 558.993
169.2800 218.168
169.3200 346.677
169.3600 149.968
169.4000 -45.3432
169.4400 213.724
169.4800 554.854
169.5200 492.503
169.5600 652.644
169.6000 253.572
169.6400 196.682
169.6800 340.99
169.7200 325.56
169.7600 424.267
169.8000 507.277
169.8400 300.515
169.8800 386.301
169.9200 511.506
169.9600 397.494
170.0000 191.779
170.0400 323.68
170.0800 462.563
170.1200 185.454
170.1600 827.701
170.2000 427.186
170.2400 -48.7468
170.2800 625.601
170.3200 533.52
170.3600 -63.4095
170.4000 443.765
170.4400 350.011
170.4800 29.2947
170.5200 721.443
170.5600 355.892
170.6000 110.506
170.6400 547.398
170.6800 6.56187
170.7200 189.412
170.7600 955.988
170.8000 492.814
170.8400 360.026
170.8800 261.745
170.9200 -89.5225
170.9600 505.86
171.0000 529.712
171.0400 477.263
171.0800 434.674
171.1200 410.252
171.1600 320.525
171.2000 437.248
171.2400 725.475
171.2800 455.007
171.3200 468.342
171.3600 201.092
171.4000 244.318
171.4400 661.297
171.4800 156.084
171.5200 201.149
171.5600 371.796
171.6000 174.74
171.6400 248.322
171.6800 457.722
171.7200 0.406678
171.7600 430.381
171.8000 176.664
171.8400 136.589
171.8800 798.969
171.9200 274.993
171.9600 245.201
172.0000 704.618
172.0400 176.75
172.0800 352.977
172.1200 550.622
172.1600 118.932
172.2000 671.198
172.2400 445.299
172.2800 117.77
172.3200 712.238
172.3600 277.868
172.4000 319.942
172.4400 659.818
172.4800 182.099
172.5200 260.051
172.5600 193.717
172.6000 524.132
172.6400 210.953
172.6800 598.149
172.7200 348.6
172.7600 204.552
172.8000 256.512
172.8400 513.513
172.8800 465.723
172.9200 550.154
172.9600 792.04
173.0000 188.379
173.0400 236.745
173.0800 467.364
173.1200 187.894
173.1600 1.68698
173.2000 474.317
173.2400 343.256
173.2800 203.423
173.3200 81.2705
173.3600 433.773
173.4000 283.782
173.4400 70.6395
173.4800 419.239
173.5200 189.787
173.5600 237.296
173.6000 293.669
173.6400 212.893
173.6800 50.3648
173.7200 297.56
173.7600 315.721
173.8000 229.56
173.8400 65.6076
173.8800 607.44
173.9200 530.466
173.9600 194.684
174.0000 219.31
174.0400 513.22
174.0800 350.626
174.1200 153.83
174.1600 663.478
174.2000 260.847
174.2400 -13.4769
174.2800 435.208
174.3200 427.569
174.3600 -70.4509
174.4000 452.787
174.4400 -123.517
174.4800 67.7378
174.5200 226.167
174.5600 -141.099
174.6000 159.828
174.6400 404.993
174.6800 -167.401
174.7200 239.577
174.7600 288.354
174.8000 28.4678
174.8400 403.761
174.8800 72.7109
174.9200 202.8
174.9600 239.228
175.0000 144.083
175.0400 439.019
175.0800 120.7
175.1200 232.55
175.1600 114.278
175.2000 364.903
175.2400 681.052
175.2800 65.7457
175.3200 531.736
175.3600 -62.3989
175.4000 -122.818
175.4400 511.057
175.4800 -23.3918
175.5200 262.003
175.5600 720.579
175.6000 83.0936
175.6400 121.591
175.6800 223.627
175.7200 -139.895
175.7600 -21.421
175.8000 78.2903
175.8400 288.13
175.8800 387.02
175.9200 -30.7464
175.9600 -16.412
176.0000 205.993
176.0400 136.562
176.0800 361.558
176.1200 202.353
176.1600 -46.4952
176.2000 152.994
176.2400 191.711
176.2800 243.62
176.3200 181.673
176.3600 -114.416
176.4000 128.403
176.4400 61.6145
176.4800 353.622
176.5200 500.475
176.5600 -50.2088
176.6000 231.361
176.6400 -37.1485
176.6800 93.477
176.7200 221.308
176.7600 -15.0328
176.8000 259.149
176.8400 -9.70469
176.8800 78.9256
176.9200 230.469
176.9600 -30.0903
177.0000 296.454
177.0400 90.9137
177.0800 -130.916
177.1200 361.948
177.1600 137.334
177.2000 94.5586
177.2400 -127.909
177.2800 -95.1316
177.3200 122.545
177.3600 164.695
177.4000 372.583
177.4400 235.753
177.4800 -163.771
177.5200 219.38
177.5600 -209.096
177.6000 -109.607
177.6400 211.842
177.6800 -82.46
177.7200 141.664
177.7600 190.017
177.8000 -98.6997
177.8400 26.1978
177.8800 -40.7652
177.9200 339.02
177.9600 46.7959
178.0000 -19.3709
178.0400 462.586
178.0800 78.8197
178.1200 61.1296
178.1600 232.3
178.2000 -43.8201
178.2400 139.754
178.2800 257.346
178.3200 -305.975
178.3600 183.241
178.4000 74.2916
178.4400 -172.163
178.4800 146.578
178.5200 272.503
178.5600 64.8457
178.6000 7.51576
178.6400 266.194
178.6800 -203.802
178.7200 97.3498
178.7600 -214.089
178.8000 123.734
178.8400 636.037
178.8800 -117.51
178.9200 437.474
178.9600 174.045
179.0000 -367.003
179.0400 306.85
179.0800 -61.3055
179.1200 110.554
179.1600 -69.0967
179.2000 -226.264
179.2400 9.80682
179.2800 -134.093
179.3200 -125.405
179.3600 65.9722
179.4000 -47.2439
179.4400 249.341
179.4800 -36.1654
179.5200 -38.6118
179.5600 379.667
179.6000 -321.548
179.6400 275.896
179.6800 -39.2992
179.7200 -316.813
179.7600 322.646
179.8000 -145.324
179.8400 162.969
179.8800 -134.835
179.9200 -144.972
179.9600 473.915
180.0000 -84.3571
180.0400 -75.9276
180.0800 208.398
180.1200 -191.625
180.1600 65.6759
180.2000 -99.3753
180.2400 14.14
180.2800 -36.8104
180.3200 197.347
180.3600 124.32
180.4000 -208.846
180.4400 -232.816
180.4800 -238.405
180.5200 343.994
180.5600 123.558
180.6000 112.901
180.6400 -154.06
180.6800 -112.697
180.7200 -204.643
180.7600 -30.808
180.8000 -113.847
180.8400 -8.46275
180.8800 12.2045
180.9200 -156.305
180.9600 -24.2164
181.0000 -48.8872
181.0400 -185.23
181.0800 -180.517
181.1200 18.0383
181.1600 -167.65
181.2000 -51.8728
181.2400 -8.2696
181.2800 -248.655
181.3200 114.728
181.3600 -252.921
181.4000 -289.346
181.4400 103.082
181.4800 34.4248
181.5200 135.825
181.5600 -129.374
181.6000 79.1169
181.6400 168.952
181.6800 -84.1229
181.7200 47.1921
181.7600 -21.658
181.8000 72.8758
181.8400 -69.4902
181.8800 -330.288
181.9200 -325.13
181.9600 -94.8129
182.0000 -370.645
182.0400 -167.116
182.0800 77.07
182.1200 -245.044
182.1600 -255.688
182.2000 -238.539
182.2400 54.0472
182.2800 -236.136
182.3200 81.1361
182.3600 -363.578
182.4000 -166.601
182.4400 18.9896
182.4800 -225.631
182.5200 -186.23
182.5600 259.716
182.6000 -460.507
182.6400 144.259
182.6800 -280.821
182.7200 -138.478
182.7600 279.545
182.8000 -248.003
182.8400 -302.392
182.8800 72.7906
182.9200 -253.198
182.9600 142.987
183.0000 133.412
183.0400 -555.811
183.0800 249.389
183.1200 -438.956
183.1600 -179.938
183.2000 186.242
183.2400 -378.01
183.2800 -208.112
183.3200 -321.508
183.3600 -226.235
183.4000 142.212
183.4400 -131.501
183.4800 102.522
183.5200 -111.816
183.5600 -18.301
183.6000 -106.662
183.6400 -389.115
183.6800 -146.403
183.7200 -176.294
183.7600 -461.911
183.8000 124.257
183.8400 -369.601
183.8800 -197.955
183.9200 -335.664
183.9600 -79.0672
184.0000 0.148266
184.0400 -328.906
184.0800 -309.567
184.1200 -18.9994
184.1600 88.996
184.2000 -344.744
184.2400 -367.506
184.2800 15.1675
184.3200 -464.964
184.3600 -32.1569
184.4000 -249.15
184.4400 -136.382
184.4800 -379.761
184.5200 -430.327
184.5600 -101.327
184.6000 -252.302
184.6400 -262.091
184.6800 -185.318
184.7200 3.1481
184.7600 -419.087
184.8000 -160.928
184.8400 -276.634
184.8800 -105.341
184.9200 -249.917
184.9600 -404.565
185.0000 46.2435
185.0400 110.465
185.0800 -84.4342
185.1200 -194.462
185.1600 -271.013
185.2000 -198.786
185.2400 -377.717
185.2800 -99.603
185.3200 -280.773
185.3600 -243.385
185.4000 -368.955
185.4400 -345.417
185.4800 -67.167
185.5200 -492.945
185.5600 -417.189
185.6000 -91.9795
185.6400 -387.406
185.6800 -175.5
185.7200 -130.489
185.7600 -607.141
185.8000 40.2233
185.8400 -446.636
185.8800 -531.396
185.9200 -194.597
185.9600 -7.62446
186.0000 -306.776
186.0400 -294.383
186.0800 -471.546
186.1200 -290.183
186.1600 -153.837
186.2000 -394.477
186.2400 -238.741
186.2800 -469.915
186.3200 -402.325
186.3600 -98.3808
186.4000 -282.945
186.4400 -251.09
186.4800 -224.948
186.5200 -511.143
186.5600 -271.584
186.6000 -110.848
186.6400 -383.232
186.6800 -73.9379
186.7200 -452.454
186.7600 -238.097
186.8000 -427.716
186.8400 -250.462
186.8800 -506.451
186.9200 -589.823
186.9600 -404.559
187.0000 -771.476
187.0400 17.5049
187.0800 -498.884
187.1200 -568.541
187.1600 -458.839
187.2000 -562.205
187.2400 -485.549
187.2800 -434.531
187.3200 -420.212
187.3600 -293.021
187.4000 -358.928
187.4400 -343.621
187.4800 -525.869
187.5200 -346.351
187.5600 -513.783
187.6000 -356.63
187.6400 -281.172
187.6800 -569.077
187.7200 -519.355
187.7600 -386.992
187.8000 -786.48
187.8400 -510.769
187.8800 -325.087
187.9200 58.3034
187.9600 -307.649
188.0000 -440.67
188.0400 -555.398
188.0800 -583.448
188.1200 -380.212
188.1600 -490.525
188.2000 -571.786
188.2400 -516.783
188.2800 -158.54
188.3200 -464.729
188.3600 -408.457
188.4000 -522.526
188.4400 -610.5
188.4800 -462.577
188.5200 -704.302
188.5600 -281.118
188.6000 -375.999
188.6400 -388.85
188.6800 -401.01
188.7200 -402.03
188.7600 -532.713
188.8000 -668.573
188.8400 -308.128
188.8800 -607.851
188.9200 -396.4
188.9600 -414.133
189.0000 -786.198
189.0400 -420.838
189.0800 -598.002
189.1200 -153.114
189.1600 -251.255
189.2000 -563.66
189.2400 -458.541
189.2800 -474.682
189.3200 -706.151
189.3600 -268.084
189.4000 -616.904
189.4400 -645.755
189.4800 -530.178
189.5200 -692.34
189.5600 -546.654
189.6000 -698.515
189.6400 -755.472
189.6800 -561.34
189.7200 -354.532
189.7600 -269.363
189.8000 -798.393
189.8400 -665.632
189.8800 -569.666
189.9200 -280.262
189.9600 -328.643
190.0000 -408.195
190.0400 -622.224
190.0800 -463.895
190.1200 -635.051
190.1600 -488.143
190.2000 -247.743
190.2400 -499.712
190.2800 -425.405
190.3200 -705.735
190.3600 -557.451
190.4000 -189.74
190.4400 -695.153
190.4800 -828.122
190.5200 -445.373
190.5600 -909.989
190.6000 -411.253
190.6400 -630.076
190.6800 -652.649
190.7200 -421.483
190.7600 -607.275
190.8000 -400.423
190.8400 -742.372
190.8800 -680.693
190.9200 -520.316
190.9600 -1008.45
191.0000 -719.461
191.0400 -454.11
191.0800 -849.555
191.1200 -811.54
191.1600 -823.049
191.2000 -403.069
191.2400 -376.096
191.2800 -767.656
191.3200 -649.379
191.3600 -500.444
191.4000 -510.493
191.4400 -358.19
191.4800 -499.511
191.5200 -418.887
191.5600 -698.462
191.6000 -572.979
191.6400 -530.062
191.6800 -704.314
191.7200 -393.445
191.7600 -862.273
191.8000 -1103.88
191.8400 -610.792
191.8800 -473.521
191.9200 -533.653
191.9600 -919.701
192.0000 -1130.81
192.0400 -731.24
192.0800 -569.959
192.1200 -865.422
192.1600 -470.468
192.2000 -812.731
192.2400 -800.405
192.2800 -827.701
192.3200 -811.577
192.3600 -595.163
192.4000 -685.254
192.4400 -867.942
192.4800 -528.329
192.5200 -910.089
192.5600 -634.373
192.6000 -629.629
192.6400 -629.421
192.6800 -852.579
192.7200 -804.328
192.7600 -943.134
192.8000 -1078.43
192.8400 -847.339
192.8800 -786.03
192.9200 -507.058
192.9600 -426.967
193.0000 -509.23
193.0400 -587.452
193.0800 -922.938
193.1200 -1023.77
193.1600 -860.979
193.2000 -589.621
193.2400 -839.536
193.2800 -580.764
193.3200 -650.609
193.3600 -927.024
193.4000 -463.058
193.4400 -764.169
193.4800 -655.783
193.5200 -784.041
193.5600 -1021.38
193.6000 -527.56
193.6400 -506.967
193.6800 -787.869
193.7200 -516.291
193.7600 -764.84
193.8000 -1135.3
193.8400 -903.755
193.8800 -506.629
193.9200 -467.577
193.9600 -516.01
194.0000 -625.378
194.0400 -875.586
194.0800 -1082.02
194.1200 -1162.89
194.1600 -934.362
194.2000 -643.786
194.2400 -911.177
194.2800 -623.115
194.3200 -859.475
194.3600 -963.67
194.4000 -557.359
194.4400 -813.196
194.4800 -616.659
194.5200 -615.811
194.5600 -903.711
194.6000 -978.315
194.6400 -906.051
194.6800 -773.035
194.7200 -1061.48
194.7600 -1027.85
194.8000 -900.504
194.8400 -1199.51
194.8800 -1099
194.9200 -410.221
194.9600 -1095.24
195.0000 -1149.17
195.0400 -1045.27
195.0800 -992.57
195.1200 -904.211
195.1600 -962.769
195.2000 -632.063
195.2400 -1096.27
195.2800 -1207.6
195.3200 -806.995
195.3600 -1075.68
195.4000 -1291.21
195.4400 -961.785
195.4800 -1076.65
195.5200 -989.98
195.5600 -963.603
195.6000 -1069.69
195.6400 -1155.08
195.6800 -1399.95
195.7200 -1211.82
195.7600 -828.687
195.8000 -759.062
195.8400 -1020
195.8800 -1522.19
195.9200 -1501.85
195.9600 -909.115
196.0000 -605.684
196.0400 -875.665
196.0800 -673.508
196.1200 -1000.88
196.1600 -1265.08
196.2000 -1021.6
196.2400 -1289.39
196.2800 -1208.89
196.3200 -1097.05
196.3600 -1219.96
196.4000 -895.422
196.4400 -844.271
196.4800 -1176.17
196.5200 -1253.54
196.5600 -870.225
196.6000 -1024.59
196.6400 -1061.36
196.6800 -685.226
196.7200 -951.457
196.7600 -1254.03
196.8000 -1040.79
196.8400 -1345.47
196.8800 -1558.76
196.9200 -917.473
196.9600 -1127.68
197.0000 -1400.37
197.0400 -1184.56
197.0800 -1211.69
197.1200 -1350.9
197.1600 -1059.58
197.2000 -1028.63
197.2400 -899.19
197.2800 -1116.34
197.3200 -1162.83
197.3600 -1024.93
197.4000 -883.045
197.4400 -1284.62
197.4800 -1239.17
197.5200 -1004.37
197.5600 -1056.22
197.6000 -1516.93
197.6400 -1146.07
197.6800 -1001.56
197.7200 -1367.5
197.7600 -1461.39
197.8000 -1154.7
197.8400 -1148.02
197.8800 -1153.73
197.9200 -1018.13
197.9600 -900.986
198.0000 -972.608
198.0400 -1351.13
198.0800 -1499.44
198.1200 -1677.54
198.1600 -1936.95
198.2000 -1799.48
198.2400 -1437.27
198.2800 -1020.24
198.3200 -1016.82
198.3600 -821.433
198.4000 -1021.64
198.4400 -1315.87
198.4800 -959.932
198.5200 -1252.76
198.5600 -1605.22
198.6000 -1512.95
198.6400 -1218.97
198.6800 -1074.49
198.7200 -1141.51
198.7600 -1306.52
198.8000 -1623.7
198.8400 -1634.91
198.8800 -1520.28
198.9200 -1279.28
198.9600 -1533.06
199.0000 -1554.96
199.0400 -1675.47
199.0800 -1902.52
199.1200 -1640.26
199.1600 -1274.84
199.2000 -1015.45
199.2400 -847.835
199.2800 -1083.89
199.3200 -1359.6
199.3600 -1637.44
199.4000 -1659.63
199.4400 -1365.87
199.4800 -1219.5
199.5200 -1176.61
199.5600 -1372.49
199.6000 -1583.1
199.6400 -1447.8
199.6800 -1202.33
199.7200 -1138.37
199.7600 -1208.93
199.8000 -1504.52
199.8400 -1771.55
199.8800 -1648.21
199.9200 -1471.78
199.9600 -1294.87
200.0000 -1573.26
