# Supplementary material for: Redox Potentials of Disulfide Bonds in LOXL2 Studied by Nonequilibrium Alchemical Simulation
Source: Front Chem. 2021 Dec 14;9:797036. doi: 10.3389/fchem.2021.797036 (PMC8713139; doi:10.3389/fchem.2021.797036)
Supplement: Supplementary file 2 [file DataSheet2.ZIP › Raw Date for Redox potential LOXL2-797036/Input files/128x138/protein.top]

;
;	File 'unmodified.top' was generated
;	By user: Lirui (997)
;	On host: geng-PowerEdge-R740
;	At date: Sat Jul 24 16:05:17 2021
;
;	This is a standalone topology file
;
;	Created by:
;	                    :-) GROMACS - gmx pdb2gmx, 2019.4 (-:
;	
;	Executable:   /home/Kai/Program/gromacs/bin/gmx
;	Data prefix:  /home/Kai/Program/gromacs
;	Working dir:  /home/Lirui/redox-LOXL2/1SRCR-128x138
;	Command line:
;	  gmx pdb2gmx -f prot_cyd.pdb -water tip3p -i protein -p unmodified
;	Force field was read from current directory or a relative path - path added.
;

; Include forcefield parameters
#include "./charmm27.ff/forcefield.itp"

[ moleculetype ]
; Name            nrexcl
Protein_chain_A     3

[ atoms ]
;   nr       type  resnr residue  atom   cgnr     charge       mass  typeB    chargeB      massB
; residue  50 PRO rtp PRO  q +1.0
     1         NP     50    PRO      N      1      -0.07    14.0027
     2         HC     50    PRO     H1      2       0.24      1.008
     3         HC     50    PRO     H2      3       0.24      1.008
     4        CP3     50    PRO     CD      4       0.16     12.011
     5         HA     50    PRO    HD1      5       0.09      1.008
     6         HA     50    PRO    HD2      6       0.09      1.008
     7        CP1     50    PRO     CA      7       0.16     12.011
     8         HB     50    PRO     HA      8       0.09      1.008
     9        CP2     50    PRO     CB      9      -0.18     12.011
    10         HA     50    PRO    HB1     10       0.09      1.008
    11         HA     50    PRO    HB2     11       0.09      1.008
    12        CP2     50    PRO     CG     12      -0.18     12.011
    13         HA     50    PRO    HG1     13       0.09      1.008
    14         HA     50    PRO    HG2     14       0.09      1.008
    15          C     50    PRO      C     15       0.51     12.011
    16          O     50    PRO      O     16      -0.51     15.999   ; qtot 1
; residue  51 ALA rtp ALA  q  0.0
    17        NH1     51    ALA      N     17      -0.47     14.007
    18          H     51    ALA     HN     18       0.31      1.008
    19        CT1     51    ALA     CA     19       0.07     12.011
    20         HB     51    ALA     HA     20       0.09      1.008
    21        CT3     51    ALA     CB     21      -0.27     12.011
    22         HA     51    ALA    HB1     22       0.09      1.008
    23         HA     51    ALA    HB2     23       0.09      1.008
    24         HA     51    ALA    HB3     24       0.09      1.008
    25          C     51    ALA      C     25       0.51     12.011
    26          O     51    ALA      O     26      -0.51     15.999   ; qtot 1
; residue  52 ASN rtp ASN  q  0.0
    27        NH1     52    ASN      N     27      -0.47     14.007
    28          H     52    ASN     HN     28       0.31      1.008
    29        CT1     52    ASN     CA     29       0.07     12.011
    30         HB     52    ASN     HA     30       0.09      1.008
    31        CT2     52    ASN     CB     31      -0.18     12.011
    32         HA     52    ASN    HB1     32       0.09      1.008
    33         HA     52    ASN    HB2     33       0.09      1.008
    34         CC     52    ASN     CG     34       0.55     12.011
    35          O     52    ASN    OD1     35      -0.55     15.999
    36        NH2     52    ASN    ND2     36      -0.62     14.007
    37          H     52    ASN   HD21     37       0.32      1.008
    38          H     52    ASN   HD22     38        0.3      1.008
    39          C     52    ASN      C     39       0.51     12.011
    40          O     52    ASN      O     40      -0.51     15.999   ; qtot 1
; residue  53 VAL rtp VAL  q  0.0
    41        NH1     53    VAL      N     41      -0.47     14.007
    42          H     53    VAL     HN     42       0.31      1.008
    43        CT1     53    VAL     CA     43       0.07     12.011
    44         HB     53    VAL     HA     44       0.09      1.008
    45        CT1     53    VAL     CB     45      -0.09     12.011
    46         HA     53    VAL     HB     46       0.09      1.008
    47        CT3     53    VAL    CG1     47      -0.27     12.011
    48         HA     53    VAL   HG11     48       0.09      1.008
    49         HA     53    VAL   HG12     49       0.09      1.008
    50         HA     53    VAL   HG13     50       0.09      1.008
    51        CT3     53    VAL    CG2     51      -0.27     12.011
    52         HA     53    VAL   HG21     52       0.09      1.008
    53         HA     53    VAL   HG22     53       0.09      1.008
    54         HA     53    VAL   HG23     54       0.09      1.008
    55          C     53    VAL      C     55       0.51     12.011
    56          O     53    VAL      O     56      -0.51     15.999   ; qtot 1
; residue  54 ALA rtp ALA  q  0.0
    57        NH1     54    ALA      N     57      -0.47     14.007
    58          H     54    ALA     HN     58       0.31      1.008
    59        CT1     54    ALA     CA     59       0.07     12.011
    60         HB     54    ALA     HA     60       0.09      1.008
    61        CT3     54    ALA     CB     61      -0.27     12.011
    62         HA     54    ALA    HB1     62       0.09      1.008
    63         HA     54    ALA    HB2     63       0.09      1.008
    64         HA     54    ALA    HB3     64       0.09      1.008
    65          C     54    ALA      C     65       0.51     12.011
    66          O     54    ALA      O     66      -0.51     15.999   ; qtot 1
; residue  55 LYS rtp LYS  q +1.0
    67        NH1     55    LYS      N     67      -0.47     14.007
    68          H     55    LYS     HN     68       0.31      1.008
    69        CT1     55    LYS     CA     69       0.07     12.011
    70         HB     55    LYS     HA     70       0.09      1.008
    71        CT2     55    LYS     CB     71      -0.18     12.011
    72         HA     55    LYS    HB1     72       0.09      1.008
    73         HA     55    LYS    HB2     73       0.09      1.008
    74        CT2     55    LYS     CG     74      -0.18     12.011
    75         HA     55    LYS    HG1     75       0.09      1.008
    76         HA     55    LYS    HG2     76       0.09      1.008
    77        CT2     55    LYS     CD     77      -0.18     12.011
    78         HA     55    LYS    HD1     78       0.09      1.008
    79         HA     55    LYS    HD2     79       0.09      1.008
    80        CT2     55    LYS     CE     80       0.21     12.011
    81         HA     55    LYS    HE1     81       0.05      1.008
    82         HA     55    LYS    HE2     82       0.05      1.008
    83        NH3     55    LYS     NZ     83       -0.3     14.007
    84         HC     55    LYS    HZ1     84       0.33      1.008
    85         HC     55    LYS    HZ2     85       0.33      1.008
    86         HC     55    LYS    HZ3     86       0.33      1.008
    87          C     55    LYS      C     87       0.51     12.011
    88          O     55    LYS      O     88      -0.51     15.999   ; qtot 2
; residue  56 ILE rtp ILE  q  0.0
    89        NH1     56    ILE      N     89      -0.47     14.007
    90          H     56    ILE     HN     90       0.31      1.008
    91        CT1     56    ILE     CA     91       0.07     12.011
    92         HB     56    ILE     HA     92       0.09      1.008
    93        CT1     56    ILE     CB     93      -0.09     12.011
    94         HA     56    ILE     HB     94       0.09      1.008
    95        CT3     56    ILE    CG2     95      -0.27     12.011
    96         HA     56    ILE   HG21     96       0.09      1.008
    97         HA     56    ILE   HG22     97       0.09      1.008
    98         HA     56    ILE   HG23     98       0.09      1.008
    99        CT2     56    ILE    CG1     99      -0.18     12.011
   100         HA     56    ILE   HG11    100       0.09      1.008
   101         HA     56    ILE   HG12    101       0.09      1.008
   102        CT3     56    ILE     CD    102      -0.27     12.011
   103         HA     56    ILE    HD1    103       0.09      1.008
   104         HA     56    ILE    HD2    104       0.09      1.008
   105         HA     56    ILE    HD3    105       0.09      1.008
   106          C     56    ILE      C    106       0.51     12.011
   107          O     56    ILE      O    107      -0.51     15.999   ; qtot 2
; residue  57 GLN rtp GLN  q  0.0
   108        NH1     57    GLN      N    108      -0.47     14.007
   109          H     57    GLN     HN    109       0.31      1.008
   110        CT1     57    GLN     CA    110       0.07     12.011
   111         HB     57    GLN     HA    111       0.09      1.008
   112        CT2     57    GLN     CB    112      -0.18     12.011
   113         HA     57    GLN    HB1    113       0.09      1.008
   114         HA     57    GLN    HB2    114       0.09      1.008
   115        CT2     57    GLN     CG    115      -0.18     12.011
   116         HA     57    GLN    HG1    116       0.09      1.008
   117         HA     57    GLN    HG2    117       0.09      1.008
   118         CC     57    GLN     CD    118       0.55     12.011
   119          O     57    GLN    OE1    119      -0.55     15.999
   120        NH2     57    GLN    NE2    120      -0.62     14.007
   121          H     57    GLN   HE21    121       0.32      1.008
   122          H     57    GLN   HE22    122        0.3      1.008
   123          C     57    GLN      C    123       0.51     12.011
   124          O     57    GLN      O    124      -0.51     15.999   ; qtot 2
; residue  58 LEU rtp LEU  q  0.0
   125        NH1     58    LEU      N    125      -0.47     14.007
   126          H     58    LEU     HN    126       0.31      1.008
   127        CT1     58    LEU     CA    127       0.07     12.011
   128         HB     58    LEU     HA    128       0.09      1.008
   129        CT2     58    LEU     CB    129      -0.18     12.011
   130         HA     58    LEU    HB1    130       0.09      1.008
   131         HA     58    LEU    HB2    131       0.09      1.008
   132        CT1     58    LEU     CG    132      -0.09     12.011
   133         HA     58    LEU     HG    133       0.09      1.008
   134        CT3     58    LEU    CD1    134      -0.27     12.011
   135         HA     58    LEU   HD11    135       0.09      1.008
   136         HA     58    LEU   HD12    136       0.09      1.008
   137         HA     58    LEU   HD13    137       0.09      1.008
   138        CT3     58    LEU    CD2    138      -0.27     12.011
   139         HA     58    LEU   HD21    139       0.09      1.008
   140         HA     58    LEU   HD22    140       0.09      1.008
   141         HA     58    LEU   HD23    141       0.09      1.008
   142          C     58    LEU      C    142       0.51     12.011
   143          O     58    LEU      O    143      -0.51     15.999   ; qtot 2
; residue  59 ARG rtp ARG  q +1.0
   144        NH1     59    ARG      N    144      -0.47     14.007
   145          H     59    ARG     HN    145       0.31      1.008
   146        CT1     59    ARG     CA    146       0.07     12.011
   147         HB     59    ARG     HA    147       0.09      1.008
   148        CT2     59    ARG     CB    148      -0.18     12.011
   149         HA     59    ARG    HB1    149       0.09      1.008
   150         HA     59    ARG    HB2    150       0.09      1.008
   151        CT2     59    ARG     CG    151      -0.18     12.011
   152         HA     59    ARG    HG1    152       0.09      1.008
   153         HA     59    ARG    HG2    153       0.09      1.008
   154        CT2     59    ARG     CD    154        0.2     12.011
   155         HA     59    ARG    HD1    155       0.09      1.008
   156         HA     59    ARG    HD2    156       0.09      1.008
   157        NC2     59    ARG     NE    157       -0.7     14.007
   158         HC     59    ARG     HE    158       0.44      1.008
   159          C     59    ARG     CZ    159       0.64     12.011
   160        NC2     59    ARG    NH1    160       -0.8     14.007
   161         HC     59    ARG   HH11    161       0.46      1.008
   162         HC     59    ARG   HH12    162       0.46      1.008
   163        NC2     59    ARG    NH2    163       -0.8     14.007
   164         HC     59    ARG   HH21    164       0.46      1.008
   165         HC     59    ARG   HH22    165       0.46      1.008
   166          C     59    ARG      C    166       0.51     12.011
   167          O     59    ARG      O    167      -0.51     15.999   ; qtot 3
; residue  60 LEU rtp LEU  q  0.0
   168        NH1     60    LEU      N    168      -0.47     14.007
   169          H     60    LEU     HN    169       0.31      1.008
   170        CT1     60    LEU     CA    170       0.07     12.011
   171         HB     60    LEU     HA    171       0.09      1.008
   172        CT2     60    LEU     CB    172      -0.18     12.011
   173         HA     60    LEU    HB1    173       0.09      1.008
   174         HA     60    LEU    HB2    174       0.09      1.008
   175        CT1     60    LEU     CG    175      -0.09     12.011
   176         HA     60    LEU     HG    176       0.09      1.008
   177        CT3     60    LEU    CD1    177      -0.27     12.011
   178         HA     60    LEU   HD11    178       0.09      1.008
   179         HA     60    LEU   HD12    179       0.09      1.008
   180         HA     60    LEU   HD13    180       0.09      1.008
   181        CT3     60    LEU    CD2    181      -0.27     12.011
   182         HA     60    LEU   HD21    182       0.09      1.008
   183         HA     60    LEU   HD22    183       0.09      1.008
   184         HA     60    LEU   HD23    184       0.09      1.008
   185          C     60    LEU      C    185       0.51     12.011
   186          O     60    LEU      O    186      -0.51     15.999   ; qtot 3
; residue  61 ALA rtp ALA  q  0.0
   187        NH1     61    ALA      N    187      -0.47     14.007
   188          H     61    ALA     HN    188       0.31      1.008
   189        CT1     61    ALA     CA    189       0.07     12.011
   190         HB     61    ALA     HA    190       0.09      1.008
   191        CT3     61    ALA     CB    191      -0.27     12.011
   192         HA     61    ALA    HB1    192       0.09      1.008
   193         HA     61    ALA    HB2    193       0.09      1.008
   194         HA     61    ALA    HB3    194       0.09      1.008
   195          C     61    ALA      C    195       0.51     12.011
   196          O     61    ALA      O    196      -0.51     15.999   ; qtot 3
; residue  62 GLY rtp GLY  q  0.0
   197        NH1     62    GLY      N    197      -0.47     14.007
   198          H     62    GLY     HN    198       0.31      1.008
   199        CT2     62    GLY     CA    199      -0.02     12.011
   200         HB     62    GLY    HA1    200       0.09      1.008
   201         HB     62    GLY    HA2    201       0.09      1.008
   202          C     62    GLY      C    202       0.51     12.011
   203          O     62    GLY      O    203      -0.51     15.999   ; qtot 3
; residue  63 GLN rtp GLN  q  0.0
   204        NH1     63    GLN      N    204      -0.47     14.007
   205          H     63    GLN     HN    205       0.31      1.008
   206        CT1     63    GLN     CA    206       0.07     12.011
   207         HB     63    GLN     HA    207       0.09      1.008
   208        CT2     63    GLN     CB    208      -0.18     12.011
   209         HA     63    GLN    HB1    209       0.09      1.008
   210         HA     63    GLN    HB2    210       0.09      1.008
   211        CT2     63    GLN     CG    211      -0.18     12.011
   212         HA     63    GLN    HG1    212       0.09      1.008
   213         HA     63    GLN    HG2    213       0.09      1.008
   214         CC     63    GLN     CD    214       0.55     12.011
   215          O     63    GLN    OE1    215      -0.55     15.999
   216        NH2     63    GLN    NE2    216      -0.62     14.007
   217          H     63    GLN   HE21    217       0.32      1.008
   218          H     63    GLN   HE22    218        0.3      1.008
   219          C     63    GLN      C    219       0.51     12.011
   220          O     63    GLN      O    220      -0.51     15.999   ; qtot 3
; residue  64 LYS rtp LYS  q +1.0
   221        NH1     64    LYS      N    221      -0.47     14.007
   222          H     64    LYS     HN    222       0.31      1.008
   223        CT1     64    LYS     CA    223       0.07     12.011
   224         HB     64    LYS     HA    224       0.09      1.008
   225        CT2     64    LYS     CB    225      -0.18     12.011
   226         HA     64    LYS    HB1    226       0.09      1.008
   227         HA     64    LYS    HB2    227       0.09      1.008
   228        CT2     64    LYS     CG    228      -0.18     12.011
   229         HA     64    LYS    HG1    229       0.09      1.008
   230         HA     64    LYS    HG2    230       0.09      1.008
   231        CT2     64    LYS     CD    231      -0.18     12.011
   232         HA     64    LYS    HD1    232       0.09      1.008
   233         HA     64    LYS    HD2    233       0.09      1.008
   234        CT2     64    LYS     CE    234       0.21     12.011
   235         HA     64    LYS    HE1    235       0.05      1.008
   236         HA     64    LYS    HE2    236       0.05      1.008
   237        NH3     64    LYS     NZ    237       -0.3     14.007
   238         HC     64    LYS    HZ1    238       0.33      1.008
   239         HC     64    LYS    HZ2    239       0.33      1.008
   240         HC     64    LYS    HZ3    240       0.33      1.008
   241          C     64    LYS      C    241       0.51     12.011
   242          O     64    LYS      O    242      -0.51     15.999   ; qtot 4
; residue  65 ARG rtp ARG  q +1.0
   243        NH1     65    ARG      N    243      -0.47     14.007
   244          H     65    ARG     HN    244       0.31      1.008
   245        CT1     65    ARG     CA    245       0.07     12.011
   246         HB     65    ARG     HA    246       0.09      1.008
   247        CT2     65    ARG     CB    247      -0.18     12.011
   248         HA     65    ARG    HB1    248       0.09      1.008
   249         HA     65    ARG    HB2    249       0.09      1.008
   250        CT2     65    ARG     CG    250      -0.18     12.011
   251         HA     65    ARG    HG1    251       0.09      1.008
   252         HA     65    ARG    HG2    252       0.09      1.008
   253        CT2     65    ARG     CD    253        0.2     12.011
   254         HA     65    ARG    HD1    254       0.09      1.008
   255         HA     65    ARG    HD2    255       0.09      1.008
   256        NC2     65    ARG     NE    256       -0.7     14.007
   257         HC     65    ARG     HE    257       0.44      1.008
   258          C     65    ARG     CZ    258       0.64     12.011
   259        NC2     65    ARG    NH1    259       -0.8     14.007
   260         HC     65    ARG   HH11    260       0.46      1.008
   261         HC     65    ARG   HH12    261       0.46      1.008
   262        NC2     65    ARG    NH2    262       -0.8     14.007
   263         HC     65    ARG   HH21    263       0.46      1.008
   264         HC     65    ARG   HH22    264       0.46      1.008
   265          C     65    ARG      C    265       0.51     12.011
   266          O     65    ARG      O    266      -0.51     15.999   ; qtot 5
; residue  66 LYS rtp LYS  q +1.0
   267        NH1     66    LYS      N    267      -0.47     14.007
   268          H     66    LYS     HN    268       0.31      1.008
   269        CT1     66    LYS     CA    269       0.07     12.011
   270         HB     66    LYS     HA    270       0.09      1.008
   271        CT2     66    LYS     CB    271      -0.18     12.011
   272         HA     66    LYS    HB1    272       0.09      1.008
   273         HA     66    LYS    HB2    273       0.09      1.008
   274        CT2     66    LYS     CG    274      -0.18     12.011
   275         HA     66    LYS    HG1    275       0.09      1.008
   276         HA     66    LYS    HG2    276       0.09      1.008
   277        CT2     66    LYS     CD    277      -0.18     12.011
   278         HA     66    LYS    HD1    278       0.09      1.008
   279         HA     66    LYS    HD2    279       0.09      1.008
   280        CT2     66    LYS     CE    280       0.21     12.011
   281         HA     66    LYS    HE1    281       0.05      1.008
   282         HA     66    LYS    HE2    282       0.05      1.008
   283        NH3     66    LYS     NZ    283       -0.3     14.007
   284         HC     66    LYS    HZ1    284       0.33      1.008
   285         HC     66    LYS    HZ2    285       0.33      1.008
   286         HC     66    LYS    HZ3    286       0.33      1.008
   287          C     66    LYS      C    287       0.51     12.011
   288          O     66    LYS      O    288      -0.51     15.999   ; qtot 6
; residue  67 HSE rtp HSE  q  0.0
   289        NH1     67    HSE      N    289      -0.47     14.007
   290          H     67    HSE     HN    290       0.31      1.008
   291        CT1     67    HSE     CA    291       0.07     12.011
   292         HB     67    HSE     HA    292       0.09      1.008
   293        CT2     67    HSE     CB    293      -0.08     12.011
   294         HA     67    HSE    HB1    294       0.09      1.008
   295         HA     67    HSE    HB2    295       0.09      1.008
   296        NR2     67    HSE    ND1    296       -0.7     14.007
   297       CPH1     67    HSE     CG    297       0.22     12.011
   298       CPH2     67    HSE    CE1    298       0.25     12.011
   299        HR1     67    HSE    HE1    299       0.13      1.008
   300        NR1     67    HSE    NE2    300      -0.36     14.007
   301          H     67    HSE    HE2    301       0.32      1.008
   302       CPH1     67    HSE    CD2    302      -0.05     12.011
   303        HR3     67    HSE    HD2    303       0.09      1.008
   304          C     67    HSE      C    304       0.51     12.011
   305          O     67    HSE      O    305      -0.51     15.999   ; qtot 6
; residue  68 SER rtp SER  q  0.0
   306        NH1     68    SER      N    306      -0.47     14.007
   307          H     68    SER     HN    307       0.31      1.008
   308        CT1     68    SER     CA    308       0.07     12.011
   309         HB     68    SER     HA    309       0.09      1.008
   310        CT2     68    SER     CB    310       0.05     12.011
   311         HA     68    SER    HB1    311       0.09      1.008
   312         HA     68    SER    HB2    312       0.09      1.008
   313        OH1     68    SER     OG    313      -0.66     15.999
   314          H     68    SER    HG1    314       0.43      1.008
   315          C     68    SER      C    315       0.51     12.011
   316          O     68    SER      O    316      -0.51     15.999   ; qtot 6
; residue  69 GLU rtp GLU  q -1.0
   317        NH1     69    GLU      N    317      -0.47     14.007
   318          H     69    GLU     HN    318       0.31      1.008
   319        CT1     69    GLU     CA    319       0.07     12.011
   320         HB     69    GLU     HA    320       0.09      1.008
   321        CT2     69    GLU     CB    321      -0.18     12.011
   322         HA     69    GLU    HB1    322       0.09      1.008
   323         HA     69    GLU    HB2    323       0.09      1.008
   324        CT2     69    GLU     CG    324      -0.28     12.011
   325         HA     69    GLU    HG1    325       0.09      1.008
   326         HA     69    GLU    HG2    326       0.09      1.008
   327         CC     69    GLU     CD    327       0.62     12.011
   328         OC     69    GLU    OE1    328      -0.76     15.999
   329         OC     69    GLU    OE2    329      -0.76     15.999
   330          C     69    GLU      C    330       0.51     12.011
   331          O     69    GLU      O    331      -0.51     15.999   ; qtot 5
; residue  70 GLY rtp GLY  q  0.0
   332        NH1     70    GLY      N    332      -0.47     14.007
   333          H     70    GLY     HN    333       0.31      1.008
   334        CT2     70    GLY     CA    334      -0.02     12.011
   335         HB     70    GLY    HA1    335       0.09      1.008
   336         HB     70    GLY    HA2    336       0.09      1.008
   337          C     70    GLY      C    337       0.51     12.011
   338          O     70    GLY      O    338      -0.51     15.999   ; qtot 5
; residue  71 ARG rtp ARG  q +1.0
   339        NH1     71    ARG      N    339      -0.47     14.007
   340          H     71    ARG     HN    340       0.31      1.008
   341        CT1     71    ARG     CA    341       0.07     12.011
   342         HB     71    ARG     HA    342       0.09      1.008
   343        CT2     71    ARG     CB    343      -0.18     12.011
   344         HA     71    ARG    HB1    344       0.09      1.008
   345         HA     71    ARG    HB2    345       0.09      1.008
   346        CT2     71    ARG     CG    346      -0.18     12.011
   347         HA     71    ARG    HG1    347       0.09      1.008
   348         HA     71    ARG    HG2    348       0.09      1.008
   349        CT2     71    ARG     CD    349        0.2     12.011
   350         HA     71    ARG    HD1    350       0.09      1.008
   351         HA     71    ARG    HD2    351       0.09      1.008
   352        NC2     71    ARG     NE    352       -0.7     14.007
   353         HC     71    ARG     HE    353       0.44      1.008
   354          C     71    ARG     CZ    354       0.64     12.011
   355        NC2     71    ARG    NH1    355       -0.8     14.007
   356         HC     71    ARG   HH11    356       0.46      1.008
   357         HC     71    ARG   HH12    357       0.46      1.008
   358        NC2     71    ARG    NH2    358       -0.8     14.007
   359         HC     71    ARG   HH21    359       0.46      1.008
   360         HC     71    ARG   HH22    360       0.46      1.008
   361          C     71    ARG      C    361       0.51     12.011
   362          O     71    ARG      O    362      -0.51     15.999   ; qtot 6
; residue  72 VAL rtp VAL  q  0.0
   363        NH1     72    VAL      N    363      -0.47     14.007
   364          H     72    VAL     HN    364       0.31      1.008
   365        CT1     72    VAL     CA    365       0.07     12.011
   366         HB     72    VAL     HA    366       0.09      1.008
   367        CT1     72    VAL     CB    367      -0.09     12.011
   368         HA     72    VAL     HB    368       0.09      1.008
   369        CT3     72    VAL    CG1    369      -0.27     12.011
   370         HA     72    VAL   HG11    370       0.09      1.008
   371         HA     72    VAL   HG12    371       0.09      1.008
   372         HA     72    VAL   HG13    372       0.09      1.008
   373        CT3     72    VAL    CG2    373      -0.27     12.011
   374         HA     72    VAL   HG21    374       0.09      1.008
   375         HA     72    VAL   HG22    375       0.09      1.008
   376         HA     72    VAL   HG23    376       0.09      1.008
   377          C     72    VAL      C    377       0.51     12.011
   378          O     72    VAL      O    378      -0.51     15.999   ; qtot 6
; residue  73 GLU rtp GLU  q -1.0
   379        NH1     73    GLU      N    379      -0.47     14.007
   380          H     73    GLU     HN    380       0.31      1.008
   381        CT1     73    GLU     CA    381       0.07     12.011
   382         HB     73    GLU     HA    382       0.09      1.008
   383        CT2     73    GLU     CB    383      -0.18     12.011
   384         HA     73    GLU    HB1    384       0.09      1.008
   385         HA     73    GLU    HB2    385       0.09      1.008
   386        CT2     73    GLU     CG    386      -0.28     12.011
   387         HA     73    GLU    HG1    387       0.09      1.008
   388         HA     73    GLU    HG2    388       0.09      1.008
   389         CC     73    GLU     CD    389       0.62     12.011
   390         OC     73    GLU    OE1    390      -0.76     15.999
   391         OC     73    GLU    OE2    391      -0.76     15.999
   392          C     73    GLU      C    392       0.51     12.011
   393          O     73    GLU      O    393      -0.51     15.999   ; qtot 5
; residue  74 VAL rtp VAL  q  0.0
   394        NH1     74    VAL      N    394      -0.47     14.007
   395          H     74    VAL     HN    395       0.31      1.008
   396        CT1     74    VAL     CA    396       0.07     12.011
   397         HB     74    VAL     HA    397       0.09      1.008
   398        CT1     74    VAL     CB    398      -0.09     12.011
   399         HA     74    VAL     HB    399       0.09      1.008
   400        CT3     74    VAL    CG1    400      -0.27     12.011
   401         HA     74    VAL   HG11    401       0.09      1.008
   402         HA     74    VAL   HG12    402       0.09      1.008
   403         HA     74    VAL   HG13    403       0.09      1.008
   404        CT3     74    VAL    CG2    404      -0.27     12.011
   405         HA     74    VAL   HG21    405       0.09      1.008
   406         HA     74    VAL   HG22    406       0.09      1.008
   407         HA     74    VAL   HG23    407       0.09      1.008
   408          C     74    VAL      C    408       0.51     12.011
   409          O     74    VAL      O    409      -0.51     15.999   ; qtot 5
; residue  75 TYR rtp TYR  q  0.0
   410        NH1     75    TYR      N    410      -0.47     14.007
   411          H     75    TYR     HN    411       0.31      1.008
   412        CT1     75    TYR     CA    412       0.07     12.011
   413         HB     75    TYR     HA    413       0.09      1.008
   414        CT2     75    TYR     CB    414      -0.18     12.011
   415         HA     75    TYR    HB1    415       0.09      1.008
   416         HA     75    TYR    HB2    416       0.09      1.008
   417         CA     75    TYR     CG    417          0     12.011
   418         CA     75    TYR    CD1    418     -0.115     12.011
   419         HP     75    TYR    HD1    419      0.115      1.008
   420         CA     75    TYR    CE1    420     -0.115     12.011
   421         HP     75    TYR    HE1    421      0.115      1.008
   422         CA     75    TYR     CZ    422       0.11     12.011
   423        OH1     75    TYR     OH    423      -0.54     15.999
   424          H     75    TYR     HH    424       0.43      1.008
   425         CA     75    TYR    CD2    425     -0.115     12.011
   426         HP     75    TYR    HD2    426      0.115      1.008
   427         CA     75    TYR    CE2    427     -0.115     12.011
   428         HP     75    TYR    HE2    428      0.115      1.008
   429          C     75    TYR      C    429       0.51     12.011
   430          O     75    TYR      O    430      -0.51     15.999   ; qtot 5
; residue  76 TYR rtp TYR  q  0.0
   431        NH1     76    TYR      N    431      -0.47     14.007
   432          H     76    TYR     HN    432       0.31      1.008
   433        CT1     76    TYR     CA    433       0.07     12.011
   434         HB     76    TYR     HA    434       0.09      1.008
   435        CT2     76    TYR     CB    435      -0.18     12.011
   436         HA     76    TYR    HB1    436       0.09      1.008
   437         HA     76    TYR    HB2    437       0.09      1.008
   438         CA     76    TYR     CG    438          0     12.011
   439         CA     76    TYR    CD1    439     -0.115     12.011
   440         HP     76    TYR    HD1    440      0.115      1.008
   441         CA     76    TYR    CE1    441     -0.115     12.011
   442         HP     76    TYR    HE1    442      0.115      1.008
   443         CA     76    TYR     CZ    443       0.11     12.011
   444        OH1     76    TYR     OH    444      -0.54     15.999
   445          H     76    TYR     HH    445       0.43      1.008
   446         CA     76    TYR    CD2    446     -0.115     12.011
   447         HP     76    TYR    HD2    447      0.115      1.008
   448         CA     76    TYR    CE2    448     -0.115     12.011
   449         HP     76    TYR    HE2    449      0.115      1.008
   450          C     76    TYR      C    450       0.51     12.011
   451          O     76    TYR      O    451      -0.51     15.999   ; qtot 5
; residue  77 ASP rtp ASP  q -1.0
   452        NH1     77    ASP      N    452      -0.47     14.007
   453          H     77    ASP     HN    453       0.31      1.008
   454        CT1     77    ASP     CA    454       0.07     12.011
   455         HB     77    ASP     HA    455       0.09      1.008
   456        CT2     77    ASP     CB    456      -0.28     12.011
   457         HA     77    ASP    HB1    457       0.09      1.008
   458         HA     77    ASP    HB2    458       0.09      1.008
   459         CC     77    ASP     CG    459       0.62     12.011
   460         OC     77    ASP    OD1    460      -0.76     15.999
   461         OC     77    ASP    OD2    461      -0.76     15.999
   462          C     77    ASP      C    462       0.51     12.011
   463          O     77    ASP      O    463      -0.51     15.999   ; qtot 4
; residue  78 GLY rtp GLY  q  0.0
   464        NH1     78    GLY      N    464      -0.47     14.007
   465          H     78    GLY     HN    465       0.31      1.008
   466        CT2     78    GLY     CA    466      -0.02     12.011
   467         HB     78    GLY    HA1    467       0.09      1.008
   468         HB     78    GLY    HA2    468       0.09      1.008
   469          C     78    GLY      C    469       0.51     12.011
   470          O     78    GLY      O    470      -0.51     15.999   ; qtot 4
; residue  79 GLN rtp GLN  q  0.0
   471        NH1     79    GLN      N    471      -0.47     14.007
   472          H     79    GLN     HN    472       0.31      1.008
   473        CT1     79    GLN     CA    473       0.07     12.011
   474         HB     79    GLN     HA    474       0.09      1.008
   475        CT2     79    GLN     CB    475      -0.18     12.011
   476         HA     79    GLN    HB1    476       0.09      1.008
   477         HA     79    GLN    HB2    477       0.09      1.008
   478        CT2     79    GLN     CG    478      -0.18     12.011
   479         HA     79    GLN    HG1    479       0.09      1.008
   480         HA     79    GLN    HG2    480       0.09      1.008
   481         CC     79    GLN     CD    481       0.55     12.011
   482          O     79    GLN    OE1    482      -0.55     15.999
   483        NH2     79    GLN    NE2    483      -0.62     14.007
   484          H     79    GLN   HE21    484       0.32      1.008
   485          H     79    GLN   HE22    485        0.3      1.008
   486          C     79    GLN      C    486       0.51     12.011
   487          O     79    GLN      O    487      -0.51     15.999   ; qtot 4
; residue  80 TRP rtp TRP  q  0.0
   488        NH1     80    TRP      N    488      -0.47     14.007
   489          H     80    TRP     HN    489       0.31      1.008
   490        CT1     80    TRP     CA    490       0.07     12.011
   491         HB     80    TRP     HA    491       0.09      1.008
   492        CT2     80    TRP     CB    492      -0.18     12.011
   493         HA     80    TRP    HB1    493       0.09      1.008
   494         HA     80    TRP    HB2    494       0.09      1.008
   495         CY     80    TRP     CG    495      -0.03     12.011
   496         CA     80    TRP    CD1    496      0.035     12.011
   497         HP     80    TRP    HD1    497      0.115      1.008
   498         NY     80    TRP    NE1    498      -0.61     14.007
   499          H     80    TRP    HE1    499       0.38      1.008
   500        CPT     80    TRP    CE2    500       0.13     12.011
   501        CPT     80    TRP    CD2    501      -0.02     12.011
   502         CA     80    TRP    CE3    502     -0.115     12.011
   503         HP     80    TRP    HE3    503      0.115      1.008
   504         CA     80    TRP    CZ3    504     -0.115     12.011
   505         HP     80    TRP    HZ3    505      0.115      1.008
   506         CA     80    TRP    CZ2    506     -0.115     12.011
   507         HP     80    TRP    HZ2    507      0.115      1.008
   508         CA     80    TRP    CH2    508     -0.115     12.011
   509         HP     80    TRP    HH2    509      0.115      1.008
   510          C     80    TRP      C    510       0.51     12.011
   511          O     80    TRP      O    511      -0.51     15.999   ; qtot 4
; residue  81 GLY rtp GLY  q  0.0
   512        NH1     81    GLY      N    512      -0.47     14.007
   513          H     81    GLY     HN    513       0.31      1.008
   514        CT2     81    GLY     CA    514      -0.02     12.011
   515         HB     81    GLY    HA1    515       0.09      1.008
   516         HB     81    GLY    HA2    516       0.09      1.008
   517          C     81    GLY      C    517       0.51     12.011
   518          O     81    GLY      O    518      -0.51     15.999   ; qtot 4
; residue  82 THR rtp THR  q  0.0
   519        NH1     82    THR      N    519      -0.47     14.007
   520          H     82    THR     HN    520       0.31      1.008
   521        CT1     82    THR     CA    521       0.07     12.011
   522         HB     82    THR     HA    522       0.09      1.008
   523        CT1     82    THR     CB    523       0.14     12.011
   524         HA     82    THR     HB    524       0.09      1.008
   525        OH1     82    THR    OG1    525      -0.66     15.999
   526          H     82    THR    HG1    526       0.43      1.008
   527        CT3     82    THR    CG2    527      -0.27     12.011
   528         HA     82    THR   HG21    528       0.09      1.008
   529         HA     82    THR   HG22    529       0.09      1.008
   530         HA     82    THR   HG23    530       0.09      1.008
   531          C     82    THR      C    531       0.51     12.011
   532          O     82    THR      O    532      -0.51     15.999   ; qtot 4
; residue  83 VAL rtp VAL  q  0.0
   533        NH1     83    VAL      N    533      -0.47     14.007
   534          H     83    VAL     HN    534       0.31      1.008
   535        CT1     83    VAL     CA    535       0.07     12.011
   536         HB     83    VAL     HA    536       0.09      1.008
   537        CT1     83    VAL     CB    537      -0.09     12.011
   538         HA     83    VAL     HB    538       0.09      1.008
   539        CT3     83    VAL    CG1    539      -0.27     12.011
   540         HA     83    VAL   HG11    540       0.09      1.008
   541         HA     83    VAL   HG12    541       0.09      1.008
   542         HA     83    VAL   HG13    542       0.09      1.008
   543        CT3     83    VAL    CG2    543      -0.27     12.011
   544         HA     83    VAL   HG21    544       0.09      1.008
   545         HA     83    VAL   HG22    545       0.09      1.008
   546         HA     83    VAL   HG23    546       0.09      1.008
   547          C     83    VAL      C    547       0.51     12.011
   548          O     83    VAL      O    548      -0.51     15.999   ; qtot 4
; residue  84 CYS rtp CYS2 q  0.0
   549        NH1     84    CYS      N    549      -0.47     14.007
   550          H     84    CYS     HN    550       0.31      1.008
   551        CT1     84    CYS     CA    551       0.07     12.011
   552         HB     84    CYS     HA    552       0.09      1.008
   553        CT2     84    CYS     CB    553       -0.1     12.011
   554         HA     84    CYS    HB1    554       0.09      1.008
   555         HA     84    CYS    HB2    555       0.09      1.008
   556         SM     84    CYS     SG    556      -0.08      32.06
   557          C     84    CYS      C    557       0.51     12.011
   558          O     84    CYS      O    558      -0.51     15.999   ; qtot 4
; residue  85 ASP rtp ASP  q -1.0
   559        NH1     85    ASP      N    559      -0.47     14.007
   560          H     85    ASP     HN    560       0.31      1.008
   561        CT1     85    ASP     CA    561       0.07     12.011
   562         HB     85    ASP     HA    562       0.09      1.008
   563        CT2     85    ASP     CB    563      -0.28     12.011
   564         HA     85    ASP    HB1    564       0.09      1.008
   565         HA     85    ASP    HB2    565       0.09      1.008
   566         CC     85    ASP     CG    566       0.62     12.011
   567         OC     85    ASP    OD1    567      -0.76     15.999
   568         OC     85    ASP    OD2    568      -0.76     15.999
   569          C     85    ASP      C    569       0.51     12.011
   570          O     85    ASP      O    570      -0.51     15.999   ; qtot 3
; residue  86 ASP rtp ASP  q -1.0
   571        NH1     86    ASP      N    571      -0.47     14.007
   572          H     86    ASP     HN    572       0.31      1.008
   573        CT1     86    ASP     CA    573       0.07     12.011
   574         HB     86    ASP     HA    574       0.09      1.008
   575        CT2     86    ASP     CB    575      -0.28     12.011
   576         HA     86    ASP    HB1    576       0.09      1.008
   577         HA     86    ASP    HB2    577       0.09      1.008
   578         CC     86    ASP     CG    578       0.62     12.011
   579         OC     86    ASP    OD1    579      -0.76     15.999
   580         OC     86    ASP    OD2    580      -0.76     15.999
   581          C     86    ASP      C    581       0.51     12.011
   582          O     86    ASP      O    582      -0.51     15.999   ; qtot 2
; residue  87 ASP rtp ASP  q -1.0
   583        NH1     87    ASP      N    583      -0.47     14.007
   584          H     87    ASP     HN    584       0.31      1.008
   585        CT1     87    ASP     CA    585       0.07     12.011
   586         HB     87    ASP     HA    586       0.09      1.008
   587        CT2     87    ASP     CB    587      -0.28     12.011
   588         HA     87    ASP    HB1    588       0.09      1.008
   589         HA     87    ASP    HB2    589       0.09      1.008
   590         CC     87    ASP     CG    590       0.62     12.011
   591         OC     87    ASP    OD1    591      -0.76     15.999
   592         OC     87    ASP    OD2    592      -0.76     15.999
   593          C     87    ASP      C    593       0.51     12.011
   594          O     87    ASP      O    594      -0.51     15.999   ; qtot 1
; residue  88 PHE rtp PHE  q  0.0
   595        NH1     88    PHE      N    595      -0.47     14.007
   596          H     88    PHE     HN    596       0.31      1.008
   597        CT1     88    PHE     CA    597       0.07     12.011
   598         HB     88    PHE     HA    598       0.09      1.008
   599        CT2     88    PHE     CB    599      -0.18     12.011
   600         HA     88    PHE    HB1    600       0.09      1.008
   601         HA     88    PHE    HB2    601       0.09      1.008
   602         CA     88    PHE     CG    602          0     12.011
   603         CA     88    PHE    CD1    603     -0.115     12.011
   604         HP     88    PHE    HD1    604      0.115      1.008
   605         CA     88    PHE    CE1    605     -0.115     12.011
   606         HP     88    PHE    HE1    606      0.115      1.008
   607         CA     88    PHE     CZ    607     -0.115     12.011
   608         HP     88    PHE     HZ    608      0.115      1.008
   609         CA     88    PHE    CD2    609     -0.115     12.011
   610         HP     88    PHE    HD2    610      0.115      1.008
   611         CA     88    PHE    CE2    611     -0.115     12.011
   612         HP     88    PHE    HE2    612      0.115      1.008
   613          C     88    PHE      C    613       0.51     12.011
   614          O     88    PHE      O    614      -0.51     15.999   ; qtot 1
; residue  89 SER rtp SER  q  0.0
   615        NH1     89    SER      N    615      -0.47     14.007
   616          H     89    SER     HN    616       0.31      1.008
   617        CT1     89    SER     CA    617       0.07     12.011
   618         HB     89    SER     HA    618       0.09      1.008
   619        CT2     89    SER     CB    619       0.05     12.011
   620         HA     89    SER    HB1    620       0.09      1.008
   621         HA     89    SER    HB2    621       0.09      1.008
   622        OH1     89    SER     OG    622      -0.66     15.999
   623          H     89    SER    HG1    623       0.43      1.008
   624          C     89    SER      C    624       0.51     12.011
   625          O     89    SER      O    625      -0.51     15.999   ; qtot 1
; residue  90 ILE rtp ILE  q  0.0
   626        NH1     90    ILE      N    626      -0.47     14.007
   627          H     90    ILE     HN    627       0.31      1.008
   628        CT1     90    ILE     CA    628       0.07     12.011
   629         HB     90    ILE     HA    629       0.09      1.008
   630        CT1     90    ILE     CB    630      -0.09     12.011
   631         HA     90    ILE     HB    631       0.09      1.008
   632        CT3     90    ILE    CG2    632      -0.27     12.011
   633         HA     90    ILE   HG21    633       0.09      1.008
   634         HA     90    ILE   HG22    634       0.09      1.008
   635         HA     90    ILE   HG23    635       0.09      1.008
   636        CT2     90    ILE    CG1    636      -0.18     12.011
   637         HA     90    ILE   HG11    637       0.09      1.008
   638         HA     90    ILE   HG12    638       0.09      1.008
   639        CT3     90    ILE     CD    639      -0.27     12.011
   640         HA     90    ILE    HD1    640       0.09      1.008
   641         HA     90    ILE    HD2    641       0.09      1.008
   642         HA     90    ILE    HD3    642       0.09      1.008
   643          C     90    ILE      C    643       0.51     12.011
   644          O     90    ILE      O    644      -0.51     15.999   ; qtot 1
; residue  91 HSE rtp HSE  q  0.0
   645        NH1     91    HSE      N    645      -0.47     14.007
   646          H     91    HSE     HN    646       0.31      1.008
   647        CT1     91    HSE     CA    647       0.07     12.011
   648         HB     91    HSE     HA    648       0.09      1.008
   649        CT2     91    HSE     CB    649      -0.08     12.011
   650         HA     91    HSE    HB1    650       0.09      1.008
   651         HA     91    HSE    HB2    651       0.09      1.008
   652        NR2     91    HSE    ND1    652       -0.7     14.007
   653       CPH1     91    HSE     CG    653       0.22     12.011
   654       CPH2     91    HSE    CE1    654       0.25     12.011
   655        HR1     91    HSE    HE1    655       0.13      1.008
   656        NR1     91    HSE    NE2    656      -0.36     14.007
   657          H     91    HSE    HE2    657       0.32      1.008
   658       CPH1     91    HSE    CD2    658      -0.05     12.011
   659        HR3     91    HSE    HD2    659       0.09      1.008
   660          C     91    HSE      C    660       0.51     12.011
   661          O     91    HSE      O    661      -0.51     15.999   ; qtot 1
; residue  92 ALA rtp ALA  q  0.0
   662        NH1     92    ALA      N    662      -0.47     14.007
   663          H     92    ALA     HN    663       0.31      1.008
   664        CT1     92    ALA     CA    664       0.07     12.011
   665         HB     92    ALA     HA    665       0.09      1.008
   666        CT3     92    ALA     CB    666      -0.27     12.011
   667         HA     92    ALA    HB1    667       0.09      1.008
   668         HA     92    ALA    HB2    668       0.09      1.008
   669         HA     92    ALA    HB3    669       0.09      1.008
   670          C     92    ALA      C    670       0.51     12.011
   671          O     92    ALA      O    671      -0.51     15.999   ; qtot 1
; residue  93 ALA rtp ALA  q  0.0
   672        NH1     93    ALA      N    672      -0.47     14.007
   673          H     93    ALA     HN    673       0.31      1.008
   674        CT1     93    ALA     CA    674       0.07     12.011
   675         HB     93    ALA     HA    675       0.09      1.008
   676        CT3     93    ALA     CB    676      -0.27     12.011
   677         HA     93    ALA    HB1    677       0.09      1.008
   678         HA     93    ALA    HB2    678       0.09      1.008
   679         HA     93    ALA    HB3    679       0.09      1.008
   680          C     93    ALA      C    680       0.51     12.011
   681          O     93    ALA      O    681      -0.51     15.999   ; qtot 1
; residue  94 HSE rtp HSE  q  0.0
   682        NH1     94    HSE      N    682      -0.47     14.007
   683          H     94    HSE     HN    683       0.31      1.008
   684        CT1     94    HSE     CA    684       0.07     12.011
   685         HB     94    HSE     HA    685       0.09      1.008
   686        CT2     94    HSE     CB    686      -0.08     12.011
   687         HA     94    HSE    HB1    687       0.09      1.008
   688         HA     94    HSE    HB2    688       0.09      1.008
   689        NR2     94    HSE    ND1    689       -0.7     14.007
   690       CPH1     94    HSE     CG    690       0.22     12.011
   691       CPH2     94    HSE    CE1    691       0.25     12.011
   692        HR1     94    HSE    HE1    692       0.13      1.008
   693        NR1     94    HSE    NE2    693      -0.36     14.007
   694          H     94    HSE    HE2    694       0.32      1.008
   695       CPH1     94    HSE    CD2    695      -0.05     12.011
   696        HR3     94    HSE    HD2    696       0.09      1.008
   697          C     94    HSE      C    697       0.51     12.011
   698          O     94    HSE      O    698      -0.51     15.999   ; qtot 1
; residue  95 VAL rtp VAL  q  0.0
   699        NH1     95    VAL      N    699      -0.47     14.007
   700          H     95    VAL     HN    700       0.31      1.008
   701        CT1     95    VAL     CA    701       0.07     12.011
   702         HB     95    VAL     HA    702       0.09      1.008
   703        CT1     95    VAL     CB    703      -0.09     12.011
   704         HA     95    VAL     HB    704       0.09      1.008
   705        CT3     95    VAL    CG1    705      -0.27     12.011
   706         HA     95    VAL   HG11    706       0.09      1.008
   707         HA     95    VAL   HG12    707       0.09      1.008
   708         HA     95    VAL   HG13    708       0.09      1.008
   709        CT3     95    VAL    CG2    709      -0.27     12.011
   710         HA     95    VAL   HG21    710       0.09      1.008
   711         HA     95    VAL   HG22    711       0.09      1.008
   712         HA     95    VAL   HG23    712       0.09      1.008
   713          C     95    VAL      C    713       0.51     12.011
   714          O     95    VAL      O    714      -0.51     15.999   ; qtot 1
; residue  96 VAL rtp VAL  q  0.0
   715        NH1     96    VAL      N    715      -0.47     14.007
   716          H     96    VAL     HN    716       0.31      1.008
   717        CT1     96    VAL     CA    717       0.07     12.011
   718         HB     96    VAL     HA    718       0.09      1.008
   719        CT1     96    VAL     CB    719      -0.09     12.011
   720         HA     96    VAL     HB    720       0.09      1.008
   721        CT3     96    VAL    CG1    721      -0.27     12.011
   722         HA     96    VAL   HG11    722       0.09      1.008
   723         HA     96    VAL   HG12    723       0.09      1.008
   724         HA     96    VAL   HG13    724       0.09      1.008
   725        CT3     96    VAL    CG2    725      -0.27     12.011
   726         HA     96    VAL   HG21    726       0.09      1.008
   727         HA     96    VAL   HG22    727       0.09      1.008
   728         HA     96    VAL   HG23    728       0.09      1.008
   729          C     96    VAL      C    729       0.51     12.011
   730          O     96    VAL      O    730      -0.51     15.999   ; qtot 1
; residue  97 CYS rtp CYS2 q  0.0
   731        NH1     97    CYS      N    731      -0.47     14.007
   732          H     97    CYS     HN    732       0.31      1.008
   733        CT1     97    CYS     CA    733       0.07     12.011
   734         HB     97    CYS     HA    734       0.09      1.008
   735        CT2     97    CYS     CB    735       -0.1     12.011
   736         HA     97    CYS    HB1    736       0.09      1.008
   737         HA     97    CYS    HB2    737       0.09      1.008
   738         SM     97    CYS     SG    738      -0.08      32.06
   739          C     97    CYS      C    739       0.51     12.011
   740          O     97    CYS      O    740      -0.51     15.999   ; qtot 1
; residue  98 ARG rtp ARG  q +1.0
   741        NH1     98    ARG      N    741      -0.47     14.007
   742          H     98    ARG     HN    742       0.31      1.008
   743        CT1     98    ARG     CA    743       0.07     12.011
   744         HB     98    ARG     HA    744       0.09      1.008
   745        CT2     98    ARG     CB    745      -0.18     12.011
   746         HA     98    ARG    HB1    746       0.09      1.008
   747         HA     98    ARG    HB2    747       0.09      1.008
   748        CT2     98    ARG     CG    748      -0.18     12.011
   749         HA     98    ARG    HG1    749       0.09      1.008
   750         HA     98    ARG    HG2    750       0.09      1.008
   751        CT2     98    ARG     CD    751        0.2     12.011
   752         HA     98    ARG    HD1    752       0.09      1.008
   753         HA     98    ARG    HD2    753       0.09      1.008
   754        NC2     98    ARG     NE    754       -0.7     14.007
   755         HC     98    ARG     HE    755       0.44      1.008
   756          C     98    ARG     CZ    756       0.64     12.011
   757        NC2     98    ARG    NH1    757       -0.8     14.007
   758         HC     98    ARG   HH11    758       0.46      1.008
   759         HC     98    ARG   HH12    759       0.46      1.008
   760        NC2     98    ARG    NH2    760       -0.8     14.007
   761         HC     98    ARG   HH21    761       0.46      1.008
   762         HC     98    ARG   HH22    762       0.46      1.008
   763          C     98    ARG      C    763       0.51     12.011
   764          O     98    ARG      O    764      -0.51     15.999   ; qtot 2
; residue  99 GLU rtp GLU  q -1.0
   765        NH1     99    GLU      N    765      -0.47     14.007
   766          H     99    GLU     HN    766       0.31      1.008
   767        CT1     99    GLU     CA    767       0.07     12.011
   768         HB     99    GLU     HA    768       0.09      1.008
   769        CT2     99    GLU     CB    769      -0.18     12.011
   770         HA     99    GLU    HB1    770       0.09      1.008
   771         HA     99    GLU    HB2    771       0.09      1.008
   772        CT2     99    GLU     CG    772      -0.28     12.011
   773         HA     99    GLU    HG1    773       0.09      1.008
   774         HA     99    GLU    HG2    774       0.09      1.008
   775         CC     99    GLU     CD    775       0.62     12.011
   776         OC     99    GLU    OE1    776      -0.76     15.999
   777         OC     99    GLU    OE2    777      -0.76     15.999
   778          C     99    GLU      C    778       0.51     12.011
   779          O     99    GLU      O    779      -0.51     15.999   ; qtot 1
; residue 100 LEU rtp LEU  q  0.0
   780        NH1    100    LEU      N    780      -0.47     14.007
   781          H    100    LEU     HN    781       0.31      1.008
   782        CT1    100    LEU     CA    782       0.07     12.011
   783         HB    100    LEU     HA    783       0.09      1.008
   784        CT2    100    LEU     CB    784      -0.18     12.011
   785         HA    100    LEU    HB1    785       0.09      1.008
   786         HA    100    LEU    HB2    786       0.09      1.008
   787        CT1    100    LEU     CG    787      -0.09     12.011
   788         HA    100    LEU     HG    788       0.09      1.008
   789        CT3    100    LEU    CD1    789      -0.27     12.011
   790         HA    100    LEU   HD11    790       0.09      1.008
   791         HA    100    LEU   HD12    791       0.09      1.008
   792         HA    100    LEU   HD13    792       0.09      1.008
   793        CT3    100    LEU    CD2    793      -0.27     12.011
   794         HA    100    LEU   HD21    794       0.09      1.008
   795         HA    100    LEU   HD22    795       0.09      1.008
   796         HA    100    LEU   HD23    796       0.09      1.008
   797          C    100    LEU      C    797       0.51     12.011
   798          O    100    LEU      O    798      -0.51     15.999   ; qtot 1
; residue 101 GLY rtp GLY  q  0.0
   799        NH1    101    GLY      N    799      -0.47     14.007
   800          H    101    GLY     HN    800       0.31      1.008
   801        CT2    101    GLY     CA    801      -0.02     12.011
   802         HB    101    GLY    HA1    802       0.09      1.008
   803         HB    101    GLY    HA2    803       0.09      1.008
   804          C    101    GLY      C    804       0.51     12.011
   805          O    101    GLY      O    805      -0.51     15.999   ; qtot 1
; residue 102 TYR rtp TYR  q  0.0
   806        NH1    102    TYR      N    806      -0.47     14.007
   807          H    102    TYR     HN    807       0.31      1.008
   808        CT1    102    TYR     CA    808       0.07     12.011
   809         HB    102    TYR     HA    809       0.09      1.008
   810        CT2    102    TYR     CB    810      -0.18     12.011
   811         HA    102    TYR    HB1    811       0.09      1.008
   812         HA    102    TYR    HB2    812       0.09      1.008
   813         CA    102    TYR     CG    813          0     12.011
   814         CA    102    TYR    CD1    814     -0.115     12.011
   815         HP    102    TYR    HD1    815      0.115      1.008
   816         CA    102    TYR    CE1    816     -0.115     12.011
   817         HP    102    TYR    HE1    817      0.115      1.008
   818         CA    102    TYR     CZ    818       0.11     12.011
   819        OH1    102    TYR     OH    819      -0.54     15.999
   820          H    102    TYR     HH    820       0.43      1.008
   821         CA    102    TYR    CD2    821     -0.115     12.011
   822         HP    102    TYR    HD2    822      0.115      1.008
   823         CA    102    TYR    CE2    823     -0.115     12.011
   824         HP    102    TYR    HE2    824      0.115      1.008
   825          C    102    TYR      C    825       0.51     12.011
   826          O    102    TYR      O    826      -0.51     15.999   ; qtot 1
; residue 103 VAL rtp VAL  q  0.0
   827        NH1    103    VAL      N    827      -0.47     14.007
   828          H    103    VAL     HN    828       0.31      1.008
   829        CT1    103    VAL     CA    829       0.07     12.011
   830         HB    103    VAL     HA    830       0.09      1.008
   831        CT1    103    VAL     CB    831      -0.09     12.011
   832         HA    103    VAL     HB    832       0.09      1.008
   833        CT3    103    VAL    CG1    833      -0.27     12.011
   834         HA    103    VAL   HG11    834       0.09      1.008
   835         HA    103    VAL   HG12    835       0.09      1.008
   836         HA    103    VAL   HG13    836       0.09      1.008
   837        CT3    103    VAL    CG2    837      -0.27     12.011
   838         HA    103    VAL   HG21    838       0.09      1.008
   839         HA    103    VAL   HG22    839       0.09      1.008
   840         HA    103    VAL   HG23    840       0.09      1.008
   841          C    103    VAL      C    841       0.51     12.011
   842          O    103    VAL      O    842      -0.51     15.999   ; qtot 1
; residue 104 GLU rtp GLU  q -1.0
   843        NH1    104    GLU      N    843      -0.47     14.007
   844          H    104    GLU     HN    844       0.31      1.008
   845        CT1    104    GLU     CA    845       0.07     12.011
   846         HB    104    GLU     HA    846       0.09      1.008
   847        CT2    104    GLU     CB    847      -0.18     12.011
   848         HA    104    GLU    HB1    848       0.09      1.008
   849         HA    104    GLU    HB2    849       0.09      1.008
   850        CT2    104    GLU     CG    850      -0.28     12.011
   851         HA    104    GLU    HG1    851       0.09      1.008
   852         HA    104    GLU    HG2    852       0.09      1.008
   853         CC    104    GLU     CD    853       0.62     12.011
   854         OC    104    GLU    OE1    854      -0.76     15.999
   855         OC    104    GLU    OE2    855      -0.76     15.999
   856          C    104    GLU      C    856       0.51     12.011
   857          O    104    GLU      O    857      -0.51     15.999   ; qtot 0
; residue 105 ALA rtp ALA  q  0.0
   858        NH1    105    ALA      N    858      -0.47     14.007
   859          H    105    ALA     HN    859       0.31      1.008
   860        CT1    105    ALA     CA    860       0.07     12.011
   861         HB    105    ALA     HA    861       0.09      1.008
   862        CT3    105    ALA     CB    862      -0.27     12.011
   863         HA    105    ALA    HB1    863       0.09      1.008
   864         HA    105    ALA    HB2    864       0.09      1.008
   865         HA    105    ALA    HB3    865       0.09      1.008
   866          C    105    ALA      C    866       0.51     12.011
   867          O    105    ALA      O    867      -0.51     15.999   ; qtot 0
; residue 106 LYS rtp LYS  q +1.0
   868        NH1    106    LYS      N    868      -0.47     14.007
   869          H    106    LYS     HN    869       0.31      1.008
   870        CT1    106    LYS     CA    870       0.07     12.011
   871         HB    106    LYS     HA    871       0.09      1.008
   872        CT2    106    LYS     CB    872      -0.18     12.011
   873         HA    106    LYS    HB1    873       0.09      1.008
   874         HA    106    LYS    HB2    874       0.09      1.008
   875        CT2    106    LYS     CG    875      -0.18     12.011
   876         HA    106    LYS    HG1    876       0.09      1.008
   877         HA    106    LYS    HG2    877       0.09      1.008
   878        CT2    106    LYS     CD    878      -0.18     12.011
   879         HA    106    LYS    HD1    879       0.09      1.008
   880         HA    106    LYS    HD2    880       0.09      1.008
   881        CT2    106    LYS     CE    881       0.21     12.011
   882         HA    106    LYS    HE1    882       0.05      1.008
   883         HA    106    LYS    HE2    883       0.05      1.008
   884        NH3    106    LYS     NZ    884       -0.3     14.007
   885         HC    106    LYS    HZ1    885       0.33      1.008
   886         HC    106    LYS    HZ2    886       0.33      1.008
   887         HC    106    LYS    HZ3    887       0.33      1.008
   888          C    106    LYS      C    888       0.51     12.011
   889          O    106    LYS      O    889      -0.51     15.999   ; qtot 1
; residue 107 SER rtp SER  q  0.0
   890        NH1    107    SER      N    890      -0.47     14.007
   891          H    107    SER     HN    891       0.31      1.008
   892        CT1    107    SER     CA    892       0.07     12.011
   893         HB    107    SER     HA    893       0.09      1.008
   894        CT2    107    SER     CB    894       0.05     12.011
   895         HA    107    SER    HB1    895       0.09      1.008
   896         HA    107    SER    HB2    896       0.09      1.008
   897        OH1    107    SER     OG    897      -0.66     15.999
   898          H    107    SER    HG1    898       0.43      1.008
   899          C    107    SER      C    899       0.51     12.011
   900          O    107    SER      O    900      -0.51     15.999   ; qtot 1
; residue 108 TRP rtp TRP  q  0.0
   901        NH1    108    TRP      N    901      -0.47     14.007
   902          H    108    TRP     HN    902       0.31      1.008
   903        CT1    108    TRP     CA    903       0.07     12.011
   904         HB    108    TRP     HA    904       0.09      1.008
   905        CT2    108    TRP     CB    905      -0.18     12.011
   906         HA    108    TRP    HB1    906       0.09      1.008
   907         HA    108    TRP    HB2    907       0.09      1.008
   908         CY    108    TRP     CG    908      -0.03     12.011
   909         CA    108    TRP    CD1    909      0.035     12.011
   910         HP    108    TRP    HD1    910      0.115      1.008
   911         NY    108    TRP    NE1    911      -0.61     14.007
   912          H    108    TRP    HE1    912       0.38      1.008
   913        CPT    108    TRP    CE2    913       0.13     12.011
   914        CPT    108    TRP    CD2    914      -0.02     12.011
   915         CA    108    TRP    CE3    915     -0.115     12.011
   916         HP    108    TRP    HE3    916      0.115      1.008
   917         CA    108    TRP    CZ3    917     -0.115     12.011
   918         HP    108    TRP    HZ3    918      0.115      1.008
   919         CA    108    TRP    CZ2    919     -0.115     12.011
   920         HP    108    TRP    HZ2    920      0.115      1.008
   921         CA    108    TRP    CH2    921     -0.115     12.011
   922         HP    108    TRP    HH2    922      0.115      1.008
   923          C    108    TRP      C    923       0.51     12.011
   924          O    108    TRP      O    924      -0.51     15.999   ; qtot 1
; residue 109 THR rtp THR  q  0.0
   925        NH1    109    THR      N    925      -0.47     14.007
   926          H    109    THR     HN    926       0.31      1.008
   927        CT1    109    THR     CA    927       0.07     12.011
   928         HB    109    THR     HA    928       0.09      1.008
   929        CT1    109    THR     CB    929       0.14     12.011
   930         HA    109    THR     HB    930       0.09      1.008
   931        OH1    109    THR    OG1    931      -0.66     15.999
   932          H    109    THR    HG1    932       0.43      1.008
   933        CT3    109    THR    CG2    933      -0.27     12.011
   934         HA    109    THR   HG21    934       0.09      1.008
   935         HA    109    THR   HG22    935       0.09      1.008
   936         HA    109    THR   HG23    936       0.09      1.008
   937          C    109    THR      C    937       0.51     12.011
   938          O    109    THR      O    938      -0.51     15.999   ; qtot 1
; residue 110 ALA rtp ALA  q  0.0
   939        NH1    110    ALA      N    939      -0.47     14.007
   940          H    110    ALA     HN    940       0.31      1.008
   941        CT1    110    ALA     CA    941       0.07     12.011
   942         HB    110    ALA     HA    942       0.09      1.008
   943        CT3    110    ALA     CB    943      -0.27     12.011
   944         HA    110    ALA    HB1    944       0.09      1.008
   945         HA    110    ALA    HB2    945       0.09      1.008
   946         HA    110    ALA    HB3    946       0.09      1.008
   947          C    110    ALA      C    947       0.51     12.011
   948          O    110    ALA      O    948      -0.51     15.999   ; qtot 1
; residue 111 SER rtp SER  q  0.0
   949        NH1    111    SER      N    949      -0.47     14.007
   950          H    111    SER     HN    950       0.31      1.008
   951        CT1    111    SER     CA    951       0.07     12.011
   952         HB    111    SER     HA    952       0.09      1.008
   953        CT2    111    SER     CB    953       0.05     12.011
   954         HA    111    SER    HB1    954       0.09      1.008
   955         HA    111    SER    HB2    955       0.09      1.008
   956        OH1    111    SER     OG    956      -0.66     15.999
   957          H    111    SER    HG1    957       0.43      1.008
   958          C    111    SER      C    958       0.51     12.011
   959          O    111    SER      O    959      -0.51     15.999   ; qtot 1
; residue 112 SER rtp SER  q  0.0
   960        NH1    112    SER      N    960      -0.47     14.007
   961          H    112    SER     HN    961       0.31      1.008
   962        CT1    112    SER     CA    962       0.07     12.011
   963         HB    112    SER     HA    963       0.09      1.008
   964        CT2    112    SER     CB    964       0.05     12.011
   965         HA    112    SER    HB1    965       0.09      1.008
   966         HA    112    SER    HB2    966       0.09      1.008
   967        OH1    112    SER     OG    967      -0.66     15.999
   968          H    112    SER    HG1    968       0.43      1.008
   969          C    112    SER      C    969       0.51     12.011
   970          O    112    SER      O    970      -0.51     15.999   ; qtot 1
; residue 113 SER rtp SER  q  0.0
   971        NH1    113    SER      N    971      -0.47     14.007
   972          H    113    SER     HN    972       0.31      1.008
   973        CT1    113    SER     CA    973       0.07     12.011
   974         HB    113    SER     HA    974       0.09      1.008
   975        CT2    113    SER     CB    975       0.05     12.011
   976         HA    113    SER    HB1    976       0.09      1.008
   977         HA    113    SER    HB2    977       0.09      1.008
   978        OH1    113    SER     OG    978      -0.66     15.999
   979          H    113    SER    HG1    979       0.43      1.008
   980          C    113    SER      C    980       0.51     12.011
   981          O    113    SER      O    981      -0.51     15.999   ; qtot 1
; residue 114 TYR rtp TYR  q  0.0
   982        NH1    114    TYR      N    982      -0.47     14.007
   983          H    114    TYR     HN    983       0.31      1.008
   984        CT1    114    TYR     CA    984       0.07     12.011
   985         HB    114    TYR     HA    985       0.09      1.008
   986        CT2    114    TYR     CB    986      -0.18     12.011
   987         HA    114    TYR    HB1    987       0.09      1.008
   988         HA    114    TYR    HB2    988       0.09      1.008
   989         CA    114    TYR     CG    989          0     12.011
   990         CA    114    TYR    CD1    990     -0.115     12.011
   991         HP    114    TYR    HD1    991      0.115      1.008
   992         CA    114    TYR    CE1    992     -0.115     12.011
   993         HP    114    TYR    HE1    993      0.115      1.008
   994         CA    114    TYR     CZ    994       0.11     12.011
   995        OH1    114    TYR     OH    995      -0.54     15.999
   996          H    114    TYR     HH    996       0.43      1.008
   997         CA    114    TYR    CD2    997     -0.115     12.011
   998         HP    114    TYR    HD2    998      0.115      1.008
   999         CA    114    TYR    CE2    999     -0.115     12.011
  1000         HP    114    TYR    HE2   1000      0.115      1.008
  1001          C    114    TYR      C   1001       0.51     12.011
  1002          O    114    TYR      O   1002      -0.51     15.999   ; qtot 1
; residue 115 GLY rtp GLY  q  0.0
  1003        NH1    115    GLY      N   1003      -0.47     14.007
  1004          H    115    GLY     HN   1004       0.31      1.008
  1005        CT2    115    GLY     CA   1005      -0.02     12.011
  1006         HB    115    GLY    HA1   1006       0.09      1.008
  1007         HB    115    GLY    HA2   1007       0.09      1.008
  1008          C    115    GLY      C   1008       0.51     12.011
  1009          O    115    GLY      O   1009      -0.51     15.999   ; qtot 1
; residue 116 LYS rtp LYS  q +1.0
  1010        NH1    116    LYS      N   1010      -0.47     14.007
  1011          H    116    LYS     HN   1011       0.31      1.008
  1012        CT1    116    LYS     CA   1012       0.07     12.011
  1013         HB    116    LYS     HA   1013       0.09      1.008
  1014        CT2    116    LYS     CB   1014      -0.18     12.011
  1015         HA    116    LYS    HB1   1015       0.09      1.008
  1016         HA    116    LYS    HB2   1016       0.09      1.008
  1017        CT2    116    LYS     CG   1017      -0.18     12.011
  1018         HA    116    LYS    HG1   1018       0.09      1.008
  1019         HA    116    LYS    HG2   1019       0.09      1.008
  1020        CT2    116    LYS     CD   1020      -0.18     12.011
  1021         HA    116    LYS    HD1   1021       0.09      1.008
  1022         HA    116    LYS    HD2   1022       0.09      1.008
  1023        CT2    116    LYS     CE   1023       0.21     12.011
  1024         HA    116    LYS    HE1   1024       0.05      1.008
  1025         HA    116    LYS    HE2   1025       0.05      1.008
  1026        NH3    116    LYS     NZ   1026       -0.3     14.007
  1027         HC    116    LYS    HZ1   1027       0.33      1.008
  1028         HC    116    LYS    HZ2   1028       0.33      1.008
  1029         HC    116    LYS    HZ3   1029       0.33      1.008
  1030          C    116    LYS      C   1030       0.51     12.011
  1031          O    116    LYS      O   1031      -0.51     15.999   ; qtot 2
; residue 117 GLY rtp GLY  q  0.0
  1032        NH1    117    GLY      N   1032      -0.47     14.007
  1033          H    117    GLY     HN   1033       0.31      1.008
  1034        CT2    117    GLY     CA   1034      -0.02     12.011
  1035         HB    117    GLY    HA1   1035       0.09      1.008
  1036         HB    117    GLY    HA2   1036       0.09      1.008
  1037          C    117    GLY      C   1037       0.51     12.011
  1038          O    117    GLY      O   1038      -0.51     15.999   ; qtot 2
; residue 118 GLU rtp GLU  q -1.0
  1039        NH1    118    GLU      N   1039      -0.47     14.007
  1040          H    118    GLU     HN   1040       0.31      1.008
  1041        CT1    118    GLU     CA   1041       0.07     12.011
  1042         HB    118    GLU     HA   1042       0.09      1.008
  1043        CT2    118    GLU     CB   1043      -0.18     12.011
  1044         HA    118    GLU    HB1   1044       0.09      1.008
  1045         HA    118    GLU    HB2   1045       0.09      1.008
  1046        CT2    118    GLU     CG   1046      -0.28     12.011
  1047         HA    118    GLU    HG1   1047       0.09      1.008
  1048         HA    118    GLU    HG2   1048       0.09      1.008
  1049         CC    118    GLU     CD   1049       0.62     12.011
  1050         OC    118    GLU    OE1   1050      -0.76     15.999
  1051         OC    118    GLU    OE2   1051      -0.76     15.999
  1052          C    118    GLU      C   1052       0.51     12.011
  1053          O    118    GLU      O   1053      -0.51     15.999   ; qtot 1
; residue 119 GLY rtp GLY  q  0.0
  1054        NH1    119    GLY      N   1054      -0.47     14.007
  1055          H    119    GLY     HN   1055       0.31      1.008
  1056        CT2    119    GLY     CA   1056      -0.02     12.011
  1057         HB    119    GLY    HA1   1057       0.09      1.008
  1058         HB    119    GLY    HA2   1058       0.09      1.008
  1059          C    119    GLY      C   1059       0.51     12.011
  1060          O    119    GLY      O   1060      -0.51     15.999   ; qtot 1
; residue 120 PRO rtp PRO  q  0.0
  1061          N    120    PRO      N   1061      -0.29     14.007
  1062        CP3    120    PRO     CD   1062          0     12.011
  1063         HA    120    PRO    HD1   1063       0.09      1.008
  1064         HA    120    PRO    HD2   1064       0.09      1.008
  1065        CP1    120    PRO     CA   1065       0.02     12.011
  1066         HB    120    PRO     HA   1066       0.09      1.008
  1067        CP2    120    PRO     CB   1067      -0.18     12.011
  1068         HA    120    PRO    HB1   1068       0.09      1.008
  1069         HA    120    PRO    HB2   1069       0.09      1.008
  1070        CP2    120    PRO     CG   1070      -0.18     12.011
  1071         HA    120    PRO    HG1   1071       0.09      1.008
  1072         HA    120    PRO    HG2   1072       0.09      1.008
  1073          C    120    PRO      C   1073       0.51     12.011
  1074          O    120    PRO      O   1074      -0.51     15.999   ; qtot 1
; residue 121 ILE rtp ILE  q  0.0
  1075        NH1    121    ILE      N   1075      -0.47     14.007
  1076          H    121    ILE     HN   1076       0.31      1.008
  1077        CT1    121    ILE     CA   1077       0.07     12.011
  1078         HB    121    ILE     HA   1078       0.09      1.008
  1079        CT1    121    ILE     CB   1079      -0.09     12.011
  1080         HA    121    ILE     HB   1080       0.09      1.008
  1081        CT3    121    ILE    CG2   1081      -0.27     12.011
  1082         HA    121    ILE   HG21   1082       0.09      1.008
  1083         HA    121    ILE   HG22   1083       0.09      1.008
  1084         HA    121    ILE   HG23   1084       0.09      1.008
  1085        CT2    121    ILE    CG1   1085      -0.18     12.011
  1086         HA    121    ILE   HG11   1086       0.09      1.008
  1087         HA    121    ILE   HG12   1087       0.09      1.008
  1088        CT3    121    ILE     CD   1088      -0.27     12.011
  1089         HA    121    ILE    HD1   1089       0.09      1.008
  1090         HA    121    ILE    HD2   1090       0.09      1.008
  1091         HA    121    ILE    HD3   1091       0.09      1.008
  1092          C    121    ILE      C   1092       0.51     12.011
  1093          O    121    ILE      O   1093      -0.51     15.999   ; qtot 1
; residue 122 TRP rtp TRP  q  0.0
  1094        NH1    122    TRP      N   1094      -0.47     14.007
  1095          H    122    TRP     HN   1095       0.31      1.008
  1096        CT1    122    TRP     CA   1096       0.07     12.011
  1097         HB    122    TRP     HA   1097       0.09      1.008
  1098        CT2    122    TRP     CB   1098      -0.18     12.011
  1099         HA    122    TRP    HB1   1099       0.09      1.008
  1100         HA    122    TRP    HB2   1100       0.09      1.008
  1101         CY    122    TRP     CG   1101      -0.03     12.011
  1102         CA    122    TRP    CD1   1102      0.035     12.011
  1103         HP    122    TRP    HD1   1103      0.115      1.008
  1104         NY    122    TRP    NE1   1104      -0.61     14.007
  1105          H    122    TRP    HE1   1105       0.38      1.008
  1106        CPT    122    TRP    CE2   1106       0.13     12.011
  1107        CPT    122    TRP    CD2   1107      -0.02     12.011
  1108         CA    122    TRP    CE3   1108     -0.115     12.011
  1109         HP    122    TRP    HE3   1109      0.115      1.008
  1110         CA    122    TRP    CZ3   1110     -0.115     12.011
  1111         HP    122    TRP    HZ3   1111      0.115      1.008
  1112         CA    122    TRP    CZ2   1112     -0.115     12.011
  1113         HP    122    TRP    HZ2   1113      0.115      1.008
  1114         CA    122    TRP    CH2   1114     -0.115     12.011
  1115         HP    122    TRP    HH2   1115      0.115      1.008
  1116          C    122    TRP      C   1116       0.51     12.011
  1117          O    122    TRP      O   1117      -0.51     15.999   ; qtot 1
; residue 123 LEU rtp LEU  q  0.0
  1118        NH1    123    LEU      N   1118      -0.47     14.007
  1119          H    123    LEU     HN   1119       0.31      1.008
  1120        CT1    123    LEU     CA   1120       0.07     12.011
  1121         HB    123    LEU     HA   1121       0.09      1.008
  1122        CT2    123    LEU     CB   1122      -0.18     12.011
  1123         HA    123    LEU    HB1   1123       0.09      1.008
  1124         HA    123    LEU    HB2   1124       0.09      1.008
  1125        CT1    123    LEU     CG   1125      -0.09     12.011
  1126         HA    123    LEU     HG   1126       0.09      1.008
  1127        CT3    123    LEU    CD1   1127      -0.27     12.011
  1128         HA    123    LEU   HD11   1128       0.09      1.008
  1129         HA    123    LEU   HD12   1129       0.09      1.008
  1130         HA    123    LEU   HD13   1130       0.09      1.008
  1131        CT3    123    LEU    CD2   1131      -0.27     12.011
  1132         HA    123    LEU   HD21   1132       0.09      1.008
  1133         HA    123    LEU   HD22   1133       0.09      1.008
  1134         HA    123    LEU   HD23   1134       0.09      1.008
  1135          C    123    LEU      C   1135       0.51     12.011
  1136          O    123    LEU      O   1136      -0.51     15.999   ; qtot 1
; residue 124 ASP rtp ASP  q -1.0
  1137        NH1    124    ASP      N   1137      -0.47     14.007
  1138          H    124    ASP     HN   1138       0.31      1.008
  1139        CT1    124    ASP     CA   1139       0.07     12.011
  1140         HB    124    ASP     HA   1140       0.09      1.008
  1141        CT2    124    ASP     CB   1141      -0.28     12.011
  1142         HA    124    ASP    HB1   1142       0.09      1.008
  1143         HA    124    ASP    HB2   1143       0.09      1.008
  1144         CC    124    ASP     CG   1144       0.62     12.011
  1145         OC    124    ASP    OD1   1145      -0.76     15.999
  1146         OC    124    ASP    OD2   1146      -0.76     15.999
  1147          C    124    ASP      C   1147       0.51     12.011
  1148          O    124    ASP      O   1148      -0.51     15.999   ; qtot 0
; residue 125 ASN rtp ASN  q  0.0
  1149        NH1    125    ASN      N   1149      -0.47     14.007
  1150          H    125    ASN     HN   1150       0.31      1.008
  1151        CT1    125    ASN     CA   1151       0.07     12.011
  1152         HB    125    ASN     HA   1152       0.09      1.008
  1153        CT2    125    ASN     CB   1153      -0.18     12.011
  1154         HA    125    ASN    HB1   1154       0.09      1.008
  1155         HA    125    ASN    HB2   1155       0.09      1.008
  1156         CC    125    ASN     CG   1156       0.55     12.011
  1157          O    125    ASN    OD1   1157      -0.55     15.999
  1158        NH2    125    ASN    ND2   1158      -0.62     14.007
  1159          H    125    ASN   HD21   1159       0.32      1.008
  1160          H    125    ASN   HD22   1160        0.3      1.008
  1161          C    125    ASN      C   1161       0.51     12.011
  1162          O    125    ASN      O   1162      -0.51     15.999   ; qtot 0
; residue 126 LEU rtp LEU  q  0.0
  1163        NH1    126    LEU      N   1163      -0.47     14.007
  1164          H    126    LEU     HN   1164       0.31      1.008
  1165        CT1    126    LEU     CA   1165       0.07     12.011
  1166         HB    126    LEU     HA   1166       0.09      1.008
  1167        CT2    126    LEU     CB   1167      -0.18     12.011
  1168         HA    126    LEU    HB1   1168       0.09      1.008
  1169         HA    126    LEU    HB2   1169       0.09      1.008
  1170        CT1    126    LEU     CG   1170      -0.09     12.011
  1171         HA    126    LEU     HG   1171       0.09      1.008
  1172        CT3    126    LEU    CD1   1172      -0.27     12.011
  1173         HA    126    LEU   HD11   1173       0.09      1.008
  1174         HA    126    LEU   HD12   1174       0.09      1.008
  1175         HA    126    LEU   HD13   1175       0.09      1.008
  1176        CT3    126    LEU    CD2   1176      -0.27     12.011
  1177         HA    126    LEU   HD21   1177       0.09      1.008
  1178         HA    126    LEU   HD22   1178       0.09      1.008
  1179         HA    126    LEU   HD23   1179       0.09      1.008
  1180          C    126    LEU      C   1180       0.51     12.011
  1181          O    126    LEU      O   1181      -0.51     15.999   ; qtot 0
; residue 127 HSP rtp HSP  q +1.0
  1182        NH1    127    HSP      N   1182      -0.47     14.007
  1183          H    127    HSP     HN   1183       0.31      1.008
  1184        CT1    127    HSP     CA   1184       0.07     12.011
  1185         HB    127    HSP     HA   1185       0.09      1.008
  1186        CT2    127    HSP     CB   1186      -0.05     12.011
  1187         HA    127    HSP    HB1   1187       0.09      1.008
  1188         HA    127    HSP    HB2   1188       0.09      1.008
  1189       CPH1    127    HSP    CD2   1189       0.19     12.011
  1190        HR1    127    HSP    HD2   1190       0.13      1.008
  1191       CPH1    127    HSP     CG   1191       0.19     12.011
  1192        NR3    127    HSP    NE2   1192      -0.51     14.007
  1193          H    127    HSP    HE2   1193       0.44      1.008
  1194        NR3    127    HSP    ND1   1194      -0.51     14.007
  1195          H    127    HSP    HD1   1195       0.44      1.008
  1196       CPH2    127    HSP    CE1   1196       0.32     12.011
  1197        HR2    127    HSP    HE1   1197       0.18      1.008
  1198          C    127    HSP      C   1198       0.51     12.011
  1199          O    127    HSP      O   1199      -0.51     15.999   ; qtot 1
; residue 128 CYD rtp CYD  q  0.0
  1200        NH1    128    CYD      N   1200      -0.47     14.007
  1201          H    128    CYD     HN   1201       0.31      1.008
  1202        CT1    128    CYD     CA   1202       0.07     12.011
  1203         HB    128    CYD     HA   1203       0.09      1.008
  1204        CT2    128    CYD     CB   1204       -0.1     12.011	   CT2        0.00  12.011   
  1205        VSc    128    CYD     Vc   1204          0          0	   VSc       -0.11   0.00
  1206         HA    128    CYD    HB1   1205       0.09      1.008	
  1207         HA    128    CYD    HB2   1206       0.09      1.008	    
  1208         SM    128    CYD     SG   1207      -0.08      32.06	   S          0.00  32.06   
  1209        VSs    128    CYD     Vs   1207          0          0	   VSs       -0.23   0.00    
  1210        HUD    128    CYD    HUD   1208          0      1.008	   HS         0.16   1.008   
  1211          C    128    CYD      C   1209       0.51     12.011	
  1212          O    128    CYD      O   1210      -0.51     15.999   	
; residue 129 THR rtp THR  q  0.0
  1213        NH1    129    THR      N   1211      -0.47     14.007
  1214          H    129    THR     HN   1212       0.31      1.008
  1215        CT1    129    THR     CA   1213       0.07     12.011
  1216         HB    129    THR     HA   1214       0.09      1.008
  1217        CT1    129    THR     CB   1215       0.14     12.011
  1218         HA    129    THR     HB   1216       0.09      1.008
  1219        OH1    129    THR    OG1   1217      -0.66     15.999
  1220          H    129    THR    HG1   1218       0.43      1.008
  1221        CT3    129    THR    CG2   1219      -0.27     12.011
  1222         HA    129    THR   HG21   1220       0.09      1.008
  1223         HA    129    THR   HG22   1221       0.09      1.008
  1224         HA    129    THR   HG23   1222       0.09      1.008
  1225          C    129    THR      C   1223       0.51     12.011
  1226          O    129    THR      O   1224      -0.51     15.999   ; qtot 1
; residue 130 GLY rtp GLY  q  0.0
  1227        NH1    130    GLY      N   1225      -0.47     14.007
  1228          H    130    GLY     HN   1226       0.31      1.008
  1229        CT2    130    GLY     CA   1227      -0.02     12.011
  1230         HB    130    GLY    HA1   1228       0.09      1.008
  1231         HB    130    GLY    HA2   1229       0.09      1.008
  1232          C    130    GLY      C   1230       0.51     12.011
  1233          O    130    GLY      O   1231      -0.51     15.999   ; qtot 1
; residue 131 ASN rtp ASN  q  0.0
  1234        NH1    131    ASN      N   1232      -0.47     14.007
  1235          H    131    ASN     HN   1233       0.31      1.008
  1236        CT1    131    ASN     CA   1234       0.07     12.011
  1237         HB    131    ASN     HA   1235       0.09      1.008
  1238        CT2    131    ASN     CB   1236      -0.18     12.011
  1239         HA    131    ASN    HB1   1237       0.09      1.008
  1240         HA    131    ASN    HB2   1238       0.09      1.008
  1241         CC    131    ASN     CG   1239       0.55     12.011
  1242          O    131    ASN    OD1   1240      -0.55     15.999
  1243        NH2    131    ASN    ND2   1241      -0.62     14.007
  1244          H    131    ASN   HD21   1242       0.32      1.008
  1245          H    131    ASN   HD22   1243        0.3      1.008
  1246          C    131    ASN      C   1244       0.51     12.011
  1247          O    131    ASN      O   1245      -0.51     15.999   ; qtot 1
; residue 132 GLU rtp GLU  q -1.0
  1248        NH1    132    GLU      N   1246      -0.47     14.007
  1249          H    132    GLU     HN   1247       0.31      1.008
  1250        CT1    132    GLU     CA   1248       0.07     12.011
  1251         HB    132    GLU     HA   1249       0.09      1.008
  1252        CT2    132    GLU     CB   1250      -0.18     12.011
  1253         HA    132    GLU    HB1   1251       0.09      1.008
  1254         HA    132    GLU    HB2   1252       0.09      1.008
  1255        CT2    132    GLU     CG   1253      -0.28     12.011
  1256         HA    132    GLU    HG1   1254       0.09      1.008
  1257         HA    132    GLU    HG2   1255       0.09      1.008
  1258         CC    132    GLU     CD   1256       0.62     12.011
  1259         OC    132    GLU    OE1   1257      -0.76     15.999
  1260         OC    132    GLU    OE2   1258      -0.76     15.999
  1261          C    132    GLU      C   1259       0.51     12.011
  1262          O    132    GLU      O   1260      -0.51     15.999   ; qtot 0
; residue 133 ALA rtp ALA  q  0.0
  1263        NH1    133    ALA      N   1261      -0.47     14.007
  1264          H    133    ALA     HN   1262       0.31      1.008
  1265        CT1    133    ALA     CA   1263       0.07     12.011
  1266         HB    133    ALA     HA   1264       0.09      1.008
  1267        CT3    133    ALA     CB   1265      -0.27     12.011
  1268         HA    133    ALA    HB1   1266       0.09      1.008
  1269         HA    133    ALA    HB2   1267       0.09      1.008
  1270         HA    133    ALA    HB3   1268       0.09      1.008
  1271          C    133    ALA      C   1269       0.51     12.011
  1272          O    133    ALA      O   1270      -0.51     15.999   ; qtot 0
; residue 134 THR rtp THR  q  0.0
  1273        NH1    134    THR      N   1271      -0.47     14.007
  1274          H    134    THR     HN   1272       0.31      1.008
  1275        CT1    134    THR     CA   1273       0.07     12.011
  1276         HB    134    THR     HA   1274       0.09      1.008
  1277        CT1    134    THR     CB   1275       0.14     12.011
  1278         HA    134    THR     HB   1276       0.09      1.008
  1279        OH1    134    THR    OG1   1277      -0.66     15.999
  1280          H    134    THR    HG1   1278       0.43      1.008
  1281        CT3    134    THR    CG2   1279      -0.27     12.011
  1282         HA    134    THR   HG21   1280       0.09      1.008
  1283         HA    134    THR   HG22   1281       0.09      1.008
  1284         HA    134    THR   HG23   1282       0.09      1.008
  1285          C    134    THR      C   1283       0.51     12.011
  1286          O    134    THR      O   1284      -0.51     15.999   ; qtot 0
; residue 135 LEU rtp LEU  q  0.0
  1287        NH1    135    LEU      N   1285      -0.47     14.007
  1288          H    135    LEU     HN   1286       0.31      1.008
  1289        CT1    135    LEU     CA   1287       0.07     12.011
  1290         HB    135    LEU     HA   1288       0.09      1.008
  1291        CT2    135    LEU     CB   1289      -0.18     12.011
  1292         HA    135    LEU    HB1   1290       0.09      1.008
  1293         HA    135    LEU    HB2   1291       0.09      1.008
  1294        CT1    135    LEU     CG   1292      -0.09     12.011
  1295         HA    135    LEU     HG   1293       0.09      1.008
  1296        CT3    135    LEU    CD1   1294      -0.27     12.011
  1297         HA    135    LEU   HD11   1295       0.09      1.008
  1298         HA    135    LEU   HD12   1296       0.09      1.008
  1299         HA    135    LEU   HD13   1297       0.09      1.008
  1300        CT3    135    LEU    CD2   1298      -0.27     12.011
  1301         HA    135    LEU   HD21   1299       0.09      1.008
  1302         HA    135    LEU   HD22   1300       0.09      1.008
  1303         HA    135    LEU   HD23   1301       0.09      1.008
  1304          C    135    LEU      C   1302       0.51     12.011
  1305          O    135    LEU      O   1303      -0.51     15.999   ; qtot 0
; residue 136 ALA rtp ALA  q  0.0
  1306        NH1    136    ALA      N   1304      -0.47     14.007
  1307          H    136    ALA     HN   1305       0.31      1.008
  1308        CT1    136    ALA     CA   1306       0.07     12.011
  1309         HB    136    ALA     HA   1307       0.09      1.008
  1310        CT3    136    ALA     CB   1308      -0.27     12.011
  1311         HA    136    ALA    HB1   1309       0.09      1.008
  1312         HA    136    ALA    HB2   1310       0.09      1.008
  1313         HA    136    ALA    HB3   1311       0.09      1.008
  1314          C    136    ALA      C   1312       0.51     12.011
  1315          O    136    ALA      O   1313      -0.51     15.999   ; qtot 0
; residue 137 ALA rtp ALA  q  0.0
  1316        NH1    137    ALA      N   1314      -0.47     14.007
  1317          H    137    ALA     HN   1315       0.31      1.008
  1318        CT1    137    ALA     CA   1316       0.07     12.011
  1319         HB    137    ALA     HA   1317       0.09      1.008
  1320        CT3    137    ALA     CB   1318      -0.27     12.011
  1321         HA    137    ALA    HB1   1319       0.09      1.008
  1322         HA    137    ALA    HB2   1320       0.09      1.008
  1323         HA    137    ALA    HB3   1321       0.09      1.008
  1324          C    137    ALA      C   1322       0.51     12.011
  1325          O    137    ALA      O   1323      -0.51     15.999   ; qtot 0
; residue 138 CYD rtp CYD  q  0.0
  1326        NH1    138    CYD      N   1324      -0.47     14.007
  1327          H    138    CYD     HN   1325       0.31      1.008
  1328        CT1    138    CYD     CA   1326       0.07     12.011
  1329         HB    138    CYD     HA   1327       0.09      1.008
  1330        CT2    138    CYD     CB   1328       -0.1     12.011	   CT2        0.00  12.011   
  1331        VSc    138    CYD     Vc   1328          0          0	   VSc       -0.11   0.00
  1332         HA    138    CYD    HB1   1329       0.09      1.008	
  1333         HA    138    CYD    HB2   1330       0.09      1.008	    
  1334         SM    138    CYD     SG   1331      -0.08      32.06	   S          0.00  32.06   
  1335        VSs    138    CYD     Vs   1331          0          0	   VSs       -0.23   0.00    
  1336        HUD    138    CYD    HUD   1332          0      1.008	   HS         0.16   1.008   
  1337          C    138    CYD      C   1333       0.51     12.011	
  1338          O    138    CYD      O   1334      -0.51     15.999   	
; residue 139 THR rtp THR  q  0.0
  1339        NH1    139    THR      N   1335      -0.47     14.007
  1340          H    139    THR     HN   1336       0.31      1.008
  1341        CT1    139    THR     CA   1337       0.07     12.011
  1342         HB    139    THR     HA   1338       0.09      1.008
  1343        CT1    139    THR     CB   1339       0.14     12.011
  1344         HA    139    THR     HB   1340       0.09      1.008
  1345        OH1    139    THR    OG1   1341      -0.66     15.999
  1346          H    139    THR    HG1   1342       0.43      1.008
  1347        CT3    139    THR    CG2   1343      -0.27     12.011
  1348         HA    139    THR   HG21   1344       0.09      1.008
  1349         HA    139    THR   HG22   1345       0.09      1.008
  1350         HA    139    THR   HG23   1346       0.09      1.008
  1351          C    139    THR      C   1347       0.51     12.011
  1352          O    139    THR      O   1348      -0.51     15.999   ; qtot 0
; residue 140 SER rtp SER  q  0.0
  1353        NH1    140    SER      N   1349      -0.47     14.007
  1354          H    140    SER     HN   1350       0.31      1.008
  1355        CT1    140    SER     CA   1351       0.07     12.011
  1356         HB    140    SER     HA   1352       0.09      1.008
  1357        CT2    140    SER     CB   1353       0.05     12.011
  1358         HA    140    SER    HB1   1354       0.09      1.008
  1359         HA    140    SER    HB2   1355       0.09      1.008
  1360        OH1    140    SER     OG   1356      -0.66     15.999
  1361          H    140    SER    HG1   1357       0.43      1.008
  1362          C    140    SER      C   1358       0.51     12.011
  1363          O    140    SER      O   1359      -0.51     15.999   ; qtot 0
; residue 141 ASN rtp ASN  q  0.0
  1364        NH1    141    ASN      N   1360      -0.47     14.007
  1365          H    141    ASN     HN   1361       0.31      1.008
  1366        CT1    141    ASN     CA   1362       0.07     12.011
  1367         HB    141    ASN     HA   1363       0.09      1.008
  1368        CT2    141    ASN     CB   1364      -0.18     12.011
  1369         HA    141    ASN    HB1   1365       0.09      1.008
  1370         HA    141    ASN    HB2   1366       0.09      1.008
  1371         CC    141    ASN     CG   1367       0.55     12.011
  1372          O    141    ASN    OD1   1368      -0.55     15.999
  1373        NH2    141    ASN    ND2   1369      -0.62     14.007
  1374          H    141    ASN   HD21   1370       0.32      1.008
  1375          H    141    ASN   HD22   1371        0.3      1.008
  1376          C    141    ASN      C   1372       0.51     12.011
  1377          O    141    ASN      O   1373      -0.51     15.999   ; qtot 0
; residue 142 GLY rtp GLY  q  0.0
  1378        NH1    142    GLY      N   1374      -0.47     14.007
  1379          H    142    GLY     HN   1375       0.31      1.008
  1380        CT2    142    GLY     CA   1376      -0.02     12.011
  1381         HB    142    GLY    HA1   1377       0.09      1.008
  1382         HB    142    GLY    HA2   1378       0.09      1.008
  1383          C    142    GLY      C   1379       0.51     12.011
  1384          O    142    GLY      O   1380      -0.51     15.999   ; qtot 0
; residue 143 TRP rtp TRP  q  0.0
  1385        NH1    143    TRP      N   1381      -0.47     14.007
  1386          H    143    TRP     HN   1382       0.31      1.008
  1387        CT1    143    TRP     CA   1383       0.07     12.011
  1388         HB    143    TRP     HA   1384       0.09      1.008
  1389        CT2    143    TRP     CB   1385      -0.18     12.011
  1390         HA    143    TRP    HB1   1386       0.09      1.008
  1391         HA    143    TRP    HB2   1387       0.09      1.008
  1392         CY    143    TRP     CG   1388      -0.03     12.011
  1393         CA    143    TRP    CD1   1389      0.035     12.011
  1394         HP    143    TRP    HD1   1390      0.115      1.008
  1395         NY    143    TRP    NE1   1391      -0.61     14.007
  1396          H    143    TRP    HE1   1392       0.38      1.008
  1397        CPT    143    TRP    CE2   1393       0.13     12.011
  1398        CPT    143    TRP    CD2   1394      -0.02     12.011
  1399         CA    143    TRP    CE3   1395     -0.115     12.011
  1400         HP    143    TRP    HE3   1396      0.115      1.008
  1401         CA    143    TRP    CZ3   1397     -0.115     12.011
  1402         HP    143    TRP    HZ3   1398      0.115      1.008
  1403         CA    143    TRP    CZ2   1399     -0.115     12.011
  1404         HP    143    TRP    HZ2   1400      0.115      1.008
  1405         CA    143    TRP    CH2   1401     -0.115     12.011
  1406         HP    143    TRP    HH2   1402      0.115      1.008
  1407          C    143    TRP      C   1403       0.51     12.011
  1408          O    143    TRP      O   1404      -0.51     15.999   ; qtot 0
; residue 144 GLY rtp GLY  q  0.0
  1409        NH1    144    GLY      N   1405      -0.47     14.007
  1410          H    144    GLY     HN   1406       0.31      1.008
  1411        CT2    144    GLY     CA   1407      -0.02     12.011
  1412         HB    144    GLY    HA1   1408       0.09      1.008
  1413         HB    144    GLY    HA2   1409       0.09      1.008
  1414          C    144    GLY      C   1410       0.51     12.011
  1415          O    144    GLY      O   1411      -0.51     15.999   ; qtot 0
; residue 145 VAL rtp VAL  q  0.0
  1416        NH1    145    VAL      N   1412      -0.47     14.007
  1417          H    145    VAL     HN   1413       0.31      1.008
  1418        CT1    145    VAL     CA   1414       0.07     12.011
  1419         HB    145    VAL     HA   1415       0.09      1.008
  1420        CT1    145    VAL     CB   1416      -0.09     12.011
  1421         HA    145    VAL     HB   1417       0.09      1.008
  1422        CT3    145    VAL    CG1   1418      -0.27     12.011
  1423         HA    145    VAL   HG11   1419       0.09      1.008
  1424         HA    145    VAL   HG12   1420       0.09      1.008
  1425         HA    145    VAL   HG13   1421       0.09      1.008
  1426        CT3    145    VAL    CG2   1422      -0.27     12.011
  1427         HA    145    VAL   HG21   1423       0.09      1.008
  1428         HA    145    VAL   HG22   1424       0.09      1.008
  1429         HA    145    VAL   HG23   1425       0.09      1.008
  1430          C    145    VAL      C   1426       0.51     12.011
  1431          O    145    VAL      O   1427      -0.51     15.999   ; qtot 0
; residue 146 THR rtp THR  q  0.0
  1432        NH1    146    THR      N   1428      -0.47     14.007
  1433          H    146    THR     HN   1429       0.31      1.008
  1434        CT1    146    THR     CA   1430       0.07     12.011
  1435         HB    146    THR     HA   1431       0.09      1.008
  1436        CT1    146    THR     CB   1432       0.14     12.011
  1437         HA    146    THR     HB   1433       0.09      1.008
  1438        OH1    146    THR    OG1   1434      -0.66     15.999
  1439          H    146    THR    HG1   1435       0.43      1.008
  1440        CT3    146    THR    CG2   1436      -0.27     12.011
  1441         HA    146    THR   HG21   1437       0.09      1.008
  1442         HA    146    THR   HG22   1438       0.09      1.008
  1443         HA    146    THR   HG23   1439       0.09      1.008
  1444          C    146    THR      C   1440       0.51     12.011
  1445          O    146    THR      O   1441      -0.51     15.999   ; qtot 0
; residue 147 ASP rtp ASP  q -1.0
  1446        NH1    147    ASP      N   1442      -0.47     14.007
  1447          H    147    ASP     HN   1443       0.31      1.008
  1448        CT1    147    ASP     CA   1444       0.07     12.011
  1449         HB    147    ASP     HA   1445       0.09      1.008
  1450        CT2    147    ASP     CB   1446      -0.28     12.011
  1451         HA    147    ASP    HB1   1447       0.09      1.008
  1452         HA    147    ASP    HB2   1448       0.09      1.008
  1453         CC    147    ASP     CG   1449       0.62     12.011
  1454         OC    147    ASP    OD1   1450      -0.76     15.999
  1455         OC    147    ASP    OD2   1451      -0.76     15.999
  1456          C    147    ASP      C   1452       0.51     12.011
  1457          O    147    ASP      O   1453      -0.51     15.999   ; qtot -1
; residue 148 CYS rtp CYS2 q  0.0
  1458        NH1    148    CYS      N   1454      -0.47     14.007
  1459          H    148    CYS     HN   1455       0.31      1.008
  1460        CT1    148    CYS     CA   1456       0.07     12.011
  1461         HB    148    CYS     HA   1457       0.09      1.008
  1462        CT2    148    CYS     CB   1458       -0.1     12.011
  1463         HA    148    CYS    HB1   1459       0.09      1.008
  1464         HA    148    CYS    HB2   1460       0.09      1.008
  1465         SM    148    CYS     SG   1461      -0.08      32.06
  1466          C    148    CYS      C   1462       0.51     12.011
  1467          O    148    CYS      O   1463      -0.51     15.999   ; qtot -1
; residue 149 LYS rtp LYS  q +1.0
  1468        NH1    149    LYS      N   1464      -0.47     14.007
  1469          H    149    LYS     HN   1465       0.31      1.008
  1470        CT1    149    LYS     CA   1466       0.07     12.011
  1471         HB    149    LYS     HA   1467       0.09      1.008
  1472        CT2    149    LYS     CB   1468      -0.18     12.011
  1473         HA    149    LYS    HB1   1469       0.09      1.008
  1474         HA    149    LYS    HB2   1470       0.09      1.008
  1475        CT2    149    LYS     CG   1471      -0.18     12.011
  1476         HA    149    LYS    HG1   1472       0.09      1.008
  1477         HA    149    LYS    HG2   1473       0.09      1.008
  1478        CT2    149    LYS     CD   1474      -0.18     12.011
  1479         HA    149    LYS    HD1   1475       0.09      1.008
  1480         HA    149    LYS    HD2   1476       0.09      1.008
  1481        CT2    149    LYS     CE   1477       0.21     12.011
  1482         HA    149    LYS    HE1   1478       0.05      1.008
  1483         HA    149    LYS    HE2   1479       0.05      1.008
  1484        NH3    149    LYS     NZ   1480       -0.3     14.007
  1485         HC    149    LYS    HZ1   1481       0.33      1.008
  1486         HC    149    LYS    HZ2   1482       0.33      1.008
  1487         HC    149    LYS    HZ3   1483       0.33      1.008
  1488          C    149    LYS      C   1484       0.51     12.011
  1489          O    149    LYS      O   1485      -0.51     15.999   ; qtot 0
; residue 150 HSP rtp HSP  q +1.0
  1490        NH1    150    HSP      N   1486      -0.47     14.007
  1491          H    150    HSP     HN   1487       0.31      1.008
  1492        CT1    150    HSP     CA   1488       0.07     12.011
  1493         HB    150    HSP     HA   1489       0.09      1.008
  1494        CT2    150    HSP     CB   1490      -0.05     12.011
  1495         HA    150    HSP    HB1   1491       0.09      1.008
  1496         HA    150    HSP    HB2   1492       0.09      1.008
  1497       CPH1    150    HSP    CD2   1493       0.19     12.011
  1498        HR1    150    HSP    HD2   1494       0.13      1.008
  1499       CPH1    150    HSP     CG   1495       0.19     12.011
  1500        NR3    150    HSP    NE2   1496      -0.51     14.007
  1501          H    150    HSP    HE2   1497       0.44      1.008
  1502        NR3    150    HSP    ND1   1498      -0.51     14.007
  1503          H    150    HSP    HD1   1499       0.44      1.008
  1504       CPH2    150    HSP    CE1   1500       0.32     12.011
  1505        HR2    150    HSP    HE1   1501       0.18      1.008
  1506          C    150    HSP      C   1502       0.51     12.011
  1507          O    150    HSP      O   1503      -0.51     15.999   ; qtot 1
; residue 151 THR rtp THR  q  0.0
  1508        NH1    151    THR      N   1504      -0.47     14.007
  1509          H    151    THR     HN   1505       0.31      1.008
  1510        CT1    151    THR     CA   1506       0.07     12.011
  1511         HB    151    THR     HA   1507       0.09      1.008
  1512        CT1    151    THR     CB   1508       0.14     12.011
  1513         HA    151    THR     HB   1509       0.09      1.008
  1514        OH1    151    THR    OG1   1510      -0.66     15.999
  1515          H    151    THR    HG1   1511       0.43      1.008
  1516        CT3    151    THR    CG2   1512      -0.27     12.011
  1517         HA    151    THR   HG21   1513       0.09      1.008
  1518         HA    151    THR   HG22   1514       0.09      1.008
  1519         HA    151    THR   HG23   1515       0.09      1.008
  1520          C    151    THR      C   1516       0.51     12.011
  1521          O    151    THR      O   1517      -0.51     15.999   ; qtot 1
; residue 152 GLU rtp GLU  q -1.0
  1522        NH1    152    GLU      N   1518      -0.47     14.007
  1523          H    152    GLU     HN   1519       0.31      1.008
  1524        CT1    152    GLU     CA   1520       0.07     12.011
  1525         HB    152    GLU     HA   1521       0.09      1.008
  1526        CT2    152    GLU     CB   1522      -0.18     12.011
  1527         HA    152    GLU    HB1   1523       0.09      1.008
  1528         HA    152    GLU    HB2   1524       0.09      1.008
  1529        CT2    152    GLU     CG   1525      -0.28     12.011
  1530         HA    152    GLU    HG1   1526       0.09      1.008
  1531         HA    152    GLU    HG2   1527       0.09      1.008
  1532         CC    152    GLU     CD   1528       0.62     12.011
  1533         OC    152    GLU    OE1   1529      -0.76     15.999
  1534         OC    152    GLU    OE2   1530      -0.76     15.999
  1535          C    152    GLU      C   1531       0.51     12.011
  1536          O    152    GLU      O   1532      -0.51     15.999   ; qtot 0
; residue 153 ASP rtp ASP  q -1.0
  1537        NH1    153    ASP      N   1533      -0.47     14.007
  1538          H    153    ASP     HN   1534       0.31      1.008
  1539        CT1    153    ASP     CA   1535       0.07     12.011
  1540         HB    153    ASP     HA   1536       0.09      1.008
  1541        CT2    153    ASP     CB   1537      -0.28     12.011
  1542         HA    153    ASP    HB1   1538       0.09      1.008
  1543         HA    153    ASP    HB2   1539       0.09      1.008
  1544         CC    153    ASP     CG   1540       0.62     12.011
  1545         OC    153    ASP    OD1   1541      -0.76     15.999
  1546         OC    153    ASP    OD2   1542      -0.76     15.999
  1547          C    153    ASP      C   1543       0.51     12.011
  1548          O    153    ASP      O   1544      -0.51     15.999   ; qtot -1
; residue 154 VAL rtp VAL  q  0.0
  1549        NH1    154    VAL      N   1545      -0.47     14.007
  1550          H    154    VAL     HN   1546       0.31      1.008
  1551        CT1    154    VAL     CA   1547       0.07     12.011
  1552         HB    154    VAL     HA   1548       0.09      1.008
  1553        CT1    154    VAL     CB   1549      -0.09     12.011
  1554         HA    154    VAL     HB   1550       0.09      1.008
  1555        CT3    154    VAL    CG1   1551      -0.27     12.011
  1556         HA    154    VAL   HG11   1552       0.09      1.008
  1557         HA    154    VAL   HG12   1553       0.09      1.008
  1558         HA    154    VAL   HG13   1554       0.09      1.008
  1559        CT3    154    VAL    CG2   1555      -0.27     12.011
  1560         HA    154    VAL   HG21   1556       0.09      1.008
  1561         HA    154    VAL   HG22   1557       0.09      1.008
  1562         HA    154    VAL   HG23   1558       0.09      1.008
  1563          C    154    VAL      C   1559       0.51     12.011
  1564          O    154    VAL      O   1560      -0.51     15.999   ; qtot -1
; residue 155 GLY rtp GLY  q  0.0
  1565        NH1    155    GLY      N   1561      -0.47     14.007
  1566          H    155    GLY     HN   1562       0.31      1.008
  1567        CT2    155    GLY     CA   1563      -0.02     12.011
  1568         HB    155    GLY    HA1   1564       0.09      1.008
  1569         HB    155    GLY    HA2   1565       0.09      1.008
  1570          C    155    GLY      C   1566       0.51     12.011
  1571          O    155    GLY      O   1567      -0.51     15.999   ; qtot -1
; residue 156 VAL rtp VAL  q  0.0
  1572        NH1    156    VAL      N   1568      -0.47     14.007
  1573          H    156    VAL     HN   1569       0.31      1.008
  1574        CT1    156    VAL     CA   1570       0.07     12.011
  1575         HB    156    VAL     HA   1571       0.09      1.008
  1576        CT1    156    VAL     CB   1572      -0.09     12.011
  1577         HA    156    VAL     HB   1573       0.09      1.008
  1578        CT3    156    VAL    CG1   1574      -0.27     12.011
  1579         HA    156    VAL   HG11   1575       0.09      1.008
  1580         HA    156    VAL   HG12   1576       0.09      1.008
  1581         HA    156    VAL   HG13   1577       0.09      1.008
  1582        CT3    156    VAL    CG2   1578      -0.27     12.011
  1583         HA    156    VAL   HG21   1579       0.09      1.008
  1584         HA    156    VAL   HG22   1580       0.09      1.008
  1585         HA    156    VAL   HG23   1581       0.09      1.008
  1586          C    156    VAL      C   1582       0.51     12.011
  1587          O    156    VAL      O   1583      -0.51     15.999   ; qtot -1
; residue 157 VAL rtp VAL  q  0.0
  1588        NH1    157    VAL      N   1584      -0.47     14.007
  1589          H    157    VAL     HN   1585       0.31      1.008
  1590        CT1    157    VAL     CA   1586       0.07     12.011
  1591         HB    157    VAL     HA   1587       0.09      1.008
  1592        CT1    157    VAL     CB   1588      -0.09     12.011
  1593         HA    157    VAL     HB   1589       0.09      1.008
  1594        CT3    157    VAL    CG1   1590      -0.27     12.011
  1595         HA    157    VAL   HG11   1591       0.09      1.008
  1596         HA    157    VAL   HG12   1592       0.09      1.008
  1597         HA    157    VAL   HG13   1593       0.09      1.008
  1598        CT3    157    VAL    CG2   1594      -0.27     12.011
  1599         HA    157    VAL   HG21   1595       0.09      1.008
  1600         HA    157    VAL   HG22   1596       0.09      1.008
  1601         HA    157    VAL   HG23   1597       0.09      1.008
  1602          C    157    VAL      C   1598       0.51     12.011
  1603          O    157    VAL      O   1599      -0.51     15.999   ; qtot -1
; residue 158 CYS rtp CYS2 q  0.0
  1604        NH1    158    CYS      N   1600      -0.47     14.007
  1605          H    158    CYS     HN   1601       0.31      1.008
  1606        CT1    158    CYS     CA   1602       0.07     12.011
  1607         HB    158    CYS     HA   1603       0.09      1.008
  1608        CT2    158    CYS     CB   1604       -0.1     12.011
  1609         HA    158    CYS    HB1   1605       0.09      1.008
  1610         HA    158    CYS    HB2   1606       0.09      1.008
  1611         SM    158    CYS     SG   1607      -0.08      32.06
  1612          C    158    CYS      C   1608       0.51     12.011
  1613          O    158    CYS      O   1609      -0.51     15.999   ; qtot -1
; residue 159 SER rtp SER  q  0.0
  1614        NH1    159    SER      N   1610      -0.47     14.007
  1615          H    159    SER     HN   1611       0.31      1.008
  1616        CT1    159    SER     CA   1612       0.07     12.011
  1617         HB    159    SER     HA   1613       0.09      1.008
  1618        CT2    159    SER     CB   1614       0.05     12.011
  1619         HA    159    SER    HB1   1615       0.09      1.008
  1620         HA    159    SER    HB2   1616       0.09      1.008
  1621        OH1    159    SER     OG   1617      -0.66     15.999
  1622          H    159    SER    HG1   1618       0.43      1.008
  1623          C    159    SER      C   1619       0.51     12.011
  1624          O    159    SER      O   1620      -0.51     15.999   ; qtot -1
; residue 160 ASP rtp ASP  q -1.0
  1625        NH1    160    ASP      N   1621      -0.47     14.007
  1626          H    160    ASP     HN   1622       0.31      1.008
  1627        CT1    160    ASP     CA   1623       0.07     12.011
  1628         HB    160    ASP     HA   1624       0.09      1.008
  1629        CT2    160    ASP     CB   1625      -0.28     12.011
  1630         HA    160    ASP    HB1   1626       0.09      1.008
  1631         HA    160    ASP    HB2   1627       0.09      1.008
  1632         CC    160    ASP     CG   1628       0.62     12.011
  1633         OC    160    ASP    OD1   1629      -0.76     15.999
  1634         OC    160    ASP    OD2   1630      -0.76     15.999
  1635          C    160    ASP      C   1631       0.51     12.011
  1636          O    160    ASP      O   1632      -0.51     15.999   ; qtot -2
; residue 161 LYS rtp LYS  q +1.0
  1637        NH1    161    LYS      N   1633      -0.47     14.007
  1638          H    161    LYS     HN   1634       0.31      1.008
  1639        CT1    161    LYS     CA   1635       0.07     12.011
  1640         HB    161    LYS     HA   1636       0.09      1.008
  1641        CT2    161    LYS     CB   1637      -0.18     12.011
  1642         HA    161    LYS    HB1   1638       0.09      1.008
  1643         HA    161    LYS    HB2   1639       0.09      1.008
  1644        CT2    161    LYS     CG   1640      -0.18     12.011
  1645         HA    161    LYS    HG1   1641       0.09      1.008
  1646         HA    161    LYS    HG2   1642       0.09      1.008
  1647        CT2    161    LYS     CD   1643      -0.18     12.011
  1648         HA    161    LYS    HD1   1644       0.09      1.008
  1649         HA    161    LYS    HD2   1645       0.09      1.008
  1650        CT2    161    LYS     CE   1646       0.21     12.011
  1651         HA    161    LYS    HE1   1647       0.05      1.008
  1652         HA    161    LYS    HE2   1648       0.05      1.008
  1653        NH3    161    LYS     NZ   1649       -0.3     14.007
  1654         HC    161    LYS    HZ1   1650       0.33      1.008
  1655         HC    161    LYS    HZ2   1651       0.33      1.008
  1656         HC    161    LYS    HZ3   1652       0.33      1.008
  1657          C    161    LYS      C   1653       0.51     12.011
  1658          O    161    LYS      O   1654      -0.51     15.999   ; qtot -1
; residue 162 ARG rtp ARG  q +1.0
  1659        NH1    162    ARG      N   1655      -0.47     14.007
  1660          H    162    ARG     HN   1656       0.31      1.008
  1661        CT1    162    ARG     CA   1657       0.07     12.011
  1662         HB    162    ARG     HA   1658       0.09      1.008
  1663        CT2    162    ARG     CB   1659      -0.18     12.011
  1664         HA    162    ARG    HB1   1660       0.09      1.008
  1665         HA    162    ARG    HB2   1661       0.09      1.008
  1666        CT2    162    ARG     CG   1662      -0.18     12.011
  1667         HA    162    ARG    HG1   1663       0.09      1.008
  1668         HA    162    ARG    HG2   1664       0.09      1.008
  1669        CT2    162    ARG     CD   1665        0.2     12.011
  1670         HA    162    ARG    HD1   1666       0.09      1.008
  1671         HA    162    ARG    HD2   1667       0.09      1.008
  1672        NC2    162    ARG     NE   1668       -0.7     14.007
  1673         HC    162    ARG     HE   1669       0.44      1.008
  1674          C    162    ARG     CZ   1670       0.64     12.011
  1675        NC2    162    ARG    NH1   1671       -0.8     14.007
  1676         HC    162    ARG   HH11   1672       0.46      1.008
  1677         HC    162    ARG   HH12   1673       0.46      1.008
  1678        NC2    162    ARG    NH2   1674       -0.8     14.007
  1679         HC    162    ARG   HH21   1675       0.46      1.008
  1680         HC    162    ARG   HH22   1676       0.46      1.008
  1681          C    162    ARG      C   1677       0.51     12.011
  1682          O    162    ARG      O   1678      -0.51     15.999   ; qtot 0
; residue 163 ILE rtp ILE  q  0.0
  1683        NH1    163    ILE      N   1679      -0.47     14.007
  1684          H    163    ILE     HN   1680       0.31      1.008
  1685        CT1    163    ILE     CA   1681       0.07     12.011
  1686         HB    163    ILE     HA   1682       0.09      1.008
  1687        CT1    163    ILE     CB   1683      -0.09     12.011
  1688         HA    163    ILE     HB   1684       0.09      1.008
  1689        CT3    163    ILE    CG2   1685      -0.27     12.011
  1690         HA    163    ILE   HG21   1686       0.09      1.008
  1691         HA    163    ILE   HG22   1687       0.09      1.008
  1692         HA    163    ILE   HG23   1688       0.09      1.008
  1693        CT2    163    ILE    CG1   1689      -0.18     12.011
  1694         HA    163    ILE   HG11   1690       0.09      1.008
  1695         HA    163    ILE   HG12   1691       0.09      1.008
  1696        CT3    163    ILE     CD   1692      -0.27     12.011
  1697         HA    163    ILE    HD1   1693       0.09      1.008
  1698         HA    163    ILE    HD2   1694       0.09      1.008
  1699         HA    163    ILE    HD3   1695       0.09      1.008
  1700          C    163    ILE      C   1696       0.51     12.011
  1701          O    163    ILE      O   1697      -0.51     15.999   ; qtot 0
; residue 164 PRO rtp PRO  q  0.0
  1702          N    164    PRO      N   1698      -0.29     14.007
  1703        CP3    164    PRO     CD   1699          0     12.011
  1704         HA    164    PRO    HD1   1700       0.09      1.008
  1705         HA    164    PRO    HD2   1701       0.09      1.008
  1706        CP1    164    PRO     CA   1702       0.02     12.011
  1707         HB    164    PRO     HA   1703       0.09      1.008
  1708        CP2    164    PRO     CB   1704      -0.18     12.011
  1709         HA    164    PRO    HB1   1705       0.09      1.008
  1710         HA    164    PRO    HB2   1706       0.09      1.008
  1711        CP2    164    PRO     CG   1707      -0.18     12.011
  1712         HA    164    PRO    HG1   1708       0.09      1.008
  1713         HA    164    PRO    HG2   1709       0.09      1.008
  1714          C    164    PRO      C   1710       0.51     12.011
  1715          O    164    PRO      O   1711      -0.51     15.999   ; qtot 0
; residue 165 GLY rtp GLY  q -1.0
  1716        NH1    165    GLY      N   1712      -0.47     14.007
  1717          H    165    GLY     HN   1713       0.31      1.008
  1718        CT2    165    GLY     CA   1714      -0.02     12.011
  1719         HB    165    GLY    HA1   1715       0.09      1.008
  1720         HB    165    GLY    HA2   1716       0.09      1.008
  1721         CC    165    GLY      C   1717       0.34     12.011
  1722         OC    165    GLY    OT1   1718      -0.67    15.9994
  1723         OC    165    GLY    OT2   1719      -0.67    15.9994   ; qtot -1

[ bonds ]
;  ai    aj funct            c0            c1            c2            c3
    1     2     1 
    1     3     1 
    1     4     1 
    1     7     1 
    4     5     1 
    4     6     1 
    4    12     1 
    7     8     1 
    7     9     1 
    7    15     1 
    9    10     1 
    9    11     1 
    9    12     1 
   12    13     1 
   12    14     1 
   15    16     1 
   15    17     1 
   17    18     1 
   17    19     1 
   19    20     1 
   19    21     1 
   19    25     1 
   21    22     1 
   21    23     1 
   21    24     1 
   25    26     1 
   25    27     1 
   27    28     1 
   27    29     1 
   29    30     1 
   29    31     1 
   29    39     1 
   31    32     1 
   31    33     1 
   31    34     1 
   34    35     1 
   34    36     1 
   36    37     1 
   36    38     1 
   39    40     1 
   39    41     1 
   41    42     1 
   41    43     1 
   43    44     1 
   43    45     1 
   43    55     1 
   45    46     1 
   45    47     1 
   45    51     1 
   47    48     1 
   47    49     1 
   47    50     1 
   51    52     1 
   51    53     1 
   51    54     1 
   55    56     1 
   55    57     1 
   57    58     1 
   57    59     1 
   59    60     1 
   59    61     1 
   59    65     1 
   61    62     1 
   61    63     1 
   61    64     1 
   65    66     1 
   65    67     1 
   67    68     1 
   67    69     1 
   69    70     1 
   69    71     1 
   69    87     1 
   71    72     1 
   71    73     1 
   71    74     1 
   74    75     1 
   74    76     1 
   74    77     1 
   77    78     1 
   77    79     1 
   77    80     1 
   80    81     1 
   80    82     1 
   80    83     1 
   83    84     1 
   83    85     1 
   83    86     1 
   87    88     1 
   87    89     1 
   89    90     1 
   89    91     1 
   91    92     1 
   91    93     1 
   91   106     1 
   93    94     1 
   93    95     1 
   93    99     1 
   95    96     1 
   95    97     1 
   95    98     1 
   99   100     1 
   99   101     1 
   99   102     1 
  102   103     1 
  102   104     1 
  102   105     1 
  106   107     1 
  106   108     1 
  108   109     1 
  108   110     1 
  110   111     1 
  110   112     1 
  110   123     1 
  112   113     1 
  112   114     1 
  112   115     1 
  115   116     1 
  115   117     1 
  115   118     1 
  118   119     1 
  118   120     1 
  120   121     1 
  120   122     1 
  123   124     1 
  123   125     1 
  125   126     1 
  125   127     1 
  127   128     1 
  127   129     1 
  127   142     1 
  129   130     1 
  129   131     1 
  129   132     1 
  132   133     1 
  132   134     1 
  132   138     1 
  134   135     1 
  134   136     1 
  134   137     1 
  138   139     1 
  138   140     1 
  138   141     1 
  142   143     1 
  142   144     1 
  144   145     1 
  144   146     1 
  146   147     1 
  146   148     1 
  146   166     1 
  148   149     1 
  148   150     1 
  148   151     1 
  151   152     1 
  151   153     1 
  151   154     1 
  154   155     1 
  154   156     1 
  154   157     1 
  157   158     1 
  157   159     1 
  159   160     1 
  159   163     1 
  160   161     1 
  160   162     1 
  163   164     1 
  163   165     1 
  166   167     1 
  166   168     1 
  168   169     1 
  168   170     1 
  170   171     1 
  170   172     1 
  170   185     1 
  172   173     1 
  172   174     1 
  172   175     1 
  175   176     1 
  175   177     1 
  175   181     1 
  177   178     1 
  177   179     1 
  177   180     1 
  181   182     1 
  181   183     1 
  181   184     1 
  185   186     1 
  185   187     1 
  187   188     1 
  187   189     1 
  189   190     1 
  189   191     1 
  189   195     1 
  191   192     1 
  191   193     1 
  191   194     1 
  195   196     1 
  195   197     1 
  197   198     1 
  197   199     1 
  199   200     1 
  199   201     1 
  199   202     1 
  202   203     1 
  202   204     1 
  204   205     1 
  204   206     1 
  206   207     1 
  206   208     1 
  206   219     1 
  208   209     1 
  208   210     1 
  208   211     1 
  211   212     1 
  211   213     1 
  211   214     1 
  214   215     1 
  214   216     1 
  216   217     1 
  216   218     1 
  219   220     1 
  219   221     1 
  221   222     1 
  221   223     1 
  223   224     1 
  223   225     1 
  223   241     1 
  225   226     1 
  225   227     1 
  225   228     1 
  228   229     1 
  228   230     1 
  228   231     1 
  231   232     1 
  231   233     1 
  231   234     1 
  234   235     1 
  234   236     1 
  234   237     1 
  237   238     1 
  237   239     1 
  237   240     1 
  241   242     1 
  241   243     1 
  243   244     1 
  243   245     1 
  245   246     1 
  245   247     1 
  245   265     1 
  247   248     1 
  247   249     1 
  247   250     1 
  250   251     1 
  250   252     1 
  250   253     1 
  253   254     1 
  253   255     1 
  253   256     1 
  256   257     1 
  256   258     1 
  258   259     1 
  258   262     1 
  259   260     1 
  259   261     1 
  262   263     1 
  262   264     1 
  265   266     1 
  265   267     1 
  267   268     1 
  267   269     1 
  269   270     1 
  269   271     1 
  269   287     1 
  271   272     1 
  271   273     1 
  271   274     1 
  274   275     1 
  274   276     1 
  274   277     1 
  277   278     1 
  277   279     1 
  277   280     1 
  280   281     1 
  280   282     1 
  280   283     1 
  283   284     1 
  283   285     1 
  283   286     1 
  287   288     1 
  287   289     1 
  289   290     1 
  289   291     1 
  291   292     1 
  291   293     1 
  291   304     1 
  293   294     1 
  293   295     1 
  293   297     1 
  296   297     1 
  296   298     1 
  297   302     1 
  298   299     1 
  298   300     1 
  300   301     1 
  300   302     1 
  302   303     1 
  304   305     1 
  304   306     1 
  306   307     1 
  306   308     1 
  308   309     1 
  308   310     1 
  308   315     1 
  310   311     1 
  310   312     1 
  310   313     1 
  313   314     1 
  315   316     1 
  315   317     1 
  317   318     1 
  317   319     1 
  319   320     1 
  319   321     1 
  319   330     1 
  321   322     1 
  321   323     1 
  321   324     1 
  324   325     1 
  324   326     1 
  324   327     1 
  327   328     1 
  327   329     1 
  330   331     1 
  330   332     1 
  332   333     1 
  332   334     1 
  334   335     1 
  334   336     1 
  334   337     1 
  337   338     1 
  337   339     1 
  339   340     1 
  339   341     1 
  341   342     1 
  341   343     1 
  341   361     1 
  343   344     1 
  343   345     1 
  343   346     1 
  346   347     1 
  346   348     1 
  346   349     1 
  349   350     1 
  349   351     1 
  349   352     1 
  352   353     1 
  352   354     1 
  354   355     1 
  354   358     1 
  355   356     1 
  355   357     1 
  358   359     1 
  358   360     1 
  361   362     1 
  361   363     1 
  363   364     1 
  363   365     1 
  365   366     1 
  365   367     1 
  365   377     1 
  367   368     1 
  367   369     1 
  367   373     1 
  369   370     1 
  369   371     1 
  369   372     1 
  373   374     1 
  373   375     1 
  373   376     1 
  377   378     1 
  377   379     1 
  379   380     1 
  379   381     1 
  381   382     1 
  381   383     1 
  381   392     1 
  383   384     1 
  383   385     1 
  383   386     1 
  386   387     1 
  386   388     1 
  386   389     1 
  389   390     1 
  389   391     1 
  392   393     1 
  392   394     1 
  394   395     1 
  394   396     1 
  396   397     1 
  396   398     1 
  396   408     1 
  398   399     1 
  398   400     1 
  398   404     1 
  400   401     1 
  400   402     1 
  400   403     1 
  404   405     1 
  404   406     1 
  404   407     1 
  408   409     1 
  408   410     1 
  410   411     1 
  410   412     1 
  412   413     1 
  412   414     1 
  412   429     1 
  414   415     1 
  414   416     1 
  414   417     1 
  417   418     1 
  417   425     1 
  418   419     1 
  418   420     1 
  420   421     1 
  420   422     1 
  422   423     1 
  422   427     1 
  423   424     1 
  425   426     1 
  425   427     1 
  427   428     1 
  429   430     1 
  429   431     1 
  431   432     1 
  431   433     1 
  433   434     1 
  433   435     1 
  433   450     1 
  435   436     1 
  435   437     1 
  435   438     1 
  438   439     1 
  438   446     1 
  439   440     1 
  439   441     1 
  441   442     1 
  441   443     1 
  443   444     1 
  443   448     1 
  444   445     1 
  446   447     1 
  446   448     1 
  448   449     1 
  450   451     1 
  450   452     1 
  452   453     1 
  452   454     1 
  454   455     1 
  454   456     1 
  454   462     1 
  456   457     1 
  456   458     1 
  456   459     1 
  459   460     1 
  459   461     1 
  462   463     1 
  462   464     1 
  464   465     1 
  464   466     1 
  466   467     1 
  466   468     1 
  466   469     1 
  469   470     1 
  469   471     1 
  471   472     1 
  471   473     1 
  473   474     1 
  473   475     1 
  473   486     1 
  475   476     1 
  475   477     1 
  475   478     1 
  478   479     1 
  478   480     1 
  478   481     1 
  481   482     1 
  481   483     1 
  483   484     1 
  483   485     1 
  486   487     1 
  486   488     1 
  488   489     1 
  488   490     1 
  490   491     1 
  490   492     1 
  490   510     1 
  492   493     1 
  492   494     1 
  492   495     1 
  495   496     1 
  495   501     1 
  496   497     1 
  496   498     1 
  498   499     1 
  498   500     1 
  500   501     1 
  500   506     1 
  501   502     1 
  502   503     1 
  502   504     1 
  504   505     1 
  504   508     1 
  506   507     1 
  506   508     1 
  508   509     1 
  510   511     1 
  510   512     1 
  512   513     1 
  512   514     1 
  514   515     1 
  514   516     1 
  514   517     1 
  517   518     1 
  517   519     1 
  519   520     1 
  519   521     1 
  521   522     1 
  521   523     1 
  521   531     1 
  523   524     1 
  523   525     1 
  523   527     1 
  525   526     1 
  527   528     1 
  527   529     1 
  527   530     1 
  531   532     1 
  531   533     1 
  533   534     1 
  533   535     1 
  535   536     1 
  535   537     1 
  535   547     1 
  537   538     1 
  537   539     1 
  537   543     1 
  539   540     1 
  539   541     1 
  539   542     1 
  543   544     1 
  543   545     1 
  543   546     1 
  547   548     1 
  547   549     1 
  549   550     1 
  549   551     1 
  551   552     1 
  551   553     1 
  551   557     1 
  553   554     1 
  553   555     1 
  553   556     1 
  556  1465     1 
  557   558     1 
  557   559     1 
  559   560     1 
  559   561     1 
  561   562     1 
  561   563     1 
  561   569     1 
  563   564     1 
  563   565     1 
  563   566     1 
  566   567     1 
  566   568     1 
  569   570     1 
  569   571     1 
  571   572     1 
  571   573     1 
  573   574     1 
  573   575     1 
  573   581     1 
  575   576     1 
  575   577     1 
  575   578     1 
  578   579     1 
  578   580     1 
  581   582     1 
  581   583     1 
  583   584     1 
  583   585     1 
  585   586     1 
  585   587     1 
  585   593     1 
  587   588     1 
  587   589     1 
  587   590     1 
  590   591     1 
  590   592     1 
  593   594     1 
  593   595     1 
  595   596     1 
  595   597     1 
  597   598     1 
  597   599     1 
  597   613     1 
  599   600     1 
  599   601     1 
  599   602     1 
  602   603     1 
  602   609     1 
  603   604     1 
  603   605     1 
  605   606     1 
  605   607     1 
  607   608     1 
  607   611     1 
  609   610     1 
  609   611     1 
  611   612     1 
  613   614     1 
  613   615     1 
  615   616     1 
  615   617     1 
  617   618     1 
  617   619     1 
  617   624     1 
  619   620     1 
  619   621     1 
  619   622     1 
  622   623     1 
  624   625     1 
  624   626     1 
  626   627     1 
  626   628     1 
  628   629     1 
  628   630     1 
  628   643     1 
  630   631     1 
  630   632     1 
  630   636     1 
  632   633     1 
  632   634     1 
  632   635     1 
  636   637     1 
  636   638     1 
  636   639     1 
  639   640     1 
  639   641     1 
  639   642     1 
  643   644     1 
  643   645     1 
  645   646     1 
  645   647     1 
  647   648     1 
  647   649     1 
  647   660     1 
  649   650     1 
  649   651     1 
  649   653     1 
  652   653     1 
  652   654     1 
  653   658     1 
  654   655     1 
  654   656     1 
  656   657     1 
  656   658     1 
  658   659     1 
  660   661     1 
  660   662     1 
  662   663     1 
  662   664     1 
  664   665     1 
  664   666     1 
  664   670     1 
  666   667     1 
  666   668     1 
  666   669     1 
  670   671     1 
  670   672     1 
  672   673     1 
  672   674     1 
  674   675     1 
  674   676     1 
  674   680     1 
  676   677     1 
  676   678     1 
  676   679     1 
  680   681     1 
  680   682     1 
  682   683     1 
  682   684     1 
  684   685     1 
  684   686     1 
  684   697     1 
  686   687     1 
  686   688     1 
  686   690     1 
  689   690     1 
  689   691     1 
  690   695     1 
  691   692     1 
  691   693     1 
  693   694     1 
  693   695     1 
  695   696     1 
  697   698     1 
  697   699     1 
  699   700     1 
  699   701     1 
  701   702     1 
  701   703     1 
  701   713     1 
  703   704     1 
  703   705     1 
  703   709     1 
  705   706     1 
  705   707     1 
  705   708     1 
  709   710     1 
  709   711     1 
  709   712     1 
  713   714     1 
  713   715     1 
  715   716     1 
  715   717     1 
  717   718     1 
  717   719     1 
  717   729     1 
  719   720     1 
  719   721     1 
  719   725     1 
  721   722     1 
  721   723     1 
  721   724     1 
  725   726     1 
  725   727     1 
  725   728     1 
  729   730     1 
  729   731     1 
  731   732     1 
  731   733     1 
  733   734     1 
  733   735     1 
  733   739     1 
  735   736     1 
  735   737     1 
  735   738     1 
  738  1611     1 
  739   740     1 
  739   741     1 
  741   742     1 
  741   743     1 
  743   744     1 
  743   745     1 
  743   763     1 
  745   746     1 
  745   747     1 
  745   748     1 
  748   749     1 
  748   750     1 
  748   751     1 
  751   752     1 
  751   753     1 
  751   754     1 
  754   755     1 
  754   756     1 
  756   757     1 
  756   760     1 
  757   758     1 
  757   759     1 
  760   761     1 
  760   762     1 
  763   764     1 
  763   765     1 
  765   766     1 
  765   767     1 
  767   768     1 
  767   769     1 
  767   778     1 
  769   770     1 
  769   771     1 
  769   772     1 
  772   773     1 
  772   774     1 
  772   775     1 
  775   776     1 
  775   777     1 
  778   779     1 
  778   780     1 
  780   781     1 
  780   782     1 
  782   783     1 
  782   784     1 
  782   797     1 
  784   785     1 
  784   786     1 
  784   787     1 
  787   788     1 
  787   789     1 
  787   793     1 
  789   790     1 
  789   791     1 
  789   792     1 
  793   794     1 
  793   795     1 
  793   796     1 
  797   798     1 
  797   799     1 
  799   800     1 
  799   801     1 
  801   802     1 
  801   803     1 
  801   804     1 
  804   805     1 
  804   806     1 
  806   807     1 
  806   808     1 
  808   809     1 
  808   810     1 
  808   825     1 
  810   811     1 
  810   812     1 
  810   813     1 
  813   814     1 
  813   821     1 
  814   815     1 
  814   816     1 
  816   817     1 
  816   818     1 
  818   819     1 
  818   823     1 
  819   820     1 
  821   822     1 
  821   823     1 
  823   824     1 
  825   826     1 
  825   827     1 
  827   828     1 
  827   829     1 
  829   830     1 
  829   831     1 
  829   841     1 
  831   832     1 
  831   833     1 
  831   837     1 
  833   834     1 
  833   835     1 
  833   836     1 
  837   838     1 
  837   839     1 
  837   840     1 
  841   842     1 
  841   843     1 
  843   844     1 
  843   845     1 
  845   846     1 
  845   847     1 
  845   856     1 
  847   848     1 
  847   849     1 
  847   850     1 
  850   851     1 
  850   852     1 
  850   853     1 
  853   854     1 
  853   855     1 
  856   857     1 
  856   858     1 
  858   859     1 
  858   860     1 
  860   861     1 
  860   862     1 
  860   866     1 
  862   863     1 
  862   864     1 
  862   865     1 
  866   867     1 
  866   868     1 
  868   869     1 
  868   870     1 
  870   871     1 
  870   872     1 
  870   888     1 
  872   873     1 
  872   874     1 
  872   875     1 
  875   876     1 
  875   877     1 
  875   878     1 
  878   879     1 
  878   880     1 
  878   881     1 
  881   882     1 
  881   883     1 
  881   884     1 
  884   885     1 
  884   886     1 
  884   887     1 
  888   889     1 
  888   890     1 
  890   891     1 
  890   892     1 
  892   893     1 
  892   894     1 
  892   899     1 
  894   895     1 
  894   896     1 
  894   897     1 
  897   898     1 
  899   900     1 
  899   901     1 
  901   902     1 
  901   903     1 
  903   904     1 
  903   905     1 
  903   923     1 
  905   906     1 
  905   907     1 
  905   908     1 
  908   909     1 
  908   914     1 
  909   910     1 
  909   911     1 
  911   912     1 
  911   913     1 
  913   914     1 
  913   919     1 
  914   915     1 
  915   916     1 
  915   917     1 
  917   918     1 
  917   921     1 
  919   920     1 
  919   921     1 
  921   922     1 
  923   924     1 
  923   925     1 
  925   926     1 
  925   927     1 
  927   928     1 
  927   929     1 
  927   937     1 
  929   930     1 
  929   931     1 
  929   933     1 
  931   932     1 
  933   934     1 
  933   935     1 
  933   936     1 
  937   938     1 
  937   939     1 
  939   940     1 
  939   941     1 
  941   942     1 
  941   943     1 
  941   947     1 
  943   944     1 
  943   945     1 
  943   946     1 
  947   948     1 
  947   949     1 
  949   950     1 
  949   951     1 
  951   952     1 
  951   953     1 
  951   958     1 
  953   954     1 
  953   955     1 
  953   956     1 
  956   957     1 
  958   959     1 
  958   960     1 
  960   961     1 
  960   962     1 
  962   963     1 
  962   964     1 
  962   969     1 
  964   965     1 
  964   966     1 
  964   967     1 
  967   968     1 
  969   970     1 
  969   971     1 
  971   972     1 
  971   973     1 
  973   974     1 
  973   975     1 
  973   980     1 
  975   976     1 
  975   977     1 
  975   978     1 
  978   979     1 
  980   981     1 
  980   982     1 
  982   983     1 
  982   984     1 
  984   985     1 
  984   986     1 
  984  1001     1 
  986   987     1 
  986   988     1 
  986   989     1 
  989   990     1 
  989   997     1 
  990   991     1 
  990   992     1 
  992   993     1 
  992   994     1 
  994   995     1 
  994   999     1 
  995   996     1 
  997   998     1 
  997   999     1 
  999  1000     1 
 1001  1002     1 
 1001  1003     1 
 1003  1004     1 
 1003  1005     1 
 1005  1006     1 
 1005  1007     1 
 1005  1008     1 
 1008  1009     1 
 1008  1010     1 
 1010  1011     1 
 1010  1012     1 
 1012  1013     1 
 1012  1014     1 
 1012  1030     1 
 1014  1015     1 
 1014  1016     1 
 1014  1017     1 
 1017  1018     1 
 1017  1019     1 
 1017  1020     1 
 1020  1021     1 
 1020  1022     1 
 1020  1023     1 
 1023  1024     1 
 1023  1025     1 
 1023  1026     1 
 1026  1027     1 
 1026  1028     1 
 1026  1029     1 
 1030  1031     1 
 1030  1032     1 
 1032  1033     1 
 1032  1034     1 
 1034  1035     1 
 1034  1036     1 
 1034  1037     1 
 1037  1038     1 
 1037  1039     1 
 1039  1040     1 
 1039  1041     1 
 1041  1042     1 
 1041  1043     1 
 1041  1052     1 
 1043  1044     1 
 1043  1045     1 
 1043  1046     1 
 1046  1047     1 
 1046  1048     1 
 1046  1049     1 
 1049  1050     1 
 1049  1051     1 
 1052  1053     1 
 1052  1054     1 
 1054  1055     1 
 1054  1056     1 
 1056  1057     1 
 1056  1058     1 
 1056  1059     1 
 1059  1060     1 
 1059  1061     1 
 1061  1062     1 
 1061  1065     1 
 1062  1063     1 
 1062  1064     1 
 1062  1070     1 
 1065  1066     1 
 1065  1067     1 
 1065  1073     1 
 1067  1068     1 
 1067  1069     1 
 1067  1070     1 
 1070  1071     1 
 1070  1072     1 
 1073  1074     1 
 1073  1075     1 
 1075  1076     1 
 1075  1077     1 
 1077  1078     1 
 1077  1079     1 
 1077  1092     1 
 1079  1080     1 
 1079  1081     1 
 1079  1085     1 
 1081  1082     1 
 1081  1083     1 
 1081  1084     1 
 1085  1086     1 
 1085  1087     1 
 1085  1088     1 
 1088  1089     1 
 1088  1090     1 
 1088  1091     1 
 1092  1093     1 
 1092  1094     1 
 1094  1095     1 
 1094  1096     1 
 1096  1097     1 
 1096  1098     1 
 1096  1116     1 
 1098  1099     1 
 1098  1100     1 
 1098  1101     1 
 1101  1102     1 
 1101  1107     1 
 1102  1103     1 
 1102  1104     1 
 1104  1105     1 
 1104  1106     1 
 1106  1107     1 
 1106  1112     1 
 1107  1108     1 
 1108  1109     1 
 1108  1110     1 
 1110  1111     1 
 1110  1114     1 
 1112  1113     1 
 1112  1114     1 
 1114  1115     1 
 1116  1117     1 
 1116  1118     1 
 1118  1119     1 
 1118  1120     1 
 1120  1121     1 
 1120  1122     1 
 1120  1135     1 
 1122  1123     1 
 1122  1124     1 
 1122  1125     1 
 1125  1126     1 
 1125  1127     1 
 1125  1131     1 
 1127  1128     1 
 1127  1129     1 
 1127  1130     1 
 1131  1132     1 
 1131  1133     1 
 1131  1134     1 
 1135  1136     1 
 1135  1137     1 
 1137  1138     1 
 1137  1139     1 
 1139  1140     1 
 1139  1141     1 
 1139  1147     1 
 1141  1142     1 
 1141  1143     1 
 1141  1144     1 
 1144  1145     1 
 1144  1146     1 
 1147  1148     1 
 1147  1149     1 
 1149  1150     1 
 1149  1151     1 
 1151  1152     1 
 1151  1153     1 
 1151  1161     1 
 1153  1154     1 
 1153  1155     1 
 1153  1156     1 
 1156  1157     1 
 1156  1158     1 
 1158  1159     1 
 1158  1160     1 
 1161  1162     1 
 1161  1163     1 
 1163  1164     1 
 1163  1165     1 
 1165  1166     1 
 1165  1167     1 
 1165  1180     1 
 1167  1168     1 
 1167  1169     1 
 1167  1170     1 
 1170  1171     1 
 1170  1172     1 
 1170  1176     1 
 1172  1173     1 
 1172  1174     1 
 1172  1175     1 
 1176  1177     1 
 1176  1178     1 
 1176  1179     1 
 1180  1181     1 
 1180  1182     1 
 1182  1183     1 
 1182  1184     1 
 1184  1185     1 
 1184  1186     1 
 1184  1198     1 
 1186  1187     1 
 1186  1188     1 
 1186  1191     1 
 1189  1190     1 
 1189  1191     1 
 1189  1192     1 
 1191  1194     1 
 1192  1193     1 
 1192  1196     1 
 1194  1195     1 
 1194  1196     1 
 1196  1197     1 
 1198  1199     1 
 1198  1200     1 
 1200  1201     1 
 1200  1202     1 
 1202  1203     1 
 1202  1204     1 
 1202  1211     1 
 1204  1206     1 
 1204  1207     1 
 1204  1208     1 
 1208  1210     1 
 1211  1212     1 
 1211  1213     1 
 1213  1214     1 
 1213  1215     1 
 1215  1216     1 
 1215  1217     1 
 1215  1225     1 
 1217  1218     1 
 1217  1219     1 
 1217  1221     1 
 1219  1220     1 
 1221  1222     1 
 1221  1223     1 
 1221  1224     1 
 1225  1226     1 
 1225  1227     1 
 1227  1228     1 
 1227  1229     1 
 1229  1230     1 
 1229  1231     1 
 1229  1232     1 
 1232  1233     1 
 1232  1234     1 
 1234  1235     1 
 1234  1236     1 
 1236  1237     1 
 1236  1238     1 
 1236  1246     1 
 1238  1239     1 
 1238  1240     1 
 1238  1241     1 
 1241  1242     1 
 1241  1243     1 
 1243  1244     1 
 1243  1245     1 
 1246  1247     1 
 1246  1248     1 
 1248  1249     1 
 1248  1250     1 
 1250  1251     1 
 1250  1252     1 
 1250  1261     1 
 1252  1253     1 
 1252  1254     1 
 1252  1255     1 
 1255  1256     1 
 1255  1257     1 
 1255  1258     1 
 1258  1259     1 
 1258  1260     1 
 1261  1262     1 
 1261  1263     1 
 1263  1264     1 
 1263  1265     1 
 1265  1266     1 
 1265  1267     1 
 1265  1271     1 
 1267  1268     1 
 1267  1269     1 
 1267  1270     1 
 1271  1272     1 
 1271  1273     1 
 1273  1274     1 
 1273  1275     1 
 1275  1276     1 
 1275  1277     1 
 1275  1285     1 
 1277  1278     1 
 1277  1279     1 
 1277  1281     1 
 1279  1280     1 
 1281  1282     1 
 1281  1283     1 
 1281  1284     1 
 1285  1286     1 
 1285  1287     1 
 1287  1288     1 
 1287  1289     1 
 1289  1290     1 
 1289  1291     1 
 1289  1304     1 
 1291  1292     1 
 1291  1293     1 
 1291  1294     1 
 1294  1295     1 
 1294  1296     1 
 1294  1300     1 
 1296  1297     1 
 1296  1298     1 
 1296  1299     1 
 1300  1301     1 
 1300  1302     1 
 1300  1303     1 
 1304  1305     1 
 1304  1306     1 
 1306  1307     1 
 1306  1308     1 
 1308  1309     1 
 1308  1310     1 
 1308  1314     1 
 1310  1311     1 
 1310  1312     1 
 1310  1313     1 
 1314  1315     1 
 1314  1316     1 
 1316  1317     1 
 1316  1318     1 
 1318  1319     1 
 1318  1320     1 
 1318  1324     1 
 1320  1321     1 
 1320  1322     1 
 1320  1323     1 
 1324  1325     1 
 1324  1326     1 
 1326  1327     1 
 1326  1328     1 
 1328  1329     1 
 1328  1330     1 
 1328  1337     1 
 1330  1332     1 
 1330  1333     1 
 1330  1334     1 
 1334  1336     1 
 1337  1338     1 
 1337  1339     1 
 1339  1340     1 
 1339  1341     1 
 1341  1342     1 
 1341  1343     1 
 1341  1351     1 
 1343  1344     1 
 1343  1345     1 
 1343  1347     1 
 1345  1346     1 
 1347  1348     1 
 1347  1349     1 
 1347  1350     1 
 1351  1352     1 
 1351  1353     1 
 1353  1354     1 
 1353  1355     1 
 1355  1356     1 
 1355  1357     1 
 1355  1362     1 
 1357  1358     1 
 1357  1359     1 
 1357  1360     1 
 1360  1361     1 
 1362  1363     1 
 1362  1364     1 
 1364  1365     1 
 1364  1366     1 
 1366  1367     1 
 1366  1368     1 
 1366  1376     1 
 1368  1369     1 
 1368  1370     1 
 1368  1371     1 
 1371  1372     1 
 1371  1373     1 
 1373  1374     1 
 1373  1375     1 
 1376  1377     1 
 1376  1378     1 
 1378  1379     1 
 1378  1380     1 
 1380  1381     1 
 1380  1382     1 
 1380  1383     1 
 1383  1384     1 
 1383  1385     1 
 1385  1386     1 
 1385  1387     1 
 1387  1388     1 
 1387  1389     1 
 1387  1407     1 
 1389  1390     1 
 1389  1391     1 
 1389  1392     1 
 1392  1393     1 
 1392  1398     1 
 1393  1394     1 
 1393  1395     1 
 1395  1396     1 
 1395  1397     1 
 1397  1398     1 
 1397  1403     1 
 1398  1399     1 
 1399  1400     1 
 1399  1401     1 
 1401  1402     1 
 1401  1405     1 
 1403  1404     1 
 1403  1405     1 
 1405  1406     1 
 1407  1408     1 
 1407  1409     1 
 1409  1410     1 
 1409  1411     1 
 1411  1412     1 
 1411  1413     1 
 1411  1414     1 
 1414  1415     1 
 1414  1416     1 
 1416  1417     1 
 1416  1418     1 
 1418  1419     1 
 1418  1420     1 
 1418  1430     1 
 1420  1421     1 
 1420  1422     1 
 1420  1426     1 
 1422  1423     1 
 1422  1424     1 
 1422  1425     1 
 1426  1427     1 
 1426  1428     1 
 1426  1429     1 
 1430  1431     1 
 1430  1432     1 
 1432  1433     1 
 1432  1434     1 
 1434  1435     1 
 1434  1436     1 
 1434  1444     1 
 1436  1437     1 
 1436  1438     1 
 1436  1440     1 
 1438  1439     1 
 1440  1441     1 
 1440  1442     1 
 1440  1443     1 
 1444  1445     1 
 1444  1446     1 
 1446  1447     1 
 1446  1448     1 
 1448  1449     1 
 1448  1450     1 
 1448  1456     1 
 1450  1451     1 
 1450  1452     1 
 1450  1453     1 
 1453  1454     1 
 1453  1455     1 
 1456  1457     1 
 1456  1458     1 
 1458  1459     1 
 1458  1460     1 
 1460  1461     1 
 1460  1462     1 
 1460  1466     1 
 1462  1463     1 
 1462  1464     1 
 1462  1465     1 
 1466  1467     1 
 1466  1468     1 
 1468  1469     1 
 1468  1470     1 
 1470  1471     1 
 1470  1472     1 
 1470  1488     1 
 1472  1473     1 
 1472  1474     1 
 1472  1475     1 
 1475  1476     1 
 1475  1477     1 
 1475  1478     1 
 1478  1479     1 
 1478  1480     1 
 1478  1481     1 
 1481  1482     1 
 1481  1483     1 
 1481  1484     1 
 1484  1485     1 
 1484  1486     1 
 1484  1487     1 
 1488  1489     1 
 1488  1490     1 
 1490  1491     1 
 1490  1492     1 
 1492  1493     1 
 1492  1494     1 
 1492  1506     1 
 1494  1495     1 
 1494  1496     1 
 1494  1499     1 
 1497  1498     1 
 1497  1499     1 
 1497  1500     1 
 1499  1502     1 
 1500  1501     1 
 1500  1504     1 
 1502  1503     1 
 1502  1504     1 
 1504  1505     1 
 1506  1507     1 
 1506  1508     1 
 1508  1509     1 
 1508  1510     1 
 1510  1511     1 
 1510  1512     1 
 1510  1520     1 
 1512  1513     1 
 1512  1514     1 
 1512  1516     1 
 1514  1515     1 
 1516  1517     1 
 1516  1518     1 
 1516  1519     1 
 1520  1521     1 
 1520  1522     1 
 1522  1523     1 
 1522  1524     1 
 1524  1525     1 
 1524  1526     1 
 1524  1535     1 
 1526  1527     1 
 1526  1528     1 
 1526  1529     1 
 1529  1530     1 
 1529  1531     1 
 1529  1532     1 
 1532  1533     1 
 1532  1534     1 
 1535  1536     1 
 1535  1537     1 
 1537  1538     1 
 1537  1539     1 
 1539  1540     1 
 1539  1541     1 
 1539  1547     1 
 1541  1542     1 
 1541  1543     1 
 1541  1544     1 
 1544  1545     1 
 1544  1546     1 
 1547  1548     1 
 1547  1549     1 
 1549  1550     1 
 1549  1551     1 
 1551  1552     1 
 1551  1553     1 
 1551  1563     1 
 1553  1554     1 
 1553  1555     1 
 1553  1559     1 
 1555  1556     1 
 1555  1557     1 
 1555  1558     1 
 1559  1560     1 
 1559  1561     1 
 1559  1562     1 
 1563  1564     1 
 1563  1565     1 
 1565  1566     1 
 1565  1567     1 
 1567  1568     1 
 1567  1569     1 
 1567  1570     1 
 1570  1571     1 
 1570  1572     1 
 1572  1573     1 
 1572  1574     1 
 1574  1575     1 
 1574  1576     1 
 1574  1586     1 
 1576  1577     1 
 1576  1578     1 
 1576  1582     1 
 1578  1579     1 
 1578  1580     1 
 1578  1581     1 
 1582  1583     1 
 1582  1584     1 
 1582  1585     1 
 1586  1587     1 
 1586  1588     1 
 1588  1589     1 
 1588  1590     1 
 1590  1591     1 
 1590  1592     1 
 1590  1602     1 
 1592  1593     1 
 1592  1594     1 
 1592  1598     1 
 1594  1595     1 
 1594  1596     1 
 1594  1597     1 
 1598  1599     1 
 1598  1600     1 
 1598  1601     1 
 1602  1603     1 
 1602  1604     1 
 1604  1605     1 
 1604  1606     1 
 1606  1607     1 
 1606  1608     1 
 1606  1612     1 
 1608  1609     1 
 1608  1610     1 
 1608  1611     1 
 1612  1613     1 
 1612  1614     1 
 1614  1615     1 
 1614  1616     1 
 1616  1617     1 
 1616  1618     1 
 1616  1623     1 
 1618  1619     1 
 1618  1620     1 
 1618  1621     1 
 1621  1622     1 
 1623  1624     1 
 1623  1625     1 
 1625  1626     1 
 1625  1627     1 
 1627  1628     1 
 1627  1629     1 
 1627  1635     1 
 1629  1630     1 
 1629  1631     1 
 1629  1632     1 
 1632  1633     1 
 1632  1634     1 
 1635  1636     1 
 1635  1637     1 
 1637  1638     1 
 1637  1639     1 
 1639  1640     1 
 1639  1641     1 
 1639  1657     1 
 1641  1642     1 
 1641  1643     1 
 1641  1644     1 
 1644  1645     1 
 1644  1646     1 
 1644  1647     1 
 1647  1648     1 
 1647  1649     1 
 1647  1650     1 
 1650  1651     1 
 1650  1652     1 
 1650  1653     1 
 1653  1654     1 
 1653  1655     1 
 1653  1656     1 
 1657  1658     1 
 1657  1659     1 
 1659  1660     1 
 1659  1661     1 
 1661  1662     1 
 1661  1663     1 
 1661  1681     1 
 1663  1664     1 
 1663  1665     1 
 1663  1666     1 
 1666  1667     1 
 1666  1668     1 
 1666  1669     1 
 1669  1670     1 
 1669  1671     1 
 1669  1672     1 
 1672  1673     1 
 1672  1674     1 
 1674  1675     1 
 1674  1678     1 
 1675  1676     1 
 1675  1677     1 
 1678  1679     1 
 1678  1680     1 
 1681  1682     1 
 1681  1683     1 
 1683  1684     1 
 1683  1685     1 
 1685  1686     1 
 1685  1687     1 
 1685  1700     1 
 1687  1688     1 
 1687  1689     1 
 1687  1693     1 
 1689  1690     1 
 1689  1691     1 
 1689  1692     1 
 1693  1694     1 
 1693  1695     1 
 1693  1696     1 
 1696  1697     1 
 1696  1698     1 
 1696  1699     1 
 1700  1701     1 
 1700  1702     1 
 1702  1703     1 
 1702  1706     1 
 1703  1704     1 
 1703  1705     1 
 1703  1711     1 
 1706  1707     1 
 1706  1708     1 
 1706  1714     1 
 1708  1709     1 
 1708  1710     1 
 1708  1711     1 
 1711  1712     1 
 1711  1713     1 
 1714  1715     1 
 1714  1716     1 
 1716  1717     1 
 1716  1718     1 
 1718  1719     1 
 1718  1720     1 
 1718  1721     1 
 1721  1722     1 
 1721  1723     1 
  1208   1334     1         0.2029  144766.4        0.2029  0.00 ; the disulfide bond 

[ pairs ]
;  ai    aj funct            c0            c1            c2            c3
    1    10     1 
    1    11     1 
    1    13     1 
    1    14     1 
    1    16     1 
    1    17     1 
    2     5     1 
    2     6     1 
    2     8     1 
    2     9     1 
    2    12     1 
    2    15     1 
    3     5     1 
    3     6     1 
    3     8     1 
    3     9     1 
    3    12     1 
    3    15     1 
    4     8     1 
    4    10     1 
    4    11     1 
    4    15     1 
    5     7     1 
    5     9     1 
    5    13     1 
    5    14     1 
    6     7     1 
    6     9     1 
    6    13     1 
    6    14     1 
    7    13     1 
    7    14     1 
    7    18     1 
    7    19     1 
    8    10     1 
    8    11     1 
    8    12     1 
    8    16     1 
    8    17     1 
    9    16     1 
    9    17     1 
   10    13     1 
   10    14     1 
   10    15     1 
   11    13     1 
   11    14     1 
   11    15     1 
   12    15     1 
   15    20     1 
   15    21     1 
   15    25     1 
   16    18     1 
   16    19     1 
   17    22     1 
   17    23     1 
   17    24     1 
   17    26     1 
   17    27     1 
   18    20     1 
   18    21     1 
   18    25     1 
   19    28     1 
   19    29     1 
   20    22     1 
   20    23     1 
   20    24     1 
   20    26     1 
   20    27     1 
   21    26     1 
   21    27     1 
   22    25     1 
   23    25     1 
   24    25     1 
   25    30     1 
   25    31     1 
   25    39     1 
   26    28     1 
   26    29     1 
   27    32     1 
   27    33     1 
   27    34     1 
   27    40     1 
   27    41     1 
   28    30     1 
   28    31     1 
   28    39     1 
   29    35     1 
   29    36     1 
   29    42     1 
   29    43     1 
   30    32     1 
   30    33     1 
   30    34     1 
   30    40     1 
   30    41     1 
   31    37     1 
   31    38     1 
   31    40     1 
   31    41     1 
   32    35     1 
   32    36     1 
   32    39     1 
   33    35     1 
   33    36     1 
   33    39     1 
   34    39     1 
   35    37     1 
   35    38     1 
   39    44     1 
   39    45     1 
   39    55     1 
   40    42     1 
   40    43     1 
   41    46     1 
   41    47     1 
   41    51     1 
   41    56     1 
   41    57     1 
   42    44     1 
   42    45     1 
   42    55     1 
   43    48     1 
   43    49     1 
   43    50     1 
   43    52     1 
   43    53     1 
   43    54     1 
   43    58     1 
   43    59     1 
   44    46     1 
   44    47     1 
   44    51     1 
   44    56     1 
   44    57     1 
   45    56     1 
   45    57     1 
   46    48     1 
   46    49     1 
   46    50     1 
   46    52     1 
   46    53     1 
   46    54     1 
   46    55     1 
   47    52     1 
   47    53     1 
   47    54     1 
   47    55     1 
   48    51     1 
   49    51     1 
   50    51     1 
   51    55     1 
   55    60     1 
   55    61     1 
   55    65     1 
   56    58     1 
   56    59     1 
   57    62     1 
   57    63     1 
   57    64     1 
   57    66     1 
   57    67     1 
   58    60     1 
   58    61     1 
   58    65     1 
   59    68     1 
   59    69     1 
   60    62     1 
   60    63     1 
   60    64     1 
   60    66     1 
   60    67     1 
   61    66     1 
   61    67     1 
   62    65     1 
   63    65     1 
   64    65     1 
   65    70     1 
   65    71     1 
   65    87     1 
   66    68     1 
   66    69     1 
   67    72     1 
   67    73     1 
   67    74     1 
   67    88     1 
   67    89     1 
   68    70     1 
   68    71     1 
   68    87     1 
   69    75     1 
   69    76     1 
   69    77     1 
   69    90     1 
   69    91     1 
   70    72     1 
   70    73     1 
   70    74     1 
   70    88     1 
   70    89     1 
   71    78     1 
   71    79     1 
   71    80     1 
   71    88     1 
   71    89     1 
   72    75     1 
   72    76     1 
   72    77     1 
   72    87     1 
   73    75     1 
   73    76     1 
   73    77     1 
   73    87     1 
   74    81     1 
   74    82     1 
   74    83     1 
   74    87     1 
   75    78     1 
   75    79     1 
   75    80     1 
   76    78     1 
   76    79     1 
   76    80     1 
   77    84     1 
   77    85     1 
   77    86     1 
   78    81     1 
   78    82     1 
   78    83     1 
   79    81     1 
   79    82     1 
   79    83     1 
   81    84     1 
   81    85     1 
   81    86     1 
   82    84     1 
   82    85     1 
   82    86     1 
   87    92     1 
   87    93     1 
   87   106     1 
   88    90     1 
   88    91     1 
   89    94     1 
   89    95     1 
   89    99     1 
   89   107     1 
   89   108     1 
   90    92     1 
   90    93     1 
   90   106     1 
   91    96     1 
   91    97     1 
   91    98     1 
   91   100     1 
   91   101     1 
   91   102     1 
   91   109     1 
   91   110     1 
   92    94     1 
   92    95     1 
   92    99     1 
   92   107     1 
   92   108     1 
   93   103     1 
   93   104     1 
   93   105     1 
   93   107     1 
   93   108     1 
   94    96     1 
   94    97     1 
   94    98     1 
   94   100     1 
   94   101     1 
   94   102     1 
   94   106     1 
   95   100     1 
   95   101     1 
   95   102     1 
   95   106     1 
   96    99     1 
   97    99     1 
   98    99     1 
   99   106     1 
  100   103     1 
  100   104     1 
  100   105     1 
  101   103     1 
  101   104     1 
  101   105     1 
  106   111     1 
  106   112     1 
  106   123     1 
  107   109     1 
  107   110     1 
  108   113     1 
  108   114     1 
  108   115     1 
  108   124     1 
  108   125     1 
  109   111     1 
  109   112     1 
  109   123     1 
  110   116     1 
  110   117     1 
  110   118     1 
  110   126     1 
  110   127     1 
  111   113     1 
  111   114     1 
  111   115     1 
  111   124     1 
  111   125     1 
  112   119     1 
  112   120     1 
  112   124     1 
  112   125     1 
  113   116     1 
  113   117     1 
  113   118     1 
  113   123     1 
  114   116     1 
  114   117     1 
  114   118     1 
  114   123     1 
  115   121     1 
  115   122     1 
  115   123     1 
  116   119     1 
  116   120     1 
  117   119     1 
  117   120     1 
  119   121     1 
  119   122     1 
  123   128     1 
  123   129     1 
  123   142     1 
  124   126     1 
  124   127     1 
  125   130     1 
  125   131     1 
  125   132     1 
  125   143     1 
  125   144     1 
  126   128     1 
  126   129     1 
  126   142     1 
  127   133     1 
  127   134     1 
  127   138     1 
  127   145     1 
  127   146     1 
  128   130     1 
  128   131     1 
  128   132     1 
  128   143     1 
  128   144     1 
  129   135     1 
  129   136     1 
  129   137     1 
  129   139     1 
  129   140     1 
  129   141     1 
  129   143     1 
  129   144     1 
  130   133     1 
  130   134     1 
  130   138     1 
  130   142     1 
  131   133     1 
  131   134     1 
  131   138     1 
  131   142     1 
  132   142     1 
  133   135     1 
  133   136     1 
  133   137     1 
  133   139     1 
  133   140     1 
  133   141     1 
  134   139     1 
  134   140     1 
  134   141     1 
  135   138     1 
  136   138     1 
  137   138     1 
  142   147     1 
  142   148     1 
  142   166     1 
  143   145     1 
  143   146     1 
  144   149     1 
  144   150     1 
  144   151     1 
  144   167     1 
  144   168     1 
  145   147     1 
  145   148     1 
  145   166     1 
  146   152     1 
  146   153     1 
  146   154     1 
  146   169     1 
  146   170     1 
  147   149     1 
  147   150     1 
  147   151     1 
  147   167     1 
  147   168     1 
  148   155     1 
  148   156     1 
  148   157     1 
  148   167     1 
  148   168     1 
  149   152     1 
  149   153     1 
  149   154     1 
  149   166     1 
  150   152     1 
  150   153     1 
  150   154     1 
  150   166     1 
  151   158     1 
  151   159     1 
  151   166     1 
  152   155     1 
  152   156     1 
  152   157     1 
  153   155     1 
  153   156     1 
  153   157     1 
  154   160     1 
  154   163     1 
  155   158     1 
  155   159     1 
  156   158     1 
  156   159     1 
  157   161     1 
  157   162     1 
  157   164     1 
  157   165     1 
  158   160     1 
  158   163     1 
  160   164     1 
  160   165     1 
  161   163     1 
  162   163     1 
  166   171     1 
  166   172     1 
  166   185     1 
  167   169     1 
  167   170     1 
  168   173     1 
  168   174     1 
  168   175     1 
  168   186     1 
  168   187     1 
  169   171     1 
  169   172     1 
  169   185     1 
  170   176     1 
  170   177     1 
  170   181     1 
  170   188     1 
  170   189     1 
  171   173     1 
  171   174     1 
  171   175     1 
  171   186     1 
  171   187     1 
  172   178     1 
  172   179     1 
  172   180     1 
  172   182     1 
  172   183     1 
  172   184     1 
  172   186     1 
  172   187     1 
  173   176     1 
  173   177     1 
  173   181     1 
  173   185     1 
  174   176     1 
  174   177     1 
  174   181     1 
  174   185     1 
  175   185     1 
  176   178     1 
  176   179     1 
  176   180     1 
  176   182     1 
  176   183     1 
  176   184     1 
  177   182     1 
  177   183     1 
  177   184     1 
  178   181     1 
  179   181     1 
  180   181     1 
  185   190     1 
  185   191     1 
  185   195     1 
  186   188     1 
  186   189     1 
  187   192     1 
  187   193     1 
  187   194     1 
  187   196     1 
  187   197     1 
  188   190     1 
  188   191     1 
  188   195     1 
  189   198     1 
  189   199     1 
  190   192     1 
  190   193     1 
  190   194     1 
  190   196     1 
  190   197     1 
  191   196     1 
  191   197     1 
  192   195     1 
  193   195     1 
  194   195     1 
  195   200     1 
  195   201     1 
  195   202     1 
  196   198     1 
  196   199     1 
  197   203     1 
  197   204     1 
  198   200     1 
  198   201     1 
  198   202     1 
  199   205     1 
  199   206     1 
  200   203     1 
  200   204     1 
  201   203     1 
  201   204     1 
  202   207     1 
  202   208     1 
  202   219     1 
  203   205     1 
  203   206     1 
  204   209     1 
  204   210     1 
  204   211     1 
  204   220     1 
  204   221     1 
  205   207     1 
  205   208     1 
  205   219     1 
  206   212     1 
  206   213     1 
  206   214     1 
  206   222     1 
  206   223     1 
  207   209     1 
  207   210     1 
  207   211     1 
  207   220     1 
  207   221     1 
  208   215     1 
  208   216     1 
  208   220     1 
  208   221     1 
  209   212     1 
  209   213     1 
  209   214     1 
  209   219     1 
  210   212     1 
  210   213     1 
  210   214     1 
  210   219     1 
  211   217     1 
  211   218     1 
  211   219     1 
  212   215     1 
  212   216     1 
  213   215     1 
  213   216     1 
  215   217     1 
  215   218     1 
  219   224     1 
  219   225     1 
  219   241     1 
  220   222     1 
  220   223     1 
  221   226     1 
  221   227     1 
  221   228     1 
  221   242     1 
  221   243     1 
  222   224     1 
  222   225     1 
  222   241     1 
  223   229     1 
  223   230     1 
  223   231     1 
  223   244     1 
  223   245     1 
  224   226     1 
  224   227     1 
  224   228     1 
  224   242     1 
  224   243     1 
  225   232     1 
  225   233     1 
  225   234     1 
  225   242     1 
  225   243     1 
  226   229     1 
  226   230     1 
  226   231     1 
  226   241     1 
  227   229     1 
  227   230     1 
  227   231     1 
  227   241     1 
  228   235     1 
  228   236     1 
  228   237     1 
  228   241     1 
  229   232     1 
  229   233     1 
  229   234     1 
  230   232     1 
  230   233     1 
  230   234     1 
  231   238     1 
  231   239     1 
  231   240     1 
  232   235     1 
  232   236     1 
  232   237     1 
  233   235     1 
  233   236     1 
  233   237     1 
  235   238     1 
  235   239     1 
  235   240     1 
  236   238     1 
  236   239     1 
  236   240     1 
  241   246     1 
  241   247     1 
  241   265     1 
  242   244     1 
  242   245     1 
  243   248     1 
  243   249     1 
  243   250     1 
  243   266     1 
  243   267     1 
  244   246     1 
  244   247     1 
  244   265     1 
  245   251     1 
  245   252     1 
  245   253     1 
  245   268     1 
  245   269     1 
  246   248     1 
  246   249     1 
  246   250     1 
  246   266     1 
  246   267     1 
  247   254     1 
  247   255     1 
  247   256     1 
  247   266     1 
  247   267     1 
  248   251     1 
  248   252     1 
  248   253     1 
  248   265     1 
  249   251     1 
  249   252     1 
  249   253     1 
  249   265     1 
  250   257     1 
  250   258     1 
  250   265     1 
  251   254     1 
  251   255     1 
  251   256     1 
  252   254     1 
  252   255     1 
  252   256     1 
  253   259     1 
  253   262     1 
  254   257     1 
  254   258     1 
  255   257     1 
  255   258     1 
  256   260     1 
  256   261     1 
  256   263     1 
  256   264     1 
  257   259     1 
  257   262     1 
  259   263     1 
  259   264     1 
  260   262     1 
  261   262     1 
  265   270     1 
  265   271     1 
  265   287     1 
  266   268     1 
  266   269     1 
  267   272     1 
  267   273     1 
  267   274     1 
  267   288     1 
  267   289     1 
  268   270     1 
  268   271     1 
  268   287     1 
  269   275     1 
  269   276     1 
  269   277     1 
  269   290     1 
  269   291     1 
  270   272     1 
  270   273     1 
  270   274     1 
  270   288     1 
  270   289     1 
  271   278     1 
  271   279     1 
  271   280     1 
  271   288     1 
  271   289     1 
  272   275     1 
  272   276     1 
  272   277     1 
  272   287     1 
  273   275     1 
  273   276     1 
  273   277     1 
  273   287     1 
  274   281     1 
  274   282     1 
  274   283     1 
  274   287     1 
  275   278     1 
  275   279     1 
  275   280     1 
  276   278     1 
  276   279     1 
  276   280     1 
  277   284     1 
  277   285     1 
  277   286     1 
  278   281     1 
  278   282     1 
  278   283     1 
  279   281     1 
  279   282     1 
  279   283     1 
  281   284     1 
  281   285     1 
  281   286     1 
  282   284     1 
  282   285     1 
  282   286     1 
  287   292     1 
  287   293     1 
  287   304     1 
  288   290     1 
  288   291     1 
  289   294     1 
  289   295     1 
  289   297     1 
  289   305     1 
  289   306     1 
  290   292     1 
  290   293     1 
  290   304     1 
  291   296     1 
  291   302     1 
  291   307     1 
  291   308     1 
  292   294     1 
  292   295     1 
  292   297     1 
  292   305     1 
  292   306     1 
  293   298     1 
  293   300     1 
  293   303     1 
  293   305     1 
  293   306     1 
  294   296     1 
  294   302     1 
  294   304     1 
  295   296     1 
  295   302     1 
  295   304     1 
  296   301     1 
  296   303     1 
  297   299     1 
  297   301     1 
  297   304     1 
  298   303     1 
  299   301     1 
  299   302     1 
  301   303     1 
  304   309     1 
  304   310     1 
  304   315     1 
  305   307     1 
  305   308     1 
  306   311     1 
  306   312     1 
  306   313     1 
  306   316     1 
  306   317     1 
  307   309     1 
  307   310     1 
  307   315     1 
  308   314     1 
  308   318     1 
  308   319     1 
  309   311     1 
  309   312     1 
  309   313     1 
  309   316     1 
  309   317     1 
  310   316     1 
  310   317     1 
  311   314     1 
  311   315     1 
  312   314     1 
  312   315     1 
  313   315     1 
  315   320     1 
  315   321     1 
  315   330     1 
  316   318     1 
  316   319     1 
  317   322     1 
  317   323     1 
  317   324     1 
  317   331     1 
  317   332     1 
  318   320     1 
  318   321     1 
  318   330     1 
  319   325     1 
  319   326     1 
  319   327     1 
  319   333     1 
  319   334     1 
  320   322     1 
  320   323     1 
  320   324     1 
  320   331     1 
  320   332     1 
  321   328     1 
  321   329     1 
  321   331     1 
  321   332     1 
  322   325     1 
  322   326     1 
  322   327     1 
  322   330     1 
  323   325     1 
  323   326     1 
  323   327     1 
  323   330     1 
  324   330     1 
  325   328     1 
  325   329     1 
  326   328     1 
  326   329     1 
  330   335     1 
  330   336     1 
  330   337     1 
  331   333     1 
  331   334     1 
  332   338     1 
  332   339     1 
  333   335     1 
  333   336     1 
  333   337     1 
  334   340     1 
  334   341     1 
  335   338     1 
  335   339     1 
  336   338     1 
  336   339     1 
  337   342     1 
  337   343     1 
  337   361     1 
  338   340     1 
  338   341     1 
  339   344     1 
  339   345     1 
  339   346     1 
  339   362     1 
  339   363     1 
  340   342     1 
  340   343     1 
  340   361     1 
  341   347     1 
  341   348     1 
  341   349     1 
  341   364     1 
  341   365     1 
  342   344     1 
  342   345     1 
  342   346     1 
  342   362     1 
  342   363     1 
  343   350     1 
  343   351     1 
  343   352     1 
  343   362     1 
  343   363     1 
  344   347     1 
  344   348     1 
  344   349     1 
  344   361     1 
  345   347     1 
  345   348     1 
  345   349     1 
  345   361     1 
  346   353     1 
  346   354     1 
  346   361     1 
  347   350     1 
  347   351     1 
  347   352     1 
  348   350     1 
  348   351     1 
  348   352     1 
  349   355     1 
  349   358     1 
  350   353     1 
  350   354     1 
  351   353     1 
  351   354     1 
  352   356     1 
  352   357     1 
  352   359     1 
  352   360     1 
  353   355     1 
  353   358     1 
  355   359     1 
  355   360     1 
  356   358     1 
  357   358     1 
  361   366     1 
  361   367     1 
  361   377     1 
  362   364     1 
  362   365     1 
  363   368     1 
  363   369     1 
  363   373     1 
  363   378     1 
  363   379     1 
  364   366     1 
  364   367     1 
  364   377     1 
  365   370     1 
  365   371     1 
  365   372     1 
  365   374     1 
  365   375     1 
  365   376     1 
  365   380     1 
  365   381     1 
  366   368     1 
  366   369     1 
  366   373     1 
  366   378     1 
  366   379     1 
  367   378     1 
  367   379     1 
  368   370     1 
  368   371     1 
  368   372     1 
  368   374     1 
  368   375     1 
  368   376     1 
  368   377     1 
  369   374     1 
  369   375     1 
  369   376     1 
  369   377     1 
  370   373     1 
  371   373     1 
  372   373     1 
  373   377     1 
  377   382     1 
  377   383     1 
  377   392     1 
  378   380     1 
  378   381     1 
  379   384     1 
  379   385     1 
  379   386     1 
  379   393     1 
  379   394     1 
  380   382     1 
  380   383     1 
  380   392     1 
  381   387     1 
  381   388     1 
  381   389     1 
  381   395     1 
  381   396     1 
  382   384     1 
  382   385     1 
  382   386     1 
  382   393     1 
  382   394     1 
  383   390     1 
  383   391     1 
  383   393     1 
  383   394     1 
  384   387     1 
  384   388     1 
  384   389     1 
  384   392     1 
  385   387     1 
  385   388     1 
  385   389     1 
  385   392     1 
  386   392     1 
  387   390     1 
  387   391     1 
  388   390     1 
  388   391     1 
  392   397     1 
  392   398     1 
  392   408     1 
  393   395     1 
  393   396     1 
  394   399     1 
  394   400     1 
  394   404     1 
  394   409     1 
  394   410     1 
  395   397     1 
  395   398     1 
  395   408     1 
  396   401     1 
  396   402     1 
  396   403     1 
  396   405     1 
  396   406     1 
  396   407     1 
  396   411     1 
  396   412     1 
  397   399     1 
  397   400     1 
  397   404     1 
  397   409     1 
  397   410     1 
  398   409     1 
  398   410     1 
  399   401     1 
  399   402     1 
  399   403     1 
  399   405     1 
  399   406     1 
  399   407     1 
  399   408     1 
  400   405     1 
  400   406     1 
  400   407     1 
  400   408     1 
  401   404     1 
  402   404     1 
  403   404     1 
  404   408     1 
  408   413     1 
  408   414     1 
  408   429     1 
  409   411     1 
  409   412     1 
  410   415     1 
  410   416     1 
  410   417     1 
  410   430     1 
  410   431     1 
  411   413     1 
  411   414     1 
  411   429     1 
  412   418     1 
  412   425     1 
  412   432     1 
  412   433     1 
  413   415     1 
  413   416     1 
  413   417     1 
  413   430     1 
  413   431     1 
  414   419     1 
  414   420     1 
  414   426     1 
  414   427     1 
  414   430     1 
  414   431     1 
  415   418     1 
  415   425     1 
  415   429     1 
  416   418     1 
  416   425     1 
  416   429     1 
  417   421     1 
  417   422     1 
  417   428     1 
  417   429     1 
  418   423     1 
  418   426     1 
  418   427     1 
  419   421     1 
  419   422     1 
  419   425     1 
  420   424     1 
  420   425     1 
  420   428     1 
  421   423     1 
  421   427     1 
  422   426     1 
  423   425     1 
  423   428     1 
  424   427     1 
  426   428     1 
  429   434     1 
  429   435     1 
  429   450     1 
  430   432     1 
  430   433     1 
  431   436     1 
  431   437     1 
  431   438     1 
  431   451     1 
  431   452     1 
  432   434     1 
  432   435     1 
  432   450     1 
  433   439     1 
  433   446     1 
  433   453     1 
  433   454     1 
  434   436     1 
  434   437     1 
  434   438     1 
  434   451     1 
  434   452     1 
  435   440     1 
  435   441     1 
  435   447     1 
  435   448     1 
  435   451     1 
  435   452     1 
  436   439     1 
  436   446     1 
  436   450     1 
  437   439     1 
  437   446     1 
  437   450     1 
  438   442     1 
  438   443     1 
  438   449     1 
  438   450     1 
  439   444     1 
  439   447     1 
  439   448     1 
  440   442     1 
  440   443     1 
  440   446     1 
  441   445     1 
  441   446     1 
  441   449     1 
  442   444     1 
  442   448     1 
  443   447     1 
  444   446     1 
  444   449     1 
  445   448     1 
  447   449     1 
  450   455     1 
  450   456     1 
  450   462     1 
  451   453     1 
  451   454     1 
  452   457     1 
  452   458     1 
  452   459     1 
  452   463     1 
  452   464     1 
  453   455     1 
  453   456     1 
  453   462     1 
  454   460     1 
  454   461     1 
  454   465     1 
  454   466     1 
  455   457     1 
  455   458     1 
  455   459     1 
  455   463     1 
  455   464     1 
  456   463     1 
  456   464     1 
  457   460     1 
  457   461     1 
  457   462     1 
  458   460     1 
  458   461     1 
  458   462     1 
  459   462     1 
  462   467     1 
  462   468     1 
  462   469     1 
  463   465     1 
  463   466     1 
  464   470     1 
  464   471     1 
  465   467     1 
  465   468     1 
  465   469     1 
  466   472     1 
  466   473     1 
  467   470     1 
  467   471     1 
  468   470     1 
  468   471     1 
  469   474     1 
  469   475     1 
  469   486     1 
  470   472     1 
  470   473     1 
  471   476     1 
  471   477     1 
  471   478     1 
  471   487     1 
  471   488     1 
  472   474     1 
  472   475     1 
  472   486     1 
  473   479     1 
  473   480     1 
  473   481     1 
  473   489     1 
  473   490     1 
  474   476     1 
  474   477     1 
  474   478     1 
  474   487     1 
  474   488     1 
  475   482     1 
  475   483     1 
  475   487     1 
  475   488     1 
  476   479     1 
  476   480     1 
  476   481     1 
  476   486     1 
  477   479     1 
  477   480     1 
  477   481     1 
  477   486     1 
  478   484     1 
  478   485     1 
  478   486     1 
  479   482     1 
  479   483     1 
  480   482     1 
  480   483     1 
  482   484     1 
  482   485     1 
  486   491     1 
  486   492     1 
  486   510     1 
  487   489     1 
  487   490     1 
  488   493     1 
  488   494     1 
  488   495     1 
  488   511     1 
  488   512     1 
  489   491     1 
  489   492     1 
  489   510     1 
  490   496     1 
  490   501     1 
  490   513     1 
  490   514     1 
  491   493     1 
  491   494     1 
  491   495     1 
  491   511     1 
  491   512     1 
  492   497     1 
  492   498     1 
  492   500     1 
  492   502     1 
  492   511     1 
  492   512     1 
  493   496     1 
  493   501     1 
  493   510     1 
  494   496     1 
  494   501     1 
  494   510     1 
  495   499     1 
  495   503     1 
  495   504     1 
  495   506     1 
  495   510     1 
  496   502     1 
  496   506     1 
  497   499     1 
  497   500     1 
  497   501     1 
  498   502     1 
  498   507     1 
  498   508     1 
  499   501     1 
  499   506     1 
  500   503     1 
  500   504     1 
  500   509     1 
  501   505     1 
  501   507     1 
  501   508     1 
  502   506     1 
  502   509     1 
  503   505     1 
  503   508     1 
  504   507     1 
  505   506     1 
  505   509     1 
  507   509     1 
  510   515     1 
  510   516     1 
  510   517     1 
  511   513     1 
  511   514     1 
  512   518     1 
  512   519     1 
  513   515     1 
  513   516     1 
  513   517     1 
  514   520     1 
  514   521     1 
  515   518     1 
  515   519     1 
  516   518     1 
  516   519     1 
  517   522     1 
  517   523     1 
  517   531     1 
  518   520     1 
  518   521     1 
  519   524     1 
  519   525     1 
  519   527     1 
  519   532     1 
  519   533     1 
  520   522     1 
  520   523     1 
  520   531     1 
  521   526     1 
  521   528     1 
  521   529     1 
  521   530     1 
  521   534     1 
  521   535     1 
  522   524     1 
  522   525     1 
  522   527     1 
  522   532     1 
  522   533     1 
  523   532     1 
  523   533     1 
  524   526     1 
  524   528     1 
  524   529     1 
  524   530     1 
  524   531     1 
  525   528     1 
  525   529     1 
  525   530     1 
  525   531     1 
  526   527     1 
  527   531     1 
  531   536     1 
  531   537     1 
  531   547     1 
  532   534     1 
  532   535     1 
  533   538     1 
  533   539     1 
  533   543     1 
  533   548     1 
  533   549     1 
  534   536     1 
  534   537     1 
  534   547     1 
  535   540     1 
  535   541     1 
  535   542     1 
  535   544     1 
  535   545     1 
  535   546     1 
  535   550     1 
  535   551     1 
  536   538     1 
  536   539     1 
  536   543     1 
  536   548     1 
  536   549     1 
  537   548     1 
  537   549     1 
  538   540     1 
  538   541     1 
  538   542     1 
  538   544     1 
  538   545     1 
  538   546     1 
  538   547     1 
  539   544     1 
  539   545     1 
  539   546     1 
  539   547     1 
  540   543     1 
  541   543     1 
  542   543     1 
  543   547     1 
  547   552     1 
  547   553     1 
  547   557     1 
  548   550     1 
  548   551     1 
  549   554     1 
  549   555     1 
  549   556     1 
  549   558     1 
  549   559     1 
  550   552     1 
  550   553     1 
  550   557     1 
  551   560     1 
  551   561     1 
  551  1465     1 
  552   554     1 
  552   555     1 
  552   556     1 
  552   558     1 
  552   559     1 
  553   558     1 
  553   559     1 
  553  1462     1 
  554   557     1 
  554  1465     1 
  555   557     1 
  555  1465     1 
  556   557     1 
  556  1460     1 
  556  1463     1 
  556  1464     1 
  557   562     1 
  557   563     1 
  557   569     1 
  558   560     1 
  558   561     1 
  559   564     1 
  559   565     1 
  559   566     1 
  559   570     1 
  559   571     1 
  560   562     1 
  560   563     1 
  560   569     1 
  561   567     1 
  561   568     1 
  561   572     1 
  561   573     1 
  562   564     1 
  562   565     1 
  562   566     1 
  562   570     1 
  562   571     1 
  563   570     1 
  563   571     1 
  564   567     1 
  564   568     1 
  564   569     1 
  565   567     1 
  565   568     1 
  565   569     1 
  566   569     1 
  569   574     1 
  569   575     1 
  569   581     1 
  570   572     1 
  570   573     1 
  571   576     1 
  571   577     1 
  571   578     1 
  571   582     1 
  571   583     1 
  572   574     1 
  572   575     1 
  572   581     1 
  573   579     1 
  573   580     1 
  573   584     1 
  573   585     1 
  574   576     1 
  574   577     1 
  574   578     1 
  574   582     1 
  574   583     1 
  575   582     1 
  575   583     1 
  576   579     1 
  576   580     1 
  576   581     1 
  577   579     1 
  577   580     1 
  577   581     1 
  578   581     1 
  581   586     1 
  581   587     1 
  581   593     1 
  582   584     1 
  582   585     1 
  583   588     1 
  583   589     1 
  583   590     1 
  583   594     1 
  583   595     1 
  584   586     1 
  584   587     1 
  584   593     1 
  585   591     1 
  585   592     1 
  585   596     1 
  585   597     1 
  586   588     1 
  586   589     1 
  586   590     1 
  586   594     1 
  586   595     1 
  587   594     1 
  587   595     1 
  588   591     1 
  588   592     1 
  588   593     1 
  589   591     1 
  589   592     1 
  589   593     1 
  590   593     1 
  593   598     1 
  593   599     1 
  593   613     1 
  594   596     1 
  594   597     1 
  595   600     1 
  595   601     1 
  595   602     1 
  595   614     1 
  595   615     1 
  596   598     1 
  596   599     1 
  596   613     1 
  597   603     1 
  597   609     1 
  597   616     1 
  597   617     1 
  598   600     1 
  598   601     1 
  598   602     1 
  598   614     1 
  598   615     1 
  599   604     1 
  599   605     1 
  599   610     1 
  599   611     1 
  599   614     1 
  599   615     1 
  600   603     1 
  600   609     1 
  600   613     1 
  601   603     1 
  601   609     1 
  601   613     1 
  602   606     1 
  602   607     1 
  602   612     1 
  602   613     1 
  603   608     1 
  603   610     1 
  603   611     1 
  604   606     1 
  604   607     1 
  604   609     1 
  605   609     1 
  605   612     1 
  606   608     1 
  606   611     1 
  607   610     1 
  608   609     1 
  608   612     1 
  610   612     1 
  613   618     1 
  613   619     1 
  613   624     1 
  614   616     1 
  614   617     1 
  615   620     1 
  615   621     1 
  615   622     1 
  615   625     1 
  615   626     1 
  616   618     1 
  616   619     1 
  616   624     1 
  617   623     1 
  617   627     1 
  617   628     1 
  618   620     1 
  618   621     1 
  618   622     1 
  618   625     1 
  618   626     1 
  619   625     1 
  619   626     1 
  620   623     1 
  620   624     1 
  621   623     1 
  621   624     1 
  622   624     1 
  624   629     1 
  624   630     1 
  624   643     1 
  625   627     1 
  625   628     1 
  626   631     1 
  626   632     1 
  626   636     1 
  626   644     1 
  626   645     1 
  627   629     1 
  627   630     1 
  627   643     1 
  628   633     1 
  628   634     1 
  628   635     1 
  628   637     1 
  628   638     1 
  628   639     1 
  628   646     1 
  628   647     1 
  629   631     1 
  629   632     1 
  629   636     1 
  629   644     1 
  629   645     1 
  630   640     1 
  630   641     1 
  630   642     1 
  630   644     1 
  630   645     1 
  631   633     1 
  631   634     1 
  631   635     1 
  631   637     1 
  631   638     1 
  631   639     1 
  631   643     1 
  632   637     1 
  632   638     1 
  632   639     1 
  632   643     1 
  633   636     1 
  634   636     1 
  635   636     1 
  636   643     1 
  637   640     1 
  637   641     1 
  637   642     1 
  638   640     1 
  638   641     1 
  638   642     1 
  643   648     1 
  643   649     1 
  643   660     1 
  644   646     1 
  644   647     1 
  645   650     1 
  645   651     1 
  645   653     1 
  645   661     1 
  645   662     1 
  646   648     1 
  646   649     1 
  646   660     1 
  647   652     1 
  647   658     1 
  647   663     1 
  647   664     1 
  648   650     1 
  648   651     1 
  648   653     1 
  648   661     1 
  648   662     1 
  649   654     1 
  649   656     1 
  649   659     1 
  649   661     1 
  649   662     1 
  650   652     1 
  650   658     1 
  650   660     1 
  651   652     1 
  651   658     1 
  651   660     1 
  652   657     1 
  652   659     1 
  653   655     1 
  653   657     1 
  653   660     1 
  654   659     1 
  655   657     1 
  655   658     1 
  657   659     1 
  660   665     1 
  660   666     1 
  660   670     1 
  661   663     1 
  661   664     1 
  662   667     1 
  662   668     1 
  662   669     1 
  662   671     1 
  662   672     1 
  663   665     1 
  663   666     1 
  663   670     1 
  664   673     1 
  664   674     1 
  665   667     1 
  665   668     1 
  665   669     1 
  665   671     1 
  665   672     1 
  666   671     1 
  666   672     1 
  667   670     1 
  668   670     1 
  669   670     1 
  670   675     1 
  670   676     1 
  670   680     1 
  671   673     1 
  671   674     1 
  672   677     1 
  672   678     1 
  672   679     1 
  672   681     1 
  672   682     1 
  673   675     1 
  673   676     1 
  673   680     1 
  674   683     1 
  674   684     1 
  675   677     1 
  675   678     1 
  675   679     1 
  675   681     1 
  675   682     1 
  676   681     1 
  676   682     1 
  677   680     1 
  678   680     1 
  679   680     1 
  680   685     1 
  680   686     1 
  680   697     1 
  681   683     1 
  681   684     1 
  682   687     1 
  682   688     1 
  682   690     1 
  682   698     1 
  682   699     1 
  683   685     1 
  683   686     1 
  683   697     1 
  684   689     1 
  684   695     1 
  684   700     1 
  684   701     1 
  685   687     1 
  685   688     1 
  685   690     1 
  685   698     1 
  685   699     1 
  686   691     1 
  686   693     1 
  686   696     1 
  686   698     1 
  686   699     1 
  687   689     1 
  687   695     1 
  687   697     1 
  688   689     1 
  688   695     1 
  688   697     1 
  689   694     1 
  689   696     1 
  690   692     1 
  690   694     1 
  690   697     1 
  691   696     1 
  692   694     1 
  692   695     1 
  694   696     1 
  697   702     1 
  697   703     1 
  697   713     1 
  698   700     1 
  698   701     1 
  699   704     1 
  699   705     1 
  699   709     1 
  699   714     1 
  699   715     1 
  700   702     1 
  700   703     1 
  700   713     1 
  701   706     1 
  701   707     1 
  701   708     1 
  701   710     1 
  701   711     1 
  701   712     1 
  701   716     1 
  701   717     1 
  702   704     1 
  702   705     1 
  702   709     1 
  702   714     1 
  702   715     1 
  703   714     1 
  703   715     1 
  704   706     1 
  704   707     1 
  704   708     1 
  704   710     1 
  704   711     1 
  704   712     1 
  704   713     1 
  705   710     1 
  705   711     1 
  705   712     1 
  705   713     1 
  706   709     1 
  707   709     1 
  708   709     1 
  709   713     1 
  713   718     1 
  713   719     1 
  713   729     1 
  714   716     1 
  714   717     1 
  715   720     1 
  715   721     1 
  715   725     1 
  715   730     1 
  715   731     1 
  716   718     1 
  716   719     1 
  716   729     1 
  717   722     1 
  717   723     1 
  717   724     1 
  717   726     1 
  717   727     1 
  717   728     1 
  717   732     1 
  717   733     1 
  718   720     1 
  718   721     1 
  718   725     1 
  718   730     1 
  718   731     1 
  719   730     1 
  719   731     1 
  720   722     1 
  720   723     1 
  720   724     1 
  720   726     1 
  720   727     1 
  720   728     1 
  720   729     1 
  721   726     1 
  721   727     1 
  721   728     1 
  721   729     1 
  722   725     1 
  723   725     1 
  724   725     1 
  725   729     1 
  729   734     1 
  729   735     1 
  729   739     1 
  730   732     1 
  730   733     1 
  731   736     1 
  731   737     1 
  731   738     1 
  731   740     1 
  731   741     1 
  732   734     1 
  732   735     1 
  732   739     1 
  733   742     1 
  733   743     1 
  733  1611     1 
  734   736     1 
  734   737     1 
  734   738     1 
  734   740     1 
  734   741     1 
  735   740     1 
  735   741     1 
  735  1608     1 
  736   739     1 
  736  1611     1 
  737   739     1 
  737  1611     1 
  738   739     1 
  738  1606     1 
  738  1609     1 
  738  1610     1 
  739   744     1 
  739   745     1 
  739   763     1 
  740   742     1 
  740   743     1 
  741   746     1 
  741   747     1 
  741   748     1 
  741   764     1 
  741   765     1 
  742   744     1 
  742   745     1 
  742   763     1 
  743   749     1 
  743   750     1 
  743   751     1 
  743   766     1 
  743   767     1 
  744   746     1 
  744   747     1 
  744   748     1 
  744   764     1 
  744   765     1 
  745   752     1 
  745   753     1 
  745   754     1 
  745   764     1 
  745   765     1 
  746   749     1 
  746   750     1 
  746   751     1 
  746   763     1 
  747   749     1 
  747   750     1 
  747   751     1 
  747   763     1 
  748   755     1 
  748   756     1 
  748   763     1 
  749   752     1 
  749   753     1 
  749   754     1 
  750   752     1 
  750   753     1 
  750   754     1 
  751   757     1 
  751   760     1 
  752   755     1 
  752   756     1 
  753   755     1 
  753   756     1 
  754   758     1 
  754   759     1 
  754   761     1 
  754   762     1 
  755   757     1 
  755   760     1 
  757   761     1 
  757   762     1 
  758   760     1 
  759   760     1 
  763   768     1 
  763   769     1 
  763   778     1 
  764   766     1 
  764   767     1 
  765   770     1 
  765   771     1 
  765   772     1 
  765   779     1 
  765   780     1 
  766   768     1 
  766   769     1 
  766   778     1 
  767   773     1 
  767   774     1 
  767   775     1 
  767   781     1 
  767   782     1 
  768   770     1 
  768   771     1 
  768   772     1 
  768   779     1 
  768   780     1 
  769   776     1 
  769   777     1 
  769   779     1 
  769   780     1 
  770   773     1 
  770   774     1 
  770   775     1 
  770   778     1 
  771   773     1 
  771   774     1 
  771   775     1 
  771   778     1 
  772   778     1 
  773   776     1 
  773   777     1 
  774   776     1 
  774   777     1 
  778   783     1 
  778   784     1 
  778   797     1 
  779   781     1 
  779   782     1 
  780   785     1 
  780   786     1 
  780   787     1 
  780   798     1 
  780   799     1 
  781   783     1 
  781   784     1 
  781   797     1 
  782   788     1 
  782   789     1 
  782   793     1 
  782   800     1 
  782   801     1 
  783   785     1 
  783   786     1 
  783   787     1 
  783   798     1 
  783   799     1 
  784   790     1 
  784   791     1 
  784   792     1 
  784   794     1 
  784   795     1 
  784   796     1 
  784   798     1 
  784   799     1 
  785   788     1 
  785   789     1 
  785   793     1 
  785   797     1 
  786   788     1 
  786   789     1 
  786   793     1 
  786   797     1 
  787   797     1 
  788   790     1 
  788   791     1 
  788   792     1 
  788   794     1 
  788   795     1 
  788   796     1 
  789   794     1 
  789   795     1 
  789   796     1 
  790   793     1 
  791   793     1 
  792   793     1 
  797   802     1 
  797   803     1 
  797   804     1 
  798   800     1 
  798   801     1 
  799   805     1 
  799   806     1 
  800   802     1 
  800   803     1 
  800   804     1 
  801   807     1 
  801   808     1 
  802   805     1 
  802   806     1 
  803   805     1 
  803   806     1 
  804   809     1 
  804   810     1 
  804   825     1 
  805   807     1 
  805   808     1 
  806   811     1 
  806   812     1 
  806   813     1 
  806   826     1 
  806   827     1 
  807   809     1 
  807   810     1 
  807   825     1 
  808   814     1 
  808   821     1 
  808   828     1 
  808   829     1 
  809   811     1 
  809   812     1 
  809   813     1 
  809   826     1 
  809   827     1 
  810   815     1 
  810   816     1 
  810   822     1 
  810   823     1 
  810   826     1 
  810   827     1 
  811   814     1 
  811   821     1 
  811   825     1 
  812   814     1 
  812   821     1 
  812   825     1 
  813   817     1 
  813   818     1 
  813   824     1 
  813   825     1 
  814   819     1 
  814   822     1 
  814   823     1 
  815   817     1 
  815   818     1 
  815   821     1 
  816   820     1 
  816   821     1 
  816   824     1 
  817   819     1 
  817   823     1 
  818   822     1 
  819   821     1 
  819   824     1 
  820   823     1 
  822   824     1 
  825   830     1 
  825   831     1 
  825   841     1 
  826   828     1 
  826   829     1 
  827   832     1 
  827   833     1 
  827   837     1 
  827   842     1 
  827   843     1 
  828   830     1 
  828   831     1 
  828   841     1 
  829   834     1 
  829   835     1 
  829   836     1 
  829   838     1 
  829   839     1 
  829   840     1 
  829   844     1 
  829   845     1 
  830   832     1 
  830   833     1 
  830   837     1 
  830   842     1 
  830   843     1 
  831   842     1 
  831   843     1 
  832   834     1 
  832   835     1 
  832   836     1 
  832   838     1 
  832   839     1 
  832   840     1 
  832   841     1 
  833   838     1 
  833   839     1 
  833   840     1 
  833   841     1 
  834   837     1 
  835   837     1 
  836   837     1 
  837   841     1 
  841   846     1 
  841   847     1 
  841   856     1 
  842   844     1 
  842   845     1 
  843   848     1 
  843   849     1 
  843   850     1 
  843   857     1 
  843   858     1 
  844   846     1 
  844   847     1 
  844   856     1 
  845   851     1 
  845   852     1 
  845   853     1 
  845   859     1 
  845   860     1 
  846   848     1 
  846   849     1 
  846   850     1 
  846   857     1 
  846   858     1 
  847   854     1 
  847   855     1 
  847   857     1 
  847   858     1 
  848   851     1 
  848   852     1 
  848   853     1 
  848   856     1 
  849   851     1 
  849   852     1 
  849   853     1 
  849   856     1 
  850   856     1 
  851   854     1 
  851   855     1 
  852   854     1 
  852   855     1 
  856   861     1 
  856   862     1 
  856   866     1 
  857   859     1 
  857   860     1 
  858   863     1 
  858   864     1 
  858   865     1 
  858   867     1 
  858   868     1 
  859   861     1 
  859   862     1 
  859   866     1 
  860   869     1 
  860   870     1 
  861   863     1 
  861   864     1 
  861   865     1 
  861   867     1 
  861   868     1 
  862   867     1 
  862   868     1 
  863   866     1 
  864   866     1 
  865   866     1 
  866   871     1 
  866   872     1 
  866   888     1 
  867   869     1 
  867   870     1 
  868   873     1 
  868   874     1 
  868   875     1 
  868   889     1 
  868   890     1 
  869   871     1 
  869   872     1 
  869   888     1 
  870   876     1 
  870   877     1 
  870   878     1 
  870   891     1 
  870   892     1 
  871   873     1 
  871   874     1 
  871   875     1 
  871   889     1 
  871   890     1 
  872   879     1 
  872   880     1 
  872   881     1 
  872   889     1 
  872   890     1 
  873   876     1 
  873   877     1 
  873   878     1 
  873   888     1 
  874   876     1 
  874   877     1 
  874   878     1 
  874   888     1 
  875   882     1 
  875   883     1 
  875   884     1 
  875   888     1 
  876   879     1 
  876   880     1 
  876   881     1 
  877   879     1 
  877   880     1 
  877   881     1 
  878   885     1 
  878   886     1 
  878   887     1 
  879   882     1 
  879   883     1 
  879   884     1 
  880   882     1 
  880   883     1 
  880   884     1 
  882   885     1 
  882   886     1 
  882   887     1 
  883   885     1 
  883   886     1 
  883   887     1 
  888   893     1 
  888   894     1 
  888   899     1 
  889   891     1 
  889   892     1 
  890   895     1 
  890   896     1 
  890   897     1 
  890   900     1 
  890   901     1 
  891   893     1 
  891   894     1 
  891   899     1 
  892   898     1 
  892   902     1 
  892   903     1 
  893   895     1 
  893   896     1 
  893   897     1 
  893   900     1 
  893   901     1 
  894   900     1 
  894   901     1 
  895   898     1 
  895   899     1 
  896   898     1 
  896   899     1 
  897   899     1 
  899   904     1 
  899   905     1 
  899   923     1 
  900   902     1 
  900   903     1 
  901   906     1 
  901   907     1 
  901   908     1 
  901   924     1 
  901   925     1 
  902   904     1 
  902   905     1 
  902   923     1 
  903   909     1 
  903   914     1 
  903   926     1 
  903   927     1 
  904   906     1 
  904   907     1 
  904   908     1 
  904   924     1 
  904   925     1 
  905   910     1 
  905   911     1 
  905   913     1 
  905   915     1 
  905   924     1 
  905   925     1 
  906   909     1 
  906   914     1 
  906   923     1 
  907   909     1 
  907   914     1 
  907   923     1 
  908   912     1 
  908   916     1 
  908   917     1 
  908   919     1 
  908   923     1 
  909   915     1 
  909   919     1 
  910   912     1 
  910   913     1 
  910   914     1 
  911   915     1 
  911   920     1 
  911   921     1 
  912   914     1 
  912   919     1 
  913   916     1 
  913   917     1 
  913   922     1 
  914   918     1 
  914   920     1 
  914   921     1 
  915   919     1 
  915   922     1 
  916   918     1 
  916   921     1 
  917   920     1 
  918   919     1 
  918   922     1 
  920   922     1 
  923   928     1 
  923   929     1 
  923   937     1 
  924   926     1 
  924   927     1 
  925   930     1 
  925   931     1 
  925   933     1 
  925   938     1 
  925   939     1 
  926   928     1 
  926   929     1 
  926   937     1 
  927   932     1 
  927   934     1 
  927   935     1 
  927   936     1 
  927   940     1 
  927   941     1 
  928   930     1 
  928   931     1 
  928   933     1 
  928   938     1 
  928   939     1 
  929   938     1 
  929   939     1 
  930   932     1 
  930   934     1 
  930   935     1 
  930   936     1 
  930   937     1 
  931   934     1 
  931   935     1 
  931   936     1 
  931   937     1 
  932   933     1 
  933   937     1 
  937   942     1 
  937   943     1 
  937   947     1 
  938   940     1 
  938   941     1 
  939   944     1 
  939   945     1 
  939   946     1 
  939   948     1 
  939   949     1 
  940   942     1 
  940   943     1 
  940   947     1 
  941   950     1 
  941   951     1 
  942   944     1 
  942   945     1 
  942   946     1 
  942   948     1 
  942   949     1 
  943   948     1 
  943   949     1 
  944   947     1 
  945   947     1 
  946   947     1 
  947   952     1 
  947   953     1 
  947   958     1 
  948   950     1 
  948   951     1 
  949   954     1 
  949   955     1 
  949   956     1 
  949   959     1 
  949   960     1 
  950   952     1 
  950   953     1 
  950   958     1 
  951   957     1 
  951   961     1 
  951   962     1 
  952   954     1 
  952   955     1 
  952   956     1 
  952   959     1 
  952   960     1 
  953   959     1 
  953   960     1 
  954   957     1 
  954   958     1 
  955   957     1 
  955   958     1 
  956   958     1 
  958   963     1 
  958   964     1 
  958   969     1 
  959   961     1 
  959   962     1 
  960   965     1 
  960   966     1 
  960   967     1 
  960   970     1 
  960   971     1 
  961   963     1 
  961   964     1 
  961   969     1 
  962   968     1 
  962   972     1 
  962   973     1 
  963   965     1 
  963   966     1 
  963   967     1 
  963   970     1 
  963   971     1 
  964   970     1 
  964   971     1 
  965   968     1 
  965   969     1 
  966   968     1 
  966   969     1 
  967   969     1 
  969   974     1 
  969   975     1 
  969   980     1 
  970   972     1 
  970   973     1 
  971   976     1 
  971   977     1 
  971   978     1 
  971   981     1 
  971   982     1 
  972   974     1 
  972   975     1 
  972   980     1 
  973   979     1 
  973   983     1 
  973   984     1 
  974   976     1 
  974   977     1 
  974   978     1 
  974   981     1 
  974   982     1 
  975   981     1 
  975   982     1 
  976   979     1 
  976   980     1 
  977   979     1 
  977   980     1 
  978   980     1 
  980   985     1 
  980   986     1 
  980  1001     1 
  981   983     1 
  981   984     1 
  982   987     1 
  982   988     1 
  982   989     1 
  982  1002     1 
  982  1003     1 
  983   985     1 
  983   986     1 
  983  1001     1 
  984   990     1 
  984   997     1 
  984  1004     1 
  984  1005     1 
  985   987     1 
  985   988     1 
  985   989     1 
  985  1002     1 
  985  1003     1 
  986   991     1 
  986   992     1 
  986   998     1 
  986   999     1 
  986  1002     1 
  986  1003     1 
  987   990     1 
  987   997     1 
  987  1001     1 
  988   990     1 
  988   997     1 
  988  1001     1 
  989   993     1 
  989   994     1 
  989  1000     1 
  989  1001     1 
  990   995     1 
  990   998     1 
  990   999     1 
  991   993     1 
  991   994     1 
  991   997     1 
  992   996     1 
  992   997     1 
  992  1000     1 
  993   995     1 
  993   999     1 
  994   998     1 
  995   997     1 
  995  1000     1 
  996   999     1 
  998  1000     1 
 1001  1006     1 
 1001  1007     1 
 1001  1008     1 
 1002  1004     1 
 1002  1005     1 
 1003  1009     1 
 1003  1010     1 
 1004  1006     1 
 1004  1007     1 
 1004  1008     1 
 1005  1011     1 
 1005  1012     1 
 1006  1009     1 
 1006  1010     1 
 1007  1009     1 
 1007  1010     1 
 1008  1013     1 
 1008  1014     1 
 1008  1030     1 
 1009  1011     1 
 1009  1012     1 
 1010  1015     1 
 1010  1016     1 
 1010  1017     1 
 1010  1031     1 
 1010  1032     1 
 1011  1013     1 
 1011  1014     1 
 1011  1030     1 
 1012  1018     1 
 1012  1019     1 
 1012  1020     1 
 1012  1033     1 
 1012  1034     1 
 1013  1015     1 
 1013  1016     1 
 1013  1017     1 
 1013  1031     1 
 1013  1032     1 
 1014  1021     1 
 1014  1022     1 
 1014  1023     1 
 1014  1031     1 
 1014  1032     1 
 1015  1018     1 
 1015  1019     1 
 1015  1020     1 
 1015  1030     1 
 1016  1018     1 
 1016  1019     1 
 1016  1020     1 
 1016  1030     1 
 1017  1024     1 
 1017  1025     1 
 1017  1026     1 
 1017  1030     1 
 1018  1021     1 
 1018  1022     1 
 1018  1023     1 
 1019  1021     1 
 1019  1022     1 
 1019  1023     1 
 1020  1027     1 
 1020  1028     1 
 1020  1029     1 
 1021  1024     1 
 1021  1025     1 
 1021  1026     1 
 1022  1024     1 
 1022  1025     1 
 1022  1026     1 
 1024  1027     1 
 1024  1028     1 
 1024  1029     1 
 1025  1027     1 
 1025  1028     1 
 1025  1029     1 
 1030  1035     1 
 1030  1036     1 
 1030  1037     1 
 1031  1033     1 
 1031  1034     1 
 1032  1038     1 
 1032  1039     1 
 1033  1035     1 
 1033  1036     1 
 1033  1037     1 
 1034  1040     1 
 1034  1041     1 
 1035  1038     1 
 1035  1039     1 
 1036  1038     1 
 1036  1039     1 
 1037  1042     1 
 1037  1043     1 
 1037  1052     1 
 1038  1040     1 
 1038  1041     1 
 1039  1044     1 
 1039  1045     1 
 1039  1046     1 
 1039  1053     1 
 1039  1054     1 
 1040  1042     1 
 1040  1043     1 
 1040  1052     1 
 1041  1047     1 
 1041  1048     1 
 1041  1049     1 
 1041  1055     1 
 1041  1056     1 
 1042  1044     1 
 1042  1045     1 
 1042  1046     1 
 1042  1053     1 
 1042  1054     1 
 1043  1050     1 
 1043  1051     1 
 1043  1053     1 
 1043  1054     1 
 1044  1047     1 
 1044  1048     1 
 1044  1049     1 
 1044  1052     1 
 1045  1047     1 
 1045  1048     1 
 1045  1049     1 
 1045  1052     1 
 1046  1052     1 
 1047  1050     1 
 1047  1051     1 
 1048  1050     1 
 1048  1051     1 
 1052  1057     1 
 1052  1058     1 
 1052  1059     1 
 1053  1055     1 
 1053  1056     1 
 1054  1060     1 
 1054  1061     1 
 1055  1057     1 
 1055  1058     1 
 1055  1059     1 
 1056  1062     1 
 1056  1065     1 
 1057  1060     1 
 1057  1061     1 
 1058  1060     1 
 1058  1061     1 
 1059  1063     1 
 1059  1064     1 
 1059  1066     1 
 1059  1067     1 
 1059  1070     1 
 1059  1073     1 
 1060  1062     1 
 1060  1065     1 
 1061  1068     1 
 1061  1069     1 
 1061  1071     1 
 1061  1072     1 
 1061  1074     1 
 1061  1075     1 
 1062  1066     1 
 1062  1068     1 
 1062  1069     1 
 1062  1073     1 
 1063  1065     1 
 1063  1067     1 
 1063  1071     1 
 1063  1072     1 
 1064  1065     1 
 1064  1067     1 
 1064  1071     1 
 1064  1072     1 
 1065  1071     1 
 1065  1072     1 
 1065  1076     1 
 1065  1077     1 
 1066  1068     1 
 1066  1069     1 
 1066  1070     1 
 1066  1074     1 
 1066  1075     1 
 1067  1074     1 
 1067  1075     1 
 1068  1071     1 
 1068  1072     1 
 1068  1073     1 
 1069  1071     1 
 1069  1072     1 
 1069  1073     1 
 1070  1073     1 
 1073  1078     1 
 1073  1079     1 
 1073  1092     1 
 1074  1076     1 
 1074  1077     1 
 1075  1080     1 
 1075  1081     1 
 1075  1085     1 
 1075  1093     1 
 1075  1094     1 
 1076  1078     1 
 1076  1079     1 
 1076  1092     1 
 1077  1082     1 
 1077  1083     1 
 1077  1084     1 
 1077  1086     1 
 1077  1087     1 
 1077  1088     1 
 1077  1095     1 
 1077  1096     1 
 1078  1080     1 
 1078  1081     1 
 1078  1085     1 
 1078  1093     1 
 1078  1094     1 
 1079  1089     1 
 1079  1090     1 
 1079  1091     1 
 1079  1093     1 
 1079  1094     1 
 1080  1082     1 
 1080  1083     1 
 1080  1084     1 
 1080  1086     1 
 1080  1087     1 
 1080  1088     1 
 1080  1092     1 
 1081  1086     1 
 1081  1087     1 
 1081  1088     1 
 1081  1092     1 
 1082  1085     1 
 1083  1085     1 
 1084  1085     1 
 1085  1092     1 
 1086  1089     1 
 1086  1090     1 
 1086  1091     1 
 1087  1089     1 
 1087  1090     1 
 1087  1091     1 
 1092  1097     1 
 1092  1098     1 
 1092  1116     1 
 1093  1095     1 
 1093  1096     1 
 1094  1099     1 
 1094  1100     1 
 1094  1101     1 
 1094  1117     1 
 1094  1118     1 
 1095  1097     1 
 1095  1098     1 
 1095  1116     1 
 1096  1102     1 
 1096  1107     1 
 1096  1119     1 
 1096  1120     1 
 1097  1099     1 
 1097  1100     1 
 1097  1101     1 
 1097  1117     1 
 1097  1118     1 
 1098  1103     1 
 1098  1104     1 
 1098  1106     1 
 1098  1108     1 
 1098  1117     1 
 1098  1118     1 
 1099  1102     1 
 1099  1107     1 
 1099  1116     1 
 1100  1102     1 
 1100  1107     1 
 1100  1116     1 
 1101  1105     1 
 1101  1109     1 
 1101  1110     1 
 1101  1112     1 
 1101  1116     1 
 1102  1108     1 
 1102  1112     1 
 1103  1105     1 
 1103  1106     1 
 1103  1107     1 
 1104  1108     1 
 1104  1113     1 
 1104  1114     1 
 1105  1107     1 
 1105  1112     1 
 1106  1109     1 
 1106  1110     1 
 1106  1115     1 
 1107  1111     1 
 1107  1113     1 
 1107  1114     1 
 1108  1112     1 
 1108  1115     1 
 1109  1111     1 
 1109  1114     1 
 1110  1113     1 
 1111  1112     1 
 1111  1115     1 
 1113  1115     1 
 1116  1121     1 
 1116  1122     1 
 1116  1135     1 
 1117  1119     1 
 1117  1120     1 
 1118  1123     1 
 1118  1124     1 
 1118  1125     1 
 1118  1136     1 
 1118  1137     1 
 1119  1121     1 
 1119  1122     1 
 1119  1135     1 
 1120  1126     1 
 1120  1127     1 
 1120  1131     1 
 1120  1138     1 
 1120  1139     1 
 1121  1123     1 
 1121  1124     1 
 1121  1125     1 
 1121  1136     1 
 1121  1137     1 
 1122  1128     1 
 1122  1129     1 
 1122  1130     1 
 1122  1132     1 
 1122  1133     1 
 1122  1134     1 
 1122  1136     1 
 1122  1137     1 
 1123  1126     1 
 1123  1127     1 
 1123  1131     1 
 1123  1135     1 
 1124  1126     1 
 1124  1127     1 
 1124  1131     1 
 1124  1135     1 
 1125  1135     1 
 1126  1128     1 
 1126  1129     1 
 1126  1130     1 
 1126  1132     1 
 1126  1133     1 
 1126  1134     1 
 1127  1132     1 
 1127  1133     1 
 1127  1134     1 
 1128  1131     1 
 1129  1131     1 
 1130  1131     1 
 1135  1140     1 
 1135  1141     1 
 1135  1147     1 
 1136  1138     1 
 1136  1139     1 
 1137  1142     1 
 1137  1143     1 
 1137  1144     1 
 1137  1148     1 
 1137  1149     1 
 1138  1140     1 
 1138  1141     1 
 1138  1147     1 
 1139  1145     1 
 1139  1146     1 
 1139  1150     1 
 1139  1151     1 
 1140  1142     1 
 1140  1143     1 
 1140  1144     1 
 1140  1148     1 
 1140  1149     1 
 1141  1148     1 
 1141  1149     1 
 1142  1145     1 
 1142  1146     1 
 1142  1147     1 
 1143  1145     1 
 1143  1146     1 
 1143  1147     1 
 1144  1147     1 
 1147  1152     1 
 1147  1153     1 
 1147  1161     1 
 1148  1150     1 
 1148  1151     1 
 1149  1154     1 
 1149  1155     1 
 1149  1156     1 
 1149  1162     1 
 1149  1163     1 
 1150  1152     1 
 1150  1153     1 
 1150  1161     1 
 1151  1157     1 
 1151  1158     1 
 1151  1164     1 
 1151  1165     1 
 1152  1154     1 
 1152  1155     1 
 1152  1156     1 
 1152  1162     1 
 1152  1163     1 
 1153  1159     1 
 1153  1160     1 
 1153  1162     1 
 1153  1163     1 
 1154  1157     1 
 1154  1158     1 
 1154  1161     1 
 1155  1157     1 
 1155  1158     1 
 1155  1161     1 
 1156  1161     1 
 1157  1159     1 
 1157  1160     1 
 1161  1166     1 
 1161  1167     1 
 1161  1180     1 
 1162  1164     1 
 1162  1165     1 
 1163  1168     1 
 1163  1169     1 
 1163  1170     1 
 1163  1181     1 
 1163  1182     1 
 1164  1166     1 
 1164  1167     1 
 1164  1180     1 
 1165  1171     1 
 1165  1172     1 
 1165  1176     1 
 1165  1183     1 
 1165  1184     1 
 1166  1168     1 
 1166  1169     1 
 1166  1170     1 
 1166  1181     1 
 1166  1182     1 
 1167  1173     1 
 1167  1174     1 
 1167  1175     1 
 1167  1177     1 
 1167  1178     1 
 1167  1179     1 
 1167  1181     1 
 1167  1182     1 
 1168  1171     1 
 1168  1172     1 
 1168  1176     1 
 1168  1180     1 
 1169  1171     1 
 1169  1172     1 
 1169  1176     1 
 1169  1180     1 
 1170  1180     1 
 1171  1173     1 
 1171  1174     1 
 1171  1175     1 
 1171  1177     1 
 1171  1178     1 
 1171  1179     1 
 1172  1177     1 
 1172  1178     1 
 1172  1179     1 
 1173  1176     1 
 1174  1176     1 
 1175  1176     1 
 1180  1185     1 
 1180  1186     1 
 1180  1198     1 
 1181  1183     1 
 1181  1184     1 
 1182  1187     1 
 1182  1188     1 
 1182  1191     1 
 1182  1199     1 
 1182  1200     1 
 1183  1185     1 
 1183  1186     1 
 1183  1198     1 
 1184  1189     1 
 1184  1194     1 
 1184  1201     1 
 1184  1202     1 
 1185  1187     1 
 1185  1188     1 
 1185  1191     1 
 1185  1199     1 
 1185  1200     1 
 1186  1190     1 
 1186  1192     1 
 1186  1195     1 
 1186  1196     1 
 1186  1199     1 
 1186  1200     1 
 1187  1189     1 
 1187  1194     1 
 1187  1198     1 
 1188  1189     1 
 1188  1194     1 
 1188  1198     1 
 1189  1195     1 
 1189  1197     1 
 1190  1193     1 
 1190  1194     1 
 1190  1196     1 
 1191  1193     1 
 1191  1197     1 
 1191  1198     1 
 1192  1195     1 
 1193  1194     1 
 1193  1197     1 
 1195  1197     1 
 1198  1203     1 
 1198  1204     1 
 1198  1211     1 
 1199  1201     1 
 1199  1202     1 
 1200  1206     1 
 1200  1207     1 
 1200  1208     1 
 1200  1212     1 
 1200  1213     1 
 1201  1203     1 
 1201  1204     1 
 1201  1211     1 
 1202  1210     1 
 1202  1214     1 
 1202  1215     1 
 1203  1206     1 
 1203  1207     1 
 1203  1208     1 
 1203  1212     1 
 1203  1213     1 
 1204  1212     1 
 1204  1213     1 
 1206  1210     1 
 1206  1211     1 
 1207  1210     1 
 1207  1211     1 
 1208  1211     1 
 1211  1216     1 
 1211  1217     1 
 1211  1225     1 
 1212  1214     1 
 1212  1215     1 
 1213  1218     1 
 1213  1219     1 
 1213  1221     1 
 1213  1226     1 
 1213  1227     1 
 1214  1216     1 
 1214  1217     1 
 1214  1225     1 
 1215  1220     1 
 1215  1222     1 
 1215  1223     1 
 1215  1224     1 
 1215  1228     1 
 1215  1229     1 
 1216  1218     1 
 1216  1219     1 
 1216  1221     1 
 1216  1226     1 
 1216  1227     1 
 1217  1226     1 
 1217  1227     1 
 1218  1220     1 
 1218  1222     1 
 1218  1223     1 
 1218  1224     1 
 1218  1225     1 
 1219  1222     1 
 1219  1223     1 
 1219  1224     1 
 1219  1225     1 
 1220  1221     1 
 1221  1225     1 
 1225  1230     1 
 1225  1231     1 
 1225  1232     1 
 1226  1228     1 
 1226  1229     1 
 1227  1233     1 
 1227  1234     1 
 1228  1230     1 
 1228  1231     1 
 1228  1232     1 
 1229  1235     1 
 1229  1236     1 
 1230  1233     1 
 1230  1234     1 
 1231  1233     1 
 1231  1234     1 
 1232  1237     1 
 1232  1238     1 
 1232  1246     1 
 1233  1235     1 
 1233  1236     1 
 1234  1239     1 
 1234  1240     1 
 1234  1241     1 
 1234  1247     1 
 1234  1248     1 
 1235  1237     1 
 1235  1238     1 
 1235  1246     1 
 1236  1242     1 
 1236  1243     1 
 1236  1249     1 
 1236  1250     1 
 1237  1239     1 
 1237  1240     1 
 1237  1241     1 
 1237  1247     1 
 1237  1248     1 
 1238  1244     1 
 1238  1245     1 
 1238  1247     1 
 1238  1248     1 
 1239  1242     1 
 1239  1243     1 
 1239  1246     1 
 1240  1242     1 
 1240  1243     1 
 1240  1246     1 
 1241  1246     1 
 1242  1244     1 
 1242  1245     1 
 1246  1251     1 
 1246  1252     1 
 1246  1261     1 
 1247  1249     1 
 1247  1250     1 
 1248  1253     1 
 1248  1254     1 
 1248  1255     1 
 1248  1262     1 
 1248  1263     1 
 1249  1251     1 
 1249  1252     1 
 1249  1261     1 
 1250  1256     1 
 1250  1257     1 
 1250  1258     1 
 1250  1264     1 
 1250  1265     1 
 1251  1253     1 
 1251  1254     1 
 1251  1255     1 
 1251  1262     1 
 1251  1263     1 
 1252  1259     1 
 1252  1260     1 
 1252  1262     1 
 1252  1263     1 
 1253  1256     1 
 1253  1257     1 
 1253  1258     1 
 1253  1261     1 
 1254  1256     1 
 1254  1257     1 
 1254  1258     1 
 1254  1261     1 
 1255  1261     1 
 1256  1259     1 
 1256  1260     1 
 1257  1259     1 
 1257  1260     1 
 1261  1266     1 
 1261  1267     1 
 1261  1271     1 
 1262  1264     1 
 1262  1265     1 
 1263  1268     1 
 1263  1269     1 
 1263  1270     1 
 1263  1272     1 
 1263  1273     1 
 1264  1266     1 
 1264  1267     1 
 1264  1271     1 
 1265  1274     1 
 1265  1275     1 
 1266  1268     1 
 1266  1269     1 
 1266  1270     1 
 1266  1272     1 
 1266  1273     1 
 1267  1272     1 
 1267  1273     1 
 1268  1271     1 
 1269  1271     1 
 1270  1271     1 
 1271  1276     1 
 1271  1277     1 
 1271  1285     1 
 1272  1274     1 
 1272  1275     1 
 1273  1278     1 
 1273  1279     1 
 1273  1281     1 
 1273  1286     1 
 1273  1287     1 
 1274  1276     1 
 1274  1277     1 
 1274  1285     1 
 1275  1280     1 
 1275  1282     1 
 1275  1283     1 
 1275  1284     1 
 1275  1288     1 
 1275  1289     1 
 1276  1278     1 
 1276  1279     1 
 1276  1281     1 
 1276  1286     1 
 1276  1287     1 
 1277  1286     1 
 1277  1287     1 
 1278  1280     1 
 1278  1282     1 
 1278  1283     1 
 1278  1284     1 
 1278  1285     1 
 1279  1282     1 
 1279  1283     1 
 1279  1284     1 
 1279  1285     1 
 1280  1281     1 
 1281  1285     1 
 1285  1290     1 
 1285  1291     1 
 1285  1304     1 
 1286  1288     1 
 1286  1289     1 
 1287  1292     1 
 1287  1293     1 
 1287  1294     1 
 1287  1305     1 
 1287  1306     1 
 1288  1290     1 
 1288  1291     1 
 1288  1304     1 
 1289  1295     1 
 1289  1296     1 
 1289  1300     1 
 1289  1307     1 
 1289  1308     1 
 1290  1292     1 
 1290  1293     1 
 1290  1294     1 
 1290  1305     1 
 1290  1306     1 
 1291  1297     1 
 1291  1298     1 
 1291  1299     1 
 1291  1301     1 
 1291  1302     1 
 1291  1303     1 
 1291  1305     1 
 1291  1306     1 
 1292  1295     1 
 1292  1296     1 
 1292  1300     1 
 1292  1304     1 
 1293  1295     1 
 1293  1296     1 
 1293  1300     1 
 1293  1304     1 
 1294  1304     1 
 1295  1297     1 
 1295  1298     1 
 1295  1299     1 
 1295  1301     1 
 1295  1302     1 
 1295  1303     1 
 1296  1301     1 
 1296  1302     1 
 1296  1303     1 
 1297  1300     1 
 1298  1300     1 
 1299  1300     1 
 1304  1309     1 
 1304  1310     1 
 1304  1314     1 
 1305  1307     1 
 1305  1308     1 
 1306  1311     1 
 1306  1312     1 
 1306  1313     1 
 1306  1315     1 
 1306  1316     1 
 1307  1309     1 
 1307  1310     1 
 1307  1314     1 
 1308  1317     1 
 1308  1318     1 
 1309  1311     1 
 1309  1312     1 
 1309  1313     1 
 1309  1315     1 
 1309  1316     1 
 1310  1315     1 
 1310  1316     1 
 1311  1314     1 
 1312  1314     1 
 1313  1314     1 
 1314  1319     1 
 1314  1320     1 
 1314  1324     1 
 1315  1317     1 
 1315  1318     1 
 1316  1321     1 
 1316  1322     1 
 1316  1323     1 
 1316  1325     1 
 1316  1326     1 
 1317  1319     1 
 1317  1320     1 
 1317  1324     1 
 1318  1327     1 
 1318  1328     1 
 1319  1321     1 
 1319  1322     1 
 1319  1323     1 
 1319  1325     1 
 1319  1326     1 
 1320  1325     1 
 1320  1326     1 
 1321  1324     1 
 1322  1324     1 
 1323  1324     1 
 1324  1329     1 
 1324  1330     1 
 1324  1337     1 
 1325  1327     1 
 1325  1328     1 
 1326  1332     1 
 1326  1333     1 
 1326  1334     1 
 1326  1338     1 
 1326  1339     1 
 1327  1329     1 
 1327  1330     1 
 1327  1337     1 
 1328  1336     1 
 1328  1340     1 
 1328  1341     1 
 1329  1332     1 
 1329  1333     1 
 1329  1334     1 
 1329  1338     1 
 1329  1339     1 
 1330  1338     1 
 1330  1339     1 
 1332  1336     1 
 1332  1337     1 
 1333  1336     1 
 1333  1337     1 
 1334  1337     1 
 1337  1342     1 
 1337  1343     1 
 1337  1351     1 
 1338  1340     1 
 1338  1341     1 
 1339  1344     1 
 1339  1345     1 
 1339  1347     1 
 1339  1352     1 
 1339  1353     1 
 1340  1342     1 
 1340  1343     1 
 1340  1351     1 
 1341  1346     1 
 1341  1348     1 
 1341  1349     1 
 1341  1350     1 
 1341  1354     1 
 1341  1355     1 
 1342  1344     1 
 1342  1345     1 
 1342  1347     1 
 1342  1352     1 
 1342  1353     1 
 1343  1352     1 
 1343  1353     1 
 1344  1346     1 
 1344  1348     1 
 1344  1349     1 
 1344  1350     1 
 1344  1351     1 
 1345  1348     1 
 1345  1349     1 
 1345  1350     1 
 1345  1351     1 
 1346  1347     1 
 1347  1351     1 
 1351  1356     1 
 1351  1357     1 
 1351  1362     1 
 1352  1354     1 
 1352  1355     1 
 1353  1358     1 
 1353  1359     1 
 1353  1360     1 
 1353  1363     1 
 1353  1364     1 
 1354  1356     1 
 1354  1357     1 
 1354  1362     1 
 1355  1361     1 
 1355  1365     1 
 1355  1366     1 
 1356  1358     1 
 1356  1359     1 
 1356  1360     1 
 1356  1363     1 
 1356  1364     1 
 1357  1363     1 
 1357  1364     1 
 1358  1361     1 
 1358  1362     1 
 1359  1361     1 
 1359  1362     1 
 1360  1362     1 
 1362  1367     1 
 1362  1368     1 
 1362  1376     1 
 1363  1365     1 
 1363  1366     1 
 1364  1369     1 
 1364  1370     1 
 1364  1371     1 
 1364  1377     1 
 1364  1378     1 
 1365  1367     1 
 1365  1368     1 
 1365  1376     1 
 1366  1372     1 
 1366  1373     1 
 1366  1379     1 
 1366  1380     1 
 1367  1369     1 
 1367  1370     1 
 1367  1371     1 
 1367  1377     1 
 1367  1378     1 
 1368  1374     1 
 1368  1375     1 
 1368  1377     1 
 1368  1378     1 
 1369  1372     1 
 1369  1373     1 
 1369  1376     1 
 1370  1372     1 
 1370  1373     1 
 1370  1376     1 
 1371  1376     1 
 1372  1374     1 
 1372  1375     1 
 1376  1381     1 
 1376  1382     1 
 1376  1383     1 
 1377  1379     1 
 1377  1380     1 
 1378  1384     1 
 1378  1385     1 
 1379  1381     1 
 1379  1382     1 
 1379  1383     1 
 1380  1386     1 
 1380  1387     1 
 1381  1384     1 
 1381  1385     1 
 1382  1384     1 
 1382  1385     1 
 1383  1388     1 
 1383  1389     1 
 1383  1407     1 
 1384  1386     1 
 1384  1387     1 
 1385  1390     1 
 1385  1391     1 
 1385  1392     1 
 1385  1408     1 
 1385  1409     1 
 1386  1388     1 
 1386  1389     1 
 1386  1407     1 
 1387  1393     1 
 1387  1398     1 
 1387  1410     1 
 1387  1411     1 
 1388  1390     1 
 1388  1391     1 
 1388  1392     1 
 1388  1408     1 
 1388  1409     1 
 1389  1394     1 
 1389  1395     1 
 1389  1397     1 
 1389  1399     1 
 1389  1408     1 
 1389  1409     1 
 1390  1393     1 
 1390  1398     1 
 1390  1407     1 
 1391  1393     1 
 1391  1398     1 
 1391  1407     1 
 1392  1396     1 
 1392  1400     1 
 1392  1401     1 
 1392  1403     1 
 1392  1407     1 
 1393  1399     1 
 1393  1403     1 
 1394  1396     1 
 1394  1397     1 
 1394  1398     1 
 1395  1399     1 
 1395  1404     1 
 1395  1405     1 
 1396  1398     1 
 1396  1403     1 
 1397  1400     1 
 1397  1401     1 
 1397  1406     1 
 1398  1402     1 
 1398  1404     1 
 1398  1405     1 
 1399  1403     1 
 1399  1406     1 
 1400  1402     1 
 1400  1405     1 
 1401  1404     1 
 1402  1403     1 
 1402  1406     1 
 1404  1406     1 
 1407  1412     1 
 1407  1413     1 
 1407  1414     1 
 1408  1410     1 
 1408  1411     1 
 1409  1415     1 
 1409  1416     1 
 1410  1412     1 
 1410  1413     1 
 1410  1414     1 
 1411  1417     1 
 1411  1418     1 
 1412  1415     1 
 1412  1416     1 
 1413  1415     1 
 1413  1416     1 
 1414  1419     1 
 1414  1420     1 
 1414  1430     1 
 1415  1417     1 
 1415  1418     1 
 1416  1421     1 
 1416  1422     1 
 1416  1426     1 
 1416  1431     1 
 1416  1432     1 
 1417  1419     1 
 1417  1420     1 
 1417  1430     1 
 1418  1423     1 
 1418  1424     1 
 1418  1425     1 
 1418  1427     1 
 1418  1428     1 
 1418  1429     1 
 1418  1433     1 
 1418  1434     1 
 1419  1421     1 
 1419  1422     1 
 1419  1426     1 
 1419  1431     1 
 1419  1432     1 
 1420  1431     1 
 1420  1432     1 
 1421  1423     1 
 1421  1424     1 
 1421  1425     1 
 1421  1427     1 
 1421  1428     1 
 1421  1429     1 
 1421  1430     1 
 1422  1427     1 
 1422  1428     1 
 1422  1429     1 
 1422  1430     1 
 1423  1426     1 
 1424  1426     1 
 1425  1426     1 
 1426  1430     1 
 1430  1435     1 
 1430  1436     1 
 1430  1444     1 
 1431  1433     1 
 1431  1434     1 
 1432  1437     1 
 1432  1438     1 
 1432  1440     1 
 1432  1445     1 
 1432  1446     1 
 1433  1435     1 
 1433  1436     1 
 1433  1444     1 
 1434  1439     1 
 1434  1441     1 
 1434  1442     1 
 1434  1443     1 
 1434  1447     1 
 1434  1448     1 
 1435  1437     1 
 1435  1438     1 
 1435  1440     1 
 1435  1445     1 
 1435  1446     1 
 1436  1445     1 
 1436  1446     1 
 1437  1439     1 
 1437  1441     1 
 1437  1442     1 
 1437  1443     1 
 1437  1444     1 
 1438  1441     1 
 1438  1442     1 
 1438  1443     1 
 1438  1444     1 
 1439  1440     1 
 1440  1444     1 
 1444  1449     1 
 1444  1450     1 
 1444  1456     1 
 1445  1447     1 
 1445  1448     1 
 1446  1451     1 
 1446  1452     1 
 1446  1453     1 
 1446  1457     1 
 1446  1458     1 
 1447  1449     1 
 1447  1450     1 
 1447  1456     1 
 1448  1454     1 
 1448  1455     1 
 1448  1459     1 
 1448  1460     1 
 1449  1451     1 
 1449  1452     1 
 1449  1453     1 
 1449  1457     1 
 1449  1458     1 
 1450  1457     1 
 1450  1458     1 
 1451  1454     1 
 1451  1455     1 
 1451  1456     1 
 1452  1454     1 
 1452  1455     1 
 1452  1456     1 
 1453  1456     1 
 1456  1461     1 
 1456  1462     1 
 1456  1466     1 
 1457  1459     1 
 1457  1460     1 
 1458  1463     1 
 1458  1464     1 
 1458  1465     1 
 1458  1467     1 
 1458  1468     1 
 1459  1461     1 
 1459  1462     1 
 1459  1466     1 
 1460  1469     1 
 1460  1470     1 
 1461  1463     1 
 1461  1464     1 
 1461  1465     1 
 1461  1467     1 
 1461  1468     1 
 1462  1467     1 
 1462  1468     1 
 1463  1466     1 
 1464  1466     1 
 1465  1466     1 
 1466  1471     1 
 1466  1472     1 
 1466  1488     1 
 1467  1469     1 
 1467  1470     1 
 1468  1473     1 
 1468  1474     1 
 1468  1475     1 
 1468  1489     1 
 1468  1490     1 
 1469  1471     1 
 1469  1472     1 
 1469  1488     1 
 1470  1476     1 
 1470  1477     1 
 1470  1478     1 
 1470  1491     1 
 1470  1492     1 
 1471  1473     1 
 1471  1474     1 
 1471  1475     1 
 1471  1489     1 
 1471  1490     1 
 1472  1479     1 
 1472  1480     1 
 1472  1481     1 
 1472  1489     1 
 1472  1490     1 
 1473  1476     1 
 1473  1477     1 
 1473  1478     1 
 1473  1488     1 
 1474  1476     1 
 1474  1477     1 
 1474  1478     1 
 1474  1488     1 
 1475  1482     1 
 1475  1483     1 
 1475  1484     1 
 1475  1488     1 
 1476  1479     1 
 1476  1480     1 
 1476  1481     1 
 1477  1479     1 
 1477  1480     1 
 1477  1481     1 
 1478  1485     1 
 1478  1486     1 
 1478  1487     1 
 1479  1482     1 
 1479  1483     1 
 1479  1484     1 
 1480  1482     1 
 1480  1483     1 
 1480  1484     1 
 1482  1485     1 
 1482  1486     1 
 1482  1487     1 
 1483  1485     1 
 1483  1486     1 
 1483  1487     1 
 1488  1493     1 
 1488  1494     1 
 1488  1506     1 
 1489  1491     1 
 1489  1492     1 
 1490  1495     1 
 1490  1496     1 
 1490  1499     1 
 1490  1507     1 
 1490  1508     1 
 1491  1493     1 
 1491  1494     1 
 1491  1506     1 
 1492  1497     1 
 1492  1502     1 
 1492  1509     1 
 1492  1510     1 
 1493  1495     1 
 1493  1496     1 
 1493  1499     1 
 1493  1507     1 
 1493  1508     1 
 1494  1498     1 
 1494  1500     1 
 1494  1503     1 
 1494  1504     1 
 1494  1507     1 
 1494  1508     1 
 1495  1497     1 
 1495  1502     1 
 1495  1506     1 
 1496  1497     1 
 1496  1502     1 
 1496  1506     1 
 1497  1503     1 
 1497  1505     1 
 1498  1501     1 
 1498  1502     1 
 1498  1504     1 
 1499  1501     1 
 1499  1505     1 
 1499  1506     1 
 1500  1503     1 
 1501  1502     1 
 1501  1505     1 
 1503  1505     1 
 1506  1511     1 
 1506  1512     1 
 1506  1520     1 
 1507  1509     1 
 1507  1510     1 
 1508  1513     1 
 1508  1514     1 
 1508  1516     1 
 1508  1521     1 
 1508  1522     1 
 1509  1511     1 
 1509  1512     1 
 1509  1520     1 
 1510  1515     1 
 1510  1517     1 
 1510  1518     1 
 1510  1519     1 
 1510  1523     1 
 1510  1524     1 
 1511  1513     1 
 1511  1514     1 
 1511  1516     1 
 1511  1521     1 
 1511  1522     1 
 1512  1521     1 
 1512  1522     1 
 1513  1515     1 
 1513  1517     1 
 1513  1518     1 
 1513  1519     1 
 1513  1520     1 
 1514  1517     1 
 1514  1518     1 
 1514  1519     1 
 1514  1520     1 
 1515  1516     1 
 1516  1520     1 
 1520  1525     1 
 1520  1526     1 
 1520  1535     1 
 1521  1523     1 
 1521  1524     1 
 1522  1527     1 
 1522  1528     1 
 1522  1529     1 
 1522  1536     1 
 1522  1537     1 
 1523  1525     1 
 1523  1526     1 
 1523  1535     1 
 1524  1530     1 
 1524  1531     1 
 1524  1532     1 
 1524  1538     1 
 1524  1539     1 
 1525  1527     1 
 1525  1528     1 
 1525  1529     1 
 1525  1536     1 
 1525  1537     1 
 1526  1533     1 
 1526  1534     1 
 1526  1536     1 
 1526  1537     1 
 1527  1530     1 
 1527  1531     1 
 1527  1532     1 
 1527  1535     1 
 1528  1530     1 
 1528  1531     1 
 1528  1532     1 
 1528  1535     1 
 1529  1535     1 
 1530  1533     1 
 1530  1534     1 
 1531  1533     1 
 1531  1534     1 
 1535  1540     1 
 1535  1541     1 
 1535  1547     1 
 1536  1538     1 
 1536  1539     1 
 1537  1542     1 
 1537  1543     1 
 1537  1544     1 
 1537  1548     1 
 1537  1549     1 
 1538  1540     1 
 1538  1541     1 
 1538  1547     1 
 1539  1545     1 
 1539  1546     1 
 1539  1550     1 
 1539  1551     1 
 1540  1542     1 
 1540  1543     1 
 1540  1544     1 
 1540  1548     1 
 1540  1549     1 
 1541  1548     1 
 1541  1549     1 
 1542  1545     1 
 1542  1546     1 
 1542  1547     1 
 1543  1545     1 
 1543  1546     1 
 1543  1547     1 
 1544  1547     1 
 1547  1552     1 
 1547  1553     1 
 1547  1563     1 
 1548  1550     1 
 1548  1551     1 
 1549  1554     1 
 1549  1555     1 
 1549  1559     1 
 1549  1564     1 
 1549  1565     1 
 1550  1552     1 
 1550  1553     1 
 1550  1563     1 
 1551  1556     1 
 1551  1557     1 
 1551  1558     1 
 1551  1560     1 
 1551  1561     1 
 1551  1562     1 
 1551  1566     1 
 1551  1567     1 
 1552  1554     1 
 1552  1555     1 
 1552  1559     1 
 1552  1564     1 
 1552  1565     1 
 1553  1564     1 
 1553  1565     1 
 1554  1556     1 
 1554  1557     1 
 1554  1558     1 
 1554  1560     1 
 1554  1561     1 
 1554  1562     1 
 1554  1563     1 
 1555  1560     1 
 1555  1561     1 
 1555  1562     1 
 1555  1563     1 
 1556  1559     1 
 1557  1559     1 
 1558  1559     1 
 1559  1563     1 
 1563  1568     1 
 1563  1569     1 
 1563  1570     1 
 1564  1566     1 
 1564  1567     1 
 1565  1571     1 
 1565  1572     1 
 1566  1568     1 
 1566  1569     1 
 1566  1570     1 
 1567  1573     1 
 1567  1574     1 
 1568  1571     1 
 1568  1572     1 
 1569  1571     1 
 1569  1572     1 
 1570  1575     1 
 1570  1576     1 
 1570  1586     1 
 1571  1573     1 
 1571  1574     1 
 1572  1577     1 
 1572  1578     1 
 1572  1582     1 
 1572  1587     1 
 1572  1588     1 
 1573  1575     1 
 1573  1576     1 
 1573  1586     1 
 1574  1579     1 
 1574  1580     1 
 1574  1581     1 
 1574  1583     1 
 1574  1584     1 
 1574  1585     1 
 1574  1589     1 
 1574  1590     1 
 1575  1577     1 
 1575  1578     1 
 1575  1582     1 
 1575  1587     1 
 1575  1588     1 
 1576  1587     1 
 1576  1588     1 
 1577  1579     1 
 1577  1580     1 
 1577  1581     1 
 1577  1583     1 
 1577  1584     1 
 1577  1585     1 
 1577  1586     1 
 1578  1583     1 
 1578  1584     1 
 1578  1585     1 
 1578  1586     1 
 1579  1582     1 
 1580  1582     1 
 1581  1582     1 
 1582  1586     1 
 1586  1591     1 
 1586  1592     1 
 1586  1602     1 
 1587  1589     1 
 1587  1590     1 
 1588  1593     1 
 1588  1594     1 
 1588  1598     1 
 1588  1603     1 
 1588  1604     1 
 1589  1591     1 
 1589  1592     1 
 1589  1602     1 
 1590  1595     1 
 1590  1596     1 
 1590  1597     1 
 1590  1599     1 
 1590  1600     1 
 1590  1601     1 
 1590  1605     1 
 1590  1606     1 
 1591  1593     1 
 1591  1594     1 
 1591  1598     1 
 1591  1603     1 
 1591  1604     1 
 1592  1603     1 
 1592  1604     1 
 1593  1595     1 
 1593  1596     1 
 1593  1597     1 
 1593  1599     1 
 1593  1600     1 
 1593  1601     1 
 1593  1602     1 
 1594  1599     1 
 1594  1600     1 
 1594  1601     1 
 1594  1602     1 
 1595  1598     1 
 1596  1598     1 
 1597  1598     1 
 1598  1602     1 
 1602  1607     1 
 1602  1608     1 
 1602  1612     1 
 1603  1605     1 
 1603  1606     1 
 1604  1609     1 
 1604  1610     1 
 1604  1611     1 
 1604  1613     1 
 1604  1614     1 
 1605  1607     1 
 1605  1608     1 
 1605  1612     1 
 1606  1615     1 
 1606  1616     1 
 1607  1609     1 
 1607  1610     1 
 1607  1611     1 
 1607  1613     1 
 1607  1614     1 
 1608  1613     1 
 1608  1614     1 
 1609  1612     1 
 1610  1612     1 
 1611  1612     1 
 1612  1617     1 
 1612  1618     1 
 1612  1623     1 
 1613  1615     1 
 1613  1616     1 
 1614  1619     1 
 1614  1620     1 
 1614  1621     1 
 1614  1624     1 
 1614  1625     1 
 1615  1617     1 
 1615  1618     1 
 1615  1623     1 
 1616  1622     1 
 1616  1626     1 
 1616  1627     1 
 1617  1619     1 
 1617  1620     1 
 1617  1621     1 
 1617  1624     1 
 1617  1625     1 
 1618  1624     1 
 1618  1625     1 
 1619  1622     1 
 1619  1623     1 
 1620  1622     1 
 1620  1623     1 
 1621  1623     1 
 1623  1628     1 
 1623  1629     1 
 1623  1635     1 
 1624  1626     1 
 1624  1627     1 
 1625  1630     1 
 1625  1631     1 
 1625  1632     1 
 1625  1636     1 
 1625  1637     1 
 1626  1628     1 
 1626  1629     1 
 1626  1635     1 
 1627  1633     1 
 1627  1634     1 
 1627  1638     1 
 1627  1639     1 
 1628  1630     1 
 1628  1631     1 
 1628  1632     1 
 1628  1636     1 
 1628  1637     1 
 1629  1636     1 
 1629  1637     1 
 1630  1633     1 
 1630  1634     1 
 1630  1635     1 
 1631  1633     1 
 1631  1634     1 
 1631  1635     1 
 1632  1635     1 
 1635  1640     1 
 1635  1641     1 
 1635  1657     1 
 1636  1638     1 
 1636  1639     1 
 1637  1642     1 
 1637  1643     1 
 1637  1644     1 
 1637  1658     1 
 1637  1659     1 
 1638  1640     1 
 1638  1641     1 
 1638  1657     1 
 1639  1645     1 
 1639  1646     1 
 1639  1647     1 
 1639  1660     1 
 1639  1661     1 
 1640  1642     1 
 1640  1643     1 
 1640  1644     1 
 1640  1658     1 
 1640  1659     1 
 1641  1648     1 
 1641  1649     1 
 1641  1650     1 
 1641  1658     1 
 1641  1659     1 
 1642  1645     1 
 1642  1646     1 
 1642  1647     1 
 1642  1657     1 
 1643  1645     1 
 1643  1646     1 
 1643  1647     1 
 1643  1657     1 
 1644  1651     1 
 1644  1652     1 
 1644  1653     1 
 1644  1657     1 
 1645  1648     1 
 1645  1649     1 
 1645  1650     1 
 1646  1648     1 
 1646  1649     1 
 1646  1650     1 
 1647  1654     1 
 1647  1655     1 
 1647  1656     1 
 1648  1651     1 
 1648  1652     1 
 1648  1653     1 
 1649  1651     1 
 1649  1652     1 
 1649  1653     1 
 1651  1654     1 
 1651  1655     1 
 1651  1656     1 
 1652  1654     1 
 1652  1655     1 
 1652  1656     1 
 1657  1662     1 
 1657  1663     1 
 1657  1681     1 
 1658  1660     1 
 1658  1661     1 
 1659  1664     1 
 1659  1665     1 
 1659  1666     1 
 1659  1682     1 
 1659  1683     1 
 1660  1662     1 
 1660  1663     1 
 1660  1681     1 
 1661  1667     1 
 1661  1668     1 
 1661  1669     1 
 1661  1684     1 
 1661  1685     1 
 1662  1664     1 
 1662  1665     1 
 1662  1666     1 
 1662  1682     1 
 1662  1683     1 
 1663  1670     1 
 1663  1671     1 
 1663  1672     1 
 1663  1682     1 
 1663  1683     1 
 1664  1667     1 
 1664  1668     1 
 1664  1669     1 
 1664  1681     1 
 1665  1667     1 
 1665  1668     1 
 1665  1669     1 
 1665  1681     1 
 1666  1673     1 
 1666  1674     1 
 1666  1681     1 
 1667  1670     1 
 1667  1671     1 
 1667  1672     1 
 1668  1670     1 
 1668  1671     1 
 1668  1672     1 
 1669  1675     1 
 1669  1678     1 
 1670  1673     1 
 1670  1674     1 
 1671  1673     1 
 1671  1674     1 
 1672  1676     1 
 1672  1677     1 
 1672  1679     1 
 1672  1680     1 
 1673  1675     1 
 1673  1678     1 
 1675  1679     1 
 1675  1680     1 
 1676  1678     1 
 1677  1678     1 
 1681  1686     1 
 1681  1687     1 
 1681  1700     1 
 1682  1684     1 
 1682  1685     1 
 1683  1688     1 
 1683  1689     1 
 1683  1693     1 
 1683  1701     1 
 1683  1702     1 
 1684  1686     1 
 1684  1687     1 
 1684  1700     1 
 1685  1690     1 
 1685  1691     1 
 1685  1692     1 
 1685  1694     1 
 1685  1695     1 
 1685  1696     1 
 1685  1703     1 
 1685  1706     1 
 1686  1688     1 
 1686  1689     1 
 1686  1693     1 
 1686  1701     1 
 1686  1702     1 
 1687  1697     1 
 1687  1698     1 
 1687  1699     1 
 1687  1701     1 
 1687  1702     1 
 1688  1690     1 
 1688  1691     1 
 1688  1692     1 
 1688  1694     1 
 1688  1695     1 
 1688  1696     1 
 1688  1700     1 
 1689  1694     1 
 1689  1695     1 
 1689  1696     1 
 1689  1700     1 
 1690  1693     1 
 1691  1693     1 
 1692  1693     1 
 1693  1700     1 
 1694  1697     1 
 1694  1698     1 
 1694  1699     1 
 1695  1697     1 
 1695  1698     1 
 1695  1699     1 
 1700  1704     1 
 1700  1705     1 
 1700  1707     1 
 1700  1708     1 
 1700  1711     1 
 1700  1714     1 
 1701  1703     1 
 1701  1706     1 
 1702  1709     1 
 1702  1710     1 
 1702  1712     1 
 1702  1713     1 
 1702  1715     1 
 1702  1716     1 
 1703  1707     1 
 1703  1709     1 
 1703  1710     1 
 1703  1714     1 
 1704  1706     1 
 1704  1708     1 
 1704  1712     1 
 1704  1713     1 
 1705  1706     1 
 1705  1708     1 
 1705  1712     1 
 1705  1713     1 
 1706  1712     1 
 1706  1713     1 
 1706  1717     1 
 1706  1718     1 
 1707  1709     1 
 1707  1710     1 
 1707  1711     1 
 1707  1715     1 
 1707  1716     1 
 1708  1715     1 
 1708  1716     1 
 1709  1712     1 
 1709  1713     1 
 1709  1714     1 
 1710  1712     1 
 1710  1713     1 
 1710  1714     1 
 1711  1714     1 
 1714  1719     1 
 1714  1720     1 
 1714  1721     1 
 1715  1717     1 
 1715  1718     1 
 1716  1722     1 
 1716  1723     1 
 1717  1719     1 
 1717  1720     1 
 1717  1721     1 
 1719  1722     1 
 1719  1723     1 
 1720  1722     1 
 1720  1723     1 
  1204   1330     1       0.33854         0.04184         0.387540942391  0.23012         ; CB-CB' 
  1202   1334     1       0.345223253279  0.257919081884  0.380859202005  0.396929091904  ; CA-SG' 
  1208   1328     1       0.345223253279  0.257919081884  0.380859202005  0.396929091904  ; SG-CA' 
  1206   1334     1       0.2935511       0.3825558       0.2957784       0.4163027       ; HB1-SG' 
  1207   1334     1       0.2935511       0.3825558       0.2957784       0.4163027       ; HB2-SG'
  1208   1332     1       0.2935511       0.3825558       0.2957784       0.4163027       ; SG-HB1' 
  1208   1333     1       0.2935511       0.3825558       0.2957784       0.4163027       ; SG-HB2' 
  1210   1336     1       0.00            0.00            0.0801808846326 0.4184          ; HUD-HUD' 
  1208   1335     1       0.00            0.00            0.356359487256  1.8828          ; SG-Vs' 
  1204   1335     1       0.00            0.00            0.371950214823  0.658232433112  ; CB-Vs'  
  1330   1209     1       0.00            0.00            0.371950214823  0.658232433112  ; CB'-Vs 
  1204   1336     1       0.00            0.00            0.2338609135118 0.310293744700  ; CB-HUD' 
  1330   1210     1       0.00            0.00            0.2338609135118 0.310293744700  ; CB'-HUD 
  1208   1336     1       0.00            0.00            0.2182701859443 0.887560431745  ; SG-HUD' 
  1334   1210     1       0.00            0.00            0.2182701859443 0.887560431745  ; SG'-HUD 

[ exclusions ]
;    i    excluded from i
  1200   1205
  1202   1205  1209
  1203   1205
  1204   1205  1209
  1205   1206  1207  1208  1209  1210  1211
  1206   1209
  1207   1209
  1208   1209
  1209   1210
  1326   1331
  1328   1331  1335
  1329   1331
  1330   1331  1335
  1331   1332  1333  1334  1335  1336  1337
  1332   1335
  1333   1335
  1334   1335
  1335   1336

[ angles ]
;  ai    aj    ak funct            c0            c1            c2            c3
    2     1     3     5 
    2     1     4     5 
    2     1     7     5 
    3     1     4     5 
    3     1     7     5 
    4     1     7     5 
    1     4     5     5 
    1     4     6     5 
    1     4    12     5 
    5     4     6     5 
    5     4    12     5 
    6     4    12     5 
    1     7     8     5 
    1     7     9     5 
    1     7    15     5 
    8     7     9     5 
    8     7    15     5 
    9     7    15     5 
    7     9    10     5 
    7     9    11     5 
    7     9    12     5 
   10     9    11     5 
   10     9    12     5 
   11     9    12     5 
    4    12     9     5 
    4    12    13     5 
    4    12    14     5 
    9    12    13     5 
    9    12    14     5 
   13    12    14     5 
    7    15    16     5 
    7    15    17     5 
   16    15    17     5 
   15    17    18     5 
   15    17    19     5 
   18    17    19     5 
   17    19    20     5 
   17    19    21     5 
   17    19    25     5 
   20    19    21     5 
   20    19    25     5 
   21    19    25     5 
   19    21    22     5 
   19    21    23     5 
   19    21    24     5 
   22    21    23     5 
   22    21    24     5 
   23    21    24     5 
   19    25    26     5 
   19    25    27     5 
   26    25    27     5 
   25    27    28     5 
   25    27    29     5 
   28    27    29     5 
   27    29    30     5 
   27    29    31     5 
   27    29    39     5 
   30    29    31     5 
   30    29    39     5 
   31    29    39     5 
   29    31    32     5 
   29    31    33     5 
   29    31    34     5 
   32    31    33     5 
   32    31    34     5 
   33    31    34     5 
   31    34    35     5 
   31    34    36     5 
   35    34    36     5 
   34    36    37     5 
   34    36    38     5 
   37    36    38     5 
   29    39    40     5 
   29    39    41     5 
   40    39    41     5 
   39    41    42     5 
   39    41    43     5 
   42    41    43     5 
   41    43    44     5 
   41    43    45     5 
   41    43    55     5 
   44    43    45     5 
   44    43    55     5 
   45    43    55     5 
   43    45    46     5 
   43    45    47     5 
   43    45    51     5 
   46    45    47     5 
   46    45    51     5 
   47    45    51     5 
   45    47    48     5 
   45    47    49     5 
   45    47    50     5 
   48    47    49     5 
   48    47    50     5 
   49    47    50     5 
   45    51    52     5 
   45    51    53     5 
   45    51    54     5 
   52    51    53     5 
   52    51    54     5 
   53    51    54     5 
   43    55    56     5 
   43    55    57     5 
   56    55    57     5 
   55    57    58     5 
   55    57    59     5 
   58    57    59     5 
   57    59    60     5 
   57    59    61     5 
   57    59    65     5 
   60    59    61     5 
   60    59    65     5 
   61    59    65     5 
   59    61    62     5 
   59    61    63     5 
   59    61    64     5 
   62    61    63     5 
   62    61    64     5 
   63    61    64     5 
   59    65    66     5 
   59    65    67     5 
   66    65    67     5 
   65    67    68     5 
   65    67    69     5 
   68    67    69     5 
   67    69    70     5 
   67    69    71     5 
   67    69    87     5 
   70    69    71     5 
   70    69    87     5 
   71    69    87     5 
   69    71    72     5 
   69    71    73     5 
   69    71    74     5 
   72    71    73     5 
   72    71    74     5 
   73    71    74     5 
   71    74    75     5 
   71    74    76     5 
   71    74    77     5 
   75    74    76     5 
   75    74    77     5 
   76    74    77     5 
   74    77    78     5 
   74    77    79     5 
   74    77    80     5 
   78    77    79     5 
   78    77    80     5 
   79    77    80     5 
   77    80    81     5 
   77    80    82     5 
   77    80    83     5 
   81    80    82     5 
   81    80    83     5 
   82    80    83     5 
   80    83    84     5 
   80    83    85     5 
   80    83    86     5 
   84    83    85     5 
   84    83    86     5 
   85    83    86     5 
   69    87    88     5 
   69    87    89     5 
   88    87    89     5 
   87    89    90     5 
   87    89    91     5 
   90    89    91     5 
   89    91    92     5 
   89    91    93     5 
   89    91   106     5 
   92    91    93     5 
   92    91   106     5 
   93    91   106     5 
   91    93    94     5 
   91    93    95     5 
   91    93    99     5 
   94    93    95     5 
   94    93    99     5 
   95    93    99     5 
   93    95    96     5 
   93    95    97     5 
   93    95    98     5 
   96    95    97     5 
   96    95    98     5 
   97    95    98     5 
   93    99   100     5 
   93    99   101     5 
   93    99   102     5 
  100    99   101     5 
  100    99   102     5 
  101    99   102     5 
   99   102   103     5 
   99   102   104     5 
   99   102   105     5 
  103   102   104     5 
  103   102   105     5 
  104   102   105     5 
   91   106   107     5 
   91   106   108     5 
  107   106   108     5 
  106   108   109     5 
  106   108   110     5 
  109   108   110     5 
  108   110   111     5 
  108   110   112     5 
  108   110   123     5 
  111   110   112     5 
  111   110   123     5 
  112   110   123     5 
  110   112   113     5 
  110   112   114     5 
  110   112   115     5 
  113   112   114     5 
  113   112   115     5 
  114   112   115     5 
  112   115   116     5 
  112   115   117     5 
  112   115   118     5 
  116   115   117     5 
  116   115   118     5 
  117   115   118     5 
  115   118   119     5 
  115   118   120     5 
  119   118   120     5 
  118   120   121     5 
  118   120   122     5 
  121   120   122     5 
  110   123   124     5 
  110   123   125     5 
  124   123   125     5 
  123   125   126     5 
  123   125   127     5 
  126   125   127     5 
  125   127   128     5 
  125   127   129     5 
  125   127   142     5 
  128   127   129     5 
  128   127   142     5 
  129   127   142     5 
  127   129   130     5 
  127   129   131     5 
  127   129   132     5 
  130   129   131     5 
  130   129   132     5 
  131   129   132     5 
  129   132   133     5 
  129   132   134     5 
  129   132   138     5 
  133   132   134     5 
  133   132   138     5 
  134   132   138     5 
  132   134   135     5 
  132   134   136     5 
  132   134   137     5 
  135   134   136     5 
  135   134   137     5 
  136   134   137     5 
  132   138   139     5 
  132   138   140     5 
  132   138   141     5 
  139   138   140     5 
  139   138   141     5 
  140   138   141     5 
  127   142   143     5 
  127   142   144     5 
  143   142   144     5 
  142   144   145     5 
  142   144   146     5 
  145   144   146     5 
  144   146   147     5 
  144   146   148     5 
  144   146   166     5 
  147   146   148     5 
  147   146   166     5 
  148   146   166     5 
  146   148   149     5 
  146   148   150     5 
  146   148   151     5 
  149   148   150     5 
  149   148   151     5 
  150   148   151     5 
  148   151   152     5 
  148   151   153     5 
  148   151   154     5 
  152   151   153     5 
  152   151   154     5 
  153   151   154     5 
  151   154   155     5 
  151   154   156     5 
  151   154   157     5 
  155   154   156     5 
  155   154   157     5 
  156   154   157     5 
  154   157   158     5 
  154   157   159     5 
  158   157   159     5 
  157   159   160     5 
  157   159   163     5 
  160   159   163     5 
  159   160   161     5 
  159   160   162     5 
  161   160   162     5 
  159   163   164     5 
  159   163   165     5 
  164   163   165     5 
  146   166   167     5 
  146   166   168     5 
  167   166   168     5 
  166   168   169     5 
  166   168   170     5 
  169   168   170     5 
  168   170   171     5 
  168   170   172     5 
  168   170   185     5 
  171   170   172     5 
  171   170   185     5 
  172   170   185     5 
  170   172   173     5 
  170   172   174     5 
  170   172   175     5 
  173   172   174     5 
  173   172   175     5 
  174   172   175     5 
  172   175   176     5 
  172   175   177     5 
  172   175   181     5 
  176   175   177     5 
  176   175   181     5 
  177   175   181     5 
  175   177   178     5 
  175   177   179     5 
  175   177   180     5 
  178   177   179     5 
  178   177   180     5 
  179   177   180     5 
  175   181   182     5 
  175   181   183     5 
  175   181   184     5 
  182   181   183     5 
  182   181   184     5 
  183   181   184     5 
  170   185   186     5 
  170   185   187     5 
  186   185   187     5 
  185   187   188     5 
  185   187   189     5 
  188   187   189     5 
  187   189   190     5 
  187   189   191     5 
  187   189   195     5 
  190   189   191     5 
  190   189   195     5 
  191   189   195     5 
  189   191   192     5 
  189   191   193     5 
  189   191   194     5 
  192   191   193     5 
  192   191   194     5 
  193   191   194     5 
  189   195   196     5 
  189   195   197     5 
  196   195   197     5 
  195   197   198     5 
  195   197   199     5 
  198   197   199     5 
  197   199   200     5 
  197   199   201     5 
  197   199   202     5 
  200   199   201     5 
  200   199   202     5 
  201   199   202     5 
  199   202   203     5 
  199   202   204     5 
  203   202   204     5 
  202   204   205     5 
  202   204   206     5 
  205   204   206     5 
  204   206   207     5 
  204   206   208     5 
  204   206   219     5 
  207   206   208     5 
  207   206   219     5 
  208   206   219     5 
  206   208   209     5 
  206   208   210     5 
  206   208   211     5 
  209   208   210     5 
  209   208   211     5 
  210   208   211     5 
  208   211   212     5 
  208   211   213     5 
  208   211   214     5 
  212   211   213     5 
  212   211   214     5 
  213   211   214     5 
  211   214   215     5 
  211   214   216     5 
  215   214   216     5 
  214   216   217     5 
  214   216   218     5 
  217   216   218     5 
  206   219   220     5 
  206   219   221     5 
  220   219   221     5 
  219   221   222     5 
  219   221   223     5 
  222   221   223     5 
  221   223   224     5 
  221   223   225     5 
  221   223   241     5 
  224   223   225     5 
  224   223   241     5 
  225   223   241     5 
  223   225   226     5 
  223   225   227     5 
  223   225   228     5 
  226   225   227     5 
  226   225   228     5 
  227   225   228     5 
  225   228   229     5 
  225   228   230     5 
  225   228   231     5 
  229   228   230     5 
  229   228   231     5 
  230   228   231     5 
  228   231   232     5 
  228   231   233     5 
  228   231   234     5 
  232   231   233     5 
  232   231   234     5 
  233   231   234     5 
  231   234   235     5 
  231   234   236     5 
  231   234   237     5 
  235   234   236     5 
  235   234   237     5 
  236   234   237     5 
  234   237   238     5 
  234   237   239     5 
  234   237   240     5 
  238   237   239     5 
  238   237   240     5 
  239   237   240     5 
  223   241   242     5 
  223   241   243     5 
  242   241   243     5 
  241   243   244     5 
  241   243   245     5 
  244   243   245     5 
  243   245   246     5 
  243   245   247     5 
  243   245   265     5 
  246   245   247     5 
  246   245   265     5 
  247   245   265     5 
  245   247   248     5 
  245   247   249     5 
  245   247   250     5 
  248   247   249     5 
  248   247   250     5 
  249   247   250     5 
  247   250   251     5 
  247   250   252     5 
  247   250   253     5 
  251   250   252     5 
  251   250   253     5 
  252   250   253     5 
  250   253   254     5 
  250   253   255     5 
  250   253   256     5 
  254   253   255     5 
  254   253   256     5 
  255   253   256     5 
  253   256   257     5 
  253   256   258     5 
  257   256   258     5 
  256   258   259     5 
  256   258   262     5 
  259   258   262     5 
  258   259   260     5 
  258   259   261     5 
  260   259   261     5 
  258   262   263     5 
  258   262   264     5 
  263   262   264     5 
  245   265   266     5 
  245   265   267     5 
  266   265   267     5 
  265   267   268     5 
  265   267   269     5 
  268   267   269     5 
  267   269   270     5 
  267   269   271     5 
  267   269   287     5 
  270   269   271     5 
  270   269   287     5 
  271   269   287     5 
  269   271   272     5 
  269   271   273     5 
  269   271   274     5 
  272   271   273     5 
  272   271   274     5 
  273   271   274     5 
  271   274   275     5 
  271   274   276     5 
  271   274   277     5 
  275   274   276     5 
  275   274   277     5 
  276   274   277     5 
  274   277   278     5 
  274   277   279     5 
  274   277   280     5 
  278   277   279     5 
  278   277   280     5 
  279   277   280     5 
  277   280   281     5 
  277   280   282     5 
  277   280   283     5 
  281   280   282     5 
  281   280   283     5 
  282   280   283     5 
  280   283   284     5 
  280   283   285     5 
  280   283   286     5 
  284   283   285     5 
  284   283   286     5 
  285   283   286     5 
  269   287   288     5 
  269   287   289     5 
  288   287   289     5 
  287   289   290     5 
  287   289   291     5 
  290   289   291     5 
  289   291   292     5 
  289   291   293     5 
  289   291   304     5 
  292   291   293     5 
  292   291   304     5 
  293   291   304     5 
  291   293   294     5 
  291   293   295     5 
  291   293   297     5 
  294   293   295     5 
  294   293   297     5 
  295   293   297     5 
  297   296   298     5 
  293   297   296     5 
  293   297   302     5 
  296   297   302     5 
  296   298   299     5 
  296   298   300     5 
  299   298   300     5 
  298   300   301     5 
  298   300   302     5 
  301   300   302     5 
  297   302   300     5 
  297   302   303     5 
  300   302   303     5 
  291   304   305     5 
  291   304   306     5 
  305   304   306     5 
  304   306   307     5 
  304   306   308     5 
  307   306   308     5 
  306   308   309     5 
  306   308   310     5 
  306   308   315     5 
  309   308   310     5 
  309   308   315     5 
  310   308   315     5 
  308   310   311     5 
  308   310   312     5 
  308   310   313     5 
  311   310   312     5 
  311   310   313     5 
  312   310   313     5 
  310   313   314     5 
  308   315   316     5 
  308   315   317     5 
  316   315   317     5 
  315   317   318     5 
  315   317   319     5 
  318   317   319     5 
  317   319   320     5 
  317   319   321     5 
  317   319   330     5 
  320   319   321     5 
  320   319   330     5 
  321   319   330     5 
  319   321   322     5 
  319   321   323     5 
  319   321   324     5 
  322   321   323     5 
  322   321   324     5 
  323   321   324     5 
  321   324   325     5 
  321   324   326     5 
  321   324   327     5 
  325   324   326     5 
  325   324   327     5 
  326   324   327     5 
  324   327   328     5 
  324   327   329     5 
  328   327   329     5 
  319   330   331     5 
  319   330   332     5 
  331   330   332     5 
  330   332   333     5 
  330   332   334     5 
  333   332   334     5 
  332   334   335     5 
  332   334   336     5 
  332   334   337     5 
  335   334   336     5 
  335   334   337     5 
  336   334   337     5 
  334   337   338     5 
  334   337   339     5 
  338   337   339     5 
  337   339   340     5 
  337   339   341     5 
  340   339   341     5 
  339   341   342     5 
  339   341   343     5 
  339   341   361     5 
  342   341   343     5 
  342   341   361     5 
  343   341   361     5 
  341   343   344     5 
  341   343   345     5 
  341   343   346     5 
  344   343   345     5 
  344   343   346     5 
  345   343   346     5 
  343   346   347     5 
  343   346   348     5 
  343   346   349     5 
  347   346   348     5 
  347   346   349     5 
  348   346   349     5 
  346   349   350     5 
  346   349   351     5 
  346   349   352     5 
  350   349   351     5 
  350   349   352     5 
  351   349   352     5 
  349   352   353     5 
  349   352   354     5 
  353   352   354     5 
  352   354   355     5 
  352   354   358     5 
  355   354   358     5 
  354   355   356     5 
  354   355   357     5 
  356   355   357     5 
  354   358   359     5 
  354   358   360     5 
  359   358   360     5 
  341   361   362     5 
  341   361   363     5 
  362   361   363     5 
  361   363   364     5 
  361   363   365     5 
  364   363   365     5 
  363   365   366     5 
  363   365   367     5 
  363   365   377     5 
  366   365   367     5 
  366   365   377     5 
  367   365   377     5 
  365   367   368     5 
  365   367   369     5 
  365   367   373     5 
  368   367   369     5 
  368   367   373     5 
  369   367   373     5 
  367   369   370     5 
  367   369   371     5 
  367   369   372     5 
  370   369   371     5 
  370   369   372     5 
  371   369   372     5 
  367   373   374     5 
  367   373   375     5 
  367   373   376     5 
  374   373   375     5 
  374   373   376     5 
  375   373   376     5 
  365   377   378     5 
  365   377   379     5 
  378   377   379     5 
  377   379   380     5 
  377   379   381     5 
  380   379   381     5 
  379   381   382     5 
  379   381   383     5 
  379   381   392     5 
  382   381   383     5 
  382   381   392     5 
  383   381   392     5 
  381   383   384     5 
  381   383   385     5 
  381   383   386     5 
  384   383   385     5 
  384   383   386     5 
  385   383   386     5 
  383   386   387     5 
  383   386   388     5 
  383   386   389     5 
  387   386   388     5 
  387   386   389     5 
  388   386   389     5 
  386   389   390     5 
  386   389   391     5 
  390   389   391     5 
  381   392   393     5 
  381   392   394     5 
  393   392   394     5 
  392   394   395     5 
  392   394   396     5 
  395   394   396     5 
  394   396   397     5 
  394   396   398     5 
  394   396   408     5 
  397   396   398     5 
  397   396   408     5 
  398   396   408     5 
  396   398   399     5 
  396   398   400     5 
  396   398   404     5 
  399   398   400     5 
  399   398   404     5 
  400   398   404     5 
  398   400   401     5 
  398   400   402     5 
  398   400   403     5 
  401   400   402     5 
  401   400   403     5 
  402   400   403     5 
  398   404   405     5 
  398   404   406     5 
  398   404   407     5 
  405   404   406     5 
  405   404   407     5 
  406   404   407     5 
  396   408   409     5 
  396   408   410     5 
  409   408   410     5 
  408   410   411     5 
  408   410   412     5 
  411   410   412     5 
  410   412   413     5 
  410   412   414     5 
  410   412   429     5 
  413   412   414     5 
  413   412   429     5 
  414   412   429     5 
  412   414   415     5 
  412   414   416     5 
  412   414   417     5 
  415   414   416     5 
  415   414   417     5 
  416   414   417     5 
  414   417   418     5 
  414   417   425     5 
  418   417   425     5 
  417   418   419     5 
  417   418   420     5 
  419   418   420     5 
  418   420   421     5 
  418   420   422     5 
  421   420   422     5 
  420   422   423     5 
  420   422   427     5 
  423   422   427     5 
  422   423   424     5 
  417   425   426     5 
  417   425   427     5 
  426   425   427     5 
  422   427   425     5 
  422   427   428     5 
  425   427   428     5 
  412   429   430     5 
  412   429   431     5 
  430   429   431     5 
  429   431   432     5 
  429   431   433     5 
  432   431   433     5 
  431   433   434     5 
  431   433   435     5 
  431   433   450     5 
  434   433   435     5 
  434   433   450     5 
  435   433   450     5 
  433   435   436     5 
  433   435   437     5 
  433   435   438     5 
  436   435   437     5 
  436   435   438     5 
  437   435   438     5 
  435   438   439     5 
  435   438   446     5 
  439   438   446     5 
  438   439   440     5 
  438   439   441     5 
  440   439   441     5 
  439   441   442     5 
  439   441   443     5 
  442   441   443     5 
  441   443   444     5 
  441   443   448     5 
  444   443   448     5 
  443   444   445     5 
  438   446   447     5 
  438   446   448     5 
  447   446   448     5 
  443   448   446     5 
  443   448   449     5 
  446   448   449     5 
  433   450   451     5 
  433   450   452     5 
  451   450   452     5 
  450   452   453     5 
  450   452   454     5 
  453   452   454     5 
  452   454   455     5 
  452   454   456     5 
  452   454   462     5 
  455   454   456     5 
  455   454   462     5 
  456   454   462     5 
  454   456   457     5 
  454   456   458     5 
  454   456   459     5 
  457   456   458     5 
  457   456   459     5 
  458   456   459     5 
  456   459   460     5 
  456   459   461     5 
  460   459   461     5 
  454   462   463     5 
  454   462   464     5 
  463   462   464     5 
  462   464   465     5 
  462   464   466     5 
  465   464   466     5 
  464   466   467     5 
  464   466   468     5 
  464   466   469     5 
  467   466   468     5 
  467   466   469     5 
  468   466   469     5 
  466   469   470     5 
  466   469   471     5 
  470   469   471     5 
  469   471   472     5 
  469   471   473     5 
  472   471   473     5 
  471   473   474     5 
  471   473   475     5 
  471   473   486     5 
  474   473   475     5 
  474   473   486     5 
  475   473   486     5 
  473   475   476     5 
  473   475   477     5 
  473   475   478     5 
  476   475   477     5 
  476   475   478     5 
  477   475   478     5 
  475   478   479     5 
  475   478   480     5 
  475   478   481     5 
  479   478   480     5 
  479   478   481     5 
  480   478   481     5 
  478   481   482     5 
  478   481   483     5 
  482   481   483     5 
  481   483   484     5 
  481   483   485     5 
  484   483   485     5 
  473   486   487     5 
  473   486   488     5 
  487   486   488     5 
  486   488   489     5 
  486   488   490     5 
  489   488   490     5 
  488   490   491     5 
  488   490   492     5 
  488   490   510     5 
  491   490   492     5 
  491   490   510     5 
  492   490   510     5 
  490   492   493     5 
  490   492   494     5 
  490   492   495     5 
  493   492   494     5 
  493   492   495     5 
  494   492   495     5 
  492   495   496     5 
  492   495   501     5 
  496   495   501     5 
  495   496   497     5 
  495   496   498     5 
  497   496   498     5 
  496   498   499     5 
  496   498   500     5 
  499   498   500     5 
  498   500   501     5 
  498   500   506     5 
  501   500   506     5 
  495   501   500     5 
  495   501   502     5 
  500   501   502     5 
  501   502   503     5 
  501   502   504     5 
  503   502   504     5 
  502   504   505     5 
  502   504   508     5 
  505   504   508     5 
  500   506   507     5 
  500   506   508     5 
  507   506   508     5 
  504   508   506     5 
  504   508   509     5 
  506   508   509     5 
  490   510   511     5 
  490   510   512     5 
  511   510   512     5 
  510   512   513     5 
  510   512   514     5 
  513   512   514     5 
  512   514   515     5 
  512   514   516     5 
  512   514   517     5 
  515   514   516     5 
  515   514   517     5 
  516   514   517     5 
  514   517   518     5 
  514   517   519     5 
  518   517   519     5 
  517   519   520     5 
  517   519   521     5 
  520   519   521     5 
  519   521   522     5 
  519   521   523     5 
  519   521   531     5 
  522   521   523     5 
  522   521   531     5 
  523   521   531     5 
  521   523   524     5 
  521   523   525     5 
  521   523   527     5 
  524   523   525     5 
  524   523   527     5 
  525   523   527     5 
  523   525   526     5 
  523   527   528     5 
  523   527   529     5 
  523   527   530     5 
  528   527   529     5 
  528   527   530     5 
  529   527   530     5 
  521   531   532     5 
  521   531   533     5 
  532   531   533     5 
  531   533   534     5 
  531   533   535     5 
  534   533   535     5 
  533   535   536     5 
  533   535   537     5 
  533   535   547     5 
  536   535   537     5 
  536   535   547     5 
  537   535   547     5 
  535   537   538     5 
  535   537   539     5 
  535   537   543     5 
  538   537   539     5 
  538   537   543     5 
  539   537   543     5 
  537   539   540     5 
  537   539   541     5 
  537   539   542     5 
  540   539   541     5 
  540   539   542     5 
  541   539   542     5 
  537   543   544     5 
  537   543   545     5 
  537   543   546     5 
  544   543   545     5 
  544   543   546     5 
  545   543   546     5 
  535   547   548     5 
  535   547   549     5 
  548   547   549     5 
  547   549   550     5 
  547   549   551     5 
  550   549   551     5 
  549   551   552     5 
  549   551   553     5 
  549   551   557     5 
  552   551   553     5 
  552   551   557     5 
  553   551   557     5 
  551   553   554     5 
  551   553   555     5 
  551   553   556     5 
  554   553   555     5 
  554   553   556     5 
  555   553   556     5 
  553   556  1465     5 
  551   557   558     5 
  551   557   559     5 
  558   557   559     5 
  557   559   560     5 
  557   559   561     5 
  560   559   561     5 
  559   561   562     5 
  559   561   563     5 
  559   561   569     5 
  562   561   563     5 
  562   561   569     5 
  563   561   569     5 
  561   563   564     5 
  561   563   565     5 
  561   563   566     5 
  564   563   565     5 
  564   563   566     5 
  565   563   566     5 
  563   566   567     5 
  563   566   568     5 
  567   566   568     5 
  561   569   570     5 
  561   569   571     5 
  570   569   571     5 
  569   571   572     5 
  569   571   573     5 
  572   571   573     5 
  571   573   574     5 
  571   573   575     5 
  571   573   581     5 
  574   573   575     5 
  574   573   581     5 
  575   573   581     5 
  573   575   576     5 
  573   575   577     5 
  573   575   578     5 
  576   575   577     5 
  576   575   578     5 
  577   575   578     5 
  575   578   579     5 
  575   578   580     5 
  579   578   580     5 
  573   581   582     5 
  573   581   583     5 
  582   581   583     5 
  581   583   584     5 
  581   583   585     5 
  584   583   585     5 
  583   585   586     5 
  583   585   587     5 
  583   585   593     5 
  586   585   587     5 
  586   585   593     5 
  587   585   593     5 
  585   587   588     5 
  585   587   589     5 
  585   587   590     5 
  588   587   589     5 
  588   587   590     5 
  589   587   590     5 
  587   590   591     5 
  587   590   592     5 
  591   590   592     5 
  585   593   594     5 
  585   593   595     5 
  594   593   595     5 
  593   595   596     5 
  593   595   597     5 
  596   595   597     5 
  595   597   598     5 
  595   597   599     5 
  595   597   613     5 
  598   597   599     5 
  598   597   613     5 
  599   597   613     5 
  597   599   600     5 
  597   599   601     5 
  597   599   602     5 
  600   599   601     5 
  600   599   602     5 
  601   599   602     5 
  599   602   603     5 
  599   602   609     5 
  603   602   609     5 
  602   603   604     5 
  602   603   605     5 
  604   603   605     5 
  603   605   606     5 
  603   605   607     5 
  606   605   607     5 
  605   607   608     5 
  605   607   611     5 
  608   607   611     5 
  602   609   610     5 
  602   609   611     5 
  610   609   611     5 
  607   611   609     5 
  607   611   612     5 
  609   611   612     5 
  597   613   614     5 
  597   613   615     5 
  614   613   615     5 
  613   615   616     5 
  613   615   617     5 
  616   615   617     5 
  615   617   618     5 
  615   617   619     5 
  615   617   624     5 
  618   617   619     5 
  618   617   624     5 
  619   617   624     5 
  617   619   620     5 
  617   619   621     5 
  617   619   622     5 
  620   619   621     5 
  620   619   622     5 
  621   619   622     5 
  619   622   623     5 
  617   624   625     5 
  617   624   626     5 
  625   624   626     5 
  624   626   627     5 
  624   626   628     5 
  627   626   628     5 
  626   628   629     5 
  626   628   630     5 
  626   628   643     5 
  629   628   630     5 
  629   628   643     5 
  630   628   643     5 
  628   630   631     5 
  628   630   632     5 
  628   630   636     5 
  631   630   632     5 
  631   630   636     5 
  632   630   636     5 
  630   632   633     5 
  630   632   634     5 
  630   632   635     5 
  633   632   634     5 
  633   632   635     5 
  634   632   635     5 
  630   636   637     5 
  630   636   638     5 
  630   636   639     5 
  637   636   638     5 
  637   636   639     5 
  638   636   639     5 
  636   639   640     5 
  636   639   641     5 
  636   639   642     5 
  640   639   641     5 
  640   639   642     5 
  641   639   642     5 
  628   643   644     5 
  628   643   645     5 
  644   643   645     5 
  643   645   646     5 
  643   645   647     5 
  646   645   647     5 
  645   647   648     5 
  645   647   649     5 
  645   647   660     5 
  648   647   649     5 
  648   647   660     5 
  649   647   660     5 
  647   649   650     5 
  647   649   651     5 
  647   649   653     5 
  650   649   651     5 
  650   649   653     5 
  651   649   653     5 
  653   652   654     5 
  649   653   652     5 
  649   653   658     5 
  652   653   658     5 
  652   654   655     5 
  652   654   656     5 
  655   654   656     5 
  654   656   657     5 
  654   656   658     5 
  657   656   658     5 
  653   658   656     5 
  653   658   659     5 
  656   658   659     5 
  647   660   661     5 
  647   660   662     5 
  661   660   662     5 
  660   662   663     5 
  660   662   664     5 
  663   662   664     5 
  662   664   665     5 
  662   664   666     5 
  662   664   670     5 
  665   664   666     5 
  665   664   670     5 
  666   664   670     5 
  664   666   667     5 
  664   666   668     5 
  664   666   669     5 
  667   666   668     5 
  667   666   669     5 
  668   666   669     5 
  664   670   671     5 
  664   670   672     5 
  671   670   672     5 
  670   672   673     5 
  670   672   674     5 
  673   672   674     5 
  672   674   675     5 
  672   674   676     5 
  672   674   680     5 
  675   674   676     5 
  675   674   680     5 
  676   674   680     5 
  674   676   677     5 
  674   676   678     5 
  674   676   679     5 
  677   676   678     5 
  677   676   679     5 
  678   676   679     5 
  674   680   681     5 
  674   680   682     5 
  681   680   682     5 
  680   682   683     5 
  680   682   684     5 
  683   682   684     5 
  682   684   685     5 
  682   684   686     5 
  682   684   697     5 
  685   684   686     5 
  685   684   697     5 
  686   684   697     5 
  684   686   687     5 
  684   686   688     5 
  684   686   690     5 
  687   686   688     5 
  687   686   690     5 
  688   686   690     5 
  690   689   691     5 
  686   690   689     5 
  686   690   695     5 
  689   690   695     5 
  689   691   692     5 
  689   691   693     5 
  692   691   693     5 
  691   693   694     5 
  691   693   695     5 
  694   693   695     5 
  690   695   693     5 
  690   695   696     5 
  693   695   696     5 
  684   697   698     5 
  684   697   699     5 
  698   697   699     5 
  697   699   700     5 
  697   699   701     5 
  700   699   701     5 
  699   701   702     5 
  699   701   703     5 
  699   701   713     5 
  702   701   703     5 
  702   701   713     5 
  703   701   713     5 
  701   703   704     5 
  701   703   705     5 
  701   703   709     5 
  704   703   705     5 
  704   703   709     5 
  705   703   709     5 
  703   705   706     5 
  703   705   707     5 
  703   705   708     5 
  706   705   707     5 
  706   705   708     5 
  707   705   708     5 
  703   709   710     5 
  703   709   711     5 
  703   709   712     5 
  710   709   711     5 
  710   709   712     5 
  711   709   712     5 
  701   713   714     5 
  701   713   715     5 
  714   713   715     5 
  713   715   716     5 
  713   715   717     5 
  716   715   717     5 
  715   717   718     5 
  715   717   719     5 
  715   717   729     5 
  718   717   719     5 
  718   717   729     5 
  719   717   729     5 
  717   719   720     5 
  717   719   721     5 
  717   719   725     5 
  720   719   721     5 
  720   719   725     5 
  721   719   725     5 
  719   721   722     5 
  719   721   723     5 
  719   721   724     5 
  722   721   723     5 
  722   721   724     5 
  723   721   724     5 
  719   725   726     5 
  719   725   727     5 
  719   725   728     5 
  726   725   727     5 
  726   725   728     5 
  727   725   728     5 
  717   729   730     5 
  717   729   731     5 
  730   729   731     5 
  729   731   732     5 
  729   731   733     5 
  732   731   733     5 
  731   733   734     5 
  731   733   735     5 
  731   733   739     5 
  734   733   735     5 
  734   733   739     5 
  735   733   739     5 
  733   735   736     5 
  733   735   737     5 
  733   735   738     5 
  736   735   737     5 
  736   735   738     5 
  737   735   738     5 
  735   738  1611     5 
  733   739   740     5 
  733   739   741     5 
  740   739   741     5 
  739   741   742     5 
  739   741   743     5 
  742   741   743     5 
  741   743   744     5 
  741   743   745     5 
  741   743   763     5 
  744   743   745     5 
  744   743   763     5 
  745   743   763     5 
  743   745   746     5 
  743   745   747     5 
  743   745   748     5 
  746   745   747     5 
  746   745   748     5 
  747   745   748     5 
  745   748   749     5 
  745   748   750     5 
  745   748   751     5 
  749   748   750     5 
  749   748   751     5 
  750   748   751     5 
  748   751   752     5 
  748   751   753     5 
  748   751   754     5 
  752   751   753     5 
  752   751   754     5 
  753   751   754     5 
  751   754   755     5 
  751   754   756     5 
  755   754   756     5 
  754   756   757     5 
  754   756   760     5 
  757   756   760     5 
  756   757   758     5 
  756   757   759     5 
  758   757   759     5 
  756   760   761     5 
  756   760   762     5 
  761   760   762     5 
  743   763   764     5 
  743   763   765     5 
  764   763   765     5 
  763   765   766     5 
  763   765   767     5 
  766   765   767     5 
  765   767   768     5 
  765   767   769     5 
  765   767   778     5 
  768   767   769     5 
  768   767   778     5 
  769   767   778     5 
  767   769   770     5 
  767   769   771     5 
  767   769   772     5 
  770   769   771     5 
  770   769   772     5 
  771   769   772     5 
  769   772   773     5 
  769   772   774     5 
  769   772   775     5 
  773   772   774     5 
  773   772   775     5 
  774   772   775     5 
  772   775   776     5 
  772   775   777     5 
  776   775   777     5 
  767   778   779     5 
  767   778   780     5 
  779   778   780     5 
  778   780   781     5 
  778   780   782     5 
  781   780   782     5 
  780   782   783     5 
  780   782   784     5 
  780   782   797     5 
  783   782   784     5 
  783   782   797     5 
  784   782   797     5 
  782   784   785     5 
  782   784   786     5 
  782   784   787     5 
  785   784   786     5 
  785   784   787     5 
  786   784   787     5 
  784   787   788     5 
  784   787   789     5 
  784   787   793     5 
  788   787   789     5 
  788   787   793     5 
  789   787   793     5 
  787   789   790     5 
  787   789   791     5 
  787   789   792     5 
  790   789   791     5 
  790   789   792     5 
  791   789   792     5 
  787   793   794     5 
  787   793   795     5 
  787   793   796     5 
  794   793   795     5 
  794   793   796     5 
  795   793   796     5 
  782   797   798     5 
  782   797   799     5 
  798   797   799     5 
  797   799   800     5 
  797   799   801     5 
  800   799   801     5 
  799   801   802     5 
  799   801   803     5 
  799   801   804     5 
  802   801   803     5 
  802   801   804     5 
  803   801   804     5 
  801   804   805     5 
  801   804   806     5 
  805   804   806     5 
  804   806   807     5 
  804   806   808     5 
  807   806   808     5 
  806   808   809     5 
  806   808   810     5 
  806   808   825     5 
  809   808   810     5 
  809   808   825     5 
  810   808   825     5 
  808   810   811     5 
  808   810   812     5 
  808   810   813     5 
  811   810   812     5 
  811   810   813     5 
  812   810   813     5 
  810   813   814     5 
  810   813   821     5 
  814   813   821     5 
  813   814   815     5 
  813   814   816     5 
  815   814   816     5 
  814   816   817     5 
  814   816   818     5 
  817   816   818     5 
  816   818   819     5 
  816   818   823     5 
  819   818   823     5 
  818   819   820     5 
  813   821   822     5 
  813   821   823     5 
  822   821   823     5 
  818   823   821     5 
  818   823   824     5 
  821   823   824     5 
  808   825   826     5 
  808   825   827     5 
  826   825   827     5 
  825   827   828     5 
  825   827   829     5 
  828   827   829     5 
  827   829   830     5 
  827   829   831     5 
  827   829   841     5 
  830   829   831     5 
  830   829   841     5 
  831   829   841     5 
  829   831   832     5 
  829   831   833     5 
  829   831   837     5 
  832   831   833     5 
  832   831   837     5 
  833   831   837     5 
  831   833   834     5 
  831   833   835     5 
  831   833   836     5 
  834   833   835     5 
  834   833   836     5 
  835   833   836     5 
  831   837   838     5 
  831   837   839     5 
  831   837   840     5 
  838   837   839     5 
  838   837   840     5 
  839   837   840     5 
  829   841   842     5 
  829   841   843     5 
  842   841   843     5 
  841   843   844     5 
  841   843   845     5 
  844   843   845     5 
  843   845   846     5 
  843   845   847     5 
  843   845   856     5 
  846   845   847     5 
  846   845   856     5 
  847   845   856     5 
  845   847   848     5 
  845   847   849     5 
  845   847   850     5 
  848   847   849     5 
  848   847   850     5 
  849   847   850     5 
  847   850   851     5 
  847   850   852     5 
  847   850   853     5 
  851   850   852     5 
  851   850   853     5 
  852   850   853     5 
  850   853   854     5 
  850   853   855     5 
  854   853   855     5 
  845   856   857     5 
  845   856   858     5 
  857   856   858     5 
  856   858   859     5 
  856   858   860     5 
  859   858   860     5 
  858   860   861     5 
  858   860   862     5 
  858   860   866     5 
  861   860   862     5 
  861   860   866     5 
  862   860   866     5 
  860   862   863     5 
  860   862   864     5 
  860   862   865     5 
  863   862   864     5 
  863   862   865     5 
  864   862   865     5 
  860   866   867     5 
  860   866   868     5 
  867   866   868     5 
  866   868   869     5 
  866   868   870     5 
  869   868   870     5 
  868   870   871     5 
  868   870   872     5 
  868   870   888     5 
  871   870   872     5 
  871   870   888     5 
  872   870   888     5 
  870   872   873     5 
  870   872   874     5 
  870   872   875     5 
  873   872   874     5 
  873   872   875     5 
  874   872   875     5 
  872   875   876     5 
  872   875   877     5 
  872   875   878     5 
  876   875   877     5 
  876   875   878     5 
  877   875   878     5 
  875   878   879     5 
  875   878   880     5 
  875   878   881     5 
  879   878   880     5 
  879   878   881     5 
  880   878   881     5 
  878   881   882     5 
  878   881   883     5 
  878   881   884     5 
  882   881   883     5 
  882   881   884     5 
  883   881   884     5 
  881   884   885     5 
  881   884   886     5 
  881   884   887     5 
  885   884   886     5 
  885   884   887     5 
  886   884   887     5 
  870   888   889     5 
  870   888   890     5 
  889   888   890     5 
  888   890   891     5 
  888   890   892     5 
  891   890   892     5 
  890   892   893     5 
  890   892   894     5 
  890   892   899     5 
  893   892   894     5 
  893   892   899     5 
  894   892   899     5 
  892   894   895     5 
  892   894   896     5 
  892   894   897     5 
  895   894   896     5 
  895   894   897     5 
  896   894   897     5 
  894   897   898     5 
  892   899   900     5 
  892   899   901     5 
  900   899   901     5 
  899   901   902     5 
  899   901   903     5 
  902   901   903     5 
  901   903   904     5 
  901   903   905     5 
  901   903   923     5 
  904   903   905     5 
  904   903   923     5 
  905   903   923     5 
  903   905   906     5 
  903   905   907     5 
  903   905   908     5 
  906   905   907     5 
  906   905   908     5 
  907   905   908     5 
  905   908   909     5 
  905   908   914     5 
  909   908   914     5 
  908   909   910     5 
  908   909   911     5 
  910   909   911     5 
  909   911   912     5 
  909   911   913     5 
  912   911   913     5 
  911   913   914     5 
  911   913   919     5 
  914   913   919     5 
  908   914   913     5 
  908   914   915     5 
  913   914   915     5 
  914   915   916     5 
  914   915   917     5 
  916   915   917     5 
  915   917   918     5 
  915   917   921     5 
  918   917   921     5 
  913   919   920     5 
  913   919   921     5 
  920   919   921     5 
  917   921   919     5 
  917   921   922     5 
  919   921   922     5 
  903   923   924     5 
  903   923   925     5 
  924   923   925     5 
  923   925   926     5 
  923   925   927     5 
  926   925   927     5 
  925   927   928     5 
  925   927   929     5 
  925   927   937     5 
  928   927   929     5 
  928   927   937     5 
  929   927   937     5 
  927   929   930     5 
  927   929   931     5 
  927   929   933     5 
  930   929   931     5 
  930   929   933     5 
  931   929   933     5 
  929   931   932     5 
  929   933   934     5 
  929   933   935     5 
  929   933   936     5 
  934   933   935     5 
  934   933   936     5 
  935   933   936     5 
  927   937   938     5 
  927   937   939     5 
  938   937   939     5 
  937   939   940     5 
  937   939   941     5 
  940   939   941     5 
  939   941   942     5 
  939   941   943     5 
  939   941   947     5 
  942   941   943     5 
  942   941   947     5 
  943   941   947     5 
  941   943   944     5 
  941   943   945     5 
  941   943   946     5 
  944   943   945     5 
  944   943   946     5 
  945   943   946     5 
  941   947   948     5 
  941   947   949     5 
  948   947   949     5 
  947   949   950     5 
  947   949   951     5 
  950   949   951     5 
  949   951   952     5 
  949   951   953     5 
  949   951   958     5 
  952   951   953     5 
  952   951   958     5 
  953   951   958     5 
  951   953   954     5 
  951   953   955     5 
  951   953   956     5 
  954   953   955     5 
  954   953   956     5 
  955   953   956     5 
  953   956   957     5 
  951   958   959     5 
  951   958   960     5 
  959   958   960     5 
  958   960   961     5 
  958   960   962     5 
  961   960   962     5 
  960   962   963     5 
  960   962   964     5 
  960   962   969     5 
  963   962   964     5 
  963   962   969     5 
  964   962   969     5 
  962   964   965     5 
  962   964   966     5 
  962   964   967     5 
  965   964   966     5 
  965   964   967     5 
  966   964   967     5 
  964   967   968     5 
  962   969   970     5 
  962   969   971     5 
  970   969   971     5 
  969   971   972     5 
  969   971   973     5 
  972   971   973     5 
  971   973   974     5 
  971   973   975     5 
  971   973   980     5 
  974   973   975     5 
  974   973   980     5 
  975   973   980     5 
  973   975   976     5 
  973   975   977     5 
  973   975   978     5 
  976   975   977     5 
  976   975   978     5 
  977   975   978     5 
  975   978   979     5 
  973   980   981     5 
  973   980   982     5 
  981   980   982     5 
  980   982   983     5 
  980   982   984     5 
  983   982   984     5 
  982   984   985     5 
  982   984   986     5 
  982   984  1001     5 
  985   984   986     5 
  985   984  1001     5 
  986   984  1001     5 
  984   986   987     5 
  984   986   988     5 
  984   986   989     5 
  987   986   988     5 
  987   986   989     5 
  988   986   989     5 
  986   989   990     5 
  986   989   997     5 
  990   989   997     5 
  989   990   991     5 
  989   990   992     5 
  991   990   992     5 
  990   992   993     5 
  990   992   994     5 
  993   992   994     5 
  992   994   995     5 
  992   994   999     5 
  995   994   999     5 
  994   995   996     5 
  989   997   998     5 
  989   997   999     5 
  998   997   999     5 
  994   999   997     5 
  994   999  1000     5 
  997   999  1000     5 
  984  1001  1002     5 
  984  1001  1003     5 
 1002  1001  1003     5 
 1001  1003  1004     5 
 1001  1003  1005     5 
 1004  1003  1005     5 
 1003  1005  1006     5 
 1003  1005  1007     5 
 1003  1005  1008     5 
 1006  1005  1007     5 
 1006  1005  1008     5 
 1007  1005  1008     5 
 1005  1008  1009     5 
 1005  1008  1010     5 
 1009  1008  1010     5 
 1008  1010  1011     5 
 1008  1010  1012     5 
 1011  1010  1012     5 
 1010  1012  1013     5 
 1010  1012  1014     5 
 1010  1012  1030     5 
 1013  1012  1014     5 
 1013  1012  1030     5 
 1014  1012  1030     5 
 1012  1014  1015     5 
 1012  1014  1016     5 
 1012  1014  1017     5 
 1015  1014  1016     5 
 1015  1014  1017     5 
 1016  1014  1017     5 
 1014  1017  1018     5 
 1014  1017  1019     5 
 1014  1017  1020     5 
 1018  1017  1019     5 
 1018  1017  1020     5 
 1019  1017  1020     5 
 1017  1020  1021     5 
 1017  1020  1022     5 
 1017  1020  1023     5 
 1021  1020  1022     5 
 1021  1020  1023     5 
 1022  1020  1023     5 
 1020  1023  1024     5 
 1020  1023  1025     5 
 1020  1023  1026     5 
 1024  1023  1025     5 
 1024  1023  1026     5 
 1025  1023  1026     5 
 1023  1026  1027     5 
 1023  1026  1028     5 
 1023  1026  1029     5 
 1027  1026  1028     5 
 1027  1026  1029     5 
 1028  1026  1029     5 
 1012  1030  1031     5 
 1012  1030  1032     5 
 1031  1030  1032     5 
 1030  1032  1033     5 
 1030  1032  1034     5 
 1033  1032  1034     5 
 1032  1034  1035     5 
 1032  1034  1036     5 
 1032  1034  1037     5 
 1035  1034  1036     5 
 1035  1034  1037     5 
 1036  1034  1037     5 
 1034  1037  1038     5 
 1034  1037  1039     5 
 1038  1037  1039     5 
 1037  1039  1040     5 
 1037  1039  1041     5 
 1040  1039  1041     5 
 1039  1041  1042     5 
 1039  1041  1043     5 
 1039  1041  1052     5 
 1042  1041  1043     5 
 1042  1041  1052     5 
 1043  1041  1052     5 
 1041  1043  1044     5 
 1041  1043  1045     5 
 1041  1043  1046     5 
 1044  1043  1045     5 
 1044  1043  1046     5 
 1045  1043  1046     5 
 1043  1046  1047     5 
 1043  1046  1048     5 
 1043  1046  1049     5 
 1047  1046  1048     5 
 1047  1046  1049     5 
 1048  1046  1049     5 
 1046  1049  1050     5 
 1046  1049  1051     5 
 1050  1049  1051     5 
 1041  1052  1053     5 
 1041  1052  1054     5 
 1053  1052  1054     5 
 1052  1054  1055     5 
 1052  1054  1056     5 
 1055  1054  1056     5 
 1054  1056  1057     5 
 1054  1056  1058     5 
 1054  1056  1059     5 
 1057  1056  1058     5 
 1057  1056  1059     5 
 1058  1056  1059     5 
 1056  1059  1060     5 
 1056  1059  1061     5 
 1060  1059  1061     5 
 1059  1061  1062     5 
 1059  1061  1065     5 
 1062  1061  1065     5 
 1061  1062  1063     5 
 1061  1062  1064     5 
 1061  1062  1070     5 
 1063  1062  1064     5 
 1063  1062  1070     5 
 1064  1062  1070     5 
 1061  1065  1066     5 
 1061  1065  1067     5 
 1061  1065  1073     5 
 1066  1065  1067     5 
 1066  1065  1073     5 
 1067  1065  1073     5 
 1065  1067  1068     5 
 1065  1067  1069     5 
 1065  1067  1070     5 
 1068  1067  1069     5 
 1068  1067  1070     5 
 1069  1067  1070     5 
 1062  1070  1067     5 
 1062  1070  1071     5 
 1062  1070  1072     5 
 1067  1070  1071     5 
 1067  1070  1072     5 
 1071  1070  1072     5 
 1065  1073  1074     5 
 1065  1073  1075     5 
 1074  1073  1075     5 
 1073  1075  1076     5 
 1073  1075  1077     5 
 1076  1075  1077     5 
 1075  1077  1078     5 
 1075  1077  1079     5 
 1075  1077  1092     5 
 1078  1077  1079     5 
 1078  1077  1092     5 
 1079  1077  1092     5 
 1077  1079  1080     5 
 1077  1079  1081     5 
 1077  1079  1085     5 
 1080  1079  1081     5 
 1080  1079  1085     5 
 1081  1079  1085     5 
 1079  1081  1082     5 
 1079  1081  1083     5 
 1079  1081  1084     5 
 1082  1081  1083     5 
 1082  1081  1084     5 
 1083  1081  1084     5 
 1079  1085  1086     5 
 1079  1085  1087     5 
 1079  1085  1088     5 
 1086  1085  1087     5 
 1086  1085  1088     5 
 1087  1085  1088     5 
 1085  1088  1089     5 
 1085  1088  1090     5 
 1085  1088  1091     5 
 1089  1088  1090     5 
 1089  1088  1091     5 
 1090  1088  1091     5 
 1077  1092  1093     5 
 1077  1092  1094     5 
 1093  1092  1094     5 
 1092  1094  1095     5 
 1092  1094  1096     5 
 1095  1094  1096     5 
 1094  1096  1097     5 
 1094  1096  1098     5 
 1094  1096  1116     5 
 1097  1096  1098     5 
 1097  1096  1116     5 
 1098  1096  1116     5 
 1096  1098  1099     5 
 1096  1098  1100     5 
 1096  1098  1101     5 
 1099  1098  1100     5 
 1099  1098  1101     5 
 1100  1098  1101     5 
 1098  1101  1102     5 
 1098  1101  1107     5 
 1102  1101  1107     5 
 1101  1102  1103     5 
 1101  1102  1104     5 
 1103  1102  1104     5 
 1102  1104  1105     5 
 1102  1104  1106     5 
 1105  1104  1106     5 
 1104  1106  1107     5 
 1104  1106  1112     5 
 1107  1106  1112     5 
 1101  1107  1106     5 
 1101  1107  1108     5 
 1106  1107  1108     5 
 1107  1108  1109     5 
 1107  1108  1110     5 
 1109  1108  1110     5 
 1108  1110  1111     5 
 1108  1110  1114     5 
 1111  1110  1114     5 
 1106  1112  1113     5 
 1106  1112  1114     5 
 1113  1112  1114     5 
 1110  1114  1112     5 
 1110  1114  1115     5 
 1112  1114  1115     5 
 1096  1116  1117     5 
 1096  1116  1118     5 
 1117  1116  1118     5 
 1116  1118  1119     5 
 1116  1118  1120     5 
 1119  1118  1120     5 
 1118  1120  1121     5 
 1118  1120  1122     5 
 1118  1120  1135     5 
 1121  1120  1122     5 
 1121  1120  1135     5 
 1122  1120  1135     5 
 1120  1122  1123     5 
 1120  1122  1124     5 
 1120  1122  1125     5 
 1123  1122  1124     5 
 1123  1122  1125     5 
 1124  1122  1125     5 
 1122  1125  1126     5 
 1122  1125  1127     5 
 1122  1125  1131     5 
 1126  1125  1127     5 
 1126  1125  1131     5 
 1127  1125  1131     5 
 1125  1127  1128     5 
 1125  1127  1129     5 
 1125  1127  1130     5 
 1128  1127  1129     5 
 1128  1127  1130     5 
 1129  1127  1130     5 
 1125  1131  1132     5 
 1125  1131  1133     5 
 1125  1131  1134     5 
 1132  1131  1133     5 
 1132  1131  1134     5 
 1133  1131  1134     5 
 1120  1135  1136     5 
 1120  1135  1137     5 
 1136  1135  1137     5 
 1135  1137  1138     5 
 1135  1137  1139     5 
 1138  1137  1139     5 
 1137  1139  1140     5 
 1137  1139  1141     5 
 1137  1139  1147     5 
 1140  1139  1141     5 
 1140  1139  1147     5 
 1141  1139  1147     5 
 1139  1141  1142     5 
 1139  1141  1143     5 
 1139  1141  1144     5 
 1142  1141  1143     5 
 1142  1141  1144     5 
 1143  1141  1144     5 
 1141  1144  1145     5 
 1141  1144  1146     5 
 1145  1144  1146     5 
 1139  1147  1148     5 
 1139  1147  1149     5 
 1148  1147  1149     5 
 1147  1149  1150     5 
 1147  1149  1151     5 
 1150  1149  1151     5 
 1149  1151  1152     5 
 1149  1151  1153     5 
 1149  1151  1161     5 
 1152  1151  1153     5 
 1152  1151  1161     5 
 1153  1151  1161     5 
 1151  1153  1154     5 
 1151  1153  1155     5 
 1151  1153  1156     5 
 1154  1153  1155     5 
 1154  1153  1156     5 
 1155  1153  1156     5 
 1153  1156  1157     5 
 1153  1156  1158     5 
 1157  1156  1158     5 
 1156  1158  1159     5 
 1156  1158  1160     5 
 1159  1158  1160     5 
 1151  1161  1162     5 
 1151  1161  1163     5 
 1162  1161  1163     5 
 1161  1163  1164     5 
 1161  1163  1165     5 
 1164  1163  1165     5 
 1163  1165  1166     5 
 1163  1165  1167     5 
 1163  1165  1180     5 
 1166  1165  1167     5 
 1166  1165  1180     5 
 1167  1165  1180     5 
 1165  1167  1168     5 
 1165  1167  1169     5 
 1165  1167  1170     5 
 1168  1167  1169     5 
 1168  1167  1170     5 
 1169  1167  1170     5 
 1167  1170  1171     5 
 1167  1170  1172     5 
 1167  1170  1176     5 
 1171  1170  1172     5 
 1171  1170  1176     5 
 1172  1170  1176     5 
 1170  1172  1173     5 
 1170  1172  1174     5 
 1170  1172  1175     5 
 1173  1172  1174     5 
 1173  1172  1175     5 
 1174  1172  1175     5 
 1170  1176  1177     5 
 1170  1176  1178     5 
 1170  1176  1179     5 
 1177  1176  1178     5 
 1177  1176  1179     5 
 1178  1176  1179     5 
 1165  1180  1181     5 
 1165  1180  1182     5 
 1181  1180  1182     5 
 1180  1182  1183     5 
 1180  1182  1184     5 
 1183  1182  1184     5 
 1182  1184  1185     5 
 1182  1184  1186     5 
 1182  1184  1198     5 
 1185  1184  1186     5 
 1185  1184  1198     5 
 1186  1184  1198     5 
 1184  1186  1187     5 
 1184  1186  1188     5 
 1184  1186  1191     5 
 1187  1186  1188     5 
 1187  1186  1191     5 
 1188  1186  1191     5 
 1190  1189  1191     5 
 1190  1189  1192     5 
 1191  1189  1192     5 
 1186  1191  1189     5 
 1186  1191  1194     5 
 1189  1191  1194     5 
 1189  1192  1193     5 
 1189  1192  1196     5 
 1193  1192  1196     5 
 1191  1194  1195     5 
 1191  1194  1196     5 
 1195  1194  1196     5 
 1192  1196  1194     5 
 1192  1196  1197     5 
 1194  1196  1197     5 
 1184  1198  1199     5 
 1184  1198  1200     5 
 1199  1198  1200     5 
 1198  1200  1201     5 
 1198  1200  1202     5 
 1201  1200  1202     5 
 1200  1202  1203     5 
 1200  1202  1204     5 
 1200  1202  1211     5 
 1203  1202  1204     5 
 1203  1202  1211     5 
 1204  1202  1211     5 
 1202  1204  1206     5 
 1202  1204  1207     5 
 1202  1204  1208     5 
 1206  1204  1207     5 
  1206   1204   1208     1  111.0000        317.984         111.3000        385.7648   ; HCS
  1207   1204   1208     1  111.0000        317.984         111.3000        385.7648   ; HCS
  1204   1208   1210     1   95.0000 0.0     95.0000 324.6784 ; CSH
 1202  1211  1212     5 
 1202  1211  1213     5 
 1212  1211  1213     5 
 1211  1213  1214     5 
 1211  1213  1215     5 
 1214  1213  1215     5 
 1213  1215  1216     5 
 1213  1215  1217     5 
 1213  1215  1225     5 
 1216  1215  1217     5 
 1216  1215  1225     5 
 1217  1215  1225     5 
 1215  1217  1218     5 
 1215  1217  1219     5 
 1215  1217  1221     5 
 1218  1217  1219     5 
 1218  1217  1221     5 
 1219  1217  1221     5 
 1217  1219  1220     5 
 1217  1221  1222     5 
 1217  1221  1223     5 
 1217  1221  1224     5 
 1222  1221  1223     5 
 1222  1221  1224     5 
 1223  1221  1224     5 
 1215  1225  1226     5 
 1215  1225  1227     5 
 1226  1225  1227     5 
 1225  1227  1228     5 
 1225  1227  1229     5 
 1228  1227  1229     5 
 1227  1229  1230     5 
 1227  1229  1231     5 
 1227  1229  1232     5 
 1230  1229  1231     5 
 1230  1229  1232     5 
 1231  1229  1232     5 
 1229  1232  1233     5 
 1229  1232  1234     5 
 1233  1232  1234     5 
 1232  1234  1235     5 
 1232  1234  1236     5 
 1235  1234  1236     5 
 1234  1236  1237     5 
 1234  1236  1238     5 
 1234  1236  1246     5 
 1237  1236  1238     5 
 1237  1236  1246     5 
 1238  1236  1246     5 
 1236  1238  1239     5 
 1236  1238  1240     5 
 1236  1238  1241     5 
 1239  1238  1240     5 
 1239  1238  1241     5 
 1240  1238  1241     5 
 1238  1241  1242     5 
 1238  1241  1243     5 
 1242  1241  1243     5 
 1241  1243  1244     5 
 1241  1243  1245     5 
 1244  1243  1245     5 
 1236  1246  1247     5 
 1236  1246  1248     5 
 1247  1246  1248     5 
 1246  1248  1249     5 
 1246  1248  1250     5 
 1249  1248  1250     5 
 1248  1250  1251     5 
 1248  1250  1252     5 
 1248  1250  1261     5 
 1251  1250  1252     5 
 1251  1250  1261     5 
 1252  1250  1261     5 
 1250  1252  1253     5 
 1250  1252  1254     5 
 1250  1252  1255     5 
 1253  1252  1254     5 
 1253  1252  1255     5 
 1254  1252  1255     5 
 1252  1255  1256     5 
 1252  1255  1257     5 
 1252  1255  1258     5 
 1256  1255  1257     5 
 1256  1255  1258     5 
 1257  1255  1258     5 
 1255  1258  1259     5 
 1255  1258  1260     5 
 1259  1258  1260     5 
 1250  1261  1262     5 
 1250  1261  1263     5 
 1262  1261  1263     5 
 1261  1263  1264     5 
 1261  1263  1265     5 
 1264  1263  1265     5 
 1263  1265  1266     5 
 1263  1265  1267     5 
 1263  1265  1271     5 
 1266  1265  1267     5 
 1266  1265  1271     5 
 1267  1265  1271     5 
 1265  1267  1268     5 
 1265  1267  1269     5 
 1265  1267  1270     5 
 1268  1267  1269     5 
 1268  1267  1270     5 
 1269  1267  1270     5 
 1265  1271  1272     5 
 1265  1271  1273     5 
 1272  1271  1273     5 
 1271  1273  1274     5 
 1271  1273  1275     5 
 1274  1273  1275     5 
 1273  1275  1276     5 
 1273  1275  1277     5 
 1273  1275  1285     5 
 1276  1275  1277     5 
 1276  1275  1285     5 
 1277  1275  1285     5 
 1275  1277  1278     5 
 1275  1277  1279     5 
 1275  1277  1281     5 
 1278  1277  1279     5 
 1278  1277  1281     5 
 1279  1277  1281     5 
 1277  1279  1280     5 
 1277  1281  1282     5 
 1277  1281  1283     5 
 1277  1281  1284     5 
 1282  1281  1283     5 
 1282  1281  1284     5 
 1283  1281  1284     5 
 1275  1285  1286     5 
 1275  1285  1287     5 
 1286  1285  1287     5 
 1285  1287  1288     5 
 1285  1287  1289     5 
 1288  1287  1289     5 
 1287  1289  1290     5 
 1287  1289  1291     5 
 1287  1289  1304     5 
 1290  1289  1291     5 
 1290  1289  1304     5 
 1291  1289  1304     5 
 1289  1291  1292     5 
 1289  1291  1293     5 
 1289  1291  1294     5 
 1292  1291  1293     5 
 1292  1291  1294     5 
 1293  1291  1294     5 
 1291  1294  1295     5 
 1291  1294  1296     5 
 1291  1294  1300     5 
 1295  1294  1296     5 
 1295  1294  1300     5 
 1296  1294  1300     5 
 1294  1296  1297     5 
 1294  1296  1298     5 
 1294  1296  1299     5 
 1297  1296  1298     5 
 1297  1296  1299     5 
 1298  1296  1299     5 
 1294  1300  1301     5 
 1294  1300  1302     5 
 1294  1300  1303     5 
 1301  1300  1302     5 
 1301  1300  1303     5 
 1302  1300  1303     5 
 1289  1304  1305     5 
 1289  1304  1306     5 
 1305  1304  1306     5 
 1304  1306  1307     5 
 1304  1306  1308     5 
 1307  1306  1308     5 
 1306  1308  1309     5 
 1306  1308  1310     5 
 1306  1308  1314     5 
 1309  1308  1310     5 
 1309  1308  1314     5 
 1310  1308  1314     5 
 1308  1310  1311     5 
 1308  1310  1312     5 
 1308  1310  1313     5 
 1311  1310  1312     5 
 1311  1310  1313     5 
 1312  1310  1313     5 
 1308  1314  1315     5 
 1308  1314  1316     5 
 1315  1314  1316     5 
 1314  1316  1317     5 
 1314  1316  1318     5 
 1317  1316  1318     5 
 1316  1318  1319     5 
 1316  1318  1320     5 
 1316  1318  1324     5 
 1319  1318  1320     5 
 1319  1318  1324     5 
 1320  1318  1324     5 
 1318  1320  1321     5 
 1318  1320  1322     5 
 1318  1320  1323     5 
 1321  1320  1322     5 
 1321  1320  1323     5 
 1322  1320  1323     5 
 1318  1324  1325     5 
 1318  1324  1326     5 
 1325  1324  1326     5 
 1324  1326  1327     5 
 1324  1326  1328     5 
 1327  1326  1328     5 
 1326  1328  1329     5 
 1326  1328  1330     5 
 1326  1328  1337     5 
 1329  1328  1330     5 
 1329  1328  1337     5 
 1330  1328  1337     5 
 1328  1330  1332     5 
 1328  1330  1333     5 
 1328  1330  1334     5 
 1332  1330  1333     5 
  1332   1330   1334     1  111.0000        317.984         111.3000        385.7648   ; HCS
  1333   1330   1334     1  111.0000        317.984         111.3000        385.7648   ; HCS
  1330   1334   1336     1   95.0000 0.0     95.0000 324.6784 ; CSH
 1328  1337  1338     5 
 1328  1337  1339     5 
 1338  1337  1339     5 
 1337  1339  1340     5 
 1337  1339  1341     5 
 1340  1339  1341     5 
 1339  1341  1342     5 
 1339  1341  1343     5 
 1339  1341  1351     5 
 1342  1341  1343     5 
 1342  1341  1351     5 
 1343  1341  1351     5 
 1341  1343  1344     5 
 1341  1343  1345     5 
 1341  1343  1347     5 
 1344  1343  1345     5 
 1344  1343  1347     5 
 1345  1343  1347     5 
 1343  1345  1346     5 
 1343  1347  1348     5 
 1343  1347  1349     5 
 1343  1347  1350     5 
 1348  1347  1349     5 
 1348  1347  1350     5 
 1349  1347  1350     5 
 1341  1351  1352     5 
 1341  1351  1353     5 
 1352  1351  1353     5 
 1351  1353  1354     5 
 1351  1353  1355     5 
 1354  1353  1355     5 
 1353  1355  1356     5 
 1353  1355  1357     5 
 1353  1355  1362     5 
 1356  1355  1357     5 
 1356  1355  1362     5 
 1357  1355  1362     5 
 1355  1357  1358     5 
 1355  1357  1359     5 
 1355  1357  1360     5 
 1358  1357  1359     5 
 1358  1357  1360     5 
 1359  1357  1360     5 
 1357  1360  1361     5 
 1355  1362  1363     5 
 1355  1362  1364     5 
 1363  1362  1364     5 
 1362  1364  1365     5 
 1362  1364  1366     5 
 1365  1364  1366     5 
 1364  1366  1367     5 
 1364  1366  1368     5 
 1364  1366  1376     5 
 1367  1366  1368     5 
 1367  1366  1376     5 
 1368  1366  1376     5 
 1366  1368  1369     5 
 1366  1368  1370     5 
 1366  1368  1371     5 
 1369  1368  1370     5 
 1369  1368  1371     5 
 1370  1368  1371     5 
 1368  1371  1372     5 
 1368  1371  1373     5 
 1372  1371  1373     5 
 1371  1373  1374     5 
 1371  1373  1375     5 
 1374  1373  1375     5 
 1366  1376  1377     5 
 1366  1376  1378     5 
 1377  1376  1378     5 
 1376  1378  1379     5 
 1376  1378  1380     5 
 1379  1378  1380     5 
 1378  1380  1381     5 
 1378  1380  1382     5 
 1378  1380  1383     5 
 1381  1380  1382     5 
 1381  1380  1383     5 
 1382  1380  1383     5 
 1380  1383  1384     5 
 1380  1383  1385     5 
 1384  1383  1385     5 
 1383  1385  1386     5 
 1383  1385  1387     5 
 1386  1385  1387     5 
 1385  1387  1388     5 
 1385  1387  1389     5 
 1385  1387  1407     5 
 1388  1387  1389     5 
 1388  1387  1407     5 
 1389  1387  1407     5 
 1387  1389  1390     5 
 1387  1389  1391     5 
 1387  1389  1392     5 
 1390  1389  1391     5 
 1390  1389  1392     5 
 1391  1389  1392     5 
 1389  1392  1393     5 
 1389  1392  1398     5 
 1393  1392  1398     5 
 1392  1393  1394     5 
 1392  1393  1395     5 
 1394  1393  1395     5 
 1393  1395  1396     5 
 1393  1395  1397     5 
 1396  1395  1397     5 
 1395  1397  1398     5 
 1395  1397  1403     5 
 1398  1397  1403     5 
 1392  1398  1397     5 
 1392  1398  1399     5 
 1397  1398  1399     5 
 1398  1399  1400     5 
 1398  1399  1401     5 
 1400  1399  1401     5 
 1399  1401  1402     5 
 1399  1401  1405     5 
 1402  1401  1405     5 
 1397  1403  1404     5 
 1397  1403  1405     5 
 1404  1403  1405     5 
 1401  1405  1403     5 
 1401  1405  1406     5 
 1403  1405  1406     5 
 1387  1407  1408     5 
 1387  1407  1409     5 
 1408  1407  1409     5 
 1407  1409  1410     5 
 1407  1409  1411     5 
 1410  1409  1411     5 
 1409  1411  1412     5 
 1409  1411  1413     5 
 1409  1411  1414     5 
 1412  1411  1413     5 
 1412  1411  1414     5 
 1413  1411  1414     5 
 1411  1414  1415     5 
 1411  1414  1416     5 
 1415  1414  1416     5 
 1414  1416  1417     5 
 1414  1416  1418     5 
 1417  1416  1418     5 
 1416  1418  1419     5 
 1416  1418  1420     5 
 1416  1418  1430     5 
 1419  1418  1420     5 
 1419  1418  1430     5 
 1420  1418  1430     5 
 1418  1420  1421     5 
 1418  1420  1422     5 
 1418  1420  1426     5 
 1421  1420  1422     5 
 1421  1420  1426     5 
 1422  1420  1426     5 
 1420  1422  1423     5 
 1420  1422  1424     5 
 1420  1422  1425     5 
 1423  1422  1424     5 
 1423  1422  1425     5 
 1424  1422  1425     5 
 1420  1426  1427     5 
 1420  1426  1428     5 
 1420  1426  1429     5 
 1427  1426  1428     5 
 1427  1426  1429     5 
 1428  1426  1429     5 
 1418  1430  1431     5 
 1418  1430  1432     5 
 1431  1430  1432     5 
 1430  1432  1433     5 
 1430  1432  1434     5 
 1433  1432  1434     5 
 1432  1434  1435     5 
 1432  1434  1436     5 
 1432  1434  1444     5 
 1435  1434  1436     5 
 1435  1434  1444     5 
 1436  1434  1444     5 
 1434  1436  1437     5 
 1434  1436  1438     5 
 1434  1436  1440     5 
 1437  1436  1438     5 
 1437  1436  1440     5 
 1438  1436  1440     5 
 1436  1438  1439     5 
 1436  1440  1441     5 
 1436  1440  1442     5 
 1436  1440  1443     5 
 1441  1440  1442     5 
 1441  1440  1443     5 
 1442  1440  1443     5 
 1434  1444  1445     5 
 1434  1444  1446     5 
 1445  1444  1446     5 
 1444  1446  1447     5 
 1444  1446  1448     5 
 1447  1446  1448     5 
 1446  1448  1449     5 
 1446  1448  1450     5 
 1446  1448  1456     5 
 1449  1448  1450     5 
 1449  1448  1456     5 
 1450  1448  1456     5 
 1448  1450  1451     5 
 1448  1450  1452     5 
 1448  1450  1453     5 
 1451  1450  1452     5 
 1451  1450  1453     5 
 1452  1450  1453     5 
 1450  1453  1454     5 
 1450  1453  1455     5 
 1454  1453  1455     5 
 1448  1456  1457     5 
 1448  1456  1458     5 
 1457  1456  1458     5 
 1456  1458  1459     5 
 1456  1458  1460     5 
 1459  1458  1460     5 
 1458  1460  1461     5 
 1458  1460  1462     5 
 1458  1460  1466     5 
 1461  1460  1462     5 
 1461  1460  1466     5 
 1462  1460  1466     5 
 1460  1462  1463     5 
 1460  1462  1464     5 
 1460  1462  1465     5 
 1463  1462  1464     5 
 1463  1462  1465     5 
 1464  1462  1465     5 
  556  1465  1462     5 
 1460  1466  1467     5 
 1460  1466  1468     5 
 1467  1466  1468     5 
 1466  1468  1469     5 
 1466  1468  1470     5 
 1469  1468  1470     5 
 1468  1470  1471     5 
 1468  1470  1472     5 
 1468  1470  1488     5 
 1471  1470  1472     5 
 1471  1470  1488     5 
 1472  1470  1488     5 
 1470  1472  1473     5 
 1470  1472  1474     5 
 1470  1472  1475     5 
 1473  1472  1474     5 
 1473  1472  1475     5 
 1474  1472  1475     5 
 1472  1475  1476     5 
 1472  1475  1477     5 
 1472  1475  1478     5 
 1476  1475  1477     5 
 1476  1475  1478     5 
 1477  1475  1478     5 
 1475  1478  1479     5 
 1475  1478  1480     5 
 1475  1478  1481     5 
 1479  1478  1480     5 
 1479  1478  1481     5 
 1480  1478  1481     5 
 1478  1481  1482     5 
 1478  1481  1483     5 
 1478  1481  1484     5 
 1482  1481  1483     5 
 1482  1481  1484     5 
 1483  1481  1484     5 
 1481  1484  1485     5 
 1481  1484  1486     5 
 1481  1484  1487     5 
 1485  1484  1486     5 
 1485  1484  1487     5 
 1486  1484  1487     5 
 1470  1488  1489     5 
 1470  1488  1490     5 
 1489  1488  1490     5 
 1488  1490  1491     5 
 1488  1490  1492     5 
 1491  1490  1492     5 
 1490  1492  1493     5 
 1490  1492  1494     5 
 1490  1492  1506     5 
 1493  1492  1494     5 
 1493  1492  1506     5 
 1494  1492  1506     5 
 1492  1494  1495     5 
 1492  1494  1496     5 
 1492  1494  1499     5 
 1495  1494  1496     5 
 1495  1494  1499     5 
 1496  1494  1499     5 
 1498  1497  1499     5 
 1498  1497  1500     5 
 1499  1497  1500     5 
 1494  1499  1497     5 
 1494  1499  1502     5 
 1497  1499  1502     5 
 1497  1500  1501     5 
 1497  1500  1504     5 
 1501  1500  1504     5 
 1499  1502  1503     5 
 1499  1502  1504     5 
 1503  1502  1504     5 
 1500  1504  1502     5 
 1500  1504  1505     5 
 1502  1504  1505     5 
 1492  1506  1507     5 
 1492  1506  1508     5 
 1507  1506  1508     5 
 1506  1508  1509     5 
 1506  1508  1510     5 
 1509  1508  1510     5 
 1508  1510  1511     5 
 1508  1510  1512     5 
 1508  1510  1520     5 
 1511  1510  1512     5 
 1511  1510  1520     5 
 1512  1510  1520     5 
 1510  1512  1513     5 
 1510  1512  1514     5 
 1510  1512  1516     5 
 1513  1512  1514     5 
 1513  1512  1516     5 
 1514  1512  1516     5 
 1512  1514  1515     5 
 1512  1516  1517     5 
 1512  1516  1518     5 
 1512  1516  1519     5 
 1517  1516  1518     5 
 1517  1516  1519     5 
 1518  1516  1519     5 
 1510  1520  1521     5 
 1510  1520  1522     5 
 1521  1520  1522     5 
 1520  1522  1523     5 
 1520  1522  1524     5 
 1523  1522  1524     5 
 1522  1524  1525     5 
 1522  1524  1526     5 
 1522  1524  1535     5 
 1525  1524  1526     5 
 1525  1524  1535     5 
 1526  1524  1535     5 
 1524  1526  1527     5 
 1524  1526  1528     5 
 1524  1526  1529     5 
 1527  1526  1528     5 
 1527  1526  1529     5 
 1528  1526  1529     5 
 1526  1529  1530     5 
 1526  1529  1531     5 
 1526  1529  1532     5 
 1530  1529  1531     5 
 1530  1529  1532     5 
 1531  1529  1532     5 
 1529  1532  1533     5 
 1529  1532  1534     5 
 1533  1532  1534     5 
 1524  1535  1536     5 
 1524  1535  1537     5 
 1536  1535  1537     5 
 1535  1537  1538     5 
 1535  1537  1539     5 
 1538  1537  1539     5 
 1537  1539  1540     5 
 1537  1539  1541     5 
 1537  1539  1547     5 
 1540  1539  1541     5 
 1540  1539  1547     5 
 1541  1539  1547     5 
 1539  1541  1542     5 
 1539  1541  1543     5 
 1539  1541  1544     5 
 1542  1541  1543     5 
 1542  1541  1544     5 
 1543  1541  1544     5 
 1541  1544  1545     5 
 1541  1544  1546     5 
 1545  1544  1546     5 
 1539  1547  1548     5 
 1539  1547  1549     5 
 1548  1547  1549     5 
 1547  1549  1550     5 
 1547  1549  1551     5 
 1550  1549  1551     5 
 1549  1551  1552     5 
 1549  1551  1553     5 
 1549  1551  1563     5 
 1552  1551  1553     5 
 1552  1551  1563     5 
 1553  1551  1563     5 
 1551  1553  1554     5 
 1551  1553  1555     5 
 1551  1553  1559     5 
 1554  1553  1555     5 
 1554  1553  1559     5 
 1555  1553  1559     5 
 1553  1555  1556     5 
 1553  1555  1557     5 
 1553  1555  1558     5 
 1556  1555  1557     5 
 1556  1555  1558     5 
 1557  1555  1558     5 
 1553  1559  1560     5 
 1553  1559  1561     5 
 1553  1559  1562     5 
 1560  1559  1561     5 
 1560  1559  1562     5 
 1561  1559  1562     5 
 1551  1563  1564     5 
 1551  1563  1565     5 
 1564  1563  1565     5 
 1563  1565  1566     5 
 1563  1565  1567     5 
 1566  1565  1567     5 
 1565  1567  1568     5 
 1565  1567  1569     5 
 1565  1567  1570     5 
 1568  1567  1569     5 
 1568  1567  1570     5 
 1569  1567  1570     5 
 1567  1570  1571     5 
 1567  1570  1572     5 
 1571  1570  1572     5 
 1570  1572  1573     5 
 1570  1572  1574     5 
 1573  1572  1574     5 
 1572  1574  1575     5 
 1572  1574  1576     5 
 1572  1574  1586     5 
 1575  1574  1576     5 
 1575  1574  1586     5 
 1576  1574  1586     5 
 1574  1576  1577     5 
 1574  1576  1578     5 
 1574  1576  1582     5 
 1577  1576  1578     5 
 1577  1576  1582     5 
 1578  1576  1582     5 
 1576  1578  1579     5 
 1576  1578  1580     5 
 1576  1578  1581     5 
 1579  1578  1580     5 
 1579  1578  1581     5 
 1580  1578  1581     5 
 1576  1582  1583     5 
 1576  1582  1584     5 
 1576  1582  1585     5 
 1583  1582  1584     5 
 1583  1582  1585     5 
 1584  1582  1585     5 
 1574  1586  1587     5 
 1574  1586  1588     5 
 1587  1586  1588     5 
 1586  1588  1589     5 
 1586  1588  1590     5 
 1589  1588  1590     5 
 1588  1590  1591     5 
 1588  1590  1592     5 
 1588  1590  1602     5 
 1591  1590  1592     5 
 1591  1590  1602     5 
 1592  1590  1602     5 
 1590  1592  1593     5 
 1590  1592  1594     5 
 1590  1592  1598     5 
 1593  1592  1594     5 
 1593  1592  1598     5 
 1594  1592  1598     5 
 1592  1594  1595     5 
 1592  1594  1596     5 
 1592  1594  1597     5 
 1595  1594  1596     5 
 1595  1594  1597     5 
 1596  1594  1597     5 
 1592  1598  1599     5 
 1592  1598  1600     5 
 1592  1598  1601     5 
 1599  1598  1600     5 
 1599  1598  1601     5 
 1600  1598  1601     5 
 1590  1602  1603     5 
 1590  1602  1604     5 
 1603  1602  1604     5 
 1602  1604  1605     5 
 1602  1604  1606     5 
 1605  1604  1606     5 
 1604  1606  1607     5 
 1604  1606  1608     5 
 1604  1606  1612     5 
 1607  1606  1608     5 
 1607  1606  1612     5 
 1608  1606  1612     5 
 1606  1608  1609     5 
 1606  1608  1610     5 
 1606  1608  1611     5 
 1609  1608  1610     5 
 1609  1608  1611     5 
 1610  1608  1611     5 
  738  1611  1608     5 
 1606  1612  1613     5 
 1606  1612  1614     5 
 1613  1612  1614     5 
 1612  1614  1615     5 
 1612  1614  1616     5 
 1615  1614  1616     5 
 1614  1616  1617     5 
 1614  1616  1618     5 
 1614  1616  1623     5 
 1617  1616  1618     5 
 1617  1616  1623     5 
 1618  1616  1623     5 
 1616  1618  1619     5 
 1616  1618  1620     5 
 1616  1618  1621     5 
 1619  1618  1620     5 
 1619  1618  1621     5 
 1620  1618  1621     5 
 1618  1621  1622     5 
 1616  1623  1624     5 
 1616  1623  1625     5 
 1624  1623  1625     5 
 1623  1625  1626     5 
 1623  1625  1627     5 
 1626  1625  1627     5 
 1625  1627  1628     5 
 1625  1627  1629     5 
 1625  1627  1635     5 
 1628  1627  1629     5 
 1628  1627  1635     5 
 1629  1627  1635     5 
 1627  1629  1630     5 
 1627  1629  1631     5 
 1627  1629  1632     5 
 1630  1629  1631     5 
 1630  1629  1632     5 
 1631  1629  1632     5 
 1629  1632  1633     5 
 1629  1632  1634     5 
 1633  1632  1634     5 
 1627  1635  1636     5 
 1627  1635  1637     5 
 1636  1635  1637     5 
 1635  1637  1638     5 
 1635  1637  1639     5 
 1638  1637  1639     5 
 1637  1639  1640     5 
 1637  1639  1641     5 
 1637  1639  1657     5 
 1640  1639  1641     5 
 1640  1639  1657     5 
 1641  1639  1657     5 
 1639  1641  1642     5 
 1639  1641  1643     5 
 1639  1641  1644     5 
 1642  1641  1643     5 
 1642  1641  1644     5 
 1643  1641  1644     5 
 1641  1644  1645     5 
 1641  1644  1646     5 
 1641  1644  1647     5 
 1645  1644  1646     5 
 1645  1644  1647     5 
 1646  1644  1647     5 
 1644  1647  1648     5 
 1644  1647  1649     5 
 1644  1647  1650     5 
 1648  1647  1649     5 
 1648  1647  1650     5 
 1649  1647  1650     5 
 1647  1650  1651     5 
 1647  1650  1652     5 
 1647  1650  1653     5 
 1651  1650  1652     5 
 1651  1650  1653     5 
 1652  1650  1653     5 
 1650  1653  1654     5 
 1650  1653  1655     5 
 1650  1653  1656     5 
 1654  1653  1655     5 
 1654  1653  1656     5 
 1655  1653  1656     5 
 1639  1657  1658     5 
 1639  1657  1659     5 
 1658  1657  1659     5 
 1657  1659  1660     5 
 1657  1659  1661     5 
 1660  1659  1661     5 
 1659  1661  1662     5 
 1659  1661  1663     5 
 1659  1661  1681     5 
 1662  1661  1663     5 
 1662  1661  1681     5 
 1663  1661  1681     5 
 1661  1663  1664     5 
 1661  1663  1665     5 
 1661  1663  1666     5 
 1664  1663  1665     5 
 1664  1663  1666     5 
 1665  1663  1666     5 
 1663  1666  1667     5 
 1663  1666  1668     5 
 1663  1666  1669     5 
 1667  1666  1668     5 
 1667  1666  1669     5 
 1668  1666  1669     5 
 1666  1669  1670     5 
 1666  1669  1671     5 
 1666  1669  1672     5 
 1670  1669  1671     5 
 1670  1669  1672     5 
 1671  1669  1672     5 
 1669  1672  1673     5 
 1669  1672  1674     5 
 1673  1672  1674     5 
 1672  1674  1675     5 
 1672  1674  1678     5 
 1675  1674  1678     5 
 1674  1675  1676     5 
 1674  1675  1677     5 
 1676  1675  1677     5 
 1674  1678  1679     5 
 1674  1678  1680     5 
 1679  1678  1680     5 
 1661  1681  1682     5 
 1661  1681  1683     5 
 1682  1681  1683     5 
 1681  1683  1684     5 
 1681  1683  1685     5 
 1684  1683  1685     5 
 1683  1685  1686     5 
 1683  1685  1687     5 
 1683  1685  1700     5 
 1686  1685  1687     5 
 1686  1685  1700     5 
 1687  1685  1700     5 
 1685  1687  1688     5 
 1685  1687  1689     5 
 1685  1687  1693     5 
 1688  1687  1689     5 
 1688  1687  1693     5 
 1689  1687  1693     5 
 1687  1689  1690     5 
 1687  1689  1691     5 
 1687  1689  1692     5 
 1690  1689  1691     5 
 1690  1689  1692     5 
 1691  1689  1692     5 
 1687  1693  1694     5 
 1687  1693  1695     5 
 1687  1693  1696     5 
 1694  1693  1695     5 
 1694  1693  1696     5 
 1695  1693  1696     5 
 1693  1696  1697     5 
 1693  1696  1698     5 
 1693  1696  1699     5 
 1697  1696  1698     5 
 1697  1696  1699     5 
 1698  1696  1699     5 
 1685  1700  1701     5 
 1685  1700  1702     5 
 1701  1700  1702     5 
 1700  1702  1703     5 
 1700  1702  1706     5 
 1703  1702  1706     5 
 1702  1703  1704     5 
 1702  1703  1705     5 
 1702  1703  1711     5 
 1704  1703  1705     5 
 1704  1703  1711     5 
 1705  1703  1711     5 
 1702  1706  1707     5 
 1702  1706  1708     5 
 1702  1706  1714     5 
 1707  1706  1708     5 
 1707  1706  1714     5 
 1708  1706  1714     5 
 1706  1708  1709     5 
 1706  1708  1710     5 
 1706  1708  1711     5 
 1709  1708  1710     5 
 1709  1708  1711     5 
 1710  1708  1711     5 
 1703  1711  1708     5 
 1703  1711  1712     5 
 1703  1711  1713     5 
 1708  1711  1712     5 
 1708  1711  1713     5 
 1712  1711  1713     5 
 1706  1714  1715     5 
 1706  1714  1716     5 
 1715  1714  1716     5 
 1714  1716  1717     5 
 1714  1716  1718     5 
 1717  1716  1718     5 
 1716  1718  1719     5 
 1716  1718  1720     5 
 1716  1718  1721     5 
 1719  1718  1720     5 
 1719  1718  1721     5 
 1720  1718  1721     5 
 1718  1721  1722     5 
 1718  1721  1723     5 
 1722  1721  1723     5 
  1204   1208   1334     1         103.3000        606.68  103.3000        0.000   ; CSS
  1208   1334   1330     1         103.3000        606.68  103.3000        0.000   ; SSC

[ dihedrals ]
;  ai    aj    ak    al funct            c0            c1            c2            c3            c4            c5
    2     1     4     5     9 
    2     1     4     6     9 
    2     1     4    12     9 
    3     1     4     5     9 
    3     1     4     6     9 
    3     1     4    12     9 
    7     1     4     5     9 
    7     1     4     6     9 
    7     1     4    12     9 
    2     1     7     8     9 
    2     1     7     9     9 
    2     1     7    15     9 
    3     1     7     8     9 
    3     1     7     9     9 
    3     1     7    15     9 
    4     1     7     8     9 
    4     1     7     9     9 
    4     1     7    15     9 
    1     4    12     9     9 
    1     4    12    13     9 
    1     4    12    14     9 
    5     4    12     9     9 
    5     4    12    13     9 
    5     4    12    14     9 
    6     4    12     9     9 
    6     4    12    13     9 
    6     4    12    14     9 
    1     7     9    10     9 
    1     7     9    11     9 
    1     7     9    12     9 
    8     7     9    10     9 
    8     7     9    11     9 
    8     7     9    12     9 
   15     7     9    10     9 
   15     7     9    11     9 
   15     7     9    12     9 
    1     7    15    16     9 
    1     7    15    17     9 
    8     7    15    16     9 
    8     7    15    17     9 
    9     7    15    16     9 
    9     7    15    17     9 
    7     9    12     4     9 
    7     9    12    13     9 
    7     9    12    14     9 
   10     9    12     4     9 
   10     9    12    13     9 
   10     9    12    14     9 
   11     9    12     4     9 
   11     9    12    13     9 
   11     9    12    14     9 
    7    15    17    18     9 
    7    15    17    19     9 
   16    15    17    18     9 
   16    15    17    19     9 
   15    17    19    20     9 
   15    17    19    21     9 
   15    17    19    25     9 
   18    17    19    20     9 
   18    17    19    21     9 
   18    17    19    25     9 
   17    19    21    22     9 
   17    19    21    23     9 
   17    19    21    24     9 
   20    19    21    22     9 
   20    19    21    23     9 
   20    19    21    24     9 
   25    19    21    22     9 
   25    19    21    23     9 
   25    19    21    24     9 
   17    19    25    26     9 
   17    19    25    27     9 
   20    19    25    26     9 
   20    19    25    27     9 
   21    19    25    26     9 
   21    19    25    27     9 
   19    25    27    28     9 
   19    25    27    29     9 
   26    25    27    28     9 
   26    25    27    29     9 
   25    27    29    30     9 
   25    27    29    31     9 
   25    27    29    39     9 
   28    27    29    30     9 
   28    27    29    31     9 
   28    27    29    39     9 
   27    29    31    32     9 
   27    29    31    33     9 
   27    29    31    34     9 
   30    29    31    32     9 
   30    29    31    33     9 
   30    29    31    34     9 
   39    29    31    32     9 
   39    29    31    33     9 
   39    29    31    34     9 
   27    29    39    40     9 
   27    29    39    41     9 
   30    29    39    40     9 
   30    29    39    41     9 
   31    29    39    40     9 
   31    29    39    41     9 
   29    31    34    35     9 
   29    31    34    36     9 
   32    31    34    35     9 
   32    31    34    36     9 
   33    31    34    35     9 
   33    31    34    36     9 
   31    34    36    37     9 
   31    34    36    38     9 
   35    34    36    37     9 
   35    34    36    38     9 
   29    39    41    42     9 
   29    39    41    43     9 
   40    39    41    42     9 
   40    39    41    43     9 
   39    41    43    44     9 
   39    41    43    45     9 
   39    41    43    55     9 
   42    41    43    44     9 
   42    41    43    45     9 
   42    41    43    55     9 
   41    43    45    46     9 
   41    43    45    47     9 
   41    43    45    51     9 
   44    43    45    46     9 
   44    43    45    47     9 
   44    43    45    51     9 
   55    43    45    46     9 
   55    43    45    47     9 
   55    43    45    51     9 
   41    43    55    56     9 
   41    43    55    57     9 
   44    43    55    56     9 
   44    43    55    57     9 
   45    43    55    56     9 
   45    43    55    57     9 
   43    45    47    48     9 
   43    45    47    49     9 
   43    45    47    50     9 
   46    45    47    48     9 
   46    45    47    49     9 
   46    45    47    50     9 
   51    45    47    48     9 
   51    45    47    49     9 
   51    45    47    50     9 
   43    45    51    52     9 
   43    45    51    53     9 
   43    45    51    54     9 
   46    45    51    52     9 
   46    45    51    53     9 
   46    45    51    54     9 
   47    45    51    52     9 
   47    45    51    53     9 
   47    45    51    54     9 
   43    55    57    58     9 
   43    55    57    59     9 
   56    55    57    58     9 
   56    55    57    59     9 
   55    57    59    60     9 
   55    57    59    61     9 
   55    57    59    65     9 
   58    57    59    60     9 
   58    57    59    61     9 
   58    57    59    65     9 
   57    59    61    62     9 
   57    59    61    63     9 
   57    59    61    64     9 
   60    59    61    62     9 
   60    59    61    63     9 
   60    59    61    64     9 
   65    59    61    62     9 
   65    59    61    63     9 
   65    59    61    64     9 
   57    59    65    66     9 
   57    59    65    67     9 
   60    59    65    66     9 
   60    59    65    67     9 
   61    59    65    66     9 
   61    59    65    67     9 
   59    65    67    68     9 
   59    65    67    69     9 
   66    65    67    68     9 
   66    65    67    69     9 
   65    67    69    70     9 
   65    67    69    71     9 
   65    67    69    87     9 
   68    67    69    70     9 
   68    67    69    71     9 
   68    67    69    87     9 
   67    69    71    72     9 
   67    69    71    73     9 
   67    69    71    74     9 
   70    69    71    72     9 
   70    69    71    73     9 
   70    69    71    74     9 
   87    69    71    72     9 
   87    69    71    73     9 
   87    69    71    74     9 
   67    69    87    88     9 
   67    69    87    89     9 
   70    69    87    88     9 
   70    69    87    89     9 
   71    69    87    88     9 
   71    69    87    89     9 
   69    71    74    75     9 
   69    71    74    76     9 
   69    71    74    77     9 
   72    71    74    75     9 
   72    71    74    76     9 
   72    71    74    77     9 
   73    71    74    75     9 
   73    71    74    76     9 
   73    71    74    77     9 
   71    74    77    78     9 
   71    74    77    79     9 
   71    74    77    80     9 
   75    74    77    78     9 
   75    74    77    79     9 
   75    74    77    80     9 
   76    74    77    78     9 
   76    74    77    79     9 
   76    74    77    80     9 
   74    77    80    81     9 
   74    77    80    82     9 
   74    77    80    83     9 
   78    77    80    81     9 
   78    77    80    82     9 
   78    77    80    83     9 
   79    77    80    81     9 
   79    77    80    82     9 
   79    77    80    83     9 
   77    80    83    84     9 
   77    80    83    85     9 
   77    80    83    86     9 
   81    80    83    84     9 
   81    80    83    85     9 
   81    80    83    86     9 
   82    80    83    84     9 
   82    80    83    85     9 
   82    80    83    86     9 
   69    87    89    90     9 
   69    87    89    91     9 
   88    87    89    90     9 
   88    87    89    91     9 
   87    89    91    92     9 
   87    89    91    93     9 
   87    89    91   106     9 
   90    89    91    92     9 
   90    89    91    93     9 
   90    89    91   106     9 
   89    91    93    94     9 
   89    91    93    95     9 
   89    91    93    99     9 
   92    91    93    94     9 
   92    91    93    95     9 
   92    91    93    99     9 
  106    91    93    94     9 
  106    91    93    95     9 
  106    91    93    99     9 
   89    91   106   107     9 
   89    91   106   108     9 
   92    91   106   107     9 
   92    91   106   108     9 
   93    91   106   107     9 
   93    91   106   108     9 
   91    93    95    96     9 
   91    93    95    97     9 
   91    93    95    98     9 
   94    93    95    96     9 
   94    93    95    97     9 
   94    93    95    98     9 
   99    93    95    96     9 
   99    93    95    97     9 
   99    93    95    98     9 
   91    93    99   100     9 
   91    93    99   101     9 
   91    93    99   102     9 
   94    93    99   100     9 
   94    93    99   101     9 
   94    93    99   102     9 
   95    93    99   100     9 
   95    93    99   101     9 
   95    93    99   102     9 
   93    99   102   103     9 
   93    99   102   104     9 
   93    99   102   105     9 
  100    99   102   103     9 
  100    99   102   104     9 
  100    99   102   105     9 
  101    99   102   103     9 
  101    99   102   104     9 
  101    99   102   105     9 
   91   106   108   109     9 
   91   106   108   110     9 
  107   106   108   109     9 
  107   106   108   110     9 
  106   108   110   111     9 
  106   108   110   112     9 
  106   108   110   123     9 
  109   108   110   111     9 
  109   108   110   112     9 
  109   108   110   123     9 
  108   110   112   113     9 
  108   110   112   114     9 
  108   110   112   115     9 
  111   110   112   113     9 
  111   110   112   114     9 
  111   110   112   115     9 
  123   110   112   113     9 
  123   110   112   114     9 
  123   110   112   115     9 
  108   110   123   124     9 
  108   110   123   125     9 
  111   110   123   124     9 
  111   110   123   125     9 
  112   110   123   124     9 
  112   110   123   125     9 
  110   112   115   116     9 
  110   112   115   117     9 
  110   112   115   118     9 
  113   112   115   116     9 
  113   112   115   117     9 
  113   112   115   118     9 
  114   112   115   116     9 
  114   112   115   117     9 
  114   112   115   118     9 
  112   115   118   119     9 
  112   115   118   120     9 
  116   115   118   119     9 
  116   115   118   120     9 
  117   115   118   119     9 
  117   115   118   120     9 
  115   118   120   121     9 
  115   118   120   122     9 
  119   118   120   121     9 
  119   118   120   122     9 
  110   123   125   126     9 
  110   123   125   127     9 
  124   123   125   126     9 
  124   123   125   127     9 
  123   125   127   128     9 
  123   125   127   129     9 
  123   125   127   142     9 
  126   125   127   128     9 
  126   125   127   129     9 
  126   125   127   142     9 
  125   127   129   130     9 
  125   127   129   131     9 
  125   127   129   132     9 
  128   127   129   130     9 
  128   127   129   131     9 
  128   127   129   132     9 
  142   127   129   130     9 
  142   127   129   131     9 
  142   127   129   132     9 
  125   127   142   143     9 
  125   127   142   144     9 
  128   127   142   143     9 
  128   127   142   144     9 
  129   127   142   143     9 
  129   127   142   144     9 
  127   129   132   133     9 
  127   129   132   134     9 
  127   129   132   138     9 
  130   129   132   133     9 
  130   129   132   134     9 
  130   129   132   138     9 
  131   129   132   133     9 
  131   129   132   134     9 
  131   129   132   138     9 
  129   132   134   135     9 
  129   132   134   136     9 
  129   132   134   137     9 
  133   132   134   135     9 
  133   132   134   136     9 
  133   132   134   137     9 
  138   132   134   135     9 
  138   132   134   136     9 
  138   132   134   137     9 
  129   132   138   139     9 
  129   132   138   140     9 
  129   132   138   141     9 
  133   132   138   139     9 
  133   132   138   140     9 
  133   132   138   141     9 
  134   132   138   139     9 
  134   132   138   140     9 
  134   132   138   141     9 
  127   142   144   145     9 
  127   142   144   146     9 
  143   142   144   145     9 
  143   142   144   146     9 
  142   144   146   147     9 
  142   144   146   148     9 
  142   144   146   166     9 
  145   144   146   147     9 
  145   144   146   148     9 
  145   144   146   166     9 
  144   146   148   149     9 
  144   146   148   150     9 
  144   146   148   151     9 
  147   146   148   149     9 
  147   146   148   150     9 
  147   146   148   151     9 
  166   146   148   149     9 
  166   146   148   150     9 
  166   146   148   151     9 
  144   146   166   167     9 
  144   146   166   168     9 
  147   146   166   167     9 
  147   146   166   168     9 
  148   146   166   167     9 
  148   146   166   168     9 
  146   148   151   152     9 
  146   148   151   153     9 
  146   148   151   154     9 
  149   148   151   152     9 
  149   148   151   153     9 
  149   148   151   154     9 
  150   148   151   152     9 
  150   148   151   153     9 
  150   148   151   154     9 
  148   151   154   155     9 
  148   151   154   156     9 
  148   151   154   157     9 
  152   151   154   155     9 
  152   151   154   156     9 
  152   151   154   157     9 
  153   151   154   155     9 
  153   151   154   156     9 
  153   151   154   157     9 
  151   154   157   158     9 
  151   154   157   159     9 
  155   154   157   158     9 
  155   154   157   159     9 
  156   154   157   158     9 
  156   154   157   159     9 
  154   157   159   160     9 
  154   157   159   163     9 
  158   157   159   160     9 
  158   157   159   163     9 
  157   159   160   161     9 
  157   159   160   162     9 
  163   159   160   161     9 
  163   159   160   162     9 
  157   159   163   164     9 
  157   159   163   165     9 
  160   159   163   164     9 
  160   159   163   165     9 
  146   166   168   169     9 
  146   166   168   170     9 
  167   166   168   169     9 
  167   166   168   170     9 
  166   168   170   171     9 
  166   168   170   172     9 
  166   168   170   185     9 
  169   168   170   171     9 
  169   168   170   172     9 
  169   168   170   185     9 
  168   170   172   173     9 
  168   170   172   174     9 
  168   170   172   175     9 
  171   170   172   173     9 
  171   170   172   174     9 
  171   170   172   175     9 
  185   170   172   173     9 
  185   170   172   174     9 
  185   170   172   175     9 
  168   170   185   186     9 
  168   170   185   187     9 
  171   170   185   186     9 
  171   170   185   187     9 
  172   170   185   186     9 
  172   170   185   187     9 
  170   172   175   176     9 
  170   172   175   177     9 
  170   172   175   181     9 
  173   172   175   176     9 
  173   172   175   177     9 
  173   172   175   181     9 
  174   172   175   176     9 
  174   172   175   177     9 
  174   172   175   181     9 
  172   175   177   178     9 
  172   175   177   179     9 
  172   175   177   180     9 
  176   175   177   178     9 
  176   175   177   179     9 
  176   175   177   180     9 
  181   175   177   178     9 
  181   175   177   179     9 
  181   175   177   180     9 
  172   175   181   182     9 
  172   175   181   183     9 
  172   175   181   184     9 
  176   175   181   182     9 
  176   175   181   183     9 
  176   175   181   184     9 
  177   175   181   182     9 
  177   175   181   183     9 
  177   175   181   184     9 
  170   185   187   188     9 
  170   185   187   189     9 
  186   185   187   188     9 
  186   185   187   189     9 
  185   187   189   190     9 
  185   187   189   191     9 
  185   187   189   195     9 
  188   187   189   190     9 
  188   187   189   191     9 
  188   187   189   195     9 
  187   189   191   192     9 
  187   189   191   193     9 
  187   189   191   194     9 
  190   189   191   192     9 
  190   189   191   193     9 
  190   189   191   194     9 
  195   189   191   192     9 
  195   189   191   193     9 
  195   189   191   194     9 
  187   189   195   196     9 
  187   189   195   197     9 
  190   189   195   196     9 
  190   189   195   197     9 
  191   189   195   196     9 
  191   189   195   197     9 
  189   195   197   198     9 
  189   195   197   199     9 
  196   195   197   198     9 
  196   195   197   199     9 
  195   197   199   200     9 
  195   197   199   201     9 
  195   197   199   202     9 
  198   197   199   200     9 
  198   197   199   201     9 
  198   197   199   202     9 
  197   199   202   203     9 
  197   199   202   204     9 
  200   199   202   203     9 
  200   199   202   204     9 
  201   199   202   203     9 
  201   199   202   204     9 
  199   202   204   205     9 
  199   202   204   206     9 
  203   202   204   205     9 
  203   202   204   206     9 
  202   204   206   207     9 
  202   204   206   208     9 
  202   204   206   219     9 
  205   204   206   207     9 
  205   204   206   208     9 
  205   204   206   219     9 
  204   206   208   209     9 
  204   206   208   210     9 
  204   206   208   211     9 
  207   206   208   209     9 
  207   206   208   210     9 
  207   206   208   211     9 
  219   206   208   209     9 
  219   206   208   210     9 
  219   206   208   211     9 
  204   206   219   220     9 
  204   206   219   221     9 
  207   206   219   220     9 
  207   206   219   221     9 
  208   206   219   220     9 
  208   206   219   221     9 
  206   208   211   212     9 
  206   208   211   213     9 
  206   208   211   214     9 
  209   208   211   212     9 
  209   208   211   213     9 
  209   208   211   214     9 
  210   208   211   212     9 
  210   208   211   213     9 
  210   208   211   214     9 
  208   211   214   215     9 
  208   211   214   216     9 
  212   211   214   215     9 
  212   211   214   216     9 
  213   211   214   215     9 
  213   211   214   216     9 
  211   214   216   217     9 
  211   214   216   218     9 
  215   214   216   217     9 
  215   214   216   218     9 
  206   219   221   222     9 
  206   219   221   223     9 
  220   219   221   222     9 
  220   219   221   223     9 
  219   221   223   224     9 
  219   221   223   225     9 
  219   221   223   241     9 
  222   221   223   224     9 
  222   221   223   225     9 
  222   221   223   241     9 
  221   223   225   226     9 
  221   223   225   227     9 
  221   223   225   228     9 
  224   223   225   226     9 
  224   223   225   227     9 
  224   223   225   228     9 
  241   223   225   226     9 
  241   223   225   227     9 
  241   223   225   228     9 
  221   223   241   242     9 
  221   223   241   243     9 
  224   223   241   242     9 
  224   223   241   243     9 
  225   223   241   242     9 
  225   223   241   243     9 
  223   225   228   229     9 
  223   225   228   230     9 
  223   225   228   231     9 
  226   225   228   229     9 
  226   225   228   230     9 
  226   225   228   231     9 
  227   225   228   229     9 
  227   225   228   230     9 
  227   225   228   231     9 
  225   228   231   232     9 
  225   228   231   233     9 
  225   228   231   234     9 
  229   228   231   232     9 
  229   228   231   233     9 
  229   228   231   234     9 
  230   228   231   232     9 
  230   228   231   233     9 
  230   228   231   234     9 
  228   231   234   235     9 
  228   231   234   236     9 
  228   231   234   237     9 
  232   231   234   235     9 
  232   231   234   236     9 
  232   231   234   237     9 
  233   231   234   235     9 
  233   231   234   236     9 
  233   231   234   237     9 
  231   234   237   238     9 
  231   234   237   239     9 
  231   234   237   240     9 
  235   234   237   238     9 
  235   234   237   239     9 
  235   234   237   240     9 
  236   234   237   238     9 
  236   234   237   239     9 
  236   234   237   240     9 
  223   241   243   244     9 
  223   241   243   245     9 
  242   241   243   244     9 
  242   241   243   245     9 
  241   243   245   246     9 
  241   243   245   247     9 
  241   243   245   265     9 
  244   243   245   246     9 
  244   243   245   247     9 
  244   243   245   265     9 
  243   245   247   248     9 
  243   245   247   249     9 
  243   245   247   250     9 
  246   245   247   248     9 
  246   245   247   249     9 
  246   245   247   250     9 
  265   245   247   248     9 
  265   245   247   249     9 
  265   245   247   250     9 
  243   245   265   266     9 
  243   245   265   267     9 
  246   245   265   266     9 
  246   245   265   267     9 
  247   245   265   266     9 
  247   245   265   267     9 
  245   247   250   251     9 
  245   247   250   252     9 
  245   247   250   253     9 
  248   247   250   251     9 
  248   247   250   252     9 
  248   247   250   253     9 
  249   247   250   251     9 
  249   247   250   252     9 
  249   247   250   253     9 
  247   250   253   254     9 
  247   250   253   255     9 
  247   250   253   256     9 
  251   250   253   254     9 
  251   250   253   255     9 
  251   250   253   256     9 
  252   250   253   254     9 
  252   250   253   255     9 
  252   250   253   256     9 
  250   253   256   257     9 
  250   253   256   258     9 
  254   253   256   257     9 
  254   253   256   258     9 
  255   253   256   257     9 
  255   253   256   258     9 
  253   256   258   259     9 
  253   256   258   262     9 
  257   256   258   259     9 
  257   256   258   262     9 
  256   258   259   260     9 
  256   258   259   261     9 
  262   258   259   260     9 
  262   258   259   261     9 
  256   258   262   263     9 
  256   258   262   264     9 
  259   258   262   263     9 
  259   258   262   264     9 
  245   265   267   268     9 
  245   265   267   269     9 
  266   265   267   268     9 
  266   265   267   269     9 
  265   267   269   270     9 
  265   267   269   271     9 
  265   267   269   287     9 
  268   267   269   270     9 
  268   267   269   271     9 
  268   267   269   287     9 
  267   269   271   272     9 
  267   269   271   273     9 
  267   269   271   274     9 
  270   269   271   272     9 
  270   269   271   273     9 
  270   269   271   274     9 
  287   269   271   272     9 
  287   269   271   273     9 
  287   269   271   274     9 
  267   269   287   288     9 
  267   269   287   289     9 
  270   269   287   288     9 
  270   269   287   289     9 
  271   269   287   288     9 
  271   269   287   289     9 
  269   271   274   275     9 
  269   271   274   276     9 
  269   271   274   277     9 
  272   271   274   275     9 
  272   271   274   276     9 
  272   271   274   277     9 
  273   271   274   275     9 
  273   271   274   276     9 
  273   271   274   277     9 
  271   274   277   278     9 
  271   274   277   279     9 
  271   274   277   280     9 
  275   274   277   278     9 
  275   274   277   279     9 
  275   274   277   280     9 
  276   274   277   278     9 
  276   274   277   279     9 
  276   274   277   280     9 
  274   277   280   281     9 
  274   277   280   282     9 
  274   277   280   283     9 
  278   277   280   281     9 
  278   277   280   282     9 
  278   277   280   283     9 
  279   277   280   281     9 
  279   277   280   282     9 
  279   277   280   283     9 
  277   280   283   284     9 
  277   280   283   285     9 
  277   280   283   286     9 
  281   280   283   284     9 
  281   280   283   285     9 
  281   280   283   286     9 
  282   280   283   284     9 
  282   280   283   285     9 
  282   280   283   286     9 
  269   287   289   290     9 
  269   287   289   291     9 
  288   287   289   290     9 
  288   287   289   291     9 
  287   289   291   292     9 
  287   289   291   293     9 
  287   289   291   304     9 
  290   289   291   292     9 
  290   289   291   293     9 
  290   289   291   304     9 
  289   291   293   294     9 
  289   291   293   295     9 
  289   291   293   297     9 
  292   291   293   294     9 
  292   291   293   295     9 
  292   291   293   297     9 
  304   291   293   294     9 
  304   291   293   295     9 
  304   291   293   297     9 
  289   291   304   305     9 
  289   291   304   306     9 
  292   291   304   305     9 
  292   291   304   306     9 
  293   291   304   305     9 
  293   291   304   306     9 
  291   293   297   296     9 
  291   293   297   302     9 
  294   293   297   296     9 
  294   293   297   302     9 
  295   293   297   296     9 
  295   293   297   302     9 
  298   296   297   293     9 
  298   296   297   302     9 
  297   296   298   299     9 
  297   296   298   300     9 
  293   297   302   300     9 
  293   297   302   303     9 
  296   297   302   300     9 
  296   297   302   303     9 
  296   298   300   301     9 
  296   298   300   302     9 
  299   298   300   301     9 
  299   298   300   302     9 
  298   300   302   297     9 
  298   300   302   303     9 
  301   300   302   297     9 
  301   300   302   303     9 
  291   304   306   307     9 
  291   304   306   308     9 
  305   304   306   307     9 
  305   304   306   308     9 
  304   306   308   309     9 
  304   306   308   310     9 
  304   306   308   315     9 
  307   306   308   309     9 
  307   306   308   310     9 
  307   306   308   315     9 
  306   308   310   311     9 
  306   308   310   312     9 
  306   308   310   313     9 
  309   308   310   311     9 
  309   308   310   312     9 
  309   308   310   313     9 
  315   308   310   311     9 
  315   308   310   312     9 
  315   308   310   313     9 
  306   308   315   316     9 
  306   308   315   317     9 
  309   308   315   316     9 
  309   308   315   317     9 
  310   308   315   316     9 
  310   308   315   317     9 
  308   310   313   314     9 
  311   310   313   314     9 
  312   310   313   314     9 
  308   315   317   318     9 
  308   315   317   319     9 
  316   315   317   318     9 
  316   315   317   319     9 
  315   317   319   320     9 
  315   317   319   321     9 
  315   317   319   330     9 
  318   317   319   320     9 
  318   317   319   321     9 
  318   317   319   330     9 
  317   319   321   322     9 
  317   319   321   323     9 
  317   319   321   324     9 
  320   319   321   322     9 
  320   319   321   323     9 
  320   319   321   324     9 
  330   319   321   322     9 
  330   319   321   323     9 
  330   319   321   324     9 
  317   319   330   331     9 
  317   319   330   332     9 
  320   319   330   331     9 
  320   319   330   332     9 
  321   319   330   331     9 
  321   319   330   332     9 
  319   321   324   325     9 
  319   321   324   326     9 
  319   321   324   327     9 
  322   321   324   325     9 
  322   321   324   326     9 
  322   321   324   327     9 
  323   321   324   325     9 
  323   321   324   326     9 
  323   321   324   327     9 
  321   324   327   328     9 
  321   324   327   329     9 
  325   324   327   328     9 
  325   324   327   329     9 
  326   324   327   328     9 
  326   324   327   329     9 
  319   330   332   333     9 
  319   330   332   334     9 
  331   330   332   333     9 
  331   330   332   334     9 
  330   332   334   335     9 
  330   332   334   336     9 
  330   332   334   337     9 
  333   332   334   335     9 
  333   332   334   336     9 
  333   332   334   337     9 
  332   334   337   338     9 
  332   334   337   339     9 
  335   334   337   338     9 
  335   334   337   339     9 
  336   334   337   338     9 
  336   334   337   339     9 
  334   337   339   340     9 
  334   337   339   341     9 
  338   337   339   340     9 
  338   337   339   341     9 
  337   339   341   342     9 
  337   339   341   343     9 
  337   339   341   361     9 
  340   339   341   342     9 
  340   339   341   343     9 
  340   339   341   361     9 
  339   341   343   344     9 
  339   341   343   345     9 
  339   341   343   346     9 
  342   341   343   344     9 
  342   341   343   345     9 
  342   341   343   346     9 
  361   341   343   344     9 
  361   341   343   345     9 
  361   341   343   346     9 
  339   341   361   362     9 
  339   341   361   363     9 
  342   341   361   362     9 
  342   341   361   363     9 
  343   341   361   362     9 
  343   341   361   363     9 
  341   343   346   347     9 
  341   343   346   348     9 
  341   343   346   349     9 
  344   343   346   347     9 
  344   343   346   348     9 
  344   343   346   349     9 
  345   343   346   347     9 
  345   343   346   348     9 
  345   343   346   349     9 
  343   346   349   350     9 
  343   346   349   351     9 
  343   346   349   352     9 
  347   346   349   350     9 
  347   346   349   351     9 
  347   346   349   352     9 
  348   346   349   350     9 
  348   346   349   351     9 
  348   346   349   352     9 
  346   349   352   353     9 
  346   349   352   354     9 
  350   349   352   353     9 
  350   349   352   354     9 
  351   349   352   353     9 
  351   349   352   354     9 
  349   352   354   355     9 
  349   352   354   358     9 
  353   352   354   355     9 
  353   352   354   358     9 
  352   354   355   356     9 
  352   354   355   357     9 
  358   354   355   356     9 
  358   354   355   357     9 
  352   354   358   359     9 
  352   354   358   360     9 
  355   354   358   359     9 
  355   354   358   360     9 
  341   361   363   364     9 
  341   361   363   365     9 
  362   361   363   364     9 
  362   361   363   365     9 
  361   363   365   366     9 
  361   363   365   367     9 
  361   363   365   377     9 
  364   363   365   366     9 
  364   363   365   367     9 
  364   363   365   377     9 
  363   365   367   368     9 
  363   365   367   369     9 
  363   365   367   373     9 
  366   365   367   368     9 
  366   365   367   369     9 
  366   365   367   373     9 
  377   365   367   368     9 
  377   365   367   369     9 
  377   365   367   373     9 
  363   365   377   378     9 
  363   365   377   379     9 
  366   365   377   378     9 
  366   365   377   379     9 
  367   365   377   378     9 
  367   365   377   379     9 
  365   367   369   370     9 
  365   367   369   371     9 
  365   367   369   372     9 
  368   367   369   370     9 
  368   367   369   371     9 
  368   367   369   372     9 
  373   367   369   370     9 
  373   367   369   371     9 
  373   367   369   372     9 
  365   367   373   374     9 
  365   367   373   375     9 
  365   367   373   376     9 
  368   367   373   374     9 
  368   367   373   375     9 
  368   367   373   376     9 
  369   367   373   374     9 
  369   367   373   375     9 
  369   367   373   376     9 
  365   377   379   380     9 
  365   377   379   381     9 
  378   377   379   380     9 
  378   377   379   381     9 
  377   379   381   382     9 
  377   379   381   383     9 
  377   379   381   392     9 
  380   379   381   382     9 
  380   379   381   383     9 
  380   379   381   392     9 
  379   381   383   384     9 
  379   381   383   385     9 
  379   381   383   386     9 
  382   381   383   384     9 
  382   381   383   385     9 
  382   381   383   386     9 
  392   381   383   384     9 
  392   381   383   385     9 
  392   381   383   386     9 
  379   381   392   393     9 
  379   381   392   394     9 
  382   381   392   393     9 
  382   381   392   394     9 
  383   381   392   393     9 
  383   381   392   394     9 
  381   383   386   387     9 
  381   383   386   388     9 
  381   383   386   389     9 
  384   383   386   387     9 
  384   383   386   388     9 
  384   383   386   389     9 
  385   383   386   387     9 
  385   383   386   388     9 
  385   383   386   389     9 
  383   386   389   390     9 
  383   386   389   391     9 
  387   386   389   390     9 
  387   386   389   391     9 
  388   386   389   390     9 
  388   386   389   391     9 
  381   392   394   395     9 
  381   392   394   396     9 
  393   392   394   395     9 
  393   392   394   396     9 
  392   394   396   397     9 
  392   394   396   398     9 
  392   394   396   408     9 
  395   394   396   397     9 
  395   394   396   398     9 
  395   394   396   408     9 
  394   396   398   399     9 
  394   396   398   400     9 
  394   396   398   404     9 
  397   396   398   399     9 
  397   396   398   400     9 
  397   396   398   404     9 
  408   396   398   399     9 
  408   396   398   400     9 
  408   396   398   404     9 
  394   396   408   409     9 
  394   396   408   410     9 
  397   396   408   409     9 
  397   396   408   410     9 
  398   396   408   409     9 
  398   396   408   410     9 
  396   398   400   401     9 
  396   398   400   402     9 
  396   398   400   403     9 
  399   398   400   401     9 
  399   398   400   402     9 
  399   398   400   403     9 
  404   398   400   401     9 
  404   398   400   402     9 
  404   398   400   403     9 
  396   398   404   405     9 
  396   398   404   406     9 
  396   398   404   407     9 
  399   398   404   405     9 
  399   398   404   406     9 
  399   398   404   407     9 
  400   398   404   405     9 
  400   398   404   406     9 
  400   398   404   407     9 
  396   408   410   411     9 
  396   408   410   412     9 
  409   408   410   411     9 
  409   408   410   412     9 
  408   410   412   413     9 
  408   410   412   414     9 
  408   410   412   429     9 
  411   410   412   413     9 
  411   410   412   414     9 
  411   410   412   429     9 
  410   412   414   415     9 
  410   412   414   416     9 
  410   412   414   417     9 
  413   412   414   415     9 
  413   412   414   416     9 
  413   412   414   417     9 
  429   412   414   415     9 
  429   412   414   416     9 
  429   412   414   417     9 
  410   412   429   430     9 
  410   412   429   431     9 
  413   412   429   430     9 
  413   412   429   431     9 
  414   412   429   430     9 
  414   412   429   431     9 
  412   414   417   418     9 
  412   414   417   425     9 
  415   414   417   418     9 
  415   414   417   425     9 
  416   414   417   418     9 
  416   414   417   425     9 
  414   417   418   419     9 
  414   417   418   420     9 
  425   417   418   419     9 
  425   417   418   420     9 
  414   417   425   426     9 
  414   417   425   427     9 
  418   417   425   426     9 
  418   417   425   427     9 
  417   418   420   421     9 
  417   418   420   422     9 
  419   418   420   421     9 
  419   418   420   422     9 
  418   420   422   423     9 
  418   420   422   427     9 
  421   420   422   423     9 
  421   420   422   427     9 
  420   422   423   424     9 
  427   422   423   424     9 
  420   422   427   425     9 
  420   422   427   428     9 
  423   422   427   425     9 
  423   422   427   428     9 
  417   425   427   422     9 
  417   425   427   428     9 
  426   425   427   422     9 
  426   425   427   428     9 
  412   429   431   432     9 
  412   429   431   433     9 
  430   429   431   432     9 
  430   429   431   433     9 
  429   431   433   434     9 
  429   431   433   435     9 
  429   431   433   450     9 
  432   431   433   434     9 
  432   431   433   435     9 
  432   431   433   450     9 
  431   433   435   436     9 
  431   433   435   437     9 
  431   433   435   438     9 
  434   433   435   436     9 
  434   433   435   437     9 
  434   433   435   438     9 
  450   433   435   436     9 
  450   433   435   437     9 
  450   433   435   438     9 
  431   433   450   451     9 
  431   433   450   452     9 
  434   433   450   451     9 
  434   433   450   452     9 
  435   433   450   451     9 
  435   433   450   452     9 
  433   435   438   439     9 
  433   435   438   446     9 
  436   435   438   439     9 
  436   435   438   446     9 
  437   435   438   439     9 
  437   435   438   446     9 
  435   438   439   440     9 
  435   438   439   441     9 
  446   438   439   440     9 
  446   438   439   441     9 
  435   438   446   447     9 
  435   438   446   448     9 
  439   438   446   447     9 
  439   438   446   448     9 
  438   439   441   442     9 
  438   439   441   443     9 
  440   439   441   442     9 
  440   439   441   443     9 
  439   441   443   444     9 
  439   441   443   448     9 
  442   441   443   444     9 
  442   441   443   448     9 
  441   443   444   445     9 
  448   443   444   445     9 
  441   443   448   446     9 
  441   443   448   449     9 
  444   443   448   446     9 
  444   443   448   449     9 
  438   446   448   443     9 
  438   446   448   449     9 
  447   446   448   443     9 
  447   446   448   449     9 
  433   450   452   453     9 
  433   450   452   454     9 
  451   450   452   453     9 
  451   450   452   454     9 
  450   452   454   455     9 
  450   452   454   456     9 
  450   452   454   462     9 
  453   452   454   455     9 
  453   452   454   456     9 
  453   452   454   462     9 
  452   454   456   457     9 
  452   454   456   458     9 
  452   454   456   459     9 
  455   454   456   457     9 
  455   454   456   458     9 
  455   454   456   459     9 
  462   454   456   457     9 
  462   454   456   458     9 
  462   454   456   459     9 
  452   454   462   463     9 
  452   454   462   464     9 
  455   454   462   463     9 
  455   454   462   464     9 
  456   454   462   463     9 
  456   454   462   464     9 
  454   456   459   460     9 
  454   456   459   461     9 
  457   456   459   460     9 
  457   456   459   461     9 
  458   456   459   460     9 
  458   456   459   461     9 
  454   462   464   465     9 
  454   462   464   466     9 
  463   462   464   465     9 
  463   462   464   466     9 
  462   464   466   467     9 
  462   464   466   468     9 
  462   464   466   469     9 
  465   464   466   467     9 
  465   464   466   468     9 
  465   464   466   469     9 
  464   466   469   470     9 
  464   466   469   471     9 
  467   466   469   470     9 
  467   466   469   471     9 
  468   466   469   470     9 
  468   466   469   471     9 
  466   469   471   472     9 
  466   469   471   473     9 
  470   469   471   472     9 
  470   469   471   473     9 
  469   471   473   474     9 
  469   471   473   475     9 
  469   471   473   486     9 
  472   471   473   474     9 
  472   471   473   475     9 
  472   471   473   486     9 
  471   473   475   476     9 
  471   473   475   477     9 
  471   473   475   478     9 
  474   473   475   476     9 
  474   473   475   477     9 
  474   473   475   478     9 
  486   473   475   476     9 
  486   473   475   477     9 
  486   473   475   478     9 
  471   473   486   487     9 
  471   473   486   488     9 
  474   473   486   487     9 
  474   473   486   488     9 
  475   473   486   487     9 
  475   473   486   488     9 
  473   475   478   479     9 
  473   475   478   480     9 
  473   475   478   481     9 
  476   475   478   479     9 
  476   475   478   480     9 
  476   475   478   481     9 
  477   475   478   479     9 
  477   475   478   480     9 
  477   475   478   481     9 
  475   478   481   482     9 
  475   478   481   483     9 
  479   478   481   482     9 
  479   478   481   483     9 
  480   478   481   482     9 
  480   478   481   483     9 
  478   481   483   484     9 
  478   481   483   485     9 
  482   481   483   484     9 
  482   481   483   485     9 
  473   486   488   489     9 
  473   486   488   490     9 
  487   486   488   489     9 
  487   486   488   490     9 
  486   488   490   491     9 
  486   488   490   492     9 
  486   488   490   510     9 
  489   488   490   491     9 
  489   488   490   492     9 
  489   488   490   510     9 
  488   490   492   493     9 
  488   490   492   494     9 
  488   490   492   495     9 
  491   490   492   493     9 
  491   490   492   494     9 
  491   490   492   495     9 
  510   490   492   493     9 
  510   490   492   494     9 
  510   490   492   495     9 
  488   490   510   511     9 
  488   490   510   512     9 
  491   490   510   511     9 
  491   490   510   512     9 
  492   490   510   511     9 
  492   490   510   512     9 
  490   492   495   496     9 
  490   492   495   501     9 
  493   492   495   496     9 
  493   492   495   501     9 
  494   492   495   496     9 
  494   492   495   501     9 
  492   495   496   497     9 
  492   495   496   498     9 
  501   495   496   497     9 
  501   495   496   498     9 
  492   495   501   500     9 
  492   495   501   502     9 
  496   495   501   500     9 
  496   495   501   502     9 
  495   496   498   499     9 
  495   496   498   500     9 
  497   496   498   499     9 
  497   496   498   500     9 
  496   498   500   501     9 
  496   498   500   506     9 
  499   498   500   501     9 
  499   498   500   506     9 
  498   500   501   495     9 
  498   500   501   502     9 
  506   500   501   495     9 
  506   500   501   502     9 
  498   500   506   507     9 
  498   500   506   508     9 
  501   500   506   507     9 
  501   500   506   508     9 
  495   501   502   503     9 
  495   501   502   504     9 
  500   501   502   503     9 
  500   501   502   504     9 
  501   502   504   505     9 
  501   502   504   508     9 
  503   502   504   505     9 
  503   502   504   508     9 
  502   504   508   506     9 
  502   504   508   509     9 
  505   504   508   506     9 
  505   504   508   509     9 
  500   506   508   504     9 
  500   506   508   509     9 
  507   506   508   504     9 
  507   506   508   509     9 
  490   510   512   513     9 
  490   510   512   514     9 
  511   510   512   513     9 
  511   510   512   514     9 
  510   512   514   515     9 
  510   512   514   516     9 
  510   512   514   517     9 
  513   512   514   515     9 
  513   512   514   516     9 
  513   512   514   517     9 
  512   514   517   518     9 
  512   514   517   519     9 
  515   514   517   518     9 
  515   514   517   519     9 
  516   514   517   518     9 
  516   514   517   519     9 
  514   517   519   520     9 
  514   517   519   521     9 
  518   517   519   520     9 
  518   517   519   521     9 
  517   519   521   522     9 
  517   519   521   523     9 
  517   519   521   531     9 
  520   519   521   522     9 
  520   519   521   523     9 
  520   519   521   531     9 
  519   521   523   524     9 
  519   521   523   525     9 
  519   521   523   527     9 
  522   521   523   524     9 
  522   521   523   525     9 
  522   521   523   527     9 
  531   521   523   524     9 
  531   521   523   525     9 
  531   521   523   527     9 
  519   521   531   532     9 
  519   521   531   533     9 
  522   521   531   532     9 
  522   521   531   533     9 
  523   521   531   532     9 
  523   521   531   533     9 
  521   523   525   526     9 
  524   523   525   526     9 
  527   523   525   526     9 
  521   523   527   528     9 
  521   523   527   529     9 
  521   523   527   530     9 
  524   523   527   528     9 
  524   523   527   529     9 
  524   523   527   530     9 
  525   523   527   528     9 
  525   523   527   529     9 
  525   523   527   530     9 
  521   531   533   534     9 
  521   531   533   535     9 
  532   531   533   534     9 
  532   531   533   535     9 
  531   533   535   536     9 
  531   533   535   537     9 
  531   533   535   547     9 
  534   533   535   536     9 
  534   533   535   537     9 
  534   533   535   547     9 
  533   535   537   538     9 
  533   535   537   539     9 
  533   535   537   543     9 
  536   535   537   538     9 
  536   535   537   539     9 
  536   535   537   543     9 
  547   535   537   538     9 
  547   535   537   539     9 
  547   535   537   543     9 
  533   535   547   548     9 
  533   535   547   549     9 
  536   535   547   548     9 
  536   535   547   549     9 
  537   535   547   548     9 
  537   535   547   549     9 
  535   537   539   540     9 
  535   537   539   541     9 
  535   537   539   542     9 
  538   537   539   540     9 
  538   537   539   541     9 
  538   537   539   542     9 
  543   537   539   540     9 
  543   537   539   541     9 
  543   537   539   542     9 
  535   537   543   544     9 
  535   537   543   545     9 
  535   537   543   546     9 
  538   537   543   544     9 
  538   537   543   545     9 
  538   537   543   546     9 
  539   537   543   544     9 
  539   537   543   545     9 
  539   537   543   546     9 
  535   547   549   550     9 
  535   547   549   551     9 
  548   547   549   550     9 
  548   547   549   551     9 
  547   549   551   552     9 
  547   549   551   553     9 
  547   549   551   557     9 
  550   549   551   552     9 
  550   549   551   553     9 
  550   549   551   557     9 
  549   551   553   554     9 
  549   551   553   555     9 
  549   551   553   556     9 
  552   551   553   554     9 
  552   551   553   555     9 
  552   551   553   556     9 
  557   551   553   554     9 
  557   551   553   555     9 
  557   551   553   556     9 
  549   551   557   558     9 
  549   551   557   559     9 
  552   551   557   558     9 
  552   551   557   559     9 
  553   551   557   558     9 
  553   551   557   559     9 
  551   553   556  1465     9 
  554   553   556  1465     9 
  555   553   556  1465     9 
  553   556  1465  1462     9 
  551   557   559   560     9 
  551   557   559   561     9 
  558   557   559   560     9 
  558   557   559   561     9 
  557   559   561   562     9 
  557   559   561   563     9 
  557   559   561   569     9 
  560   559   561   562     9 
  560   559   561   563     9 
  560   559   561   569     9 
  559   561   563   564     9 
  559   561   563   565     9 
  559   561   563   566     9 
  562   561   563   564     9 
  562   561   563   565     9 
  562   561   563   566     9 
  569   561   563   564     9 
  569   561   563   565     9 
  569   561   563   566     9 
  559   561   569   570     9 
  559   561   569   571     9 
  562   561   569   570     9 
  562   561   569   571     9 
  563   561   569   570     9 
  563   561   569   571     9 
  561   563   566   567     9 
  561   563   566   568     9 
  564   563   566   567     9 
  564   563   566   568     9 
  565   563   566   567     9 
  565   563   566   568     9 
  561   569   571   572     9 
  561   569   571   573     9 
  570   569   571   572     9 
  570   569   571   573     9 
  569   571   573   574     9 
  569   571   573   575     9 
  569   571   573   581     9 
  572   571   573   574     9 
  572   571   573   575     9 
  572   571   573   581     9 
  571   573   575   576     9 
  571   573   575   577     9 
  571   573   575   578     9 
  574   573   575   576     9 
  574   573   575   577     9 
  574   573   575   578     9 
  581   573   575   576     9 
  581   573   575   577     9 
  581   573   575   578     9 
  571   573   581   582     9 
  571   573   581   583     9 
  574   573   581   582     9 
  574   573   581   583     9 
  575   573   581   582     9 
  575   573   581   583     9 
  573   575   578   579     9 
  573   575   578   580     9 
  576   575   578   579     9 
  576   575   578   580     9 
  577   575   578   579     9 
  577   575   578   580     9 
  573   581   583   584     9 
  573   581   583   585     9 
  582   581   583   584     9 
  582   581   583   585     9 
  581   583   585   586     9 
  581   583   585   587     9 
  581   583   585   593     9 
  584   583   585   586     9 
  584   583   585   587     9 
  584   583   585   593     9 
  583   585   587   588     9 
  583   585   587   589     9 
  583   585   587   590     9 
  586   585   587   588     9 
  586   585   587   589     9 
  586   585   587   590     9 
  593   585   587   588     9 
  593   585   587   589     9 
  593   585   587   590     9 
  583   585   593   594     9 
  583   585   593   595     9 
  586   585   593   594     9 
  586   585   593   595     9 
  587   585   593   594     9 
  587   585   593   595     9 
  585   587   590   591     9 
  585   587   590   592     9 
  588   587   590   591     9 
  588   587   590   592     9 
  589   587   590   591     9 
  589   587   590   592     9 
  585   593   595   596     9 
  585   593   595   597     9 
  594   593   595   596     9 
  594   593   595   597     9 
  593   595   597   598     9 
  593   595   597   599     9 
  593   595   597   613     9 
  596   595   597   598     9 
  596   595   597   599     9 
  596   595   597   613     9 
  595   597   599   600     9 
  595   597   599   601     9 
  595   597   599   602     9 
  598   597   599   600     9 
  598   597   599   601     9 
  598   597   599   602     9 
  613   597   599   600     9 
  613   597   599   601     9 
  613   597   599   602     9 
  595   597   613   614     9 
  595   597   613   615     9 
  598   597   613   614     9 
  598   597   613   615     9 
  599   597   613   614     9 
  599   597   613   615     9 
  597   599   602   603     9 
  597   599   602   609     9 
  600   599   602   603     9 
  600   599   602   609     9 
  601   599   602   603     9 
  601   599   602   609     9 
  599   602   603   604     9 
  599   602   603   605     9 
  609   602   603   604     9 
  609   602   603   605     9 
  599   602   609   610     9 
  599   602   609   611     9 
  603   602   609   610     9 
  603   602   609   611     9 
  602   603   605   606     9 
  602   603   605   607     9 
  604   603   605   606     9 
  604   603   605   607     9 
  603   605   607   608     9 
  603   605   607   611     9 
  606   605   607   608     9 
  606   605   607   611     9 
  605   607   611   609     9 
  605   607   611   612     9 
  608   607   611   609     9 
  608   607   611   612     9 
  602   609   611   607     9 
  602   609   611   612     9 
  610   609   611   607     9 
  610   609   611   612     9 
  597   613   615   616     9 
  597   613   615   617     9 
  614   613   615   616     9 
  614   613   615   617     9 
  613   615   617   618     9 
  613   615   617   619     9 
  613   615   617   624     9 
  616   615   617   618     9 
  616   615   617   619     9 
  616   615   617   624     9 
  615   617   619   620     9 
  615   617   619   621     9 
  615   617   619   622     9 
  618   617   619   620     9 
  618   617   619   621     9 
  618   617   619   622     9 
  624   617   619   620     9 
  624   617   619   621     9 
  624   617   619   622     9 
  615   617   624   625     9 
  615   617   624   626     9 
  618   617   624   625     9 
  618   617   624   626     9 
  619   617   624   625     9 
  619   617   624   626     9 
  617   619   622   623     9 
  620   619   622   623     9 
  621   619   622   623     9 
  617   624   626   627     9 
  617   624   626   628     9 
  625   624   626   627     9 
  625   624   626   628     9 
  624   626   628   629     9 
  624   626   628   630     9 
  624   626   628   643     9 
  627   626   628   629     9 
  627   626   628   630     9 
  627   626   628   643     9 
  626   628   630   631     9 
  626   628   630   632     9 
  626   628   630   636     9 
  629   628   630   631     9 
  629   628   630   632     9 
  629   628   630   636     9 
  643   628   630   631     9 
  643   628   630   632     9 
  643   628   630   636     9 
  626   628   643   644     9 
  626   628   643   645     9 
  629   628   643   644     9 
  629   628   643   645     9 
  630   628   643   644     9 
  630   628   643   645     9 
  628   630   632   633     9 
  628   630   632   634     9 
  628   630   632   635     9 
  631   630   632   633     9 
  631   630   632   634     9 
  631   630   632   635     9 
  636   630   632   633     9 
  636   630   632   634     9 
  636   630   632   635     9 
  628   630   636   637     9 
  628   630   636   638     9 
  628   630   636   639     9 
  631   630   636   637     9 
  631   630   636   638     9 
  631   630   636   639     9 
  632   630   636   637     9 
  632   630   636   638     9 
  632   630   636   639     9 
  630   636   639   640     9 
  630   636   639   641     9 
  630   636   639   642     9 
  637   636   639   640     9 
  637   636   639   641     9 
  637   636   639   642     9 
  638   636   639   640     9 
  638   636   639   641     9 
  638   636   639   642     9 
  628   643   645   646     9 
  628   643   645   647     9 
  644   643   645   646     9 
  644   643   645   647     9 
  643   645   647   648     9 
  643   645   647   649     9 
  643   645   647   660     9 
  646   645   647   648     9 
  646   645   647   649     9 
  646   645   647   660     9 
  645   647   649   650     9 
  645   647   649   651     9 
  645   647   649   653     9 
  648   647   649   650     9 
  648   647   649   651     9 
  648   647   649   653     9 
  660   647   649   650     9 
  660   647   649   651     9 
  660   647   649   653     9 
  645   647   660   661     9 
  645   647   660   662     9 
  648   647   660   661     9 
  648   647   660   662     9 
  649   647   660   661     9 
  649   647   660   662     9 
  647   649   653   652     9 
  647   649   653   658     9 
  650   649   653   652     9 
  650   649   653   658     9 
  651   649   653   652     9 
  651   649   653   658     9 
  654   652   653   649     9 
  654   652   653   658     9 
  653   652   654   655     9 
  653   652   654   656     9 
  649   653   658   656     9 
  649   653   658   659     9 
  652   653   658   656     9 
  652   653   658   659     9 
  652   654   656   657     9 
  652   654   656   658     9 
  655   654   656   657     9 
  655   654   656   658     9 
  654   656   658   653     9 
  654   656   658   659     9 
  657   656   658   653     9 
  657   656   658   659     9 
  647   660   662   663     9 
  647   660   662   664     9 
  661   660   662   663     9 
  661   660   662   664     9 
  660   662   664   665     9 
  660   662   664   666     9 
  660   662   664   670     9 
  663   662   664   665     9 
  663   662   664   666     9 
  663   662   664   670     9 
  662   664   666   667     9 
  662   664   666   668     9 
  662   664   666   669     9 
  665   664   666   667     9 
  665   664   666   668     9 
  665   664   666   669     9 
  670   664   666   667     9 
  670   664   666   668     9 
  670   664   666   669     9 
  662   664   670   671     9 
  662   664   670   672     9 
  665   664   670   671     9 
  665   664   670   672     9 
  666   664   670   671     9 
  666   664   670   672     9 
  664   670   672   673     9 
  664   670   672   674     9 
  671   670   672   673     9 
  671   670   672   674     9 
  670   672   674   675     9 
  670   672   674   676     9 
  670   672   674   680     9 
  673   672   674   675     9 
  673   672   674   676     9 
  673   672   674   680     9 
  672   674   676   677     9 
  672   674   676   678     9 
  672   674   676   679     9 
  675   674   676   677     9 
  675   674   676   678     9 
  675   674   676   679     9 
  680   674   676   677     9 
  680   674   676   678     9 
  680   674   676   679     9 
  672   674   680   681     9 
  672   674   680   682     9 
  675   674   680   681     9 
  675   674   680   682     9 
  676   674   680   681     9 
  676   674   680   682     9 
  674   680   682   683     9 
  674   680   682   684     9 
  681   680   682   683     9 
  681   680   682   684     9 
  680   682   684   685     9 
  680   682   684   686     9 
  680   682   684   697     9 
  683   682   684   685     9 
  683   682   684   686     9 
  683   682   684   697     9 
  682   684   686   687     9 
  682   684   686   688     9 
  682   684   686   690     9 
  685   684   686   687     9 
  685   684   686   688     9 
  685   684   686   690     9 
  697   684   686   687     9 
  697   684   686   688     9 
  697   684   686   690     9 
  682   684   697   698     9 
  682   684   697   699     9 
  685   684   697   698     9 
  685   684   697   699     9 
  686   684   697   698     9 
  686   684   697   699     9 
  684   686   690   689     9 
  684   686   690   695     9 
  687   686   690   689     9 
  687   686   690   695     9 
  688   686   690   689     9 
  688   686   690   695     9 
  691   689   690   686     9 
  691   689   690   695     9 
  690   689   691   692     9 
  690   689   691   693     9 
  686   690   695   693     9 
  686   690   695   696     9 
  689   690   695   693     9 
  689   690   695   696     9 
  689   691   693   694     9 
  689   691   693   695     9 
  692   691   693   694     9 
  692   691   693   695     9 
  691   693   695   690     9 
  691   693   695   696     9 
  694   693   695   690     9 
  694   693   695   696     9 
  684   697   699   700     9 
  684   697   699   701     9 
  698   697   699   700     9 
  698   697   699   701     9 
  697   699   701   702     9 
  697   699   701   703     9 
  697   699   701   713     9 
  700   699   701   702     9 
  700   699   701   703     9 
  700   699   701   713     9 
  699   701   703   704     9 
  699   701   703   705     9 
  699   701   703   709     9 
  702   701   703   704     9 
  702   701   703   705     9 
  702   701   703   709     9 
  713   701   703   704     9 
  713   701   703   705     9 
  713   701   703   709     9 
  699   701   713   714     9 
  699   701   713   715     9 
  702   701   713   714     9 
  702   701   713   715     9 
  703   701   713   714     9 
  703   701   713   715     9 
  701   703   705   706     9 
  701   703   705   707     9 
  701   703   705   708     9 
  704   703   705   706     9 
  704   703   705   707     9 
  704   703   705   708     9 
  709   703   705   706     9 
  709   703   705   707     9 
  709   703   705   708     9 
  701   703   709   710     9 
  701   703   709   711     9 
  701   703   709   712     9 
  704   703   709   710     9 
  704   703   709   711     9 
  704   703   709   712     9 
  705   703   709   710     9 
  705   703   709   711     9 
  705   703   709   712     9 
  701   713   715   716     9 
  701   713   715   717     9 
  714   713   715   716     9 
  714   713   715   717     9 
  713   715   717   718     9 
  713   715   717   719     9 
  713   715   717   729     9 
  716   715   717   718     9 
  716   715   717   719     9 
  716   715   717   729     9 
  715   717   719   720     9 
  715   717   719   721     9 
  715   717   719   725     9 
  718   717   719   720     9 
  718   717   719   721     9 
  718   717   719   725     9 
  729   717   719   720     9 
  729   717   719   721     9 
  729   717   719   725     9 
  715   717   729   730     9 
  715   717   729   731     9 
  718   717   729   730     9 
  718   717   729   731     9 
  719   717   729   730     9 
  719   717   729   731     9 
  717   719   721   722     9 
  717   719   721   723     9 
  717   719   721   724     9 
  720   719   721   722     9 
  720   719   721   723     9 
  720   719   721   724     9 
  725   719   721   722     9 
  725   719   721   723     9 
  725   719   721   724     9 
  717   719   725   726     9 
  717   719   725   727     9 
  717   719   725   728     9 
  720   719   725   726     9 
  720   719   725   727     9 
  720   719   725   728     9 
  721   719   725   726     9 
  721   719   725   727     9 
  721   719   725   728     9 
  717   729   731   732     9 
  717   729   731   733     9 
  730   729   731   732     9 
  730   729   731   733     9 
  729   731   733   734     9 
  729   731   733   735     9 
  729   731   733   739     9 
  732   731   733   734     9 
  732   731   733   735     9 
  732   731   733   739     9 
  731   733   735   736     9 
  731   733   735   737     9 
  731   733   735   738     9 
  734   733   735   736     9 
  734   733   735   737     9 
  734   733   735   738     9 
  739   733   735   736     9 
  739   733   735   737     9 
  739   733   735   738     9 
  731   733   739   740     9 
  731   733   739   741     9 
  734   733   739   740     9 
  734   733   739   741     9 
  735   733   739   740     9 
  735   733   739   741     9 
  733   735   738  1611     9 
  736   735   738  1611     9 
  737   735   738  1611     9 
  735   738  1611  1608     9 
  733   739   741   742     9 
  733   739   741   743     9 
  740   739   741   742     9 
  740   739   741   743     9 
  739   741   743   744     9 
  739   741   743   745     9 
  739   741   743   763     9 
  742   741   743   744     9 
  742   741   743   745     9 
  742   741   743   763     9 
  741   743   745   746     9 
  741   743   745   747     9 
  741   743   745   748     9 
  744   743   745   746     9 
  744   743   745   747     9 
  744   743   745   748     9 
  763   743   745   746     9 
  763   743   745   747     9 
  763   743   745   748     9 
  741   743   763   764     9 
  741   743   763   765     9 
  744   743   763   764     9 
  744   743   763   765     9 
  745   743   763   764     9 
  745   743   763   765     9 
  743   745   748   749     9 
  743   745   748   750     9 
  743   745   748   751     9 
  746   745   748   749     9 
  746   745   748   750     9 
  746   745   748   751     9 
  747   745   748   749     9 
  747   745   748   750     9 
  747   745   748   751     9 
  745   748   751   752     9 
  745   748   751   753     9 
  745   748   751   754     9 
  749   748   751   752     9 
  749   748   751   753     9 
  749   748   751   754     9 
  750   748   751   752     9 
  750   748   751   753     9 
  750   748   751   754     9 
  748   751   754   755     9 
  748   751   754   756     9 
  752   751   754   755     9 
  752   751   754   756     9 
  753   751   754   755     9 
  753   751   754   756     9 
  751   754   756   757     9 
  751   754   756   760     9 
  755   754   756   757     9 
  755   754   756   760     9 
  754   756   757   758     9 
  754   756   757   759     9 
  760   756   757   758     9 
  760   756   757   759     9 
  754   756   760   761     9 
  754   756   760   762     9 
  757   756   760   761     9 
  757   756   760   762     9 
  743   763   765   766     9 
  743   763   765   767     9 
  764   763   765   766     9 
  764   763   765   767     9 
  763   765   767   768     9 
  763   765   767   769     9 
  763   765   767   778     9 
  766   765   767   768     9 
  766   765   767   769     9 
  766   765   767   778     9 
  765   767   769   770     9 
  765   767   769   771     9 
  765   767   769   772     9 
  768   767   769   770     9 
  768   767   769   771     9 
  768   767   769   772     9 
  778   767   769   770     9 
  778   767   769   771     9 
  778   767   769   772     9 
  765   767   778   779     9 
  765   767   778   780     9 
  768   767   778   779     9 
  768   767   778   780     9 
  769   767   778   779     9 
  769   767   778   780     9 
  767   769   772   773     9 
  767   769   772   774     9 
  767   769   772   775     9 
  770   769   772   773     9 
  770   769   772   774     9 
  770   769   772   775     9 
  771   769   772   773     9 
  771   769   772   774     9 
  771   769   772   775     9 
  769   772   775   776     9 
  769   772   775   777     9 
  773   772   775   776     9 
  773   772   775   777     9 
  774   772   775   776     9 
  774   772   775   777     9 
  767   778   780   781     9 
  767   778   780   782     9 
  779   778   780   781     9 
  779   778   780   782     9 
  778   780   782   783     9 
  778   780   782   784     9 
  778   780   782   797     9 
  781   780   782   783     9 
  781   780   782   784     9 
  781   780   782   797     9 
  780   782   784   785     9 
  780   782   784   786     9 
  780   782   784   787     9 
  783   782   784   785     9 
  783   782   784   786     9 
  783   782   784   787     9 
  797   782   784   785     9 
  797   782   784   786     9 
  797   782   784   787     9 
  780   782   797   798     9 
  780   782   797   799     9 
  783   782   797   798     9 
  783   782   797   799     9 
  784   782   797   798     9 
  784   782   797   799     9 
  782   784   787   788     9 
  782   784   787   789     9 
  782   784   787   793     9 
  785   784   787   788     9 
  785   784   787   789     9 
  785   784   787   793     9 
  786   784   787   788     9 
  786   784   787   789     9 
  786   784   787   793     9 
  784   787   789   790     9 
  784   787   789   791     9 
  784   787   789   792     9 
  788   787   789   790     9 
  788   787   789   791     9 
  788   787   789   792     9 
  793   787   789   790     9 
  793   787   789   791     9 
  793   787   789   792     9 
  784   787   793   794     9 
  784   787   793   795     9 
  784   787   793   796     9 
  788   787   793   794     9 
  788   787   793   795     9 
  788   787   793   796     9 
  789   787   793   794     9 
  789   787   793   795     9 
  789   787   793   796     9 
  782   797   799   800     9 
  782   797   799   801     9 
  798   797   799   800     9 
  798   797   799   801     9 
  797   799   801   802     9 
  797   799   801   803     9 
  797   799   801   804     9 
  800   799   801   802     9 
  800   799   801   803     9 
  800   799   801   804     9 
  799   801   804   805     9 
  799   801   804   806     9 
  802   801   804   805     9 
  802   801   804   806     9 
  803   801   804   805     9 
  803   801   804   806     9 
  801   804   806   807     9 
  801   804   806   808     9 
  805   804   806   807     9 
  805   804   806   808     9 
  804   806   808   809     9 
  804   806   808   810     9 
  804   806   808   825     9 
  807   806   808   809     9 
  807   806   808   810     9 
  807   806   808   825     9 
  806   808   810   811     9 
  806   808   810   812     9 
  806   808   810   813     9 
  809   808   810   811     9 
  809   808   810   812     9 
  809   808   810   813     9 
  825   808   810   811     9 
  825   808   810   812     9 
  825   808   810   813     9 
  806   808   825   826     9 
  806   808   825   827     9 
  809   808   825   826     9 
  809   808   825   827     9 
  810   808   825   826     9 
  810   808   825   827     9 
  808   810   813   814     9 
  808   810   813   821     9 
  811   810   813   814     9 
  811   810   813   821     9 
  812   810   813   814     9 
  812   810   813   821     9 
  810   813   814   815     9 
  810   813   814   816     9 
  821   813   814   815     9 
  821   813   814   816     9 
  810   813   821   822     9 
  810   813   821   823     9 
  814   813   821   822     9 
  814   813   821   823     9 
  813   814   816   817     9 
  813   814   816   818     9 
  815   814   816   817     9 
  815   814   816   818     9 
  814   816   818   819     9 
  814   816   818   823     9 
  817   816   818   819     9 
  817   816   818   823     9 
  816   818   819   820     9 
  823   818   819   820     9 
  816   818   823   821     9 
  816   818   823   824     9 
  819   818   823   821     9 
  819   818   823   824     9 
  813   821   823   818     9 
  813   821   823   824     9 
  822   821   823   818     9 
  822   821   823   824     9 
  808   825   827   828     9 
  808   825   827   829     9 
  826   825   827   828     9 
  826   825   827   829     9 
  825   827   829   830     9 
  825   827   829   831     9 
  825   827   829   841     9 
  828   827   829   830     9 
  828   827   829   831     9 
  828   827   829   841     9 
  827   829   831   832     9 
  827   829   831   833     9 
  827   829   831   837     9 
  830   829   831   832     9 
  830   829   831   833     9 
  830   829   831   837     9 
  841   829   831   832     9 
  841   829   831   833     9 
  841   829   831   837     9 
  827   829   841   842     9 
  827   829   841   843     9 
  830   829   841   842     9 
  830   829   841   843     9 
  831   829   841   842     9 
  831   829   841   843     9 
  829   831   833   834     9 
  829   831   833   835     9 
  829   831   833   836     9 
  832   831   833   834     9 
  832   831   833   835     9 
  832   831   833   836     9 
  837   831   833   834     9 
  837   831   833   835     9 
  837   831   833   836     9 
  829   831   837   838     9 
  829   831   837   839     9 
  829   831   837   840     9 
  832   831   837   838     9 
  832   831   837   839     9 
  832   831   837   840     9 
  833   831   837   838     9 
  833   831   837   839     9 
  833   831   837   840     9 
  829   841   843   844     9 
  829   841   843   845     9 
  842   841   843   844     9 
  842   841   843   845     9 
  841   843   845   846     9 
  841   843   845   847     9 
  841   843   845   856     9 
  844   843   845   846     9 
  844   843   845   847     9 
  844   843   845   856     9 
  843   845   847   848     9 
  843   845   847   849     9 
  843   845   847   850     9 
  846   845   847   848     9 
  846   845   847   849     9 
  846   845   847   850     9 
  856   845   847   848     9 
  856   845   847   849     9 
  856   845   847   850     9 
  843   845   856   857     9 
  843   845   856   858     9 
  846   845   856   857     9 
  846   845   856   858     9 
  847   845   856   857     9 
  847   845   856   858     9 
  845   847   850   851     9 
  845   847   850   852     9 
  845   847   850   853     9 
  848   847   850   851     9 
  848   847   850   852     9 
  848   847   850   853     9 
  849   847   850   851     9 
  849   847   850   852     9 
  849   847   850   853     9 
  847   850   853   854     9 
  847   850   853   855     9 
  851   850   853   854     9 
  851   850   853   855     9 
  852   850   853   854     9 
  852   850   853   855     9 
  845   856   858   859     9 
  845   856   858   860     9 
  857   856   858   859     9 
  857   856   858   860     9 
  856   858   860   861     9 
  856   858   860   862     9 
  856   858   860   866     9 
  859   858   860   861     9 
  859   858   860   862     9 
  859   858   860   866     9 
  858   860   862   863     9 
  858   860   862   864     9 
  858   860   862   865     9 
  861   860   862   863     9 
  861   860   862   864     9 
  861   860   862   865     9 
  866   860   862   863     9 
  866   860   862   864     9 
  866   860   862   865     9 
  858   860   866   867     9 
  858   860   866   868     9 
  861   860   866   867     9 
  861   860   866   868     9 
  862   860   866   867     9 
  862   860   866   868     9 
  860   866   868   869     9 
  860   866   868   870     9 
  867   866   868   869     9 
  867   866   868   870     9 
  866   868   870   871     9 
  866   868   870   872     9 
  866   868   870   888     9 
  869   868   870   871     9 
  869   868   870   872     9 
  869   868   870   888     9 
  868   870   872   873     9 
  868   870   872   874     9 
  868   870   872   875     9 
  871   870   872   873     9 
  871   870   872   874     9 
  871   870   872   875     9 
  888   870   872   873     9 
  888   870   872   874     9 
  888   870   872   875     9 
  868   870   888   889     9 
  868   870   888   890     9 
  871   870   888   889     9 
  871   870   888   890     9 
  872   870   888   889     9 
  872   870   888   890     9 
  870   872   875   876     9 
  870   872   875   877     9 
  870   872   875   878     9 
  873   872   875   876     9 
  873   872   875   877     9 
  873   872   875   878     9 
  874   872   875   876     9 
  874   872   875   877     9 
  874   872   875   878     9 
  872   875   878   879     9 
  872   875   878   880     9 
  872   875   878   881     9 
  876   875   878   879     9 
  876   875   878   880     9 
  876   875   878   881     9 
  877   875   878   879     9 
  877   875   878   880     9 
  877   875   878   881     9 
  875   878   881   882     9 
  875   878   881   883     9 
  875   878   881   884     9 
  879   878   881   882     9 
  879   878   881   883     9 
  879   878   881   884     9 
  880   878   881   882     9 
  880   878   881   883     9 
  880   878   881   884     9 
  878   881   884   885     9 
  878   881   884   886     9 
  878   881   884   887     9 
  882   881   884   885     9 
  882   881   884   886     9 
  882   881   884   887     9 
  883   881   884   885     9 
  883   881   884   886     9 
  883   881   884   887     9 
  870   888   890   891     9 
  870   888   890   892     9 
  889   888   890   891     9 
  889   888   890   892     9 
  888   890   892   893     9 
  888   890   892   894     9 
  888   890   892   899     9 
  891   890   892   893     9 
  891   890   892   894     9 
  891   890   892   899     9 
  890   892   894   895     9 
  890   892   894   896     9 
  890   892   894   897     9 
  893   892   894   895     9 
  893   892   894   896     9 
  893   892   894   897     9 
  899   892   894   895     9 
  899   892   894   896     9 
  899   892   894   897     9 
  890   892   899   900     9 
  890   892   899   901     9 
  893   892   899   900     9 
  893   892   899   901     9 
  894   892   899   900     9 
  894   892   899   901     9 
  892   894   897   898     9 
  895   894   897   898     9 
  896   894   897   898     9 
  892   899   901   902     9 
  892   899   901   903     9 
  900   899   901   902     9 
  900   899   901   903     9 
  899   901   903   904     9 
  899   901   903   905     9 
  899   901   903   923     9 
  902   901   903   904     9 
  902   901   903   905     9 
  902   901   903   923     9 
  901   903   905   906     9 
  901   903   905   907     9 
  901   903   905   908     9 
  904   903   905   906     9 
  904   903   905   907     9 
  904   903   905   908     9 
  923   903   905   906     9 
  923   903   905   907     9 
  923   903   905   908     9 
  901   903   923   924     9 
  901   903   923   925     9 
  904   903   923   924     9 
  904   903   923   925     9 
  905   903   923   924     9 
  905   903   923   925     9 
  903   905   908   909     9 
  903   905   908   914     9 
  906   905   908   909     9 
  906   905   908   914     9 
  907   905   908   909     9 
  907   905   908   914     9 
  905   908   909   910     9 
  905   908   909   911     9 
  914   908   909   910     9 
  914   908   909   911     9 
  905   908   914   913     9 
  905   908   914   915     9 
  909   908   914   913     9 
  909   908   914   915     9 
  908   909   911   912     9 
  908   909   911   913     9 
  910   909   911   912     9 
  910   909   911   913     9 
  909   911   913   914     9 
  909   911   913   919     9 
  912   911   913   914     9 
  912   911   913   919     9 
  911   913   914   908     9 
  911   913   914   915     9 
  919   913   914   908     9 
  919   913   914   915     9 
  911   913   919   920     9 
  911   913   919   921     9 
  914   913   919   920     9 
  914   913   919   921     9 
  908   914   915   916     9 
  908   914   915   917     9 
  913   914   915   916     9 
  913   914   915   917     9 
  914   915   917   918     9 
  914   915   917   921     9 
  916   915   917   918     9 
  916   915   917   921     9 
  915   917   921   919     9 
  915   917   921   922     9 
  918   917   921   919     9 
  918   917   921   922     9 
  913   919   921   917     9 
  913   919   921   922     9 
  920   919   921   917     9 
  920   919   921   922     9 
  903   923   925   926     9 
  903   923   925   927     9
[truncated: 81,908 more chars]
