# Supplementary material for: Redox Potentials of Disulfide Bonds in LOXL2 Studied by Nonequilibrium Alchemical Simulation
Source: Front Chem. 2021 Dec 14;9:797036. doi: 10.3389/fchem.2021.797036 (PMC8713139; doi:10.3389/fchem.2021.797036)
Supplement: Supplementary file 2 [file DataSheet2.ZIP › Raw Date for Redox potential LOXL2-797036/Input files/128x138/salted.gro]

Giant Rising Ordinary Mutants for A Clerical Setup in water
21373
   50PRO      N    1   2.982   3.328   4.865
   50PRO     H1    2   3.075   3.366   4.861
   50PRO     H2    3   2.985   3.237   4.904
   50PRO     CD    4   3.041   3.402   4.754
   50PRO    HD1    5   2.994   3.379   4.670
   50PRO    HD2    6   3.138   3.378   4.746
   50PRO     CA    7   2.898   3.415   4.947
   50PRO     HA    8   2.935   3.416   5.040
   50PRO     CB    9   2.903   3.554   4.882
   50PRO    HB1   10   2.819   3.571   4.831
   50PRO    HB2   11   2.915   3.625   4.952
   50PRO     CG   12   3.024   3.549   4.789
   50PRO    HG1   13   3.006   3.603   4.706
   50PRO    HG2   14   3.105   3.585   4.834
   50PRO      C   15   2.755   3.361   4.955
   50PRO      O   16   2.700   3.316   4.855
   51ALA      N   17   2.690   3.370   5.072
   51ALA     HN   18   2.735   3.419   5.147
   51ALA     CA   19   2.557   3.313   5.095
   51ALA     HA   20   2.567   3.215   5.075
   51ALA     CB   21   2.520   3.339   5.242
   51ALA    HB1   22   2.429   3.300   5.261
   51ALA    HB2   23   2.587   3.295   5.302
   51ALA    HB3   24   2.519   3.437   5.259
   51ALA      C   25   2.446   3.365   5.001
   51ALA      O   26   2.342   3.301   4.988
   52ASN      N   27   2.468   3.480   4.937
   52ASN     HN   28   2.556   3.525   4.952
   52ASN     CA   29   2.374   3.545   4.846
   52ASN     HA   30   2.284   3.513   4.875
   52ASN     CB   31   2.387   3.698   4.861
   52ASN    HB1   32   2.482   3.724   4.840
   52ASN    HB2   33   2.325   3.742   4.796
   52ASN     CG   34   2.355   3.750   5.000
   52ASN    OD1   35   2.308   3.682   5.089
   52ASN    ND2   36   2.382   3.876   5.024
   52ASN   HD21   37   2.422   3.933   4.953
   52ASN   HD22   38   2.362   3.915   5.114
   52ASN      C   39   2.392   3.502   4.699
   52ASN      O   40   2.318   3.551   4.613
   53VAL      N   41   2.490   3.417   4.668
   53VAL     HN   42   2.548   3.383   4.742
   53VAL     CA   43   2.516   3.369   4.532
   53VAL     HA   44   2.491   3.444   4.470
   53VAL     CB   45   2.666   3.340   4.512
   53VAL     HB   46   2.692   3.272   4.581
   53VAL    CG1   47   2.695   3.282   4.373
   53VAL   HG11   48   2.793   3.265   4.364
   53VAL   HG12   49   2.645   3.197   4.360
   53VAL   HG13   50   2.667   3.348   4.303
   53VAL    CG2   51   2.747   3.469   4.525
   53VAL   HG21   52   2.844   3.449   4.512
   53VAL   HG22   53   2.717   3.535   4.456
   53VAL   HG23   54   2.733   3.508   4.616
   53VAL      C   55   2.427   3.249   4.501
   53VAL      O   56   2.409   3.160   4.584
   54ALA      N   57   2.370   3.248   4.380
   54ALA     HN   58   2.384   3.327   4.320
   54ALA     CA   59   2.290   3.137   4.331
   54ALA     HA   60   2.212   3.129   4.393
   54ALA     CB   61   2.243   3.168   4.189
   54ALA    HB1   62   2.188   3.092   4.154
   54ALA    HB2   63   2.188   3.251   4.189
   54ALA    HB3   64   2.322   3.181   4.129
   54ALA      C   65   2.371   3.006   4.335
   54ALA      O   66   2.485   3.001   4.289
   55LYS      N   67   2.310   2.900   4.387
   55LYS     HN   68   2.222   2.910   4.432
   55LYS     CA   69   2.372   2.767   4.381
   55LYS     HA   70   2.469   2.781   4.396
   55LYS     CB   71   2.319   2.674   4.490
   55LYS    HB1   72   2.220   2.668   4.480
   55LYS    HB2   73   2.359   2.584   4.476
   55LYS     CG   74   2.351   2.720   4.632
   55LYS    HG1   75   2.449   2.739   4.641
   55LYS    HG2   76   2.299   2.803   4.654
   55LYS     CD   77   2.311   2.606   4.726
   55LYS    HD1   78   2.212   2.593   4.721
   55LYS    HD2   79   2.357   2.522   4.696
   55LYS     CE   80   2.350   2.635   4.870
   55LYS    HE1   81   2.443   2.671   4.874
   55LYS    HE2   82   2.287   2.702   4.910
   55LYS     NZ   83   2.343   2.509   4.948
   55LYS    HZ1   84   2.368   2.528   5.043
   55LYS    HZ2   85   2.250   2.473   4.945
   55LYS    HZ3   86   2.406   2.442   4.909
   55LYS      C   87   2.346   2.707   4.243
   55LYS      O   88   2.231   2.686   4.207
   56ILE      N   89   2.454   2.677   4.172
   56ILE     HN   90   2.543   2.695   4.212
   56ILE     CA   91   2.450   2.620   4.037
   56ILE     HA   92   2.353   2.601   4.020
   56ILE     CB   93   2.502   2.721   3.934
   56ILE     HB   94   2.506   2.677   3.844
   56ILE    CG2   95   2.405   2.840   3.926
   56ILE   HG21   96   2.439   2.906   3.859
   56ILE   HG22   97   2.315   2.807   3.899
   56ILE   HG23   98   2.399   2.883   4.016
   56ILE    CG1   99   2.648   2.765   3.962
   56ILE   HG11  100   2.648   2.830   4.038
   56ILE   HG12  101   2.702   2.685   3.987
   56ILE     CD  102   2.715   2.832   3.842
   56ILE    HD1  103   2.809   2.858   3.867
   56ILE    HD2  104   2.718   2.768   3.765
   56ILE    HD3  105   2.664   2.914   3.816
   56ILE      C  106   2.527   2.489   4.030
   56ILE      O  107   2.595   2.449   4.125
   57GLN      N  108   2.516   2.423   3.916
   57GLN     HN  109   2.441   2.446   3.854
   57GLN     CA  110   2.607   2.317   3.875
   57GLN     HA  111   2.685   2.325   3.938
   57GLN     CB  112   2.543   2.180   3.888
   57GLN    HB1  113   2.457   2.180   3.836
   57GLN    HB2  114   2.605   2.111   3.851
   57GLN     CG  115   2.511   2.144   4.033
   57GLN    HG1  116   2.594   2.155   4.089
   57GLN    HG2  117   2.440   2.205   4.068
   57GLN     CD  118   2.463   2.002   4.043
   57GLN    OE1  119   2.460   1.927   3.948
   57GLN    NE2  120   2.426   1.957   4.160
   57GLN   HE21  121   2.429   2.016   4.240
   57GLN   HE22  122   2.393   1.863   4.170
   57GLN      C  123   2.652   2.336   3.731
   57GLN      O  124   2.577   2.390   3.650
   58LEU      N  125   2.770   2.284   3.700
   58LEU     HN  126   2.822   2.239   3.773
   58LEU     CA  127   2.829   2.291   3.568
   58LEU     HA  128   2.764   2.342   3.512
   58LEU     CB  129   2.965   2.364   3.575
   58LEU    HB1  130   3.025   2.312   3.635
   58LEU    HB2  131   3.003   2.366   3.483
   58LEU     CG  132   2.958   2.508   3.628
   58LEU     HG  133   2.924   2.505   3.722
   58LEU    CD1  134   3.097   2.570   3.619
   58LEU   HD11  135   3.094   2.664   3.653
   58LEU   HD12  136   3.161   2.516   3.674
   58LEU   HD13  137   3.127   2.570   3.523
   58LEU    CD2  138   2.864   2.596   3.545
   58LEU   HD21  139   2.863   2.688   3.583
   58LEU   HD22  140   2.896   2.599   3.451
   58LEU   HD23  141   2.772   2.558   3.548
   58LEU      C  142   2.845   2.151   3.507
   58LEU      O  143   2.869   2.053   3.578
   59ARG      N  144   2.840   2.144   3.374
   59ARG     HN  145   2.800   2.221   3.324
   59ARG     CA  146   2.890   2.030   3.297
   59ARG     HA  147   2.961   1.987   3.353
   59ARG     CB  148   2.778   1.928   3.271
   59ARG    HB1  149   2.820   1.843   3.240
   59ARG    HB2  150   2.730   1.912   3.357
   59ARG     CG  151   2.676   1.974   3.166
   59ARG    HG1  152   2.637   2.062   3.193
   59ARG    HG2  153   2.722   1.983   3.077
   59ARG     CD  154   2.563   1.871   3.153
   59ARG    HD1  155   2.601   1.782   3.128
   59ARG    HD2  156   2.515   1.863   3.241
   59ARG     NE  157   2.466   1.910   3.051
   59ARG     HE  158   2.489   1.990   2.996
   59ARG     CZ  159   2.351   1.852   3.023
   59ARG    NH1  160   2.310   1.746   3.087
   59ARG   HH11  161   2.366   1.707   3.160
   59ARG   HH12  162   2.222   1.704   3.064
   59ARG    NH2  163   2.276   1.901   2.930
   59ARG   HH21  164   2.306   1.982   2.879
   59ARG   HH22  165   2.189   1.858   2.908
   59ARG      C  166   2.956   2.077   3.168
   59ARG      O  167   2.925   2.184   3.116
   60LEU      N  168   3.043   1.991   3.113
   60LEU     HN  169   3.075   1.915   3.169
   60LEU     CA  170   3.093   2.004   2.977
   60LEU     HA  171   3.080   2.100   2.949
   60LEU     CB  172   3.243   1.973   2.970
   60LEU    HB1  173   3.257   1.876   2.992
   60LEU    HB2  174   3.275   1.990   2.877
   60LEU     CG  175   3.328   2.057   3.067
   60LEU     HG  176   3.295   2.037   3.159
   60LEU    CD1  177   3.476   2.021   3.056
   60LEU   HD11  178   3.529   2.077   3.119
   60LEU   HD12  179   3.488   1.924   3.078
   60LEU   HD13  180   3.507   2.038   2.962
   60LEU    CD2  181   3.312   2.207   3.043
   60LEU   HD21  182   3.369   2.257   3.109
   60LEU   HD22  183   3.341   2.230   2.950
   60LEU   HD23  184   3.217   2.233   3.056
   60LEU      C  185   3.010   1.914   2.885
   60LEU      O  186   2.995   1.795   2.914
   61ALA      N  187   2.956   1.970   2.777
   61ALA     HN  188   2.978   2.066   2.759
   61ALA     CA  189   2.870   1.902   2.680
   61ALA     HA  190   2.874   1.804   2.699
   61ALA     CB  191   2.727   1.955   2.700
   61ALA    HB1  192   2.666   1.911   2.635
   61ALA    HB2  193   2.698   1.935   2.793
   61ALA    HB3  194   2.726   2.054   2.685
   61ALA      C  195   2.920   1.921   2.535
   61ALA      O  196   3.025   1.982   2.513
   62GLY      N  197   2.847   1.867   2.437
   62GLY     HN  198   2.768   1.812   2.462
   62GLY     CA  199   2.878   1.884   2.294
   62GLY    HA1  200   2.791   1.883   2.245
   62GLY    HA2  201   2.921   1.974   2.284
   62GLY      C  202   2.971   1.777   2.234
   62GLY      O  203   2.991   1.670   2.291
   63GLN      N  204   3.023   1.807   2.114
   63GLN     HN  205   2.999   1.895   2.074
   63GLN     CA  206   3.114   1.721   2.036
   63GLN     HA  207   3.079   1.627   2.045
   63GLN     CB  208   3.113   1.764   1.889
   63GLN    HB1  209   3.133   1.861   1.884
   63GLN    HB2  210   3.183   1.712   1.840
   63GLN     CG  211   2.978   1.739   1.819
   63GLN    HG1  212   2.958   1.641   1.821
   63GLN    HG2  213   2.907   1.789   1.869
   63GLN     CD  214   2.978   1.786   1.674
   63GLN    OE1  215   3.076   1.834   1.620
   63GLN    NE2  216   2.867   1.776   1.604
   63GLN   HE21  217   2.785   1.738   1.647
   63GLN   HE22  218   2.866   1.807   1.509
   63GLN      C  219   3.256   1.728   2.092
   63GLN      O  220   3.335   1.814   2.056
   64LYS      N  221   3.288   1.639   2.187
   64LYS     HN  222   3.223   1.566   2.208
   64LYS     CA  223   3.414   1.645   2.261
   64LYS     HA  224   3.436   1.743   2.269
   64LYS     CB  225   3.396   1.580   2.398
   64LYS    HB1  226   3.370   1.485   2.385
   64LYS    HB2  227   3.483   1.585   2.448
   64LYS     CG  228   3.288   1.650   2.482
   64LYS    HG1  229   3.312   1.746   2.493
   64LYS    HG2  230   3.200   1.642   2.436
   64LYS     CD  231   3.280   1.583   2.619
   64LYS    HD1  232   3.262   1.485   2.608
   64LYS    HD2  233   3.366   1.595   2.668
   64LYS     CE  234   3.166   1.649   2.695
   64LYS    HE1  235   3.183   1.747   2.702
   64LYS    HE2  236   3.080   1.633   2.647
   64LYS     NZ  237   3.156   1.592   2.831
   64LYS    HZ1  238   3.081   1.637   2.880
   64LYS    HZ2  239   3.139   1.494   2.825
   64LYS    HZ3  240   3.242   1.608   2.880
   64LYS      C  241   3.529   1.576   2.188
   64LYS      O  242   3.512   1.461   2.145
   65ARG      N  243   3.648   1.637   2.187
   65ARG     HN  244   3.652   1.733   2.216
   65ARG     CA  245   3.773   1.570   2.147
   65ARG     HA  246   3.743   1.497   2.086
   65ARG     CB  247   3.866   1.665   2.070
   65ARG    HB1  248   3.903   1.732   2.135
   65ARG    HB2  249   3.941   1.611   2.032
   65ARG     CG  250   3.799   1.742   1.956
   65ARG    HG1  251   3.769   1.678   1.885
   65ARG    HG2  252   3.719   1.791   1.991
   65ARG     CD  253   3.897   1.843   1.895
   65ARG    HD1  254   3.916   1.916   1.961
   65ARG    HD2  255   3.982   1.797   1.870
   65ARG     NE  256   3.841   1.905   1.773
   65ARG     HE  257   3.762   1.860   1.732
   65ARG     CZ  258   3.884   2.015   1.713
   65ARG    NH1  259   3.977   2.090   1.764
   65ARG   HH11  260   4.019   2.066   1.852
   65ARG   HH12  261   4.008   2.173   1.716
   65ARG    NH2  262   3.834   2.051   1.598
   65ARG   HH21  263   3.763   1.996   1.555
   65ARG   HH22  264   3.867   2.134   1.553
   65ARG      C  265   3.845   1.507   2.266
   65ARG      O  266   3.923   1.414   2.247
   66LYS      N  267   3.816   1.551   2.389
   66LYS     HN  268   3.759   1.634   2.395
   66LYS     CA  269   3.860   1.491   2.517
   66LYS     HA  270   3.883   1.397   2.492
   66LYS     CB  271   3.981   1.565   2.576
   66LYS    HB1  272   3.956   1.661   2.592
   66LYS    HB2  273   4.007   1.522   2.662
   66LYS     CG  274   4.101   1.563   2.483
   66LYS    HG1  275   4.128   1.468   2.467
   66LYS    HG2  276   4.077   1.607   2.396
   66LYS     CD  277   4.218   1.639   2.546
   66LYS    HD1  278   4.195   1.736   2.562
   66LYS    HD2  279   4.246   1.598   2.633
   66LYS     CE  280   4.325   1.624   2.441
   66LYS    HE1  281   4.333   1.527   2.419
   66LYS    HE2  282   4.296   1.675   2.360
   66LYS     NZ  283   4.459   1.672   2.476
   66LYS    HZ1  284   4.521   1.657   2.399
   66LYS    HZ2  285   4.455   1.770   2.497
   66LYS    HZ3  286   4.493   1.622   2.556
   66LYS      C  287   3.749   1.493   2.621
   66LYS      O  288   3.657   1.573   2.617
   67HSE      N  289   3.762   1.409   2.724
   67HSE     HN  290   3.837   1.343   2.724
   67HSE     CA  291   3.668   1.409   2.836
   67HSE     HA  292   3.577   1.407   2.794
   67HSE     CB  293   3.693   1.285   2.922
   67HSE    HB1  294   3.615   1.270   2.982
   67HSE    HB2  295   3.705   1.205   2.862
   67HSE    ND1  296   3.948   1.292   2.966
   67HSE     CG  297   3.817   1.296   3.007
   67HSE    CE1  298   4.026   1.321   3.071
   67HSE    HE1  299   4.126   1.327   3.069
   67HSE    NE2  300   3.951   1.341   3.181
   67HSE    HE2  301   3.984   1.362   3.273
   67HSE    CD2  302   3.819   1.326   3.141
   67HSE    HD2  303   3.738   1.335   3.200
   67HSE      C  304   3.673   1.538   2.922
   67HSE      O  305   3.579   1.564   2.998
   68SER      N  306   3.782   1.615   2.914
   68SER     HN  307   3.850   1.587   2.846
   68SER     CA  308   3.815   1.735   2.992
   68SER     HA  309   3.755   1.731   3.072
   68SER     CB  310   3.964   1.729   3.033
   68SER    HB1  311   3.996   1.818   3.064
   68SER    HB2  312   3.979   1.661   3.104
   68SER     OG  313   4.043   1.692   2.920
   68SER    HG1  314   4.139   1.689   2.947
   68SER      C  315   3.782   1.867   2.921
   68SER      O  316   3.823   1.973   2.966
   69GLU      N  317   3.705   1.861   2.813
   69GLU     HN  318   3.672   1.771   2.783
   69GLU     CA  319   3.665   1.978   2.735
   69GLU     HA  320   3.671   2.056   2.798
   69GLU     CB  321   3.762   1.999   2.618
   69GLU    HB1  322   3.738   2.084   2.571
   69GLU    HB2  323   3.855   2.005   2.654
   69GLU     CG  324   3.754   1.883   2.519
   69GLU    HG1  325   3.778   1.798   2.567
   69GLU    HG2  326   3.661   1.876   2.484
   69GLU     CD  327   3.849   1.900   2.401
   69GLU    OE1  328   3.802   1.866   2.291
   69GLU    OE2  329   3.966   1.938   2.421
   69GLU      C  330   3.519   1.968   2.688
   69GLU      O  331   3.456   1.862   2.694
   70GLY      N  332   3.465   2.081   2.643
   70GLY     HN  333   3.518   2.165   2.652
   70GLY     CA  334   3.333   2.090   2.582
   70GLY    HA1  335   3.343   2.072   2.485
   70GLY    HA2  336   3.276   2.018   2.623
   70GLY      C  337   3.266   2.225   2.604
   70GLY      O  338   3.320   2.314   2.669
   71ARG      N  339   3.144   2.238   2.550
   71ARG     HN  340   3.112   2.165   2.489
   71ARG     CA  341   3.055   2.352   2.573
   71ARG     HA  342   3.104   2.434   2.547
   71ARG     CB  343   2.929   2.337   2.486
   71ARG    HB1  344   2.958   2.331   2.390
   71ARG    HB2  345   2.882   2.253   2.512
   71ARG     CG  346   2.833   2.456   2.502
   71ARG    HG1  347   2.800   2.458   2.596
   71ARG    HG2  348   2.881   2.540   2.481
   71ARG     CD  349   2.712   2.444   2.408
   71ARG    HD1  350   2.651   2.522   2.422
   71ARG    HD2  351   2.743   2.443   2.313
   71ARG     NE  352   2.636   2.320   2.433
   71ARG     HE  353   2.589   2.314   2.521
   71ARG     CZ  354   2.623   2.217   2.353
   71ARG    NH1  355   2.686   2.205   2.240
   71ARG   HH11  356   2.748   2.278   2.209
   71ARG   HH12  357   2.672   2.124   2.183
   71ARG    NH2  358   2.544   2.120   2.388
   71ARG   HH21  359   2.494   2.126   2.475
   71ARG   HH22  360   2.533   2.041   2.329
   71ARG      C  361   3.019   2.361   2.721
   71ARG      O  362   2.987   2.258   2.782
   72VAL      N  363   3.023   2.481   2.778
   72VAL     HN  364   3.054   2.558   2.722
   72VAL     CA  365   2.985   2.506   2.917
   72VAL     HA  366   3.021   2.428   2.969
   72VAL     CB  367   3.049   2.635   2.972
   72VAL     HB  368   3.011   2.711   2.919
   72VAL    CG1  369   3.018   2.653   3.122
   72VAL   HG11  370   3.060   2.738   3.154
   72VAL   HG12  371   2.919   2.659   3.134
   72VAL   HG13  372   3.054   2.576   3.173
   72VAL    CG2  373   3.201   2.631   2.958
   72VAL   HG21  374   3.241   2.715   2.994
   72VAL   HG22  375   3.237   2.553   3.009
   72VAL   HG23  376   3.225   2.621   2.861
   72VAL      C  377   2.834   2.512   2.927
   72VAL      O  378   2.769   2.595   2.864
   73GLU      N  379   2.776   2.425   3.010
   73GLU     HN  380   2.833   2.353   3.050
   73GLU     CA  381   2.634   2.430   3.043
   73GLU     HA  382   2.598   2.512   2.999
   73GLU     CB  383   2.560   2.308   2.987
   73GLU    HB1  384   2.609   2.225   3.015
   73GLU    HB2  385   2.468   2.307   3.025
   73GLU     CG  386   2.550   2.312   2.834
   73GLU    HG1  387   2.500   2.394   2.807
   73GLU    HG2  388   2.643   2.316   2.796
   73GLU     CD  389   2.479   2.190   2.775
   73GLU    OE1  390   2.475   2.178   2.650
   73GLU    OE2  391   2.436   2.100   2.852
   73GLU      C  392   2.617   2.445   3.195
   73GLU      O  393   2.689   2.382   3.273
   74VAL      N  394   2.521   2.528   3.233
   74VAL     HN  395   2.467   2.572   3.161
   74VAL     CA  396   2.486   2.562   3.371
   74VAL     HA  397   2.556   2.518   3.428
   74VAL     CB  398   2.490   2.715   3.396
   74VAL     HB  399   2.415   2.753   3.343
   74VAL    CG1  400   2.473   2.746   3.545
   74VAL   HG11  401   2.475   2.845   3.559
   74VAL   HG12  402   2.385   2.710   3.577
   74VAL   HG13  403   2.547   2.703   3.597
   74VAL    CG2  404   2.620   2.780   3.349
   74VAL   HG21  405   2.617   2.878   3.368
   74VAL   HG22  406   2.697   2.739   3.399
   74VAL   HG23  407   2.632   2.765   3.251
   74VAL      C  408   2.348   2.508   3.402
   74VAL      O  409   2.253   2.528   3.326
   75TYR      N  410   2.334   2.439   3.515
   75TYR     HN  411   2.416   2.412   3.564
   75TYR     CA  412   2.204   2.402   3.570
   75TYR     HA  413   2.141   2.398   3.492
   75TYR     CB  414   2.210   2.265   3.635
   75TYR    HB1  415   2.255   2.201   3.572
   75TYR    HB2  416   2.264   2.271   3.719
   75TYR     CG  417   2.073   2.211   3.669
   75TYR    CD1  418   2.024   2.218   3.800
   75TYR    HD1  419   2.078   2.263   3.871
   75TYR    CE1  420   1.899   2.161   3.832
   75TYR    HE1  421   1.865   2.164   3.926
   75TYR     CZ  422   1.823   2.099   3.731
   75TYR     OH  423   1.707   2.035   3.761
   75TYR     HH  424   1.667   1.997   3.678
   75TYR    CD2  425   1.994   2.155   3.567
   75TYR    HD2  426   2.027   2.155   3.472
   75TYR    CE2  427   1.869   2.099   3.598
   75TYR    HE2  428   1.812   2.059   3.525
   75TYR      C  429   2.159   2.510   3.668
   75TYR      O  430   2.218   2.527   3.774
   76TYR      N  431   2.052   2.580   3.631
   76TYR     HN  432   2.011   2.558   3.542
   76TYR     CA  433   1.990   2.685   3.710
   76TYR     HA  434   2.013   2.669   3.806
   76TYR     CB  435   2.049   2.821   3.668
   76TYR    HB1  436   2.148   2.820   3.684
   76TYR    HB2  437   2.031   2.835   3.571
   76TYR     CG  438   1.991   2.938   3.744
   76TYR    CD1  439   1.899   3.024   3.682
   76TYR    HD1  440   1.872   3.008   3.587
   76TYR    CE1  441   1.843   3.133   3.752
   76TYR    HE1  442   1.778   3.193   3.707
   76TYR     CZ  443   1.881   3.155   3.886
   76TYR     OH  444   1.829   3.261   3.955
   76TYR     HH  445   1.866   3.262   4.047
   76TYR    CD2  446   2.027   2.960   3.879
   76TYR    HD2  447   2.091   2.898   3.924
   76TYR    CE2  448   1.971   3.068   3.950
   76TYR    HE2  449   1.996   3.083   4.046
   76TYR      C  450   1.838   2.679   3.693
   76TYR      O  451   1.789   2.645   3.585
   77ASP      N  452   1.764   2.703   3.801
   77ASP     HN  453   1.812   2.723   3.886
   77ASP     CA  454   1.617   2.702   3.803
   77ASP     HA  455   1.594   2.692   3.900
   77ASP     CB  456   1.563   2.837   3.752
   77ASP    HB1  457   1.621   2.910   3.787
   77ASP    HB2  458   1.566   2.837   3.652
   77ASP     CG  459   1.419   2.863   3.797
   77ASP    OD1  460   1.382   2.814   3.907
   77ASP    OD2  461   1.348   2.938   3.725
   77ASP      C  462   1.551   2.579   3.737
   77ASP      O  463   1.455   2.587   3.661
   78GLY      N  464   1.606   2.460   3.764
   78GLY     HN  465   1.690   2.457   3.818
   78GLY     CA  466   1.547   2.333   3.718
   78GLY    HA1  467   1.583   2.261   3.778
   78GLY    HA2  468   1.449   2.340   3.731
   78GLY      C  469   1.576   2.295   3.572
   78GLY      O  470   1.530   2.190   3.528
   79GLN      N  471   1.654   2.374   3.498
   79GLN     HN  472   1.690   2.458   3.539
   79GLN     CA  473   1.688   2.345   3.358
   79GLN     HA  474   1.676   2.246   3.349
   79GLN     CB  475   1.591   2.416   3.262
   79GLN    HB1  476   1.612   2.389   3.169
   79GLN    HB2  477   1.498   2.389   3.285
   79GLN     CG  478   1.600   2.569   3.271
   79GLN    HG1  479   1.588   2.595   3.367
   79GLN    HG2  480   1.692   2.596   3.241
   79GLN     CD  481   1.498   2.645   3.187
   79GLN    OE1  482   1.419   2.589   3.113
   79GLN    NE2  483   1.496   2.776   3.194
   79GLN   HE21  484   1.561   2.824   3.254
   79GLN   HE22  485   1.430   2.828   3.140
   79GLN      C  486   1.836   2.372   3.327
   79GLN      O  487   1.901   2.460   3.384
   80TRP      N  488   1.891   2.294   3.233
   80TRP     HN  489   1.840   2.214   3.202
   80TRP     CA  490   2.022   2.322   3.175
   80TRP     HA  491   2.081   2.350   3.251
   80TRP     CB  492   2.080   2.196   3.110
   80TRP    HB1  493   2.010   2.154   3.053
   80TRP    HB2  494   2.158   2.222   3.054
   80TRP     CG  495   2.128   2.091   3.207
   80TRP    CD1  496   2.059   1.982   3.247
   80TRP    HD1  497   1.969   1.955   3.214
   80TRP    NE1  498   2.132   1.914   3.343
   80TRP    HE1  499   2.102   1.830   3.387
   80TRP    CE2  500   2.253   1.976   3.368
   80TRP    CD2  501   2.252   2.090   3.283
   80TRP    CE3  502   2.363   2.178   3.293
   80TRP    HE3  503   2.366   2.259   3.235
   80TRP    CZ3  504   2.467   2.152   3.384
   80TRP    HZ3  505   2.544   2.216   3.390
   80TRP    CZ2  506   2.358   1.948   3.457
   80TRP    HZ2  507   2.356   1.865   3.514
   80TRP    CH2  508   2.466   2.037   3.464
   80TRP    HH2  509   2.542   2.019   3.527
   80TRP      C  510   2.011   2.436   3.074
   80TRP      O  511   1.913   2.443   3.000
   81GLY      N  512   2.112   2.522   3.071
   81GLY     HN  513   2.181   2.514   3.142
   81GLY     CA  514   2.129   2.627   2.971
   81GLY    HA1  515   2.084   2.597   2.886
   81GLY    HA2  516   2.084   2.710   3.005
   81GLY      C  517   2.277   2.654   2.945
   81GLY      O  518   2.362   2.601   3.016
   82THR      N  519   2.307   2.733   2.843
   82THR     HN  520   2.232   2.775   2.792
   82THR     CA  521   2.445   2.761   2.800
   82THR     HA  522   2.499   2.686   2.837
   82THR     CB  523   2.455   2.762   2.647
   82THR     HB  524   2.549   2.785   2.620
   82THR    OG1  525   2.374   2.862   2.594
   82THR    HG1  526   2.382   2.862   2.494
   82THR    CG2  527   2.412   2.629   2.586
   82THR   HG21  528   2.420   2.633   2.487
   82THR   HG22  529   2.470   2.556   2.622
   82THR   HG23  530   2.316   2.611   2.611
   82THR      C  531   2.498   2.892   2.859
   82THR      O  532   2.433   2.955   2.943
   83VAL      N  533   2.620   2.928   2.820
   83VAL     HN  534   2.668   2.866   2.759
   83VAL     CA  535   2.688   3.051   2.859
   83VAL     HA  536   2.624   3.111   2.907
   83VAL     CB  537   2.805   3.018   2.953
   83VAL     HB  538   2.865   2.955   2.902
   83VAL    CG1  539   2.885   3.141   2.991
   83VAL   HG11  540   2.960   3.115   3.051
   83VAL   HG12  541   2.923   3.183   2.908
   83VAL   HG13  542   2.826   3.207   3.037
   83VAL    CG2  543   2.758   2.949   3.081
   83VAL   HG21  544   2.836   2.929   3.140
   83VAL   HG22  545   2.695   3.010   3.130
   83VAL   HG23  546   2.710   2.864   3.058
   83VAL      C  547   2.738   3.118   2.731
   83VAL      O  548   2.796   3.048   2.647
   84CYS      N  549   2.713   3.248   2.714
   84CYS     HN  550   2.659   3.296   2.784
   84CYS     CA  551   2.762   3.324   2.600
   84CYS     HA  552   2.742   3.266   2.521
   84CYS     CB  553   2.685   3.456   2.584
   84CYS    HB1  554   2.588   3.432   2.590
   84CYS    HB2  555   2.711   3.511   2.663
   84CYS     SG  556   2.726   3.535   2.427
   84CYS      C  557   2.914   3.345   2.607
   84CYS      O  558   2.973   3.348   2.716
   85ASP      N  559   2.978   3.355   2.491
   85ASP     HN  560   2.924   3.344   2.407
   85ASP     CA  561   3.121   3.380   2.476
   85ASP     HA  562   3.162   3.340   2.557
   85ASP     CB  563   3.173   3.308   2.350
   85ASP    HB1  564   3.272   3.324   2.344
   85ASP    HB2  565   3.156   3.210   2.361
   85ASP     CG  566   3.111   3.352   2.217
   85ASP    OD1  567   3.041   3.454   2.212
   85ASP    OD2  568   3.135   3.279   2.118
   85ASP      C  569   3.160   3.529   2.481
   85ASP      O  570   3.279   3.559   2.498
   86ASP      N  571   3.063   3.621   2.477
   86ASP     HN  572   2.969   3.589   2.463
   86ASP     CA  573   3.084   3.764   2.494
   86ASP     HA  574   3.149   3.788   2.421
   86ASP     CB  575   2.953   3.843   2.473
   86ASP    HB1  576   2.878   3.788   2.509
   86ASP    HB2  577   2.959   3.929   2.524
   86ASP     CG  578   2.923   3.877   2.326
   86ASP    OD1  579   3.007   3.846   2.239
   86ASP    OD2  580   2.823   3.948   2.302
   86ASP      C  581   3.149   3.798   2.629
   86ASP      O  582   3.108   3.754   2.737
   87ASP      N  583   3.259   3.874   2.622
   87ASP     HN  584   3.280   3.913   2.532
   87ASP     CA  585   3.351   3.907   2.732
   87ASP     HA  586   3.430   3.942   2.681
   87ASP     CB  587   3.292   4.017   2.822
   87ASP    HB1  588   3.202   3.988   2.851
   87ASP    HB2  589   3.352   4.027   2.902
   87ASP     CG  590   3.279   4.153   2.754
   87ASP    OD1  591   3.372   4.190   2.678
   87ASP    OD2  592   3.185   4.226   2.790
   87ASP      C  593   3.404   3.787   2.813
   87ASP      O  594   3.470   3.805   2.916
   88PHE      N  595   3.381   3.664   2.767
   88PHE     HN  596   3.327   3.652   2.684
   88PHE     CA  597   3.434   3.546   2.833
   88PHE     HA  598   3.405   3.552   2.929
   88PHE     CB  599   3.372   3.418   2.776
   88PHE    HB1  600   3.274   3.432   2.764
   88PHE    HB2  601   3.414   3.399   2.687
   88PHE     CG  602   3.393   3.297   2.865
   88PHE    CD1  603   3.511   3.221   2.855
   88PHE    HD1  604   3.584   3.250   2.793
   88PHE    CE1  605   3.527   3.105   2.932
   88PHE    HE1  606   3.611   3.051   2.924
   88PHE     CZ  607   3.426   3.065   3.022
   88PHE     HZ  608   3.438   2.983   3.078
   88PHE    CD2  609   3.292   3.257   2.954
   88PHE    HD2  610   3.207   3.310   2.961
   88PHE    CE2  611   3.309   3.141   3.033
   88PHE    HE2  612   3.237   3.114   3.097
   88PHE      C  613   3.586   3.546   2.826
   88PHE      O  614   3.649   3.584   2.727
   89SER      N  615   3.651   3.505   2.935
   89SER     HN  616   3.597   3.470   3.012
   89SER     CA  617   3.796   3.511   2.947
   89SER     HA  618   3.830   3.521   2.854
   89SER     CB  619   3.837   3.632   3.032
   89SER    HB1  620   3.937   3.643   3.032
   89SER    HB2  621   3.794   3.716   2.997
   89SER     OG  622   3.796   3.615   3.166
   89SER    HG1  623   3.823   3.695   3.220
   89SER      C  624   3.854   3.382   3.003
   89SER      O  625   3.785   3.300   3.064
   90ILE      N  626   3.986   3.366   2.990
   90ILE     HN  627   4.038   3.434   2.938
   90ILE     CA  628   4.058   3.253   3.051
   90ILE     HA  629   4.015   3.171   3.013
   90ILE     CB  630   4.207   3.257   3.010
   90ILE     HB  631   4.207   3.270   2.911
   90ILE    CG2  632   4.282   3.375   3.075
   90ILE   HG21  633   4.377   3.374   3.046
   90ILE   HG22  634   4.239   3.461   3.047
   90ILE   HG23  635   4.277   3.367   3.175
   90ILE    CG1  636   4.281   3.126   3.042
   90ILE   HG11  637   4.378   3.138   3.020
   90ILE   HG12  638   4.271   3.106   3.139
   90ILE     CD  639   4.230   3.005   2.963
   90ILE    HD1  640   4.282   2.924   2.988
   90ILE    HD2  641   4.133   2.990   2.984
   90ILE    HD3  642   4.240   3.022   2.865
   90ILE      C  643   4.039   3.248   3.204
   90ILE      O  644   4.039   3.140   3.262
   91HSE      N  645   4.015   3.362   3.269
   91HSE     HN  646   4.019   3.448   3.218
   91HSE     CA  647   3.984   3.367   3.412
   91HSE     HA  648   4.057   3.317   3.457
   91HSE     CB  649   3.983   3.513   3.459
   91HSE    HB1  650   3.916   3.564   3.405
   91HSE    HB2  651   3.958   3.516   3.555
   91HSE    ND1  652   4.234   3.543   3.503
   91HSE     CG  653   4.116   3.581   3.443
   91HSE    CE1  654   4.331   3.627   3.461
   91HSE    HE1  655   4.426   3.622   3.489
   91HSE    NE2  656   4.281   3.718   3.377
   91HSE    HE2  657   4.331   3.791   3.331
   91HSE    CD2  658   4.144   3.690   3.365
   91HSE    HD2  659   4.078   3.741   3.309
   91HSE      C  660   3.851   3.298   3.443
   91HSE      O  661   3.846   3.217   3.535
   92ALA      N  662   3.747   3.324   3.363
   92ALA     HN  663   3.756   3.394   3.293
   92ALA     CA  664   3.620   3.253   3.375
   92ALA     HA  665   3.590   3.262   3.470
   92ALA     CB  666   3.517   3.318   3.281
   92ALA    HB1  667   3.430   3.270   3.289
   92ALA    HB2  668   3.505   3.414   3.307
   92ALA    HB3  669   3.551   3.312   3.187
   92ALA      C  670   3.637   3.103   3.347
   92ALA      O  671   3.588   3.019   3.423
   93ALA      N  672   3.718   3.067   3.247
   93ALA     HN  673   3.756   3.138   3.188
   93ALA     CA  674   3.751   2.927   3.219
   93ALA     HA  675   3.664   2.882   3.202
   93ALA     CB  676   3.840   2.920   3.095
   93ALA    HB1  677   3.864   2.825   3.076
   93ALA    HB2  678   3.792   2.959   3.017
   93ALA    HB3  679   3.924   2.972   3.112
   93ALA      C  680   3.819   2.858   3.339
   93ALA      O  681   3.783   2.745   3.373
   94HSE      N  682   3.912   2.925   3.408
   94HSE     HN  683   3.940   3.015   3.376
   94HSE     CA  684   3.973   2.870   3.530
   94HSE     HA  685   4.012   2.783   3.500
   94HSE     CB  686   4.085   2.963   3.582
   94HSE    HB1  687   4.055   3.058   3.571
   94HSE    HB2  688   4.099   2.944   3.680
   94HSE    ND1  689   4.300   2.837   3.520
   94HSE     CG  690   4.216   2.946   3.512
   94HSE    CE1  691   4.409   2.862   3.444
   94HSE    HE1  692   4.485   2.799   3.429
   94HSE    NE2  693   4.400   2.985   3.391
   94HSE    HE2  694   4.468   3.029   3.333
   94HSE    CD2  695   4.278   3.038   3.433
   94HSE    HD2  696   4.243   3.129   3.409
   94HSE      C  697   3.871   2.846   3.641
   94HSE      O  698   3.882   2.744   3.710
   95VAL      N  699   3.772   2.934   3.658
   95VAL     HN  700   3.773   3.018   3.603
   95VAL     CA  701   3.662   2.914   3.753
   95VAL     HA  702   3.706   2.899   3.842
   95VAL     CB  703   3.571   3.038   3.766
   95VAL     HB  704   3.536   3.057   3.674
   95VAL    CG1  705   3.454   3.014   3.862
   95VAL   HG11  706   3.398   3.096   3.867
   95VAL   HG12  707   3.399   2.938   3.828
   95VAL   HG13  708   3.490   2.992   3.953
   95VAL    CG2  709   3.650   3.158   3.819
   95VAL   HG21  710   3.589   3.237   3.826
   95VAL   HG22  711   3.687   3.136   3.910
   95VAL   HG23  712   3.725   3.179   3.757
   95VAL      C  713   3.581   2.790   3.714
   95VAL      O  714   3.566   2.701   3.798
   96VAL      N  715   3.540   2.779   3.588
   96VAL     HN  716   3.560   2.854   3.525
   96VAL     CA  717   3.466   2.662   3.536
   96VAL     HA  718   3.381   2.659   3.589
   96VAL     CB  719   3.434   2.679   3.385
   96VAL     HB  720   3.521   2.701   3.341
   96VAL    CG1  721   3.376   2.552   3.322
   96VAL   HG11  722   3.357   2.568   3.225
   96VAL   HG12  723   3.442   2.477   3.331
   96VAL   HG13  724   3.291   2.528   3.369
   96VAL    CG2  725   3.334   2.792   3.363
   96VAL   HG21  726   3.315   2.802   3.265
   96VAL   HG22  727   3.249   2.771   3.412
   96VAL   HG23  728   3.372   2.878   3.398
   96VAL      C  729   3.543   2.532   3.558
   96VAL      O  730   3.491   2.438   3.618
   97CYS      N  731   3.669   2.526   3.515
   97CYS     HN  732   3.710   2.608   3.473
   97CYS     CA  733   3.751   2.406   3.528
   97CYS     HA  734   3.698   2.332   3.485
   97CYS     CB  735   3.883   2.426   3.452
   97CYS    HB1  736   3.917   2.515   3.483
   97CYS    HB2  737   3.943   2.354   3.487
   97CYS     SG  738   3.865   2.419   3.272
   97CYS      C  739   3.774   2.367   3.674
   97CYS      O  740   3.762   2.250   3.708
   98ARG      N  741   3.799   2.465   3.762
   98ARG     HN  742   3.807   2.559   3.728
   98ARG     CA  743   3.815   2.441   3.906
   98ARG     HA  744   3.879   2.365   3.916
   98ARG     CB  745   3.872   2.567   3.970
   98ARG    HB1  746   3.959   2.590   3.925
   98ARG    HB2  747   3.807   2.642   3.956
   98ARG     CG  748   3.897   2.551   4.120
   98ARG    HG1  749   3.809   2.545   4.168
   98ARG    HG2  750   3.949   2.468   4.136
   98ARG     CD  751   3.975   2.671   4.175
   98ARG    HD1  752   3.998   2.655   4.271
   98ARG    HD2  753   4.059   2.683   4.123
   98ARG     NE  754   3.896   2.795   4.166
   98ARG     HE  755   3.805   2.794   4.207
   98ARG     CZ  756   3.934   2.908   4.110
   98ARG    NH1  757   4.052   2.926   4.057
   98ARG   HH11  758   4.119   2.853   4.058
   98ARG   HH12  759   4.075   3.014   4.015
   98ARG    NH2  760   3.854   3.009   4.103
   98ARG   HH21  761   3.762   3.002   4.141
   98ARG   HH22  762   3.884   3.094   4.059
   98ARG      C  763   3.686   2.395   3.973
   98ARG      O  764   3.690   2.304   4.054
   99GLU      N  765   3.572   2.455   3.937
   99GLU     HN  766   3.578   2.532   3.873
   99GLU     CA  767   3.439   2.415   3.985
   99GLU     HA  768   3.445   2.411   4.085
   99GLU     CB  769   3.338   2.522   3.941
   99GLU    HB1  770   3.368   2.611   3.976
   99GLU    HB2  771   3.336   2.525   3.841
   99GLU     CG  772   3.195   2.494   3.993
   99GLU    HG1  773   3.158   2.417   3.942
   99GLU    HG2  774   3.201   2.471   4.090
   99GLU     CD  775   3.101   2.615   3.976
   99GLU    OE1  776   2.994   2.615   4.040
   99GLU    OE2  777   3.137   2.712   3.906
   99GLU      C  778   3.401   2.274   3.937
   99GLU      O  779   3.331   2.201   4.008
  100LEU      N  780   3.454   2.230   3.823
  100LEU     HN  781   3.504   2.296   3.768
  100LEU     CA  782   3.443   2.093   3.772
  100LEU     HA  783   3.355   2.060   3.805
  100LEU     CB  784   3.449   2.099   3.619
  100LEU    HB1  785   3.529   2.152   3.593
  100LEU    HB2  786   3.458   2.005   3.585
  100LEU     CG  787   3.325   2.162   3.553
  100LEU     HG  788   3.305   2.249   3.598
  100LEU    CD1  789   3.356   2.182   3.405
  100LEU   HD11  790   3.277   2.223   3.360
  100LEU   HD12  791   3.436   2.242   3.395
  100LEU   HD13  792   3.376   2.093   3.363
  100LEU    CD2  793   3.203   2.072   3.564
  100LEU   HD21  794   3.124   2.116   3.520
  100LEU   HD22  795   3.221   1.985   3.519
  100LEU   HD23  796   3.182   2.056   3.661
  100LEU      C  797   3.549   1.996   3.830
  100LEU      O  798   3.549   1.878   3.796
  101GLY      N  799   3.639   2.044   3.916
  101GLY     HN  800   3.637   2.142   3.936
  101GLY     CA  801   3.741   1.964   3.984
  101GLY    HA1  802   3.763   2.010   4.070
  101GLY    HA2  803   3.700   1.875   4.003
  101GLY      C  804   3.872   1.942   3.906
  101GLY      O  805   3.955   1.860   3.946
  102TYR      N  806   3.893   2.014   3.796
  102TYR     HN  807   3.817   2.070   3.761
  102TYR     CA  808   4.020   2.018   3.724
  102TYR     HA  809   4.060   1.927   3.736
  102TYR     CB  810   3.996   2.044   3.575
  102TYR    HB1  811   3.952   2.134   3.565
  102TYR    HB2  812   4.085   2.046   3.529
  102TYR     CG  813   3.909   1.941   3.509
  102TYR    CD1  814   3.965   1.818   3.469
  102TYR    HD1  815   4.060   1.797   3.491
  102TYR    CE1  816   3.887   1.724   3.399
  102TYR    HE1  817   3.929   1.639   3.366
  102TYR     CZ  818   3.751   1.751   3.374
  102TYR     OH  819   3.674   1.658   3.312
  102TYR     HH  820   3.581   1.692   3.302
  102TYR    CD2  821   3.773   1.967   3.485
  102TYR    HD2  822   3.733   2.054   3.515
  102TYR    CE2  823   3.693   1.871   3.419
  102TYR    HE2  824   3.596   1.889   3.405
  102TYR      C  825   4.113   2.123   3.783
  102TYR      O  826   4.070   2.224   3.837
  103VAL      N  827   4.244   2.099   3.774
  103VAL     HN  828   4.276   2.018   3.724
  103VAL     CA  829   4.345   2.188   3.834
  103VAL     HA  830   4.318   2.197   3.930
  103VAL     CB  831   4.485   2.126   3.824
  103VAL     HB  832   4.498   2.103   3.728
  103VAL    CG1  833   4.598   2.221   3.867
  103VAL   HG11  834   4.686   2.174   3.858
  103VAL   HG12  835   4.597   2.302   3.808
  103VAL   HG13  836   4.584   2.248   3.962
  103VAL    CG2  837   4.494   2.002   3.915
  103VAL   HG21  838   4.586   1.962   3.907
  103VAL   HG22  839   4.477   2.029   4.009
  103VAL   HG23  840   4.426   1.935   3.886
  103VAL      C  841   4.341   2.328   3.772
  103VAL      O  842   4.356   2.427   3.843
  104GLU      N  843   4.322   2.335   3.641
  104GLU     HN  844   4.301   2.251   3.591
  104GLU     CA  845   4.330   2.460   3.565
  104GLU     HA  846   4.281   2.528   3.621
  104GLU     CB  847   4.478   2.500   3.548
  104GLU    HB1  848   4.481   2.590   3.503
  104GLU    HB2  849   4.520   2.506   3.638
  104GLU     CG  850   4.560   2.402   3.463
  104GLU    HG1  851   4.541   2.309   3.495
  104GLU    HG2  852   4.531   2.410   3.367
  104GLU     CD  853   4.711   2.426   3.470
  104GLU    OE1  854   4.784   2.326   3.445
  104GLU    OE2  855   4.753   2.538   3.506
  104GLU      C  856   4.259   2.449   3.430
  104GLU      O  857   4.239   2.338   3.379
  105ALA      N  858   4.226   2.564   3.371
  105ALA     HN  859   4.223   2.647   3.427
  105ALA     CA  860   4.193   2.575   3.230
  105ALA     HA  861   4.144   2.491   3.204
  105ALA     CB  862   4.102   2.696   3.208
  105ALA    HB1  863   4.079   2.703   3.111
  105ALA    HB2  864   4.018   2.684   3.261
  105ALA    HB3  865   4.149   2.779   3.238
  105ALA      C  866   4.322   2.586   3.148
  105ALA      O  867   4.415   2.655   3.189
  106LYS      N  868   4.327   2.517   3.035
  106LYS     HN  869   4.254   2.451   3.017
  106LYS     CA  870   4.432   2.532   2.934
  106LYS     HA  871   4.514   2.560   2.984
  106LYS     CB  872   4.456   2.399   2.863
  106LYS    HB1  873   4.368   2.360   2.836
  106LYS    HB2  874   4.512   2.415   2.781
  106LYS     CG  875   4.529   2.297   2.952
  106LYS    HG1  876   4.617   2.334   2.981
  106LYS    HG2  877   4.473   2.277   3.032
  106LYS     CD  878   4.551   2.167   2.873
  106LYS    HD1  879   4.464   2.121   2.859
  106LYS    HD2  880   4.592   2.189   2.784
  106LYS     CE  881   4.646   2.073   2.948
  106LYS    HE1  882   4.736   2.115   2.957
  106LYS    HE2  883   4.609   2.054   3.039
  106LYS     NZ  884   4.661   1.944   2.875
  106LYS    HZ1  885   4.722   1.884   2.926
  106LYS    HZ2  886   4.571   1.900   2.867
  106LYS    HZ3  887   4.698   1.962   2.784
  106LYS      C  888   4.396   2.640   2.832
  106LYS      O  889   4.483   2.716   2.790
  107SER      N  890   4.269   2.646   2.793
  107SER     HN  891   4.206   2.578   2.829
  107SER     CA  892   4.216   2.746   2.700
  107SER     HA  893   4.252   2.834   2.730
  107SER     CB  894   4.263   2.717   2.556
  107SER    HB1  895   4.226   2.785   2.492
  107SER    HB2  896   4.362   2.717   2.551
  107SER     OG  897   4.219   2.590   2.512
  107SER    HG1  898   4.251   2.574   2.418
  107SER      C  899   4.062   2.749   2.707
  107SER      O  900   4.000   2.672   2.780
  108TRP      N  901   4.001   2.839   2.631
  108TRP     HN  902   4.059   2.909   2.588
  108TRP     CA  903   3.858   2.845   2.605
  108TRP     HA  904   3.819   2.755   2.627
  108TRP     CB  905   3.793   2.950   2.696
  108TRP    HB1  906   3.694   2.941   2.689
  108TRP    HB2  907   3.822   2.932   2.790
  108TRP     CG  908   3.828   3.091   2.663
  108TRP    CD1  909   3.939   3.158   2.703
  108TRP    HD1  910   4.011   3.121   2.761
  108TRP    NE1  911   3.937   3.285   2.650
  108TRP    HE1  912   4.009   3.353   2.664
  108TRP    CE2  913   3.824   3.308   2.574
  108TRP    CD2  914   3.753   3.184   2.580
  108TRP    CE3  915   3.631   3.177   2.510
  108TRP    HE3  916   3.579   3.092   2.510
  108TRP    CZ3  917   3.581   3.288   2.440
  108TRP    HZ3  918   3.494   3.281   2.392
  108TRP    CZ2  919   3.777   3.419   2.504
  108TRP    HZ2  920   3.830   3.503   2.500
  108TRP    CH2  921   3.653   3.409   2.437
  108TRP    HH2  922   3.616   3.488   2.388
  108TRP      C  923   3.835   2.872   2.456
  108TRP      O  924   3.929   2.905   2.384
  109THR      N  925   3.712   2.852   2.410
  109THR     HN  926   3.641   2.826   2.475
  109THR     CA  927   3.674   2.866   2.269
  109THR     HA  928   3.746   2.923   2.229
  109THR     CB  929   3.673   2.731   2.193
  109THR     HB  930   3.750   2.737   2.130
  109THR    OG1  931   3.555   2.713   2.121
  109THR    HG1  932   3.558   2.625   2.074
  109THR    CG2  933   3.681   2.606   2.280
  109THR   HG21  934   3.680   2.524   2.222
  109THR   HG22  935   3.766   2.607   2.333
  109THR   HG23  936   3.603   2.603   2.342
  109THR      C  937   3.540   2.939   2.257
  109THR      O  938   3.451   2.920   2.340
  110ALA      N  939   3.530   3.021   2.153
  110ALA     HN  940   3.612   3.033   2.097
  110ALA     CA  941   3.411   3.094   2.114
  110ALA     HA  942   3.349   3.098   2.193
  110ALA     CB  943   3.458   3.234   2.072
  110ALA    HB1  944   3.379   3.289   2.044
  110ALA    HB2  945   3.504   3.279   2.149
  110ALA    HB3  946   3.522   3.226   1.995
  110ALA      C  947   3.335   3.021   2.001
  110ALA      O  948   3.374   2.914   1.953
  111SER      N  949   3.226   3.083   1.957
  111SER     HN  950   3.192   3.158   2.012
  111SER     CA  951   3.151   3.051   1.836
  111SER     HA  952   3.071   3.110   1.843
  111SER     CB  953   3.230   3.089   1.710
  111SER    HB1  954   3.312   3.032   1.701
  111SER    HB2  955   3.174   3.081   1.629
  111SER     OG  956   3.274   3.224   1.719
  111SER    HG1  957   3.325   3.247   1.636
  111SER      C  958   3.096   2.908   1.831
  111SER      O  959   3.091   2.846   1.725
  112SER      N  960   3.056   2.854   1.946
  112SER     HN  961   3.068   2.907   2.030
  112SER     CA  962   2.995   2.720   1.957
  112SER     HA  963   2.993   2.702   2.055
  112SER     CB  964   2.853   2.721   1.901
  112SER    HB1  965   2.853   2.732   1.802
  112SER    HB2  966   2.804   2.638   1.925
  112SER     OG  967   2.785   2.830   1.957
  112SER    HG1  968   2.692   2.832   1.922
  112SER      C  969   3.080   2.610   1.894
  112SER      O  970   3.027   2.518   1.831
  113SER      N  971   3.212   2.616   1.913
  113SER     HN  972   3.249   2.688   1.972
  113SER     CA  973   3.306   2.521   1.850
  113SER     HA  974   3.289   2.534   1.753
  113SER     CB  975   3.450   2.554   1.888
  113SER    HB1  976   3.462   2.547   1.988
  113SER    HB2  977   3.513   2.491   1.843
  113SER     OG  978   3.489   2.686   1.852
  113SER    HG1  979   3.584   2.701   1.879
  113SER      C  980   3.281   2.374   1.889
  113SER      O  981   3.319   2.284   1.815
  114TYR      N  982   3.215   2.348   2.002
  114TYR     HN  983   3.193   2.425   2.062
  114TYR     CA  984   3.173   2.213   2.044
  114TYR     HA  985   3.232   2.150   1.994
  114TYR     CB  986   3.198   2.196   2.195
  114TYR    HB1  987   3.150   2.269   2.244
  114TYR    HB2  988   3.163   2.107   2.223
  114TYR     CG  989   3.345   2.204   2.233
  114TYR    CD1  990   3.434   2.106   2.185
  114TYR    HD1  991   3.400   2.033   2.125
  114TYR    CE1  992   3.570   2.110   2.220
  114TYR    HE1  993   3.633   2.040   2.187
  114TYR     CZ  994   3.617   2.214   2.303
  114TYR     OH  995   3.749   2.219   2.334
  114TYR     HH  996   3.766   2.298   2.393
  114TYR    CD2  997   3.392   2.307   2.315
  114TYR    HD2  998   3.329   2.378   2.348
  114TYR    CE2  999   3.528   2.311   2.352
  114TYR    HE2 1000   3.561   2.383   2.413
  114TYR      C 1001   3.029   2.179   2.004
  114TYR      O 1002   2.967   2.086   2.058
  115GLY      N 1003   2.973   2.254   1.910
  115GLY     HN 1004   3.032   2.319   1.862
  115GLY     CA 1005   2.833   2.252   1.869
  115GLY    HA1 1006   2.829   2.276   1.773
  115GLY    HA2 1007   2.800   2.158   1.881
  115GLY      C 1008   2.747   2.348   1.951
  115GLY      O 1009   2.781   2.387   2.063
  116LYS      N 1010   2.630   2.380   1.895
  116LYS     HN 1011   2.610   2.343   1.805
  116LYS     CA 1012   2.529   2.467   1.957
  116LYS     HA 1013   2.578   2.544   1.996
  116LYS     CB 1014   2.430   2.514   1.850
  116LYS    HB1 1015   2.377   2.436   1.818
  116LYS    HB2 1016   2.368   2.581   1.891
  116LYS     CG 1017   2.502   2.579   1.731
  116LYS    HG1 1018   2.573   2.641   1.766
  116LYS    HG2 1019   2.544   2.508   1.676
  116LYS     CD 1020   2.406   2.659   1.644
  116LYS    HD1 1021   2.336   2.599   1.606
  116LYS    HD2 1022   2.363   2.732   1.697
  116LYS     CE 1023   2.489   2.721   1.530
  116LYS    HE1 1024   2.554   2.787   1.568
  116LYS    HE2 1025   2.538   2.649   1.482
  116LYS     NZ 1026   2.403   2.792   1.433
  116LYS    HZ1 1027   2.460   2.830   1.360
  116LYS    HZ2 1028   2.338   2.727   1.393
  116LYS    HZ3 1029   2.353   2.865   1.479
  116LYS      C 1030   2.457   2.394   2.071
  116LYS      O 1031   2.436   2.272   2.063
  117GLY      N 1032   2.422   2.466   2.176
  117GLY     HN 1033   2.462   2.557   2.186
  117GLY     CA 1034   2.330   2.420   2.278
  117GLY    HA1 1035   2.349   2.323   2.295
  117GLY    HA2 1036   2.347   2.473   2.361
  117GLY      C 1037   2.184   2.437   2.236
  117GLY      O 1038   2.152   2.477   2.124
  118GLU      N 1039   2.096   2.402   2.329
  118GLU     HN 1040   2.132   2.361   2.413
  118GLU     CA 1041   1.952   2.420   2.318
  118GLU     HA 1042   1.937   2.483   2.241
  118GLU     CB 1043   1.882   2.285   2.289
  118GLU    HB1 1044   1.905   2.222   2.362
  118GLU    HB2 1045   1.784   2.301   2.287
  118GLU     CG 1046   1.922   2.220   2.155
  118GLU    HG1 1047   1.903   2.284   2.081
  118GLU    HG2 1048   2.020   2.200   2.157
  118GLU     CD 1049   1.847   2.088   2.126
  118GLU    OE1 1050   1.859   2.039   2.012
  118GLU    OE2 1051   1.777   2.037   2.217
  118GLU      C 1052   1.899   2.478   2.450
  118GLU      O 1053   1.953   2.449   2.557
  119GLY      N 1054   1.789   2.554   2.443
  119GLY     HN 1055   1.751   2.574   2.353
  119GLY     CA 1056   1.722   2.609   2.561
  119GLY    HA1 1057   1.624   2.610   2.542
  119GLY    HA2 1058   1.741   2.547   2.637
  119GLY      C 1059   1.769   2.751   2.596
  119GLY      O 1060   1.790   2.831   2.506
  120PRO      N 1061   1.775   2.787   2.726
  120PRO     CD 1062   1.739   2.706   2.841
  120PRO    HD1 1063   1.792   2.621   2.841
  120PRO    HD2 1064   1.642   2.685   2.838
  120PRO     CA 1065   1.817   2.921   2.768
  120PRO     HA 1066   1.778   2.988   2.705
  120PRO     CB 1067   1.765   2.935   2.912
  120PRO    HB1 1068   1.824   2.996   2.965
  120PRO    HB2 1069   1.671   2.968   2.913
  120PRO     CG 1070   1.773   2.791   2.964
  120PRO    HG1 1071   1.865   2.770   2.997
  120PRO    HG2 1072   1.707   2.776   3.037
  120PRO      C 1073   1.969   2.939   2.761
  120PRO      O 1074   2.045   2.845   2.785
  121ILE      N 1075   2.014   3.063   2.738
  121ILE     HN 1076   1.949   3.129   2.700
  121ILE     CA 1077   2.151   3.107   2.765
  121ILE     HA 1078   2.211   3.028   2.766
  121ILE     CB 1079   2.202   3.201   2.654
  121ILE     HB 1080   2.148   3.285   2.655
  121ILE    CG2 1081   2.349   3.240   2.682
  121ILE   HG21 1082   2.382   3.300   2.610
  121ILE   HG22 1083   2.355   3.286   2.770
  121ILE   HG23 1084   2.405   3.157   2.684
  121ILE    CG1 1085   2.184   3.140   2.513
  121ILE   HG11 1086   2.232   3.052   2.510
  121ILE   HG12 1087   2.086   3.124   2.498
  121ILE     CD 1088   2.235   3.226   2.398
  121ILE    HD1 1089   2.220   3.179   2.311
  121ILE    HD2 1090   2.187   3.314   2.398
  121ILE    HD3 1091   2.333   3.242   2.410
  121ILE      C 1092   2.147   3.176   2.902
  121ILE      O 1093   2.078   3.276   2.920
  122TRP      N 1094   2.213   3.117   3.002
  122TRP     HN 1095   2.275   3.042   2.981
  122TRP     CA 1096   2.198   3.160   3.141
  122TRP     HA 1097   2.103   3.192   3.144
  122TRP     CB 1098   2.223   3.042   3.235
  122TRP    HB1 1099   2.301   2.990   3.200
  122TRP    HB2 1100   2.245   3.079   3.326
  122TRP     CG 1101   2.109   2.948   3.252
  122TRP    CD1 1102   2.118   2.813   3.253
  122TRP    HD1 1103   2.202   2.761   3.236
  122TRP    NE1 1104   1.995   2.758   3.282
  122TRP    HE1 1105   1.977   2.660   3.288
  122TRP    CE2 1106   1.900   2.856   3.300
  122TRP    CD2 1107   1.968   2.979   3.278
  122TRP    CE3 1108   1.893   3.098   3.293
  122TRP    HE3 1109   1.938   3.186   3.280
  122TRP    CZ3 1110   1.756   3.094   3.325
  122TRP    HZ3 1111   1.704   3.179   3.329
  122TRP    CZ2 1112   1.767   2.853   3.341
  122TRP    HZ2 1113   1.723   2.766   3.364
  122TRP    CH2 1114   1.693   2.972   3.351
  122TRP    HH2 1115   1.596   2.970   3.377
  122TRP      C 1116   2.285   3.277   3.181
  122TRP      O 1117   2.245   3.355   3.267
  123LEU      N 1118   2.405   3.285   3.125
  123LEU     HN 1119   2.428   3.220   3.052
  123LEU     CA 1120   2.505   3.384   3.162
  123LEU     HA 1121   2.458   3.453   3.216
  123LEU     CB 1122   2.616   3.317   3.247
  123LEU    HB1 1123   2.653   3.241   3.194
  123LEU    HB2 1124   2.688   3.385   3.262
  123LEU     CG 1125   2.570   3.264   3.383
  123LEU     HG 1126   2.489   3.207   3.368
  123LEU    CD1 1127   2.683   3.182   3.447
  123LEU   HD11 1128   2.653   3.148   3.536
  123LEU   HD12 1129   2.706   3.105   3.387
  123LEU   HD13 1130   2.763   3.240   3.459
  123LEU    CD2 1131   2.533   3.377   3.479
  123LEU   HD21 1132   2.504   3.339   3.567
  123LEU   HD22 1133   2.613   3.436   3.493
  123LEU   HD23 1134   2.459   3.431   3.440
  123LEU      C 1135   2.564   3.447   3.037
  123LEU      O 1136   2.588   3.378   2.938
  124ASP      N 1137   2.588   3.577   3.048
  124ASP     HN 1138   2.570   3.620   3.137
  124ASP     CA 1139   2.638   3.664   2.942
  124ASP     HA 1140   2.695   3.609   2.881
  124ASP     CB 1141   2.517   3.720   2.867
  124ASP    HB1 1142   2.451   3.646   2.852
  124ASP    HB2 1143   2.475   3.792   2.922
  124ASP     CG 1144   2.553   3.779   2.731
  124ASP    OD1 1145   2.673   3.773   2.698
  124ASP    OD2 1146   2.455   3.820   2.665
  124ASP      C 1147   2.724   3.777   3.003
  124ASP      O 1148   2.704   3.812   3.120
  125ASN      N 1149   2.820   3.828   2.925
  125ASN     HN 1150   2.820   3.799   2.830
  125ASN     CA 1151   2.924   3.923   2.966
  125ASN     HA 1152   2.994   3.914   2.895
  125ASN     CB 1153   2.873   4.068   2.963
  125ASN    HB1 1154   2.794   4.075   3.023
  125ASN    HB2 1155   2.945   4.129   2.995
  125ASN     CG 1156   2.832   4.112   2.824
  125ASN    OD1 1157   2.726   4.078   2.776
  125ASN    ND2 1158   2.908   4.192   2.755
  125ASN   HD21 1159   2.994   4.226   2.794
  125ASN   HD22 1160   2.881   4.221   2.663
  125ASN      C 1161   2.991   3.884   3.099
  125ASN      O 1162   2.987   3.957   3.199
  126LEU      N 1163   3.048   3.764   3.104
  126LEU     HN 1164   3.053   3.709   3.020
  126LEU     CA 1165   3.103   3.706   3.227
  126LEU     HA 1166   3.039   3.734   3.299
  126LEU     CB 1167   3.109   3.553   3.217
  126LEU    HB1 1168   3.116   3.528   3.120
  126LEU    HB2 1169   3.191   3.521   3.265
  126LEU     CG 1170   2.987   3.483   3.278
  126LEU     HG 1171   2.905   3.530   3.247
  126LEU    CD1 1172   2.992   3.338   3.233
  126LEU   HD11 1173   2.914   3.289   3.271
  126LEU   HD12 1174   2.990   3.333   3.134
  126LEU   HD13 1175   3.077   3.296   3.266
  126LEU    CD2 1176   2.989   3.485   3.431
  126LEU   HD21 1177   2.908   3.438   3.466
  126LEU   HD22 1178   3.071   3.438   3.464
  126LEU   HD23 1179   2.990   3.580   3.463
  126LEU      C 1180   3.241   3.764   3.263
  126LEU      O 1181   3.345   3.725   3.210
  127HSP      N 1182   3.244   3.849   3.366
  127HSP     HN 1183   3.157   3.875   3.408
  127HSP     CA 1184   3.367   3.905   3.421
  127HSP     HA 1185   3.439   3.886   3.354
  127HSP     CB 1186   3.351   4.056   3.437
  127HSP    HB1 1187   3.277   4.073   3.501
  127HSP    HB2 1188   3.436   4.093   3.474
  127HSP    CD2 1189   3.209   4.204   3.285
  127HSP    HD2 1190   3.133   4.217   3.348
  127HSP     CG 1191   3.320   4.128   3.308
  127HSP    NE2 1192   3.223   4.262   3.159
  127HSP    HE2 1193   3.160   4.327   3.117
  127HSP    ND1 1194   3.398   4.133   3.194
  127HSP    HD1 1195   3.484   4.085   3.179
  127HSP    CE1 1196   3.335   4.214   3.106
  127HSP    HE1 1197   3.369   4.235   3.014
  127HSP      C 1198   3.407   3.836   3.552
  127HSP      O 1199   3.358   3.870   3.660
  128CYD      N 1200   3.499   3.740   3.541
  128CYD     HN 1201   3.527   3.712   3.449
  128CYD     CA 1202   3.564   3.673   3.654
  128CYD     HA 1203   3.507   3.695   3.734
  128CYD     CB 1204   3.567   3.521   3.629
  128CYD     Vc 1205   3.567   3.521   3.629
  128CYD    HB1 1206   3.630   3.513   3.552
  128CYD    HB2 1207   3.611   3.486   3.712
  128CYD     SG 1208   3.411   3.435   3.595
  128CYD     Vs 1209   3.411   3.435   3.595
  128CYD    HUD 1210   3.630   3.513   3.552
  128CYD      C 1211   3.707   3.724   3.676
  128CYD      O 1212   3.782   3.746   3.581
  129THR      N 1213   3.751   3.732   3.802
  129THR     HN 1214   3.682   3.724   3.874
  129THR     CA 1215   3.891   3.753   3.842
  129THR     HA 1216   3.924   3.820   3.776
  129THR     CB 1217   3.900   3.804   3.986
  129THR     HB 1218   3.997   3.817   4.008
  129THR    OG1 1219   3.852   3.709   4.078
  129THR    HG1 1220   3.859   3.746   4.171
  129THR    CG2 1221   3.823   3.935   4.008
  129THR   HG21 1222   3.833   3.964   4.103
  129THR   HG22 1223   3.860   4.005   3.948
  129THR   HG23 1224   3.726   3.920   3.987
  129THR      C 1225   3.974   3.625   3.831
  129THR      O 1226   4.097   3.630   3.828
  130GLY      N 1227   3.908   3.508   3.828
  130GLY     HN 1228   3.808   3.512   3.828
  130GLY     CA 1229   3.970   3.376   3.825
  130GLY    HA1 1230   3.915   3.319   3.765
  130GLY    HA2 1231   4.062   3.387   3.787
  130GLY      C 1232   3.980   3.310   3.963
  130GLY      O 1233   4.017   3.193   3.971
  131ASN      N 1234   3.944   3.380   4.071
  131ASN     HN 1235   3.909   3.472   4.056
  131ASN     CA 1236   3.951   3.332   4.210
  131ASN     HA 1237   4.004   3.247   4.206
  131ASN     CB 1238   4.023   3.438   4.294
  131ASN    HB1 1239   3.977   3.526   4.282
  131ASN    HB2 1240   4.018   3.411   4.391
  131ASN     CG 1241   4.168   3.452   4.255
  131ASN    OD1 1242   4.240   3.356   4.236
  131ASN    ND2 1243   4.217   3.573   4.242
  131ASN   HD21 1244   4.158   3.653   4.259
  131ASN   HD22 1245   4.312   3.587   4.216
  131ASN      C 1246   3.815   3.294   4.269
  131ASN      O 1247   3.807   3.247   4.383
  132GLU      N 1248   3.707   3.314   4.194
  132GLU     HN 1249   3.721   3.350   4.101
  132GLU     CA 1250   3.571   3.286   4.236
  132GLU     HA 1251   3.559   3.340   4.320
  132GLU     CB 1252   3.470   3.331   4.129
  132GLU    HB1 1253   3.494   3.286   4.043
  132GLU    HB2 1254   3.379   3.302   4.158
  132GLU     CG 1255   3.466   3.483   4.104
  132GLU    HG1 1256   3.381   3.504   4.058
  132GLU    HG2 1257   3.469   3.528   4.193
  132GLU     CD 1258   3.582   3.538   4.019
  132GLU    OE1 1259   3.596   3.661   4.014
  132GLU    OE2 1260   3.665   3.461   3.965
  132GLU      C 1261   3.550   3.138   4.270
  132GLU      O 1262   3.605   3.048   4.206
  133ALA      N 1263   3.468   3.110   4.371
  133ALA     HN 1264   3.429   3.187   4.422
  133ALA     CA 1265   3.434   2.974   4.412
  133ALA     HA 1266   3.521   2.926   4.422
  133ALA     CB 1267   3.353   2.985   4.541
  133ALA    HB1 1268   3.327   2.893   4.572
  133ALA    HB2 1269   3.408   3.030   4.611
  133ALA    HB3 1270   3.270   3.039   4.525
  133ALA      C 1271   3.349   2.899   4.308
  133ALA      O 1272   3.358   2.777   4.297
  134THR      N 1273   3.265   2.974   4.237
  134THR     HN 1274   3.270   3.073   4.251
  134THR     CA 1275   3.165   2.926   4.142
  134THR     HA 1276   3.201   2.842   4.103
  134THR     CB 1277   3.031   2.895   4.212
  134THR     HB 1278   3.047   2.814   4.270
  134THR    OG1 1279   2.931   2.860   4.120
  134THR    HG1 1280   2.846   2.840   4.169
  134THR    CG2 1281   2.974   3.012   4.294
  134THR   HG21 1282   2.888   2.985   4.336
  134THR   HG22 1283   3.039   3.038   4.365
  134THR   HG23 1284   2.958   3.090   4.233
  134THR      C 1285   3.145   3.031   4.034
  134THR      O 1286   3.159   3.150   4.061
  135LEU      N 1287   3.109   2.988   3.913
  135LEU     HN 1288   3.102   2.889   3.899
  135LEU     CA 1289   3.080   3.075   3.800
  135LEU     HA 1290   3.163   3.129   3.782
  135LEU     CB 1291   3.044   2.986   3.680
  135LEU    HB1 1292   3.111   2.913   3.673
  135LEU    HB2 1293   2.953   2.947   3.696
  135LEU     CG 1294   3.040   3.060   3.545
  135LEU     HG 1295   2.981   3.140   3.553
  135LEU    CD1 1296   3.180   3.108   3.506
  135LEU   HD11 1297   3.176   3.156   3.419
  135LEU   HD12 1298   3.215   3.170   3.577
  135LEU   HD13 1299   3.241   3.029   3.498
  135LEU    CD2 1300   2.985   2.967   3.437
  135LEU   HD21 1301   2.983   3.015   3.350
  135LEU   HD22 1302   3.045   2.886   3.430
  135LEU   HD23 1303   2.893   2.938   3.462
  135LEU      C 1304   2.968   3.176   3.832
  135LEU      O 1305   2.973   3.290   3.788
  136ALA      N 1306   2.872   3.137   3.917
  136ALA     HN 1307   2.875   3.043   3.950
  136ALA     CA 1308   2.764   3.223   3.963
  136ALA     HA 1309   2.721   3.259   3.880
  136ALA     CB 1310   2.669   3.137   4.048
  136ALA    HB1 1311   2.593   3.193   4.081
  136ALA    HB2 1312   2.633   3.062   3.991
  136ALA    HB3 1313   2.719   3.099   4.125
  136ALA      C 1314   2.810   3.345   4.046
  136ALA      O 1315   2.732   3.438   4.067
  137ALA      N 1316   2.933   3.343   4.098
  137ALA     HN 1317   2.989   3.261   4.085
  137ALA     CA 1318   2.989   3.454   4.175
  137ALA     HA 1319   2.911   3.499   4.218
  137ALA     CB 1320   3.083   3.397   4.283
  137ALA    HB1 1321   3.122   3.473   4.336
  137ALA    HB2 1322   3.032   3.337   4.344
  137ALA    HB3 1323   3.157   3.346   4.239
  137ALA      C 1324   3.059   3.558   4.086
  137ALA      O 1325   3.099   3.663   4.137
  138CYD      N 1326   3.074   3.530   3.957
  138CYD     HN 1327   3.050   3.439   3.924
  138CYD     CA 1328   3.126   3.627   3.862
  138CYD     HA 1329   3.201   3.674   3.908
  138CYD     CB 1330   3.178   3.556   3.737
  138CYD     Vc 1331   3.178   3.556   3.737
  138CYD    HB1 1332   3.097   3.514   3.697
  138CYD    HB2 1333   3.210   3.630   3.678
  138CYD     SG 1334   3.307   3.433   3.770
  138CYD     Vs 1335   3.307   3.433   3.770
  138CYD    HUD 1336   3.097   3.514   3.697
  138CYD      C 1337   3.018   3.730   3.825
  138CYD      O 1338   2.898   3.700   3.820
  139THR      N 1339   3.061   3.852   3.798
  139THR     HN 1340   3.158   3.874   3.815
  139THR     CA 1341   2.975   3.958   3.744
  139THR     HA 1342   2.897   3.962   3.807
  139THR     CB 1343   3.045   4.095   3.742
  139THR     HB 1344   3.049   4.127   3.647
  139THR    OG1 1345   3.180   4.089   3.785
  139THR    HG1 1346   3.220   4.180   3.781
  139THR    CG2 1347   2.974   4.192   3.837
  139THR   HG21 1348   3.020   4.280   3.835
  139THR   HG22 1349   2.879   4.203   3.808
  139THR   HG23 1350   2.977   4.155   3.930
  139THR      C 1351   2.927   3.919   3.604
  139THR      O 1352   3.007   3.869   3.525
  140SER      N 1353   2.799   3.941   3.576
  140SER     HN 1354   2.742   3.979   3.648
  140SER     CA 1355   2.733   3.912   3.447
  140SER     HA 1356   2.801   3.929   3.376
  140SER     CB 1357   2.686   3.766   3.442
  140SER    HB1 1358   2.634   3.749   3.358
  140SER    HB2 1359   2.763   3.704   3.448
  140SER     OG 1360   2.600   3.736   3.551
  140SER    HG1 1361   2.571   3.641   3.545
  140SER      C 1362   2.613   4.007   3.429
  140SER      O 1363   2.577   4.078   3.523
  141ASN      N 1364   2.548   4.003   3.313
  141ASN     HN 1365   2.584   3.945   3.240
  141ASN     CA 1366   2.425   4.079   3.286
  141ASN     HA 1367   2.446   4.173   3.313
  141ASN     CB 1368   2.392   4.068   3.136
  141ASN    HB1 1369   2.396   3.972   3.109
  141ASN    HB2 1370   2.300   4.103   3.120
  141ASN     CG 1371   2.489   4.146   3.048
  141ASN    OD1 1372   2.559   4.235   3.094
  141ASN    ND2 1373   2.491   4.114   2.921
  141ASN   HD21 1374   2.431   4.043   2.886
  141ASN   HD22 1375   2.553   4.163   2.859
  141ASN      C 1376   2.304   4.036   3.372
  141ASN      O 1377   2.203   4.106   3.378
  142GLY      N 1378   2.314   3.923   3.442
  142GLY     HN 1379   2.403   3.877   3.441
  142GLY     CA 1380   2.207   3.861   3.520
  142GLY    HA1 1381   2.242   3.843   3.612
  142GLY    HA2 1382   2.132   3.926   3.525
  142GLY      C 1383   2.159   3.730   3.458
  142GLY      O 1384   2.181   3.702   3.340
  143TRP      N 1385   2.091   3.647   3.538
  143TRP     HN 1386   2.070   3.678   3.631
  143TRP     CA 1387   2.046   3.514   3.496
  143TRP     HA 1388   2.128   3.468   3.461
  143TRP     CB 1389   1.989   3.438   3.617
  143TRP    HB1 1390   1.919   3.494   3.660
  143TRP    HB2 1391   1.948   3.352   3.585
  143TRP     CG 1392   2.091   3.405   3.720
  143TRP    CD1 1393   2.119   3.476   3.832
  143TRP    HD1 1394   2.068   3.556   3.863
  143TRP    NE1 1395   2.228   3.421   3.896
  143TRP    HE1 1396   2.267   3.455   3.981
  143TRP    CE2 1397   2.276   3.311   3.828
  143TRP    CD2 1398   2.188   3.296   3.717
  143TRP    CE3 1399   2.214   3.189   3.627
  143TRP    HE3 1400   2.152   3.173   3.551
  143TRP    CZ3 1401   2.325   3.106   3.645
  143TRP    HZ3 1402   2.342   3.031   3.582
  143TRP    CZ2 1403   2.388   3.230   3.846
  143TRP    HZ2 1404   2.448   3.243   3.924
  143TRP    CH2 1405   2.414   3.129   3.752
  143TRP    HH2 1406   2.496   3.072   3.761
  143TRP      C 1407   1.942   3.521   3.383
  143TRP      O 1408   1.833   3.575   3.402
  144GLY      N 1409   1.975   3.462   3.268
  144GLY     HN 1410   2.066   3.420   3.261
  144GLY     CA 1411   1.888   3.457   3.151
  144GLY    HA1 1412   1.925   3.388   3.089
  144GLY    HA2 1413   1.797   3.428   3.183
  144GLY      C 1414   1.874   3.590   3.076
  144GLY      O 1415   1.784   3.603   2.993
  145VAL      N 1416   1.959   3.689   3.107
  145VAL     HN 1417   2.024   3.673   3.181
  145VAL     CA 1418   1.963   3.819   3.038
  145VAL     HA 1419   1.875   3.830   2.991
  145VAL     CB 1420   1.978   3.935   3.139
  145VAL     HB 1421   2.066   3.921   3.185
  145VAL    CG1 1422   1.977   4.071   3.067
  145VAL   HG11 1423   1.987   4.144   3.135
  145VAL   HG12 1424   2.053   4.074   3.002
  145VAL   HG13 1425   1.890   4.082   3.019
  145VAL    CG2 1426   1.864   3.935   3.242
  145VAL   HG21 1427   1.877   4.011   3.306
  145VAL   HG22 1428   1.777   3.946   3.195
  145VAL   HG23 1429   1.864   3.849   3.293
  145VAL      C 1430   2.078   3.817   2.938
  145VAL      O 1431   2.193   3.824   2.978
  146THR      N 1432   2.045   3.806   2.810
  146THR     HN 1433   1.947   3.806   2.786
  146THR     CA 1434   2.142   3.795   2.701
  146THR     HA 1435   2.218   3.854   2.726
  146THR     CB 1436   2.189   3.649   2.687
  146THR     HB 1437   2.235   3.624   2.772
  146THR    OG1 1438   2.287   3.635   2.588
  146THR    HG1 1439   2.315   3.539   2.581
  146THR    CG2 1440   2.074   3.551   2.657
  146THR   HG21 1441   2.111   3.458   2.650
  146THR   HG22 1442   2.007   3.554   2.731
  146THR   HG23 1443   2.030   3.576   2.571
  146THR      C 1444   2.084   3.845   2.569
  146THR      O 1445   1.962   3.838   2.548
  147ASP      N 1446   2.169   3.894   2.480
  147ASP     HN 1447   2.261   3.915   2.512
  147ASP     CA 1448   2.138   3.921   2.339
  147ASP     HA 1449   2.040   3.903   2.331
  147ASP     CB 1450   2.164   4.069   2.305
  147ASP    HB1 1451   2.138   4.083   2.210
  147ASP    HB2 1452   2.106   4.124   2.364
  147ASP     CG 1453   2.308   4.117   2.322
  147ASP    OD1 1454   2.379   4.057   2.405
  147ASP    OD2 1455   2.338   4.221   2.260
  147ASP      C 1456   2.207   3.823   2.242
  147ASP      O 1457   2.182   3.829   2.121
  148CYS      N 1458   2.281   3.726   2.296
  148CYS     HN 1459   2.293   3.726   2.395
  148CYS     CA 1460   2.347   3.620   2.220
  148CYS     HA 1461   2.390   3.669   2.144
  148CYS     CB 1462   2.451   3.551   2.309
  148CYS    HB1 1463   2.397   3.505   2.380
  148CYS    HB2 1464   2.492   3.482   2.249
  148CYS     SG 1465   2.575   3.661   2.380
  148CYS      C 1466   2.250   3.516   2.163
  148CYS      O 1467   2.136   3.496   2.207
  149LYS      N 1468   2.299   3.442   2.064
  149LYS     HN 1469   2.385   3.472   2.023
  149LYS     CA 1470   2.237   3.320   2.010
  149LYS     HA 1471   2.147   3.308   2.053
  149LYS     CB 1472   2.221   3.336   1.859
  149LYS    HB1 1473   2.310   3.358   1.819
  149LYS    HB2 1474   2.187   3.250   1.820
  149LYS     CG 1475   2.122   3.448   1.823
  149LYS    HG1 1476   2.030   3.421   1.850
  149LYS    HG2 1477   2.148   3.532   1.872
  149LYS     CD 1478   2.125   3.474   1.673
  149LYS    HD1 1479   2.219   3.492   1.643
  149LYS    HD2 1480   2.089   3.395   1.624
  149LYS     CE 1481   2.038   3.596   1.644
  149LYS    HE1 1482   1.942   3.572   1.651
  149LYS    HE2 1483   2.059   3.669   1.709
  149LYS     NZ 1484   2.063   3.647   1.507
  149LYS    HZ1 1485   2.006   3.727   1.490
  149LYS    HZ2 1486   2.160   3.673   1.499
  149LYS    HZ3 1487   2.042   3.576   1.440
  149LYS      C 1488   2.324   3.199   2.044
  149LYS      O 1489   2.442   3.212   2.069
  150HSP      N 1490   2.271   3.078   2.027
  150HSP     HN 1491   2.174   3.070   2.007
  150HSP     CA 1492   2.352   2.955   2.038
  150HSP     HA 1493   2.399   2.967   2.126
  150HSP     CB 1494   2.260   2.832   2.039
  150HSP    HB1 1495   2.197   2.838   1.962
  150HSP    HB2 1496   2.317   2.750   2.030
  150HSP    CD2 1497   2.047   2.787   2.172
  150HSP    HD2 1498   1.983   2.780   2.095
  150HSP     CG 1499   2.179   2.818   2.164
  150HSP    NE2 1500   2.015   2.769   2.306
  150HSP    HE2 1501   1.926   2.746   2.344
  150HSP    ND1 1502   2.230   2.817   2.291
  150HSP    HD1 1503   2.325   2.834   2.317
  150HSP    CE1 1504   2.129   2.789   2.375
  150HSP    HE1 1505   2.137   2.784   2.475
  150HSP      C 1506   2.459   2.939   1.929
  150HSP      O 1507   2.512   2.830   1.910
  151THR      N 1508   2.487   3.041   1.848
  151THR     HN 1509   2.420   3.115   1.840
  151THR     CA 1510   2.612   3.050   1.771
  151THR     HA 1511   2.628   2.956   1.742
  151THR     CB 1512   2.595   3.143   1.650
  151THR     HB 1513   2.686   3.177   1.624
  151THR    OG1 1514   2.517   3.256   1.679
  151THR    HG1 1515   2.509   3.314   1.598
  151THR    CG2 1516   2.521   3.070   1.538
  151THR   HG21 1517   2.510   3.131   1.459
  151THR   HG22 1518   2.572   2.989   1.511
  151THR   HG23 1519   2.430   3.043   1.571
  151THR      C 1520   2.728   3.099   1.855
  151THR      O 1521   2.841   3.076   1.815
  152GLU      N 1522   2.701   3.158   1.971
  152GLU     HN 1523   2.605   3.156   1.999
  152GLU     CA 1524   2.794   3.224   2.063
  152GLU     HA 1525   2.886   3.224   2.022
  152GLU     CB 1526   2.744   3.368   2.082
  152GLU    HB1 1527   2.648   3.366   2.108
  152GLU    HB2 1528   2.797   3.412   2.155
  152GLU     CG 1529   2.760   3.451   1.953
  152GLU    HG1 1530   2.851   3.491   1.952
  152GLU    HG2 1531   2.750   3.389   1.875
  152GLU     CD 1532   2.658   3.564   1.939
  152GLU    OE1 1533   2.698   3.672   1.893
  152GLU    OE2 1534   2.535   3.532   1.943
  152GLU      C 1535   2.806   3.146   2.195
  152GLU      O 1536   2.846   3.199   2.298
  153ASP      N 1537   2.770   3.017   2.197
  153ASP     HN 1538   2.729   2.976   2.116
  153ASP     CA 1539   2.791   2.935   2.317
  153ASP     HA 1540   2.751   2.990   2.390
  153ASP     CB 1541   2.718   2.801   2.309
  153ASP    HB1 1542   2.748   2.755   2.225
  153ASP    HB2 1543   2.746   2.747   2.388
  153ASP     CG 1544   2.566   2.808   2.308
  153ASP    OD1 1545   2.503   2.897   2.369
  153ASP    OD2 1546   2.506   2.712   2.255
  153ASP      C 1547   2.940   2.910   2.339
  153ASP      O 1548   3.012   2.862   2.251
  154VAL      N 1549   2.986   2.934   2.462
  154VAL     HN 1550   2.920   2.963   2.532
  154VAL     CA 1551   3.126   2.919   2.500
  154VAL     HA 1552   3.177   2.945   2.418
  154VAL     CB 1553   3.160   3.015   2.615
  154VAL     HB 1554   3.111   3.100   2.596
  154VAL    CG1 1555   3.114   2.963   2.752
  154VAL   HG11 1556   3.139   3.029   2.822
  154VAL   HG12 1557   3.015   2.951   2.751
  154VAL   HG13 1558   3.159   2.876   2.771
  154VAL    CG2 1559   3.310   3.042   2.620
  154VAL   HG21 1560   3.330   3.104   2.695
  154VAL   HG22 1561   3.359   2.956   2.634
  154VAL   HG23 1562   3.339   3.083   2.534
  154VAL      C 1563   3.166   2.774   2.530
  154VAL      O 1564   3.090   2.695   2.588
  155GLY      N 1565   3.289   2.739   2.495
  155GLY     HN 1566   3.341   2.804   2.439
  155GLY     CA 1567   3.355   2.614   2.530
  155GLY    HA1 1568   3.289   2.558   2.580
  155GLY    HA2 1569   3.380   2.568   2.445
  155GLY      C 1570   3.480   2.634   2.616
  155GLY      O 1571   3.545   2.737   2.609
  156VAL      N 1572   3.517   2.532   2.694
  156VAL     HN 1573   3.458   2.452   2.700
  156VAL     CA 1574   3.643   2.533   2.772
  156VAL     HA 1575   3.693   2.610   2.732
  156VAL     CB 1576   3.622   2.560   2.922
  156VAL     HB 1577   3.713   2.558   2.964
  156VAL    CG1 1578   3.559   2.697   2.947
  156VAL   HG11 1579   3.547   2.711   3.046
  156VAL   HG12 1580   3.619   2.768   2.911
  156VAL   HG13 1581   3.470   2.702   2.902
  156VAL    CG2 1582   3.537   2.451   2.989
  156VAL   HG21 1583   3.527   2.473   3.086
  156VAL   HG22 1584   3.447   2.447   2.946
  156VAL   HG23 1585   3.583   2.363   2.980
  156VAL      C 1586   3.723   2.405   2.751
  156VAL      O 1587   3.667   2.298   2.731
  157VAL      N 1588   3.855   2.419   2.764
  157VAL     HN 1589   3.892   2.511   2.772
  157VAL     CA 1590   3.951   2.307   2.767
  157VAL     HA 1591   3.898   2.224   2.752
  157VAL     CB 1592   4.056   2.320   2.655
  157VAL     HB 1593   4.106   2.405   2.673
  157VAL    CG1 1594   4.151   2.199   2.655
  157VAL   HG11 1595   4.218   2.210   2.581
  157VAL   HG12 1596   4.198   2.194   2.742
  157VAL   HG13 1597   4.098   2.116   2.640
  157VAL    CG2 1598   3.992   2.328   2.517
  157VAL   HG21 1599   4.063   2.336   2.447
  157VAL   HG22 1600   3.938   2.245   2.500
  157VAL   HG23 1601   3.932   2.408   2.512
  157VAL      C 1602   4.019   2.306   2.903
  157VAL      O 1603   4.098   2.396   2.935
  158CYS      N 1604   3.991   2.205   2.984
  158CYS     HN 1605   3.923   2.137   2.955
  158CYS     CA 1606   4.055   2.187   3.113
  158CYS     HA 1607   4.083   2.279   3.142
  158CYS     CB 1608   3.955   2.132   3.215
  158CYS    HB1 1609   3.937   2.039   3.183
  158CYS    HB2 1610   4.007   2.128   3.301
  158CYS     SG 1611   3.802   2.229   3.232
  158CYS      C 1612   4.182   2.103   3.103
  158CYS      O 1613   4.205   2.029   3.007
  159SER      N 1614   4.269   2.112   3.204
  159SER     HN 1615   4.259   2.185   3.270
  159SER     CA 1616   4.378   2.016   3.217
  159SER     HA 1617   4.421   2.011   3.127
  159SER     CB 1618   4.483   2.064   3.317
  159SER    HB1 1619   4.563   2.005   3.314
  159SER    HB2 1620   4.510   2.158   3.296
  159SER     OG 1621   4.436   2.064   3.450
  159SER    HG1 1622   4.509   2.097   3.511
  159SER      C 1623   4.323   1.877   3.253
  159SER      O 1624   4.223   1.864   3.322
  160ASP      N 1625   4.392   1.771   3.211
  160ASP     HN 1626   4.472   1.785   3.152
  160ASP     CA 1627   4.354   1.634   3.249
  160ASP     HA 1628   4.255   1.628   3.236
  160ASP     CB 1629   4.426   1.534   3.157
  160ASP    HB1 1630   4.525   1.541   3.172
  160ASP    HB2 1631   4.395   1.442   3.179
  160ASP     CG 1632   4.396   1.563   3.010
  160ASP    OD1 1633   4.276   1.568   2.975
  160ASP    OD2 1634   4.494   1.587   2.935
  160ASP      C 1635   4.384   1.605   3.398
  160ASP      O 1636   4.343   1.502   3.452
  161LYS      N 1637   4.455   1.695   3.466
  161LYS     HN 1638   4.488   1.776   3.416
  161LYS     CA 1639   4.489   1.684   3.607
  161LYS     HA 1640   4.510   1.587   3.622
  161LYS     CB 1641   4.612   1.768   3.643
  161LYS    HB1 1642   4.596   1.862   3.612
  161LYS    HB2 1643   4.624   1.767   3.742
  161LYS     CG 1644   4.741   1.716   3.578
  161LYS    HG1 1645   4.759   1.623   3.608
  161LYS    HG2 1646   4.731   1.718   3.479
  161LYS     CD 1647   4.859   1.806   3.619
  161LYS    HD1 1648   4.839   1.900   3.593
  161LYS    HD2 1649   4.872   1.800   3.718
  161LYS     CE 1650   4.989   1.761   3.549
  161LYS    HE1 1651   5.018   1.673   3.586
  161LYS    HE2 1652   4.973   1.753   3.451
  161LYS     NZ 1653   5.098   1.859   3.571
  161LYS    HZ1 1654   5.181   1.828   3.525
  161LYS    HZ2 1655   5.071   1.948   3.535
  161LYS    HZ3 1656   5.116   1.868   3.670
  161LYS      C 1657   4.370   1.724   3.693
  161LYS      O 1658   4.310   1.831   3.676
  162ARG      N 1659   4.339   1.641   3.792
  162ARG     HN 1660   4.394   1.558   3.801
  162ARG     CA 1661   4.232   1.663   3.889
  162ARG     HA 1662   4.168   1.728   3.848
  162ARG     CB 1663   4.161   1.530   3.917
  162ARG    HB1 1664   4.228   1.464   3.952
  162ARG    HB2 1665   4.090   1.545   3.986
  162ARG     CG 1666   4.097   1.474   3.790
  162ARG    HG1 1667   4.165   1.475   3.716
  162ARG    HG2 1668   4.068   1.379   3.807
  162ARG     CD 1669   3.976   1.557   3.748
  162ARG    HD1 1670   3.973   1.643   3.799
  162ARG    HD2 1671   3.979   1.577   3.650
  162ARG     NE 1672   3.855   1.480   3.777
  162ARG     HE 1673   3.846   1.439   3.868
  162ARG     CZ 1674   3.759   1.462   3.691
  162ARG    NH1 1675   3.733   1.546   3.596
  162ARG   HH11 1676   3.787   1.629   3.586
  162ARG   HH12 1677   3.658   1.527   3.532
  162ARG    NH2 1678   3.689   1.353   3.700
  162ARG   HH21 1679   3.708   1.286   3.772
  162ARG   HH22 1680   3.614   1.337   3.635
  162ARG      C 1681   4.286   1.725   4.017
  162ARG      O 1682   4.397   1.693   4.058
  163ILE      N 1683   4.206   1.810   4.080
  163ILE     HN 1684   4.120   1.837   4.035
  163ILE     CA 1685   4.237   1.866   4.211
  163ILE     HA 1686   4.329   1.905   4.206
  163ILE     CB 1687   4.140   1.981   4.246
  163ILE     HB 1688   4.046   1.947   4.239
  163ILE    CG2 1689   4.164   2.029   4.391
  163ILE   HG21 1690   4.100   2.103   4.412
  163ILE   HG22 1691   4.148   1.952   4.454
  163ILE   HG23 1692   4.258   2.061   4.400
  163ILE    CG1 1693   4.159   2.098   4.148
  163ILE   HG11 1694   4.249   2.138   4.164
  163ILE   HG12 1695   4.156   2.062   4.055
  163ILE     CD 1696   4.054   2.208   4.161
  163ILE    HD1 1697   4.073   2.280   4.094
  163ILE    HD2 1698   3.963   2.170   4.144
  163ILE    HD3 1699   4.057   2.246   4.253
  163ILE      C 1700   4.232   1.752   4.314
  163ILE      O 1701   4.127   1.691   4.332
  164PRO      N 1702   4.344   1.721   4.382
  164PRO     CD 1703   4.478   1.774   4.362
  164PRO    HD1 1704   4.489   1.859   4.413
  164PRO    HD2 1705   4.494   1.791   4.265
  164PRO     CA 1706   4.344   1.618   4.484
  164PRO     HA 1707   4.311   1.532   4.445
  164PRO     CB 1708   4.490   1.607   4.531
  164PRO    HB1 1709   4.504   1.660   4.615
  164PRO    HB2 1710   4.515   1.511   4.548
  164PRO     CG 1711   4.570   1.665   4.415
  164PRO    HG1 1712   4.657   1.703   4.447
  164PRO    HG2 1713   4.588   1.596   4.345
  164PRO      C 1714   4.249   1.654   4.599
  164PRO      O 1715   4.258   1.763   4.655
  165GLY      N 1716   4.162   1.562   4.639
  165GLY     HN 1717   4.161   1.473   4.592
  165GLY     CA 1718   4.068   1.584   4.748
  165GLY    HA1 1719   4.044   1.494   4.784
  165GLY    HA2 1720   4.117   1.636   4.818
  165GLY      C 1721   3.939   1.659   4.713
  165GLY    OT1 1722   3.862   1.690   4.804
  165GLY    OT2 1723   3.850   1.680   4.813
  166SOL     OW 1724   0.230   0.628   0.113
  166SOL    HW1 1725   0.137   0.626   0.150
  166SOL    HW2 1726   0.231   0.589   0.021
  167SOL     OW 1727   0.225   0.275   0.996
  167SOL    HW1 1728   0.260   0.258   1.088
  167SOL    HW2 1729   0.137   0.230   0.984
  168SOL     OW 1730   0.019   0.368   0.647
  168SOL    HW1 1731  -0.063   0.411   0.686
  168SOL    HW2 1732  -0.009   0.295   0.584
  169SOL     OW 1733   0.569   1.275   1.165
  169SOL    HW1 1734   0.476   1.268   1.128
  169SOL    HW2 1735   0.580   1.364   1.209
  170SOL     OW 1736   1.555   1.511   0.703
  170SOL    HW1 1737   1.498   1.495   0.784
  170SOL    HW2 1738   1.496   1.521   0.623
  171SOL     OW 1739   1.135   0.703   0.717
  171SOL    HW1 1740   1.192   0.781   0.692
  171SOL    HW2 1741   1.075   0.729   0.793
  172SOL     OW 1742   1.755   0.607   0.231
  172SOL    HW1 1743   1.743   0.594   0.132
  172SOL    HW2 1744   1.725   0.526   0.280
  173SOL     OW 1745   0.768   1.144   1.023
  173SOL    HW1 1746   0.690   1.161   1.083
  173SOL    HW2 1747   0.802   1.231   0.987
  174SOL     OW 1748   0.850   0.798   1.823
  174SOL    HW1 1749   0.846   0.874   1.888
  174SOL    HW2 1750   0.872   0.834   1.732
  175SOL     OW 1751   0.685   1.012   0.665
  175SOL    HW1 1752   0.754   0.996   0.735
  175SOL    HW2 1753   0.612   1.069   0.703
  176SOL     OW 1754   0.686   1.161   1.803
  176SOL    HW1 1755   0.746   1.240   1.817
  176SOL    HW2 1756   0.600   1.192   1.762
  177SOL     OW 1757   0.335   1.435   1.061
  177SOL    HW1 1758   0.257   1.404   1.008
  177SOL    HW2 1759   0.393   1.493   1.004
  178SOL     OW 1760   1.460   1.505   1.339
  178SOL    HW1 1761   1.484   1.599   1.365
  178SOL    HW2 1762   1.444   1.451   1.421
  179SOL     OW 1763   0.438   0.392   1.499
  179SOL    HW1 1764   0.520   0.336   1.508
  179SOL    HW2 1765   0.357   0.334   1.503
  180SOL     OW 1766   1.603   0.447   0.737
  180SOL    HW1 1767   1.529   0.493   0.687
  180SOL    HW2 1768   1.654   0.515   0.790
  181SOL     OW 1769   0.231   1.713   0.483
  181SOL    HW1 1770   0.265   1.790   0.537
  181SOL    HW2 1771   0.275   1.713   0.393
  182SOL     OW 1772   1.127   1.341   1.690
  182SOL    HW1 1773   1.174   1.341   1.778
  182SOL    HW2 1774   1.079   1.254   1.679
  183SOL     OW 1775   0.230   1.434   0.538
  183SOL    HW1 1776   0.204   1.530   0.538
  183SOL    HW2 1777   0.159   1.380   0.583
  184SOL     OW 1778   0.240   1.091   0.886
  184SOL    HW1 1779   0.254   1.007   0.938
  184SOL    HW2 1780   0.185   1.155   0.941
  185SOL     OW 1781   0.620   1.786   1.439
  185SOL    HW1 1782   0.528   1.769   1.474
  185SOL    HW2 1783   0.648   1.878   1.465
  186SOL     OW 1784   0.606   0.964   0.123
  186SOL    HW1 1785   0.613   1.048   0.069
  186SOL    HW2 1786   0.652   0.977   0.211
  187SOL     OW 1787   1.594   0.114   1.480
  187SOL    HW1 1788   1.576   0.181   1.408
  187SOL    HW2 1789   1.591   0.160   1.569
  188SOL     OW 1790   0.122   0.643   0.563
  188SOL    HW1 1791   0.077   0.555   0.580
  188SOL    HW2 1792   0.121   0.697   0.647
  189SOL     OW 1793   1.842   1.767   0.359
  189SOL    HW1 1794   1.896   1.738   0.439
  189SOL    HW2 1795   1.872   1.857   0.330
  190SOL     OW 1796   0.027   1.596   0.117
  190SOL    HW1 1797   0.008   1.500   0.138
  190SOL    HW2 1798  -0.006   1.654   0.192
  191SOL     OW 1799   1.689   0.922   0.612
  191SOL    HW1 1800   1.784   0.893   0.620
  191SOL    HW2 1801   1.681   0.987   0.537
  192SOL     OW 1802   1.641   1.108   0.432
  192SOL    HW1 1803   1.727   1.110   0.380
  192SOL    HW2 1804   1.655   1.155   0.520
  193SOL     OW 1805   0.113   0.737   1.597
  193SOL    HW1 1806   0.201   0.724   1.642
  193SOL    HW2 1807   0.100   0.834   1.575
  194SOL     OW 1808   0.613   1.365   0.726
  194SOL    HW1 1809   0.564   1.278   0.735
  194SOL    HW2 1810   0.590   1.408   0.639
  195SOL     OW 1811   1.293   1.228   1.423
  195SOL    HW1 1812   1.330   1.155   1.365
  195SOL    HW2 1813   1.345   1.233   1.508
  196SOL     OW 1814   0.809   0.004   0.502
  196SOL    HW1 1815   0.849   0.095   0.493
  196SOL    HW2 1816   0.709   0.012   0.508
  197SOL     OW 1817   0.197   0.976   1.264
  197SOL    HW1 1818   0.286   0.931   1.250
  197SOL    HW2 1819   0.124   0.911   1.245
  198SOL     OW 1820   1.525   0.999   0.190
  198SOL    HW1 1821   1.462   0.923   0.203
  198SOL    HW2 1822   1.573   1.017   0.276
  199SOL     OW 1823   1.187   1.792   1.616
  199SOL    HW1 1824   1.211   1.852   1.540
  199SOL    HW2 1825   1.194   1.697   1.586
  200SOL     OW 1826   0.317   0.251   1.801
  200SOL    HW1 1827   0.388   0.322   1.807
  200SOL    HW2 1828   0.229   0.290   1.829
  201SOL     OW 1829   1.466   1.417   0.953
  201SOL    HW1 1830   1.407   1.423   1.033
  201SOL    HW2 1831   1.451   1.329   0.907
  202SOL     OW 1832   1.667   1.714   0.572
  202SOL    HW1 1833   1.626   1.691   0.484
  202SOL    HW2 1834   1.649   1.640   0.637
  203SOL     OW 1835   0.598   0.729   0.270
  203SOL    HW1 1836   0.622   0.798   0.202
  203SOL    HW2 1837   0.520   0.762   0.324
  204SOL     OW 1838   1.281   0.345   0.944
  204SOL    HW1 1839   1.195   0.295   0.931
  204SOL    HW2 1840   1.343   0.291   1.000
  205SOL     OW 1841   1.576   1.662   0.307
  205SOL    HW1 1842   1.665   1.708   0.310
  205SOL    HW2 1843   1.555   1.638   0.212
  206SOL     OW 1844   0.807   0.605   1.465
  206SOL    HW1 1845   0.760   0.602   1.554
  206SOL    HW2 1846   0.756   0.550   1.399
  207SOL     OW 1847   1.394   0.469   1.674
  207SOL    HW1 1848   1.374   0.512   1.762
  207SOL    HW2 1849   1.472   0.407   1.683
  208SOL     OW 1850   0.973   0.890   1.572
  208SOL    HW1 1851   1.019   0.806   1.543
  208SOL    HW2 1852   0.917   0.924   1.497
  209SOL     OW 1853   0.991   0.410   1.242
  209SOL    HW1 1854   0.914   0.444   1.296
  209SOL    HW2 1855   0.957   0.359   1.163
  210SOL     OW 1856   1.041   0.701   0.429
  210SOL    HW1 1857   1.067   0.697   0.525
  210SOL    HW2 1858   0.956   0.650   0.415
  211SOL     OW 1859   0.076   0.811   0.789
  211SOL    HW1 1860   0.175   0.799   0.798
  211SOL    HW2 1861   0.052   0.906   0.810
  212SOL     OW 1862   0.130   1.821   1.571
  212SOL    HW1 1863   0.120   1.806   1.670
  212SOL    HW2 1864   0.044   1.857   1.535
  213SOL     OW 1865   0.865   0.348   0.195
  213SOL    HW1 1866   0.924   0.411   0.146
  213SOL    HW2 1867   0.884   0.254   0.166
  214SOL     OW 1868   1.719   0.585   1.831
  214SOL    HW1 1869   1.693   0.674   1.795
  214SOL    HW2 1870   1.717   0.517   1.758
  215SOL     OW 1871   1.362   1.144   0.545
  215SOL    HW1 1872   1.445   1.115   0.497
  215SOL    HW2 1873   1.313   1.211   0.489
  216SOL     OW 1874   0.550   0.196   0.885
  216SOL    HW1 1875   0.545   0.191   0.985
  216SOL    HW2 1876   0.552   0.292   0.856
  217SOL     OW 1877   1.008   1.456   0.477
  217SOL    HW1 1878   0.962   1.528   0.425
  217SOL    HW2 1879   1.004   1.476   0.575
  218SOL     OW 1880   0.351   1.801   0.853
  218SOL    HW1 1881   0.401   1.715   0.859
  218SOL    HW2 1882   0.416   1.878   0.850
  219SOL     OW 1883   1.795   1.066   0.873
  219SOL    HW1 1884   1.733   1.051   0.797
  219SOL    HW2 1885   1.743   1.077   0.958
  220SOL     OW 1886   1.227   1.550   1.506
  220SOL    HW1 1887   1.233   1.473   1.570
  220SOL    HW2 1888   1.175   1.524   1.426
  221SOL     OW 1889   0.321   0.943   0.242
  221SOL    HW1 1890   0.403   0.982   0.200
  221SOL    HW2 1891   0.294   0.861   0.193
  222SOL     OW 1892   1.458   0.735   0.728
  222SOL    HW1 1893   1.453   0.670   0.803
  222SOL    HW2 1894   1.538   0.794   0.741
  223SOL     OW 1895   0.461   1.266   1.727
  223SOL    HW1 1896   0.411   1.267   1.641
  223SOL    HW2 1897   0.398   1.248   1.803
  224SOL     OW 1898   1.111   1.776   0.237
  224SOL    HW1 1899   1.051   1.714   0.287
  224SOL    HW2 1900   1.142   1.732   0.152
  225SOL     OW 1901   0.202   0.285   1.498
  225SOL    HW1 1902   0.122   0.345   1.485
  225SOL    HW2 1903   0.192   0.236   1.584
  226SOL     OW 1904   1.632   1.377   0.081
  226SOL    HW1 1905   1.600   1.471   0.071
  226SOL    HW2 1906   1.556   1.314   0.069
  227SOL     OW 1907   0.464   1.743   0.323
  227SOL    HW1 1908   0.497   1.782   0.409
  227SOL    HW2 1909   0.540   1.736   0.258
  228SOL     OW 1910   1.400   0.107   0.426
  228SOL    HW1 1911   1.376   0.070   0.336
  228SOL    HW2 1912   1.499   0.123   0.430
  229SOL     OW 1913   0.249   1.785   1.241
  229SOL    HW1 1914   0.306   1.720   1.291
  229SOL    HW2 1915   0.233   1.752   1.148
  230SOL     OW 1916   0.940   1.698   0.904
  230SOL    HW1 1917   1.020   1.641   0.925
  230SOL    HW2 1918   0.891   1.658   0.827
  231SOL     OW 1919   0.382   0.700   0.480
  231SOL    HW1 1920   0.427   0.610   0.477
  231SOL    HW2 1921   0.288   0.689   0.513
  232SOL     OW 1922   1.547   0.222   1.729
  232SOL    HW1 1923   1.542   0.259   1.821
  232SOL    HW2 1924   1.475   0.153   1.717
  233SOL     OW 1925   0.614   0.122   0.117
  233SOL    HW1 1926   0.712   0.100   0.124
  233SOL    HW2 1927   0.583   0.105   0.024
  234SOL     OW 1928   0.781   0.264   1.749
  234SOL    HW1 1929   0.848   0.203   1.792
  234SOL    HW2 1930   0.708   0.283   1.814
  235SOL     OW 1931   0.888   1.514   1.195
  235SOL    HW1 1932   0.865   1.489   1.101
  235SOL    HW2 1933   0.949   1.445   1.234
  236SOL     OW 1934   1.351   0.590   1.433
  236SOL    HW1 1935   1.379   0.547   1.518
  236SOL    HW2 1936   1.376   0.686   1.434
  237SOL     OW 1937   0.803   1.402   0.924
  237SOL    HW1 1938   0.893   1.416   0.882
  237SOL    HW2 1939   0.732   1.404   0.853
  238SOL     OW 1940   0.922   0.503   0.899
  238SOL    HW1 1941   0.897   0.494   0.803
  238SOL    HW2 1942   0.970   0.421   0.930
  239SOL     OW 1943   0.539   0.064   0.512
  239SOL    HW1 1944   0.458   0.065   0.570
  239SOL    HW2 1945   0.542   0.147   0.457
  240SOL     OW 1946   1.434   1.188   0.041
  240SOL    HW1 1947   1.466   1.112   0.098
  240SOL    HW2 1948   1.342   1.215   0.071
  241SOL     OW 1949   0.297   0.035   0.171
  241SOL    HW1 1950   0.346   0.119   0.150
  241SOL    HW2 1951   0.359  -0.030   0.216
  242SOL     OW 1952   0.935   0.236   0.480
  242SOL    HW1 1953   0.887   0.277   0.402
  242SOL    HW2 1954   1.034   0.234   0.461
  243SOL     OW 1955   1.076   0.683   1.464
  243SOL    HW1 1956   0.996   0.622   1.467
  243SOL    HW2 1957   1.157   0.630   1.440
  244SOL     OW 1958   1.227   1.570   0.793
  244SOL    HW1 1959   1.248   1.644   0.728
  244SOL    HW2 1960   1.295   1.570   0.866
  245SOL     OW 1961   0.459   1.152   0.741
  245SOL    HW1 1962   0.388   1.125   0.806
  245SOL    HW2 1963   0.433   1.124   0.648
  246SOL     OW 1964   1.271   1.797   0.591
  246SOL    HW1 1965   1.315   1.861   0.527
  246SOL    HW2 1966   1.221   1.849   0.661
  247SOL     OW 1967   1.032   0.549   0.016
  247SOL    HW1 1968   0.991   0.631  -0.023
  247SOL    HW2 1969   1.096   0.575   0.089
  248SOL     OW 1970   0.078   0.556   1.386
  248SOL    HW1 1971   0.170   0.555   1.345
  248SOL    HW2 1972   0.072   0.630   1.453
  249SOL     OW 1973   0.561   0.222   1.147
  249SOL    HW1 1974   0.599   0.138   1.184
  249SOL    HW2 1975   0.473   0.241   1.191
  250SOL     OW 1976   0.866   0.454   0.642
  250SOL    HW1 1977   0.834   0.526   0.580
  250SOL    HW2 1978   0.890   0.373   0.589
  251SOL     OW 1979   1.017   0.039   0.753
  251SOL    HW1 1980   0.945   0.044   0.684
  251SOL    HW2 1981   0.993  -0.030   0.822
  252SOL     OW 1982   1.429   1.173   0.867
  252SOL    HW1 1983   1.374   1.089   0.860
  252SOL    HW2 1984   1.455   1.202   0.775
  253SOL     OW 1985   1.466   0.590   0.992
  253SOL    HW1 1986   1.436   0.495   0.999
  253SOL    HW2 1987   1.539   0.606   1.058
  254SOL     OW 1988   1.857   0.833   0.377
  254SOL    HW1 1989   1.899   0.769   0.441
  254SOL    HW2 1990   1.819   0.782   0.299
  255SOL     OW 1991   0.488   1.385   0.174
  255SOL    HW1 1992   0.401   1.370   0.221
  255SOL    HW2 1993   0.471   1.411   0.079
  256SOL     OW 1994   1.664   1.280   0.657
  256SOL    HW1 1995   1.763   1.288   0.671
  256SOL    HW2 1996   1.619   1.364   0.688
  257SOL     OW 1997   1.390   0.575   0.078
  257SOL    HW1 1998   1.336   0.554   0.159
  257SOL    HW2 1999   1.481   0.534   0.087
  258SOL     OW 2000   0.527   0.256   0.328
  258SOL    HW1 2001   0.554   0.197   0.253
  258SOL    HW2 2002   0.527   0.351   0.297
  259SOL     OW 2003   1.754   1.223   1.588
  259SOL    HW1 2004   1.845   1.184   1.575
  259SOL    HW2 2005   1.762   1.319   1.612
  260SOL     OW 2006   1.064   1.347   1.340
  260SOL    HW1 2007   0.984   1.324   1.395
  260SOL    HW2 2008   1.147   1.321   1.389
  261SOL     OW 2009   1.592   1.629   1.625
  261SOL    HW1 2010   1.619   1.663   1.535
  261SOL    HW2 2011   1.671   1.591   1.671
  262SOL     OW 2012   1.111   1.195   1.100
  262SOL    HW1 2013   1.071   1.239   1.181
  262SOL    HW2 2014   1.070   1.232   1.017
  263SOL     OW 2015   1.638   1.099   1.079
  263SOL    HW1 2016   1.643   1.180   1.138
  263SOL    HW2 2017   1.552   1.101   1.028
  264SOL     OW 2018   0.915   0.089   1.402
  264SOL    HW1 2019   0.940   0.069   1.307
  264SOL    HW2 2020   0.987   0.145   1.444
  265SOL     OW 2021   0.980   1.116   1.719
  265SOL    HW1 2022   0.881   1.122   1.729
  265SOL    HW2 2023   1.003   1.036   1.663
  266SOL     OW 2024   0.705   1.050   0.368
  266SOL    HW1 2025   0.691   1.057   0.467
  266SOL    HW2 2026   0.789   0.999   0.350
  267SOL     OW 2027   0.410   0.813   1.251
  267SOL    HW1 2028   0.496   0.825   1.301
  267SOL    HW2 2029   0.368   0.726   1.278
  268SOL     OW 2030   1.274   0.386   1.262
  268SOL    HW1 2031   1.295   0.460   1.326
  268SOL    HW2 2032   1.185   0.403   1.219
  269SOL     OW 2033   0.064   1.564   1.331
  269SOL    HW1 2034   0.018   1.646   1.297
  269SOL    HW2 2035   0.162   1.583   1.340
  270SOL     OW 2036   0.367   1.100   0.501
  270SOL    HW1 2037   0.360   1.183   0.445
  270SOL    HW2 2038   0.371   1.020   0.441
  271SOL     OW 2039   0.566   0.537   0.865
  271SOL    HW1 2040   0.578   0.603   0.791
  271SOL    HW2 2041   0.612   0.571   0.948
  272SOL     OW 2042   1.252   1.348   0.388
  272SOL    HW1 2043   1.302   1.425   0.428
  272SOL    HW2 2044   1.157   1.350   0.420
  273SOL     OW 2045   1.272   1.445   1.142
  273SOL    HW1 2046   1.319   1.458   1.229
  273SOL    HW2 2047   1.206   1.371   1.151
  274SOL     OW 2048   1.582   0.639   0.472
  274SOL    HW1 2049   1.551   0.700   0.545
  274SOL    HW2 2050   1.632   0.691   0.403
  275SOL     OW 2051   0.354   1.510   1.329
  275SOL    HW1 2052   0.333   1.466   1.242
  275SOL    HW2 2053   0.451   1.536   1.332
  276SOL     OW 2054   0.402   0.751   1.598
  276SOL    HW1 2055   0.470   0.806   1.551
  276SOL    HW2 2056   0.442   0.663   1.625
  277SOL     OW 2057   1.587   0.779   1.670
  277SOL    HW1 2058   1.495   0.817   1.665
  277SOL    HW2 2059   1.647   0.826   1.605
  278SOL     OW 2060   1.013   0.105   1.770
  278SOL    HW1 2061   1.019   0.190   1.718
  278SOL    HW2 2062   1.045   0.029   1.713
  279SOL     OW 2063   0.504   0.050   1.740
  279SOL    HW1 2064   0.462  -0.007   1.670
  279SOL    HW2 2065   0.438   0.119   1.772
  280SOL     OW 2066   0.573   0.870   1.029
  280SOL    HW1 2067   0.617   0.959   1.020
  280SOL    HW2 2068   0.510   0.870   1.106
  281SOL     OW 2069   1.360   0.862   1.045
  281SOL    HW1 2070   1.285   0.862   0.979
  281SOL    HW2 2071   1.397   0.770   1.054
  282SOL     OW 2072   1.209   0.525   0.275
  282SOL    HW1 2073   1.222   0.441   0.329
  282SOL    HW2 2074   1.180   0.599   0.335
  283SOL     OW 2075   0.307   0.213   1.231
  283SOL    HW1 2076   0.284   0.250   1.321
  283SOL    HW2 2077   0.277   0.118   1.225
  284SOL     OW 2078   0.037   1.310   1.282
  284SOL    HW1 2079   0.090   1.261   1.350
  284SOL    HW2 2080   0.059   1.408   1.287
  285SOL     OW 2081   0.732   0.634   1.064
  285SOL    HW1 2082   0.791   0.608   0.988
  285SOL    HW2 2083   0.704   0.730   1.053
  286SOL     OW 2084   1.728   0.935   1.854
  286SOL    HW1 2085   1.682   0.928   1.765
  286SOL    HW2 2086   1.666   0.979   1.920
  287SOL     OW 2087   0.307   0.063   0.618
  287SOL    HW1 2088   0.296   0.157   0.651
  287SOL    HW2 2089   0.302   0.000   0.695
  288SOL     OW 2090   1.622   0.367   0.374
  288SOL    HW1 2091   1.624   0.291   0.438
  288SOL    HW2 2092   1.574   0.444   0.414
  289SOL     OW 2093   1.023   0.766   0.966
  289SOL    HW1 2094   1.038   0.787   1.062
  289SOL    HW2 2095   0.993   0.671   0.957
  290SOL     OW 2096   0.980   1.573   1.700
  290SOL    HW1 2097   0.960   1.617   1.612
  290SOL    HW2 2098   1.019   1.482   1.684
  291SOL     OW 2099   1.859   1.518   1.605
  291SOL    HW1 2100   1.873   1.545   1.510
  291SOL    HW2 2101   1.942   1.540   1.658
  292SOL     OW 2102   0.350   0.898   1.804
  292SOL    HW1 2103   0.426   0.942   1.852
  292SOL    HW2 2104   0.385   0.851   1.722
  293SOL     OW 2105   1.540   0.274   0.125
  293SOL    HW1 2106   1.479   0.199   0.148
  293SOL    HW2 2107   1.562   0.326   0.208
  294SOL     OW 2108   1.303   0.838   0.042
  294SOL    HW1 2109   1.337   0.745   0.057
  294SOL    HW2 2110   1.321   0.865  -0.053
  295SOL     OW 2111   1.068   1.333   0.849
  295SOL    HW1 2112   1.075   1.249   0.794
  295SOL    HW2 2113   1.130   1.402   0.813
  296SOL     OW 2114   0.319   0.810   0.949
  296SOL    HW1 2115   0.412   0.846   0.954
  296SOL    HW2 2116   0.313   0.725   1.001
  297SOL     OW 2117   0.339   0.509   1.006
  297SOL    HW1 2118   0.287   0.426   0.989
  297SOL    HW2 2119   0.416   0.514   0.942
  298SOL     OW 2120   1.138   0.380   1.678
  298SOL    HW1 2121   1.093   0.443   1.742
  298SOL    HW2 2122   1.231   0.411   1.661
  299SOL     OW 2123   1.160   0.207   1.477
  299SOL    HW1 2124   1.160   0.271   1.554
  299SOL    HW2 2125   1.188   0.255   1.394
  300SOL     OW 2126   0.008   1.326   0.200
  300SOL    HW1 2127  -0.085   1.347   0.169
  300SOL    HW2 2128   0.018   1.227   0.213
  301SOL     OW 2129   0.088   1.801   0.927
  301SOL    HW1 2130   0.046   1.715   0.900
  301SOL    HW2 2131   0.182   1.804   0.893
  302SOL     OW 2132   0.504   1.568   0.910
  302SOL    HW1 2133   0.570   1.642   0.919
  302SOL    HW2 2134   0.548   1.489   0.868
  303SOL     OW 2135   1.002   0.796   1.238
  303SOL    HW1 2136   1.043   0.764   1.324
  303SOL    HW2 2137   0.906   0.769   1.235
  304SOL     OW 2138   0.040   0.544   1.114
  304SOL    HW1 2139   0.125   0.511   1.073
  304SOL    HW2 2140   0.053   0.559   1.212
  305SOL     OW 2141   0.189   0.520   1.722
  305SOL    HW1 2142   0.248   0.480   1.652
  305SOL    HW2 2143   0.131   0.591   1.681
  306SOL     OW 2144   1.369   0.950   1.660
  306SOL    HW1 2145   1.408   1.039   1.680
  306SOL    HW2 2146   1.379   0.930   1.563
  307SOL     OW 2147   0.815   0.572   0.325
  307SOL    HW1 2148   0.822   0.483   0.279
  307SOL    HW2 2149   0.721   0.606   0.317
  308SOL     OW 2150   1.657   0.604   1.206
  308SOL    HW1 2151   1.619   0.535   1.268
  308SOL    HW2 2152   1.739   0.568   1.162
  309SOL     OW 2153   0.252   1.564   1.744
  309SOL    HW1 2154   0.222   1.621   1.820
  309SOL    HW2 2155   0.245   1.467   1.770
  310SOL     OW 2156   0.671   0.464   1.269
  310SOL    HW1 2157   0.637   0.375   1.239
  310SOL    HW2 2158   0.697   0.518   1.189
  311SOL     OW 2159   0.930   1.678   1.465
  311SOL    HW1 2160   0.906   1.660   1.370
  311SOL    HW2 2161   0.960   1.772   1.475
  312SOL     OW 2162   0.473   0.500   0.191
  312SOL    HW1 2163   0.534   0.580   0.195
  312SOL    HW2 2164   0.378   0.531   0.198
  313SOL     OW 2165   0.159   1.137   1.466
  313SOL    HW1 2166   0.181   1.076   1.542
  313SOL    HW2 2167   0.169   1.088   1.380
  314SOL     OW 2168   1.347   1.059   1.234
  314SOL    HW1 2169   1.371   0.996   1.160
  314SOL    HW2 2170   1.257   1.099   1.216
  315SOL     OW 2171   1.302   0.855   0.309
  315SOL    HW1 2172   1.216   0.824   0.351
  315SOL    HW2 2173   1.298   0.841   0.210
  316SOL     OW 2174   1.759   1.747   1.154
  316SOL    HW1 2175   1.820   1.777   1.081
  316SOL    HW2 2176   1.721   1.658   1.132
  317SOL     OW 2177   1.252   1.731   1.128
  317SOL    HW1 2178   1.336   1.736   1.074
  317SOL    HW2 2179   1.229   1.635   1.146
  318SOL     OW 2180   0.083   1.258   1.022
  318SOL    HW1 2181   0.078   1.257   1.122
  318SOL    HW2 2182   0.000   1.217   0.984
  319SOL     OW 2183   0.688   1.662   1.716
  319SOL    HW1 2184   0.632   1.743   1.725
  319SOL    HW2 2185   0.740   1.666   1.630
  320SOL     OW 2186   0.903   0.086   0.133
  320SOL    HW1 2187   0.954   0.087   0.047
  320SOL    HW2 2188   0.959   0.044   0.204
  321SOL     OW 2189   1.726   0.135   0.523
  321SOL    HW1 2190   1.799   0.118   0.456
  321SOL    HW2 2191   1.695   0.048   0.561
  322SOL     OW 2192   1.388   1.573   0.477
  322SOL    HW1 2193   1.455   1.585   0.403
  322SOL    HW2 2194   1.348   1.662   0.500
  323SOL     OW 2195   0.130   1.794   1.851
  323SOL    HW1 2196   0.089   1.720   1.904
  323SOL    HW2 2197   0.194   1.845   1.909
  324SOL     OW 2198   1.280   0.927   0.672
  324SOL    HW1 2199   1.340   0.846   0.674
  324SOL    HW2 2200   1.320   0.996   0.612
  325SOL     OW 2201   0.830   1.273   1.422
  325SOL    HW1 2202   0.825   1.306   1.517
  325SOL    HW2 2203   0.744   1.292   1.376
  326SOL     OW 2204   0.672   1.616   0.154
  326SOL    HW1 2205   0.681   1.626   0.055
  326SOL    HW2 2206   0.632   1.527   0.175
  327SOL     OW 2207   1.650   1.720   1.394
  327SOL    HW1 2208   1.703   1.730   1.310
  327SOL    HW2 2209   1.623   1.810   1.428
  328SOL     OW 2210   1.841   0.175   0.963
  328SOL    HW1 2211   1.880   0.090   0.927
  328SOL    HW2 2212   1.743   0.177   0.944
  329SOL     OW 2213   0.263   0.326   0.720
  329SOL    HW1 2214   0.184   0.377   0.686
  329SOL    HW2 2215   0.254   0.311   0.818
  330SOL     OW 2216   1.194   1.612   0.031
  330SOL    HW1 2217   1.200   1.519   0.068
  330SOL    HW2 2218   1.135   1.612  -0.049
  331SOL     OW 2219   0.822   1.002   1.372
  331SOL    HW1 2220   0.862   1.001   1.280
  331SOL    HW2 2221   0.832   1.094   1.412
  332SOL     OW 2222   0.916   0.910   0.291
  332SOL    HW1 2223   0.979   0.948   0.223
  332SOL    HW2 2224   0.956   0.827   0.330
  333SOL     OW 2225   1.504   1.607   0.044
  333SOL    HW1 2226   1.412   1.644   0.051
  333SOL    HW2 2227   1.542   1.627  -0.046
  334SOL     OW 2228   0.372   1.288   1.490
  334SOL    HW1 2229   0.359   1.381   1.456
  334SOL    HW2 2230   0.288   1.236   1.477
  335SOL     OW 2231   1.614   1.292   1.289
  335SOL    HW1 2232   1.674   1.295   1.369
  335SOL    HW2 2233   1.539   1.356   1.302
  336SOL     OW 2234   1.039   1.098   0.696
  336SOL    HW1 2235   0.969   1.051   0.750
  336SOL    HW2 2236   1.098   1.030   0.653
  337SOL     OW 2237   1.014   0.236   0.971
  337SOL    HW1 2238   1.006   0.200   0.878
  337SOL    HW2 2239   1.012   0.160   1.036
  338SOL     OW 2240   0.590   1.487   0.491
  338SOL    HW1 2241   0.632   1.429   0.421
  338SOL    HW2 2242   0.546   1.566   0.447
  339SOL     OW 2243   1.709   0.385   1.381
  339SOL    HW1 2244   1.782   0.454   1.385
  339SOL    HW2 2245   1.737   0.310   1.322
  340SOL     OW 2246   0.255   1.348   0.290
  340SOL    HW1 2247   0.159   1.349   0.263
  340SOL    HW2 2248   0.267   1.401   0.374
  341SOL     OW 2249   0.105   1.013   1.726
  341SOL    HW1 2250   0.028   0.980   1.780
  341SOL    HW2 2251   0.190   0.983   1.768
  342SOL     OW 2252   0.672   0.203   1.489
  342SOL    HW1 2253   0.762   0.187   1.449
  342SOL    HW2 2254   0.680   0.208   1.588
  343SOL     OW 2255   0.075   0.345   0.033
  343SOL    HW1 2256  -0.017   0.317   0.004
  343SOL    HW2 2257   0.106   0.422  -0.023
  344SOL     OW 2258   1.440   0.856   1.398
  344SOL    HW1 2259   1.383   0.908   1.335
  344SOL    HW2 2260   1.536   0.868   1.374
  345SOL     OW 2261   0.072   0.166   0.318
  345SOL    HW1 2262   0.055   0.249   0.264
  345SOL    HW2 2263   0.162   0.129   0.296
  346SOL     OW 2264   1.183   1.335   0.119
  346SOL    HW1 2265   1.084   1.324   0.121
  346SOL    HW2 2266   1.217   1.350   0.212
  347SOL     OW 2267   0.613   0.842   1.431
  347SOL    HW1 2268   0.669   0.923   1.414
  347SOL    HW2 2269   0.672   0.762   1.434
  348SOL     OW 2270   1.493   1.767   0.959
  348SOL    HW1 2271   1.526   1.831   0.890
  348SOL    HW2 2272   1.559   1.761   1.034
  349SOL     OW 2273   0.716   0.565   1.708
  349SOL    HW1 2274   0.735   0.630   1.782
  349SOL    HW2 2275   0.776   0.485   1.717
  350SOL     OW 2276   1.450   1.220   1.633
  350SOL    HW1 2277   1.441   1.210   1.732
  350SOL    HW2 2278   1.546   1.213   1.607
  351SOL     OW 2279   0.390   1.741   1.560
  351SOL    HW1 2280   0.299   1.782   1.558
  351SOL    HW2 2281   0.383   1.647   1.592
  352SOL     OW 2282   1.674   0.883   1.254
  352SOL    HW1 2283   1.647   0.794   1.217
  352SOL    HW2 2284   1.675   0.951   1.181
  353SOL     OW 2285   1.225   0.325   0.449
  353SOL    HW1 2286   1.290   0.251   0.438
  353SOL    HW2 2287   1.245   0.375   0.533
  354SOL     OW 2288   0.594   0.745   0.652
  354SOL    HW1 2289   0.644   0.830   0.633
  354SOL    HW2 2290   0.506   0.747   0.604
  355SOL     OW 2291   1.777   0.342   1.642
  355SOL    HW1 2292   1.760   0.373   1.548
  355SOL    HW2 2293   1.693   0.305   1.680
  356SOL     OW 2294   1.730   0.934   1.517
  356SOL    HW1 2295   1.768   1.025   1.532
  356SOL    HW2 2296   1.722   0.917   1.418
  357SOL     OW 2297   0.859   1.374   0.016
  357SOL    HW1 2298   0.813   1.389   0.104
  357SOL    HW2 2299   0.903   1.459  -0.014
  358SOL     OW 2300   0.661   1.790   0.953
  358SOL    HW1 2301   0.615   1.878   0.940
  358SOL    HW2 2302   0.760   1.802   0.946
  359SOL     OW 2303   0.859   0.956   0.861
  359SOL    HW1 2304   0.913   0.887   0.909
  359SOL    HW2 2305   0.827   1.025   0.927
  360SOL     OW 2306   1.083   0.984   0.087
  360SOL    HW1 2307   1.060   1.037   0.005
  360SOL    HW2 2308   1.164   0.928   0.068
  361SOL     OW 2309   1.861   1.569   0.851
  361SOL    HW1 2310   1.790   1.557   0.781
  361SOL    HW2 2311   1.862   1.490   0.911
  362SOL     OW 2312   0.221   1.314   1.844
  362SOL    HW1 2313   0.156   1.241   1.823
  362SOL    HW2 2314   0.225   1.328   1.942
  363SOL     OW 2315   0.079   1.240   0.653
  363SOL    HW1 2316   0.078   1.193   0.741
  363SOL    HW2 2317   0.161   1.212   0.602
  364SOL     OW 2318   0.672   1.391   1.624
  364SOL    HW1 2319   0.594   1.341   1.662
  364SOL    HW2 2320   0.669   1.486   1.655
  365SOL     OW 2321   1.824   0.192   1.227
  365SOL    HW1 2322   1.820   0.102   1.271
  365SOL    HW2 2323   1.827   0.181   1.128
  366SOL     OW 2324   0.428   0.424   0.520
  366SOL    HW1 2325   0.458   0.352   0.458
  366SOL    HW2 2326   0.389   0.384   0.603
  367SOL     OW 2327   1.705   1.487   1.104
  367SOL    HW1 2328   1.612   1.462   1.077
  367SOL    HW2 2329   1.731   1.437   1.186
  368SOL     OW 2330   0.317   0.547   1.280
  368SOL    HW1 2331   0.355   0.488   1.352
  368SOL    HW2 2332   0.357   0.521   1.192
  369SOL     OW 2333   0.812   1.586   0.687
  369SOL    HW1 2334   0.844   1.596   0.593
  369SOL    HW2 2335   0.733   1.524   0.689
  370SOL     OW 2336   1.424   0.214   1.112
  370SOL    HW1 2337   1.476   0.149   1.167
  370SOL    HW2 2338   1.375   0.277   1.173
  371SOL     OW 2339   1.001   0.034   1.154
  371SOL    HW1 2340   0.938  -0.038   1.123
  371SOL    HW2 2341   1.094  -0.002   1.154
  372SOL     OW 2342   0.770   1.330   0.301
  372SOL    HW1 2343   0.724   1.243   0.318
  372SOL    HW2 2344   0.861   1.327   0.342
  373SOL     OW 2345   0.618   1.567   1.284
  373SOL    HW1 2346   0.613   1.649   1.341
  373SOL    HW2 2347   0.707   1.564   1.239
  374SOL     OW 2348   1.352   0.052   0.168
  374SOL    HW1 2349   1.387   0.011   0.084
  374SOL    HW2 2350   1.262   0.014   0.188
  375SOL     OW 2351   1.300   0.453   0.691
  375SOL    HW1 2352   1.241   0.533   0.695
  375SOL    HW2 2353   1.315   0.418   0.784
  376SOL     OW 2354   1.593   0.221   0.882
  376SOL    HW1 2355   1.509   0.220   0.936
  376SOL    HW2 2356   1.595   0.304   0.826
  377SOL     OW 2357   0.039   1.077   0.300
  377SOL    HW1 2358   0.138   1.066   0.291
  377SOL    HW2 2359  -0.001   0.991   0.332
  378SOL     OW 2360   0.875   1.646   0.337
  378SOL    HW1 2361   0.798   1.611   0.283
  378SOL    HW2 2362   0.843   1.717   0.399
  379SOL     OW 2363   0.230   0.628   1.975
  379SOL    HW1 2364   0.137   0.626   2.012
  379SOL    HW2 2365   0.231   0.589   1.883
  380SOL     OW 2366   0.225   0.275   2.858
  380SOL    HW1 2367   0.260   0.258   2.950
  380SOL    HW2 2368   0.137   0.230   2.846
  381SOL     OW 2369   0.019   0.368   2.509
  381SOL    HW1 2370  -0.063   0.411   2.548
  381SOL    HW2 2371  -0.009   0.295   2.446
  382SOL     OW 2372   0.569   1.275   3.027
  382SOL    HW1 2373   0.476   1.268   2.990
  382SOL    HW2 2374   0.580   1.364   3.071
  383SOL     OW 2375   1.555   1.511   2.565
  383SOL    HW1 2376   1.498   1.495   2.646
  383SOL    HW2 2377   1.496   1.521   2.485
  384SOL     OW 2378   1.135   0.703   2.579
  384SOL    HW1 2379   1.192   0.781   2.554
  384SOL    HW2 2380   1.075   0.729   2.655
  385SOL     OW 2381   1.755   0.607   2.093
  385SOL    HW1 2382   1.743   0.594   1.994
  385SOL    HW2 2383   1.725   0.526   2.142
  386SOL     OW 2384   0.768   1.144   2.885
  386SOL    HW1 2385   0.690   1.161   2.945
  386SOL    HW2 2386   0.802   1.231   2.849
  387SOL     OW 2387   0.850   0.798   3.685
  387SOL    HW1 2388   0.846   0.874   3.750
  387SOL    HW2 2389   0.872   0.834   3.594
  388SOL     OW 2390   0.685   1.012   2.527
  388SOL    HW1 2391   0.754   0.996   2.597
  388SOL    HW2 2392   0.612   1.069   2.565
  389SOL     OW 2393   0.686   1.161   3.665
  389SOL    HW1 2394   0.746   1.240   3.679
  389SOL    HW2 2395   0.600   1.192   3.624
  390SOL     OW 2396   0.335   1.435   2.923
  390SOL    HW1 2397   0.257   1.404   2.870
  390SOL    HW2 2398   0.393   1.493   2.866
  391SOL     OW 2399   1.460   1.505   3.201
  391SOL    HW1 2400   1.484   1.599   3.227
  391SOL    HW2 2401   1.444   1.451   3.283
  392SOL     OW 2402   0.438   0.392   3.361
  392SOL    HW1 2403   0.520   0.336   3.370
  392SOL    HW2 2404   0.357   0.334   3.365
  393SOL     OW 2405   1.603   0.447   2.599
  393SOL    HW1 2406   1.529   0.493   2.549
  393SOL    HW2 2407   1.654   0.515   2.652
  394SOL     OW 2408   0.231   1.713   2.345
  394SOL    HW1 2409   0.265   1.790   2.399
  394SOL    HW2 2410   0.275   1.713   2.255
  395SOL     OW 2411   1.127   1.341   3.552
  395SOL    HW1 2412   1.174   1.341   3.640
  395SOL    HW2 2413   1.079   1.254   3.541
  396SOL     OW 2414   0.230   1.434   2.400
  396SOL    HW1 2415   0.204   1.530   2.400
  396SOL    HW2 2416   0.159   1.380   2.445
  397SOL     OW 2417   0.240   1.091   2.748
  397SOL    HW1 2418   0.254   1.007   2.800
  397SOL    HW2 2419   0.185   1.155   2.803
  398SOL     OW 2420   0.620   1.786   3.301
  398SOL    HW1 2421   0.528   1.769   3.336
  398SOL    HW2 2422   0.648   1.878   3.327
  399SOL     OW 2423   0.606   0.964   1.985
  399SOL    HW1 2424   0.613   1.048   1.931
  399SOL    HW2 2425   0.652   0.977   2.073
  400SOL     OW 2426   1.594   0.114   3.342
  400SOL    HW1 2427   1.576   0.181   3.270
  400SOL    HW2 2428   1.591   0.160   3.431
  401SOL     OW 2429   0.122   0.643   2.425
  401SOL    HW1 2430   0.077   0.555   2.442
  401SOL    HW2 2431   0.121   0.697   2.509
  402SOL     OW 2432   1.842   1.767   2.221
  402SOL    HW1 2433   1.896   1.738   2.301
  402SOL    HW2 2434   1.872   1.857   2.192
  403SOL     OW 2435   0.027   1.596   1.979
  403SOL    HW1 2436   0.008   1.500   2.000
  403SOL    HW2 2437  -0.006   1.654   2.054
  404SOL     OW 2438   1.689   0.922   2.474
  404SOL    HW1 2439   1.784   0.893   2.482
  404SOL    HW2 2440   1.681   0.987   2.399
  405SOL     OW 2441   1.641   1.108   2.294
  405SOL    HW1 2442   1.727   1.110   2.242
  405SOL    HW2 2443   1.655   1.155   2.382
  406SOL     OW 2444   0.113   0.737   3.459
  406SOL    HW1 2445   0.201   0.724   3.504
  406SOL    HW2 2446   0.100   0.834   3.437
  407SOL     OW 2447   0.613   1.365   2.588
  407SOL    HW1 2448   0.564   1.278   2.597
  407SOL    HW2 2449   0.590   1.408   2.501
  408SOL     OW 2450   1.293   1.228   3.285
  408SOL    HW1 2451   1.330   1.155   3.227
  408SOL    HW2 2452   1.345   1.233   3.370
  409SOL     OW 2453   0.809   0.004   2.364
  409SOL    HW1 2454   0.849   0.095   2.355
  409SOL    HW2 2455   0.709   0.012   2.370
  410SOL     OW 2456   0.197   0.976   3.126
  410SOL    HW1 2457   0.286   0.931   3.112
  410SOL    HW2 2458   0.124   0.911   3.107
  411SOL     OW 2459   1.525   0.999   2.052
  411SOL    HW1 2460   1.462   0.923   2.065
  411SOL    HW2 2461   1.573   1.017   2.138
  412SOL     OW 2462   1.187   1.792   3.478
  412SOL    HW1 2463   1.211   1.852   3.402
  412SOL    HW2 2464   1.194   1.697   3.448
  413SOL     OW 2465   0.317   0.251   3.663
  413SOL    HW1 2466   0.388   0.322   3.669
  413SOL    HW2 2467   0.229   0.290   3.691
  414SOL     OW 2468   1.466   1.417   2.815
  414SOL    HW1 2469   1.407   1.423   2.895
  414SOL    HW2 2470   1.451   1.329   2.769
  415SOL     OW 2471   1.667   1.714   2.434
  415SOL    HW1 2472   1.626   1.691   2.346
  415SOL    HW2 2473   1.649   1.640   2.499
  416SOL     OW 2474   0.598   0.729   2.132
  416SOL    HW1 2475   0.622   0.798   2.064
  416SOL    HW2 2476   0.520   0.762   2.186
  417SOL     OW 2477   1.281   0.345   2.806
  417SOL    HW1 2478   1.195   0.295   2.793
  417SOL    HW2 2479   1.343   0.291   2.862
  418SOL     OW 2480   1.576   1.662   2.169
  418SOL    HW1 2481   1.665   1.708   2.172
  418SOL    HW2 2482   1.555   1.638   2.074
  419SOL     OW 2483   0.807   0.605   3.327
  419SOL    HW1 2484   0.760   0.602   3.416
  419SOL    HW2 2485   0.756   0.550   3.261
  420SOL     OW 2486   1.394   0.469   3.536
  420SOL    HW1 2487   1.374   0.512   3.624
  420SOL    HW2 2488   1.472   0.407   3.545
  421SOL     OW 2489   0.973   0.890   3.434
  421SOL    HW1 2490   1.019   0.806   3.405
  421SOL    HW2 2491   0.917   0.924   3.359
  422SOL     OW 2492   0.991   0.410   3.104
  422SOL    HW1 2493   0.914   0.444   3.158
  422SOL    HW2 2494   0.957   0.359   3.025
  423SOL     OW 2495   1.041   0.701   2.291
  423SOL    HW1 2496   1.067   0.697   2.387
  423SOL    HW2 2497   0.956   0.650   2.277
  424SOL     OW 2498   0.076   0.811   2.651
  424SOL    HW1 2499   0.175   0.799   2.660
  424SOL    HW2 2500   0.052   0.906   2.672
  425SOL     OW 2501   0.130   1.821   3.433
  425SOL    HW1 2502   0.120   1.806   3.532
  425SOL    HW2 2503   0.044   1.857   3.397
  426SOL     OW 2504   0.865   0.348   2.057
  426SOL    HW1 2505   0.924   0.411   2.008
  426SOL    HW2 2506   0.884   0.254   2.028
  427SOL     OW 2507   1.719   0.585   3.693
  427SOL    HW1 2508   1.693   0.674   3.657
  427SOL    HW2 2509   1.717   0.517   3.620
  428SOL     OW 2510   1.362   1.144   2.407
  428SOL    HW1 2511   1.445   1.115   2.359
  428SOL    HW2 2512   1.313   1.211   2.351
  429SOL     OW 2513   0.550   0.196   2.747
  429SOL    HW1 2514   0.545   0.191   2.847
  429SOL    HW2 2515   0.552   0.292   2.718
  430SOL     OW 2516   1.008   1.456   2.339
  430SOL    HW1 2517   0.962   1.528   2.287
  430SOL    HW2 2518   1.004   1.476   2.437
  431SOL     OW 2519   0.351   1.801   2.715
  431SOL    HW1 2520   0.401   1.715   2.721
  431SOL    HW2 2521   0.416   1.878   2.712
  432SOL     OW 2522   1.795   1.066   2.735
  432SOL    HW1 2523   1.733   1.051   2.659
  432SOL    HW2 2524   1.743   1.077   2.820
  433SOL     OW 2525   1.227   1.550   3.368
  433SOL    HW1 2526   1.233   1.473   3.432
  433SOL    HW2 2527   1.175   1.524   3.288
  434SOL     OW 2528   0.321   0.943   2.104
  434SOL    HW1 2529   0.403   0.982   2.062
  434SOL    HW2 2530   0.294   0.861   2.055
  435SOL     OW 2531   1.458   0.735   2.590
  435SOL    HW1 2532   1.453   0.670   2.665
  435SOL    HW2 2533   1.538   0.794   2.603
  436SOL     OW 2534   0.461   1.266   3.589
  436SOL    HW1 2535   0.411   1.267   3.503
  436SOL    HW2 2536   0.398   1.248   3.665
  437SOL     OW 2537   1.111   1.776   2.099
  437SOL    HW1 2538   1.051   1.714   2.149
  437SOL    HW2 2539   1.142   1.732   2.014
  438SOL     OW 2540   0.202   0.285   3.360
  438SOL    HW1 2541   0.122   0.345   3.347
  438SOL    HW2 2542   0.192   0.236   3.446
  439SOL     OW 2543   1.632   1.377   1.943
  439SOL    HW1 2544   1.600   1.471   1.933
  439SOL    HW2 2545   1.556   1.314   1.931
  440SOL     OW 2546   0.464   1.743   2.185
  440SOL    HW1 2547   0.497   1.782   2.271
  440SOL    HW2 2548   0.540   1.736   2.120
  441SOL     OW 2549   1.400   0.107   2.288
  441SOL    HW1 2550   1.376   0.070   2.198
  441SOL    HW2 2551   1.499   0.123   2.292
  442SOL     OW 2552   0.249   1.785   3.103
  442SOL    HW1 2553   0.306   1.720   3.153
  442SOL    HW2 2554   0.233   1.752   3.010
  443SOL     OW 2555   0.940   1.698   2.766
  443SOL    HW1 2556   1.020   1.641   2.787
  443SOL    HW2 2557   0.891   1.658   2.689
  444SOL     OW 2558   0.382   0.700   2.342
  444SOL    HW1 2559   0.427   0.610   2.339
  444SOL    HW2 2560   0.288   0.689   2.375
  445SOL     OW 2561   1.547   0.222   3.591
  445SOL    HW1 2562   1.542   0.259   3.683
  445SOL    HW2 2563   1.475   0.153   3.579
  446SOL     OW 2564   0.614   0.122   1.979
  446SOL    HW1 2565   0.712   0.100   1.986
  446SOL    HW2 2566   0.583   0.105   1.886
  447SOL     OW 2567   0.781   0.264   3.611
  447SOL    HW1 2568   0.848   0.203   3.654
  447SOL    HW2 2569   0.708   0.283   3.676
  448SOL     OW 2570   0.888   1.514   3.057
  448SOL    HW1 2571   0.865   1.489   2.963
  448SOL    HW2 2572   0.949   1.445   3.096
  449SOL     OW 2573   1.351   0.590   3.295
  449SOL    HW1 2574   1.379   0.547   3.380
  449SOL    HW2 2575   1.376   0.686   3.296
  450SOL     OW 2576   0.803   1.402   2.786
  450SOL    HW1 2577   0.893   1.416   2.744
  450SOL    HW2 2578   0.732   1.404   2.715
  451SOL     OW 2579   0.922   0.503   2.761
  451SOL    HW1 2580   0.897   0.494   2.665
  451SOL    HW2 2581   0.970   0.421   2.792
  452SOL     OW 2582   0.539   0.064   2.374
  452SOL    HW1 2583   0.458   0.065   2.432
  452SOL    HW2 2584   0.542   0.147   2.319
  453SOL     OW 2585   1.434   1.188   1.903
  453SOL    HW1 2586   1.466   1.112   1.960
  453SOL    HW2 2587   1.342   1.215   1.933
  454SOL     OW 2588   0.297   0.035   2.033
  454SOL    HW1 2589   0.346   0.119   2.012
  454SOL    HW2 2590   0.359  -0.030   2.078
  455SOL     OW 2591   0.935   0.236   2.342
  455SOL    HW1 2592   0.887   0.277   2.264
  455SOL    HW2 2593   1.034   0.234   2.323
  456SOL     OW 2594   1.076   0.683   3.326
  456SOL    HW1 2595   0.996   0.622   3.329
  456SOL    HW2 2596   1.157   0.630   3.302
  457SOL     OW 2597   1.227   1.570   2.655
  457SOL    HW1 2598   1.248   1.644   2.590
  457SOL    HW2 2599   1.295   1.570   2.728
  458SOL     OW 2600   0.459   1.152   2.603
  458SOL    HW1 2601   0.388   1.125   2.668
  458SOL    HW2 2602   0.433   1.124   2.510
  459SOL     OW 2603   1.271   1.797   2.453
  459SOL    HW1 2604   1.315   1.861   2.389
  459SOL    HW2 2605   1.221   1.849   2.523
  460SOL     OW 2606   1.032   0.549   1.878
  460SOL    HW1 2607   0.991   0.631   1.839
  460SOL    HW2 2608   1.096   0.575   1.951
  461SOL     OW 2609   0.078   0.556   3.248
  461SOL    HW1 2610   0.170   0.555   3.207
  461SOL    HW2 2611   0.072   0.630   3.315
  462SOL     OW 2612   0.561   0.222   3.009
  462SOL    HW1 2613   0.599   0.138   3.046
  462SOL    HW2 2614   0.473   0.241   3.053
  463SOL     OW 2615   0.866   0.454   2.504
  463SOL    HW1 2616   0.834   0.526   2.442
  463SOL    HW2 2617   0.890   0.373   2.451
  464SOL     OW 2618   1.017   0.039   2.615
  464SOL    HW1 2619   0.945   0.044   2.546
  464SOL    HW2 2620   0.993  -0.030   2.684
  465SOL     OW 2621   1.429   1.173   2.729
  465SOL    HW1 2622   1.374   1.089   2.722
  465SOL    HW2 2623   1.455   1.202   2.637
  466SOL     OW 2624   1.466   0.590   2.854
  466SOL    HW1 2625   1.436   0.495   2.861
  466SOL    HW2 2626   1.539   0.606   2.920
  467SOL     OW 2627   1.857   0.833   2.239
  467SOL    HW1 2628   1.899   0.769   2.303
  467SOL    HW2 2629   1.819   0.782   2.161
  468SOL     OW 2630   0.488   1.385   2.036
  468SOL    HW1 2631   0.401   1.370   2.083
  468SOL    HW2 2632   0.471   1.411   1.941
  469SOL     OW 2633   1.664   1.280   2.519
  469SOL    HW1 2634   1.763   1.288   2.533
  469SOL    HW2 2635   1.619   1.364   2.550
  470SOL     OW 2636   1.390   0.575   1.940
  470SOL    HW1 2637   1.336   0.554   2.021
  470SOL    HW2 2638   1.481   0.534   1.949
  471SOL     OW 2639   0.527   0.256   2.190
  471SOL    HW1 2640   0.554   0.197   2.115
  471SOL    HW2 2641   0.527   0.351   2.159
  472SOL     OW 2642   1.754   1.223   3.450
  472SOL    HW1 2643   1.845   1.184   3.437
  472SOL    HW2 2644   1.762   1.319   3.474
  473SOL     OW 2645   1.064   1.347   3.202
  473SOL    HW1 2646   0.984   1.324   3.257
  473SOL    HW2 2647   1.147   1.321   3.251
  474SOL     OW 2648   1.592   1.629   3.487
  474SOL    HW1 2649   1.619   1.663   3.397
  474SOL    HW2 2650   1.671   1.591   3.533
  475SOL     OW 2651   1.111   1.195   2.962
  475SOL    HW1 2652   1.071   1.239   3.043
  475SOL    HW2 2653   1.070   1.232   2.879
  476SOL     OW 2654   1.638   1.099   2.941
  476SOL    HW1 2655   1.643   1.180   3.000
  476SOL    HW2 2656   1.552   1.101   2.890
  477SOL     OW 2657   0.915   0.089   3.264
  477SOL    HW1 2658   0.940   0.069   3.169
  477SOL    HW2 2659   0.987   0.145   3.306
  478SOL     OW 2660   0.980   1.116   3.581
  478SOL    HW1 2661   0.881   1.122   3.591
  478SOL    HW2 2662   1.003   1.036   3.525
  479SOL     OW 2663   0.705   1.050   2.230
  479SOL    HW1 2664   0.691   1.057   2.329
  479SOL    HW2 2665   0.789   0.999   2.212
  480SOL     OW 2666   0.410   0.813   3.113
  480SOL    HW1 2667   0.496   0.825   3.163
  480SOL    HW2 2668   0.368   0.726   3.140
  481SOL     OW 2669   1.274   0.386   3.124
  481SOL    HW1 2670   1.295   0.460   3.188
  481SOL    HW2 2671   1.185   0.403   3.081
  482SOL     OW 2672   0.064   1.564   3.193
  482SOL    HW1 2673   0.018   1.646   3.159
  482SOL    HW2 2674   0.162   1.583   3.202
  483SOL     OW 2675   0.367   1.100   2.363
  483SOL    HW1 2676   0.360   1.183   2.307
  483SOL    HW2 2677   0.371   1.020   2.303
  484SOL     OW 2678   0.566   0.537   2.727
  484SOL    HW1 2679   0.578   0.603   2.653
  484SOL    HW2 2680   0.612   0.571   2.810
  485SOL     OW 2681   1.252   1.348   2.250
  485SOL    HW1 2682   1.302   1.425   2.290
  485SOL    HW2 2683   1.157   1.350   2.282
  486SOL     OW 2684   1.272   1.445   3.004
  486SOL    HW1 2685   1.319   1.458   3.091
  486SOL    HW2 2686   1.206   1.371   3.013
  487SOL     OW 2687   1.582   0.639   2.334
  487SOL    HW1 2688   1.551   0.700   2.407
  487SOL    HW2 2689   1.632   0.691   2.265
  488SOL     OW 2690   0.354   1.510   3.191
  488SOL    HW1 2691   0.333   1.466   3.104
  488SOL    HW2 2692   0.451   1.536   3.194
  489SOL     OW 2693   0.402   0.751   3.460
  489SOL    HW1 2694   0.470   0.806   3.413
  489SOL    HW2 2695   0.442   0.663   3.487
  490SOL     OW 2696   1.587   0.779   3.532
  490SOL    HW1 2697   1.495   0.817   3.527
  490SOL    HW2 2698   1.647   0.826   3.467
  491SOL     OW 2699   1.013   0.105   3.632
  491SOL    HW1 2700   1.019   0.190   3.580
  491SOL    HW2 2701   1.045   0.029   3.575
  492SOL     OW 2702   0.504   0.050   3.602
  492SOL    HW1 2703   0.462  -0.007   3.532
  492SOL    HW2 2704   0.438   0.119   3.634
  493SOL     OW 2705   0.573   0.870   2.891
  493SOL    HW1 2706   0.617   0.959   2.882
  493SOL    HW2 2707   0.510   0.870   2.968
  494SOL     OW 2708   1.360   0.862   2.907
  494SOL    HW1 2709   1.285   0.862   2.841
  494SOL    HW2 2710   1.397   0.770   2.916
  495SOL     OW 2711   1.209   0.525   2.137
  495SOL    HW1 2712   1.222   0.441   2.191
  495SOL    HW2 2713   1.180   0.599   2.197
  496SOL     OW 2714   0.307   0.213   3.093
  496SOL    HW1 2715   0.284   0.250   3.183
  496SOL    HW2 2716   0.277   0.118   3.087
  497SOL     OW 2717   0.037   1.310   3.144
  497SOL    HW1 2718   0.090   1.261   3.212
  497SOL    HW2 2719   0.059   1.408   3.149
  498SOL     OW 2720   0.732   0.634   2.926
  498SOL    HW1 2721   0.791   0.608   2.850
  498SOL    HW2 2722   0.704   0.730   2.915
  499SOL     OW 2723   1.728   0.935   3.716
  499SOL    HW1 2724   1.682   0.928   3.627
  499SOL    HW2 2725   1.666   0.979   3.782
  500SOL     OW 2726   0.307   0.063   2.480
  500SOL    HW1 2727   0.296   0.157   2.513
  500SOL    HW2 2728   0.302   0.000   2.557
  501SOL     OW 2729   1.622   0.367   2.236
  501SOL    HW1 2730   1.624   0.291   2.300
  501SOL    HW2 2731   1.574   0.444   2.276
  502SOL     OW 2732   1.023   0.766   2.828
  502SOL    HW1 2733   1.038   0.787   2.924
  502SOL    HW2 2734   0.993   0.671   2.819
  503SOL     OW 2735   0.980   1.573   3.562
  503SOL    HW1 2736   0.960   1.617   3.474
  503SOL    HW2 2737   1.019   1.482   3.546
  504SOL     OW 2738   1.859   1.518   3.467
  504SOL    HW1 2739   1.873   1.545   3.372
  504SOL    HW2 2740   1.942   1.540   3.520
  505SOL     OW 2741   0.350   0.898   3.666
  505SOL    HW1 2742   0.426   0.942   3.714
  505SOL    HW2 2743   0.385   0.851   3.584
  506SOL     OW 2744   1.540   0.274   1.987
  506SOL    HW1 2745   1.479   0.199   2.010
  506SOL    HW2 2746   1.562   0.326   2.070
  507SOL     OW 2747   1.303   0.838   1.904
  507SOL    HW1 2748   1.337   0.745   1.919
  507SOL    HW2 2749   1.321   0.865   1.809
  508SOL     OW 2750   1.068   1.333   2.711
  508SOL    HW1 2751   1.075   1.249   2.656
  508SOL    HW2 2752   1.130   1.402   2.675
  509SOL     OW 2753   0.319   0.810   2.811
  509SOL    HW1 2754   0.412   0.846   2.816
  509SOL    HW2 2755   0.313   0.725   2.863
  510SOL     OW 2756   0.339   0.509   2.868
  510SOL    HW1 2757   0.287   0.426   2.851
  510SOL    HW2 2758   0.416   0.514   2.804
  511SOL     OW 2759   1.138   0.380   3.540
  511SOL    HW1 2760   1.093   0.443   3.604
  511SOL    HW2 2761   1.231   0.411   3.523
  512SOL     OW 2762   1.160   0.207   3.339
  512SOL    HW1 2763   1.160   0.271   3.416
  512SOL    HW2 2764   1.188   0.255   3.256
  513SOL     OW 2765   0.008   1.326   2.062
  513SOL    HW1 2766  -0.085   1.347   2.031
  513SOL    HW2 2767   0.018   1.227   2.075
  514SOL     OW 2768   0.088   1.801   2.789
  514SOL    HW1 2769   0.046   1.715   2.762
  514SOL    HW2 2770   0.182   1.804   2.755
  515SOL     OW 2771   0.504   1.568   2.772
  515SOL    HW1 2772   0.570   1.642   2.781
  515SOL    HW2 2773   0.548   1.489   2.730
  516SOL     OW 2774   1.002   0.796   3.100
  516SOL    HW1 2775   1.043   0.764   3.186
  516SOL    HW2 2776   0.906   0.769   3.097
  517SOL     OW 2777   0.040   0.544   2.976
  517SOL    HW1 2778   0.125   0.511   2.935
  517SOL    HW2 2779   0.053   0.559   3.074
  518SOL     OW 2780   0.189   0.520   3.584
  518SOL    HW1 2781   0.248   0.480   3.514
  518SOL    HW2 2782   0.131   0.591   3.543
  519SOL     OW 2783   1.369   0.950   3.522
  519SOL    HW1 2784   1.408   1.039   3.542
  519SOL    HW2 2785   1.379   0.930   3.425
  520SOL     OW 2786   0.815   0.572   2.187
  520SOL    HW1 2787   0.822   0.483   2.141
  520SOL    HW2 2788   0.721   0.606   2.179
  521SOL     OW 2789   1.657   0.604   3.068
  521SOL    HW1 2790   1.619   0.535   3.130
  521SOL    HW2 2791   1.739   0.568   3.024
  522SOL     OW 2792   0.252   1.564   3.606
  522SOL    HW1 2793   0.222   1.621   3.682
  522SOL    HW2 2794   0.245   1.467   3.632
  523SOL     OW 2795   0.671   0.464   3.131
  523SOL    HW1 2796   0.637   0.375   3.101
  523SOL    HW2 2797   0.697   0.518   3.051
  524SOL     OW 2798   0.930   1.678   3.327
  524SOL    HW1 2799   0.906   1.660   3.232
  524SOL    HW2 2800   0.960   1.772   3.337
  525SOL     OW 2801   0.473   0.500   2.053
  525SOL    HW1 2802   0.534   0.580   2.057
  525SOL    HW2 2803   0.378   0.531   2.060
  526SOL     OW 2804   0.159   1.137   3.328
  526SOL    HW1 2805   0.181   1.076   3.404
  526SOL    HW2 2806   0.169   1.088   3.242
  527SOL     OW 2807   1.347   1.059   3.096
  527SOL    HW1 2808   1.371   0.996   3.022
  527SOL    HW2 2809   1.257   1.099   3.078
  528SOL     OW 2810   1.302   0.855   2.171
  528SOL    HW1 2811   1.216   0.824   2.213
  528SOL    HW2 2812   1.298   0.841   2.072
  529SOL     OW 2813   1.759   1.747   3.016
  529SOL    HW1 2814   1.820   1.777   2.943
  529SOL    HW2 2815   1.721   1.658   2.994
  530SOL     OW 2816   1.252   1.731   2.990
  530SOL    HW1 2817   1.336   1.736   2.936
  530SOL    HW2 2818   1.229   1.635   3.008
  531SOL     OW 2819   0.083   1.258   2.884
  531SOL    HW1 2820   0.078   1.257   2.984
  531SOL    HW2 2821   0.000   1.217   2.846
  532SOL     OW 2822   0.688   1.662   3.578
  532SOL    HW1 2823   0.632   1.743   3.587
  532SOL    HW2 2824   0.740   1.666   3.492
  533SOL     OW 2825   1.726   0.135   2.385
  533SOL    HW1 2826   1.799   0.118   2.318
  533SOL    HW2 2827   1.695   0.048   2.423
  534SOL     OW 2828   1.388   1.573   2.339
  534SOL    HW1 2829   1.455   1.585   2.265
  534SOL    HW2 2830   1.348   1.662   2.362
  535SOL     OW 2831   0.130   1.794   3.713
  535SOL    HW1 2832   0.089   1.720   3.766
  535SOL    HW2 2833   0.194   1.845   3.771
  536SOL     OW 2834   1.280   0.927   2.534
  536SOL    HW1 2835   1.340   0.846   2.536
  536SOL    HW2 2836   1.320   0.996   2.474
  537SOL     OW 2837   0.830   1.273   3.284
  537SOL    HW1 2838   0.825   1.306   3.379
  537SOL    HW2 2839   0.744   1.292   3.238
  538SOL     OW 2840   0.672   1.616   2.016
  538SOL    HW1 2841   0.681   1.626   1.917
  538SOL    HW2 2842   0.632   1.527   2.037
  539SOL     OW 2843   1.650   1.720   3.256
  539SOL    HW1 2844   1.703   1.730   3.172
  539SOL    HW2 2845   1.623   1.810   3.290
  540SOL     OW 2846   1.841   0.175   2.825
  540SOL    HW1 2847   1.880   0.090   2.789
  540SOL    HW2 2848   1.743   0.177   2.806
  541SOL     OW 2849   0.263   0.326   2.582
  541SOL    HW1 2850   0.184   0.377   2.548
  541SOL    HW2 2851   0.254   0.311   2.680
  542SOL     OW 2852   1.194   1.612   1.893
  542SOL    HW1 2853   1.200   1.519   1.930
  542SOL    HW2 2854   1.135   1.612   1.813
  543SOL     OW 2855   0.822   1.002   3.234
  543SOL    HW1 2856   0.862   1.001   3.142
  543SOL    HW2 2857   0.832   1.094   3.274
  544SOL     OW 2858   0.916   0.910   2.153
  544SOL    HW1 2859   0.979   0.948   2.085
  544SOL    HW2 2860   0.956   0.827   2.192
  545SOL     OW 2861   1.504   1.607   1.906
  545SOL    HW1 2862   1.412   1.644   1.913
  545SOL    HW2 2863   1.542   1.627   1.816
  546SOL     OW 2864   0.372   1.288   3.352
  546SOL    HW1 2865   0.359   1.381   3.318
  546SOL    HW2 2866   0.288   1.236   3.339
  547SOL     OW 2867   1.614   1.292   3.151
  547SOL    HW1 2868   1.674   1.295   3.231
  547SOL    HW2 2869   1.539   1.356   3.164
  548SOL     OW 2870   1.039   1.098   2.558
  548SOL    HW1 2871   0.969   1.051   2.612
  548SOL    HW2 2872   1.098   1.030   2.515
  549SOL     OW 2873   1.014   0.236   2.833
  549SOL    HW1 2874   1.006   0.200   2.740
  549SOL    HW2 2875   1.012   0.160   2.898
  550SOL     OW 2876   0.590   1.487   2.353
  550SOL    HW1 2877   0.632   1.429   2.283
  550SOL    HW2 2878   0.546   1.566   2.309
  551SOL     OW 2879   1.709   0.385   3.243
  551SOL    HW1 2880   1.782   0.454   3.247
  551SOL    HW2 2881   1.737   0.310   3.184
  552SOL     OW 2882   0.255   1.348   2.152
  552SOL    HW1 2883   0.159   1.349   2.125
  552SOL    HW2 2884   0.267   1.401   2.236
  553SOL     OW 2885   0.105   1.013   3.588
  553SOL    HW1 2886   0.028   0.980   3.642
  553SOL    HW2 2887   0.190   0.983   3.630
  554SOL     OW 2888   0.672   0.203   3.351
  554SOL    HW1 2889   0.762   0.187   3.311
  554SOL    HW2 2890   0.680   0.208   3.450
  555SOL     OW 2891   0.075   0.345   1.895
  555SOL    HW1 2892  -0.017   0.317   1.866
  555SOL    HW2 2893   0.106   0.422   1.839
  556SOL     OW 2894   1.440   0.856   3.260
  556SOL    HW1 2895   1.383   0.908   3.197
  556SOL    HW2 2896   1.536   0.868   3.236
  557SOL     OW 2897   0.072   0.166   2.180
  557SOL    HW1 2898   0.055   0.249   2.126
  557SOL    HW2 2899   0.162   0.129   2.158
  558SOL     OW 2900   1.183   1.335   1.981
  558SOL    HW1 2901   1.084   1.324   1.983
  558SOL    HW2 2902   1.217   1.350   2.074
  559SOL     OW 2903   0.613   0.842   3.293
  559SOL    HW1 2904   0.669   0.923   3.276
  559SOL    HW2 2905   0.672   0.762   3.296
  560SOL     OW 2906   1.493   1.767   2.821
  560SOL    HW1 2907   1.526   1.831   2.752
  560SOL    HW2 2908   1.559   1.761   2.896
  561SOL     OW 2909   0.716   0.565   3.570
  561SOL    HW1 2910   0.735   0.630   3.644
  561SOL    HW2 2911   0.776   0.485   3.579
  562SOL     OW 2912   1.450   1.220   3.495
  562SOL    HW1 2913   1.441   1.210   3.594
  562SOL    HW2 2914   1.546   1.213   3.469
  563SOL     OW 2915   0.390   1.741   3.422
  563SOL    HW1 2916   0.299   1.782   3.420
  563SOL    HW2 2917   0.383   1.647   3.454
  564SOL     OW 2918   1.674   0.883   3.116
  564SOL    HW1 2919   1.647   0.794   3.079
  564SOL    HW2 2920   1.675   0.951   3.043
  565SOL     OW 2921   1.225   0.325   2.311
  565SOL    HW1 2922   1.290   0.251   2.300
  565SOL    HW2 2923   1.245   0.375   2.395
  566SOL     OW 2924   0.594   0.745   2.514
  566SOL    HW1 2925   0.644   0.830   2.495
  566SOL    HW2 2926   0.506   0.747   2.466
  567SOL     OW 2927   1.777   0.342   3.504
  567SOL    HW1 2928   1.760   0.373   3.410
  567SOL    HW2 2929   1.693   0.305   3.542
  568SOL     OW 2930   1.730   0.934   3.379
  568SOL    HW1 2931   1.768   1.025   3.394
  568SOL    HW2 2932   1.722   0.917   3.280
  569SOL     OW 2933   0.859   1.374   1.878
  569SOL    HW1 2934   0.813   1.389   1.966
  569SOL    HW2 2935   0.903   1.459   1.848
  570SOL     OW 2936   0.661   1.790   2.815
  570SOL    HW1 2937   0.615   1.878   2.802
  570SOL    HW2 2938   0.760   1.802   2.808
  571SOL     OW 2939   0.859   0.956   2.723
  571SOL    HW1 2940   0.913   0.887   2.771
  571SOL    HW2 2941   0.827   1.025   2.789
  572SOL     OW 2942   1.083   0.984   1.949
  572SOL    HW1 2943   1.060   1.037   1.867
  572SOL    HW2 2944   1.164   0.928   1.930
  573SOL     OW 2945   1.861   1.569   2.713
  573SOL    HW1 2946   1.790   1.557   2.643
  573SOL    HW2 2947   1.862   1.490   2.773
  574SOL     OW 2948   0.221   1.314   3.706
  574SOL    HW1 2949   0.156   1.241   3.685
  574SOL    HW2 2950   0.225   1.328   3.804
  575SOL     OW 2951   0.079   1.240   2.515
  575SOL    HW1 2952   0.078   1.193   2.603
  575SOL    HW2 2953   0.161   1.212   2.464
  576SOL     OW 2954   0.672   1.391   3.486
  576SOL    HW1 2955   0.594   1.341   3.524
  576SOL    HW2 2956   0.669   1.486   3.517
  577SOL     OW 2957   1.824   0.192   3.089
  577SOL    HW1 2958   1.820   0.102   3.133
  577SOL    HW2 2959   1.827   0.181   2.990
  578SOL     OW 2960   0.428   0.424   2.382
  578SOL    HW1 2961   0.458   0.352   2.320
  578SOL    HW2 2962   0.389   0.384   2.465
  579SOL     OW 2963   1.705   1.487   2.966
  579SOL    HW1 2964   1.612   1.462   2.939
  579SOL    HW2 2965   1.731   1.437   3.048
  580SOL     OW 2966   0.317   0.547   3.142
  580SOL    HW1 2967   0.355   0.488   3.214
  580SOL    HW2 2968   0.357   0.521   3.054
  581SOL     OW 2969   0.812   1.586   2.549
  581SOL    HW1 2970   0.844   1.596   2.455
  581SOL    HW2 2971   0.733   1.524   2.551
  582SOL     OW 2972   1.424   0.214   2.974
  582SOL    HW1 2973   1.476   0.149   3.029
  582SOL    HW2 2974   1.375   0.277   3.035
  583SOL     OW 2975   1.001   0.034   3.016
  583SOL    HW1 2976   0.938  -0.038   2.985
  583SOL    HW2 2977   1.094  -0.002   3.016
  584SOL     OW 2978   0.770   1.330   2.163
  584SOL    HW1 2979   0.724   1.243   2.180
  584SOL    HW2 2980   0.861   1.327   2.204
  585SOL     OW 2981   0.618   1.567   3.146
  585SOL    HW1 2982   0.613   1.649   3.203
  585SOL    HW2 2983   0.707   1.564   3.101
  586SOL     OW 2984   1.352   0.052   2.030
  586SOL    HW1 2985   1.387   0.011   1.946
  586SOL    HW2 2986   1.262   0.014   2.050
  587SOL     OW 2987   1.300   0.453   2.553
  587SOL    HW1 2988   1.241   0.533   2.557
  587SOL    HW2 2989   1.315   0.418   2.646
  588SOL     OW 2990   1.593   0.221   2.744
  588SOL    HW1 2991   1.509   0.220   2.798
  588SOL    HW2 2992   1.595   0.304   2.688
  589SOL     OW 2993   0.039   1.077   2.162
  589SOL    HW1 2994   0.138   1.066   2.153
  589SOL    HW2 2995  -0.001   0.991   2.194
  590SOL     OW 2996   0.875   1.646   2.199
  590SOL    HW1 2997   0.798   1.611   2.145
  590SOL    HW2 2998   0.843   1.717   2.261
  591SOL     OW 2999   0.230   0.628   3.837
  591SOL    HW1 3000   0.137   0.626   3.874
  591SOL    HW2 3001   0.231   0.589   3.745
  592SOL     OW 3002   0.225   0.275   4.720
  592SOL    HW1 3003   0.260   0.258   4.812
  592SOL    HW2 3004   0.137   0.230   4.708
  593SOL     OW 3005   0.019   0.368   4.371
  593SOL    HW1 3006  -0.063   0.411   4.410
  593SOL    HW2 3007  -0.009   0.295   4.308
  594SOL     OW 3008   0.569   1.275   4.889
  594SOL    HW1 3009   0.476   1.268   4.852
  594SOL    HW2 3010   0.580   1.364   4.933
  595SOL     OW 3011   1.555   1.511   4.427
  595SOL    HW1 3012   1.498   1.495   4.508
  595SOL    HW2 3013   1.496   1.521   4.347
  596SOL     OW 3014   1.135   0.703   4.441
  596SOL    HW1 3015   1.192   0.781   4.416
  596SOL    HW2 3016   1.075   0.729   4.517
  597SOL     OW 3017   1.755   0.607   3.955
  597SOL    HW1 3018   1.743   0.594   3.856
  597SOL    HW2 3019   1.725   0.526   4.004
  598SOL     OW 3020   0.768   1.144   4.747
  598SOL    HW1 3021   0.690   1.161   4.807
  598SOL    HW2 3022   0.802   1.231   4.711
  599SOL     OW 3023   0.850   0.798   5.547
  599SOL    HW1 3024   0.846   0.874   5.612
  599SOL    HW2 3025   0.872   0.834   5.456
  600SOL     OW 3026   0.685   1.012   4.389
  600SOL    HW1 3027   0.754   0.996   4.459
  600SOL    HW2 3028   0.612   1.069   4.427
  601SOL     OW 3029   0.686   1.161   5.527
  601SOL    HW1 3030   0.746   1.240   5.541
  601SOL    HW2 3031   0.600   1.192   5.486
  602SOL     OW 3032   0.335   1.435   4.785
  602SOL    HW1 3033   0.257   1.404   4.732
  602SOL    HW2 3034   0.393   1.493   4.728
  603SOL     OW 3035   1.460   1.505   5.063
  603SOL    HW1 3036   1.484   1.599   5.089
  603SOL    HW2 3037   1.444   1.451   5.145
  604SOL     OW 3038   0.438   0.392   5.223
  604SOL    HW1 3039   0.520   0.336   5.232
  604SOL    HW2 3040   0.357   0.334   5.227
  605SOL     OW 3041   1.603   0.447   4.461
  605SOL    HW1 3042   1.529   0.493   4.411
  605SOL    HW2 3043   1.654   0.515   4.514
  606SOL     OW 3044   0.231   1.713   4.207
  606SOL    HW1 3045   0.265   1.790   4.261
  606SOL    HW2 3046   0.275   1.713   4.117
  607SOL     OW 3047   1.127   1.341   5.414
  607SOL    HW1 3048   1.174   1.341   5.502
  607SOL    HW2 3049   1.079   1.254   5.403
  608SOL     OW 3050   0.230   1.434   4.262
  608SOL    HW1 3051   0.204   1.530   4.262
  608SOL    HW2 3052   0.159   1.380   4.307
  609SOL     OW 3053   0.240   1.091   4.610
  609SOL    HW1 3054   0.254   1.007   4.662
  609SOL    HW2 3055   0.185   1.155   4.665
  610SOL     OW 3056   0.620   1.786   5.163
  610SOL    HW1 3057   0.528   1.769   5.198
  610SOL    HW2 3058   0.648   1.878   5.189
  611SOL     OW 3059   0.606   0.964   3.847
  611SOL    HW1 3060   0.613   1.048   3.793
  611SOL    HW2 3061   0.652   0.977   3.935
  612SOL     OW 3062   1.594   0.114   5.204
  612SOL    HW1 3063   1.576   0.181   5.132
  612SOL    HW2 3064   1.591   0.160   5.293
  613SOL     OW 3065   0.122   0.643   4.287
  613SOL    HW1 3066   0.077   0.555   4.304
  613SOL    HW2 3067   0.121   0.697   4.371
  614SOL     OW 3068   1.842   1.767   4.083
  614SOL    HW1 3069   1.896   1.738   4.163
  614SOL    HW2 3070   1.872   1.857   4.054
  615SOL     OW 3071   0.027   1.596   3.841
  615SOL    HW1 3072   0.008   1.500   3.862
  615SOL    HW2 3073  -0.006   1.654   3.916
  616SOL     OW 3074   1.689   0.922   4.336
  616SOL    HW1 3075   1.784   0.893   4.344
  616SOL    HW2 3076   1.681   0.987   4.261
  617SOL     OW 3077   1.641   1.108   4.156
  617SOL    HW1 3078   1.727   1.110   4.104
  617SOL    HW2 3079   1.655   1.155   4.244
  618SOL     OW 3080   0.113   0.737   5.321
  618SOL    HW1 3081   0.201   0.724   5.366
  618SOL    HW2 3082   0.100   0.834   5.299
  619SOL     OW 3083   0.613   1.365   4.450
  619SOL    HW1 3084   0.564   1.278   4.459
  619SOL    HW2 3085   0.590   1.408   4.363
  620SOL     OW 3086   1.293   1.228   5.147
  620SOL    HW1 3087   1.330   1.155   5.089
  620SOL    HW2 3088   1.345   1.233   5.232
  621SOL     OW 3089   0.809   0.004   4.226
  621SOL    HW1 3090   0.849   0.095   4.217
  621SOL    HW2 3091   0.709   0.012   4.232
  622SOL     OW 3092   1.525   0.999   3.914
  622SOL    HW1 3093   1.462   0.923   3.927
  622SOL    HW2 3094   1.573   1.017   4.000
  623SOL     OW 3095   1.187   1.792   5.340
  623SOL    HW1 3096   1.211   1.852   5.264
  623SOL    HW2 3097   1.194   1.697   5.310
  624SOL     OW 3098   0.317   0.251   5.525
  624SOL    HW1 3099   0.388   0.322   5.531
  624SOL    HW2 3100   0.229   0.290   5.553
  625SOL     OW 3101   1.466   1.417   4.677
  625SOL    HW1 3102   1.407   1.423   4.757
  625SOL    HW2 3103   1.451   1.329   4.631
  626SOL     OW 3104   1.667   1.714   4.296
  626SOL    HW1 3105   1.626   1.691   4.208
  626SOL    HW2 3106   1.649   1.640   4.361
  627SOL     OW 3107   0.598   0.729   3.994
  627SOL    HW1 3108   0.622   0.798   3.926
  627SOL    HW2 3109   0.520   0.762   4.048
  628SOL     OW 3110   1.281   0.345   4.668
  628SOL    HW1 3111   1.195   0.295   4.655
  628SOL    HW2 3112   1.343   0.291   4.724
  629SOL     OW 3113   1.576   1.662   4.031
  629SOL    HW1 3114   1.665   1.708   4.034
  629SOL    HW2 3115   1.555   1.638   3.936
  630SOL     OW 3116   0.807   0.605   5.189
  630SOL    HW1 3117   0.760   0.602   5.278
  630SOL    HW2 3118   0.756   0.550   5.123
  631SOL     OW 3119   1.394   0.469   5.398
  631SOL    HW1 3120   1.374   0.512   5.486
  631SOL    HW2 3121   1.472   0.407   5.407
  632SOL     OW 3122   0.973   0.890   5.296
  632SOL    HW1 3123   1.019   0.806   5.267
  632SOL    HW2 3124   0.917   0.924   5.221
  633SOL     OW 3125   0.991   0.410   4.966
  633SOL    HW1 3126   0.914   0.444   5.020
  633SOL    HW2 3127   0.957   0.359   4.887
  634SOL     OW 3128   1.041   0.701   4.153
  634SOL    HW1 3129   1.067   0.697   4.249
  634SOL    HW2 3130   0.956   0.650   4.139
  635SOL     OW 3131   0.076   0.811   4.513
  635SOL    HW1 3132   0.175   0.799   4.522
  635SOL    HW2 3133   0.052   0.906   4.534
  636SOL     OW 3134   0.130   1.821   5.295
  636SOL    HW1 3135   0.120   1.806   5.394
  636SOL    HW2 3136   0.044   1.857   5.259
  637SOL     OW 3137   0.865   0.348   3.919
  637SOL    HW1 3138   0.924   0.411   3.870
  637SOL    HW2 3139   0.884   0.254   3.890
  638SOL     OW 3140   1.719   0.585   5.555
  638SOL    HW1 3141   1.693   0.674   5.519
  638SOL    HW2 3142   1.717   0.517   5.482
  639SOL     OW 3143   1.362   1.144   4.269
  639SOL    HW1 3144   1.445   1.115   4.221
  639SOL    HW2 3145   1.313   1.211   4.213
  640SOL     OW 3146   0.550   0.196   4.609
  640SOL    HW1 3147   0.545   0.191   4.709
  640SOL    HW2 3148   0.552   0.292   4.580
  641SOL     OW 3149   1.008   1.456   4.201
  641SOL    HW1 3150   0.962   1.528   4.149
  641SOL    HW2 3151   1.004   1.476   4.299
  642SOL     OW 3152   0.351   1.801   4.577
  642SOL    HW1 3153   0.401   1.715   4.583
  642SOL    HW2 3154   0.416   1.878   4.574
  643SOL     OW 3155   1.795   1.066   4.597
  643SOL    HW1 3156   1.733   1.051   4.521
  643SOL    HW2 3157   1.743   1.077   4.682
  644SOL     OW 3158   1.227   1.550   5.230
  644SOL    HW1 3159   1.233   1.473   5.294
  644SOL    HW2 3160   1.175   1.524   5.150
  645SOL     OW 3161   0.321   0.943   3.966
  645SOL    HW1 3162   0.403   0.982   3.924
  645SOL    HW2 3163   0.294   0.861   3.917
  646SOL     OW 3164   1.458   0.735   4.452
  646SOL    HW1 3165   1.453   0.670   4.527
  646SOL    HW2 3166   1.538   0.794   4.465
  647SOL     OW 3167   0.461   1.266   5.451
  647SOL    HW1 3168   0.411   1.267   5.365
  647SOL    HW2 3169   0.398   1.248   5.527
  648SOL     OW 3170   1.111   1.776   3.961
  648SOL    HW1 3171   1.051   1.714   4.011
  648SOL    HW2 3172   1.142   1.732   3.876
  649SOL     OW 3173   0.202   0.285   5.222
  649SOL    HW1 3174   0.122   0.345   5.209
  649SOL    HW2 3175   0.192   0.236   5.308
  650SOL     OW 3176   1.632   1.377   3.805
  650SOL    HW1 3177   1.600   1.471   3.795
  650SOL    HW2 3178   1.556   1.314   3.793
  651SOL     OW 3179   0.464   1.743   4.047
  651SOL    HW1 3180   0.497   1.782   4.133
  651SOL    HW2 3181   0.540   1.736   3.982
  652SOL     OW 3182   1.400   0.107   4.150
  652SOL    HW1 3183   1.376   0.070   4.060
  652SOL    HW2 3184   1.499   0.123   4.154
  653SOL     OW 3185   0.249   1.785   4.965
  653SOL    HW1 3186   0.306   1.720   5.015
  653SOL    HW2 3187   0.233   1.752   4.872
  654SOL     OW 3188   0.940   1.698   4.628
  654SOL    HW1 3189   1.020   1.641   4.649
  654SOL    HW2 3190   0.891   1.658   4.551
  655SOL     OW 3191   0.382   0.700   4.204
  655SOL    HW1 3192   0.427   0.610   4.201
  655SOL    HW2 3193   0.288   0.689   4.237
  656SOL     OW 3194   1.547   0.222   5.453
  656SOL    HW1 3195   1.542   0.259   5.545
  656SOL    HW2 3196   1.475   0.153   5.441
  657SOL     OW 3197   0.614   0.122   3.841
  657SOL    HW1 3198   0.712   0.100   3.848
  657SOL    HW2 3199   0.583   0.105   3.748
  658SOL     OW 3200   0.781   0.264   5.473
  658SOL    HW1 3201   0.848   0.203   5.516
  658SOL    HW2 3202   0.708   0.283   5.538
  659SOL     OW 3203   0.888   1.514   4.919
  659SOL    HW1 3204   0.865   1.489   4.825
  659SOL    HW2 3205   0.949   1.445   4.958
  660SOL     OW 3206   1.351   0.590   5.157
  660SOL    HW1 3207   1.379   0.547   5.242
  660SOL    HW2 3208   1.376   0.686   5.158
  661SOL     OW 3209   0.803   1.402   4.648
  661SOL    HW1 3210   0.893   1.416   4.606
  661SOL    HW2 3211   0.732   1.404   4.577
  662SOL     OW 3212   0.922   0.503   4.623
  662SOL    HW1 3213   0.897   0.494   4.527
  662SOL    HW2 3214   0.970   0.421   4.654
  663SOL     OW 3215   0.539   0.064   4.236
  663SOL    HW1 3216   0.458   0.065   4.294
  663SOL    HW2 3217   0.542   0.147   4.181
  664SOL     OW 3218   1.434   1.188   3.765
  664SOL    HW1 3219   1.466   1.112   3.822
  664SOL    HW2 3220   1.342   1.215   3.795
  665SOL     OW 3221   0.297   0.035   3.895
  665SOL    HW1 3222   0.346   0.119   3.874
  665SOL    HW2 3223   0.359  -0.030   3.940
  666SOL     OW 3224   0.935   0.236   4.204
  666SOL    HW1 3225   0.887   0.277   4.126
  666SOL    HW2 3226   1.034   0.234   4.185
  667SOL     OW 3227   1.076   0.683   5.188
  667SOL    HW1 3228   0.996   0.622   5.191
  667SOL    HW2 3229   1.157   0.630   5.164
  668SOL     OW 3230   1.227   1.570   4.517
  668SOL    HW1 3231   1.248   1.644   4.452
  668SOL    HW2 3232   1.295   1.570   4.590
  669SOL     OW 3233   0.459   1.152   4.465
  669SOL    HW1 3234   0.388   1.125   4.530
  669SOL    HW2 3235   0.433   1.124   4.372
  670SOL     OW 3236   1.271   1.797   4.315
  670SOL    HW1 3237   1.315   1.861   4.251
  670SOL    HW2 3238   1.221   1.849   4.385
  671SOL     OW 3239   1.032   0.549   3.740
  671SOL    HW1 3240   0.991   0.631   3.701
  671SOL    HW2 3241   1.096   0.575   3.813
  672SOL     OW 3242   0.078   0.556   5.110
  672SOL    HW1 3243   0.170   0.555   5.069
  672SOL    HW2 3244   0.072   0.630   5.177
  673SOL     OW 3245   0.561   0.222   4.871
  673SOL    HW1 3246   0.599   0.138   4.908
  673SOL    HW2 3247   0.473   0.241   4.915
  674SOL     OW 3248   0.866   0.454   4.366
  674SOL    HW1 3249   0.834   0.526   4.304
  674SOL    HW2 3250   0.890   0.373   4.313
  675SOL     OW 3251   1.017   0.039   4.477
  675SOL    HW1 3252   0.945   0.044   4.408
  675SOL    HW2 3253   0.993  -0.030   4.546
  676SOL     OW 3254   1.429   1.173   4.591
  676SOL    HW1 3255   1.374   1.089   4.584
  676SOL    HW2 3256   1.455   1.202   4.499
  677SOL     OW 3257   1.466   0.590   4.716
  677SOL    HW1 3258   1.436   0.495   4.723
  677SOL    HW2 3259   1.539   0.606   4.782
  678SOL     OW 3260   1.857   0.833   4.101
  678SOL    HW1 3261   1.899   0.769   4.165
  678SOL    HW2 3262   1.819   0.782   4.023
  679SOL     OW 3263   0.488   1.385   3.898
  679SOL    HW1 3264   0.401   1.370   3.945
  679SOL    HW2 3265   0.471   1.411   3.803
  680SOL     OW 3266   1.664   1.280   4.381
  680SOL    HW1 3267   1.763   1.288   4.395
  680SOL    HW2 3268   1.619   1.364   4.412
  681SOL     OW 3269   1.390   0.575   3.802
  681SOL    HW1 3270   1.336   0.554   3.883
  681SOL    HW2 3271   1.481   0.534   3.811
  682SOL     OW 3272   0.527   0.256   4.052
  682SOL    HW1 3273   0.554   0.197   3.977
  682SOL    HW2 3274   0.527   0.351   4.021
  683SOL     OW 3275   1.754   1.223   5.312
  683SOL    HW1 3276   1.845   1.184   5.299
  683SOL    HW2 3277   1.762   1.319   5.336
  684SOL     OW 3278   1.064   1.347   5.064
  684SOL    HW1 3279   0.984   1.324   5.119
  684SOL    HW2 3280   1.147   1.321   5.113
  685SOL     OW 3281   1.592   1.629   5.349
  685SOL    HW1 3282   1.619   1.663   5.259
  685SOL    HW2 3283   1.671   1.591   5.395
  686SOL     OW 3284   1.111   1.195   4.824
  686SOL    HW1 3285   1.071   1.239   4.905
  686SOL    HW2 3286   1.070   1.232   4.741
  687SOL     OW 3287   1.638   1.099   4.803
  687SOL    HW1 3288   1.643   1.180   4.862
  687SOL    HW2 3289   1.552   1.101   4.752
  688SOL     OW 3290   0.915   0.089   5.126
  688SOL    HW1 3291   0.940   0.069   5.031
  688SOL    HW2 3292   0.987   0.145   5.168
  689SOL     OW 3293   0.980   1.116   5.443
  689SOL    HW1 3294   0.881   1.122   5.453
  689SOL    HW2 3295   1.003   1.036   5.387
  690SOL     OW 3296   0.705   1.050   4.092
  690SOL    HW1 3297   0.691   1.057   4.191
  690SOL    HW2 3298   0.789   0.999   4.074
  691SOL     OW 3299   0.410   0.813   4.975
  691SOL    HW1 3300   0.496   0.825   5.025
  691SOL    HW2 3301   0.368   0.726   5.002
  692SOL     OW 3302   1.274   0.386   4.986
  692SOL    HW1 3303   1.295   0.460   5.050
  692SOL    HW2 3304   1.185   0.403   4.943
  693SOL     OW 3305   0.064   1.564   5.055
  693SOL    HW1 3306   0.018   1.646   5.021
  693SOL    HW2 3307   0.162   1.583   5.064
  694SOL     OW 3308   0.367   1.100   4.225
  694SOL    HW1 3309   0.360   1.183   4.169
  694SOL    HW2 3310   0.371   1.020   4.165
  695SOL     OW 3311   0.566   0.537   4.589
  695SOL    HW1 3312   0.578   0.603   4.515
  695SOL    HW2 3313   0.612   0.571   4.672
  696SOL     OW 3314   1.252   1.348   4.112
  696SOL    HW1 3315   1.302   1.425   4.152
  696SOL    HW2 3316   1.157   1.350   4.144
  697SOL     OW 3317   1.272   1.445   4.866
  697SOL    HW1 3318   1.319   1.458   4.953
  697SOL    HW2 3319   1.206   1.371   4.875
  698SOL     OW 3320   1.582   0.639   4.196
  698SOL    HW1 3321   1.551   0.700   4.269
  698SOL    HW2 3322   1.632   0.691   4.127
  699SOL     OW 3323   0.354   1.510   5.053
  699SOL    HW1 3324   0.333   1.466   4.966
  699SOL    HW2 3325   0.451   1.536   5.056
  700SOL     OW 3326   0.402   0.751   5.322
  700SOL    HW1 3327   0.470   0.806   5.275
  700SOL    HW2 3328   0.442   0.663   5.349
  701SOL     OW 3329   1.587   0.779   5.394
  701SOL    HW1 3330   1.495   0.817   5.389
  701SOL    HW2 3331   1.647   0.826   5.329
  702SOL     OW 3332   1.013   0.105   5.494
  702SOL    HW1 3333   1.019   0.190   5.442
  702SOL    HW2 3334   1.045   0.029   5.437
  703SOL     OW 3335   0.504   0.050   5.464
  703SOL    HW1 3336   0.462  -0.007   5.394
  703SOL    HW2 3337   0.438   0.119   5.496
  704SOL     OW 3338   0.573   0.870   4.753
  704SOL    HW1 3339   0.617   0.959   4.744
  704SOL    HW2 3340   0.510   0.870   4.830
  705SOL     OW 3341   1.360   0.862   4.769
  705SOL    HW1 3342   1.285   0.862   4.703
  705SOL    HW2 3343   1.397   0.770   4.778
  706SOL     OW 3344   1.209   0.525   3.999
  706SOL    HW1 3345   1.222   0.441   4.053
  706SOL    HW2 3346   1.180   0.599   4.059
  707SOL     OW 3347   0.307   0.213   4.955
  707SOL    HW1 3348   0.284   0.250   5.045
  707SOL    HW2 3349   0.277   0.118   4.949
  708SOL     OW 3350   0.037   1.310   5.006
  708SOL    HW1 3351   0.090   1.261   5.074
  708SOL    HW2 3352   0.059   1.408   5.011
  709SOL     OW 3353   0.732   0.634   4.788
  709SOL    HW1 3354   0.791   0.608   4.712
  709SOL    HW2 3355   0.704   0.730   4.777
  710SOL     OW 3356   1.728   0.935   5.578
  710SOL    HW1 3357   1.682   0.928   5.489
  710SOL    HW2 3358   1.666   0.979   5.644
  711SOL     OW 3359   0.307   0.063   4.342
  711SOL    HW1 3360   0.296   0.157   4.375
  711SOL    HW2 3361   0.302   0.000   4.419
  712SOL     OW 3362   1.622   0.367   4.098
  712SOL    HW1 3363   1.624   0.291   4.162
  712SOL    HW2 3364   1.574   0.444   4.138
  713SOL     OW 3365   1.023   0.766   4.690
  713SOL    HW1 3366   1.038   0.787   4.786
  713SOL    HW2 3367   0.993   0.671   4.681
  714SOL     OW 3368   0.980   1.573   5.424
  714SOL    HW1 3369   0.960   1.617   5.336
  714SOL    HW2 3370   1.019   1.482   5.408
  715SOL     OW 3371   1.859   1.518   5.329
  715SOL    HW1 3372   1.873   1.545   5.234
  715SOL    HW2 3373   1.942   1.540   5.382
  716SOL     OW 3374   0.350   0.898   5.528
  716SOL    HW1 3375   0.426   0.942   5.576
  716SOL    HW2 3376   0.385   0.851   5.446
  717SOL     OW 3377   1.540   0.274   3.849
  717SOL    HW1 3378   1.479   0.199   3.872
  717SOL    HW2 3379   1.562   0.326   3.932
  718SOL     OW 3380   1.303   0.838   3.766
  718SOL    HW1 3381   1.337   0.745   3.781
  718SOL    HW2 3382   1.321   0.865   3.671
  719SOL     OW 3383   1.068   1.333   4.573
  719SOL    HW1 3384   1.075   1.249   4.518
  719SOL    HW2 3385   1.130   1.402   4.537
  720SOL     OW 3386   0.319   0.810   4.673
  720SOL    HW1 3387   0.412   0.846   4.678
  720SOL    HW2 3388   0.313   0.725   4.725
  721SOL     OW 3389   0.339   0.509   4.730
  721SOL    HW1 3390   0.287   0.426   4.713
  721SOL    HW2 3391   0.416   0.514   4.666
  722SOL     OW 3392   1.138   0.380   5.402
  722SOL    HW1 3393   1.093   0.443   5.466
  722SOL    HW2 3394   1.231   0.411   5.385
  723SOL     OW 3395   1.160   0.207   5.201
  723SOL    HW1 3396   1.160   0.271   5.278
  723SOL    HW2 3397   1.188   0.255   5.118
  724SOL     OW 3398   0.008   1.326   3.924
  724SOL    HW1 3399  -0.085   1.347   3.893
  724SOL    HW2 3400   0.018   1.227   3.937
  725SOL     OW 3401   0.088   1.801   4.651
  725SOL    HW1 3402   0.046   1.715   4.624
  725SOL    HW2 3403   0.182   1.804   4.617
  726SOL     OW 3404   0.504   1.568   4.634
  726SOL    HW1 3405   0.570   1.642   4.643
  726SOL    HW2 3406   0.548   1.489   4.592
  727SOL     OW 3407   1.002   0.796   4.962
  727SOL    HW1 3408   1.043   0.764   5.048
  727SOL    HW2 3409   0.906   0.769   4.959
  728SOL     OW 3410   0.040   0.544   4.838
  728SOL    HW1 3411   0.125   0.511   4.797
  728SOL    HW2 3412   0.053   0.559   4.936
  729SOL     OW 3413   0.189   0.520   5.446
  729SOL    HW1 3414   0.248   0.480   5.376
  729SOL    HW2 3415   0.131   0.591   5.405
  730SOL     OW 3416   1.369   0.950   5.384
  730SOL    HW1 3417   1.408   1.039   5.404
  730SOL    HW2 3418   1.379   0.930   5.287
  731SOL     OW 3419   0.815   0.572   4.049
  731SOL    HW1 3420   0.822   0.483   4.003
  731SOL    HW2 3421   0.721   0.606   4.041
  732SOL     OW 3422   1.657   0.604   4.930
  732SOL    HW1 3423   1.619   0.535   4.992
  732SOL    HW2 3424   1.739   0.568   4.886
  733SOL     OW 3425   0.252   1.564   5.468
  733SOL    HW1 3426   0.222   1.621   5.544
  733SOL    HW2 3427   0.245   1.467   5.494
  734SOL     OW 3428   0.671   0.464   4.993
  734SOL    HW1 3429   0.637   0.375   4.963
  734SOL    HW2 3430   0.697   0.518   4.913
  735SOL     OW 3431   0.930   1.678   5.189
  735SOL    HW1 3432   0.906   1.660   5.094
  735SOL    HW2 3433   0.960   1.772   5.199
  736SOL     OW 3434   0.473   0.500   3.915
  736SOL    HW1 3435   0.534   0.580   3.919
  736SOL    HW2 3436   0.378   0.531   3.922
  737SOL     OW 3437   0.159   1.137   5.190
  737SOL    HW1 3438   0.181   1.076   5.266
  737SOL    HW2 3439   0.169   1.088   5.104
  738SOL     OW 3440   1.347   1.059   4.958
  738SOL    HW1 3441   1.371   0.996   4.884
  738SOL    HW2 3442   1.257   1.099   4.940
  739SOL     OW 3443   1.302   0.855   4.033
  739SOL    HW1 3444   1.216   0.824   4.075
  739SOL    HW2 3445   1.298   0.841   3.934
  740SOL     OW 3446   1.759   1.747   4.878
  740SOL    HW1 3447   1.820   1.777   4.805
  740SOL    HW2 3448   1.721   1.658   4.856
  741SOL     OW 3449   1.252   1.731   4.852
  741SOL    HW1 3450   1.336   1.736   4.798
  741SOL    HW2 3451   1.229   1.635   4.870
  742SOL     OW 3452   0.083   1.258   4.746
  742SOL    HW1 3453   0.078   1.257   4.846
  742SOL    HW2 3454   0.000   1.217   4.708
  743SOL     OW 3455   0.688   1.662   5.440
  743SOL    HW1 3456   0.632   1.743   5.449
  743SOL    HW2 3457   0.740   1.666   5.354
  744SOL     OW 3458   1.726   0.135   4.247
  744SOL    HW1 3459   1.799   0.118   4.180
  744SOL    HW2 3460   1.695   0.048   4.285
  745SOL     OW 3461   1.388   1.573   4.201
  745SOL    HW1 3462   1.455   1.585   4.127
  745SOL    HW2 3463   1.348   1.662   4.224
  746SOL     OW 3464   0.130   1.794   5.575
  746SOL    HW1 3465   0.089   1.720   5.628
  746SOL    HW2 3466   0.194   1.845   5.633
  747SOL     OW 3467   1.280   0.927   4.396
  747SOL    HW1 3468   1.340   0.846   4.398
  747SOL    HW2 3469   1.320   0.996   4.336
  748SOL     OW 3470   0.830   1.273   5.146
  748SOL    HW1 3471   0.825   1.306   5.241
  748SOL    HW2 3472   0.744   1.292   5.100
  749SOL     OW 3473   0.672   1.616   3.878
  749SOL    HW1 3474   0.681   1.626   3.779
  749SOL    HW2 3475   0.632   1.527   3.899
  750SOL     OW 3476   1.650   1.720   5.118
  750SOL    HW1 3477   1.703   1.730   5.034
  750SOL    HW2 3478   1.623   1.810   5.152
  751SOL     OW 3479   1.841   0.175   4.687
  751SOL    HW1 3480   1.880   0.090   4.651
  751SOL    HW2 3481   1.743   0.177   4.668
  752SOL     OW 3482   0.263   0.326   4.444
  752SOL    HW1 3483   0.184   0.377   4.410
  752SOL    HW2 3484   0.254   0.311   4.542
  753SOL     OW 3485   1.194   1.612   3.755
  753SOL    HW1 3486   1.200   1.519   3.792
  753SOL    HW2 3487   1.135   1.612   3.675
  754SOL     OW 3488   0.822   1.002   5.096
  754SOL    HW1 3489   0.862   1.001   5.004
  754SOL    HW2 3490   0.832   1.094   5.136
  755SOL     OW 3491   0.916   0.910   4.015
  755SOL    HW1 3492   0.979   0.948   3.947
  755SOL    HW2 3493   0.956   0.827   4.054
  756SOL     OW 3494   1.504   1.607   3.768
  756SOL    HW1 3495   1.412   1.644   3.775
  756SOL    HW2 3496   1.542   1.627   3.678
  757SOL     OW 3497   0.372   1.288   5.214
  757SOL    HW1 3498   0.359   1.381   5.180
  757SOL    HW2 3499   0.288   1.236   5.201
  758SOL     OW 3500   1.614   1.292   5.013
  758SOL    HW1 3501   1.674   1.295   5.093
  758SOL    HW2 3502   1.539   1.356   5.026
  759SOL     OW 3503   1.039   1.098   4.420
  759SOL    HW1 3504   0.969   1.051   4.474
  759SOL    HW2 3505   1.098   1.030   4.377
  760SOL     OW 3506   1.014   0.236   4.695
  760SOL    HW1 3507   1.006   0.200   4.602
  760SOL    HW2 3508   1.012   0.160   4.760
  761SOL     OW 3509   0.590   1.487   4.215
  761SOL    HW1 3510   0.632   1.429   4.145
  761SOL    HW2 3511   0.546   1.566   4.171
  762SOL     OW 3512   1.709   0.385   5.105
  762SOL    HW1 3513   1.782   0.454   5.109
  762SOL    HW2 3514   1.737   0.310   5.046
  763SOL     OW 3515   0.255   1.348   4.014
  763SOL    HW1 3516   0.159   1.349   3.987
  763SOL    HW2 3517   0.267   1.401   4.098
  764SOL     OW 3518   0.105   1.013   5.450
  764SOL    HW1 3519   0.028   0.980   5.504
  764SOL    HW2 3520   0.190   0.983   5.492
  765SOL     OW 3521   0.672   0.203   5.213
  765SOL    HW1 3522   0.762   0.187   5.173
  765SOL    HW2 3523   0.680   0.208   5.312
  766SOL     OW 3524   0.075   0.345   3.757
  766SOL    HW1 3525  -0.017   0.317   3.728
  766SOL    HW2 3526   0.106   0.422   3.701
  767SOL     OW 3527   1.440   0.856   5.122
  767SOL    HW1 3528   1.383   0.908   5.059
  767SOL    HW2 3529   1.536   0.868   5.098
  768SOL     OW 3530   0.072   0.166   4.042
  768SOL    HW1 3531   0.055   0.249   3.988
  768SOL    HW2 3532   0.162   0.129   4.020
  769SOL     OW 3533   1.183   1.335   3.843
  769SOL    HW1 3534   1.084   1.324   3.845
  769SOL    HW2 3535   1.217   1.350   3.936
  770SOL     OW 3536   0.613   0.842   5.155
  770SOL    HW1 3537   0.669   0.923   5.138
  770SOL    HW2 3538   0.672   0.762   5.158
  771SOL     OW 3539   1.493   1.767   4.683
  771SOL    HW1 3540   1.526   1.831   4.614
  771SOL    HW2 3541   1.559   1.761   4.758
  772SOL     OW 3542   0.716   0.565   5.432
  772SOL    HW1 3543   0.735   0.630   5.506
  772SOL    HW2 3544   0.776   0.485   5.441
  773SOL     OW 3545   1.450   1.220   5.357
  773SOL    HW1 3546   1.441   1.210   5.456
  773SOL    HW2 3547   1.546   1.213   5.331
  774SOL     OW 3548   0.390   1.741   5.284
  774SOL    HW1 3549   0.299   1.782   5.282
  774SOL    HW2 3550   0.383   1.647   5.316
  775SOL     OW 3551   1.674   0.883   4.978
  775SOL    HW1 3552   1.647   0.794   4.941
  775SOL    HW2 3553   1.675   0.951   4.905
  776SOL     OW 3554   1.225   0.325   4.173
  776SOL    HW1 3555   1.290   0.251   4.162
  776SOL    HW2 3556   1.245   0.375   4.257
  777SOL     OW 3557   0.594   0.745   4.376
  777SOL    HW1 3558   0.644   0.830   4.357
  777SOL    HW2 3559   0.506   0.747   4.328
  778SOL     OW 3560   1.777   0.342   5.366
  778SOL    HW1 3561   1.760   0.373   5.272
  778SOL    HW2 3562   1.693   0.305   5.404
  779SOL     OW 3563   1.730   0.934   5.241
  779SOL    HW1 3564   1.768   1.025   5.256
  779SOL    HW2 3565   1.722   0.917   5.142
  780SOL     OW 3566   0.859   1.374   3.740
  780SOL    HW1 3567   0.813   1.389   3.828
  780SOL    HW2 3568   0.903   1.459   3.710
  781SOL     OW 3569   0.661   1.790   4.677
  781SOL    HW1 3570   0.615   1.878   4.664
  781SOL    HW2 3571   0.760   1.802   4.670
  782SOL     OW 3572   0.859   0.956   4.585
  782SOL    HW1 3573   0.913   0.887   4.633
  782SOL    HW2 3574   0.827   1.025   4.651
  783SOL     OW 3575   1.083   0.984   3.811
  783SOL    HW1 3576   1.060   1.037   3.729
  783SOL    HW2 3577   1.164   0.928   3.792
  784SOL     OW 3578   1.861   1.569   4.575
  784SOL    HW1 3579   1.790   1.557   4.505
  784SOL    HW2 3580   1.862   1.490   4.635
  785SOL     OW 3581   0.221   1.314   5.568
  785SOL    HW1 3582   0.156   1.241   5.547
  785SOL    HW2 3583   0.225   1.328   5.666
  786SOL     OW 3584   0.079   1.240   4.377
  786SOL    HW1 3585   0.078   1.193   4.465
  786SOL    HW2 3586   0.161   1.212   4.326
  787SOL     OW 3587   0.672   1.391   5.348
  787SOL    HW1 3588   0.594   1.341   5.386
  787SOL    HW2 3589   0.669   1.486   5.379
  788SOL     OW 3590   1.824   0.192   4.951
  788SOL    HW1 3591   1.820   0.102   4.995
  788SOL    HW2 3592   1.827   0.181   4.852
  789SOL     OW 3593   0.428   0.424   4.244
  789SOL    HW1 3594   0.458   0.352   4.182
  789SOL    HW2 3595   0.389   0.384   4.327
  790SOL     OW 3596   1.705   1.487   4.828
  790SOL    HW1 3597   1.612   1.462   4.801
  790SOL    HW2 3598   1.731   1.437   4.910
  791SOL     OW 3599   0.317   0.547   5.004
  791SOL    HW1 3600   0.355   0.488   5.076
  791SOL    HW2 3601   0.357   0.521   4.916
  792SOL     OW 3602   0.812   1.586   4.411
  792SOL    HW1 3603   0.844   1.596   4.317
  792SOL    HW2 3604   0.733   1.524   4.413
  793SOL     OW 3605   1.424   0.214   4.836
  793SOL    HW1 3606   1.476   0.149   4.891
  793SOL    HW2 3607   1.375   0.277   4.897
  794SOL     OW 3608   1.001   0.034   4.878
  794SOL    HW1 3609   0.938  -0.038   4.847
  794SOL    HW2 3610   1.094  -0.002   4.878
  795SOL     OW 3611   0.770   1.330   4.025
  795SOL    HW1 3612   0.724   1.243   4.042
  795SOL    HW2 3613   0.861   1.327   4.066
  796SOL     OW 3614   0.618   1.567   5.008
  796SOL    HW1 3615   0.613   1.649   5.065
  796SOL    HW2 3616   0.707   1.564   4.963
  797SOL     OW 3617   1.352   0.052   3.892
  797SOL    HW1 3618   1.387   0.011   3.808
  797SOL    HW2 3619   1.262   0.014   3.912
  798SOL     OW 3620   1.300   0.453   4.415
  798SOL    HW1 3621   1.241   0.533   4.419
  798SOL    HW2 3622   1.315   0.418   4.508
  799SOL     OW 3623   1.593   0.221   4.606
  799SOL    HW1 3624   1.509   0.220   4.660
  799SOL    HW2 3625   1.595   0.304   4.550
  800SOL     OW 3626   0.039   1.077   4.024
  800SOL    HW1 3627   0.138   1.066   4.015
  800SOL    HW2 3628  -0.001   0.991   4.056
  801SOL     OW 3629   0.875   1.646   4.061
  801SOL    HW1 3630   0.798   1.611   4.007
  801SOL    HW2 3631   0.843   1.717   4.123
  802SOL     OW 3632   0.230   0.628   5.699
  802SOL    HW1 3633   0.137   0.626   5.736
  802SOL    HW2 3634   0.231   0.589   5.607
  803SOL     OW 3635   1.135   0.703   6.303
  803SOL    HW1 3636   1.192   0.781   6.278
  803SOL    HW2 3637   1.075   0.729   6.379
  804SOL     OW 3638   1.755   0.607   5.817
  804SOL    HW1 3639   1.743   0.594   5.718
  804SOL    HW2 3640   1.725   0.526   5.866
  805SOL     OW 3641   1.603   0.447   6.323
  805SOL    HW1 3642   1.529   0.493   6.273
  805SOL    HW2 3643   1.654   0.515   6.376
  806SOL     OW 3644   0.231   1.713   6.069
  806SOL    HW1 3645   0.265   1.790   6.123
  806SOL    HW2 3646   0.275   1.713   5.979
  807SOL     OW 3647   0.230   1.434   6.124
  807SOL    HW1 3648   0.204   1.530   6.124
  807SOL    HW2 3649   0.159   1.380   6.169
  808SOL     OW 3650   0.606   0.964   5.709
  808SOL    HW1 3651   0.613   1.048   5.655
  808SOL    HW2 3652   0.652   0.977   5.797
  809SOL     OW 3653   0.122   0.643   6.149
  809SOL    HW1 3654   0.077   0.555   6.166
  809SOL    HW2 3655   0.121   0.697   6.233
  810SOL     OW 3656   1.842   1.767   5.945
  810SOL    HW1 3657   1.896   1.738   6.025
  810SOL    HW2 3658   1.872   1.857   5.916
  811SOL     OW 3659   0.027   1.596   5.703
  811SOL    HW1 3660   0.008   1.500   5.724
  811SOL    HW2 3661  -0.006   1.654   5.778
  812SOL     OW 3662   1.689   0.922   6.198
  812SOL    HW1 3663   1.784   0.893   6.206
  812SOL    HW2 3664   1.681   0.987   6.123
  813SOL     OW 3665   1.641   1.108   6.018
  813SOL    HW1 3666   1.727   1.110   5.966
  813SOL    HW2 3667   1.655   1.155   6.106
  814SOL     OW 3668   0.613   1.365   6.312
  814SOL    HW1 3669   0.564   1.278   6.321
  814SOL    HW2 3670   0.590   1.408   6.225
  815SOL     OW 3671   0.809   0.004   6.088
  815SOL    HW1 3672   0.849   0.095   6.079
  815SOL    HW2 3673   0.709   0.012   6.094
  816SOL     OW 3674   1.525   0.999   5.776
  816SOL    HW1 3675   1.462   0.923   5.789
  816SOL    HW2 3676   1.573   1.017   5.862
  817SOL     OW 3677   0.598   0.729   5.856
  817SOL    HW1 3678   0.622   0.798   5.788
  817SOL    HW2 3679   0.520   0.762   5.910
  818SOL     OW 3680   1.281   0.345   6.530
  818SOL    HW1 3681   1.195   0.295   6.517
  818SOL    HW2 3682   1.343   0.291   6.586
  819SOL     OW 3683   1.576   1.662   5.893
  819SOL    HW1 3684   1.665   1.708   5.896
  819SOL    HW2 3685   1.555   1.638   5.798
  820SOL     OW 3686   1.041   0.701   6.015
  820SOL    HW1 3687   1.067   0.697   6.111
  820SOL    HW2 3688   0.956   0.650   6.001
  821SOL     OW 3689   0.076   0.811   6.375
  821SOL    HW1 3690   0.175   0.799   6.384
  821SOL    HW2 3691   0.052   0.906   6.396
  822SOL     OW 3692   0.865   0.348   5.781
  822SOL    HW1 3693   0.924   0.411   5.732
  822SOL    HW2 3694   0.884   0.254   5.752
  823SOL     OW 3695   1.362   1.144   6.131
  823SOL    HW1 3696   1.445   1.115   6.083
  823SOL    HW2 3697   1.313   1.211   6.075
  824SOL     OW 3698   1.008   1.456   6.063
  824SOL    HW1 3699   0.962   1.528   6.011
  824SOL    HW2 3700   1.004   1.476   6.161
  825SOL     OW 3701   1.795   1.066   6.459
  825SOL    HW1 3702   1.733   1.051   6.383
  825SOL    HW2 3703   1.743   1.077   6.544
  826SOL     OW 3704   0.321   0.943   5.828
  826SOL    HW1 3705   0.403   0.982   5.786
  826SOL    HW2 3706   0.294   0.861   5.779
  827SOL     OW 3707   1.111   1.776   5.823
  827SOL    HW1 3708   1.051   1.714   5.873
  827SOL    HW2 3709   1.142   1.732   5.738
  828SOL     OW 3710   1.632   1.377   5.667
  828SOL    HW1 3711   1.600   1.471   5.657
  828SOL    HW2 3712   1.556   1.314   5.655
  829SOL     OW 3713   0.464   1.743   5.909
  829SOL    HW1 3714   0.497   1.782   5.995
  829SOL    HW2 3715   0.540   1.736   5.844
  830SOL     OW 3716   1.400   0.107   6.012
  830SOL    HW1 3717   1.376   0.070   5.922
  830SOL    HW2 3718   1.499   0.123   6.016
  831SOL     OW 3719   0.940   1.698   6.490
  831SOL    HW1 3720   1.020   1.641   6.511
  831SOL    HW2 3721   0.891   1.658   6.413
  832SOL     OW 3722   0.382   0.700   6.066
  832SOL    HW1 3723   0.427   0.610   6.063
  832SOL    HW2 3724   0.288   0.689   6.099
  833SOL     OW 3725   0.614   0.122   5.703
  833SOL    HW1 3726   0.712   0.100   5.710
  833SOL    HW2 3727   0.583   0.105   5.610
  834SOL     OW 3728   0.539   0.064   6.098
  834SOL    HW1 3729   0.458   0.065   6.156
  834SOL    HW2 3730   0.542   0.147   6.043
  835SOL     OW 3731   1.434   1.188   5.627
  835SOL    HW1 3732   1.466   1.112   5.684
  835SOL    HW2 3733   1.342   1.215   5.657
  836SOL     OW 3734   0.297   0.035   5.757
  836SOL    HW1 3735   0.346   0.119   5.736
  836SOL    HW2 3736   0.359  -0.030   5.802
  837SOL     OW 3737   0.935   0.236   6.066
  837SOL    HW1 3738   0.887   0.277   5.988
  837SOL    HW2 3739   1.034   0.234   6.047
  838SOL     OW 3740   0.459   1.152   6.327
  838SOL    HW1 3741   0.388   1.125   6.392
  838SOL    HW2 3742   0.433   1.124   6.234
  839SOL     OW 3743   1.271   1.797   6.177
  839SOL    HW1 3744   1.315   1.861   6.113
  839SOL    HW2 3745   1.221   1.849   6.247
  840SOL     OW 3746   1.032   0.549   5.602
  840SOL    HW1 3747   0.991   0.631   5.563
  840SOL    HW2 3748   1.096   0.575   5.675
  841SOL     OW 3749   0.866   0.454   6.228
  841SOL    HW1 3750   0.834   0.526   6.166
  841SOL    HW2 3751   0.890   0.373   6.175
  842SOL     OW 3752   1.466   0.590   6.578
  842SOL    HW1 3753   1.436   0.495   6.585
  842SOL    HW2 3754   1.539   0.606   6.644
  843SOL     OW 3755   1.857   0.833   5.963
  843SOL    HW1 3756   1.899   0.769   6.027
  843SOL    HW2 3757   1.819   0.782   5.885
  844SOL     OW 3758   0.488   1.385   5.760
  844SOL    HW1 3759   0.401   1.370   5.807
  844SOL    HW2 3760   0.471   1.411   5.665
  845SOL     OW 3761   1.390   0.575   5.664
  845SOL    HW1 3762   1.336   0.554   5.745
  845SOL    HW2 3763   1.481   0.534   5.673
  846SOL     OW 3764   0.527   0.256   5.914
  846SOL    HW1 3765   0.554   0.197   5.839
  846SOL    HW2 3766   0.527   0.351   5.883
  847SOL     OW 3767   0.705   1.050   5.954
  847SOL    HW1 3768   0.691   1.057   6.053
  847SOL    HW2 3769   0.789   0.999   5.936
  848SOL     OW 3770   0.367   1.100   6.087
  848SOL    HW1 3771   0.360   1.183   6.031
  848SOL    HW2 3772   0.371   1.020   6.027
  849SOL     OW 3773   1.252   1.348   5.974
  849SOL    HW1 3774   1.302   1.425   6.014
  849SOL    HW2 3775   1.157   1.350   6.006
  850SOL     OW 3776   1.582   0.639   6.058
  850SOL    HW1 3777   1.551   0.700   6.131
  850SOL    HW2 3778   1.632   0.691   5.989
  851SOL     OW 3779   1.209   0.525   5.861
  851SOL    HW1 3780   1.222   0.441   5.915
  851SOL    HW2 3781   1.180   0.599   5.921
  852SOL     OW 3782   0.307   0.063   6.204
  852SOL    HW1 3783   0.296   0.157   6.237
  852SOL    HW2 3784   0.302   0.000   6.281
  853SOL     OW 3785   1.622   0.367   5.960
  853SOL    HW1 3786   1.624   0.291   6.024
  853SOL    HW2 3787   1.574   0.444   6.000
  854SOL     OW 3788   1.540   0.274   5.711
  854SOL    HW1 3789   1.479   0.199   5.734
  854SOL    HW2 3790   1.562   0.326   5.794
  855SOL     OW 3791   1.303   0.838   5.628
  855SOL    HW1 3792   1.337   0.745   5.643
  855SOL    HW2 3793   1.321   0.865   5.533
  856SOL     OW 3794   0.008   1.326   5.786
  856SOL    HW1 3795  -0.085   1.347   5.755
  856SOL    HW2 3796   0.018   1.227   5.799
  857SOL     OW 3797   0.815   0.572   5.911
  857SOL    HW1 3798   0.822   0.483   5.865
  857SOL    HW2 3799   0.721   0.606   5.903
  858SOL     OW 3800   0.473   0.500   5.777
  858SOL    HW1 3801   0.534   0.580   5.781
  858SOL    HW2 3802   0.378   0.531   5.784
  859SOL     OW 3803   1.302   0.855   5.895
  859SOL    HW1 3804   1.216   0.824   5.937
  859SOL    HW2 3805   1.298   0.841   5.796
  860SOL     OW 3806   1.726   0.135   6.109
  860SOL    HW1 3807   1.799   0.118   6.042
  860SOL    HW2 3808   1.695   0.048   6.147
  861SOL     OW 3809   1.388   1.573   6.063
  861SOL    HW1 3810   1.455   1.585   5.989
  861SOL    HW2 3811   1.348   1.662   6.086
  862SOL     OW 3812   0.672   1.616   5.740
  862SOL    HW1 3813   0.681   1.626   5.641
  862SOL    HW2 3814   0.632   1.527   5.761
  863SOL     OW 3815   1.194   1.612   5.617
  863SOL    HW1 3816   1.200   1.519   5.654
  863SOL    HW2 3817   1.135   1.612   5.537
  864SOL     OW 3818   0.916   0.910   5.877
  864SOL    HW1 3819   0.979   0.948   5.809
  864SOL    HW2 3820   0.956   0.827   5.916
  865SOL     OW 3821   1.504   1.607   5.630
  865SOL    HW1 3822   1.412   1.644   5.637
  865SOL    HW2 3823   1.542   1.627   5.540
  866SOL     OW 3824   0.590   1.487   6.077
  866SOL    HW1 3825   0.632   1.429   6.007
  866SOL    HW2 3826   0.546   1.566   6.033
  867SOL     OW 3827   0.255   1.348   5.876
  867SOL    HW1 3828   0.159   1.349   5.849
  867SOL    HW2 3829   0.267   1.401   5.960
  868SOL     OW 3830   0.075   0.345   5.619
  868SOL    HW1 3831  -0.017   0.317   5.590
  868SOL    HW2 3832   0.106   0.422   5.563
  869SOL     OW 3833   0.072   0.166   5.904
  869SOL    HW1 3834   0.055   0.249   5.850
  869SOL    HW2 3835   0.162   0.129   5.882
  870SOL     OW 3836   1.183   1.335   5.705
  870SOL    HW1 3837   1.084   1.324   5.707
  870SOL    HW2 3838   1.217   1.350   5.798
  871SOL     OW 3839   1.225   0.325   6.035
  871SOL    HW1 3840   1.290   0.251   6.024
  871SOL    HW2 3841   1.245   0.375   6.119
  872SOL     OW 3842   0.594   0.745   6.238
  872SOL    HW1 3843   0.644   0.830   6.219
  872SOL    HW2 3844   0.506   0.747   6.190
  873SOL     OW 3845   0.859   1.374   5.602
  873SOL    HW1 3846   0.813   1.389   5.690
  873SOL    HW2 3847   0.903   1.459   5.572
  874SOL     OW 3848   1.083   0.984   5.673
  874SOL    HW1 3849   1.060   1.037   5.591
  874SOL    HW2 3850   1.164   0.928   5.654
  875SOL     OW 3851   0.079   1.240   6.239
  875SOL    HW1 3852   0.078   1.193   6.327
  875SOL    HW2 3853   0.161   1.212   6.188
  876SOL     OW 3854   0.428   0.424   6.106
  876SOL    HW1 3855   0.458   0.352   6.044
  876SOL    HW2 3856   0.389   0.384   6.189
  877SOL     OW 3857   0.812   1.586   6.273
  877SOL    HW1 3858   0.844   1.596   6.179
  877SOL    HW2 3859   0.733   1.524   6.275
  878SOL     OW 3860   0.770   1.330   5.887
  878SOL    HW1 3861   0.724   1.243   5.904
  878SOL    HW2 3862   0.861   1.327   5.928
  879SOL     OW 3863   1.352   0.052   5.754
  879SOL    HW1 3864   1.387   0.011   5.670
  879SOL    HW2 3865   1.262   0.014   5.774
  880SOL     OW 3866   1.300   0.453   6.277
  880SOL    HW1 3867   1.241   0.533   6.281
  880SOL    HW2 3868   1.315   0.418   6.370
  881SOL     OW 3869   0.039   1.077   5.886
  881SOL    HW1 3870   0.138   1.066   5.877
  881SOL    HW2 3871  -0.001   0.991   5.918
  882SOL     OW 3872   0.875   1.646   5.923
  882SOL    HW1 3873   0.798   1.611   5.869
  882SOL    HW2 3874   0.843   1.717   5.985
  883SOL     OW 3875   0.230   2.490   0.113
  883SOL    HW1 3876   0.137   2.488   0.150
  883SOL    HW2 3877   0.231   2.451   0.021
  884SOL     OW 3878   0.225   2.137   0.996
  884SOL    HW1 3879   0.260   2.120   1.088
  884SOL    HW2 3880   0.137   2.092   0.984
  885SOL     OW 3881   0.019   2.230   0.647
  885SOL    HW1 3882  -0.063   2.273   0.686
  885SOL    HW2 3883  -0.009   2.157   0.584
  886SOL     OW 3884   0.569   3.137   1.165
  886SOL    HW1 3885   0.476   3.130   1.128
  886SOL    HW2 3886   0.580   3.226   1.209
  887SOL     OW 3887   1.555   3.373   0.703
  887SOL    HW1 3888   1.498   3.357   0.784
  887SOL    HW2 3889   1.496   3.383   0.623
  888SOL     OW 3890   1.135   2.565   0.717
  888SOL    HW1 3891   1.192   2.643   0.692
  888SOL    HW2 3892   1.075   2.591   0.793
  889SOL     OW 3893   1.755   2.469   0.231
  889SOL    HW1 3894   1.743   2.456   0.132
  889SOL    HW2 3895   1.725   2.388   0.280
  890SOL     OW 3896   0.768   3.006   1.023
  890SOL    HW1 3897   0.690   3.023   1.083
  890SOL    HW2 3898   0.802   3.093   0.987
  891SOL     OW 3899   0.850   2.660   1.823
  891SOL    HW1 3900   0.846   2.736   1.888
  891SOL    HW2 3901   0.872   2.696   1.732
  892SOL     OW 3902   0.685   2.874   0.665
  892SOL    HW1 3903   0.754   2.858   0.735
  892SOL    HW2 3904   0.612   2.931   0.703
  893SOL     OW 3905   0.686   3.023   1.803
  893SOL    HW1 3906   0.746   3.102   1.817
  893SOL    HW2 3907   0.600   3.054   1.762
  894SOL     OW 3908   0.335   3.297   1.061
  894SOL    HW1 3909   0.257   3.266   1.008
  894SOL    HW2 3910   0.393   3.355   1.004
  895SOL     OW 3911   1.460   3.367   1.339
  895SOL    HW1 3912   1.484   3.461   1.365
  895SOL    HW2 3913   1.444   3.313   1.421
  896SOL     OW 3914   0.438   2.254   1.499
  896SOL    HW1 3915   0.520   2.198   1.508
  896SOL    HW2 3916   0.357   2.196   1.503
  897SOL     OW 3917   1.603   2.309   0.737
  897SOL    HW1 3918   1.529   2.355   0.687
  897SOL    HW2 3919   1.654   2.377   0.790
  898SOL     OW 3920   0.231   3.575   0.483
  898SOL    HW1 3921   0.265   3.652   0.537
  898SOL    HW2 3922   0.275   3.575   0.393
  899SOL     OW 3923   1.127   3.203   1.690
  899SOL    HW1 3924   1.174   3.203   1.778
  899SOL    HW2 3925   1.079   3.116   1.679
  900SOL     OW 3926   0.230   3.296   0.538
  900SOL    HW1 3927   0.204   3.392   0.538
  900SOL    HW2 3928   0.159   3.242   0.583
  901SOL     OW 3929   0.240   2.953   0.886
  901SOL    HW1 3930   0.254   2.869   0.938
  901SOL    HW2 3931   0.185   3.017   0.941
  902SOL     OW 3932   0.620   3.648   1.439
  902SOL    HW1 3933   0.528   3.631   1.474
  902SOL    HW2 3934   0.648   3.740   1.465
  903SOL     OW 3935   0.606   2.826   0.123
  903SOL    HW1 3936   0.613   2.910   0.069
  903SOL    HW2 3937   0.652   2.839   0.211
  904SOL     OW 3938   1.594   1.976   1.480
  904SOL    HW1 3939   1.576   2.043   1.408
  904SOL    HW2 3940   1.591   2.022   1.569
  905SOL     OW 3941   0.122   2.505   0.563
  905SOL    HW1 3942   0.077   2.417   0.580
  905SOL    HW2 3943   0.121   2.559   0.647
  906SOL     OW 3944   1.842   3.629   0.359
  906SOL    HW1 3945   1.896   3.600   0.439
  906SOL    HW2 3946   1.872   3.719   0.330
  907SOL     OW 3947   0.027   3.458   0.117
  907SOL    HW1 3948   0.008   3.362   0.138
  907SOL    HW2 3949  -0.006   3.516   0.192
  908SOL     OW 3950   1.689   2.784   0.612
  908SOL    HW1 3951   1.784   2.755   0.620
  908SOL    HW2 3952   1.681   2.849   0.537
  909SOL     OW 3953   1.641   2.970   0.432
  909SOL    HW1 3954   1.727   2.972   0.380
  909SOL    HW2 3955   1.655   3.017   0.520
  910SOL     OW 3956   0.113   2.599   1.597
  910SOL    HW1 3957   0.201   2.586   1.642
  910SOL    HW2 3958   0.100   2.696   1.575
  911SOL     OW 3959   0.613   3.227   0.726
  911SOL    HW1 3960   0.564   3.140   0.735
  911SOL    HW2 3961   0.590   3.270   0.639
  912SOL     OW 3962   1.293   3.090   1.423
  912SOL    HW1 3963   1.330   3.017   1.365
  912SOL    HW2 3964   1.345   3.095   1.508
  913SOL     OW 3965   0.809   1.866   0.502
  913SOL    HW1 3966   0.849   1.957   0.493
  913SOL    HW2 3967   0.709   1.874   0.508
  914SOL     OW 3968   0.197   2.838   1.264
  914SOL    HW1 3969   0.286   2.793   1.250
  914SOL    HW2 3970   0.124   2.773   1.245
  915SOL     OW 3971   1.525   2.861   0.190
  915SOL    HW1 3972   1.462   2.785   0.203
  915SOL    HW2 3973   1.573   2.879   0.276
  916SOL     OW 3974   1.187   3.654   1.616
  916SOL    HW1 3975   1.211   3.714   1.540
  916SOL    HW2 3976   1.194   3.559   1.586
  917SOL     OW 3977   0.317   2.113   1.801
  917SOL    HW1 3978   0.388   2.184   1.807
  917SOL    HW2 3979   0.229   2.152   1.829
  918SOL     OW 3980   1.466   3.279   0.953
  918SOL    HW1 3981   1.407   3.285   1.033
  918SOL    HW2 3982   1.451   3.191   0.907
  919SOL     OW 3983   1.667   3.576   0.572
  919SOL    HW1 3984   1.626   3.553   0.484
  919SOL    HW2 3985   1.649   3.502   0.637
  920SOL     OW 3986   0.598   2.591   0.270
  920SOL    HW1 3987   0.622   2.660   0.202
  920SOL    HW2 3988   0.520   2.624   0.324
  921SOL     OW 3989   1.281   2.207   0.944
  921SOL    HW1 3990   1.195   2.157   0.931
  921SOL    HW2 3991   1.343   2.153   1.000
  922SOL     OW 3992   1.576   3.524   0.307
  922SOL    HW1 3993   1.665   3.570   0.310
  922SOL    HW2 3994   1.555   3.500   0.212
  923SOL     OW 3995   0.807   2.467   1.465
  923SOL    HW1 3996   0.760   2.464   1.554
  923SOL    HW2 3997   0.756   2.412   1.399
  924SOL     OW 3998   1.394   2.331   1.674
  924SOL    HW1 3999   1.374   2.374   1.762
  924SOL    HW2 4000   1.472   2.269   1.683
  925SOL     OW 4001   0.973   2.752   1.572
  925SOL    HW1 4002   1.019   2.668   1.543
  925SOL    HW2 4003   0.917   2.786   1.497
  926SOL     OW 4004   0.991   2.272   1.242
  926SOL    HW1 4005   0.914   2.306   1.296
  926SOL    HW2 4006   0.957   2.221   1.163
  927SOL     OW 4007   1.041   2.563   0.429
  927SOL    HW1 4008   1.067   2.559   0.525
  927SOL    HW2 4009   0.956   2.512   0.415
  928SOL     OW 4010   0.076   2.673   0.789
  928SOL    HW1 4011   0.175   2.661   0.798
  928SOL    HW2 4012   0.052   2.768   0.810
  929SOL     OW 4013   0.130   3.683   1.571
  929SOL    HW1 4014   0.120   3.668   1.670
  929SOL    HW2 4015   0.044   3.719   1.535
  930SOL     OW 4016   0.865   2.210   0.195
  930SOL    HW1 4017   0.924   2.273   0.146
  930SOL    HW2 4018   0.884   2.116   0.166
  931SOL     OW 4019   1.719   2.447   1.831
  931SOL    HW1 4020   1.693   2.536   1.795
  931SOL    HW2 4021   1.717   2.379   1.758
  932SOL     OW 4022   1.362   3.006   0.545
  932SOL    HW1 4023   1.445   2.977   0.497
  932SOL    HW2 4024   1.313   3.073   0.489
  933SOL     OW 4025   0.550   2.058   0.885
  933SOL    HW1 4026   0.545   2.053   0.985
  933SOL    HW2 4027   0.552   2.154   0.856
  934SOL     OW 4028   1.008   3.318   0.477
  934SOL    HW1 4029   0.962   3.390   0.425
  934SOL    HW2 4030   1.004   3.338   0.575
  935SOL     OW 4031   0.351   3.663   0.853
  935SOL    HW1 4032   0.401   3.577   0.859
  935SOL    HW2 4033   0.416   3.740   0.850
  936SOL     OW 4034   1.795   2.928   0.873
  936SOL    HW1 4035   1.733   2.913   0.797
  936SOL    HW2 4036   1.743   2.939   0.958
  937SOL     OW 4037   1.227   3.412   1.506
  937SOL    HW1 4038   1.233   3.335   1.570
  937SOL    HW2 4039   1.175   3.386   1.426
  938SOL     OW 4040   0.321   2.805   0.242
  938SOL    HW1 4041   0.403   2.844   0.200
  938SOL    HW2 4042   0.294   2.723   0.193
  939SOL     OW 4043   1.458   2.597   0.728
  939SOL    HW1 4044   1.453   2.532   0.803
  939SOL    HW2 4045   1.538   2.656   0.741
  940SOL     OW 4046   0.461   3.128   1.727
  940SOL    HW1 4047   0.411   3.129   1.641
  940SOL    HW2 4048   0.398   3.110   1.803
  941SOL     OW 4049   1.111   3.638   0.237
  941SOL    HW1 4050   1.051   3.576   0.287
  941SOL    HW2 4051   1.142   3.594   0.152
  942SOL     OW 4052   0.202   2.147   1.498
  942SOL    HW1 4053   0.122   2.207   1.485
  942SOL    HW2 4054   0.192   2.098   1.584
  943SOL     OW 4055   1.632   3.239   0.081
  943SOL    HW1 4056   1.600   3.333   0.071
  943SOL    HW2 4057   1.556   3.176   0.069
  944SOL     OW 4058   0.464   3.605   0.323
  944SOL    HW1 4059   0.497   3.644   0.409
  944SOL    HW2 4060   0.540   3.598   0.258
  945SOL     OW 4061   1.400   1.969   0.426
  945SOL    HW1 4062   1.376   1.932   0.336
  945SOL    HW2 4063   1.499   1.985   0.430
  946SOL     OW 4064   0.249   3.647   1.241
  946SOL    HW1 4065   0.306   3.582   1.291
  946SOL    HW2 4066   0.233   3.614   1.148
  947SOL     OW 4067   0.940   3.560   0.904
  947SOL    HW1 4068   1.020   3.503   0.925
  947SOL    HW2 4069   0.891   3.520   0.827
  948SOL     OW 4070   0.382   2.562   0.480
  948SOL    HW1 4071   0.427   2.472   0.477
  948SOL    HW2 4072   0.288   2.551   0.513
  949SOL     OW 4073   1.547   2.084   1.729
  949SOL    HW1 4074   1.542   2.121   1.821
  949SOL    HW2 4075   1.475   2.015   1.717
  950SOL     OW 4076   0.614   1.984   0.117
  950SOL    HW1 4077   0.712   1.962   0.124
  950SOL    HW2 4078   0.583   1.967   0.024
  951SOL     OW 4079   0.781   2.126   1.749
  951SOL    HW1 4080   0.848   2.065   1.792
  951SOL    HW2 4081   0.708   2.145   1.814
  952SOL     OW 4082   0.888   3.376   1.195
  952SOL    HW1 4083   0.865   3.351   1.101
  952SOL    HW2 4084   0.949   3.307   1.234
  953SOL     OW 4085   1.351   2.452   1.433
  953SOL    HW1 4086   1.379   2.409   1.518
  953SOL    HW2 4087   1.376   2.548   1.434
  954SOL     OW 4088   0.803   3.264   0.924
  954SOL    HW1 4089   0.893   3.278   0.882
  954SOL    HW2 4090   0.732   3.266   0.853
  955SOL     OW 4091   0.922   2.365   0.899
  955SOL    HW1 4092   0.897   2.356   0.803
  955SOL    HW2 4093   0.970   2.283   0.930
  956SOL     OW 4094   0.539   1.926   0.512
  956SOL    HW1 4095   0.458   1.927   0.570
  956SOL    HW2 4096   0.542   2.009   0.457
  957SOL     OW 4097   1.434   3.050   0.041
  957SOL    HW1 4098   1.466   2.974   0.098
  957SOL    HW2 4099   1.342   3.077   0.071
  958SOL     OW 4100   0.297   1.897   0.171
  958SOL    HW1 4101   0.346   1.981   0.150
  958SOL    HW2 4102   0.359   1.832   0.216
  959SOL     OW 4103   0.935   2.098   0.480
  959SOL    HW1 4104   0.887   2.139   0.402
  959SOL    HW2 4105   1.034   2.096   0.461
  960SOL     OW 4106   1.076   2.545   1.464
  960SOL    HW1 4107   0.996   2.484   1.467
  960SOL    HW2 4108   1.157   2.492   1.440
  961SOL     OW 4109   1.227   3.432   0.793
  961SOL    HW1 4110   1.248   3.506   0.728
  961SOL    HW2 4111   1.295   3.432   0.866
  962SOL     OW 4112   0.459   3.014   0.741
  962SOL    HW1 4113   0.388   2.987   0.806
  962SOL    HW2 4114   0.433   2.986   0.648
  963SOL     OW 4115   1.271   3.659   0.591
  963SOL    HW1 4116   1.315   3.723   0.527
  963SOL    HW2 4117   1.221   3.711   0.661
  964SOL     OW 4118   1.032   2.411   0.016
  964SOL    HW1 4119   0.991   2.493  -0.023
  964SOL    HW2 4120   1.096   2.437   0.089
  965SOL     OW 4121   0.078   2.418   1.386
  965SOL    HW1 4122   0.170   2.417   1.345
  965SOL    HW2 4123   0.072   2.492   1.453
  966SOL     OW 4124   0.561   2.084   1.147
  966SOL    HW1 4125   0.599   2.000   1.184
  966SOL    HW2 4126   0.473   2.103   1.191
  967SOL     OW 4127   0.866   2.316   0.642
  967SOL    HW1 4128   0.834   2.388   0.580
  967SOL    HW2 4129   0.890   2.235   0.589
  968SOL     OW 4130   1.017   1.901   0.753
  968SOL    HW1 4131   0.945   1.906   0.684
  968SOL    HW2 4132   0.993   1.832   0.822
  969SOL     OW 4133   1.429   3.035   0.867
  969SOL    HW1 4134   1.374   2.951   0.860
  969SOL    HW2 4135   1.455   3.064   0.775
  970SOL     OW 4136   1.466   2.452   0.992
  970SOL    HW1 4137   1.436   2.357   0.999
  970SOL    HW2 4138   1.539   2.468   1.058
  971SOL     OW 4139   1.857   2.695   0.377
  971SOL    HW1 4140   1.899   2.631   0.441
  971SOL    HW2 4141   1.819   2.644   0.299
  972SOL     OW 4142   0.488   3.247   0.174
  972SOL    HW1 4143   0.401   3.232   0.221
  972SOL    HW2 4144   0.471   3.273   0.079
  973SOL     OW 4145   1.664   3.142   0.657
  973SOL    HW1 4146   1.763   3.150   0.671
  973SOL    HW2 4147   1.619   3.226   0.688
  974SOL     OW 4148   1.390   2.437   0.078
  974SOL    HW1 4149   1.336   2.416   0.159
  974SOL    HW2 4150   1.481   2.396   0.087
  975SOL     OW 4151   0.527   2.118   0.328
  975SOL    HW1 4152   0.554   2.059   0.253
  975SOL    HW2 4153   0.527   2.213   0.297
  976SOL     OW 4154   1.754   3.085   1.588
  976SOL    HW1 4155   1.845   3.046   1.575
  976SOL    HW2 4156   1.762   3.181   1.612
  977SOL     OW 4157   1.064   3.209   1.340
  977SOL    HW1 4158   0.984   3.186   1.395
  977SOL    HW2 4159   1.147   3.183   1.389
  978SOL     OW 4160   1.592   3.491   1.625
  978SOL    HW1 4161   1.619   3.525   1.535
  978SOL    HW2 4162   1.671   3.453   1.671
  979SOL     OW 4163   1.111   3.057   1.100
  979SOL    HW1 4164   1.071   3.101   1.181
  979SOL    HW2 4165   1.070   3.094   1.017
  980SOL     OW 4166   1.638   2.961   1.079
  980SOL    HW1 4167   1.643   3.042   1.138
  980SOL    HW2 4168   1.552   2.963   1.028
  981SOL     OW 4169   0.915   1.951   1.402
  981SOL    HW1 4170   0.940   1.931   1.307
  981SOL    HW2 4171   0.987   2.007   1.444
  982SOL     OW 4172   0.980   2.978   1.719
  982SOL    HW1 4173   0.881   2.984   1.729
  982SOL    HW2 4174   1.003   2.898   1.663
  983SOL     OW 4175   0.705   2.912   0.368
  983SOL    HW1 4176   0.691   2.919   0.467
  983SOL    HW2 4177   0.789   2.861   0.350
  984SOL     OW 4178   0.410   2.675   1.251
  984SOL    HW1 4179   0.496   2.687   1.301
  984SOL    HW2 4180   0.368   2.588   1.278
  985SOL     OW 4181   1.274   2.248   1.262
  985SOL    HW1 4182   1.295   2.322   1.326
  985SOL    HW2 4183   1.185   2.265   1.219
  986SOL     OW 4184   0.064   3.426   1.331
  986SOL    HW1 4185   0.018   3.508   1.297
  986SOL    HW2 4186   0.162   3.445   1.340
  987SOL     OW 4187   0.367   2.962   0.501
  987SOL    HW1 4188   0.360   3.045   0.445
  987SOL    HW2 4189   0.371   2.882   0.441
  988SOL     OW 4190   0.566   2.399   0.865
  988SOL    HW1 4191   0.578   2.465   0.791
  988SOL    HW2 4192   0.612   2.433   0.948
  989SOL     OW 4193   1.252   3.210   0.388
  989SOL    HW1 4194   1.302   3.287   0.428
  989SOL    HW2 4195   1.157   3.212   0.420
  990SOL     OW 4196   1.272   3.307   1.142
  990SOL    HW1 4197   1.319   3.320   1.229
  990SOL    HW2 4198   1.206   3.233   1.151
  991SOL     OW 4199   1.582   2.501   0.472
  991SOL    HW1 4200   1.551   2.562   0.545
  991SOL    HW2 4201   1.632   2.553   0.403
  992SOL     OW 4202   0.354   3.372   1.329
  992SOL    HW1 4203   0.333   3.328   1.242
  992SOL    HW2 4204   0.451   3.398   1.332
  993SOL     OW 4205   0.402   2.613   1.598
  993SOL    HW1 4206   0.470   2.668   1.551
  993SOL    HW2 4207   0.442   2.525   1.625
  994SOL     OW 4208   1.587   2.641   1.670
  994SOL    HW1 4209   1.495   2.679   1.665
  994SOL    HW2 4210   1.647   2.688   1.605
  995SOL     OW 4211   1.013   1.967   1.770
  995SOL    HW1 4212   1.019   2.052   1.718
  995SOL    HW2 4213   1.045   1.891   1.713
  996SOL     OW 4214   0.504   1.912   1.740
  996SOL    HW1 4215   0.462   1.855   1.670
  996SOL    HW2 4216   0.438   1.981   1.772
  997SOL     OW 4217   0.573   2.732   1.029
  997SOL    HW1 4218   0.617   2.821   1.020
  997SOL    HW2 4219   0.510   2.732   1.106
  998SOL     OW 4220   1.360   2.724   1.045
  998SOL    HW1 4221   1.285   2.724   0.979
  998SOL    HW2 4222   1.397   2.632   1.054
  999SOL     OW 4223   1.209   2.387   0.275
  999SOL    HW1 4224   1.222   2.303   0.329
  999SOL    HW2 4225   1.180   2.461   0.335
 1000SOL     OW 4226   0.307   2.075   1.231
 1000SOL    HW1 4227   0.284   2.112   1.321
 1000SOL    HW2 4228   0.277   1.980   1.225
 1001SOL     OW 4229   0.037   3.172   1.282
 1001SOL    HW1 4230   0.090   3.123   1.350
 1001SOL    HW2 4231   0.059   3.270   1.287
 1002SOL     OW 4232   0.732   2.496   1.064
 1002SOL    HW1 4233   0.791   2.470   0.988
 1002SOL    HW2 4234   0.704   2.592   1.053
 1003SOL     OW 4235   1.728   2.797   1.854
 1003SOL    HW1 4236   1.682   2.790   1.765
 1003SOL    HW2 4237   1.666   2.841   1.920
 1004SOL     OW 4238   0.307   1.925   0.618
 1004SOL    HW1 4239   0.296   2.019   0.651
 1004SOL    HW2 4240   0.302   1.862   0.695
 1005SOL     OW 4241   1.622   2.229   0.374
 1005SOL    HW1 4242   1.624   2.153   0.438
 1005SOL    HW2 4243   1.574   2.306   0.414
 1006SOL     OW 4244   1.023   2.628   0.966
 1006SOL    HW1 4245   1.038   2.649   1.062
 1006SOL    HW2 4246   0.993   2.533   0.957
 1007SOL     OW 4247   0.980   3.435   1.700
 1007SOL    HW1 4248   0.960   3.479   1.612
 1007SOL    HW2 4249   1.019   3.344   1.684
 1008SOL     OW 4250   1.859   3.380   1.605
 1008SOL    HW1 4251   1.873   3.407   1.510
 1008SOL    HW2 4252   1.942   3.402   1.658
 1009SOL     OW 4253   0.350   2.760   1.804
 1009SOL    HW1 4254   0.426   2.804   1.852
 1009SOL    HW2 4255   0.385   2.713   1.722
 1010SOL     OW 4256   1.540   2.136   0.125
 1010SOL    HW1 4257   1.479   2.061   0.148
 1010SOL    HW2 4258   1.562   2.188   0.208
 1011SOL     OW 4259   1.303   2.700   0.042
 1011SOL    HW1 4260   1.337   2.607   0.057
 1011SOL    HW2 4261   1.321   2.727  -0.053
 1012SOL     OW 4262   1.068   3.195   0.849
 1012SOL    HW1 4263   1.075   3.111   0.794
 1012SOL    HW2 4264   1.130   3.264   0.813
 1013SOL     OW 4265   0.319   2.672   0.949
 1013SOL    HW1 4266   0.412   2.708   0.954
 1013SOL    HW2 4267   0.313   2.587   1.001
 1014SOL     OW 4268   0.339   2.371   1.006
 1014SOL    HW1 4269   0.287   2.288   0.989
 1014SOL    HW2 4270   0.416   2.376   0.942
 1015SOL     OW 4271   1.138   2.242   1.678
 1015SOL    HW1 4272   1.093   2.305   1.742
 1015SOL    HW2 4273   1.231   2.273   1.661
 1016SOL     OW 4274   1.160   2.069   1.477
 1016SOL    HW1 4275   1.160   2.133   1.554
 1016SOL    HW2 4276   1.188   2.117   1.394
 1017SOL     OW 4277   0.008   3.188   0.200
 1017SOL    HW1 4278  -0.085   3.209   0.169
 1017SOL    HW2 4279   0.018   3.089   0.213
 1018SOL     OW 4280   0.088   3.663   0.927
 1018SOL    HW1 4281   0.046   3.577   0.900
 1018SOL    HW2 4282   0.182   3.666   0.893
 1019SOL     OW 4283   0.504   3.430   0.910
 1019SOL    HW1 4284   0.570   3.504   0.919
 1019SOL    HW2 4285   0.548   3.351   0.868
 1020SOL     OW 4286   1.002   2.658   1.238
 1020SOL    HW1 4287   1.043   2.626   1.324
 1020SOL    HW2 4288   0.906   2.631   1.235
 1021SOL     OW 4289   0.040   2.406   1.114
 1021SOL    HW1 4290   0.125   2.373   1.073
 1021SOL    HW2 4291   0.053   2.421   1.212
 1022SOL     OW 4292   0.189   2.382   1.722
 1022SOL    HW1 4293   0.248   2.342   1.652
 1022SOL    HW2 4294   0.131   2.453   1.681
 1023SOL     OW 4295   1.369   2.812   1.660
 1023SOL    HW1 4296   1.408   2.901   1.680
 1023SOL    HW2 4297   1.379   2.792   1.563
 1024SOL     OW 4298   0.815   2.434   0.325
 1024SOL    HW1 4299   0.822   2.345   0.279
 1024SOL    HW2 4300   0.721   2.468   0.317
 1025SOL     OW 4301   1.657   2.466   1.206
 1025SOL    HW1 4302   1.619   2.397   1.268
 1025SOL    HW2 4303   1.739   2.430   1.162
 1026SOL     OW 4304   0.252   3.426   1.744
 1026SOL    HW1 4305   0.222   3.483   1.820
 1026SOL    HW2 4306   0.245   3.329   1.770
 1027SOL     OW 4307   0.671   2.326   1.269
 1027SOL    HW1 4308   0.637   2.237   1.239
 1027SOL    HW2 4309   0.697   2.380   1.189
 1028SOL     OW 4310   0.930   3.540   1.465
 1028SOL    HW1 4311   0.906   3.522   1.370
 1028SOL    HW2 4312   0.960   3.634   1.475
 1029SOL     OW 4313   0.473   2.362   0.191
 1029SOL    HW1 4314   0.534   2.442   0.195
 1029SOL    HW2 4315   0.378   2.393   0.198
 1030SOL     OW 4316   0.159   2.999   1.466
 1030SOL    HW1 4317   0.181   2.938   1.542
 1030SOL    HW2 4318   0.169   2.950   1.380
 1031SOL     OW 4319   1.347   2.921   1.234
 1031SOL    HW1 4320   1.371   2.858   1.160
 1031SOL    HW2 4321   1.257   2.961   1.216
 1032SOL     OW 4322   1.302   2.717   0.309
 1032SOL    HW1 4323   1.216   2.686   0.351
 1032SOL    HW2 4324   1.298   2.703   0.210
 1033SOL     OW 4325   1.759   3.609   1.154
 1033SOL    HW1 4326   1.820   3.639   1.081
 1033SOL    HW2 4327   1.721   3.520   1.132
 1034SOL     OW 4328   1.252   3.593   1.128
 1034SOL    HW1 4329   1.336   3.598   1.074
 1034SOL    HW2 4330   1.229   3.497   1.146
 1035SOL     OW 4331   0.083   3.120   1.022
 1035SOL    HW1 4332   0.078   3.119   1.122
 1035SOL    HW2 4333   0.000   3.079   0.984
 1036SOL     OW 4334   0.688   3.524   1.716
 1036SOL    HW1 4335   0.632   3.605   1.725
 1036SOL    HW2 4336   0.740   3.528   1.630
 1037SOL     OW 4337   0.903   1.948   0.133
 1037SOL    HW1 4338   0.954   1.949   0.047
 1037SOL    HW2 4339   0.959   1.906   0.204
 1038SOL     OW 4340   1.726   1.997   0.523
 1038SOL    HW1 4341   1.799   1.980   0.456
 1038SOL    HW2 4342   1.695   1.910   0.561
 1039SOL     OW 4343   1.388   3.435   0.477
 1039SOL    HW1 4344   1.455   3.447   0.403
 1039SOL    HW2 4345   1.348   3.524   0.500
 1040SOL     OW 4346   0.130   3.656   1.851
 1040SOL    HW1 4347   0.089   3.582   1.904
 1040SOL    HW2 4348   0.194   3.707   1.909
 1041SOL     OW 4349   1.280   2.789   0.672
 1041SOL    HW1 4350   1.340   2.708   0.674
 1041SOL    HW2 4351   1.320   2.858   0.612
 1042SOL     OW 4352   0.830   3.135   1.422
 1042SOL    HW1 4353   0.825   3.168   1.517
 1042SOL    HW2 4354   0.744   3.154   1.376
 1043SOL     OW 4355   0.672   3.478   0.154
 1043SOL    HW1 4356   0.681   3.488   0.055
 1043SOL    HW2 4357   0.632   3.389   0.175
 1044SOL     OW 4358   1.650   3.582   1.394
 1044SOL    HW1 4359   1.703   3.592   1.310
 1044SOL    HW2 4360   1.623   3.672   1.428
 1045SOL     OW 4361   1.841   2.037   0.963
 1045SOL    HW1 4362   1.880   1.952   0.927
 1045SOL    HW2 4363   1.743   2.039   0.944
 1046SOL     OW 4364   0.263   2.188   0.720
 1046SOL    HW1 4365   0.184   2.239   0.686
 1046SOL    HW2 4366   0.254   2.173   0.818
 1047SOL     OW 4367   1.194   3.474   0.031
 1047SOL    HW1 4368   1.200   3.381   0.068
 1047SOL    HW2 4369   1.135   3.474  -0.049
 1048SOL     OW 4370   0.822   2.864   1.372
 1048SOL    HW1 4371   0.862   2.863   1.280
 1048SOL    HW2 4372   0.832   2.956   1.412
 1049SOL     OW 4373   0.916   2.772   0.291
 1049SOL    HW1 4374   0.979   2.810   0.223
 1049SOL    HW2 4375   0.956   2.689   0.330
 1050SOL     OW 4376   1.504   3.469   0.044
 1050SOL    HW1 4377   1.412   3.506   0.051
 1050SOL    HW2 4378   1.542   3.489  -0.046
 1051SOL     OW 4379   0.372   3.150   1.490
 1051SOL    HW1 4380   0.359   3.243   1.456
 1051SOL    HW2 4381   0.288   3.098   1.477
 1052SOL     OW 4382   1.614   3.154   1.289
 1052SOL    HW1 4383   1.674   3.157   1.369
 1052SOL    HW2 4384   1.539   3.218   1.302
 1053SOL     OW 4385   1.039   2.960   0.696
 1053SOL    HW1 4386   0.969   2.913   0.750
 1053SOL    HW2 4387   1.098   2.892   0.653
 1054SOL     OW 4388   1.014   2.098   0.971
 1054SOL    HW1 4389   1.006   2.062   0.878
 1054SOL    HW2 4390   1.012   2.022   1.036
 1055SOL     OW 4391   0.590   3.349   0.491
 1055SOL    HW1 4392   0.632   3.291   0.421
 1055SOL    HW2 4393   0.546   3.428   0.447
 1056SOL     OW 4394   1.709   2.247   1.381
 1056SOL    HW1 4395   1.782   2.316   1.385
 1056SOL    HW2 4396   1.737   2.172   1.322
 1057SOL     OW 4397   0.255   3.210   0.290
 1057SOL    HW1 4398   0.159   3.211   0.263
 1057SOL    HW2 4399   0.267   3.263   0.374
 1058SOL     OW 4400   0.105   2.875   1.726
 1058SOL    HW1 4401   0.028   2.842   1.780
 1058SOL    HW2 4402   0.190   2.845   1.768
 1059SOL     OW 4403   0.672   2.065   1.489
 1059SOL    HW1 4404   0.762   2.049   1.449
 1059SOL    HW2 4405   0.680   2.070   1.588
 1060SOL     OW 4406   0.075   2.207   0.033
 1060SOL    HW1 4407  -0.017   2.179   0.004
 1060SOL    HW2 4408   0.106   2.284  -0.023
 1061SOL     OW 4409   1.440   2.718   1.398
 1061SOL    HW1 4410   1.383   2.770   1.335
 1061SOL    HW2 4411   1.536   2.730   1.374
 1062SOL     OW 4412   0.072   2.028   0.318
 1062SOL    HW1 4413   0.055   2.111   0.264
 1062SOL    HW2 4414   0.162   1.991   0.296
 1063SOL     OW 4415   1.183   3.197   0.119
 1063SOL    HW1 4416   1.084   3.186   0.121
 1063SOL    HW2 4417   1.217   3.212   0.212
 1064SOL     OW 4418   0.613   2.704   1.431
 1064SOL    HW1 4419   0.669   2.785   1.414
 1064SOL    HW2 4420   0.672   2.624   1.434
 1065SOL     OW 4421   1.493   3.629   0.959
 1065SOL    HW1 4422   1.526   3.693   0.890
 1065SOL    HW2 4423   1.559   3.623   1.034
 1066SOL     OW 4424   0.716   2.427   1.708
 1066SOL    HW1 4425   0.735   2.492   1.782
 1066SOL    HW2 4426   0.776   2.347   1.717
 1067SOL     OW 4427   1.450   3.082   1.633
 1067SOL    HW1 4428   1.441   3.072   1.732
 1067SOL    HW2 4429   1.546   3.075   1.607
 1068SOL     OW 4430   1.674   2.745   1.254
 1068SOL    HW1 4431   1.647   2.656   1.217
 1068SOL    HW2 4432   1.675   2.813   1.181
 1069SOL     OW 4433   1.225   2.187   0.449
 1069SOL    HW1 4434   1.290   2.113   0.438
 1069SOL    HW2 4435   1.245   2.237   0.533
 1070SOL     OW 4436   0.594   2.607   0.652
 1070SOL    HW1 4437   0.644   2.692   0.633
 1070SOL    HW2 4438   0.506   2.609   0.604
 1071SOL     OW 4439   1.777   2.204   1.642
 1071SOL    HW1 4440   1.760   2.235   1.548
 1071SOL    HW2 4441   1.693   2.167   1.680
 1072SOL     OW 4442   1.730   2.796   1.517
 1072SOL    HW1 4443   1.768   2.887   1.532
 1072SOL    HW2 4444   1.722   2.779   1.418
 1073SOL     OW 4445   0.859   3.236   0.016
 1073SOL    HW1 4446   0.813   3.251   0.104
 1073SOL    HW2 4447   0.903   3.321  -0.014
 1074SOL     OW 4448   0.661   3.652   0.953
 1074SOL    HW1 4449   0.615   3.740   0.940
 1074SOL    HW2 4450   0.760   3.664   0.946
 1075SOL     OW 4451   0.859   2.818   0.861
 1075SOL    HW1 4452   0.913   2.749   0.909
 1075SOL    HW2 4453   0.827   2.887   0.927
 1076SOL     OW 4454   1.083   2.846   0.087
 1076SOL    HW1 4455   1.060   2.899   0.005
 1076SOL    HW2 4456   1.164   2.790   0.068
 1077SOL     OW 4457   1.861   3.431   0.851
 1077SOL    HW1 4458   1.790   3.419   0.781
 1077SOL    HW2 4459   1.862   3.352   0.911
 1078SOL     OW 4460   0.221   3.176   1.844
 1078SOL    HW1 4461   0.156   3.103   1.823
 1078SOL    HW2 4462   0.225   3.190   1.942
 1079SOL     OW 4463   0.079   3.102   0.653
 1079SOL    HW1 4464   0.078   3.055   0.741
 1079SOL    HW2 4465   0.161   3.074   0.602
 1080SOL     OW 4466   0.672   3.253   1.624
 1080SOL    HW1 4467   0.594   3.203   1.662
 1080SOL    HW2 4468   0.669   3.348   1.655
 1081SOL     OW 4469   1.824   2.054   1.227
 1081SOL    HW1 4470   1.820   1.964   1.271
 1081SOL    HW2 4471   1.827   2.043   1.128
 1082SOL     OW 4472   0.428   2.286   0.520
 1082SOL    HW1 4473   0.458   2.214   0.458
 1082SOL    HW2 4474   0.389   2.246   0.603
 1083SOL     OW 4475   1.705   3.349   1.104
 1083SOL    HW1 4476   1.612   3.324   1.077
 1083SOL    HW2 4477   1.731   3.299   1.186
 1084SOL     OW 4478   0.317   2.409   1.280
 1084SOL    HW1 4479   0.355   2.350   1.352
 1084SOL    HW2 4480   0.357   2.383   1.192
 1085SOL     OW 4481   0.812   3.448   0.687
 1085SOL    HW1 4482   0.844   3.458   0.593
 1085SOL    HW2 4483   0.733   3.386   0.689
 1086SOL     OW 4484   1.424   2.076   1.112
 1086SOL    HW1 4485   1.476   2.011   1.167
 1086SOL    HW2 4486   1.375   2.139   1.173
 1087SOL     OW 4487   1.001   1.896   1.154
 1087SOL    HW1 4488   0.938   1.824   1.123
 1087SOL    HW2 4489   1.094   1.860   1.154
 1088SOL     OW 4490   0.770   3.192   0.301
 1088SOL    HW1 4491   0.724   3.105   0.318
 1088SOL    HW2 4492   0.861   3.189   0.342
 1089SOL     OW 4493   0.618   3.429   1.284
 1089SOL    HW1 4494   0.613   3.511   1.341
 1089SOL    HW2 4495   0.707   3.426   1.239
 1090SOL     OW 4496   1.352   1.914   0.168
 1090SOL    HW1 4497   1.387   1.873   0.084
 1090SOL    HW2 4498   1.262   1.876   0.188
 1091SOL     OW 4499   1.300   2.315   0.691
 1091SOL    HW1 4500   1.241   2.395   0.695
 1091SOL    HW2 4501   1.315   2.280   0.784
 1092SOL     OW 4502   1.593   2.083   0.882
 1092SOL    HW1 4503   1.509   2.082   0.936
 1092SOL    HW2 4504   1.595   2.166   0.826
 1093SOL     OW 4505   0.039   2.939   0.300
 1093SOL    HW1 4506   0.138   2.928   0.291
 1093SOL    HW2 4507  -0.001   2.853   0.332
 1094SOL     OW 4508   0.875   3.508   0.337
 1094SOL    HW1 4509   0.798   3.473   0.283
 1094SOL    HW2 4510   0.843   3.579   0.399
 1095SOL     OW 4511   0.230   2.490   1.975
 1095SOL    HW1 4512   0.137   2.488   2.012
 1095SOL    HW2 4513   0.231   2.451   1.883
 1096SOL     OW 4514   0.225   2.137   2.858
 1096SOL    HW1 4515   0.260   2.120   2.950
 1096SOL    HW2 4516   0.137   2.092   2.846
 1097SOL     OW 4517   0.019   2.230   2.509
 1097SOL    HW1 4518  -0.063   2.273   2.548
 1097SOL    HW2 4519  -0.009   2.157   2.446
 1098SOL     OW 4520   0.569   3.137   3.027
 1098SOL    HW1 4521   0.476   3.130   2.990
 1098SOL    HW2 4522   0.580   3.226   3.071
 1099SOL     OW 4523   1.555   3.373   2.565
 1099SOL    HW1 4524   1.498   3.357   2.646
 1099SOL    HW2 4525   1.496   3.383   2.485
 1100SOL     OW 4526   1.135   2.565   2.579
 1100SOL    HW1 4527   1.192   2.643   2.554
 1100SOL    HW2 4528   1.075   2.591   2.655
 1101SOL     OW 4529   1.755   2.469   2.093
 1101SOL    HW1 4530   1.743   2.456   1.994
 1101SOL    HW2 4531   1.725   2.388   2.142
 1102SOL     OW 4532   0.768   3.006   2.885
 1102SOL    HW1 4533   0.690   3.023   2.945
 1102SOL    HW2 4534   0.802   3.093   2.849
 1103SOL     OW 4535   0.850   2.660   3.685
 1103SOL    HW1 4536   0.846   2.736   3.750
 1103SOL    HW2 4537   0.872   2.696   3.594
 1104SOL     OW 4538   0.685   2.874   2.527
 1104SOL    HW1 4539   0.754   2.858   2.597
 1104SOL    HW2 4540   0.612   2.931   2.565
 1105SOL     OW 4541   0.686   3.023   3.665
 1105SOL    HW1 4542   0.746   3.102   3.679
 1105SOL    HW2 4543   0.600   3.054   3.624
 1106SOL     OW 4544   0.335   3.297   2.923
 1106SOL    HW1 4545   0.257   3.266   2.870
 1106SOL    HW2 4546   0.393   3.355   2.866
 1107SOL     OW 4547   1.460   3.367   3.201
 1107SOL    HW1 4548   1.484   3.461   3.227
 1107SOL    HW2 4549   1.444   3.313   3.283
 1108SOL     OW 4550   0.438   2.254   3.361
 1108SOL    HW1 4551   0.520   2.198   3.370
 1108SOL    HW2 4552   0.357   2.196   3.365
 1109SOL     OW 4553   1.603   2.309   2.599
 1109SOL    HW1 4554   1.529   2.355   2.549
 1109SOL    HW2 4555   1.654   2.377   2.652
 1110SOL     OW 4556   0.231   3.575   2.345
 1110SOL    HW1 4557   0.265   3.652   2.399
 1110SOL    HW2 4558   0.275   3.575   2.255
 1111SOL     OW 4559   1.127   3.203   3.552
 1111SOL    HW1 4560   1.174   3.203   3.640
 1111SOL    HW2 4561   1.079   3.116   3.541
 1112SOL     OW 4562   0.230   3.296   2.400
 1112SOL    HW1 4563   0.204   3.392   2.400
 1112SOL    HW2 4564   0.159   3.242   2.445
 1113SOL     OW 4565   0.240   2.953   2.748
 1113SOL    HW1 4566   0.254   2.869   2.800
 1113SOL    HW2 4567   0.185   3.017   2.803
 1114SOL     OW 4568   0.620   3.648   3.301
 1114SOL    HW1 4569   0.528   3.631   3.336
 1114SOL    HW2 4570   0.648   3.740   3.327
 1115SOL     OW 4571   0.606   2.826   1.985
 1115SOL    HW1 4572   0.613   2.910   1.931
 1115SOL    HW2 4573   0.652   2.839   2.073
 1116SOL     OW 4574   1.594   1.976   3.342
 1116SOL    HW1 4575   1.576   2.043   3.270
 1116SOL    HW2 4576   1.591   2.022   3.431
 1117SOL     OW 4577   0.122   2.505   2.425
 1117SOL    HW1 4578   0.077   2.417   2.442
 1117SOL    HW2 4579   0.121   2.559   2.509
 1118SOL     OW 4580   1.842   3.629   2.221
 1118SOL    HW1 4581   1.896   3.600   2.301
 1118SOL    HW2 4582   1.872   3.719   2.192
 1119SOL     OW 4583   0.027   3.458   1.979
 1119SOL    HW1 4584   0.008   3.362   2.000
 1119SOL    HW2 4585  -0.006   3.516   2.054
 1120SOL     OW 4586   1.641   2.970   2.294
 1120SOL    HW1 4587   1.727   2.972   2.242
 1120SOL    HW2 4588   1.655   3.017   2.382
 1121SOL     OW 4589   0.113   2.599   3.459
 1121SOL    HW1 4590   0.201   2.586   3.504
 1121SOL    HW2 4591   0.100   2.696   3.437
 1122SOL     OW 4592   0.613   3.227   2.588
 1122SOL    HW1 4593   0.564   3.140   2.597
 1122SOL    HW2 4594   0.590   3.270   2.501
 1123SOL     OW 4595   1.293   3.090   3.285
 1123SOL    HW1 4596   1.330   3.017   3.227
 1123SOL    HW2 4597   1.345   3.095   3.370
 1124SOL     OW 4598   0.809   1.866   2.364
 1124SOL    HW1 4599   0.849   1.957   2.355
 1124SOL    HW2 4600   0.709   1.874   2.370
 1125SOL     OW 4601   0.197   2.838   3.126
 1125SOL    HW1 4602   0.286   2.793   3.112
 1125SOL    HW2 4603   0.124   2.773   3.107
 1126SOL     OW 4604   1.525   2.861   2.052
 1126SOL    HW1 4605   1.462   2.785   2.065
 1126SOL    HW2 4606   1.573   2.879   2.138
 1127SOL     OW 4607   1.187   3.654   3.478
 1127SOL    HW1 4608   1.211   3.714   3.402
 1127SOL    HW2 4609   1.194   3.559   3.448
 1128SOL     OW 4610   0.317   2.113   3.663
 1128SOL    HW1 4611   0.388   2.184   3.669
 1128SOL    HW2 4612   0.229   2.152   3.691
 1129SOL     OW 4613   1.466   3.279   2.815
 1129SOL    HW1 4614   1.407   3.285   2.895
 1129SOL    HW2 4615   1.451   3.191   2.769
 1130SOL     OW 4616   1.667   3.576   2.434
 1130SOL    HW1 4617   1.626   3.553   2.346
 1130SOL    HW2 4618   1.649   3.502   2.499
 1131SOL     OW 4619   0.598   2.591   2.132
 1131SOL    HW1 4620   0.622   2.660   2.064
 1131SOL    HW2 4621   0.520   2.624   2.186
 1132SOL     OW 4622   1.281   2.207   2.806
 1132SOL    HW1 4623   1.195   2.157   2.793
 1132SOL    HW2 4624   1.343   2.153   2.862
 1133SOL     OW 4625   1.576   3.524   2.169
 1133SOL    HW1 4626   1.665   3.570   2.172
 1133SOL    HW2 4627   1.555   3.500   2.074
 1134SOL     OW 4628   0.807   2.467   3.327
 1134SOL    HW1 4629   0.760   2.464   3.416
 1134SOL    HW2 4630   0.756   2.412   3.261
 1135SOL     OW 4631   0.973   2.752   3.434
 1135SOL    HW1 4632   1.019   2.668   3.405
 1135SOL    HW2 4633   0.917   2.786   3.359
 1136SOL     OW 4634   0.991   2.272   3.104
 1136SOL    HW1 4635   0.914   2.306   3.158
 1136SOL    HW2 4636   0.957   2.221   3.025
 1137SOL     OW 4637   1.041   2.563   2.291
 1137SOL    HW1 4638   1.067   2.559   2.387
 1137SOL    HW2 4639   0.956   2.512   2.277
 1138SOL     OW 4640   0.076   2.673   2.651
 1138SOL    HW1 4641   0.175   2.661   2.660
 1138SOL    HW2 4642   0.052   2.768   2.672
 1139SOL     OW 4643   0.130   3.683   3.433
 1139SOL    HW1 4644   0.120   3.668   3.532
 1139SOL    HW2 4645   0.044   3.719   3.397
 1140SOL     OW 4646   0.865   2.210   2.057
 1140SOL    HW1 4647   0.924   2.273   2.008
 1140SOL    HW2 4648   0.884   2.116   2.028
 1141SOL     OW 4649   1.362   3.006   2.407
 1141SOL    HW1 4650   1.445   2.977   2.359
 1141SOL    HW2 4651   1.313   3.073   2.351
 1142SOL     OW 4652   0.550   2.058   2.747
 1142SOL    HW1 4653   0.545   2.053   2.847
 1142SOL    HW2 4654   0.552   2.154   2.718
 1143SOL     OW 4655   1.008   3.318   2.339
 1143SOL    HW1 4656   0.962   3.390   2.287
 1143SOL    HW2 4657   1.004   3.338   2.437
 1144SOL     OW 4658   0.351   3.663   2.715
 1144SOL    HW1 4659   0.401   3.577   2.721
 1144SOL    HW2 4660   0.416   3.740   2.712
 1145SOL     OW 4661   1.227   3.412   3.368
 1145SOL    HW1 4662   1.233   3.335   3.432
 1145SOL    HW2 4663   1.175   3.386   3.288
 1146SOL     OW 4664   0.321   2.805   2.104
 1146SOL    HW1 4665   0.403   2.844   2.062
 1146SOL    HW2 4666   0.294   2.723   2.055
 1147SOL     OW 4667   0.461   3.128   3.589
 1147SOL    HW1 4668   0.411   3.129   3.503
 1147SOL    HW2 4669   0.398   3.110   3.665
 1148SOL     OW 4670   1.111   3.638   2.099
 1148SOL    HW1 4671   1.051   3.576   2.149
 1148SOL    HW2 4672   1.142   3.594   2.014
 1149SOL     OW 4673   0.202   2.147   3.360
 1149SOL    HW1 4674   0.122   2.207   3.347
 1149SOL    HW2 4675   0.192   2.098   3.446
 1150SOL     OW 4676   1.632   3.239   1.943
 1150SOL    HW1 4677   1.600   3.333   1.933
 1150SOL    HW2 4678   1.556   3.176   1.931
 1151SOL     OW 4679   0.464   3.605   2.185
 1151SOL    HW1 4680   0.497   3.644   2.271
 1151SOL    HW2 4681   0.540   3.598   2.120
 1152SOL     OW 4682   1.400   1.969   2.288
 1152SOL    HW1 4683   1.376   1.932   2.198
 1152SOL    HW2 4684   1.499   1.985   2.292
 1153SOL     OW 4685   0.249   3.647   3.103
 1153SOL    HW1 4686   0.306   3.582   3.153
 1153SOL    HW2 4687   0.233   3.614   3.010
 1154SOL     OW 4688   0.940   3.560   2.766
 1154SOL    HW1 4689   1.020   3.503   2.787
 1154SOL    HW2 4690   0.891   3.520   2.689
 1155SOL     OW 4691   0.382   2.562   2.342
 1155SOL    HW1 4692   0.427   2.472   2.339
 1155SOL    HW2 4693   0.288   2.551   2.375
 1156SOL     OW 4694   0.614   1.984   1.979
 1156SOL    HW1 4695   0.712   1.962   1.986
 1156SOL    HW2 4696   0.583   1.967   1.886
 1157SOL     OW 4697   0.781   2.126   3.611
 1157SOL    HW1 4698   0.848   2.065   3.654
 1157SOL    HW2 4699   0.708   2.145   3.676
 1158SOL     OW 4700   0.888   3.376   3.057
 1158SOL    HW1 4701   0.865   3.351   2.963
 1158SOL    HW2 4702   0.949   3.307   3.096
 1159SOL     OW 4703   1.351   2.452   3.295
 1159SOL    HW1 4704   1.379   2.409   3.380
 1159SOL    HW2 4705   1.376   2.548   3.296
 1160SOL     OW 4706   0.803   3.264   2.786
 1160SOL    HW1 4707   0.893   3.278   2.744
 1160SOL    HW2 4708   0.732   3.266   2.715
 1161SOL     OW 4709   0.922   2.365   2.761
 1161SOL    HW1 4710   0.897   2.356   2.665
 1161SOL    HW2 4711   0.970   2.283   2.792
 1162SOL     OW 4712   0.539   1.926   2.374
 1162SOL    HW1 4713   0.458   1.927   2.432
 1162SOL    HW2 4714   0.542   2.009   2.319
 1163SOL     OW 4715   1.434   3.050   1.903
 1163SOL    HW1 4716   1.466   2.974   1.960
 1163SOL    HW2 4717   1.342   3.077   1.933
 1164SOL     OW 4718   0.297   1.897   2.033
 1164SOL    HW1 4719   0.346   1.981   2.012
 1164SOL    HW2 4720   0.359   1.832   2.078
 1165SOL     OW 4721   0.935   2.098   2.342
 1165SOL    HW1 4722   0.887   2.139   2.264
 1165SOL    HW2 4723   1.034   2.096   2.323
 1166SOL     OW 4724   1.076   2.545   3.326
 1166SOL    HW1 4725   0.996   2.484   3.329
 1166SOL    HW2 4726   1.157   2.492   3.302
 1167SOL     OW 4727   1.227   3.432   2.655
 1167SOL    HW1 4728   1.248   3.506   2.590
 1167SOL    HW2 4729   1.295   3.432   2.728
 1168SOL     OW 4730   0.459   3.014   2.603
 1168SOL    HW1 4731   0.388   2.987   2.668
 1168SOL    HW2 4732   0.433   2.986   2.510
 1169SOL     OW 4733   1.271   3.659   2.453
 1169SOL    HW1 4734   1.315   3.723   2.389
 1169SOL    HW2 4735   1.221   3.711   2.523
 1170SOL     OW 4736   1.032   2.411   1.878
 1170SOL    HW1 4737   0.991   2.493   1.839
 1170SOL    HW2 4738   1.096   2.437   1.951
 1171SOL     OW 4739   0.078   2.418   3.248
 1171SOL    HW1 4740   0.170   2.417   3.207
 1171SOL    HW2 4741   0.072   2.492   3.315
 1172SOL     OW 4742   0.561   2.084   3.009
 1172SOL    HW1 4743   0.599   2.000   3.046
 1172SOL    HW2 4744   0.473   2.103   3.053
 1173SOL     OW 4745   0.866   2.316   2.504
 1173SOL    HW1 4746   0.834   2.388   2.442
 1173SOL    HW2 4747   0.890   2.235   2.451
 1174SOL     OW 4748   1.017   1.901   2.615
 1174SOL    HW1 4749   0.945   1.906   2.546
 1174SOL    HW2 4750   0.993   1.832   2.684
 1175SOL     OW 4751   1.429   3.035   2.729
 1175SOL    HW1 4752   1.374   2.951   2.722
 1175SOL    HW2 4753   1.455   3.064   2.637
 1176SOL     OW 4754   1.466   2.452   2.854
 1176SOL    HW1 4755   1.436   2.357   2.861
 1176SOL    HW2 4756   1.539   2.468   2.920
 1177SOL     OW 4757   0.488   3.247   2.036
 1177SOL    HW1 4758   0.401   3.232   2.083
 1177SOL    HW2 4759   0.471   3.273   1.941
 1178SOL     OW 4760   1.664   3.142   2.519
 1178SOL    HW1 4761   1.763   3.150   2.533
 1178SOL    HW2 4762   1.619   3.226   2.550
 1179SOL     OW 4763   1.390   2.437   1.940
 1179SOL    HW1 4764   1.336   2.416   2.021
 1179SOL    HW2 4765   1.481   2.396   1.949
 1180SOL     OW 4766   0.527   2.118   2.190
 1180SOL    HW1 4767   0.554   2.059   2.115
 1180SOL    HW2 4768   0.527   2.213   2.159
 1181SOL     OW 4769   1.064   3.209   3.202
 1181SOL    HW1 4770   0.984   3.186   3.257
 1181SOL    HW2 4771   1.147   3.183   3.251
 1182SOL     OW 4772   1.592   3.491   3.487
 1182SOL    HW1 4773   1.619   3.525   3.397
 1182SOL    HW2 4774   1.671   3.453   3.533
 1183SOL     OW 4775   1.111   3.057   2.962
 1183SOL    HW1 4776   1.071   3.101   3.043
 1183SOL    HW2 4777   1.070   3.094   2.879
 1184SOL     OW 4778   0.915   1.951   3.264
 1184SOL    HW1 4779   0.940   1.931   3.169
 1184SOL    HW2 4780   0.987   2.007   3.306
 1185SOL     OW 4781   0.980   2.978   3.581
 1185SOL    HW1 4782   0.881   2.984   3.591
 1185SOL    HW2 4783   1.003   2.898   3.525
 1186SOL     OW 4784   0.705   2.912   2.230
 1186SOL    HW1 4785   0.691   2.919   2.329
 1186SOL    HW2 4786   0.789   2.861   2.212
 1187SOL     OW 4787   0.410   2.675   3.113
 1187SOL    HW1 4788   0.496   2.687   3.163
 1187SOL    HW2 4789   0.368   2.588   3.140
 1188SOL     OW 4790   1.274   2.248   3.124
 1188SOL    HW1 4791   1.295   2.322   3.188
 1188SOL    HW2 4792   1.185   2.265   3.081
 1189SOL     OW 4793   0.064   3.426   3.193
 1189SOL    HW1 4794   0.018   3.508   3.159
 1189SOL    HW2 4795   0.162   3.445   3.202
 1190SOL     OW 4796   0.367   2.962   2.363
 1190SOL    HW1 4797   0.360   3.045   2.307
 1190SOL    HW2 4798   0.371   2.882   2.303
 1191SOL     OW 4799   0.566   2.399   2.727
 1191SOL    HW1 4800   0.578   2.465   2.653
 1191SOL    HW2 4801   0.612   2.433   2.810
 1192SOL     OW 4802   1.252   3.210   2.250
 1192SOL    HW1 4803   1.302   3.287   2.290
 1192SOL    HW2 4804   1.157   3.212   2.282
 1193SOL     OW 4805   1.272   3.307   3.004
 1193SOL    HW1 4806   1.319   3.320   3.091
 1193SOL    HW2 4807   1.206   3.233   3.013
 1194SOL     OW 4808   1.582   2.501   2.334
 1194SOL    HW1 4809   1.551   2.562   2.407
 1194SOL    HW2 4810   1.632   2.553   2.265
 1195SOL     OW 4811   0.354   3.372   3.191
 1195SOL    HW1 4812   0.333   3.328   3.104
 1195SOL    HW2 4813   0.451   3.398   3.194
 1196SOL     OW 4814   0.402   2.613   3.460
 1196SOL    HW1 4815   0.470   2.668   3.413
 1196SOL    HW2 4816   0.442   2.525   3.487
 1197SOL     OW 4817   1.587   2.641   3.532
 1197SOL    HW1 4818   1.495   2.679   3.527
 1197SOL    HW2 4819   1.647   2.688   3.467
 1198SOL     OW 4820   1.013   1.967   3.632
 1198SOL    HW1 4821   1.019   2.052   3.580
 1198SOL    HW2 4822   1.045   1.891   3.575
 1199SOL     OW 4823   0.504   1.912   3.602
 1199SOL    HW1 4824   0.462   1.855   3.532
 1199SOL    HW2 4825   0.438   1.981   3.634
 1200SOL     OW 4826   0.573   2.732   2.891
 1200SOL    HW1 4827   0.617   2.821   2.882
 1200SOL    HW2 4828   0.510   2.732   2.968
 1201SOL     OW 4829   1.209   2.387   2.137
 1201SOL    HW1 4830   1.222   2.303   2.191
 1201SOL    HW2 4831   1.180   2.461   2.197
 1202SOL     OW 4832   0.307   2.075   3.093
 1202SOL    HW1 4833   0.284   2.112   3.183
 1202SOL    HW2 4834   0.277   1.980   3.087
 1203SOL     OW 4835   0.037   3.172   3.144
 1203SOL    HW1 4836   0.090   3.123   3.212
 1203SOL    HW2 4837   0.059   3.270   3.149
 1204SOL     OW 4838   0.732   2.496   2.926
 1204SOL    HW1 4839   0.791   2.470   2.850
 1204SOL    HW2 4840   0.704   2.592   2.915
 1205SOL     OW 4841   0.307   1.925   2.480
 1205SOL    HW1 4842   0.296   2.019   2.513
 1205SOL    HW2 4843   0.302   1.862   2.557
 1206SOL     OW 4844   1.622   2.229   2.236
 1206SOL    HW1 4845   1.624   2.153   2.300
 1206SOL    HW2 4846   1.574   2.306   2.276
 1207SOL     OW 4847   1.023   2.628   2.828
 1207SOL    HW1 4848   1.038   2.649   2.924
 1207SOL    HW2 4849   0.993   2.533   2.819
 1208SOL     OW 4850   0.980   3.435   3.562
 1208SOL    HW1 4851   0.960   3.479   3.474
 1208SOL    HW2 4852   1.019   3.344   3.546
 1209SOL     OW 4853   0.350   2.760   3.666
 1209SOL    HW1 4854   0.426   2.804   3.714
 1209SOL    HW2 4855   0.385   2.713   3.584
 1210SOL     OW 4856   1.540   2.136   1.987
 1210SOL    HW1 4857   1.479   2.061   2.010
 1210SOL    HW2 4858   1.562   2.188   2.070
 1211SOL     OW 4859   1.303   2.700   1.904
 1211SOL    HW1 4860   1.337   2.607   1.919
 1211SOL    HW2 4861   1.321   2.727   1.809
 1212SOL     OW 4862   1.068   3.195   2.711
 1212SOL    HW1 4863   1.075   3.111   2.656
 1212SOL    HW2 4864   1.130   3.264   2.675
 1213SOL     OW 4865   0.319   2.672   2.811
 1213SOL    HW1 4866   0.412   2.708   2.816
 1213SOL    HW2 4867   0.313   2.587   2.863
 1214SOL     OW 4868   0.339   2.371   2.868
 1214SOL    HW1 4869   0.287   2.288   2.851
 1214SOL    HW2 4870   0.416   2.376   2.804
 1215SOL     OW 4871   1.138   2.242   3.540
 1215SOL    HW1 4872   1.093   2.305   3.604
 1215SOL    HW2 4873   1.231   2.273   3.523
 1216SOL     OW 4874   1.160   2.069   3.339
 1216SOL    HW1 4875   1.160   2.133   3.416
 1216SOL    HW2 4876   1.188   2.117   3.256
 1217SOL     OW 4877   0.008   3.188   2.062
 1217SOL    HW1 4878  -0.085   3.209   2.031
 1217SOL    HW2 4879   0.018   3.089   2.075
 1218SOL     OW 4880   0.088   3.663   2.789
 1218SOL    HW1 4881   0.046   3.577   2.762
 1218SOL    HW2 4882   0.182   3.666   2.755
 1219SOL     OW 4883   0.504   3.430   2.772
 1219SOL    HW1 4884   0.570   3.504   2.781
 1219SOL    HW2 4885   0.548   3.351   2.730
 1220SOL     OW 4886   1.002   2.658   3.100
 1220SOL    HW1 4887   1.043   2.626   3.186
 1220SOL    HW2 4888   0.906   2.631   3.097
 1221SOL     OW 4889   0.040   2.406   2.976
 1221SOL    HW1 4890   0.125   2.373   2.935
 1221SOL    HW2 4891   0.053   2.421   3.074
 1222SOL     OW 4892   0.189   2.382   3.584
 1222SOL    HW1 4893   0.248   2.342   3.514
 1222SOL    HW2 4894   0.131   2.453   3.543
 1223SOL     OW 4895   1.369   2.812   3.522
 1223SOL    HW1 4896   1.408   2.901   3.542
 1223SOL    HW2 4897   1.379   2.792   3.425
 1224SOL     OW 4898   0.815   2.434   2.187
 1224SOL    HW1 4899   0.822   2.345   2.141
 1224SOL    HW2 4900   0.721   2.468   2.179
 1225SOL     OW 4901   0.252   3.426   3.606
 1225SOL    HW1 4902   0.222   3.483   3.682
 1225SOL    HW2 4903   0.245   3.329   3.632
 1226SOL     OW 4904   0.671   2.326   3.131
 1226SOL    HW1 4905   0.637   2.237   3.101
 1226SOL    HW2 4906   0.697   2.380   3.051
 1227SOL     OW 4907   0.930   3.540   3.327
 1227SOL    HW1 4908   0.906   3.522   3.232
 1227SOL    HW2 4909   0.960   3.634   3.337
 1228SOL     OW 4910   0.473   2.362   2.053
 1228SOL    HW1 4911   0.534   2.442   2.057
 1228SOL    HW2 4912   0.378   2.393   2.060
 1229SOL     OW 4913   0.159   2.999   3.328
 1229SOL    HW1 4914   0.181   2.938   3.404
 1229SOL    HW2 4915   0.169   2.950   3.242
 1230SOL     OW 4916   1.302   2.717   2.171
 1230SOL    HW1 4917   1.216   2.686   2.213
 1230SOL    HW2 4918   1.298   2.703   2.072
 1231SOL     OW 4919   1.252   3.593   2.990
 1231SOL    HW1 4920   1.336   3.598   2.936
 1231SOL    HW2 4921   1.229   3.497   3.008
 1232SOL     OW 4922   0.083   3.120   2.884
 1232SOL    HW1 4923   0.078   3.119   2.984
 1232SOL    HW2 4924   0.000   3.079   2.846
 1233SOL     OW 4925   0.688   3.524   3.578
 1233SOL    HW1 4926   0.632   3.605   3.587
 1233SOL    HW2 4927   0.740   3.528   3.492
 1234SOL     OW 4928   1.388   3.435   2.339
 1234SOL    HW1 4929   1.455   3.447   2.265
 1234SOL    HW2 4930   1.348   3.524   2.362
 1235SOL     OW 4931   0.130   3.656   3.713
 1235SOL    HW1 4932   0.089   3.582   3.766
 1235SOL    HW2 4933   0.194   3.707   3.771
 1236SOL     OW 4934   1.280   2.789   2.534
 1236SOL    HW1 4935   1.340   2.708   2.536
 1236SOL    HW2 4936   1.320   2.858   2.474
 1237SOL     OW 4937   0.830   3.135   3.284
 1237SOL    HW1 4938   0.825   3.168   3.379
 1237SOL    HW2 4939   0.744   3.154   3.238
 1238SOL     OW 4940   0.672   3.478   2.016
 1238SOL    HW1 4941   0.681   3.488   1.917
 1238SOL    HW2 4942   0.632   3.389   2.037
 1239SOL     OW 4943   1.650   3.582   3.256
 1239SOL    HW1 4944   1.703   3.592   3.172
 1239SOL    HW2 4945   1.623   3.672   3.290
 1240SOL     OW 4946   1.841   2.037   2.825
 1240SOL    HW1 4947   1.880   1.952   2.789
 1240SOL    HW2 4948   1.743   2.039   2.806
 1241SOL     OW 4949   0.263   2.188   2.582
 1241SOL    HW1 4950   0.184   2.239   2.548
 1241SOL    HW2 4951   0.254   2.173   2.680
 1242SOL     OW 4952   1.194   3.474   1.893
 1242SOL    HW1 4953   1.200   3.381   1.930
 1242SOL    HW2 4954   1.135   3.474   1.813
 1243SOL     OW 4955   0.822   2.864   3.234
 1243SOL    HW1 4956   0.862   2.863   3.142
 1243SOL    HW2 4957   0.832   2.956   3.274
 1244SOL     OW 4958   0.916   2.772   2.153
 1244SOL    HW1 4959   0.979   2.810   2.085
 1244SOL    HW2 4960   0.956   2.689   2.192
 1245SOL     OW 4961   1.504   3.469   1.906
 1245SOL    HW1 4962   1.412   3.506   1.913
 1245SOL    HW2 4963   1.542   3.489   1.816
 1246SOL     OW 4964   0.372   3.150   3.352
 1246SOL    HW1 4965   0.359   3.243   3.318
 1246SOL    HW2 4966   0.288   3.098   3.339
 1247SOL     OW 4967   1.039   2.960   2.558
 1247SOL    HW1 4968   0.969   2.913   2.612
 1247SOL    HW2 4969   1.098   2.892   2.515
 1248SOL     OW 4970   1.014   2.098   2.833
 1248SOL    HW1 4971   1.006   2.062   2.740
 1248SOL    HW2 4972   1.012   2.022   2.898
 1249SOL     OW 4973   0.590   3.349   2.353
 1249SOL    HW1 4974   0.632   3.291   2.283
 1249SOL    HW2 4975   0.546   3.428   2.309
 1250SOL     OW 4976   0.255   3.210   2.152
 1250SOL    HW1 4977   0.159   3.211   2.125
 1250SOL    HW2 4978   0.267   3.263   2.236
 1251SOL     OW 4979   0.105   2.875   3.588
 1251SOL    HW1 4980   0.028   2.842   3.642
 1251SOL    HW2 4981   0.190   2.845   3.630
 1252SOL     OW 4982   0.672   2.065   3.351
 1252SOL    HW1 4983   0.762   2.049   3.311
 1252SOL    HW2 4984   0.680   2.070   3.450
 1253SOL     OW 4985   0.075   2.207   1.895
 1253SOL    HW1 4986  -0.017   2.179   1.866
 1253SOL    HW2 4987   0.106   2.284   1.839
 1254SOL     OW 4988   0.072   2.028   2.180
 1254SOL    HW1 4989   0.055   2.111   2.126
 1254SOL    HW2 4990   0.162   1.991   2.158
 1255SOL     OW 4991   1.183   3.197   1.981
 1255SOL    HW1 4992   1.084   3.186   1.983
 1255SOL    HW2 4993   1.217   3.212   2.074
 1256SOL     OW 4994   0.613   2.704   3.293
 1256SOL    HW1 4995   0.669   2.785   3.276
 1256SOL    HW2 4996   0.672   2.624   3.296
 1257SOL     OW 4997   1.493   3.629   2.821
 1257SOL    HW1 4998   1.526   3.693   2.752
 1257SOL    HW2 4999   1.559   3.623   2.896
 1258SOL     OW 5000   0.716   2.427   3.570
 1258SOL    HW1 5001   0.735   2.492   3.644
 1258SOL    HW2 5002   0.776   2.347   3.579
 1259SOL     OW 5003   1.450   3.082   3.495
 1259SOL    HW1 5004   1.441   3.072   3.594
 1259SOL    HW2 5005   1.546   3.075   3.469
 1260SOL     OW 5006   0.390   3.603   3.422
 1260SOL    HW1 5007   0.299   3.644   3.420
 1260SOL    HW2 5008   0.383   3.509   3.454
 1261SOL     OW 5009   1.225   2.187   2.311
 1261SOL    HW1 5010   1.290   2.113   2.300
 1261SOL    HW2 5011   1.245   2.237   2.395
 1262SOL     OW 5012   0.594   2.607   2.514
 1262SOL    HW1 5013   0.644   2.692   2.495
 1262SOL    HW2 5014   0.506   2.609   2.466
 1263SOL     OW 5015   0.859   3.236   1.878
 1263SOL    HW1 5016   0.813   3.251   1.966
 1263SOL    HW2 5017   0.903   3.321   1.848
 1264SOL     OW 5018   0.661   3.652   2.815
 1264SOL    HW1 5019   0.615   3.740   2.802
 1264SOL    HW2 5020   0.760   3.664   2.808
 1265SOL     OW 5021   0.859   2.818   2.723
 1265SOL    HW1 5022   0.913   2.749   2.771
 1265SOL    HW2 5023   0.827   2.887   2.789
 1266SOL     OW 5024   1.083   2.846   1.949
 1266SOL    HW1 5025   1.060   2.899   1.867
 1266SOL    HW2 5026   1.164   2.790   1.930
 1267SOL     OW 5027   1.861   3.431   2.713
 1267SOL    HW1 5028   1.790   3.419   2.643
 1267SOL    HW2 5029   1.862   3.352   2.773
 1268SOL     OW 5030   0.221   3.176   3.706
 1268SOL    HW1 5031   0.156   3.103   3.685
 1268SOL    HW2 5032   0.225   3.190   3.804
 1269SOL     OW 5033   0.079   3.102   2.515
 1269SOL    HW1 5034   0.078   3.055   2.603
 1269SOL    HW2 5035   0.161   3.074   2.464
 1270SOL     OW 5036   0.672   3.253   3.486
 1270SOL    HW1 5037   0.594   3.203   3.524
 1270SOL    HW2 5038   0.669   3.348   3.517
 1271SOL     OW 5039   1.824   2.054   3.089
 1271SOL    HW1 5040   1.820   1.964   3.133
 1271SOL    HW2 5041   1.827   2.043   2.990
 1272SOL     OW 5042   0.428   2.286   2.382
 1272SOL    HW1 5043   0.458   2.214   2.320
 1272SOL    HW2 5044   0.389   2.246   2.465
 1273SOL     OW 5045   1.705   3.349   2.966
 1273SOL    HW1 5046   1.612   3.324   2.939
 1273SOL    HW2 5047   1.731   3.299   3.048
 1274SOL     OW 5048   0.317   2.409   3.142
 1274SOL    HW1 5049   0.355   2.350   3.214
 1274SOL    HW2 5050   0.357   2.383   3.054
 1275SOL     OW 5051   0.812   3.448   2.549
 1275SOL    HW1 5052   0.844   3.458   2.455
 1275SOL    HW2 5053   0.733   3.386   2.551
 1276SOL     OW 5054   1.424   2.076   2.974
 1276SOL    HW1 5055   1.476   2.011   3.029
 1276SOL    HW2 5056   1.375   2.139   3.035
 1277SOL     OW 5057   1.001   1.896   3.016
 1277SOL    HW1 5058   0.938   1.824   2.985
 1277SOL    HW2 5059   1.094   1.860   3.016
 1278SOL     OW 5060   0.770   3.192   2.163
 1278SOL    HW1 5061   0.724   3.105   2.180
 1278SOL    HW2 5062   0.861   3.189   2.204
 1279SOL     OW 5063   0.618   3.429   3.146
 1279SOL    HW1 5064   0.613   3.511   3.203
 1279SOL    HW2 5065   0.707   3.426   3.101
 1280SOL     OW 5066   1.352   1.914   2.030
 1280SOL    HW1 5067   1.387   1.873   1.946
 1280SOL    HW2 5068   1.262   1.876   2.050
 1281SOL     OW 5069   1.300   2.315   2.553
 1281SOL    HW1 5070   1.241   2.395   2.557
 1281SOL    HW2 5071   1.315   2.280   2.646
 1282SOL     OW 5072   1.593   2.083   2.744
 1282SOL    HW1 5073   1.509   2.082   2.798
 1282SOL    HW2 5074   1.595   2.166   2.688
 1283SOL     OW 5075   0.039   2.939   2.162
 1283SOL    HW1 5076   0.138   2.928   2.153
 1283SOL    HW2 5077  -0.001   2.853   2.194
 1284SOL     OW 5078   0.875   3.508   2.199
 1284SOL    HW1 5079   0.798   3.473   2.145
 1284SOL    HW2 5080   0.843   3.579   2.261
 1285SOL     OW 5081   0.230   2.490   3.837
 1285SOL    HW1 5082   0.137   2.488   3.874
 1285SOL    HW2 5083   0.231   2.451   3.745
 1286SOL     OW 5084   0.225   2.137   4.720
 1286SOL    HW1 5085   0.260   2.120   4.812
 1286SOL    HW2 5086   0.137   2.092   4.708
 1287SOL     OW 5087   0.019   2.230   4.371
 1287SOL    HW1 5088  -0.063   2.273   4.410
 1287SOL    HW2 5089  -0.009   2.157   4.308
 1288SOL     OW 5090   0.569   3.137   4.889
 1288SOL    HW1 5091   0.476   3.130   4.852
 1288SOL    HW2 5092   0.580   3.226   4.933
 1289SOL     OW 5093   1.555   3.373   4.427
 1289SOL    HW1 5094   1.498   3.357   4.508
 1289SOL    HW2 5095   1.496   3.383   4.347
 1290SOL     OW 5096   1.135   2.565   4.441
 1290SOL    HW1 5097   1.192   2.643   4.416
 1290SOL    HW2 5098   1.075   2.591   4.517
 1291SOL     OW 5099   0.768   3.006   4.747
 1291SOL    HW1 5100   0.690   3.023   4.807
 1291SOL    HW2 5101   0.802   3.093   4.711
 1292SOL     OW 5102   0.850   2.660   5.547
 1292SOL    HW1 5103   0.846   2.736   5.612
 1292SOL    HW2 5104   0.872   2.696   5.456
 1293SOL     OW 5105   0.685   2.874   4.389
 1293SOL    HW1 5106   0.754   2.858   4.459
 1293SOL    HW2 5107   0.612   2.931   4.427
 1294SOL     OW 5108   0.686   3.023   5.527
 1294SOL    HW1 5109   0.746   3.102   5.541
 1294SOL    HW2 5110   0.600   3.054   5.486
 1295SOL     OW 5111   0.335   3.297   4.785
 1295SOL    HW1 5112   0.257   3.266   4.732
 1295SOL    HW2 5113   0.393   3.355   4.728
 1296SOL     OW 5114   1.460   3.367   5.063
 1296SOL    HW1 5115   1.484   3.461   5.089
 1296SOL    HW2 5116   1.444   3.313   5.145
 1297SOL     OW 5117   0.438   2.254   5.223
 1297SOL    HW1 5118   0.520   2.198   5.232
 1297SOL    HW2 5119   0.357   2.196   5.227
 1298SOL     OW 5120   1.603   2.309   4.461
 1298SOL    HW1 5121   1.529   2.355   4.411
 1298SOL    HW2 5122   1.654   2.377   4.514
 1299SOL     OW 5123   0.231   3.575   4.207
 1299SOL    HW1 5124   0.265   3.652   4.261
 1299SOL    HW2 5125   0.275   3.575   4.117
 1300SOL     OW 5126   1.127   3.203   5.414
 1300SOL    HW1 5127   1.174   3.203   5.502
 1300SOL    HW2 5128   1.079   3.116   5.403
 1301SOL     OW 5129   0.230   3.296   4.262
 1301SOL    HW1 5130   0.204   3.392   4.262
 1301SOL    HW2 5131   0.159   3.242   4.307
 1302SOL     OW 5132   0.240   2.953   4.610
 1302SOL    HW1 5133   0.254   2.869   4.662
 1302SOL    HW2 5134   0.185   3.017   4.665
 1303SOL     OW 5135   0.620   3.648   5.163
 1303SOL    HW1 5136   0.528   3.631   5.198
 1303SOL    HW2 5137   0.648   3.740   5.189
 1304SOL     OW 5138   0.606   2.826   3.847
 1304SOL    HW1 5139   0.613   2.910   3.793
 1304SOL    HW2 5140   0.652   2.839   3.935
 1305SOL     OW 5141   1.594   1.976   5.204
 1305SOL    HW1 5142   1.576   2.043   5.132
 1305SOL    HW2 5143   1.591   2.022   5.293
 1306SOL     OW 5144   0.122   2.505   4.287
 1306SOL    HW1 5145   0.077   2.417   4.304
 1306SOL    HW2 5146   0.121   2.559   4.371
 1307SOL     OW 5147   1.842   3.629   4.083
 1307SOL    HW1 5148   1.896   3.600   4.163
 1307SOL    HW2 5149   1.872   3.719   4.054
 1308SOL     OW 5150   0.027   3.458   3.841
 1308SOL    HW1 5151   0.008   3.362   3.862
 1308SOL    HW2 5152  -0.006   3.516   3.916
 1309SOL     OW 5153   1.689   2.784   4.336
 1309SOL    HW1 5154   1.784   2.755   4.344
 1309SOL    HW2 5155   1.681   2.849   4.261
 1310SOL     OW 5156   1.641   2.970   4.156
 1310SOL    HW1 5157   1.727   2.972   4.104
 1310SOL    HW2 5158   1.655   3.017   4.244
 1311SOL     OW 5159   0.113   2.599   5.321
 1311SOL    HW1 5160   0.201   2.586   5.366
 1311SOL    HW2 5161   0.100   2.696   5.299
 1312SOL     OW 5162   0.613   3.227   4.450
 1312SOL    HW1 5163   0.564   3.140   4.459
 1312SOL    HW2 5164   0.590   3.270   4.363
 1313SOL     OW 5165   1.293   3.090   5.147
 1313SOL    HW1 5166   1.330   3.017   5.089
 1313SOL    HW2 5167   1.345   3.095   5.232
 1314SOL     OW 5168   0.809   1.866   4.226
 1314SOL    HW1 5169   0.849   1.957   4.217
 1314SOL    HW2 5170   0.709   1.874   4.232
 1315SOL     OW 5171   0.197   2.838   4.988
 1315SOL    HW1 5172   0.286   2.793   4.974
 1315SOL    HW2 5173   0.124   2.773   4.969
 1316SOL     OW 5174   1.187   3.654   5.340
 1316SOL    HW1 5175   1.211   3.714   5.264
 1316SOL    HW2 5176   1.194   3.559   5.310
 1317SOL     OW 5177   0.317   2.113   5.525
 1317SOL    HW1 5178   0.388   2.184   5.531
 1317SOL    HW2 5179   0.229   2.152   5.553
 1318SOL     OW 5180   1.466   3.279   4.677
 1318SOL    HW1 5181   1.407   3.285   4.757
 1318SOL    HW2 5182   1.451   3.191   4.631
 1319SOL     OW 5183   1.667   3.576   4.296
 1319SOL    HW1 5184   1.626   3.553   4.208
 1319SOL    HW2 5185   1.649   3.502   4.361
 1320SOL     OW 5186   0.598   2.591   3.994
 1320SOL    HW1 5187   0.622   2.660   3.926
 1320SOL    HW2 5188   0.520   2.624   4.048
 1321SOL     OW 5189   1.281   2.207   4.668
 1321SOL    HW1 5190   1.195   2.157   4.655
 1321SOL    HW2 5191   1.343   2.153   4.724
 1322SOL     OW 5192   1.576   3.524   4.031
 1322SOL    HW1 5193   1.665   3.570   4.034
 1322SOL    HW2 5194   1.555   3.500   3.936
 1323SOL     OW 5195   0.807   2.467   5.189
 1323SOL    HW1 5196   0.760   2.464   5.278
 1323SOL    HW2 5197   0.756   2.412   5.123
 1324SOL     OW 5198   1.394   2.331   5.398
 1324SOL    HW1 5199   1.374   2.374   5.486
 1324SOL    HW2 5200   1.472   2.269   5.407
 1325SOL     OW 5201   0.973   2.752   5.296
 1325SOL    HW1 5202   1.019   2.668   5.267
 1325SOL    HW2 5203   0.917   2.786   5.221
 1326SOL     OW 5204   0.991   2.272   4.966
 1326SOL    HW1 5205   0.914   2.306   5.020
 1326SOL    HW2 5206   0.957   2.221   4.887
 1327SOL     OW 5207   1.041   2.563   4.153
 1327SOL    HW1 5208   1.067   2.559   4.249
 1327SOL    HW2 5209   0.956   2.512   4.139
 1328SOL     OW 5210   0.076   2.673   4.513
 1328SOL    HW1 5211   0.175   2.661   4.522
 1328SOL    HW2 5212   0.052   2.768   4.534
 1329SOL     OW 5213   0.130   3.683   5.295
 1329SOL    HW1 5214   0.120   3.668   5.394
 1329SOL    HW2 5215   0.044   3.719   5.259
 1330SOL     OW 5216   0.865   2.210   3.919
 1330SOL    HW1 5217   0.924   2.273   3.870
 1330SOL    HW2 5218   0.884   2.116   3.890
 1331SOL     OW 5219   1.719   2.447   5.555
 1331SOL    HW1 5220   1.693   2.536   5.519
 1331SOL    HW2 5221   1.717   2.379   5.482
 1332SOL     OW 5222   1.362   3.006   4.269
 1332SOL    HW1 5223   1.445   2.977   4.221
 1332SOL    HW2 5224   1.313   3.073   4.213
 1333SOL     OW 5225   0.550   2.058   4.609
 1333SOL    HW1 5226   0.545   2.053   4.709
 1333SOL    HW2 5227   0.552   2.154   4.580
 1334SOL     OW 5228   1.008   3.318   4.201
 1334SOL    HW1 5229   0.962   3.390   4.149
 1334SOL    HW2 5230   1.004   3.338   4.299
 1335SOL     OW 5231   0.351   3.663   4.577
 1335SOL    HW1 5232   0.401   3.577   4.583
 1335SOL    HW2 5233   0.416   3.740   4.574
 1336SOL     OW 5234   1.795   2.928   4.597
 1336SOL    HW1 5235   1.733   2.913   4.521
 1336SOL    HW2 5236   1.743   2.939   4.682
 1337SOL     OW 5237   1.227   3.412   5.230
 1337SOL    HW1 5238   1.233   3.335   5.294
 1337SOL    HW2 5239   1.175   3.386   5.150
 1338SOL     OW 5240   0.321   2.805   3.966
 1338SOL    HW1 5241   0.403   2.844   3.924
 1338SOL    HW2 5242   0.294   2.723   3.917
 1339SOL     OW 5243   1.458   2.597   4.452
 1339SOL    HW1 5244   1.453   2.532   4.527
 1339SOL    HW2 5245   1.538   2.656   4.465
 1340SOL     OW 5246   0.461   3.128   5.451
 1340SOL    HW1 5247   0.411   3.129   5.365
 1340SOL    HW2 5248   0.398   3.110   5.527
 1341SOL     OW 5249   1.111   3.638   3.961
 1341SOL    HW1 5250   1.051   3.576   4.011
 1341SOL    HW2 5251   1.142   3.594   3.876
 1342SOL     OW 5252   0.202   2.147   5.222
 1342SOL    HW1 5253   0.122   2.207   5.209
 1342SOL    HW2 5254   0.192   2.098   5.308
 1343SOL     OW 5255   1.632   3.239   3.805
 1343SOL    HW1 5256   1.600   3.333   3.795
 1343SOL    HW2 5257   1.556   3.176   3.793
 1344SOL     OW 5258   0.464   3.605   4.047
 1344SOL    HW1 5259   0.497   3.644   4.133
 1344SOL    HW2 5260   0.540   3.598   3.982
 1345SOL     OW 5261   1.400   1.969   4.150
 1345SOL    HW1 5262   1.376   1.932   4.060
 1345SOL    HW2 5263   1.499   1.985   4.154
 1346SOL     OW 5264   0.249   3.647   4.965
 1346SOL    HW1 5265   0.306   3.582   5.015
 1346SOL    HW2 5266   0.233   3.614   4.872
 1347SOL     OW 5267   0.940   3.560   4.628
 1347SOL    HW1 5268   1.020   3.503   4.649
 1347SOL    HW2 5269   0.891   3.520   4.551
 1348SOL     OW 5270   0.382   2.562   4.204
 1348SOL    HW1 5271   0.427   2.472   4.201
 1348SOL    HW2 5272   0.288   2.551   4.237
 1349SOL     OW 5273   1.547   2.084   5.453
 1349SOL    HW1 5274   1.542   2.121   5.545
 1349SOL    HW2 5275   1.475   2.015   5.441
 1350SOL     OW 5276   0.614   1.984   3.841
 1350SOL    HW1 5277   0.712   1.962   3.848
 1350SOL    HW2 5278   0.583   1.967   3.748
 1351SOL     OW 5279   0.781   2.126   5.473
 1351SOL    HW1 5280   0.848   2.065   5.516
 1351SOL    HW2 5281   0.708   2.145   5.538
 1352SOL     OW 5282   0.888   3.376   4.919
 1352SOL    HW1 5283   0.865   3.351   4.825
 1352SOL    HW2 5284   0.949   3.307   4.958
 1353SOL     OW 5285   1.351   2.452   5.157
 1353SOL    HW1 5286   1.379   2.409   5.242
 1353SOL    HW2 5287   1.376   2.548   5.158
 1354SOL     OW 5288   0.803   3.264   4.648
 1354SOL    HW1 5289   0.893   3.278   4.606
 1354SOL    HW2 5290   0.732   3.266   4.577
 1355SOL     OW 5291   0.922   2.365   4.623
 1355SOL    HW1 5292   0.897   2.356   4.527
 1355SOL    HW2 5293   0.970   2.283   4.654
 1356SOL     OW 5294   0.539   1.926   4.236
 1356SOL    HW1 5295   0.458   1.927   4.294
 1356SOL    HW2 5296   0.542   2.009   4.181
 1357SOL     OW 5297   0.297   1.897   3.895
 1357SOL    HW1 5298   0.346   1.981   3.874
 1357SOL    HW2 5299   0.359   1.832   3.940
 1358SOL     OW 5300   0.935   2.098   4.204
 1358SOL    HW1 5301   0.887   2.139   4.126
 1358SOL    HW2 5302   1.034   2.096   4.185
 1359SOL     OW 5303   1.076   2.545   5.188
 1359SOL    HW1 5304   0.996   2.484   5.191
 1359SOL    HW2 5305   1.157   2.492   5.164
 1360SOL     OW 5306   1.227   3.432   4.517
 1360SOL    HW1 5307   1.248   3.506   4.452
 1360SOL    HW2 5308   1.295   3.432   4.590
 1361SOL     OW 5309   0.459   3.014   4.465
 1361SOL    HW1 5310   0.388   2.987   4.530
 1361SOL    HW2 5311   0.433   2.986   4.372
 1362SOL     OW 5312   1.271   3.659   4.315
 1362SOL    HW1 5313   1.315   3.723   4.251
 1362SOL    HW2 5314   1.221   3.711   4.385
 1363SOL     OW 5315   1.032   2.411   3.740
 1363SOL    HW1 5316   0.991   2.493   3.701
 1363SOL    HW2 5317   1.096   2.437   3.813
 1364SOL     OW 5318   0.078   2.418   5.110
 1364SOL    HW1 5319   0.170   2.417   5.069
 1364SOL    HW2 5320   0.072   2.492   5.177
 1365SOL     OW 5321   0.561   2.084   4.871
 1365SOL    HW1 5322   0.599   2.000   4.908
 1365SOL    HW2 5323   0.473   2.103   4.915
 1366SOL     OW 5324   0.866   2.316   4.366
 1366SOL    HW1 5325   0.834   2.388   4.304
 1366SOL    HW2 5326   0.890   2.235   4.313
 1367SOL     OW 5327   1.017   1.901   4.477
 1367SOL    HW1 5328   0.945   1.906   4.408
 1367SOL    HW2 5329   0.993   1.832   4.546
 1368SOL     OW 5330   1.429   3.035   4.591
 1368SOL    HW1 5331   1.374   2.951   4.584
 1368SOL    HW2 5332   1.455   3.064   4.499
 1369SOL     OW 5333   1.466   2.452   4.716
 1369SOL    HW1 5334   1.436   2.357   4.723
 1369SOL    HW2 5335   1.539   2.468   4.782
 1370SOL     OW 5336   1.857   2.695   4.101
 1370SOL    HW1 5337   1.899   2.631   4.165
 1370SOL    HW2 5338   1.819   2.644   4.023
 1371SOL     OW 5339   0.488   3.247   3.898
 1371SOL    HW1 5340   0.401   3.232   3.945
 1371SOL    HW2 5341   0.471   3.273   3.803
 1372SOL     OW 5342   1.664   3.142   4.381
 1372SOL    HW1 5343   1.763   3.150   4.395
 1372SOL    HW2 5344   1.619   3.226   4.412
 1373SOL     OW 5345   0.527   2.118   4.052
 1373SOL    HW1 5346   0.554   2.059   3.977
 1373SOL    HW2 5347   0.527   2.213   4.021
 1374SOL     OW 5348   1.754   3.085   5.312
 1374SOL    HW1 5349   1.845   3.046   5.299
 1374SOL    HW2 5350   1.762   3.181   5.336
 1375SOL     OW 5351   1.064   3.209   5.064
 1375SOL    HW1 5352   0.984   3.186   5.119
 1375SOL    HW2 5353   1.147   3.183   5.113
 1376SOL     OW 5354   1.592   3.491   5.349
 1376SOL    HW1 5355   1.619   3.525   5.259
 1376SOL    HW2 5356   1.671   3.453   5.395
 1377SOL     OW 5357   1.111   3.057   4.824
 1377SOL    HW1 5358   1.071   3.101   4.905
 1377SOL    HW2 5359   1.070   3.094   4.741
 1378SOL     OW 5360   1.638   2.961   4.803
 1378SOL    HW1 5361   1.643   3.042   4.862
 1378SOL    HW2 5362   1.552   2.963   4.752
 1379SOL     OW 5363   0.915   1.951   5.126
 1379SOL    HW1 5364   0.940   1.931   5.031
 1379SOL    HW2 5365   0.987   2.007   5.168
 1380SOL     OW 5366   0.980   2.978   5.443
 1380SOL    HW1 5367   0.881   2.984   5.453
 1380SOL    HW2 5368   1.003   2.898   5.387
 1381SOL     OW 5369   0.705   2.912   4.092
 1381SOL    HW1 5370   0.691   2.919   4.191
 1381SOL    HW2 5371   0.789   2.861   4.074
 1382SOL     OW 5372   0.410   2.675   4.975
 1382SOL    HW1 5373   0.496   2.687   5.025
 1382SOL    HW2 5374   0.368   2.588   5.002
 1383SOL     OW 5375   1.274   2.248   4.986
 1383SOL    HW1 5376   1.295   2.322   5.050
 1383SOL    HW2 5377   1.185   2.265   4.943
 1384SOL     OW 5378   0.064   3.426   5.055
 1384SOL    HW1 5379   0.018   3.508   5.021
 1384SOL    HW2 5380   0.162   3.445   5.064
 1385SOL     OW 5381   0.367   2.962   4.225
 1385SOL    HW1 5382   0.360   3.045   4.169
 1385SOL    HW2 5383   0.371   2.882   4.165
 1386SOL     OW 5384   0.566   2.399   4.589
 1386SOL    HW1 5385   0.578   2.465   4.515
 1386SOL    HW2 5386   0.612   2.433   4.672
 1387SOL     OW 5387   1.252   3.210   4.112
 1387SOL    HW1 5388   1.302   3.287   4.152
 1387SOL    HW2 5389   1.157   3.212   4.144
 1388SOL     OW 5390   1.272   3.307   4.866
 1388SOL    HW1 5391   1.319   3.320   4.953
 1388SOL    HW2 5392   1.206   3.233   4.875
 1389SOL     OW 5393   1.582   2.501   4.196
 1389SOL    HW1 5394   1.551   2.562   4.269
 1389SOL    HW2 5395   1.632   2.553   4.127
 1390SOL     OW 5396   0.354   3.372   5.053
 1390SOL    HW1 5397   0.333   3.328   4.966
 1390SOL    HW2 5398   0.451   3.398   5.056
 1391SOL     OW 5399   0.402   2.613   5.322
 1391SOL    HW1 5400   0.470   2.668   5.275
 1391SOL    HW2 5401   0.442   2.525   5.349
 1392SOL     OW 5402   1.587   2.641   5.394
 1392SOL    HW1 5403   1.495   2.679   5.389
 1392SOL    HW2 5404   1.647   2.688   5.329
 1393SOL     OW 5405   1.013   1.967   5.494
 1393SOL    HW1 5406   1.019   2.052   5.442
 1393SOL    HW2 5407   1.045   1.891   5.437
 1394SOL     OW 5408   0.504   1.912   5.464
 1394SOL    HW1 5409   0.462   1.855   5.394
 1394SOL    HW2 5410   0.438   1.981   5.496
 1395SOL     OW 5411   0.573   2.732   4.753
 1395SOL    HW1 5412   0.617   2.821   4.744
 1395SOL    HW2 5413   0.510   2.732   4.830
 1396SOL     OW 5414   1.360   2.724   4.769
 1396SOL    HW1 5415   1.285   2.724   4.703
 1396SOL    HW2 5416   1.397   2.632   4.778
 1397SOL     OW 5417   1.209   2.387   3.999
 1397SOL    HW1 5418   1.222   2.303   4.053
 1397SOL    HW2 5419   1.180   2.461   4.059
 1398SOL     OW 5420   0.307   2.075   4.955
 1398SOL    HW1 5421   0.284   2.112   5.045
 1398SOL    HW2 5422   0.277   1.980   4.949
 1399SOL     OW 5423   0.037   3.172   5.006
 1399SOL    HW1 5424   0.090   3.123   5.074
 1399SOL    HW2 5425   0.059   3.270   5.011
 1400SOL     OW 5426   0.732   2.496   4.788
 1400SOL    HW1 5427   0.791   2.470   4.712
 1400SOL    HW2 5428   0.704   2.592   4.777
 1401SOL     OW 5429   1.728   2.797   5.578
 1401SOL    HW1 5430   1.682   2.790   5.489
 1401SOL    HW2 5431   1.666   2.841   5.644
 1402SOL     OW 5432   0.307   1.925   4.342
 1402SOL    HW1 5433   0.296   2.019   4.375
 1402SOL    HW2 5434   0.302   1.862   4.419
 1403SOL     OW 5435   1.622   2.229   4.098
 1403SOL    HW1 5436   1.624   2.153   4.162
 1403SOL    HW2 5437   1.574   2.306   4.138
 1404SOL     OW 5438   1.023   2.628   4.690
 1404SOL    HW1 5439   1.038   2.649   4.786
 1404SOL    HW2 5440   0.993   2.533   4.681
 1405SOL     OW 5441   0.980   3.435   5.424
 1405SOL    HW1 5442   0.960   3.479   5.336
 1405SOL    HW2 5443   1.019   3.344   5.408
 1406SOL     OW 5444   1.859   3.380   5.329
 1406SOL    HW1 5445   1.873   3.407   5.234
 1406SOL    HW2 5446   1.942   3.402   5.382
 1407SOL     OW 5447   0.350   2.760   5.528
 1407SOL    HW1 5448   0.426   2.804   5.576
 1407SOL    HW2 5449   0.385   2.713   5.446
 1408SOL     OW 5450   1.303   2.700   3.766
 1408SOL    HW1 5451   1.337   2.607   3.781
 1408SOL    HW2 5452   1.321   2.727   3.671
 1409SOL     OW 5453   1.068   3.195   4.573
 1409SOL    HW1 5454   1.075   3.111   4.518
 1409SOL    HW2 5455   1.130   3.264   4.537
 1410SOL     OW 5456   0.319   2.672   4.673
 1410SOL    HW1 5457   0.412   2.708   4.678
 1410SOL    HW2 5458   0.313   2.587   4.725
 1411SOL     OW 5459   0.339   2.371   4.730
 1411SOL    HW1 5460   0.287   2.288   4.713
 1411SOL    HW2 5461   0.416   2.376   4.666
 1412SOL     OW 5462   1.138   2.242   5.402
 1412SOL    HW1 5463   1.093   2.305   5.466
 1412SOL    HW2 5464   1.231   2.273   5.385
 1413SOL     OW 5465   1.160   2.069   5.201
 1413SOL    HW1 5466   1.160   2.133   5.278
 1413SOL    HW2 5467   1.188   2.117   5.118
 1414SOL     OW 5468   0.008   3.188   3.924
 1414SOL    HW1 5469  -0.085   3.209   3.893
 1414SOL    HW2 5470   0.018   3.089   3.937
 1415SOL     OW 5471   0.088   3.663   4.651
 1415SOL    HW1 5472   0.046   3.577   4.624
 1415SOL    HW2 5473   0.182   3.666   4.617
 1416SOL     OW 5474   0.504   3.430   4.634
 1416SOL    HW1 5475   0.570   3.504   4.643
 1416SOL    HW2 5476   0.548   3.351   4.592
 1417SOL     OW 5477   1.002   2.658   4.962
 1417SOL    HW1 5478   1.043   2.626   5.048
 1417SOL    HW2 5479   0.906   2.631   4.959
 1418SOL     OW 5480   0.040   2.406   4.838
 1418SOL    HW1 5481   0.125   2.373   4.797
 1418SOL    HW2 5482   0.053   2.421   4.936
 1419SOL     OW 5483   0.189   2.382   5.446
 1419SOL    HW1 5484   0.248   2.342   5.376
 1419SOL    HW2 5485   0.131   2.453   5.405
 1420SOL     OW 5486   1.369   2.812   5.384
 1420SOL    HW1 5487   1.408   2.901   5.404
 1420SOL    HW2 5488   1.379   2.792   5.287
 1421SOL     OW 5489   0.815   2.434   4.049
 1421SOL    HW1 5490   0.822   2.345   4.003
 1421SOL    HW2 5491   0.721   2.468   4.041
 1422SOL     OW 5492   1.657   2.466   4.930
 1422SOL    HW1 5493   1.619   2.397   4.992
 1422SOL    HW2 5494   1.739   2.430   4.886
 1423SOL     OW 5495   0.252   3.426   5.468
 1423SOL    HW1 5496   0.222   3.483   5.544
 1423SOL    HW2 5497   0.245   3.329   5.494
 1424SOL     OW 5498   0.671   2.326   4.993
 1424SOL    HW1 5499   0.637   2.237   4.963
 1424SOL    HW2 5500   0.697   2.380   4.913
 1425SOL     OW 5501   0.930   3.540   5.189
 1425SOL    HW1 5502   0.906   3.522   5.094
 1425SOL    HW2 5503   0.960   3.634   5.199
 1426SOL     OW 5504   0.473   2.362   3.915
 1426SOL    HW1 5505   0.534   2.442   3.919
 1426SOL    HW2 5506   0.378   2.393   3.922
 1427SOL     OW 5507   0.159   2.999   5.190
 1427SOL    HW1 5508   0.181   2.938   5.266
 1427SOL    HW2 5509   0.169   2.950   5.104
 1428SOL     OW 5510   1.347   2.921   4.958
 1428SOL    HW1 5511   1.371   2.858   4.884
 1428SOL    HW2 5512   1.257   2.961   4.940
 1429SOL     OW 5513   1.759   3.609   4.878
 1429SOL    HW1 5514   1.820   3.639   4.805
 1429SOL    HW2 5515   1.721   3.520   4.856
 1430SOL     OW 5516   1.252   3.593   4.852
 1430SOL    HW1 5517   1.336   3.598   4.798
 1430SOL    HW2 5518   1.229   3.497   4.870
 1431SOL     OW 5519   0.083   3.120   4.746
 1431SOL    HW1 5520   0.078   3.119   4.846
 1431SOL    HW2 5521   0.000   3.079   4.708
 1432SOL     OW 5522   0.688   3.524   5.440
 1432SOL    HW1 5523   0.632   3.605   5.449
 1432SOL    HW2 5524   0.740   3.528   5.354
 1433SOL     OW 5525   1.726   1.997   4.247
 1433SOL    HW1 5526   1.799   1.980   4.180
 1433SOL    HW2 5527   1.695   1.910   4.285
 1434SOL     OW 5528   1.388   3.435   4.201
 1434SOL    HW1 5529   1.455   3.447   4.127
 1434SOL    HW2 5530   1.348   3.524   4.224
 1435SOL     OW 5531   0.130   3.656   5.575
 1435SOL    HW1 5532   0.089   3.582   5.628
 1435SOL    HW2 5533   0.194   3.707   5.633
 1436SOL     OW 5534   1.280   2.789   4.396
 1436SOL    HW1 5535   1.340   2.708   4.398
 1436SOL    HW2 5536   1.320   2.858   4.336
 1437SOL     OW 5537   0.830   3.135   5.146
 1437SOL    HW1 5538   0.825   3.168   5.241
 1437SOL    HW2 5539   0.744   3.154   5.100
 1438SOL     OW 5540   0.672   3.478   3.878
 1438SOL    HW1 5541   0.681   3.488   3.779
 1438SOL    HW2 5542   0.632   3.389   3.899
 1439SOL     OW 5543   1.650   3.582   5.118
 1439SOL    HW1 5544   1.703   3.592   5.034
 1439SOL    HW2 5545   1.623   3.672   5.152
 1440SOL     OW 5546   1.841   2.037   4.687
 1440SOL    HW1 5547   1.880   1.952   4.651
 1440SOL    HW2 5548   1.743   2.039   4.668
 1441SOL     OW 5549   0.263   2.188   4.444
 1441SOL    HW1 5550   0.184   2.239   4.410
 1441SOL    HW2 5551   0.254   2.173   4.542
 1442SOL     OW 5552   1.194   3.474   3.755
 1442SOL    HW1 5553   1.200   3.381   3.792
 1442SOL    HW2 5554   1.135   3.474   3.675
 1443SOL     OW 5555   0.822   2.864   5.096
 1443SOL    HW1 5556   0.862   2.863   5.004
 1443SOL    HW2 5557   0.832   2.956   5.136
 1444SOL     OW 5558   0.916   2.772   4.015
 1444SOL    HW1 5559   0.979   2.810   3.947
 1444SOL    HW2 5560   0.956   2.689   4.054
 1445SOL     OW 5561   1.504   3.469   3.768
 1445SOL    HW1 5562   1.412   3.506   3.775
 1445SOL    HW2 5563   1.542   3.489   3.678
 1446SOL     OW 5564   0.372   3.150   5.214
 1446SOL    HW1 5565   0.359   3.243   5.180
 1446SOL    HW2 5566   0.288   3.098   5.201
 1447SOL     OW 5567   1.614   3.154   5.013
 1447SOL    HW1 5568   1.674   3.157   5.093
 1447SOL    HW2 5569   1.539   3.218   5.026
 1448SOL     OW 5570   1.039   2.960   4.420
 1448SOL    HW1 5571   0.969   2.913   4.474
 1448SOL    HW2 5572   1.098   2.892   4.377
 1449SOL     OW 5573   1.014   2.098   4.695
 1449SOL    HW1 5574   1.006   2.062   4.602
 1449SOL    HW2 5575   1.012   2.022   4.760
 1450SOL     OW 5576   0.590   3.349   4.215
 1450SOL    HW1 5577   0.632   3.291   4.145
 1450SOL    HW2 5578   0.546   3.428   4.171
 1451SOL     OW 5579   1.709   2.247   5.105
 1451SOL    HW1 5580   1.782   2.316   5.109
 1451SOL    HW2 5581   1.737   2.172   5.046
 1452SOL     OW 5582   0.255   3.210   4.014
 1452SOL    HW1 5583   0.159   3.211   3.987
 1452SOL    HW2 5584   0.267   3.263   4.098
 1453SOL     OW 5585   0.105   2.875   5.450
 1453SOL    HW1 5586   0.028   2.842   5.504
 1453SOL    HW2 5587   0.190   2.845   5.492
 1454SOL     OW 5588   0.672   2.065   5.213
 1454SOL    HW1 5589   0.762   2.049   5.173
 1454SOL    HW2 5590   0.680   2.070   5.312
 1455SOL     OW 5591   0.075   2.207   3.757
 1455SOL    HW1 5592  -0.017   2.179   3.728
 1455SOL    HW2 5593   0.106   2.284   3.701
 1456SOL     OW 5594   1.440   2.718   5.122
 1456SOL    HW1 5595   1.383   2.770   5.059
 1456SOL    HW2 5596   1.536   2.730   5.098
 1457SOL     OW 5597   0.072   2.028   4.042
 1457SOL    HW1 5598   0.055   2.111   3.988
 1457SOL    HW2 5599   0.162   1.991   4.020
 1458SOL     OW 5600   1.183   3.197   3.843
 1458SOL    HW1 5601   1.084   3.186   3.845
 1458SOL    HW2 5602   1.217   3.212   3.936
 1459SOL     OW 5603   0.613   2.704   5.155
 1459SOL    HW1 5604   0.669   2.785   5.138
 1459SOL    HW2 5605   0.672   2.624   5.158
 1460SOL     OW 5606   1.493   3.629   4.683
 1460SOL    HW1 5607   1.526   3.693   4.614
 1460SOL    HW2 5608   1.559   3.623   4.758
 1461SOL     OW 5609   0.716   2.427   5.432
 1461SOL    HW1 5610   0.735   2.492   5.506
 1461SOL    HW2 5611   0.776   2.347   5.441
 1462SOL     OW 5612   1.450   3.082   5.357
 1462SOL    HW1 5613   1.441   3.072   5.456
 1462SOL    HW2 5614   1.546   3.075   5.331
 1463SOL     OW 5615   0.390   3.603   5.284
 1463SOL    HW1 5616   0.299   3.644   5.282
 1463SOL    HW2 5617   0.383   3.509   5.316
 1464SOL     OW 5618   1.674   2.745   4.978
 1464SOL    HW1 5619   1.647   2.656   4.941
 1464SOL    HW2 5620   1.675   2.813   4.905
 1465SOL     OW 5621   1.225   2.187   4.173
 1465SOL    HW1 5622   1.290   2.113   4.162
 1465SOL    HW2 5623   1.245   2.237   4.257
 1466SOL     OW 5624   0.594   2.607   4.376
 1466SOL    HW1 5625   0.644   2.692   4.357
 1466SOL    HW2 5626   0.506   2.609   4.328
 1467SOL     OW 5627   1.777   2.204   5.366
 1467SOL    HW1 5628   1.760   2.235   5.272
 1467SOL    HW2 5629   1.693   2.167   5.404
 1468SOL     OW 5630   1.730   2.796   5.241
 1468SOL    HW1 5631   1.768   2.887   5.256
 1468SOL    HW2 5632   1.722   2.779   5.142
 1469SOL     OW 5633   0.859   3.236   3.740
 1469SOL    HW1 5634   0.813   3.251   3.828
 1469SOL    HW2 5635   0.903   3.321   3.710
 1470SOL     OW 5636   0.661   3.652   4.677
 1470SOL    HW1 5637   0.615   3.740   4.664
 1470SOL    HW2 5638   0.760   3.664   4.670
 1471SOL     OW 5639   0.859   2.818   4.585
 1471SOL    HW1 5640   0.913   2.749   4.633
 1471SOL    HW2 5641   0.827   2.887   4.651
 1472SOL     OW 5642   1.083   2.846   3.811
 1472SOL    HW1 5643   1.060   2.899   3.729
 1472SOL    HW2 5644   1.164   2.790   3.792
 1473SOL     OW 5645   1.861   3.431   4.575
 1473SOL    HW1 5646   1.790   3.419   4.505
 1473SOL    HW2 5647   1.862   3.352   4.635
 1474SOL     OW 5648   0.221   3.176   5.568
 1474SOL    HW1 5649   0.156   3.103   5.547
 1474SOL    HW2 5650   0.225   3.190   5.666
 1475SOL     OW 5651   0.079   3.102   4.377
 1475SOL    HW1 5652   0.078   3.055   4.465
 1475SOL    HW2 5653   0.161   3.074   4.326
 1476SOL     OW 5654   0.672   3.253   5.348
 1476SOL    HW1 5655   0.594   3.203   5.386
 1476SOL    HW2 5656   0.669   3.348   5.379
 1477SOL     OW 5657   1.824   2.054   4.951
 1477SOL    HW1 5658   1.820   1.964   4.995
 1477SOL    HW2 5659   1.827   2.043   4.852
 1478SOL     OW 5660   0.428   2.286   4.244
 1478SOL    HW1 5661   0.458   2.214   4.182
 1478SOL    HW2 5662   0.389   2.246   4.327
 1479SOL     OW 5663   1.705   3.349   4.828
 1479SOL    HW1 5664   1.612   3.324   4.801
 1479SOL    HW2 5665   1.731   3.299   4.910
 1480SOL     OW 5666   0.317   2.409   5.004
 1480SOL    HW1 5667   0.355   2.350   5.076
 1480SOL    HW2 5668   0.357   2.383   4.916
 1481SOL     OW 5669   0.812   3.448   4.411
 1481SOL    HW1 5670   0.844   3.458   4.317
 1481SOL    HW2 5671   0.733   3.386   4.413
 1482SOL     OW 5672   1.424   2.076   4.836
 1482SOL    HW1 5673   1.476   2.011   4.891
 1482SOL    HW2 5674   1.375   2.139   4.897
 1483SOL     OW 5675   1.001   1.896   4.878
 1483SOL    HW1 5676   0.938   1.824   4.847
 1483SOL    HW2 5677   1.094   1.860   4.878
 1484SOL     OW 5678   0.770   3.192   4.025
 1484SOL    HW1 5679   0.724   3.105   4.042
 1484SOL    HW2 5680   0.861   3.189   4.066
 1485SOL     OW 5681   0.618   3.429   5.008
 1485SOL    HW1 5682   0.613   3.511   5.065
 1485SOL    HW2 5683   0.707   3.426   4.963
 1486SOL     OW 5684   1.352   1.914   3.892
 1486SOL    HW1 5685   1.387   1.873   3.808
 1486SOL    HW2 5686   1.262   1.876   3.912
 1487SOL     OW 5687   1.300   2.315   4.415
 1487SOL    HW1 5688   1.241   2.395   4.419
 1487SOL    HW2 5689   1.315   2.280   4.508
 1488SOL     OW 5690   1.593   2.083   4.606
 1488SOL    HW1 5691   1.509   2.082   4.660
 1488SOL    HW2 5692   1.595   2.166   4.550
 1489SOL     OW 5693   0.039   2.939   4.024
 1489SOL    HW1 5694   0.138   2.928   4.015
 1489SOL    HW2 5695  -0.001   2.853   4.056
 1490SOL     OW 5696   0.875   3.508   4.061
 1490SOL    HW1 5697   0.798   3.473   4.007
 1490SOL    HW2 5698   0.843   3.579   4.123
 1491SOL     OW 5699   0.230   2.490   5.699
 1491SOL    HW1 5700   0.137   2.488   5.736
 1491SOL    HW2 5701   0.231   2.451   5.607
 1492SOL     OW 5702   1.135   2.565   6.303
 1492SOL    HW1 5703   1.192   2.643   6.278
 1492SOL    HW2 5704   1.075   2.591   6.379
 1493SOL     OW 5705   1.755   2.469   5.817
 1493SOL    HW1 5706   1.743   2.456   5.718
 1493SOL    HW2 5707   1.725   2.388   5.866
 1494SOL     OW 5708   1.603   2.309   6.323
 1494SOL    HW1 5709   1.529   2.355   6.273
 1494SOL    HW2 5710   1.654   2.377   6.376
 1495SOL     OW 5711   0.231   3.575   6.069
 1495SOL    HW1 5712   0.265   3.652   6.123
 1495SOL    HW2 5713   0.275   3.575   5.979
 1496SOL     OW 5714   0.230   3.296   6.124
 1496SOL    HW1 5715   0.204   3.392   6.124
 1496SOL    HW2 5716   0.159   3.242   6.169
 1497SOL     OW 5717   0.606   2.826   5.709
 1497SOL    HW1 5718   0.613   2.910   5.655
 1497SOL    HW2 5719   0.652   2.839   5.797
 1498SOL     OW 5720   0.122   2.505   6.149
 1498SOL    HW1 5721   0.077   2.417   6.166
 1498SOL    HW2 5722   0.121   2.559   6.233
 1499SOL     OW 5723   1.842   3.629   5.945
 1499SOL    HW1 5724   1.896   3.600   6.025
 1499SOL    HW2 5725   1.872   3.719   5.916
 1500SOL     OW 5726   0.027   3.458   5.703
 1500SOL    HW1 5727   0.008   3.362   5.724
 1500SOL    HW2 5728  -0.006   3.516   5.778
 1501SOL     OW 5729   1.689   2.784   6.198
 1501SOL    HW1 5730   1.784   2.755   6.206
 1501SOL    HW2 5731   1.681   2.849   6.123
 1502SOL     OW 5732   1.641   2.970   6.018
 1502SOL    HW1 5733   1.727   2.972   5.966
 1502SOL    HW2 5734   1.655   3.017   6.106
 1503SOL     OW 5735   0.613   3.227   6.312
 1503SOL    HW1 5736   0.564   3.140   6.321
 1503SOL    HW2 5737   0.590   3.270   6.225
 1504SOL     OW 5738   0.809   1.866   6.088
 1504SOL    HW1 5739   0.849   1.957   6.079
 1504SOL    HW2 5740   0.709   1.874   6.094
 1505SOL     OW 5741   1.525   2.861   5.776
 1505SOL    HW1 5742   1.462   2.785   5.789
 1505SOL    HW2 5743   1.573   2.879   5.862
 1506SOL     OW 5744   0.598   2.591   5.856
 1506SOL    HW1 5745   0.622   2.660   5.788
 1506SOL    HW2 5746   0.520   2.624   5.910
 1507SOL     OW 5747   1.281   2.207   6.530
 1507SOL    HW1 5748   1.195   2.157   6.517
 1507SOL    HW2 5749   1.343   2.153   6.586
 1508SOL     OW 5750   1.576   3.524   5.893
 1508SOL    HW1 5751   1.665   3.570   5.896
 1508SOL    HW2 5752   1.555   3.500   5.798
 1509SOL     OW 5753   1.041   2.563   6.015
 1509SOL    HW1 5754   1.067   2.559   6.111
 1509SOL    HW2 5755   0.956   2.512   6.001
 1510SOL     OW 5756   0.076   2.673   6.375
 1510SOL    HW1 5757   0.175   2.661   6.384
 1510SOL    HW2 5758   0.052   2.768   6.396
 1511SOL     OW 5759   0.865   2.210   5.781
 1511SOL    HW1 5760   0.924   2.273   5.732
 1511SOL    HW2 5761   0.884   2.116   5.752
 1512SOL     OW 5762   1.362   3.006   6.131
 1512SOL    HW1 5763   1.445   2.977   6.083
 1512SOL    HW2 5764   1.313   3.073   6.075
 1513SOL     OW 5765   1.008   3.318   6.063
 1513SOL    HW1 5766   0.962   3.390   6.011
 1513SOL    HW2 5767   1.004   3.338   6.161
 1514SOL     OW 5768   0.351   3.663   6.439
 1514SOL    HW1 5769   0.401   3.577   6.445
 1514SOL    HW2 5770   0.416   3.740   6.436
 1515SOL     OW 5771   1.795   2.928   6.459
 1515SOL    HW1 5772   1.733   2.913   6.383
 1515SOL    HW2 5773   1.743   2.939   6.544
 1516SOL     OW 5774   0.321   2.805   5.828
 1516SOL    HW1 5775   0.403   2.844   5.786
 1516SOL    HW2 5776   0.294   2.723   5.779
 1517SOL     OW 5777   1.111   3.638   5.823
 1517SOL    HW1 5778   1.051   3.576   5.873
 1517SOL    HW2 5779   1.142   3.594   5.738
 1518SOL     OW 5780   1.632   3.239   5.667
 1518SOL    HW1 5781   1.600   3.333   5.657
 1518SOL    HW2 5782   1.556   3.176   5.655
 1519SOL     OW 5783   0.464   3.605   5.909
 1519SOL    HW1 5784   0.497   3.644   5.995
 1519SOL    HW2 5785   0.540   3.598   5.844
 1520SOL     OW 5786   1.400   1.969   6.012
 1520SOL    HW1 5787   1.376   1.932   5.922
 1520SOL    HW2 5788   1.499   1.985   6.016
 1521SOL     OW 5789   0.940   3.560   6.490
 1521SOL    HW1 5790   1.020   3.503   6.511
 1521SOL    HW2 5791   0.891   3.520   6.413
 1522SOL     OW 5792   0.382   2.562   6.066
 1522SOL    HW1 5793   0.427   2.472   6.063
 1522SOL    HW2 5794   0.288   2.551   6.099
 1523SOL     OW 5795   0.614   1.984   5.703
 1523SOL    HW1 5796   0.712   1.962   5.710
 1523SOL    HW2 5797   0.583   1.967   5.610
 1524SOL     OW 5798   0.539   1.926   6.098
 1524SOL    HW1 5799   0.458   1.927   6.156
 1524SOL    HW2 5800   0.542   2.009   6.043
 1525SOL     OW 5801   1.434   3.050   5.627
 1525SOL    HW1 5802   1.466   2.974   5.684
 1525SOL    HW2 5803   1.342   3.077   5.657
 1526SOL     OW 5804   0.297   1.897   5.757
 1526SOL    HW1 5805   0.346   1.981   5.736
 1526SOL    HW2 5806   0.359   1.832   5.802
 1527SOL     OW 5807   0.935   2.098   6.066
 1527SOL    HW1 5808   0.887   2.139   5.988
 1527SOL    HW2 5809   1.034   2.096   6.047
 1528SOL     OW 5810   0.459   3.014   6.327
 1528SOL    HW1 5811   0.388   2.987   6.392
 1528SOL    HW2 5812   0.433   2.986   6.234
 1529SOL     OW 5813   1.271   3.659   6.177
 1529SOL    HW1 5814   1.315   3.723   6.113
 1529SOL    HW2 5815   1.221   3.711   6.247
 1530SOL     OW 5816   1.032   2.411   5.602
 1530SOL    HW1 5817   0.991   2.493   5.563
 1530SOL    HW2 5818   1.096   2.437   5.675
 1531SOL     OW 5819   0.866   2.316   6.228
 1531SOL    HW1 5820   0.834   2.388   6.166
 1531SOL    HW2 5821   0.890   2.235   6.175
 1532SOL     OW 5822   1.466   2.452   6.578
 1532SOL    HW1 5823   1.436   2.357   6.585
 1532SOL    HW2 5824   1.539   2.468   6.644
 1533SOL     OW 5825   1.857   2.695   5.963
 1533SOL    HW1 5826   1.899   2.631   6.027
 1533SOL    HW2 5827   1.819   2.644   5.885
 1534SOL     OW 5828   0.488   3.247   5.760
 1534SOL    HW1 5829   0.401   3.232   5.807
 1534SOL    HW2 5830   0.471   3.273   5.665
 1535SOL     OW 5831   1.390   2.437   5.664
 1535SOL    HW1 5832   1.336   2.416   5.745
 1535SOL    HW2 5833   1.481   2.396   5.673
 1536SOL     OW 5834   0.527   2.118   5.914
 1536SOL    HW1 5835   0.554   2.059   5.839
 1536SOL    HW2 5836   0.527   2.213   5.883
 1537SOL     OW 5837   0.705   2.912   5.954
 1537SOL    HW1 5838   0.691   2.919   6.053
 1537SOL    HW2 5839   0.789   2.861   5.936
 1538SOL     OW 5840   0.367   2.962   6.087
 1538SOL    HW1 5841   0.360   3.045   6.031
 1538SOL    HW2 5842   0.371   2.882   6.027
 1539SOL     OW 5843   1.252   3.210   5.974
 1539SOL    HW1 5844   1.302   3.287   6.014
 1539SOL    HW2 5845   1.157   3.212   6.006
 1540SOL     OW 5846   1.582   2.501   6.058
 1540SOL    HW1 5847   1.551   2.562   6.131
 1540SOL    HW2 5848   1.632   2.553   5.989
 1541SOL     OW 5849   1.209   2.387   5.861
 1541SOL    HW1 5850   1.222   2.303   5.915
 1541SOL    HW2 5851   1.180   2.461   5.921
 1542SOL     OW 5852   0.307   1.925   6.204
 1542SOL    HW1 5853   0.296   2.019   6.237
 1542SOL    HW2 5854   0.302   1.862   6.281
 1543SOL     OW 5855   1.622   2.229   5.960
 1543SOL    HW1 5856   1.624   2.153   6.024
 1543SOL    HW2 5857   1.574   2.306   6.000
 1544SOL     OW 5858   1.540   2.136   5.711
 1544SOL    HW1 5859   1.479   2.061   5.734
 1544SOL    HW2 5860   1.562   2.188   5.794
 1545SOL     OW 5861   1.303   2.700   5.628
 1545SOL    HW1 5862   1.337   2.607   5.643
 1545SOL    HW2 5863   1.321   2.727   5.533
 1546SOL     OW 5864   0.008   3.188   5.786
 1546SOL    HW1 5865  -0.085   3.209   5.755
 1546SOL    HW2 5866   0.018   3.089   5.799
 1547SOL     OW 5867   0.815   2.434   5.911
 1547SOL    HW1 5868   0.822   2.345   5.865
 1547SOL    HW2 5869   0.721   2.468   5.903
 1548SOL     OW 5870   0.473   2.362   5.777
 1548SOL    HW1 5871   0.534   2.442   5.781
 1548SOL    HW2 5872   0.378   2.393   5.784
 1549SOL     OW 5873   1.302   2.717   5.895
 1549SOL    HW1 5874   1.216   2.686   5.937
 1549SOL    HW2 5875   1.298   2.703   5.796
 1550SOL     OW 5876   1.726   1.997   6.109
 1550SOL    HW1 5877   1.799   1.980   6.042
 1550SOL    HW2 5878   1.695   1.910   6.147
 1551SOL     OW 5879   1.388   3.435   6.063
 1551SOL    HW1 5880   1.455   3.447   5.989
 1551SOL    HW2 5881   1.348   3.524   6.086
 1552SOL     OW 5882   0.672   3.478   5.740
 1552SOL    HW1 5883   0.681   3.488   5.641
 1552SOL    HW2 5884   0.632   3.389   5.761
 1553SOL     OW 5885   1.194   3.474   5.617
 1553SOL    HW1 5886   1.200   3.381   5.654
 1553SOL    HW2 5887   1.135   3.474   5.537
 1554SOL     OW 5888   0.916   2.772   5.877
 1554SOL    HW1 5889   0.979   2.810   5.809
 1554SOL    HW2 5890   0.956   2.689   5.916
 1555SOL     OW 5891   1.504   3.469   5.630
 1555SOL    HW1 5892   1.412   3.506   5.637
 1555SOL    HW2 5893   1.542   3.489   5.540
 1556SOL     OW 5894   0.590   3.349   6.077
 1556SOL    HW1 5895   0.632   3.291   6.007
 1556SOL    HW2 5896   0.546   3.428   6.033
 1557SOL     OW 5897   0.255   3.210   5.876
 1557SOL    HW1 5898   0.159   3.211   5.849
 1557SOL    HW2 5899   0.267   3.263   5.960
 1558SOL     OW 5900   0.075   2.207   5.619
 1558SOL    HW1 5901  -0.017   2.179   5.590
 1558SOL    HW2 5902   0.106   2.284   5.563
 1559SOL     OW 5903   0.072   2.028   5.904
 1559SOL    HW1 5904   0.055   2.111   5.850
 1559SOL    HW2 5905   0.162   1.991   5.882
 1560SOL     OW 5906   1.183   3.197   5.705
 1560SOL    HW1 5907   1.084   3.186   5.707
 1560SOL    HW2 5908   1.217   3.212   5.798
 1561SOL     OW 5909   1.225   2.187   6.035
 1561SOL    HW1 5910   1.290   2.113   6.024
 1561SOL    HW2 5911   1.245   2.237   6.119
 1562SOL     OW 5912   0.594   2.607   6.238
 1562SOL    HW1 5913   0.644   2.692   6.219
 1562SOL    HW2 5914   0.506   2.609   6.190
 1563SOL     OW 5915   0.859   3.236   5.602
 1563SOL    HW1 5916   0.813   3.251   5.690
 1563SOL    HW2 5917   0.903   3.321   5.572
 1564SOL     OW 5918   1.083   2.846   5.673
 1564SOL    HW1 5919   1.060   2.899   5.591
 1564SOL    HW2 5920   1.164   2.790   5.654
 1565SOL     OW 5921   0.079   3.102   6.239
 1565SOL    HW1 5922   0.078   3.055   6.327
 1565SOL    HW2 5923   0.161   3.074   6.188
 1566SOL     OW 5924   0.428   2.286   6.106
 1566SOL    HW1 5925   0.458   2.214   6.044
 1566SOL    HW2 5926   0.389   2.246   6.189
 1567SOL     OW 5927   0.812   3.448   6.273
 1567SOL    HW1 5928   0.844   3.458   6.179
 1567SOL    HW2 5929   0.733   3.386   6.275
 1568SOL     OW 5930   0.770   3.192   5.887
 1568SOL    HW1 5931   0.724   3.105   5.904
 1568SOL    HW2 5932   0.861   3.189   5.928
 1569SOL     OW 5933   1.352   1.914   5.754
 1569SOL    HW1 5934   1.387   1.873   5.670
 1569SOL    HW2 5935   1.262   1.876   5.774
 1570SOL     OW 5936   1.300   2.315   6.277
 1570SOL    HW1 5937   1.241   2.395   6.281
 1570SOL    HW2 5938   1.315   2.280   6.370
 1571SOL     OW 5939   0.039   2.939   5.886
 1571SOL    HW1 5940   0.138   2.928   5.877
 1571SOL    HW2 5941  -0.001   2.853   5.918
 1572SOL     OW 5942   0.875   3.508   5.923
 1572SOL    HW1 5943   0.798   3.473   5.869
 1572SOL    HW2 5944   0.843   3.579   5.985
 1573SOL     OW 5945   0.230   4.352   0.113
 1573SOL    HW1 5946   0.137   4.350   0.150
 1573SOL    HW2 5947   0.231   4.313   0.021
 1574SOL     OW 5948   0.225   3.999   0.996
 1574SOL    HW1 5949   0.260   3.982   1.088
 1574SOL    HW2 5950   0.137   3.954   0.984
 1575SOL     OW 5951   0.019   4.092   0.647
 1575SOL    HW1 5952  -0.063   4.135   0.686
 1575SOL    HW2 5953  -0.009   4.019   0.584
 1576SOL     OW 5954   0.569   4.999   1.165
 1576SOL    HW1 5955   0.476   4.992   1.128
 1576SOL    HW2 5956   0.580   5.088   1.209
 1577SOL     OW 5957   1.555   5.235   0.703
 1577SOL    HW1 5958   1.498   5.219   0.784
 1577SOL    HW2 5959   1.496   5.245   0.623
 1578SOL     OW 5960   1.135   4.427   0.717
 1578SOL    HW1 5961   1.192   4.505   0.692
 1578SOL    HW2 5962   1.075   4.453   0.793
 1579SOL     OW 5963   1.755   4.331   0.231
 1579SOL    HW1 5964   1.743   4.318   0.132
 1579SOL    HW2 5965   1.725   4.250   0.280
 1580SOL     OW 5966   0.768   4.868   1.023
 1580SOL    HW1 5967   0.690   4.885   1.083
 1580SOL    HW2 5968   0.802   4.955   0.987
 1581SOL     OW 5969   0.850   4.522   1.823
 1581SOL    HW1 5970   0.846   4.598   1.888
 1581SOL    HW2 5971   0.872   4.558   1.732
 1582SOL     OW 5972   0.685   4.736   0.665
 1582SOL    HW1 5973   0.754   4.720   0.735
 1582SOL    HW2 5974   0.612   4.793   0.703
 1583SOL     OW 5975   0.686   4.885   1.803
 1583SOL    HW1 5976   0.746   4.964   1.817
 1583SOL    HW2 5977   0.600   4.916   1.762
 1584SOL     OW 5978   0.335   5.159   1.061
 1584SOL    HW1 5979   0.257   5.128   1.008
 1584SOL    HW2 5980   0.393   5.217   1.004
 1585SOL     OW 5981   1.460   5.229   1.339
 1585SOL    HW1 5982   1.484   5.323   1.365
 1585SOL    HW2 5983   1.444   5.175   1.421
 1586SOL     OW 5984   0.438   4.116   1.499
 1586SOL    HW1 5985   0.520   4.060   1.508
 1586SOL    HW2 5986   0.357   4.058   1.503
 1587SOL     OW 5987   1.603   4.171   0.737
 1587SOL    HW1 5988   1.529   4.217   0.687
 1587SOL    HW2 5989   1.654   4.239   0.790
 1588SOL     OW 5990   1.127   5.065   1.690
 1588SOL    HW1 5991   1.174   5.065   1.778
 1588SOL    HW2 5992   1.079   4.978   1.679
 1589SOL     OW 5993   0.230   5.158   0.538
 1589SOL    HW1 5994   0.204   5.254   0.538
 1589SOL    HW2 5995   0.159   5.104   0.583
 1590SOL     OW 5996   0.240   4.815   0.886
 1590SOL    HW1 5997   0.254   4.731   0.938
 1590SOL    HW2 5998   0.185   4.879   0.941
 1591SOL     OW 5999   0.606   4.688   0.123
 1591SOL    HW1 6000   0.613   4.772   0.069
 1591SOL    HW2 6001   0.652   4.701   0.211
 1592SOL     OW 6002   1.594   3.838   1.480
 1592SOL    HW1 6003   1.576   3.905   1.408
 1592SOL    HW2 6004   1.591   3.884   1.569
 1593SOL     OW 6005   0.122   4.367   0.563
 1593SOL    HW1 6006   0.077   4.279   0.580
 1593SOL    HW2 6007   0.121   4.421   0.647
 1594SOL     OW 6008   0.027   5.320   0.117
 1594SOL    HW1 6009   0.008   5.224   0.138
 1594SOL    HW2 6010  -0.006   5.378   0.192
 1595SOL     OW 6011   1.689   4.646   0.612
 1595SOL    HW1 6012   1.784   4.617   0.620
 1595SOL    HW2 6013   1.681   4.711   0.537
 1596SOL     OW 6014   1.641   4.832   0.432
 1596SOL    HW1 6015   1.727   4.834   0.380
 1596SOL    HW2 6016   1.655   4.879   0.520
 1597SOL     OW 6017   0.113   4.461   1.597
 1597SOL    HW1 6018   0.201   4.448   1.642
 1597SOL    HW2 6019   0.100   4.558   1.575
 1598SOL     OW 6020   0.613   5.089   0.726
 1598SOL    HW1 6021   0.564   5.002   0.735
 1598SOL    HW2 6022   0.590   5.132   0.639
 1599SOL     OW 6023   1.293   4.952   1.423
 1599SOL    HW1 6024   1.330   4.879   1.365
 1599SOL    HW2 6025   1.345   4.957   1.508
 1600SOL     OW 6026   0.809   3.728   0.502
 1600SOL    HW1 6027   0.849   3.819   0.493
 1600SOL    HW2 6028   0.709   3.736   0.508
 1601SOL     OW 6029   0.197   4.700   1.264
 1601SOL    HW1 6030   0.286   4.655   1.250
 1601SOL    HW2 6031   0.124   4.635   1.245
 1602SOL     OW 6032   1.525   4.723   0.190
 1602SOL    HW1 6033   1.462   4.647   0.203
 1602SOL    HW2 6034   1.573   4.741   0.276
 1603SOL     OW 6035   1.187   5.516   1.616
 1603SOL    HW1 6036   1.211   5.576   1.540
 1603SOL    HW2 6037   1.194   5.421   1.586
 1604SOL     OW 6038   0.317   3.975   1.801
 1604SOL    HW1 6039   0.388   4.046   1.807
 1604SOL    HW2 6040   0.229   4.014   1.829
 1605SOL     OW 6041   1.466   5.141   0.953
 1605SOL    HW1 6042   1.407   5.147   1.033
 1605SOL    HW2 6043   1.451   5.053   0.907
 1606SOL     OW 6044   0.598   4.453   0.270
 1606SOL    HW1 6045   0.622   4.522   0.202
 1606SOL    HW2 6046   0.520   4.486   0.324
 1607SOL     OW 6047   1.281   4.069   0.944
 1607SOL    HW1 6048   1.195   4.019   0.931
 1607SOL    HW2 6049   1.343   4.015   1.000
 1608SOL     OW 6050   1.576   5.386   0.307
 1608SOL    HW1 6051   1.665   5.432   0.310
 1608SOL    HW2 6052   1.555   5.362   0.212
 1609SOL     OW 6053   0.807   4.329   1.465
 1609SOL    HW1 6054   0.760   4.326   1.554
 1609SOL    HW2 6055   0.756   4.274   1.399
 1610SOL     OW 6056   1.394   4.193   1.674
 1610SOL    HW1 6057   1.374   4.236   1.762
 1610SOL    HW2 6058   1.472   4.131   1.683
 1611SOL     OW 6059   0.973   4.614   1.572
 1611SOL    HW1 6060   1.019   4.530   1.543
 1611SOL    HW2 6061   0.917   4.648   1.497
 1612SOL     OW 6062   0.991   4.134   1.242
 1612SOL    HW1 6063   0.914   4.168   1.296
 1612SOL    HW2 6064   0.957   4.083   1.163
 1613SOL     OW 6065   1.041   4.425   0.429
 1613SOL    HW1 6066   1.067   4.421   0.525
 1613SOL    HW2 6067   0.956   4.374   0.415
 1614SOL     OW 6068   0.076   4.535   0.789
 1614SOL    HW1 6069   0.175   4.523   0.798
 1614SOL    HW2 6070   0.052   4.630   0.810
 1615SOL     OW 6071   0.130   5.545   1.571
 1615SOL    HW1 6072   0.120   5.530   1.670
 1615SOL    HW2 6073   0.044   5.581   1.535
 1616SOL     OW 6074   0.865   4.072   0.195
 1616SOL    HW1 6075   0.924   4.135   0.146
 1616SOL    HW2 6076   0.884   3.978   0.166
 1617SOL     OW 6077   1.719   4.309   1.831
 1617SOL    HW1 6078   1.693   4.398   1.795
 1617SOL    HW2 6079   1.717   4.241   1.758
 1618SOL     OW 6080   1.362   4.868   0.545
 1618SOL    HW1 6081   1.445   4.839   0.497
 1618SOL    HW2 6082   1.313   4.935   0.489
 1619SOL     OW 6083   0.550   3.920   0.885
 1619SOL    HW1 6084   0.545   3.915   0.985
 1619SOL    HW2 6085   0.552   4.016   0.856
 1620SOL     OW 6086   1.008   5.180   0.477
 1620SOL    HW1 6087   0.962   5.252   0.425
 1620SOL    HW2 6088   1.004   5.200   0.575
 1621SOL     OW 6089   0.351   5.525   0.853
 1621SOL    HW1 6090   0.401   5.439   0.859
 1621SOL    HW2 6091   0.416   5.602   0.850
 1622SOL     OW 6092   1.795   4.790   0.873
 1622SOL    HW1 6093   1.733   4.775   0.797
 1622SOL    HW2 6094   1.743   4.801   0.958
 1623SOL     OW 6095   1.227   5.274   1.506
 1623SOL    HW1 6096   1.233   5.197   1.570
 1623SOL    HW2 6097   1.175   5.248   1.426
 1624SOL     OW 6098   0.321   4.667   0.242
 1624SOL    HW1 6099   0.403   4.706   0.200
 1624SOL    HW2 6100   0.294   4.585   0.193
 1625SOL     OW 6101   1.458   4.459   0.728
 1625SOL    HW1 6102   1.453   4.394   0.803
 1625SOL    HW2 6103   1.538   4.518   0.741
 1626SOL     OW 6104   0.461   4.990   1.727
 1626SOL    HW1 6105   0.411   4.991   1.641
 1626SOL    HW2 6106   0.398   4.972   1.803
 1627SOL     OW 6107   0.202   4.009   1.498
 1627SOL    HW1 6108   0.122   4.069   1.485
 1627SOL    HW2 6109   0.192   3.960   1.584
 1628SOL     OW 6110   1.632   5.101   0.081
 1628SOL    HW1 6111   1.600   5.195   0.071
 1628SOL    HW2 6112   1.556   5.038   0.069
 1629SOL     OW 6113   1.400   3.831   0.426
 1629SOL    HW1 6114   1.376   3.794   0.336
 1629SOL    HW2 6115   1.499   3.847   0.430
 1630SOL     OW 6116   0.382   4.424   0.480
 1630SOL    HW1 6117   0.427   4.334   0.477
 1630SOL    HW2 6118   0.288   4.413   0.513
 1631SOL     OW 6119   1.547   3.946   1.729
 1631SOL    HW1 6120   1.542   3.983   1.821
 1631SOL    HW2 6121   1.475   3.877   1.717
 1632SOL     OW 6122   0.614   3.846   0.117
 1632SOL    HW1 6123   0.712   3.824   0.124
 1632SOL    HW2 6124   0.583   3.829   0.024
 1633SOL     OW 6125   0.781   3.988   1.749
 1633SOL    HW1 6126   0.848   3.927   1.792
 1633SOL    HW2 6127   0.708   4.007   1.814
 1634SOL     OW 6128   0.888   5.238   1.195
 1634SOL    HW1 6129   0.865   5.213   1.101
 1634SOL    HW2 6130   0.949   5.169   1.234
 1635SOL     OW 6131   1.351   4.314   1.433
 1635SOL    HW1 6132   1.379   4.271   1.518
 1635SOL    HW2 6133   1.376   4.410   1.434
 1636SOL     OW 6134   0.803   5.126   0.924
 1636SOL    HW1 6135   0.893   5.140   0.882
 1636SOL    HW2 6136   0.732   5.128   0.853
 1637SOL     OW 6137   0.922   4.227   0.899
 1637SOL    HW1 6138   0.897   4.218   0.803
 1637SOL    HW2 6139   0.970   4.145   0.930
 1638SOL     OW 6140   0.539   3.788   0.512
 1638SOL    HW1 6141   0.458   3.789   0.570
 1638SOL    HW2 6142   0.542   3.871   0.457
 1639SOL     OW 6143   1.434   4.912   0.041
 1639SOL    HW1 6144   1.466   4.836   0.098
 1639SOL    HW2 6145   1.342   4.939   0.071
 1640SOL     OW 6146   0.935   3.960   0.480
 1640SOL    HW1 6147   0.887   4.001   0.402
 1640SOL    HW2 6148   1.034   3.958   0.461
 1641SOL     OW 6149   1.076   4.407   1.464
 1641SOL    HW1 6150   0.996   4.346   1.467
 1641SOL    HW2 6151   1.157   4.354   1.440
 1642SOL     OW 6152   1.227   5.294   0.793
 1642SOL    HW1 6153   1.248   5.368   0.728
 1642SOL    HW2 6154   1.295   5.294   0.866
 1643SOL     OW 6155   0.459   4.876   0.741
 1643SOL    HW1 6156   0.388   4.849   0.806
 1643SOL    HW2 6157   0.433   4.848   0.648
 1644SOL     OW 6158   1.032   4.273   0.016
 1644SOL    HW1 6159   0.991   4.355  -0.023
 1644SOL    HW2 6160   1.096   4.299   0.089
 1645SOL     OW 6161   0.078   4.280   1.386
 1645SOL    HW1 6162   0.170   4.279   1.345
 1645SOL    HW2 6163   0.072   4.354   1.453
 1646SOL     OW 6164   0.561   3.946   1.147
 1646SOL    HW1 6165   0.599   3.862   1.184
 1646SOL    HW2 6166   0.473   3.965   1.191
 1647SOL     OW 6167   0.866   4.178   0.642
 1647SOL    HW1 6168   0.834   4.250   0.580
 1647SOL    HW2 6169   0.890   4.097   0.589
 1648SOL     OW 6170   1.017   3.763   0.753
 1648SOL    HW1 6171   0.945   3.768   0.684
 1648SOL    HW2 6172   0.993   3.694   0.822
 1649SOL     OW 6173   1.429   4.897   0.867
 1649SOL    HW1 6174   1.374   4.813   0.860
 1649SOL    HW2 6175   1.455   4.926   0.775
 1650SOL     OW 6176   1.466   4.314   0.992
 1650SOL    HW1 6177   1.436   4.219   0.999
 1650SOL    HW2 6178   1.539   4.330   1.058
 1651SOL     OW 6179   1.857   4.557   0.377
 1651SOL    HW1 6180   1.899   4.493   0.441
 1651SOL    HW2 6181   1.819   4.506   0.299
 1652SOL     OW 6182   0.488   5.109   0.174
 1652SOL    HW1 6183   0.401   5.094   0.221
 1652SOL    HW2 6184   0.471   5.135   0.079
 1653SOL     OW 6185   1.664   5.004   0.657
 1653SOL    HW1 6186   1.763   5.012   0.671
 1653SOL    HW2 6187   1.619   5.088   0.688
 1654SOL     OW 6188   1.390   4.299   0.078
 1654SOL    HW1 6189   1.336   4.278   0.159
 1654SOL    HW2 6190   1.481   4.258   0.087
 1655SOL     OW 6191   0.527   3.980   0.328
 1655SOL    HW1 6192   0.554   3.921   0.253
 1655SOL    HW2 6193   0.527   4.075   0.297
 1656SOL     OW 6194   1.754   4.947   1.588
 1656SOL    HW1 6195   1.845   4.908   1.575
 1656SOL    HW2 6196   1.762   5.043   1.612
 1657SOL     OW 6197   1.064   5.071   1.340
 1657SOL    HW1 6198   0.984   5.048   1.395
 1657SOL    HW2 6199   1.147   5.045   1.389
 1658SOL     OW 6200   1.592   5.353   1.625
 1658SOL    HW1 6201   1.619   5.387   1.535
 1658SOL    HW2 6202   1.671   5.315   1.671
 1659SOL     OW 6203   1.111   4.919   1.100
 1659SOL    HW1 6204   1.071   4.963   1.181
 1659SOL    HW2 6205   1.070   4.956   1.017
 1660SOL     OW 6206   1.638   4.823   1.079
 1660SOL    HW1 6207   1.643   4.904   1.138
 1660SOL    HW2 6208   1.552   4.825   1.028
 1661SOL     OW 6209   0.915   3.813   1.402
 1661SOL    HW1 6210   0.940   3.793   1.307
 1661SOL    HW2 6211   0.987   3.869   1.444
 1662SOL     OW 6212   0.980   4.840   1.719
 1662SOL    HW1 6213   0.881   4.846   1.729
 1662SOL    HW2 6214   1.003   4.760   1.663
 1663SOL     OW 6215   0.705   4.774   0.368
 1663SOL    HW1 6216   0.691   4.781   0.467
 1663SOL    HW2 6217   0.789   4.723   0.350
 1664SOL     OW 6218   0.410   4.537   1.251
 1664SOL    HW1 6219   0.496   4.549   1.301
 1664SOL    HW2 6220   0.368   4.450   1.278
 1665SOL     OW 6221   1.274   4.110   1.262
 1665SOL    HW1 6222   1.295   4.184   1.326
 1665SOL    HW2 6223   1.185   4.127   1.219
 1666SOL     OW 6224   0.064   5.288   1.331
 1666SOL    HW1 6225   0.018   5.370   1.297
 1666SOL    HW2 6226   0.162   5.307   1.340
 1667SOL     OW 6227   0.367   4.824   0.501
 1667SOL    HW1 6228   0.360   4.907   0.445
 1667SOL    HW2 6229   0.371   4.744   0.441
 1668SOL     OW 6230   0.566   4.261   0.865
 1668SOL    HW1 6231   0.578   4.327   0.791
 1668SOL    HW2 6232   0.612   4.295   0.948
 1669SOL     OW 6233   1.252   5.072   0.388
 1669SOL    HW1 6234   1.302   5.149   0.428
 1669SOL    HW2 6235   1.157   5.074   0.420
 1670SOL     OW 6236   1.272   5.169   1.142
 1670SOL    HW1 6237   1.319   5.182   1.229
 1670SOL    HW2 6238   1.206   5.095   1.151
 1671SOL     OW 6239   1.582   4.363   0.472
 1671SOL    HW1 6240   1.551   4.424   0.545
 1671SOL    HW2 6241   1.632   4.415   0.403
 1672SOL     OW 6242   0.354   5.234   1.329
 1672SOL    HW1 6243   0.333   5.190   1.242
 1672SOL    HW2 6244   0.451   5.260   1.332
 1673SOL     OW 6245   0.402   4.475   1.598
 1673SOL    HW1 6246   0.470   4.530   1.551
 1673SOL    HW2 6247   0.442   4.387   1.625
 1674SOL     OW 6248   1.587   4.503   1.670
 1674SOL    HW1 6249   1.495   4.541   1.665
 1674SOL    HW2 6250   1.647   4.550   1.605
 1675SOL     OW 6251   0.504   3.774   1.740
 1675SOL    HW1 6252   0.462   3.717   1.670
 1675SOL    HW2 6253   0.438   3.843   1.772
 1676SOL     OW 6254   0.573   4.594   1.029
 1676SOL    HW1 6255   0.617   4.683   1.020
 1676SOL    HW2 6256   0.510   4.594   1.106
 1677SOL     OW 6257   1.360   4.586   1.045
 1677SOL    HW1 6258   1.285   4.586   0.979
 1677SOL    HW2 6259   1.397   4.494   1.054
 1678SOL     OW 6260   1.209   4.249   0.275
 1678SOL    HW1 6261   1.222   4.165   0.329
 1678SOL    HW2 6262   1.180   4.323   0.335
 1679SOL     OW 6263   0.307   3.937   1.231
 1679SOL    HW1 6264   0.284   3.974   1.321
 1679SOL    HW2 6265   0.277   3.842   1.225
 1680SOL     OW 6266   0.037   5.034   1.282
 1680SOL    HW1 6267   0.090   4.985   1.350
 1680SOL    HW2 6268   0.059   5.132   1.287
 1681SOL     OW 6269   0.732   4.358   1.064
 1681SOL    HW1 6270   0.791   4.332   0.988
 1681SOL    HW2 6271   0.704   4.454   1.053
 1682SOL     OW 6272   1.728   4.659   1.854
 1682SOL    HW1 6273   1.682   4.652   1.765
 1682SOL    HW2 6274   1.666   4.703   1.920
 1683SOL     OW 6275   0.307   3.787   0.618
 1683SOL    HW1 6276   0.296   3.881   0.651
 1683SOL    HW2 6277   0.302   3.724   0.695
 1684SOL     OW 6278   1.622   4.091   0.374
 1684SOL    HW1 6279   1.624   4.015   0.438
 1684SOL    HW2 6280   1.574   4.168   0.414
 1685SOL     OW 6281   1.023   4.490   0.966
 1685SOL    HW1 6282   1.038   4.511   1.062
 1685SOL    HW2 6283   0.993   4.395   0.957
 1686SOL     OW 6284   0.980   5.297   1.700
 1686SOL    HW1 6285   0.960   5.341   1.612
 1686SOL    HW2 6286   1.019   5.206   1.684
 1687SOL     OW 6287   1.859   5.242   1.605
 1687SOL    HW1 6288   1.873   5.269   1.510
 1687SOL    HW2 6289   1.942   5.264   1.658
 1688SOL     OW 6290   0.350   4.622   1.804
 1688SOL    HW1 6291   0.426   4.666   1.852
 1688SOL    HW2 6292   0.385   4.575   1.722
 1689SOL     OW 6293   1.540   3.998   0.125
 1689SOL    HW1 6294   1.479   3.923   0.148
 1689SOL    HW2 6295   1.562   4.050   0.208
 1690SOL     OW 6296   1.303   4.562   0.042
 1690SOL    HW1 6297   1.337   4.469   0.057
 1690SOL    HW2 6298   1.321   4.589  -0.053
 1691SOL     OW 6299   1.068   5.057   0.849
 1691SOL    HW1 6300   1.075   4.973   0.794
 1691SOL    HW2 6301   1.130   5.126   0.813
 1692SOL     OW 6302   0.319   4.534   0.949
 1692SOL    HW1 6303   0.412   4.570   0.954
 1692SOL    HW2 6304   0.313   4.449   1.001
 1693SOL     OW 6305   0.339   4.233   1.006
 1693SOL    HW1 6306   0.287   4.150   0.989
 1693SOL    HW2 6307   0.416   4.238   0.942
 1694SOL     OW 6308   1.138   4.104   1.678
 1694SOL    HW1 6309   1.093   4.167   1.742
 1694SOL    HW2 6310   1.231   4.135   1.661
 1695SOL     OW 6311   1.160   3.931   1.477
 1695SOL    HW1 6312   1.160   3.995   1.554
 1695SOL    HW2 6313   1.188   3.979   1.394
 1696SOL     OW 6314   0.008   5.050   0.200
 1696SOL    HW1 6315  -0.085   5.071   0.169
 1696SOL    HW2 6316   0.018   4.951   0.213
 1697SOL     OW 6317   0.088   5.525   0.927
 1697SOL    HW1 6318   0.046   5.439   0.900
 1697SOL    HW2 6319   0.182   5.528   0.893
 1698SOL     OW 6320   0.504   5.292   0.910
 1698SOL    HW1 6321   0.570   5.366   0.919
 1698SOL    HW2 6322   0.548   5.213   0.868
 1699SOL     OW 6323   1.002   4.520   1.238
 1699SOL    HW1 6324   1.043   4.488   1.324
 1699SOL    HW2 6325   0.906   4.493   1.235
 1700SOL     OW 6326   0.040   4.268   1.114
 1700SOL    HW1 6327   0.125   4.235   1.073
 1700SOL    HW2 6328   0.053   4.283   1.212
 1701SOL     OW 6329   0.189   4.244   1.722
 1701SOL    HW1 6330   0.248   4.204   1.652
 1701SOL    HW2 6331   0.131   4.315   1.681
 1702SOL     OW 6332   1.369   4.674   1.660
 1702SOL    HW1 6333   1.408   4.763   1.680
 1702SOL    HW2 6334   1.379   4.654   1.563
 1703SOL     OW 6335   0.815   4.296   0.325
 1703SOL    HW1 6336   0.822   4.207   0.279
 1703SOL    HW2 6337   0.721   4.330   0.317
 1704SOL     OW 6338   1.657   4.328   1.206
 1704SOL    HW1 6339   1.619   4.259   1.268
 1704SOL    HW2 6340   1.739   4.292   1.162
 1705SOL     OW 6341   0.252   5.288   1.744
 1705SOL    HW1 6342   0.222   5.345   1.820
 1705SOL    HW2 6343   0.245   5.191   1.770
 1706SOL     OW 6344   0.671   4.188   1.269
 1706SOL    HW1 6345   0.637   4.099   1.239
 1706SOL    HW2 6346   0.697   4.242   1.189
 1707SOL     OW 6347   0.473   4.224   0.191
 1707SOL    HW1 6348   0.534   4.304   0.195
 1707SOL    HW2 6349   0.378   4.255   0.198
 1708SOL     OW 6350   0.159   4.861   1.466
 1708SOL    HW1 6351   0.181   4.800   1.542
 1708SOL    HW2 6352   0.169   4.812   1.380
 1709SOL     OW 6353   1.347   4.783   1.234
 1709SOL    HW1 6354   1.371   4.720   1.160
 1709SOL    HW2 6355   1.257   4.823   1.216
 1710SOL     OW 6356   1.302   4.579   0.309
 1710SOL    HW1 6357   1.216   4.548   0.351
 1710SOL    HW2 6358   1.298   4.565   0.210
 1711SOL     OW 6359   1.759   5.471   1.154
 1711SOL    HW1 6360   1.820   5.501   1.081
 1711SOL    HW2 6361   1.721   5.382   1.132
 1712SOL     OW 6362   1.252   5.455   1.128
 1712SOL    HW1 6363   1.336   5.460   1.074
 1712SOL    HW2 6364   1.229   5.359   1.146
 1713SOL     OW 6365   0.083   4.982   1.022
 1713SOL    HW1 6366   0.078   4.981   1.122
 1713SOL    HW2 6367   0.000   4.941   0.984
 1714SOL     OW 6368   0.688   5.386   1.716
 1714SOL    HW1 6369   0.632   5.467   1.725
 1714SOL    HW2 6370   0.740   5.390   1.630
 1715SOL     OW 6371   0.903   3.810   0.133
 1715SOL    HW1 6372   0.954   3.811   0.047
 1715SOL    HW2 6373   0.959   3.768   0.204
 1716SOL     OW 6374   1.726   3.859   0.523
 1716SOL    HW1 6375   1.799   3.842   0.456
 1716SOL    HW2 6376   1.695   3.772   0.561
 1717SOL     OW 6377   1.388   5.297   0.477
 1717SOL    HW1 6378   1.455   5.309   0.403
 1717SOL    HW2 6379   1.348   5.386   0.500
 1718SOL     OW 6380   0.130   5.518   1.851
 1718SOL    HW1 6381   0.089   5.444   1.904
 1718SOL    HW2 6382   0.194   5.569   1.909
 1719SOL     OW 6383   1.280   4.651   0.672
 1719SOL    HW1 6384   1.340   4.570   0.674
 1719SOL    HW2 6385   1.320   4.720   0.612
 1720SOL     OW 6386   0.830   4.997   1.422
 1720SOL    HW1 6387   0.825   5.030   1.517
 1720SOL    HW2 6388   0.744   5.016   1.376
 1721SOL     OW 6389   0.672   5.340   0.154
 1721SOL    HW1 6390   0.681   5.350   0.055
 1721SOL    HW2 6391   0.632   5.251   0.175
 1722SOL     OW 6392   1.841   3.899   0.963
 1722SOL    HW1 6393   1.880   3.814   0.927
 1722SOL    HW2 6394   1.743   3.901   0.944
 1723SOL     OW 6395   0.263   4.050   0.720
 1723SOL    HW1 6396   0.184   4.101   0.686
 1723SOL    HW2 6397   0.254   4.035   0.818
 1724SOL     OW 6398   1.194   5.336   0.031
 1724SOL    HW1 6399   1.200   5.243   0.068
 1724SOL    HW2 6400   1.135   5.336  -0.049
 1725SOL     OW 6401   0.822   4.726   1.372
 1725SOL    HW1 6402   0.862   4.725   1.280
 1725SOL    HW2 6403   0.832   4.818   1.412
 1726SOL     OW 6404   0.916   4.634   0.291
 1726SOL    HW1 6405   0.979   4.672   0.223
 1726SOL    HW2 6406   0.956   4.551   0.330
 1727SOL     OW 6407   1.504   5.331   0.044
 1727SOL    HW1 6408   1.412   5.368   0.051
 1727SOL    HW2 6409   1.542   5.351  -0.046
 1728SOL     OW 6410   0.372   5.012   1.490
 1728SOL    HW1 6411   0.359   5.105   1.456
 1728SOL    HW2 6412   0.288   4.960   1.477
 1729SOL     OW 6413   1.614   5.016   1.289
 1729SOL    HW1 6414   1.674   5.019   1.369
 1729SOL    HW2 6415   1.539   5.080   1.302
 1730SOL     OW 6416   1.039   4.822   0.696
 1730SOL    HW1 6417   0.969   4.775   0.750
 1730SOL    HW2 6418   1.098   4.754   0.653
 1731SOL     OW 6419   1.014   3.960   0.971
 1731SOL    HW1 6420   1.006   3.924   0.878
 1731SOL    HW2 6421   1.012   3.884   1.036
 1732SOL     OW 6422   0.590   5.211   0.491
 1732SOL    HW1 6423   0.632   5.153   0.421
 1732SOL    HW2 6424   0.546   5.290   0.447
 1733SOL     OW 6425   1.709   4.109   1.381
 1733SOL    HW1 6426   1.782   4.178   1.385
 1733SOL    HW2 6427   1.737   4.034   1.322
 1734SOL     OW 6428   0.255   5.072   0.290
 1734SOL    HW1 6429   0.159   5.073   0.263
 1734SOL    HW2 6430   0.267   5.125   0.374
 1735SOL     OW 6431   0.105   4.737   1.726
 1735SOL    HW1 6432   0.028   4.704   1.780
 1735SOL    HW2 6433   0.190   4.707   1.768
 1736SOL     OW 6434   0.672   3.927   1.489
 1736SOL    HW1 6435   0.762   3.911   1.449
 1736SOL    HW2 6436   0.680   3.932   1.588
 1737SOL     OW 6437   0.075   4.069   0.033
 1737SOL    HW1 6438  -0.017   4.041   0.004
 1737SOL    HW2 6439   0.106   4.146  -0.023
 1738SOL     OW 6440   1.440   4.580   1.398
 1738SOL    HW1 6441   1.383   4.632   1.335
 1738SOL    HW2 6442   1.536   4.592   1.374
 1739SOL     OW 6443   0.072   3.890   0.318
 1739SOL    HW1 6444   0.055   3.973   0.264
 1739SOL    HW2 6445   0.162   3.853   0.296
 1740SOL     OW 6446   1.183   5.059   0.119
 1740SOL    HW1 6447   1.084   5.048   0.121
 1740SOL    HW2 6448   1.217   5.074   0.212
 1741SOL     OW 6449   0.613   4.566   1.431
 1741SOL    HW1 6450   0.669   4.647   1.414
 1741SOL    HW2 6451   0.672   4.486   1.434
 1742SOL     OW 6452   1.493   5.491   0.959
 1742SOL    HW1 6453   1.526   5.555   0.890
 1742SOL    HW2 6454   1.559   5.485   1.034
 1743SOL     OW 6455   0.716   4.289   1.708
 1743SOL    HW1 6456   0.735   4.354   1.782
 1743SOL    HW2 6457   0.776   4.209   1.717
 1744SOL     OW 6458   1.450   4.944   1.633
 1744SOL    HW1 6459   1.441   4.934   1.732
 1744SOL    HW2 6460   1.546   4.937   1.607
 1745SOL     OW 6461   1.674   4.607   1.254
 1745SOL    HW1 6462   1.647   4.518   1.217
 1745SOL    HW2 6463   1.675   4.675   1.181
 1746SOL     OW 6464   1.225   4.049   0.449
 1746SOL    HW1 6465   1.290   3.975   0.438
 1746SOL    HW2 6466   1.245   4.099   0.533
 1747SOL     OW 6467   0.594   4.469   0.652
 1747SOL    HW1 6468   0.644   4.554   0.633
 1747SOL    HW2 6469   0.506   4.471   0.604
 1748SOL     OW 6470   1.777   4.066   1.642
 1748SOL    HW1 6471   1.760   4.097   1.548
 1748SOL    HW2 6472   1.693   4.029   1.680
 1749SOL     OW 6473   1.730   4.658   1.517
 1749SOL    HW1 6474   1.768   4.749   1.532
 1749SOL    HW2 6475   1.722   4.641   1.418
 1750SOL     OW 6476   0.859   5.098   0.016
 1750SOL    HW1 6477   0.813   5.113   0.104
 1750SOL    HW2 6478   0.903   5.183  -0.014
 1751SOL     OW 6479   0.859   4.680   0.861
 1751SOL    HW1 6480   0.913   4.611   0.909
 1751SOL    HW2 6481   0.827   4.749   0.927
 1752SOL     OW 6482   1.083   4.708   0.087
 1752SOL    HW1 6483   1.060   4.761   0.005
 1752SOL    HW2 6484   1.164   4.652   0.068
 1753SOL     OW 6485   1.861   5.293   0.851
 1753SOL    HW1 6486   1.790   5.281   0.781
 1753SOL    HW2 6487   1.862   5.214   0.911
 1754SOL     OW 6488   0.221   5.038   1.844
 1754SOL    HW1 6489   0.156   4.965   1.823
 1754SOL    HW2 6490   0.225   5.052   1.942
 1755SOL     OW 6491   0.079   4.964   0.653
 1755SOL    HW1 6492   0.078   4.917   0.741
 1755SOL    HW2 6493   0.161   4.936   0.602
 1756SOL     OW 6494   0.672   5.115   1.624
 1756SOL    HW1 6495   0.594   5.065   1.662
 1756SOL    HW2 6496   0.669   5.210   1.655
 1757SOL     OW 6497   1.824   3.916   1.227
 1757SOL    HW1 6498   1.820   3.826   1.271
 1757SOL    HW2 6499   1.827   3.905   1.128
 1758SOL     OW 6500   0.428   4.148   0.520
 1758SOL    HW1 6501   0.458   4.076   0.458
 1758SOL    HW2 6502   0.389   4.108   0.603
 1759SOL     OW 6503   1.705   5.211   1.104
 1759SOL    HW1 6504   1.612   5.186   1.077
 1759SOL    HW2 6505   1.731   5.161   1.186
 1760SOL     OW 6506   0.317   4.271   1.280
 1760SOL    HW1 6507   0.355   4.212   1.352
 1760SOL    HW2 6508   0.357   4.245   1.192
 1761SOL     OW 6509   0.812   5.310   0.687
 1761SOL    HW1 6510   0.844   5.320   0.593
 1761SOL    HW2 6511   0.733   5.248   0.689
 1762SOL     OW 6512   1.424   3.938   1.112
 1762SOL    HW1 6513   1.476   3.873   1.167
 1762SOL    HW2 6514   1.375   4.001   1.173
 1763SOL     OW 6515   1.001   3.758   1.154
 1763SOL    HW1 6516   0.938   3.686   1.123
 1763SOL    HW2 6517   1.094   3.722   1.154
 1764SOL     OW 6518   0.770   5.054   0.301
 1764SOL    HW1 6519   0.724   4.967   0.318
 1764SOL    HW2 6520   0.861   5.051   0.342
 1765SOL     OW 6521   0.618   5.291   1.284
 1765SOL    HW1 6522   0.613   5.373   1.341
 1765SOL    HW2 6523   0.707   5.288   1.239
 1766SOL     OW 6524   1.352   3.776   0.168
 1766SOL    HW1 6525   1.387   3.735   0.084
 1766SOL    HW2 6526   1.262   3.738   0.188
 1767SOL     OW 6527   1.300   4.177   0.691
 1767SOL    HW1 6528   1.241   4.257   0.695
 1767SOL    HW2 6529   1.315   4.142   0.784
 1768SOL     OW 6530   1.593   3.945   0.882
 1768SOL    HW1 6531   1.509   3.944   0.936
 1768SOL    HW2 6532   1.595   4.028   0.826
 1769SOL     OW 6533   0.039   4.801   0.300
 1769SOL    HW1 6534   0.138   4.790   0.291
 1769SOL    HW2 6535  -0.001   4.715   0.332
 1770SOL     OW 6536   0.230   4.352   1.975
 1770SOL    HW1 6537   0.137   4.350   2.012
 1770SOL    HW2 6538   0.231   4.313   1.883
 1771SOL     OW 6539   0.225   3.999   2.858
 1771SOL    HW1 6540   0.260   3.982   2.950
 1771SOL    HW2 6541   0.137   3.954   2.846
 1772SOL     OW 6542   0.019   4.092   2.509
 1772SOL    HW1 6543  -0.063   4.135   2.548
 1772SOL    HW2 6544  -0.009   4.019   2.446
 1773SOL     OW 6545   0.569   4.999   3.027
 1773SOL    HW1 6546   0.476   4.992   2.990
 1773SOL    HW2 6547   0.580   5.088   3.071
 1774SOL     OW 6548   1.555   5.235   2.565
 1774SOL    HW1 6549   1.498   5.219   2.646
 1774SOL    HW2 6550   1.496   5.245   2.485
 1775SOL     OW 6551   1.135   4.427   2.579
 1775SOL    HW1 6552   1.192   4.505   2.554
 1775SOL    HW2 6553   1.075   4.453   2.655
 1776SOL     OW 6554   1.755   4.331   2.093
 1776SOL    HW1 6555   1.743   4.318   1.994
 1776SOL    HW2 6556   1.725   4.250   2.142
 1777SOL     OW 6557   0.768   4.868   2.885
 1777SOL    HW1 6558   0.690   4.885   2.945
 1777SOL    HW2 6559   0.802   4.955   2.849
 1778SOL     OW 6560   0.850   4.522   3.685
 1778SOL    HW1 6561   0.846   4.598   3.750
 1778SOL    HW2 6562   0.872   4.558   3.594
 1779SOL     OW 6563   0.685   4.736   2.527
 1779SOL    HW1 6564   0.754   4.720   2.597
 1779SOL    HW2 6565   0.612   4.793   2.565
 1780SOL     OW 6566   0.686   4.885   3.665
 1780SOL    HW1 6567   0.746   4.964   3.679
 1780SOL    HW2 6568   0.600   4.916   3.624
 1781SOL     OW 6569   0.335   5.159   2.923
 1781SOL    HW1 6570   0.257   5.128   2.870
 1781SOL    HW2 6571   0.393   5.217   2.866
 1782SOL     OW 6572   1.460   5.229   3.201
 1782SOL    HW1 6573   1.484   5.323   3.227
 1782SOL    HW2 6574   1.444   5.175   3.283
 1783SOL     OW 6575   0.438   4.116   3.361
 1783SOL    HW1 6576   0.520   4.060   3.370
 1783SOL    HW2 6577   0.357   4.058   3.365
 1784SOL     OW 6578   1.127   5.065   3.552
 1784SOL    HW1 6579   1.174   5.065   3.640
 1784SOL    HW2 6580   1.079   4.978   3.541
 1785SOL     OW 6581   0.230   5.158   2.400
 1785SOL    HW1 6582   0.204   5.254   2.400
 1785SOL    HW2 6583   0.159   5.104   2.445
 1786SOL     OW 6584   0.240   4.815   2.748
 1786SOL    HW1 6585   0.254   4.731   2.800
 1786SOL    HW2 6586   0.185   4.879   2.803
 1787SOL     OW 6587   0.606   4.688   1.985
 1787SOL    HW1 6588   0.613   4.772   1.931
 1787SOL    HW2 6589   0.652   4.701   2.073
 1788SOL     OW 6590   1.594   3.838   3.342
 1788SOL    HW1 6591   1.576   3.905   3.270
 1788SOL    HW2 6592   1.591   3.884   3.431
 1789SOL     OW 6593   0.122   4.367   2.425
 1789SOL    HW1 6594   0.077   4.279   2.442
 1789SOL    HW2 6595   0.121   4.421   2.509
 1790SOL     OW 6596   0.027   5.320   1.979
 1790SOL    HW1 6597   0.008   5.224   2.000
 1790SOL    HW2 6598  -0.006   5.378   2.054
 1791SOL     OW 6599   1.689   4.646   2.474
 1791SOL    HW1 6600   1.784   4.617   2.482
 1791SOL    HW2 6601   1.681   4.711   2.399
 1792SOL     OW 6602   1.641   4.832   2.294
 1792SOL    HW1 6603   1.727   4.834   2.242
 1792SOL    HW2 6604   1.655   4.879   2.382
 1793SOL     OW 6605   0.113   4.461   3.459
 1793SOL    HW1 6606   0.201   4.448   3.504
 1793SOL    HW2 6607   0.100   4.558   3.437
 1794SOL     OW 6608   0.613   5.089   2.588
 1794SOL    HW1 6609   0.564   5.002   2.597
 1794SOL    HW2 6610   0.590   5.132   2.501
 1795SOL     OW 6611   1.293   4.952   3.285
 1795SOL    HW1 6612   1.330   4.879   3.227
 1795SOL    HW2 6613   1.345   4.957   3.370
 1796SOL     OW 6614   0.809   3.728   2.364
 1796SOL    HW1 6615   0.849   3.819   2.355
 1796SOL    HW2 6616   0.709   3.736   2.370
 1797SOL     OW 6617   0.197   4.700   3.126
 1797SOL    HW1 6618   0.286   4.655   3.112
 1797SOL    HW2 6619   0.124   4.635   3.107
 1798SOL     OW 6620   1.525   4.723   2.052
 1798SOL    HW1 6621   1.462   4.647   2.065
 1798SOL    HW2 6622   1.573   4.741   2.138
 1799SOL     OW 6623   1.187   5.516   3.478
 1799SOL    HW1 6624   1.211   5.576   3.402
 1799SOL    HW2 6625   1.194   5.421   3.448
 1800SOL     OW 6626   0.317   3.975   3.663
 1800SOL    HW1 6627   0.388   4.046   3.669
 1800SOL    HW2 6628   0.229   4.014   3.691
 1801SOL     OW 6629   1.466   5.141   2.815
 1801SOL    HW1 6630   1.407   5.147   2.895
 1801SOL    HW2 6631   1.451   5.053   2.769
 1802SOL     OW 6632   0.598   4.453   2.132
 1802SOL    HW1 6633   0.622   4.522   2.064
 1802SOL    HW2 6634   0.520   4.486   2.186
 1803SOL     OW 6635   1.281   4.069   2.806
 1803SOL    HW1 6636   1.195   4.019   2.793
 1803SOL    HW2 6637   1.343   4.015   2.862
 1804SOL     OW 6638   1.576   5.386   2.169
 1804SOL    HW1 6639   1.665   5.432   2.172
 1804SOL    HW2 6640   1.555   5.362   2.074
 1805SOL     OW 6641   0.807   4.329   3.327
 1805SOL    HW1 6642   0.760   4.326   3.416
 1805SOL    HW2 6643   0.756   4.274   3.261
 1806SOL     OW 6644   1.394   4.193   3.536
 1806SOL    HW1 6645   1.374   4.236   3.624
 1806SOL    HW2 6646   1.472   4.131   3.545
 1807SOL     OW 6647   0.973   4.614   3.434
 1807SOL    HW1 6648   1.019   4.530   3.405
 1807SOL    HW2 6649   0.917   4.648   3.359
 1808SOL     OW 6650   0.991   4.134   3.104
 1808SOL    HW1 6651   0.914   4.168   3.158
 1808SOL    HW2 6652   0.957   4.083   3.025
 1809SOL     OW 6653   1.041   4.425   2.291
 1809SOL    HW1 6654   1.067   4.421   2.387
 1809SOL    HW2 6655   0.956   4.374   2.277
 1810SOL     OW 6656   0.076   4.535   2.651
 1810SOL    HW1 6657   0.175   4.523   2.660
 1810SOL    HW2 6658   0.052   4.630   2.672
 1811SOL     OW 6659   0.130   5.545   3.433
 1811SOL    HW1 6660   0.120   5.530   3.532
 1811SOL    HW2 6661   0.044   5.581   3.397
 1812SOL     OW 6662   0.865   4.072   2.057
 1812SOL    HW1 6663   0.924   4.135   2.008
 1812SOL    HW2 6664   0.884   3.978   2.028
 1813SOL     OW 6665   1.719   4.309   3.693
 1813SOL    HW1 6666   1.693   4.398   3.657
 1813SOL    HW2 6667   1.717   4.241   3.620
 1814SOL     OW 6668   1.362   4.868   2.407
 1814SOL    HW1 6669   1.445   4.839   2.359
 1814SOL    HW2 6670   1.313   4.935   2.351
 1815SOL     OW 6671   0.550   3.920   2.747
 1815SOL    HW1 6672   0.545   3.915   2.847
 1815SOL    HW2 6673   0.552   4.016   2.718
 1816SOL     OW 6674   1.008   5.180   2.339
 1816SOL    HW1 6675   0.962   5.252   2.287
 1816SOL    HW2 6676   1.004   5.200   2.437
 1817SOL     OW 6677   0.351   5.525   2.715
 1817SOL    HW1 6678   0.401   5.439   2.721
 1817SOL    HW2 6679   0.416   5.602   2.712
 1818SOL     OW 6680   1.795   4.790   2.735
 1818SOL    HW1 6681   1.733   4.775   2.659
 1818SOL    HW2 6682   1.743   4.801   2.820
 1819SOL     OW 6683   1.227   5.274   3.368
 1819SOL    HW1 6684   1.233   5.197   3.432
 1819SOL    HW2 6685   1.175   5.248   3.288
 1820SOL     OW 6686   0.321   4.667   2.104
 1820SOL    HW1 6687   0.403   4.706   2.062
 1820SOL    HW2 6688   0.294   4.585   2.055
 1821SOL     OW 6689   1.458   4.459   2.590
 1821SOL    HW1 6690   1.453   4.394   2.665
 1821SOL    HW2 6691   1.538   4.518   2.603
 1822SOL     OW 6692   0.461   4.990   3.589
 1822SOL    HW1 6693   0.411   4.991   3.503
 1822SOL    HW2 6694   0.398   4.972   3.665
 1823SOL     OW 6695   1.111   5.500   2.099
 1823SOL    HW1 6696   1.051   5.438   2.149
 1823SOL    HW2 6697   1.142   5.456   2.014
 1824SOL     OW 6698   0.202   4.009   3.360
 1824SOL    HW1 6699   0.122   4.069   3.347
 1824SOL    HW2 6700   0.192   3.960   3.446
 1825SOL     OW 6701   1.632   5.101   1.943
 1825SOL    HW1 6702   1.600   5.195   1.933
 1825SOL    HW2 6703   1.556   5.038   1.931
 1826SOL     OW 6704   1.400   3.831   2.288
 1826SOL    HW1 6705   1.376   3.794   2.198
 1826SOL    HW2 6706   1.499   3.847   2.292
 1827SOL     OW 6707   0.382   4.424   2.342
 1827SOL    HW1 6708   0.427   4.334   2.339
 1827SOL    HW2 6709   0.288   4.413   2.375
 1828SOL     OW 6710   1.547   3.946   3.591
 1828SOL    HW1 6711   1.542   3.983   3.683
 1828SOL    HW2 6712   1.475   3.877   3.579
 1829SOL     OW 6713   0.614   3.846   1.979
 1829SOL    HW1 6714   0.712   3.824   1.986
 1829SOL    HW2 6715   0.583   3.829   1.886
 1830SOL     OW 6716   0.781   3.988   3.611
 1830SOL    HW1 6717   0.848   3.927   3.654
 1830SOL    HW2 6718   0.708   4.007   3.676
 1831SOL     OW 6719   0.888   5.238   3.057
 1831SOL    HW1 6720   0.865   5.213   2.963
 1831SOL    HW2 6721   0.949   5.169   3.096
 1832SOL     OW 6722   1.351   4.314   3.295
 1832SOL    HW1 6723   1.379   4.271   3.380
 1832SOL    HW2 6724   1.376   4.410   3.296
 1833SOL     OW 6725   0.803   5.126   2.786
 1833SOL    HW1 6726   0.893   5.140   2.744
 1833SOL    HW2 6727   0.732   5.128   2.715
 1834SOL     OW 6728   0.922   4.227   2.761
 1834SOL    HW1 6729   0.897   4.218   2.665
 1834SOL    HW2 6730   0.970   4.145   2.792
 1835SOL     OW 6731   0.539   3.788   2.374
 1835SOL    HW1 6732   0.458   3.789   2.432
 1835SOL    HW2 6733   0.542   3.871   2.319
 1836SOL     OW 6734   1.434   4.912   1.903
 1836SOL    HW1 6735   1.466   4.836   1.960
 1836SOL    HW2 6736   1.342   4.939   1.933
 1837SOL     OW 6737   0.297   3.759   2.033
 1837SOL    HW1 6738   0.346   3.843   2.012
 1837SOL    HW2 6739   0.359   3.694   2.078
 1838SOL     OW 6740   0.935   3.960   2.342
 1838SOL    HW1 6741   0.887   4.001   2.264
 1838SOL    HW2 6742   1.034   3.958   2.323
 1839SOL     OW 6743   1.076   4.407   3.326
 1839SOL    HW1 6744   0.996   4.346   3.329
 1839SOL    HW2 6745   1.157   4.354   3.302
 1840SOL     OW 6746   1.227   5.294   2.655
 1840SOL    HW1 6747   1.248   5.368   2.590
 1840SOL    HW2 6748   1.295   5.294   2.728
 1841SOL     OW 6749   0.459   4.876   2.603
 1841SOL    HW1 6750   0.388   4.849   2.668
 1841SOL    HW2 6751   0.433   4.848   2.510
 1842SOL     OW 6752   1.032   4.273   1.878
 1842SOL    HW1 6753   0.991   4.355   1.839
 1842SOL    HW2 6754   1.096   4.299   1.951
 1843SOL     OW 6755   0.078   4.280   3.248
 1843SOL    HW1 6756   0.170   4.279   3.207
 1843SOL    HW2 6757   0.072   4.354   3.315
 1844SOL     OW 6758   0.561   3.946   3.009
 1844SOL    HW1 6759   0.599   3.862   3.046
 1844SOL    HW2 6760   0.473   3.965   3.053
 1845SOL     OW 6761   0.866   4.178   2.504
 1845SOL    HW1 6762   0.834   4.250   2.442
 1845SOL    HW2 6763   0.890   4.097   2.451
 1846SOL     OW 6764   1.017   3.763   2.615
 1846SOL    HW1 6765   0.945   3.768   2.546
 1846SOL    HW2 6766   0.993   3.694   2.684
 1847SOL     OW 6767   1.429   4.897   2.729
 1847SOL    HW1 6768   1.374   4.813   2.722
 1847SOL    HW2 6769   1.455   4.926   2.637
 1848SOL     OW 6770   1.466   4.314   2.854
 1848SOL    HW1 6771   1.436   4.219   2.861
 1848SOL    HW2 6772   1.539   4.330   2.920
 1849SOL     OW 6773   1.857   4.557   2.239
 1849SOL    HW1 6774   1.899   4.493   2.303
 1849SOL    HW2 6775   1.819   4.506   2.161
 1850SOL     OW 6776   0.488   5.109   2.036
 1850SOL    HW1 6777   0.401   5.094   2.083
 1850SOL    HW2 6778   0.471   5.135   1.941
 1851SOL     OW 6779   1.664   5.004   2.519
 1851SOL    HW1 6780   1.763   5.012   2.533
 1851SOL    HW2 6781   1.619   5.088   2.550
 1852SOL     OW 6782   1.390   4.299   1.940
 1852SOL    HW1 6783   1.336   4.278   2.021
 1852SOL    HW2 6784   1.481   4.258   1.949
 1853SOL     OW 6785   0.527   3.980   2.190
 1853SOL    HW1 6786   0.554   3.921   2.115
 1853SOL    HW2 6787   0.527   4.075   2.159
 1854SOL     OW 6788   1.754   4.947   3.450
 1854SOL    HW1 6789   1.845   4.908   3.437
 1854SOL    HW2 6790   1.762   5.043   3.474
 1855SOL     OW 6791   1.064   5.071   3.202
 1855SOL    HW1 6792   0.984   5.048   3.257
 1855SOL    HW2 6793   1.147   5.045   3.251
 1856SOL     OW 6794   1.592   5.353   3.487
 1856SOL    HW1 6795   1.619   5.387   3.397
 1856SOL    HW2 6796   1.671   5.315   3.533
 1857SOL     OW 6797   1.111   4.919   2.962
 1857SOL    HW1 6798   1.071   4.963   3.043
 1857SOL    HW2 6799   1.070   4.956   2.879
 1858SOL     OW 6800   1.638   4.823   2.941
 1858SOL    HW1 6801   1.643   4.904   3.000
 1858SOL    HW2 6802   1.552   4.825   2.890
 1859SOL     OW 6803   0.915   3.813   3.264
 1859SOL    HW1 6804   0.940   3.793   3.169
 1859SOL    HW2 6805   0.987   3.869   3.306
 1860SOL     OW 6806   0.980   4.840   3.581
 1860SOL    HW1 6807   0.881   4.846   3.591
 1860SOL    HW2 6808   1.003   4.760   3.525
 1861SOL     OW 6809   0.705   4.774   2.230
 1861SOL    HW1 6810   0.691   4.781   2.329
 1861SOL    HW2 6811   0.789   4.723   2.212
 1862SOL     OW 6812   0.410   4.537   3.113
 1862SOL    HW1 6813   0.496   4.549   3.163
 1862SOL    HW2 6814   0.368   4.450   3.140
 1863SOL     OW 6815   1.274   4.110   3.124
 1863SOL    HW1 6816   1.295   4.184   3.188
 1863SOL    HW2 6817   1.185   4.127   3.081
 1864SOL     OW 6818   0.064   5.288   3.193
 1864SOL    HW1 6819   0.018   5.370   3.159
 1864SOL    HW2 6820   0.162   5.307   3.202
 1865SOL     OW 6821   0.367   4.824   2.363
 1865SOL    HW1 6822   0.360   4.907   2.307
 1865SOL    HW2 6823   0.371   4.744   2.303
 1866SOL     OW 6824   0.566   4.261   2.727
 1866SOL    HW1 6825   0.578   4.327   2.653
 1866SOL    HW2 6826   0.612   4.295   2.810
 1867SOL     OW 6827   1.252   5.072   2.250
 1867SOL    HW1 6828   1.302   5.149   2.290
 1867SOL    HW2 6829   1.157   5.074   2.282
 1868SOL     OW 6830   1.272   5.169   3.004
 1868SOL    HW1 6831   1.319   5.182   3.091
 1868SOL    HW2 6832   1.206   5.095   3.013
 1869SOL     OW 6833   1.582   4.363   2.334
 1869SOL    HW1 6834   1.551   4.424   2.407
 1869SOL    HW2 6835   1.632   4.415   2.265
 1870SOL     OW 6836   0.354   5.234   3.191
 1870SOL    HW1 6837   0.333   5.190   3.104
 1870SOL    HW2 6838   0.451   5.260   3.194
 1871SOL     OW 6839   0.402   4.475   3.460
 1871SOL    HW1 6840   0.470   4.530   3.413
 1871SOL    HW2 6841   0.442   4.387   3.487
 1872SOL     OW 6842   1.587   4.503   3.532
 1872SOL    HW1 6843   1.495   4.541   3.527
 1872SOL    HW2 6844   1.647   4.550   3.467
 1873SOL     OW 6845   1.013   3.829   3.632
 1873SOL    HW1 6846   1.019   3.914   3.580
 1873SOL    HW2 6847   1.045   3.753   3.575
 1874SOL     OW 6848   0.504   3.774   3.602
 1874SOL    HW1 6849   0.462   3.717   3.532
 1874SOL    HW2 6850   0.438   3.843   3.634
 1875SOL     OW 6851   0.573   4.594   2.891
 1875SOL    HW1 6852   0.617   4.683   2.882
 1875SOL    HW2 6853   0.510   4.594   2.968
 1876SOL     OW 6854   1.360   4.586   2.907
 1876SOL    HW1 6855   1.285   4.586   2.841
 1876SOL    HW2 6856   1.397   4.494   2.916
 1877SOL     OW 6857   1.209   4.249   2.137
 1877SOL    HW1 6858   1.222   4.165   2.191
 1877SOL    HW2 6859   1.180   4.323   2.197
 1878SOL     OW 6860   0.307   3.937   3.093
 1878SOL    HW1 6861   0.284   3.974   3.183
 1878SOL    HW2 6862   0.277   3.842   3.087
 1879SOL     OW 6863   0.037   5.034   3.144
 1879SOL    HW1 6864   0.090   4.985   3.212
 1879SOL    HW2 6865   0.059   5.132   3.149
 1880SOL     OW 6866   0.732   4.358   2.926
 1880SOL    HW1 6867   0.791   4.332   2.850
 1880SOL    HW2 6868   0.704   4.454   2.915
 1881SOL     OW 6869   1.728   4.659   3.716
 1881SOL    HW1 6870   1.682   4.652   3.627
 1881SOL    HW2 6871   1.666   4.703   3.782
 1882SOL     OW 6872   0.307   3.787   2.480
 1882SOL    HW1 6873   0.296   3.881   2.513
 1882SOL    HW2 6874   0.302   3.724   2.557
 1883SOL     OW 6875   1.622   4.091   2.236
 1883SOL    HW1 6876   1.624   4.015   2.300
 1883SOL    HW2 6877   1.574   4.168   2.276
 1884SOL     OW 6878   1.023   4.490   2.828
 1884SOL    HW1 6879   1.038   4.511   2.924
 1884SOL    HW2 6880   0.993   4.395   2.819
 1885SOL     OW 6881   0.980   5.297   3.562
 1885SOL    HW1 6882   0.960   5.341   3.474
 1885SOL    HW2 6883   1.019   5.206   3.546
 1886SOL     OW 6884   1.859   5.242   3.467
 1886SOL    HW1 6885   1.873   5.269   3.372
 1886SOL    HW2 6886   1.942   5.264   3.520
 1887SOL     OW 6887   0.350   4.622   3.666
 1887SOL    HW1 6888   0.426   4.666   3.714
 1887SOL    HW2 6889   0.385   4.575   3.584
 1888SOL     OW 6890   1.540   3.998   1.987
 1888SOL    HW1 6891   1.479   3.923   2.010
 1888SOL    HW2 6892   1.562   4.050   2.070
 1889SOL     OW 6893   1.303   4.562   1.904
 1889SOL    HW1 6894   1.337   4.469   1.919
 1889SOL    HW2 6895   1.321   4.589   1.809
 1890SOL     OW 6896   1.068   5.057   2.711
 1890SOL    HW1 6897   1.075   4.973   2.656
 1890SOL    HW2 6898   1.130   5.126   2.675
 1891SOL     OW 6899   0.319   4.534   2.811
 1891SOL    HW1 6900   0.412   4.570   2.816
 1891SOL    HW2 6901   0.313   4.449   2.863
 1892SOL     OW 6902   0.339   4.233   2.868
 1892SOL    HW1 6903   0.287   4.150   2.851
 1892SOL    HW2 6904   0.416   4.238   2.804
 1893SOL     OW 6905   1.138   4.104   3.540
 1893SOL    HW1 6906   1.093   4.167   3.604
 1893SOL    HW2 6907   1.231   4.135   3.523
 1894SOL     OW 6908   1.160   3.931   3.339
 1894SOL    HW1 6909   1.160   3.995   3.416
 1894SOL    HW2 6910   1.188   3.979   3.256
 1895SOL     OW 6911   0.008   5.050   2.062
 1895SOL    HW1 6912  -0.085   5.071   2.031
 1895SOL    HW2 6913   0.018   4.951   2.075
 1896SOL     OW 6914   0.088   5.525   2.789
 1896SOL    HW1 6915   0.046   5.439   2.762
 1896SOL    HW2 6916   0.182   5.528   2.755
 1897SOL     OW 6917   0.504   5.292   2.772
 1897SOL    HW1 6918   0.570   5.366   2.781
 1897SOL    HW2 6919   0.548   5.213   2.730
 1898SOL     OW 6920   1.002   4.520   3.100
 1898SOL    HW1 6921   1.043   4.488   3.186
 1898SOL    HW2 6922   0.906   4.493   3.097
 1899SOL     OW 6923   0.040   4.268   2.976
 1899SOL    HW1 6924   0.125   4.235   2.935
 1899SOL    HW2 6925   0.053   4.283   3.074
 1900SOL     OW 6926   1.369   4.674   3.522
 1900SOL    HW1 6927   1.408   4.763   3.542
 1900SOL    HW2 6928   1.379   4.654   3.425
 1901SOL     OW 6929   0.815   4.296   2.187
 1901SOL    HW1 6930   0.822   4.207   2.141
 1901SOL    HW2 6931   0.721   4.330   2.179
 1902SOL     OW 6932   1.657   4.328   3.068
 1902SOL    HW1 6933   1.619   4.259   3.130
 1902SOL    HW2 6934   1.739   4.292   3.024
 1903SOL     OW 6935   0.252   5.288   3.606
 1903SOL    HW1 6936   0.222   5.345   3.682
 1903SOL    HW2 6937   0.245   5.191   3.632
 1904SOL     OW 6938   0.671   4.188   3.131
 1904SOL    HW1 6939   0.637   4.099   3.101
 1904SOL    HW2 6940   0.697   4.242   3.051
 1905SOL     OW 6941   0.473   4.224   2.053
 1905SOL    HW1 6942   0.534   4.304   2.057
 1905SOL    HW2 6943   0.378   4.255   2.060
 1906SOL     OW 6944   0.159   4.861   3.328
 1906SOL    HW1 6945   0.181   4.800   3.404
 1906SOL    HW2 6946   0.169   4.812   3.242
 1907SOL     OW 6947   1.347   4.783   3.096
 1907SOL    HW1 6948   1.371   4.720   3.022
 1907SOL    HW2 6949   1.257   4.823   3.078
 1908SOL     OW 6950   1.302   4.579   2.171
 1908SOL    HW1 6951   1.216   4.548   2.213
 1908SOL    HW2 6952   1.298   4.565   2.072
 1909SOL     OW 6953   1.759   5.471   3.016
 1909SOL    HW1 6954   1.820   5.501   2.943
 1909SOL    HW2 6955   1.721   5.382   2.994
 1910SOL     OW 6956   1.252   5.455   2.990
 1910SOL    HW1 6957   1.336   5.460   2.936
 1910SOL    HW2 6958   1.229   5.359   3.008
 1911SOL     OW 6959   0.083   4.982   2.884
 1911SOL    HW1 6960   0.078   4.981   2.984
 1911SOL    HW2 6961   0.000   4.941   2.846
 1912SOL     OW 6962   0.688   5.386   3.578
 1912SOL    HW1 6963   0.632   5.467   3.587
 1912SOL    HW2 6964   0.740   5.390   3.492
 1913SOL     OW 6965   1.726   3.859   2.385
 1913SOL    HW1 6966   1.799   3.842   2.318
 1913SOL    HW2 6967   1.695   3.772   2.423
 1914SOL     OW 6968   1.388   5.297   2.339
 1914SOL    HW1 6969   1.455   5.309   2.265
 1914SOL    HW2 6970   1.348   5.386   2.362
 1915SOL     OW 6971   0.130   5.518   3.713
 1915SOL    HW1 6972   0.089   5.444   3.766
 1915SOL    HW2 6973   0.194   5.569   3.771
 1916SOL     OW 6974   1.280   4.651   2.534
 1916SOL    HW1 6975   1.340   4.570   2.536
 1916SOL    HW2 6976   1.320   4.720   2.474
 1917SOL     OW 6977   0.830   4.997   3.284
 1917SOL    HW1 6978   0.825   5.030   3.379
 1917SOL    HW2 6979   0.744   5.016   3.238
 1918SOL     OW 6980   0.672   5.340   2.016
 1918SOL    HW1 6981   0.681   5.350   1.917
 1918SOL    HW2 6982   0.632   5.251   2.037
 1919SOL     OW 6983   0.263   4.050   2.582
 1919SOL    HW1 6984   0.184   4.101   2.548
 1919SOL    HW2 6985   0.254   4.035   2.680
 1920SOL     OW 6986   1.194   5.336   1.893
 1920SOL    HW1 6987   1.200   5.243   1.930
 1920SOL    HW2 6988   1.135   5.336   1.813
 1921SOL     OW 6989   0.822   4.726   3.234
 1921SOL    HW1 6990   0.862   4.725   3.142
 1921SOL    HW2 6991   0.832   4.818   3.274
 1922SOL     OW 6992   0.916   4.634   2.153
 1922SOL    HW1 6993   0.979   4.672   2.085
 1922SOL    HW2 6994   0.956   4.551   2.192
 1923SOL     OW 6995   1.504   5.331   1.906
 1923SOL    HW1 6996   1.412   5.368   1.913
 1923SOL    HW2 6997   1.542   5.351   1.816
 1924SOL     OW 6998   0.372   5.012   3.352
 1924SOL    HW1 6999   0.359   5.105   3.318
 1924SOL    HW2 7000   0.288   4.960   3.339
 1925SOL     OW 7001   1.614   5.016   3.151
 1925SOL    HW1 7002   1.674   5.019   3.231
 1925SOL    HW2 7003   1.539   5.080   3.164
 1926SOL     OW 7004   1.039   4.822   2.558
 1926SOL    HW1 7005   0.969   4.775   2.612
 1926SOL    HW2 7006   1.098   4.754   2.515
 1927SOL     OW 7007   1.014   3.960   2.833
 1927SOL    HW1 7008   1.006   3.924   2.740
 1927SOL    HW2 7009   1.012   3.884   2.898
 1928SOL     OW 7010   0.255   5.072   2.152
 1928SOL    HW1 7011   0.159   5.073   2.125
 1928SOL    HW2 7012   0.267   5.125   2.236
 1929SOL     OW 7013   0.105   4.737   3.588
 1929SOL    HW1 7014   0.028   4.704   3.642
 1929SOL    HW2 7015   0.190   4.707   3.630
 1930SOL     OW 7016   0.672   3.927   3.351
 1930SOL    HW1 7017   0.762   3.911   3.311
 1930SOL    HW2 7018   0.680   3.932   3.450
 1931SOL     OW 7019   0.075   4.069   1.895
 1931SOL    HW1 7020  -0.017   4.041   1.866
 1931SOL    HW2 7021   0.106   4.146   1.839
 1932SOL     OW 7022   1.440   4.580   3.260
 1932SOL    HW1 7023   1.383   4.632   3.197
 1932SOL    HW2 7024   1.536   4.592   3.236
 1933SOL     OW 7025   0.072   3.890   2.180
 1933SOL    HW1 7026   0.055   3.973   2.126
 1933SOL    HW2 7027   0.162   3.853   2.158
 1934SOL     OW 7028   1.183   5.059   1.981
 1934SOL    HW1 7029   1.084   5.048   1.983
 1934SOL    HW2 7030   1.217   5.074   2.074
 1935SOL     OW 7031   0.613   4.566   3.293
 1935SOL    HW1 7032   0.669   4.647   3.276
 1935SOL    HW2 7033   0.672   4.486   3.296
 1936SOL     OW 7034   1.493   5.491   2.821
 1936SOL    HW1 7035   1.526   5.555   2.752
 1936SOL    HW2 7036   1.559   5.485   2.896
 1937SOL     OW 7037   0.716   4.289   3.570
 1937SOL    HW1 7038   0.735   4.354   3.644
 1937SOL    HW2 7039   0.776   4.209   3.579
 1938SOL     OW 7040   1.450   4.944   3.495
 1938SOL    HW1 7041   1.441   4.934   3.594
 1938SOL    HW2 7042   1.546   4.937   3.469
 1939SOL     OW 7043   1.674   4.607   3.116
 1939SOL    HW1 7044   1.647   4.518   3.079
 1939SOL    HW2 7045   1.675   4.675   3.043
 1940SOL     OW 7046   1.225   4.049   2.311
 1940SOL    HW1 7047   1.290   3.975   2.300
 1940SOL    HW2 7048   1.245   4.099   2.395
 1941SOL     OW 7049   0.594   4.469   2.514
 1941SOL    HW1 7050   0.644   4.554   2.495
 1941SOL    HW2 7051   0.506   4.471   2.466
 1942SOL     OW 7052   1.777   4.066   3.504
 1942SOL    HW1 7053   1.760   4.097   3.410
 1942SOL    HW2 7054   1.693   4.029   3.542
 1943SOL     OW 7055   1.730   4.658   3.379
 1943SOL    HW1 7056   1.768   4.749   3.394
 1943SOL    HW2 7057   1.722   4.641   3.280
 1944SOL     OW 7058   0.859   5.098   1.878
 1944SOL    HW1 7059   0.813   5.113   1.966
 1944SOL    HW2 7060   0.903   5.183   1.848
 1945SOL     OW 7061   0.859   4.680   2.723
 1945SOL    HW1 7062   0.913   4.611   2.771
 1945SOL    HW2 7063   0.827   4.749   2.789
 1946SOL     OW 7064   1.083   4.708   1.949
 1946SOL    HW1 7065   1.060   4.761   1.867
 1946SOL    HW2 7066   1.164   4.652   1.930
 1947SOL     OW 7067   1.861   5.293   2.713
 1947SOL    HW1 7068   1.790   5.281   2.643
 1947SOL    HW2 7069   1.862   5.214   2.773
 1948SOL     OW 7070   0.221   5.038   3.706
 1948SOL    HW1 7071   0.156   4.965   3.685
 1948SOL    HW2 7072   0.225   5.052   3.804
 1949SOL     OW 7073   0.079   4.964   2.515
 1949SOL    HW1 7074   0.078   4.917   2.603
 1949SOL    HW2 7075   0.161   4.936   2.464
 1950SOL     OW 7076   0.672   5.115   3.486
 1950SOL    HW1 7077   0.594   5.065   3.524
 1950SOL    HW2 7078   0.669   5.210   3.517
 1951SOL     OW 7079   0.428   4.148   2.382
 1951SOL    HW1 7080   0.458   4.076   2.320
 1951SOL    HW2 7081   0.389   4.108   2.465
 1952SOL     OW 7082   1.705   5.211   2.966
 1952SOL    HW1 7083   1.612   5.186   2.939
 1952SOL    HW2 7084   1.731   5.161   3.048
 1953SOL     OW 7085   0.317   4.271   3.142
 1953SOL    HW1 7086   0.355   4.212   3.214
 1953SOL    HW2 7087   0.357   4.245   3.054
 1954SOL     OW 7088   0.812   5.310   2.549
 1954SOL    HW1 7089   0.844   5.320   2.455
 1954SOL    HW2 7090   0.733   5.248   2.551
 1955SOL     OW 7091   1.424   3.938   2.974
 1955SOL    HW1 7092   1.476   3.873   3.029
 1955SOL    HW2 7093   1.375   4.001   3.035
 1956SOL     OW 7094   1.001   3.758   3.016
 1956SOL    HW1 7095   0.938   3.686   2.985
 1956SOL    HW2 7096   1.094   3.722   3.016
 1957SOL     OW 7097   0.770   5.054   2.163
 1957SOL    HW1 7098   0.724   4.967   2.180
 1957SOL    HW2 7099   0.861   5.051   2.204
 1958SOL     OW 7100   0.618   5.291   3.146
 1958SOL    HW1 7101   0.613   5.373   3.203
 1958SOL    HW2 7102   0.707   5.288   3.101
 1959SOL     OW 7103   1.352   3.776   2.030
 1959SOL    HW1 7104   1.387   3.735   1.946
 1959SOL    HW2 7105   1.262   3.738   2.050
 1960SOL     OW 7106   1.300   4.177   2.553
 1960SOL    HW1 7107   1.241   4.257   2.557
 1960SOL    HW2 7108   1.315   4.142   2.646
 1961SOL     OW 7109   1.593   3.945   2.744
 1961SOL    HW1 7110   1.509   3.944   2.798
 1961SOL    HW2 7111   1.595   4.028   2.688
 1962SOL     OW 7112   0.039   4.801   2.162
 1962SOL    HW1 7113   0.138   4.790   2.153
 1962SOL    HW2 7114  -0.001   4.715   2.194
 1963SOL     OW 7115   0.230   4.352   3.837
 1963SOL    HW1 7116   0.137   4.350   3.874
 1963SOL    HW2 7117   0.231   4.313   3.745
 1964SOL     OW 7118   0.225   3.999   4.720
 1964SOL    HW1 7119   0.260   3.982   4.812
 1964SOL    HW2 7120   0.137   3.954   4.708
 1965SOL     OW 7121   0.019   4.092   4.371
 1965SOL    HW1 7122  -0.063   4.135   4.410
 1965SOL    HW2 7123  -0.009   4.019   4.308
 1966SOL     OW 7124   0.569   4.999   4.889
 1966SOL    HW1 7125   0.476   4.992   4.852
 1966SOL    HW2 7126   0.580   5.088   4.933
 1967SOL     OW 7127   1.555   5.235   4.427
 1967SOL    HW1 7128   1.498   5.219   4.508
 1967SOL    HW2 7129   1.496   5.245   4.347
 1968SOL     OW 7130   1.135   4.427   4.441
 1968SOL    HW1 7131   1.192   4.505   4.416
 1968SOL    HW2 7132   1.075   4.453   4.517
 1969SOL     OW 7133   1.755   4.331   3.955
 1969SOL    HW1 7134   1.743   4.318   3.856
 1969SOL    HW2 7135   1.725   4.250   4.004
 1970SOL     OW 7136   0.768   4.868   4.747
 1970SOL    HW1 7137   0.690   4.885   4.807
 1970SOL    HW2 7138   0.802   4.955   4.711
 1971SOL     OW 7139   0.850   4.522   5.547
 1971SOL    HW1 7140   0.846   4.598   5.612
 1971SOL    HW2 7141   0.872   4.558   5.456
 1972SOL     OW 7142   0.685   4.736   4.389
 1972SOL    HW1 7143   0.754   4.720   4.459
 1972SOL    HW2 7144   0.612   4.793   4.427
 1973SOL     OW 7145   0.335   5.159   4.785
 1973SOL    HW1 7146   0.257   5.128   4.732
 1973SOL    HW2 7147   0.393   5.217   4.728
 1974SOL     OW 7148   1.460   5.229   5.063
 1974SOL    HW1 7149   1.484   5.323   5.089
 1974SOL    HW2 7150   1.444   5.175   5.145
 1975SOL     OW 7151   0.438   4.116   5.223
 1975SOL    HW1 7152   0.520   4.060   5.232
 1975SOL    HW2 7153   0.357   4.058   5.227
 1976SOL     OW 7154   1.603   4.171   4.461
 1976SOL    HW1 7155   1.529   4.217   4.411
 1976SOL    HW2 7156   1.654   4.239   4.514
 1977SOL     OW 7157   1.127   5.065   5.414
 1977SOL    HW1 7158   1.174   5.065   5.502
 1977SOL    HW2 7159   1.079   4.978   5.403
 1978SOL     OW 7160   0.230   5.158   4.262
 1978SOL    HW1 7161   0.204   5.254   4.262
 1978SOL    HW2 7162   0.159   5.104   4.307
 1979SOL     OW 7163   0.240   4.815   4.610
 1979SOL    HW1 7164   0.254   4.731   4.662
 1979SOL    HW2 7165   0.185   4.879   4.665
 1980SOL     OW 7166   0.606   4.688   3.847
 1980SOL    HW1 7167   0.613   4.772   3.793
 1980SOL    HW2 7168   0.652   4.701   3.935
 1981SOL     OW 7169   1.594   3.838   5.204
 1981SOL    HW1 7170   1.576   3.905   5.132
 1981SOL    HW2 7171   1.591   3.884   5.293
 1982SOL     OW 7172   0.122   4.367   4.287
 1982SOL    HW1 7173   0.077   4.279   4.304
 1982SOL    HW2 7174   0.121   4.421   4.371
 1983SOL     OW 7175   0.027   5.320   3.841
 1983SOL    HW1 7176   0.008   5.224   3.862
 1983SOL    HW2 7177  -0.006   5.378   3.916
 1984SOL     OW 7178   1.689   4.646   4.336
 1984SOL    HW1 7179   1.784   4.617   4.344
 1984SOL    HW2 7180   1.681   4.711   4.261
 1985SOL     OW 7181   1.641   4.832   4.156
 1985SOL    HW1 7182   1.727   4.834   4.104
 1985SOL    HW2 7183   1.655   4.879   4.244
 1986SOL     OW 7184   0.113   4.461   5.321
 1986SOL    HW1 7185   0.201   4.448   5.366
 1986SOL    HW2 7186   0.100   4.558   5.299
 1987SOL     OW 7187   0.613   5.089   4.450
 1987SOL    HW1 7188   0.564   5.002   4.459
 1987SOL    HW2 7189   0.590   5.132   4.363
 1988SOL     OW 7190   1.293   4.952   5.147
 1988SOL    HW1 7191   1.330   4.879   5.089
 1988SOL    HW2 7192   1.345   4.957   5.232
 1989SOL     OW 7193   0.809   3.728   4.226
 1989SOL    HW1 7194   0.849   3.819   4.217
 1989SOL    HW2 7195   0.709   3.736   4.232
 1990SOL     OW 7196   0.197   4.700   4.988
 1990SOL    HW1 7197   0.286   4.655   4.974
 1990SOL    HW2 7198   0.124   4.635   4.969
 1991SOL     OW 7199   1.525   4.723   3.914
 1991SOL    HW1 7200   1.462   4.647   3.927
 1991SOL    HW2 7201   1.573   4.741   4.000
 1992SOL     OW 7202   1.187   5.516   5.340
 1992SOL    HW1 7203   1.211   5.576   5.264
 1992SOL    HW2 7204   1.194   5.421   5.310
 1993SOL     OW 7205   0.317   3.975   5.525
 1993SOL    HW1 7206   0.388   4.046   5.531
 1993SOL    HW2 7207   0.229   4.014   5.553
 1994SOL     OW 7208   1.466   5.141   4.677
 1994SOL    HW1 7209   1.407   5.147   4.757
 1994SOL    HW2 7210   1.451   5.053   4.631
 1995SOL     OW 7211   0.598   4.453   3.994
 1995SOL    HW1 7212   0.622   4.522   3.926
 1995SOL    HW2 7213   0.520   4.486   4.048
 1996SOL     OW 7214   1.281   4.069   4.668
 1996SOL    HW1 7215   1.195   4.019   4.655
 1996SOL    HW2 7216   1.343   4.015   4.724
 1997SOL     OW 7217   1.576   5.386   4.031
 1997SOL    HW1 7218   1.665   5.432   4.034
 1997SOL    HW2 7219   1.555   5.362   3.936
 1998SOL     OW 7220   0.807   4.329   5.189
 1998SOL    HW1 7221   0.760   4.326   5.278
 1998SOL    HW2 7222   0.756   4.274   5.123
 1999SOL     OW 7223   1.394   4.193   5.398
 1999SOL    HW1 7224   1.374   4.236   5.486
 1999SOL    HW2 7225   1.472   4.131   5.407
 2000SOL     OW 7226   0.973   4.614   5.296
 2000SOL    HW1 7227   1.019   4.530   5.267
 2000SOL    HW2 7228   0.917   4.648   5.221
 2001SOL     OW 7229   0.991   4.134   4.966
 2001SOL    HW1 7230   0.914   4.168   5.020
 2001SOL    HW2 7231   0.957   4.083   4.887
 2002SOL     OW 7232   1.041   4.425   4.153
 2002SOL    HW1 7233   1.067   4.421   4.249
 2002SOL    HW2 7234   0.956   4.374   4.139
 2003SOL     OW 7235   0.076   4.535   4.513
 2003SOL    HW1 7236   0.175   4.523   4.522
 2003SOL    HW2 7237   0.052   4.630   4.534
 2004SOL     OW 7238   0.130   5.545   5.295
 2004SOL    HW1 7239   0.120   5.530   5.394
 2004SOL    HW2 7240   0.044   5.581   5.259
 2005SOL     OW 7241   0.865   4.072   3.919
 2005SOL    HW1 7242   0.924   4.135   3.870
 2005SOL    HW2 7243   0.884   3.978   3.890
 2006SOL     OW 7244   1.719   4.309   5.555
 2006SOL    HW1 7245   1.693   4.398   5.519
 2006SOL    HW2 7246   1.717   4.241   5.482
 2007SOL     OW 7247   1.362   4.868   4.269
 2007SOL    HW1 7248   1.445   4.839   4.221
 2007SOL    HW2 7249   1.313   4.935   4.213
 2008SOL     OW 7250   0.550   3.920   4.609
 2008SOL    HW1 7251   0.545   3.915   4.709
 2008SOL    HW2 7252   0.552   4.016   4.580
 2009SOL     OW 7253   1.008   5.180   4.201
 2009SOL    HW1 7254   0.962   5.252   4.149
 2009SOL    HW2 7255   1.004   5.200   4.299
 2010SOL     OW 7256   0.351   5.525   4.577
 2010SOL    HW1 7257   0.401   5.439   4.583
 2010SOL    HW2 7258   0.416   5.602   4.574
 2011SOL     OW 7259   1.795   4.790   4.597
 2011SOL    HW1 7260   1.733   4.775   4.521
 2011SOL    HW2 7261   1.743   4.801   4.682
 2012SOL     OW 7262   1.227   5.274   5.230
 2012SOL    HW1 7263   1.233   5.197   5.294
 2012SOL    HW2 7264   1.175   5.248   5.150
 2013SOL     OW 7265   0.321   4.667   3.966
 2013SOL    HW1 7266   0.403   4.706   3.924
 2013SOL    HW2 7267   0.294   4.585   3.917
 2014SOL     OW 7268   1.458   4.459   4.452
 2014SOL    HW1 7269   1.453   4.394   4.527
 2014SOL    HW2 7270   1.538   4.518   4.465
 2015SOL     OW 7271   0.461   4.990   5.451
 2015SOL    HW1 7272   0.411   4.991   5.365
 2015SOL    HW2 7273   0.398   4.972   5.527
 2016SOL     OW 7274   1.111   5.500   3.961
 2016SOL    HW1 7275   1.051   5.438   4.011
 2016SOL    HW2 7276   1.142   5.456   3.876
 2017SOL     OW 7277   0.202   4.009   5.222
 2017SOL    HW1 7278   0.122   4.069   5.209
 2017SOL    HW2 7279   0.192   3.960   5.308
 2018SOL     OW 7280   1.632   5.101   3.805
 2018SOL    HW1 7281   1.600   5.195   3.795
 2018SOL    HW2 7282   1.556   5.038   3.793
 2019SOL     OW 7283   1.400   3.831   4.150
 2019SOL    HW1 7284   1.376   3.794   4.060
 2019SOL    HW2 7285   1.499   3.847   4.154
 2020SOL     OW 7286   0.382   4.424   4.204
 2020SOL    HW1 7287   0.427   4.334   4.201
 2020SOL    HW2 7288   0.288   4.413   4.237
 2021SOL     OW 7289   1.547   3.946   5.453
 2021SOL    HW1 7290   1.542   3.983   5.545
 2021SOL    HW2 7291   1.475   3.877   5.441
 2022SOL     OW 7292   0.614   3.846   3.841
 2022SOL    HW1 7293   0.712   3.824   3.848
 2022SOL    HW2 7294   0.583   3.829   3.748
 2023SOL     OW 7295   0.781   3.988   5.473
 2023SOL    HW1 7296   0.848   3.927   5.516
 2023SOL    HW2 7297   0.708   4.007   5.538
 2024SOL     OW 7298   0.888   5.238   4.919
 2024SOL    HW1 7299   0.865   5.213   4.825
 2024SOL    HW2 7300   0.949   5.169   4.958
 2025SOL     OW 7301   1.351   4.314   5.157
 2025SOL    HW1 7302   1.379   4.271   5.242
 2025SOL    HW2 7303   1.376   4.410   5.158
 2026SOL     OW 7304   0.803   5.126   4.648
 2026SOL    HW1 7305   0.893   5.140   4.606
 2026SOL    HW2 7306   0.732   5.128   4.577
 2027SOL     OW 7307   0.922   4.227   4.623
 2027SOL    HW1 7308   0.897   4.218   4.527
 2027SOL    HW2 7309   0.970   4.145   4.654
 2028SOL     OW 7310   0.539   3.788   4.236
 2028SOL    HW1 7311   0.458   3.789   4.294
 2028SOL    HW2 7312   0.542   3.871   4.181
 2029SOL     OW 7313   1.434   4.912   3.765
 2029SOL    HW1 7314   1.466   4.836   3.822
 2029SOL    HW2 7315   1.342   4.939   3.795
 2030SOL     OW 7316   0.297   3.759   3.895
 2030SOL    HW1 7317   0.346   3.843   3.874
 2030SOL    HW2 7318   0.359   3.694   3.940
 2031SOL     OW 7319   0.935   3.960   4.204
 2031SOL    HW1 7320   0.887   4.001   4.126
 2031SOL    HW2 7321   1.034   3.958   4.185
 2032SOL     OW 7322   1.076   4.407   5.188
 2032SOL    HW1 7323   0.996   4.346   5.191
 2032SOL    HW2 7324   1.157   4.354   5.164
 2033SOL     OW 7325   1.227   5.294   4.517
 2033SOL    HW1 7326   1.248   5.368   4.452
 2033SOL    HW2 7327   1.295   5.294   4.590
 2034SOL     OW 7328   0.459   4.876   4.465
 2034SOL    HW1 7329   0.388   4.849   4.530
 2034SOL    HW2 7330   0.433   4.848   4.372
 2035SOL     OW 7331   1.032   4.273   3.740
 2035SOL    HW1 7332   0.991   4.355   3.701
 2035SOL    HW2 7333   1.096   4.299   3.813
 2036SOL     OW 7334   0.078   4.280   5.110
 2036SOL    HW1 7335   0.170   4.279   5.069
 2036SOL    HW2 7336   0.072   4.354   5.177
 2037SOL     OW 7337   0.561   3.946   4.871
 2037SOL    HW1 7338   0.599   3.862   4.908
 2037SOL    HW2 7339   0.473   3.965   4.915
 2038SOL     OW 7340   0.866   4.178   4.366
 2038SOL    HW1 7341   0.834   4.250   4.304
 2038SOL    HW2 7342   0.890   4.097   4.313
 2039SOL     OW 7343   1.017   3.763   4.477
 2039SOL    HW1 7344   0.945   3.768   4.408
 2039SOL    HW2 7345   0.993   3.694   4.546
 2040SOL     OW 7346   1.429   4.897   4.591
 2040SOL    HW1 7347   1.374   4.813   4.584
 2040SOL    HW2 7348   1.455   4.926   4.499
 2041SOL     OW 7349   1.466   4.314   4.716
 2041SOL    HW1 7350   1.436   4.219   4.723
 2041SOL    HW2 7351   1.539   4.330   4.782
 2042SOL     OW 7352   1.857   4.557   4.101
 2042SOL    HW1 7353   1.899   4.493   4.165
 2042SOL    HW2 7354   1.819   4.506   4.023
 2043SOL     OW 7355   0.488   5.109   3.898
 2043SOL    HW1 7356   0.401   5.094   3.945
 2043SOL    HW2 7357   0.471   5.135   3.803
 2044SOL     OW 7358   1.664   5.004   4.381
 2044SOL    HW1 7359   1.763   5.012   4.395
 2044SOL    HW2 7360   1.619   5.088   4.412
 2045SOL     OW 7361   1.390   4.299   3.802
 2045SOL    HW1 7362   1.336   4.278   3.883
 2045SOL    HW2 7363   1.481   4.258   3.811
 2046SOL     OW 7364   0.527   3.980   4.052
 2046SOL    HW1 7365   0.554   3.921   3.977
 2046SOL    HW2 7366   0.527   4.075   4.021
 2047SOL     OW 7367   1.754   4.947   5.312
 2047SOL    HW1 7368   1.845   4.908   5.299
 2047SOL    HW2 7369   1.762   5.043   5.336
 2048SOL     OW 7370   1.064   5.071   5.064
 2048SOL    HW1 7371   0.984   5.048   5.119
 2048SOL    HW2 7372   1.147   5.045   5.113
 2049SOL     OW 7373   1.592   5.353   5.349
 2049SOL    HW1 7374   1.619   5.387   5.259
 2049SOL    HW2 7375   1.671   5.315   5.395
 2050SOL     OW 7376   1.111   4.919   4.824
 2050SOL    HW1 7377   1.071   4.963   4.905
 2050SOL    HW2 7378   1.070   4.956   4.741
 2051SOL     OW 7379   1.638   4.823   4.803
 2051SOL    HW1 7380   1.643   4.904   4.862
 2051SOL    HW2 7381   1.552   4.825   4.752
 2052SOL     OW 7382   0.915   3.813   5.126
 2052SOL    HW1 7383   0.940   3.793   5.031
 2052SOL    HW2 7384   0.987   3.869   5.168
 2053SOL     OW 7385   0.980   4.840   5.443
 2053SOL    HW1 7386   0.881   4.846   5.453
 2053SOL    HW2 7387   1.003   4.760   5.387
 2054SOL     OW 7388   0.705   4.774   4.092
 2054SOL    HW1 7389   0.691   4.781   4.191
 2054SOL    HW2 7390   0.789   4.723   4.074
 2055SOL     OW 7391   0.410   4.537   4.975
 2055SOL    HW1 7392   0.496   4.549   5.025
 2055SOL    HW2 7393   0.368   4.450   5.002
 2056SOL     OW 7394   1.274   4.110   4.986
 2056SOL    HW1 7395   1.295   4.184   5.050
 2056SOL    HW2 7396   1.185   4.127   4.943
 2057SOL     OW 7397   0.064   5.288   5.055
 2057SOL    HW1 7398   0.018   5.370   5.021
 2057SOL    HW2 7399   0.162   5.307   5.064
 2058SOL     OW 7400   0.367   4.824   4.225
 2058SOL    HW1 7401   0.360   4.907   4.169
 2058SOL    HW2 7402   0.371   4.744   4.165
 2059SOL     OW 7403   0.566   4.261   4.589
 2059SOL    HW1 7404   0.578   4.327   4.515
 2059SOL    HW2 7405   0.612   4.295   4.672
 2060SOL     OW 7406   1.252   5.072   4.112
 2060SOL    HW1 7407   1.302   5.149   4.152
 2060SOL    HW2 7408   1.157   5.074   4.144
 2061SOL     OW 7409   1.272   5.169   4.866
 2061SOL    HW1 7410   1.319   5.182   4.953
 2061SOL    HW2 7411   1.206   5.095   4.875
 2062SOL     OW 7412   1.582   4.363   4.196
 2062SOL    HW1 7413   1.551   4.424   4.269
 2062SOL    HW2 7414   1.632   4.415   4.127
 2063SOL     OW 7415   0.354   5.234   5.053
 2063SOL    HW1 7416   0.333   5.190   4.966
 2063SOL    HW2 7417   0.451   5.260   5.056
 2064SOL     OW 7418   0.402   4.475   5.322
 2064SOL    HW1 7419   0.470   4.530   5.275
 2064SOL    HW2 7420   0.442   4.387   5.349
 2065SOL     OW 7421   1.587   4.503   5.394
 2065SOL    HW1 7422   1.495   4.541   5.389
 2065SOL    HW2 7423   1.647   4.550   5.329
 2066SOL     OW 7424   1.013   3.829   5.494
 2066SOL    HW1 7425   1.019   3.914   5.442
 2066SOL    HW2 7426   1.045   3.753   5.437
 2067SOL     OW 7427   0.504   3.774   5.464
 2067SOL    HW1 7428   0.462   3.717   5.394
 2067SOL    HW2 7429   0.438   3.843   5.496
 2068SOL     OW 7430   0.573   4.594   4.753
 2068SOL    HW1 7431   0.617   4.683   4.744
 2068SOL    HW2 7432   0.510   4.594   4.830
 2069SOL     OW 7433   1.360   4.586   4.769
 2069SOL    HW1 7434   1.285   4.586   4.703
 2069SOL    HW2 7435   1.397   4.494   4.778
 2070SOL     OW 7436   1.209   4.249   3.999
 2070SOL    HW1 7437   1.222   4.165   4.053
 2070SOL    HW2 7438   1.180   4.323   4.059
 2071SOL     OW 7439   0.307   3.937   4.955
 2071SOL    HW1 7440   0.284   3.974   5.045
 2071SOL    HW2 7441   0.277   3.842   4.949
 2072SOL     OW 7442   0.037   5.034   5.006
 2072SOL    HW1 7443   0.090   4.985   5.074
 2072SOL    HW2 7444   0.059   5.132   5.011
 2073SOL     OW 7445   0.732   4.358   4.788
 2073SOL    HW1 7446   0.791   4.332   4.712
 2073SOL    HW2 7447   0.704   4.454   4.777
 2074SOL     OW 7448   1.728   4.659   5.578
 2074SOL    HW1 7449   1.682   4.652   5.489
 2074SOL    HW2 7450   1.666   4.703   5.644
 2075SOL     OW 7451   0.307   3.787   4.342
 2075SOL    HW1 7452   0.296   3.881   4.375
 2075SOL    HW2 7453   0.302   3.724   4.419
 2076SOL     OW 7454   1.622   4.091   4.098
 2076SOL    HW1 7455   1.624   4.015   4.162
 2076SOL    HW2 7456   1.574   4.168   4.138
 2077SOL     OW 7457   1.023   4.490   4.690
 2077SOL    HW1 7458   1.038   4.511   4.786
 2077SOL    HW2 7459   0.993   4.395   4.681
 2078SOL     OW 7460   0.980   5.297   5.424
 2078SOL    HW1 7461   0.960   5.341   5.336
 2078SOL    HW2 7462   1.019   5.206   5.408
 2079SOL     OW 7463   1.859   5.242   5.329
 2079SOL    HW1 7464   1.873   5.269   5.234
 2079SOL    HW2 7465   1.942   5.264   5.382
 2080SOL     OW 7466   0.350   4.622   5.528
 2080SOL    HW1 7467   0.426   4.666   5.576
 2080SOL    HW2 7468   0.385   4.575   5.446
 2081SOL     OW 7469   1.540   3.998   3.849
 2081SOL    HW1 7470   1.479   3.923   3.872
 2081SOL    HW2 7471   1.562   4.050   3.932
 2082SOL     OW 7472   1.303   4.562   3.766
 2082SOL    HW1 7473   1.337   4.469   3.781
 2082SOL    HW2 7474   1.321   4.589   3.671
 2083SOL     OW 7475   1.068   5.057   4.573
 2083SOL    HW1 7476   1.075   4.973   4.518
 2083SOL    HW2 7477   1.130   5.126   4.537
 2084SOL     OW 7478   0.319   4.534   4.673
 2084SOL    HW1 7479   0.412   4.570   4.678
 2084SOL    HW2 7480   0.313   4.449   4.725
 2085SOL     OW 7481   0.339   4.233   4.730
 2085SOL    HW1 7482   0.287   4.150   4.713
 2085SOL    HW2 7483   0.416   4.238   4.666
 2086SOL     OW 7484   1.138   4.104   5.402
 2086SOL    HW1 7485   1.093   4.167   5.466
 2086SOL    HW2 7486   1.231   4.135   5.385
 2087SOL     OW 7487   1.160   3.931   5.201
 2087SOL    HW1 7488   1.160   3.995   5.278
 2087SOL    HW2 7489   1.188   3.979   5.118
 2088SOL     OW 7490   0.008   5.050   3.924
 2088SOL    HW1 7491  -0.085   5.071   3.893
 2088SOL    HW2 7492   0.018   4.951   3.937
 2089SOL     OW 7493   0.088   5.525   4.651
 2089SOL    HW1 7494   0.046   5.439   4.624
 2089SOL    HW2 7495   0.182   5.528   4.617
 2090SOL     OW 7496   0.504   5.292   4.634
 2090SOL    HW1 7497   0.570   5.366   4.643
 2090SOL    HW2 7498   0.548   5.213   4.592
 2091SOL     OW 7499   1.002   4.520   4.962
 2091SOL    HW1 7500   1.043   4.488   5.048
 2091SOL    HW2 7501   0.906   4.493   4.959
 2092SOL     OW 7502   0.040   4.268   4.838
 2092SOL    HW1 7503   0.125   4.235   4.797
 2092SOL    HW2 7504   0.053   4.283   4.936
 2093SOL     OW 7505   0.189   4.244   5.446
 2093SOL    HW1 7506   0.248   4.204   5.376
 2093SOL    HW2 7507   0.131   4.315   5.405
 2094SOL     OW 7508   1.369   4.674   5.384
 2094SOL    HW1 7509   1.408   4.763   5.404
 2094SOL    HW2 7510   1.379   4.654   5.287
 2095SOL     OW 7511   0.815   4.296   4.049
 2095SOL    HW1 7512   0.822   4.207   4.003
 2095SOL    HW2 7513   0.721   4.330   4.041
 2096SOL     OW 7514   1.657   4.328   4.930
 2096SOL    HW1 7515   1.619   4.259   4.992
 2096SOL    HW2 7516   1.739   4.292   4.886
 2097SOL     OW 7517   0.252   5.288   5.468
 2097SOL    HW1 7518   0.222   5.345   5.544
 2097SOL    HW2 7519   0.245   5.191   5.494
 2098SOL     OW 7520   0.671   4.188   4.993
 2098SOL    HW1 7521   0.637   4.099   4.963
 2098SOL    HW2 7522   0.697   4.242   4.913
 2099SOL     OW 7523   0.473   4.224   3.915
 2099SOL    HW1 7524   0.534   4.304   3.919
 2099SOL    HW2 7525   0.378   4.255   3.922
 2100SOL     OW 7526   0.159   4.861   5.190
 2100SOL    HW1 7527   0.181   4.800   5.266
 2100SOL    HW2 7528   0.169   4.812   5.104
 2101SOL     OW 7529   1.347   4.783   4.958
 2101SOL    HW1 7530   1.371   4.720   4.884
 2101SOL    HW2 7531   1.257   4.823   4.940
 2102SOL     OW 7532   1.302   4.579   4.033
 2102SOL    HW1 7533   1.216   4.548   4.075
 2102SOL    HW2 7534   1.298   4.565   3.934
 2103SOL     OW 7535   1.759   5.471   4.878
 2103SOL    HW1 7536   1.820   5.501   4.805
 2103SOL    HW2 7537   1.721   5.382   4.856
 2104SOL     OW 7538   1.252   5.455   4.852
 2104SOL    HW1 7539   1.336   5.460   4.798
 2104SOL    HW2 7540   1.229   5.359   4.870
 2105SOL     OW 7541   0.083   4.982   4.746
 2105SOL    HW1 7542   0.078   4.981   4.846
 2105SOL    HW2 7543   0.000   4.941   4.708
 2106SOL     OW 7544   0.688   5.386   5.440
 2106SOL    HW1 7545   0.632   5.467   5.449
 2106SOL    HW2 7546   0.740   5.390   5.354
 2107SOL     OW 7547   1.726   3.859   4.247
 2107SOL    HW1 7548   1.799   3.842   4.180
 2107SOL    HW2 7549   1.695   3.772   4.285
 2108SOL     OW 7550   1.388   5.297   4.201
 2108SOL    HW1 7551   1.455   5.309   4.127
 2108SOL    HW2 7552   1.348   5.386   4.224
 2109SOL     OW 7553   0.130   5.518   5.575
 2109SOL    HW1 7554   0.089   5.444   5.628
 2109SOL    HW2 7555   0.194   5.569   5.633
 2110SOL     OW 7556   1.280   4.651   4.396
 2110SOL    HW1 7557   1.340   4.570   4.398
 2110SOL    HW2 7558   1.320   4.720   4.336
 2111SOL     OW 7559   0.830   4.997   5.146
 2111SOL    HW1 7560   0.825   5.030   5.241
 2111SOL    HW2 7561   0.744   5.016   5.100
 2112SOL     OW 7562   0.672   5.340   3.878
 2112SOL    HW1 7563   0.681   5.350   3.779
 2112SOL    HW2 7564   0.632   5.251   3.899
 2113SOL     OW 7565   1.841   3.899   4.687
 2113SOL    HW1 7566   1.880   3.814   4.651
 2113SOL    HW2 7567   1.743   3.901   4.668
 2114SOL     OW 7568   0.263   4.050   4.444
 2114SOL    HW1 7569   0.184   4.101   4.410
 2114SOL    HW2 7570   0.254   4.035   4.542
 2115SOL     OW 7571   1.194   5.336   3.755
 2115SOL    HW1 7572   1.200   5.243   3.792
 2115SOL    HW2 7573   1.135   5.336   3.675
 2116SOL     OW 7574   0.822   4.726   5.096
 2116SOL    HW1 7575   0.862   4.725   5.004
 2116SOL    HW2 7576   0.832   4.818   5.136
 2117SOL     OW 7577   0.916   4.634   4.015
 2117SOL    HW1 7578   0.979   4.672   3.947
 2117SOL    HW2 7579   0.956   4.551   4.054
 2118SOL     OW 7580   1.504   5.331   3.768
 2118SOL    HW1 7581   1.412   5.368   3.775
 2118SOL    HW2 7582   1.542   5.351   3.678
 2119SOL     OW 7583   0.372   5.012   5.214
 2119SOL    HW1 7584   0.359   5.105   5.180
 2119SOL    HW2 7585   0.288   4.960   5.201
 2120SOL     OW 7586   1.614   5.016   5.013
 2120SOL    HW1 7587   1.674   5.019   5.093
 2120SOL    HW2 7588   1.539   5.080   5.026
 2121SOL     OW 7589   1.039   4.822   4.420
 2121SOL    HW1 7590   0.969   4.775   4.474
 2121SOL    HW2 7591   1.098   4.754   4.377
 2122SOL     OW 7592   1.014   3.960   4.695
 2122SOL    HW1 7593   1.006   3.924   4.602
 2122SOL    HW2 7594   1.012   3.884   4.760
 2123SOL     OW 7595   0.590   5.211   4.215
 2123SOL    HW1 7596   0.632   5.153   4.145
 2123SOL    HW2 7597   0.546   5.290   4.171
 2124SOL     OW 7598   1.709   4.109   5.105
 2124SOL    HW1 7599   1.782   4.178   5.109
 2124SOL    HW2 7600   1.737   4.034   5.046
 2125SOL     OW 7601   0.255   5.072   4.014
 2125SOL    HW1 7602   0.159   5.073   3.987
 2125SOL    HW2 7603   0.267   5.125   4.098
 2126SOL     OW 7604   0.105   4.737   5.450
 2126SOL    HW1 7605   0.028   4.704   5.504
 2126SOL    HW2 7606   0.190   4.707   5.492
 2127SOL     OW 7607   0.672   3.927   5.213
 2127SOL    HW1 7608   0.762   3.911   5.173
 2127SOL    HW2 7609   0.680   3.932   5.312
 2128SOL     OW 7610   0.075   4.069   3.757
 2128SOL    HW1 7611  -0.017   4.041   3.728
 2128SOL    HW2 7612   0.106   4.146   3.701
 2129SOL     OW 7613   1.440   4.580   5.122
 2129SOL    HW1 7614   1.383   4.632   5.059
 2129SOL    HW2 7615   1.536   4.592   5.098
 2130SOL     OW 7616   0.072   3.890   4.042
 2130SOL    HW1 7617   0.055   3.973   3.988
 2130SOL    HW2 7618   0.162   3.853   4.020
 2131SOL     OW 7619   1.183   5.059   3.843
 2131SOL    HW1 7620   1.084   5.048   3.845
 2131SOL    HW2 7621   1.217   5.074   3.936
 2132SOL     OW 7622   0.613   4.566   5.155
 2132SOL    HW1 7623   0.669   4.647   5.138
 2132SOL    HW2 7624   0.672   4.486   5.158
 2133SOL     OW 7625   1.493   5.491   4.683
 2133SOL    HW1 7626   1.526   5.555   4.614
 2133SOL    HW2 7627   1.559   5.485   4.758
 2134SOL     OW 7628   0.716   4.289   5.432
 2134SOL    HW1 7629   0.735   4.354   5.506
 2134SOL    HW2 7630   0.776   4.209   5.441
 2135SOL     OW 7631   1.450   4.944   5.357
 2135SOL    HW1 7632   1.441   4.934   5.456
 2135SOL    HW2 7633   1.546   4.937   5.331
 2136SOL     OW 7634   1.674   4.607   4.978
 2136SOL    HW1 7635   1.647   4.518   4.941
 2136SOL    HW2 7636   1.675   4.675   4.905
 2137SOL     OW 7637   1.225   4.049   4.173
 2137SOL    HW1 7638   1.290   3.975   4.162
 2137SOL    HW2 7639   1.245   4.099   4.257
 2138SOL     OW 7640   0.594   4.469   4.376
 2138SOL    HW1 7641   0.644   4.554   4.357
 2138SOL    HW2 7642   0.506   4.471   4.328
 2139SOL     OW 7643   1.777   4.066   5.366
 2139SOL    HW1 7644   1.760   4.097   5.272
 2139SOL    HW2 7645   1.693   4.029   5.404
 2140SOL     OW 7646   1.730   4.658   5.241
 2140SOL    HW1 7647   1.768   4.749   5.256
 2140SOL    HW2 7648   1.722   4.641   5.142
 2141SOL     OW 7649   0.859   5.098   3.740
 2141SOL    HW1 7650   0.813   5.113   3.828
 2141SOL    HW2 7651   0.903   5.183   3.710
 2142SOL     OW 7652   0.859   4.680   4.585
 2142SOL    HW1 7653   0.913   4.611   4.633
 2142SOL    HW2 7654   0.827   4.749   4.651
 2143SOL     OW 7655   1.083   4.708   3.811
 2143SOL    HW1 7656   1.060   4.761   3.729
 2143SOL    HW2 7657   1.164   4.652   3.792
 2144SOL     OW 7658   1.861   5.293   4.575
 2144SOL    HW1 7659   1.790   5.281   4.505
 2144SOL    HW2 7660   1.862   5.214   4.635
 2145SOL     OW 7661   0.221   5.038   5.568
 2145SOL    HW1 7662   0.156   4.965   5.547
 2145SOL    HW2 7663   0.225   5.052   5.666
 2146SOL     OW 7664   0.079   4.964   4.377
 2146SOL    HW1 7665   0.078   4.917   4.465
 2146SOL    HW2 7666   0.161   4.936   4.326
 2147SOL     OW 7667   0.672   5.115   5.348
 2147SOL    HW1 7668   0.594   5.065   5.386
 2147SOL    HW2 7669   0.669   5.210   5.379
 2148SOL     OW 7670   1.824   3.916   4.951
 2148SOL    HW1 7671   1.820   3.826   4.995
 2148SOL    HW2 7672   1.827   3.905   4.852
 2149SOL     OW 7673   0.428   4.148   4.244
 2149SOL    HW1 7674   0.458   4.076   4.182
 2149SOL    HW2 7675   0.389   4.108   4.327
 2150SOL     OW 7676   1.705   5.211   4.828
 2150SOL    HW1 7677   1.612   5.186   4.801
 2150SOL    HW2 7678   1.731   5.161   4.910
 2151SOL     OW 7679   0.317   4.271   5.004
 2151SOL    HW1 7680   0.355   4.212   5.076
 2151SOL    HW2 7681   0.357   4.245   4.916
 2152SOL     OW 7682   0.812   5.310   4.411
 2152SOL    HW1 7683   0.844   5.320   4.317
 2152SOL    HW2 7684   0.733   5.248   4.413
 2153SOL     OW 7685   1.424   3.938   4.836
 2153SOL    HW1 7686   1.476   3.873   4.891
 2153SOL    HW2 7687   1.375   4.001   4.897
 2154SOL     OW 7688   1.001   3.758   4.878
 2154SOL    HW1 7689   0.938   3.686   4.847
 2154SOL    HW2 7690   1.094   3.722   4.878
 2155SOL     OW 7691   0.770   5.054   4.025
 2155SOL    HW1 7692   0.724   4.967   4.042
 2155SOL    HW2 7693   0.861   5.051   4.066
 2156SOL     OW 7694   0.618   5.291   5.008
 2156SOL    HW1 7695   0.613   5.373   5.065
 2156SOL    HW2 7696   0.707   5.288   4.963
 2157SOL     OW 7697   1.352   3.776   3.892
 2157SOL    HW1 7698   1.387   3.735   3.808
 2157SOL    HW2 7699   1.262   3.738   3.912
 2158SOL     OW 7700   1.300   4.177   4.415
 2158SOL    HW1 7701   1.241   4.257   4.419
 2158SOL    HW2 7702   1.315   4.142   4.508
 2159SOL     OW 7703   1.593   3.945   4.606
 2159SOL    HW1 7704   1.509   3.944   4.660
 2159SOL    HW2 7705   1.595   4.028   4.550
 2160SOL     OW 7706   0.039   4.801   4.024
 2160SOL    HW1 7707   0.138   4.790   4.015
 2160SOL    HW2 7708  -0.001   4.715   4.056
 2161SOL     OW 7709   0.230   4.352   5.699
 2161SOL    HW1 7710   0.137   4.350   5.736
 2161SOL    HW2 7711   0.231   4.313   5.607
 2162SOL     OW 7712   1.135   4.427   6.303
 2162SOL    HW1 7713   1.192   4.505   6.278
 2162SOL    HW2 7714   1.075   4.453   6.379
 2163SOL     OW 7715   1.755   4.331   5.817
 2163SOL    HW1 7716   1.743   4.318   5.718
 2163SOL    HW2 7717   1.725   4.250   5.866
 2164SOL     OW 7718   1.603   4.171   6.323
 2164SOL    HW1 7719   1.529   4.217   6.273
 2164SOL    HW2 7720   1.654   4.239   6.376
 2165SOL     OW 7721   0.230   5.158   6.124
 2165SOL    HW1 7722   0.204   5.254   6.124
 2165SOL    HW2 7723   0.159   5.104   6.169
 2166SOL     OW 7724   0.606   4.688   5.709
 2166SOL    HW1 7725   0.613   4.772   5.655
 2166SOL    HW2 7726   0.652   4.701   5.797
 2167SOL     OW 7727   0.122   4.367   6.149
 2167SOL    HW1 7728   0.077   4.279   6.166
 2167SOL    HW2 7729   0.121   4.421   6.233
 2168SOL     OW 7730   0.027   5.320   5.703
 2168SOL    HW1 7731   0.008   5.224   5.724
 2168SOL    HW2 7732  -0.006   5.378   5.778
 2169SOL     OW 7733   1.689   4.646   6.198
 2169SOL    HW1 7734   1.784   4.617   6.206
 2169SOL    HW2 7735   1.681   4.711   6.123
 2170SOL     OW 7736   1.641   4.832   6.018
 2170SOL    HW1 7737   1.727   4.834   5.966
 2170SOL    HW2 7738   1.655   4.879   6.106
 2171SOL     OW 7739   0.613   5.089   6.312
 2171SOL    HW1 7740   0.564   5.002   6.321
 2171SOL    HW2 7741   0.590   5.132   6.225
 2172SOL     OW 7742   0.809   3.728   6.088
 2172SOL    HW1 7743   0.849   3.819   6.079
 2172SOL    HW2 7744   0.709   3.736   6.094
 2173SOL     OW 7745   1.525   4.723   5.776
 2173SOL    HW1 7746   1.462   4.647   5.789
 2173SOL    HW2 7747   1.573   4.741   5.862
 2174SOL     OW 7748   0.598   4.453   5.856
 2174SOL    HW1 7749   0.622   4.522   5.788
 2174SOL    HW2 7750   0.520   4.486   5.910
 2175SOL     OW 7751   1.281   4.069   6.530
 2175SOL    HW1 7752   1.195   4.019   6.517
 2175SOL    HW2 7753   1.343   4.015   6.586
 2176SOL     OW 7754   1.576   5.386   5.893
 2176SOL    HW1 7755   1.665   5.432   5.896
 2176SOL    HW2 7756   1.555   5.362   5.798
 2177SOL     OW 7757   1.041   4.425   6.015
 2177SOL    HW1 7758   1.067   4.421   6.111
 2177SOL    HW2 7759   0.956   4.374   6.001
 2178SOL     OW 7760   0.076   4.535   6.375
 2178SOL    HW1 7761   0.175   4.523   6.384
 2178SOL    HW2 7762   0.052   4.630   6.396
 2179SOL     OW 7763   0.865   4.072   5.781
 2179SOL    HW1 7764   0.924   4.135   5.732
 2179SOL    HW2 7765   0.884   3.978   5.752
 2180SOL     OW 7766   1.362   4.868   6.131
 2180SOL    HW1 7767   1.445   4.839   6.083
 2180SOL    HW2 7768   1.313   4.935   6.075
 2181SOL     OW 7769   1.008   5.180   6.063
 2181SOL    HW1 7770   0.962   5.252   6.011
 2181SOL    HW2 7771   1.004   5.200   6.161
 2182SOL     OW 7772   1.795   4.790   6.459
 2182SOL    HW1 7773   1.733   4.775   6.383
 2182SOL    HW2 7774   1.743   4.801   6.544
 2183SOL     OW 7775   0.321   4.667   5.828
 2183SOL    HW1 7776   0.403   4.706   5.786
 2183SOL    HW2 7777   0.294   4.585   5.779
 2184SOL     OW 7778   1.111   5.500   5.823
 2184SOL    HW1 7779   1.051   5.438   5.873
 2184SOL    HW2 7780   1.142   5.456   5.738
 2185SOL     OW 7781   1.632   5.101   5.667
 2185SOL    HW1 7782   1.600   5.195   5.657
 2185SOL    HW2 7783   1.556   5.038   5.655
 2186SOL     OW 7784   1.400   3.831   6.012
 2186SOL    HW1 7785   1.376   3.794   5.922
 2186SOL    HW2 7786   1.499   3.847   6.016
 2187SOL     OW 7787   0.940   5.422   6.490
 2187SOL    HW1 7788   1.020   5.365   6.511
 2187SOL    HW2 7789   0.891   5.382   6.413
 2188SOL     OW 7790   0.382   4.424   6.066
 2188SOL    HW1 7791   0.427   4.334   6.063
 2188SOL    HW2 7792   0.288   4.413   6.099
 2189SOL     OW 7793   0.614   3.846   5.703
 2189SOL    HW1 7794   0.712   3.824   5.710
 2189SOL    HW2 7795   0.583   3.829   5.610
 2190SOL     OW 7796   0.539   3.788   6.098
 2190SOL    HW1 7797   0.458   3.789   6.156
 2190SOL    HW2 7798   0.542   3.871   6.043
 2191SOL     OW 7799   1.434   4.912   5.627
 2191SOL    HW1 7800   1.466   4.836   5.684
 2191SOL    HW2 7801   1.342   4.939   5.657
 2192SOL     OW 7802   0.297   3.759   5.757
 2192SOL    HW1 7803   0.346   3.843   5.736
 2192SOL    HW2 7804   0.359   3.694   5.802
 2193SOL     OW 7805   0.935   3.960   6.066
 2193SOL    HW1 7806   0.887   4.001   5.988
 2193SOL    HW2 7807   1.034   3.958   6.047
 2194SOL     OW 7808   0.459   4.876   6.327
 2194SOL    HW1 7809   0.388   4.849   6.392
 2194SOL    HW2 7810   0.433   4.848   6.234
 2195SOL     OW 7811   1.032   4.273   5.602
 2195SOL    HW1 7812   0.991   4.355   5.563
 2195SOL    HW2 7813   1.096   4.299   5.675
 2196SOL     OW 7814   0.866   4.178   6.228
 2196SOL    HW1 7815   0.834   4.250   6.166
 2196SOL    HW2 7816   0.890   4.097   6.175
 2197SOL     OW 7817   1.466   4.314   6.578
 2197SOL    HW1 7818   1.436   4.219   6.585
 2197SOL    HW2 7819   1.539   4.330   6.644
 2198SOL     OW 7820   1.857   4.557   5.963
 2198SOL    HW1 7821   1.899   4.493   6.027
 2198SOL    HW2 7822   1.819   4.506   5.885
 2199SOL     OW 7823   0.488   5.109   5.760
 2199SOL    HW1 7824   0.401   5.094   5.807
 2199SOL    HW2 7825   0.471   5.135   5.665
 2200SOL     OW 7826   1.390   4.299   5.664
 2200SOL    HW1 7827   1.336   4.278   5.745
 2200SOL    HW2 7828   1.481   4.258   5.673
 2201SOL     OW 7829   0.527   3.980   5.914
 2201SOL    HW1 7830   0.554   3.921   5.839
 2201SOL    HW2 7831   0.527   4.075   5.883
 2202SOL     OW 7832   0.705   4.774   5.954
 2202SOL    HW1 7833   0.691   4.781   6.053
 2202SOL    HW2 7834   0.789   4.723   5.936
 2203SOL     OW 7835   0.367   4.824   6.087
 2203SOL    HW1 7836   0.360   4.907   6.031
 2203SOL    HW2 7837   0.371   4.744   6.027
 2204SOL     OW 7838   1.252   5.072   5.974
 2204SOL    HW1 7839   1.302   5.149   6.014
 2204SOL    HW2 7840   1.157   5.074   6.006
 2205SOL     OW 7841   1.582   4.363   6.058
 2205SOL    HW1 7842   1.551   4.424   6.131
 2205SOL    HW2 7843   1.632   4.415   5.989
 2206SOL     OW 7844   1.209   4.249   5.861
 2206SOL    HW1 7845   1.222   4.165   5.915
 2206SOL    HW2 7846   1.180   4.323   5.921
 2207SOL     OW 7847   0.307   3.787   6.204
 2207SOL    HW1 7848   0.296   3.881   6.237
 2207SOL    HW2 7849   0.302   3.724   6.281
 2208SOL     OW 7850   1.622   4.091   5.960
 2208SOL    HW1 7851   1.624   4.015   6.024
 2208SOL    HW2 7852   1.574   4.168   6.000
 2209SOL     OW 7853   1.540   3.998   5.711
 2209SOL    HW1 7854   1.479   3.923   5.734
 2209SOL    HW2 7855   1.562   4.050   5.794
 2210SOL     OW 7856   1.303   4.562   5.628
 2210SOL    HW1 7857   1.337   4.469   5.643
 2210SOL    HW2 7858   1.321   4.589   5.533
 2211SOL     OW 7859   0.008   5.050   5.786
 2211SOL    HW1 7860  -0.085   5.071   5.755
 2211SOL    HW2 7861   0.018   4.951   5.799
 2212SOL     OW 7862   0.815   4.296   5.911
 2212SOL    HW1 7863   0.822   4.207   5.865
 2212SOL    HW2 7864   0.721   4.330   5.903
 2213SOL     OW 7865   0.473   4.224   5.777
 2213SOL    HW1 7866   0.534   4.304   5.781
 2213SOL    HW2 7867   0.378   4.255   5.784
 2214SOL     OW 7868   1.302   4.579   5.895
 2214SOL    HW1 7869   1.216   4.548   5.937
 2214SOL    HW2 7870   1.298   4.565   5.796
 2215SOL     OW 7871   1.726   3.859   6.109
 2215SOL    HW1 7872   1.799   3.842   6.042
 2215SOL    HW2 7873   1.695   3.772   6.147
 2216SOL     OW 7874   1.388   5.297   6.063
 2216SOL    HW1 7875   1.455   5.309   5.989
 2216SOL    HW2 7876   1.348   5.386   6.086
 2217SOL     OW 7877   0.672   5.340   5.740
 2217SOL    HW1 7878   0.681   5.350   5.641
 2217SOL    HW2 7879   0.632   5.251   5.761
 2218SOL     OW 7880   1.194   5.336   5.617
 2218SOL    HW1 7881   1.200   5.243   5.654
 2218SOL    HW2 7882   1.135   5.336   5.537
 2219SOL     OW 7883   0.916   4.634   5.877
 2219SOL    HW1 7884   0.979   4.672   5.809
 2219SOL    HW2 7885   0.956   4.551   5.916
 2220SOL     OW 7886   1.504   5.331   5.630
 2220SOL    HW1 7887   1.412   5.368   5.637
 2220SOL    HW2 7888   1.542   5.351   5.540
 2221SOL     OW 7889   0.590   5.211   6.077
 2221SOL    HW1 7890   0.632   5.153   6.007
 2221SOL    HW2 7891   0.546   5.290   6.033
 2222SOL     OW 7892   0.255   5.072   5.876
 2222SOL    HW1 7893   0.159   5.073   5.849
 2222SOL    HW2 7894   0.267   5.125   5.960
 2223SOL     OW 7895   0.075   4.069   5.619
 2223SOL    HW1 7896  -0.017   4.041   5.590
 2223SOL    HW2 7897   0.106   4.146   5.563
 2224SOL     OW 7898   0.072   3.890   5.904
 2224SOL    HW1 7899   0.055   3.973   5.850
 2224SOL    HW2 7900   0.162   3.853   5.882
 2225SOL     OW 7901   1.183   5.059   5.705
 2225SOL    HW1 7902   1.084   5.048   5.707
 2225SOL    HW2 7903   1.217   5.074   5.798
 2226SOL     OW 7904   1.225   4.049   6.035
 2226SOL    HW1 7905   1.290   3.975   6.024
 2226SOL    HW2 7906   1.245   4.099   6.119
 2227SOL     OW 7907   0.594   4.469   6.238
 2227SOL    HW1 7908   0.644   4.554   6.219
 2227SOL    HW2 7909   0.506   4.471   6.190
 2228SOL     OW 7910   0.859   5.098   5.602
 2228SOL    HW1 7911   0.813   5.113   5.690
 2228SOL    HW2 7912   0.903   5.183   5.572
 2229SOL     OW 7913   1.083   4.708   5.673
 2229SOL    HW1 7914   1.060   4.761   5.591
 2229SOL    HW2 7915   1.164   4.652   5.654
 2230SOL     OW 7916   0.079   4.964   6.239
 2230SOL    HW1 7917   0.078   4.917   6.327
 2230SOL    HW2 7918   0.161   4.936   6.188
 2231SOL     OW 7919   0.428   4.148   6.106
 2231SOL    HW1 7920   0.458   4.076   6.044
 2231SOL    HW2 7921   0.389   4.108   6.189
 2232SOL     OW 7922   0.812   5.310   6.273
 2232SOL    HW1 7923   0.844   5.320   6.179
 2232SOL    HW2 7924   0.733   5.248   6.275
 2233SOL     OW 7925   0.770   5.054   5.887
 2233SOL    HW1 7926   0.724   4.967   5.904
 2233SOL    HW2 7927   0.861   5.051   5.928
 2234SOL     OW 7928   1.352   3.776   5.754
 2234SOL    HW1 7929   1.387   3.735   5.670
 2234SOL    HW2 7930   1.262   3.738   5.774
 2235SOL     OW 7931   1.300   4.177   6.277
 2235SOL    HW1 7932   1.241   4.257   6.281
 2235SOL    HW2 7933   1.315   4.142   6.370
 2236SOL     OW 7934   0.039   4.801   5.886
 2236SOL    HW1 7935   0.138   4.790   5.877
 2236SOL    HW2 7936  -0.001   4.715   5.918
 2237SOL     OW 7937   2.092   0.628   0.113
 2237SOL    HW1 7938   1.999   0.626   0.150
 2237SOL    HW2 7939   2.093   0.589   0.021
 2238SOL     OW 7940   2.087   0.275   0.996
 2238SOL    HW1 7941   2.122   0.258   1.088
 2238SOL    HW2 7942   1.999   0.230   0.984
 2239SOL     OW 7943   1.881   0.368   0.647
 2239SOL    HW1 7944   1.799   0.411   0.686
 2239SOL    HW2 7945   1.853   0.295   0.584
 2240SOL     OW 7946   2.431   1.275   1.165
 2240SOL    HW1 7947   2.338   1.268   1.128
 2240SOL    HW2 7948   2.442   1.364   1.209
 2241SOL     OW 7949   3.417   1.511   0.703
 2241SOL    HW1 7950   3.360   1.495   0.784
 2241SOL    HW2 7951   3.358   1.521   0.623
 2242SOL     OW 7952   2.997   0.703   0.717
 2242SOL    HW1 7953   3.054   0.781   0.692
 2242SOL    HW2 7954   2.937   0.729   0.793
 2243SOL     OW 7955   3.617   0.607   0.231
 2243SOL    HW1 7956   3.605   0.594   0.132
 2243SOL    HW2 7957   3.587   0.526   0.280
 2244SOL     OW 7958   2.630   1.144   1.023
 2244SOL    HW1 7959   2.552   1.161   1.083
 2244SOL    HW2 7960   2.664   1.231   0.987
 2245SOL     OW 7961   2.712   0.798   1.823
 2245SOL    HW1 7962   2.708   0.874   1.888
 2245SOL    HW2 7963   2.734   0.834   1.732
 2246SOL     OW 7964   2.547   1.012   0.665
 2246SOL    HW1 7965   2.616   0.996   0.735
 2246SOL    HW2 7966   2.474   1.069   0.703
 2247SOL     OW 7967   2.548   1.161   1.803
 2247SOL    HW1 7968   2.608   1.240   1.817
 2247SOL    HW2 7969   2.462   1.192   1.762
 2248SOL     OW 7970   2.197   1.435   1.061
 2248SOL    HW1 7971   2.119   1.404   1.008
 2248SOL    HW2 7972   2.255   1.493   1.004
 2249SOL     OW 7973   3.322   1.505   1.339
 2249SOL    HW1 7974   3.346   1.599   1.365
 2249SOL    HW2 7975   3.306   1.451   1.421
 2250SOL     OW 7976   2.300   0.392   1.499
 2250SOL    HW1 7977   2.382   0.336   1.508
 2250SOL    HW2 7978   2.219   0.334   1.503
 2251SOL     OW 7979   3.465   0.447   0.737
 2251SOL    HW1 7980   3.391   0.493   0.687
 2251SOL    HW2 7981   3.516   0.515   0.790
 2252SOL     OW 7982   2.093   1.713   0.483
 2252SOL    HW1 7983   2.127   1.790   0.537
 2252SOL    HW2 7984   2.137   1.713   0.393
 2253SOL     OW 7985   2.989   1.341   1.690
 2253SOL    HW1 7986   3.036   1.341   1.778
 2253SOL    HW2 7987   2.941   1.254   1.679
 2254SOL     OW 7988   2.092   1.434   0.538
 2254SOL    HW1 7989   2.066   1.530   0.538
 2254SOL    HW2 7990   2.021   1.380   0.583
 2255SOL     OW 7991   2.102   1.091   0.886
 2255SOL    HW1 7992   2.116   1.007   0.938
 2255SOL    HW2 7993   2.047   1.155   0.941
 2256SOL     OW 7994   2.482   1.786   1.439
 2256SOL    HW1 7995   2.390   1.769   1.474
 2256SOL    HW2 7996   2.510   1.878   1.465
 2257SOL     OW 7997   2.468   0.964   0.123
 2257SOL    HW1 7998   2.475   1.048   0.069
 2257SOL    HW2 7999   2.514   0.977   0.211
 2258SOL     OW 8000   3.456   0.114   1.480
 2258SOL    HW1 8001   3.438   0.181   1.408
 2258SOL    HW2 8002   3.453   0.160   1.569
 2259SOL     OW 8003   1.984   0.643   0.563
 2259SOL    HW1 8004   1.939   0.555   0.580
 2259SOL    HW2 8005   1.983   0.697   0.647
 2260SOL     OW 8006   3.704   1.767   0.359
 2260SOL    HW1 8007   3.758   1.738   0.439
 2260SOL    HW2 8008   3.734   1.857   0.330
 2261SOL     OW 8009   1.889   1.596   0.117
 2261SOL    HW1 8010   1.870   1.500   0.138
 2261SOL    HW2 8011   1.856   1.654   0.192
 2262SOL     OW 8012   3.551   0.922   0.612
 2262SOL    HW1 8013   3.646   0.893   0.620
 2262SOL    HW2 8014   3.543   0.987   0.537
 2263SOL     OW 8015   3.503   1.108   0.432
 2263SOL    HW1 8016   3.589   1.110   0.380
 2263SOL    HW2 8017   3.517   1.155   0.520
 2264SOL     OW 8018   1.975   0.737   1.597
 2264SOL    HW1 8019   2.063   0.724   1.642
 2264SOL    HW2 8020   1.962   0.834   1.575
 2265SOL     OW 8021   2.475   1.365   0.726
 2265SOL    HW1 8022   2.426   1.278   0.735
 2265SOL    HW2 8023   2.452   1.408   0.639
 2266SOL     OW 8024   3.155   1.228   1.423
 2266SOL    HW1 8025   3.192   1.155   1.365
 2266SOL    HW2 8026   3.207   1.233   1.508
 2267SOL     OW 8027   2.671   0.004   0.502
 2267SOL    HW1 8028   2.711   0.095   0.493
 2267SOL    HW2 8029   2.571   0.012   0.508
 2268SOL     OW 8030   2.059   0.976   1.264
 2268SOL    HW1 8031   2.148   0.931   1.250
 2268SOL    HW2 8032   1.986   0.911   1.245
 2269SOL     OW 8033   3.387   0.999   0.190
 2269SOL    HW1 8034   3.324   0.923   0.203
 2269SOL    HW2 8035   3.435   1.017   0.276
 2270SOL     OW 8036   2.179   0.251   1.801
 2270SOL    HW1 8037   2.250   0.322   1.807
 2270SOL    HW2 8038   2.091   0.290   1.829
 2271SOL     OW 8039   3.328   1.417   0.953
 2271SOL    HW1 8040   3.269   1.423   1.033
 2271SOL    HW2 8041   3.313   1.329   0.907
 2272SOL     OW 8042   3.529   1.714   0.572
 2272SOL    HW1 8043   3.488   1.691   0.484
 2272SOL    HW2 8044   3.511   1.640   0.637
 2273SOL     OW 8045   2.460   0.729   0.270
 2273SOL    HW1 8046   2.484   0.798   0.202
 2273SOL    HW2 8047   2.382   0.762   0.324
 2274SOL     OW 8048   3.143   0.345   0.944
 2274SOL    HW1 8049   3.057   0.295   0.931
 2274SOL    HW2 8050   3.205   0.291   1.000
 2275SOL     OW 8051   3.438   1.662   0.307
 2275SOL    HW1 8052   3.527   1.708   0.310
 2275SOL    HW2 8053   3.417   1.638   0.212
 2276SOL     OW 8054   2.669   0.605   1.465
 2276SOL    HW1 8055   2.622   0.602   1.554
 2276SOL    HW2 8056   2.618   0.550   1.399
 2277SOL     OW 8057   3.256   0.469   1.674
 2277SOL    HW1 8058   3.236   0.512   1.762
 2277SOL    HW2 8059   3.334   0.407   1.683
 2278SOL     OW 8060   2.835   0.890   1.572
 2278SOL    HW1 8061   2.881   0.806   1.543
 2278SOL    HW2 8062   2.779   0.924   1.497
 2279SOL     OW 8063   2.853   0.410   1.242
 2279SOL    HW1 8064   2.776   0.444   1.296
 2279SOL    HW2 8065   2.819   0.359   1.163
 2280SOL     OW 8066   2.903   0.701   0.429
 2280SOL    HW1 8067   2.929   0.697   0.525
 2280SOL    HW2 8068   2.818   0.650   0.415
 2281SOL     OW 8069   1.938   0.811   0.789
 2281SOL    HW1 8070   2.037   0.799   0.798
 2281SOL    HW2 8071   1.914   0.906   0.810
 2282SOL     OW 8072   1.992   1.821   1.571
 2282SOL    HW1 8073   1.982   1.806   1.670
 2282SOL    HW2 8074   1.906   1.857   1.535
 2283SOL     OW 8075   2.727   0.348   0.195
 2283SOL    HW1 8076   2.786   0.411   0.146
 2283SOL    HW2 8077   2.746   0.254   0.166
 2284SOL     OW 8078   3.581   0.585   1.831
 2284SOL    HW1 8079   3.555   0.674   1.795
 2284SOL    HW2 8080   3.579   0.517   1.758
 2285SOL     OW 8081   3.224   1.144   0.545
 2285SOL    HW1 8082   3.307   1.115   0.497
 2285SOL    HW2 8083   3.175   1.211   0.489
 2286SOL     OW 8084   2.412   0.196   0.885
 2286SOL    HW1 8085   2.407   0.191   0.985
 2286SOL    HW2 8086   2.414   0.292   0.856
 2287SOL     OW 8087   2.870   1.456   0.477
 2287SOL    HW1 8088   2.824   1.528   0.425
 2287SOL    HW2 8089   2.866   1.476   0.575
 2288SOL     OW 8090   2.213   1.801   0.853
 2288SOL    HW1 8091   2.263   1.715   0.859
 2288SOL    HW2 8092   2.278   1.878   0.850
 2289SOL     OW 8093   3.657   1.066   0.873
 2289SOL    HW1 8094   3.595   1.051   0.797
 2289SOL    HW2 8095   3.605   1.077   0.958
 2290SOL     OW 8096   3.089   1.550   1.506
 2290SOL    HW1 8097   3.095   1.473   1.570
 2290SOL    HW2 8098   3.037   1.524   1.426
 2291SOL     OW 8099   2.183   0.943   0.242
 2291SOL    HW1 8100   2.265   0.982   0.200
 2291SOL    HW2 8101   2.156   0.861   0.193
 2292SOL     OW 8102   3.320   0.735   0.728
 2292SOL    HW1 8103   3.315   0.670   0.803
 2292SOL    HW2 8104   3.400   0.794   0.741
 2293SOL     OW 8105   2.323   1.266   1.727
 2293SOL    HW1 8106   2.273   1.267   1.641
 2293SOL    HW2 8107   2.260   1.248   1.803
 2294SOL     OW 8108   2.973   1.776   0.237
 2294SOL    HW1 8109   2.913   1.714   0.287
 2294SOL    HW2 8110   3.004   1.732   0.152
 2295SOL     OW 8111   2.064   0.285   1.498
 2295SOL    HW1 8112   1.984   0.345   1.485
 2295SOL    HW2 8113   2.054   0.236   1.584
 2296SOL     OW 8114   3.494   1.377   0.081
 2296SOL    HW1 8115   3.462   1.471   0.071
 2296SOL    HW2 8116   3.418   1.314   0.069
 2297SOL     OW 8117   2.326   1.743   0.323
 2297SOL    HW1 8118   2.359   1.782   0.409
 2297SOL    HW2 8119   2.402   1.736   0.258
 2298SOL     OW 8120   3.262   0.107   0.426
 2298SOL    HW1 8121   3.238   0.070   0.336
 2298SOL    HW2 8122   3.361   0.123   0.430
 2299SOL     OW 8123   2.111   1.785   1.241
 2299SOL    HW1 8124   2.168   1.720   1.291
 2299SOL    HW2 8125   2.095   1.752   1.148
 2300SOL     OW 8126   2.802   1.698   0.904
 2300SOL    HW1 8127   2.882   1.641   0.925
 2300SOL    HW2 8128   2.753   1.658   0.827
 2301SOL     OW 8129   2.244   0.700   0.480
 2301SOL    HW1 8130   2.289   0.610   0.477
 2301SOL    HW2 8131   2.150   0.689   0.513
 2302SOL     OW 8132   3.409   0.222   1.729
 2302SOL    HW1 8133   3.404   0.259   1.821
 2302SOL    HW2 8134   3.337   0.153   1.717
 2303SOL     OW 8135   2.476   0.122   0.117
 2303SOL    HW1 8136   2.574   0.100   0.124
 2303SOL    HW2 8137   2.445   0.105   0.024
 2304SOL     OW 8138   2.643   0.264   1.749
 2304SOL    HW1 8139   2.710   0.203   1.792
 2304SOL    HW2 8140   2.570   0.283   1.814
 2305SOL     OW 8141   2.750   1.514   1.195
 2305SOL    HW1 8142   2.727   1.489   1.101
 2305SOL    HW2 8143   2.811   1.445   1.234
 2306SOL     OW 8144   3.213   0.590   1.433
 2306SOL    HW1 8145   3.241   0.547   1.518
 2306SOL    HW2 8146   3.238   0.686   1.434
 2307SOL     OW 8147   2.665   1.402   0.924
 2307SOL    HW1 8148   2.755   1.416   0.882
 2307SOL    HW2 8149   2.594   1.404   0.853
 2308SOL     OW 8150   2.784   0.503   0.899
 2308SOL    HW1 8151   2.759   0.494   0.803
 2308SOL    HW2 8152   2.832   0.421   0.930
 2309SOL     OW 8153   2.401   0.064   0.512
 2309SOL    HW1 8154   2.320   0.065   0.570
 2309SOL    HW2 8155   2.404   0.147   0.457
 2310SOL     OW 8156   3.296   1.188   0.041
 2310SOL    HW1 8157   3.328   1.112   0.098
 2310SOL    HW2 8158   3.204   1.215   0.071
 2311SOL     OW 8159   2.159   0.035   0.171
 2311SOL    HW1 8160   2.208   0.119   0.150
 2311SOL    HW2 8161   2.221  -0.030   0.216
 2312SOL     OW 8162   2.797   0.236   0.480
 2312SOL    HW1 8163   2.749   0.277   0.402
 2312SOL    HW2 8164   2.896   0.234   0.461
 2313SOL     OW 8165   2.938   0.683   1.464
 2313SOL    HW1 8166   2.858   0.622   1.467
 2313SOL    HW2 8167   3.019   0.630   1.440
 2314SOL     OW 8168   3.089   1.570   0.793
 2314SOL    HW1 8169   3.110   1.644   0.728
 2314SOL    HW2 8170   3.157   1.570   0.866
 2315SOL     OW 8171   2.321   1.152   0.741
 2315SOL    HW1 8172   2.250   1.125   0.806
 2315SOL    HW2 8173   2.295   1.124   0.648
 2316SOL     OW 8174   3.133   1.797   0.591
 2316SOL    HW1 8175   3.177   1.861   0.527
 2316SOL    HW2 8176   3.083   1.849   0.661
 2317SOL     OW 8177   2.894   0.549   0.016
 2317SOL    HW1 8178   2.853   0.631  -0.023
 2317SOL    HW2 8179   2.958   0.575   0.089
 2318SOL     OW 8180   1.940   0.556   1.386
 2318SOL    HW1 8181   2.032   0.555   1.345
 2318SOL    HW2 8182   1.934   0.630   1.453
 2319SOL     OW 8183   2.423   0.222   1.147
 2319SOL    HW1 8184   2.461   0.138   1.184
 2319SOL    HW2 8185   2.335   0.241   1.191
 2320SOL     OW 8186   2.728   0.454   0.642
 2320SOL    HW1 8187   2.696   0.526   0.580
 2320SOL    HW2 8188   2.752   0.373   0.589
 2321SOL     OW 8189   2.879   0.039   0.753
 2321SOL    HW1 8190   2.807   0.044   0.684
 2321SOL    HW2 8191   2.855  -0.030   0.822
 2322SOL     OW 8192   3.291   1.173   0.867
 2322SOL    HW1 8193   3.236   1.089   0.860
 2322SOL    HW2 8194   3.317   1.202   0.775
 2323SOL     OW 8195   3.328   0.590   0.992
 2323SOL    HW1 8196   3.298   0.495   0.999
 2323SOL    HW2 8197   3.401   0.606   1.058
 2324SOL     OW 8198   3.719   0.833   0.377
 2324SOL    HW1 8199   3.761   0.769   0.441
 2324SOL    HW2 8200   3.681   0.782   0.299
 2325SOL     OW 8201   2.350   1.385   0.174
 2325SOL    HW1 8202   2.263   1.370   0.221
 2325SOL    HW2 8203   2.333   1.411   0.079
 2326SOL     OW 8204   3.526   1.280   0.657
 2326SOL    HW1 8205   3.625   1.288   0.671
 2326SOL    HW2 8206   3.481   1.364   0.688
 2327SOL     OW 8207   3.252   0.575   0.078
 2327SOL    HW1 8208   3.198   0.554   0.159
 2327SOL    HW2 8209   3.343   0.534   0.087
 2328SOL     OW 8210   2.389   0.256   0.328
 2328SOL    HW1 8211   2.416   0.197   0.253
 2328SOL    HW2 8212   2.389   0.351   0.297
 2329SOL     OW 8213   3.616   1.223   1.588
 2329SOL    HW1 8214   3.707   1.184   1.575
 2329SOL    HW2 8215   3.624   1.319   1.612
 2330SOL     OW 8216   2.926   1.347   1.340
 2330SOL    HW1 8217   2.846   1.324   1.395
 2330SOL    HW2 8218   3.009   1.321   1.389
 2331SOL     OW 8219   3.454   1.629   1.625
 2331SOL    HW1 8220   3.481   1.663   1.535
 2331SOL    HW2 8221   3.533   1.591   1.671
 2332SOL     OW 8222   2.973   1.195   1.100
 2332SOL    HW1 8223   2.933   1.239   1.181
 2332SOL    HW2 8224   2.932   1.232   1.017
 2333SOL     OW 8225   3.500   1.099   1.079
 2333SOL    HW1 8226   3.505   1.180   1.138
 2333SOL    HW2 8227   3.414   1.101   1.028
 2334SOL     OW 8228   2.777   0.089   1.402
 2334SOL    HW1 8229   2.802   0.069   1.307
 2334SOL    HW2 8230   2.849   0.145   1.444
 2335SOL     OW 8231   2.842   1.116   1.719
 2335SOL    HW1 8232   2.743   1.122   1.729
 2335SOL    HW2 8233   2.865   1.036   1.663
 2336SOL     OW 8234   2.567   1.050   0.368
 2336SOL    HW1 8235   2.553   1.057   0.467
 2336SOL    HW2 8236   2.651   0.999   0.350
 2337SOL     OW 8237   2.272   0.813   1.251
 2337SOL    HW1 8238   2.358   0.825   1.301
 2337SOL    HW2 8239   2.230   0.726   1.278
 2338SOL     OW 8240   3.136   0.386   1.262
 2338SOL    HW1 8241   3.157   0.460   1.326
 2338SOL    HW2 8242   3.047   0.403   1.219
 2339SOL     OW 8243   1.926   1.564   1.331
 2339SOL    HW1 8244   1.880   1.646   1.297
 2339SOL    HW2 8245   2.024   1.583   1.340
 2340SOL     OW 8246   2.229   1.100   0.501
 2340SOL    HW1 8247   2.222   1.183   0.445
 2340SOL    HW2 8248   2.233   1.020   0.441
 2341SOL     OW 8249   2.428   0.537   0.865
 2341SOL    HW1 8250   2.440   0.603   0.791
 2341SOL    HW2 8251   2.474   0.571   0.948
 2342SOL     OW 8252   3.114   1.348   0.388
 2342SOL    HW1 8253   3.164   1.425   0.428
 2342SOL    HW2 8254   3.019   1.350   0.420
 2343SOL     OW 8255   3.134   1.445   1.142
 2343SOL    HW1 8256   3.181   1.458   1.229
 2343SOL    HW2 8257   3.068   1.371   1.151
 2344SOL     OW 8258   3.444   0.639   0.472
 2344SOL    HW1 8259   3.413   0.700   0.545
 2344SOL    HW2 8260   3.494   0.691   0.403
 2345SOL     OW 8261   2.216   1.510   1.329
 2345SOL    HW1 8262   2.195   1.466   1.242
 2345SOL    HW2 8263   2.313   1.536   1.332
 2346SOL     OW 8264   2.264   0.751   1.598
 2346SOL    HW1 8265   2.332   0.806   1.551
 2346SOL    HW2 8266   2.304   0.663   1.625
 2347SOL     OW 8267   3.449   0.779   1.670
 2347SOL    HW1 8268   3.357   0.817   1.665
 2347SOL    HW2 8269   3.509   0.826   1.605
 2348SOL     OW 8270   2.875   0.105   1.770
 2348SOL    HW1 8271   2.881   0.190   1.718
 2348SOL    HW2 8272   2.907   0.029   1.713
 2349SOL     OW 8273   2.366   0.050   1.740
 2349SOL    HW1 8274   2.324  -0.007   1.670
 2349SOL    HW2 8275   2.300   0.119   1.772
 2350SOL     OW 8276   2.435   0.870   1.029
 2350SOL    HW1 8277   2.479   0.959   1.020
 2350SOL    HW2 8278   2.372   0.870   1.106
 2351SOL     OW 8279   3.222   0.862   1.045
 2351SOL    HW1 8280   3.147   0.862   0.979
 2351SOL    HW2 8281   3.259   0.770   1.054
 2352SOL     OW 8282   3.071   0.525   0.275
 2352SOL    HW1 8283   3.084   0.441   0.329
 2352SOL    HW2 8284   3.042   0.599   0.335
 2353SOL     OW 8285   2.169   0.213   1.231
 2353SOL    HW1 8286   2.146   0.250   1.321
 2353SOL    HW2 8287   2.139   0.118   1.225
 2354SOL     OW 8288   1.899   1.310   1.282
 2354SOL    HW1 8289   1.952   1.261   1.350
 2354SOL    HW2 8290   1.921   1.408   1.287
 2355SOL     OW 8291   2.594   0.634   1.064
 2355SOL    HW1 8292   2.653   0.608   0.988
 2355SOL    HW2 8293   2.566   0.730   1.053
 2356SOL     OW 8294   3.590   0.935   1.854
 2356SOL    HW1 8295   3.544   0.928   1.765
 2356SOL    HW2 8296   3.528   0.979   1.920
 2357SOL     OW 8297   2.169   0.063   0.618
 2357SOL    HW1 8298   2.158   0.157   0.651
 2357SOL    HW2 8299   2.164   0.000   0.695
 2358SOL     OW 8300   3.484   0.367   0.374
 2358SOL    HW1 8301   3.486   0.291   0.438
 2358SOL    HW2 8302   3.436   0.444   0.414
 2359SOL     OW 8303   2.885   0.766   0.966
 2359SOL    HW1 8304   2.900   0.787   1.062
 2359SOL    HW2 8305   2.855   0.671   0.957
 2360SOL     OW 8306   3.721   1.518   1.605
 2360SOL    HW1 8307   3.735   1.545   1.510
 2360SOL    HW2 8308   3.804   1.540   1.658
 2361SOL     OW 8309   2.212   0.898   1.804
 2361SOL    HW1 8310   2.288   0.942   1.852
 2361SOL    HW2 8311   2.247   0.851   1.722
 2362SOL     OW 8312   3.402   0.274   0.125
 2362SOL    HW1 8313   3.341   0.199   0.148
 2362SOL    HW2 8314   3.424   0.326   0.208
 2363SOL     OW 8315   3.165   0.838   0.042
 2363SOL    HW1 8316   3.199   0.745   0.057
 2363SOL    HW2 8317   3.183   0.865  -0.053
 2364SOL     OW 8318   2.930   1.333   0.849
 2364SOL    HW1 8319   2.937   1.249   0.794
 2364SOL    HW2 8320   2.992   1.402   0.813
 2365SOL     OW 8321   2.181   0.810   0.949
 2365SOL    HW1 8322   2.274   0.846   0.954
 2365SOL    HW2 8323   2.175   0.725   1.001
 2366SOL     OW 8324   2.201   0.509   1.006
 2366SOL    HW1 8325   2.149   0.426   0.989
 2366SOL    HW2 8326   2.278   0.514   0.942
 2367SOL     OW 8327   3.000   0.380   1.678
 2367SOL    HW1 8328   2.955   0.443   1.742
 2367SOL    HW2 8329   3.093   0.411   1.661
 2368SOL     OW 8330   3.022   0.207   1.477
 2368SOL    HW1 8331   3.022   0.271   1.554
 2368SOL    HW2 8332   3.050   0.255   1.394
 2369SOL     OW 8333   1.870   1.326   0.200
 2369SOL    HW1 8334   1.777   1.347   0.169
 2369SOL    HW2 8335   1.880   1.227   0.213
 2370SOL     OW 8336   1.950   1.801   0.927
 2370SOL    HW1 8337   1.908   1.715   0.900
 2370SOL    HW2 8338   2.044   1.804   0.893
 2371SOL     OW 8339   2.366   1.568   0.910
 2371SOL    HW1 8340   2.432   1.642   0.919
 2371SOL    HW2 8341   2.410   1.489   0.868
 2372SOL     OW 8342   2.864   0.796   1.238
 2372SOL    HW1 8343   2.905   0.764   1.324
 2372SOL    HW2 8344   2.768   0.769   1.235
 2373SOL     OW 8345   1.902   0.544   1.114
 2373SOL    HW1 8346   1.987   0.511   1.073
 2373SOL    HW2 8347   1.915   0.559   1.212
 2374SOL     OW 8348   2.051   0.520   1.722
 2374SOL    HW1 8349   2.110   0.480   1.652
 2374SOL    HW2 8350   1.993   0.591   1.681
 2375SOL     OW 8351   3.231   0.950   1.660
 2375SOL    HW1 8352   3.270   1.039   1.680
 2375SOL    HW2 8353   3.241   0.930   1.563
 2376SOL     OW 8354   2.677   0.572   0.325
 2376SOL    HW1 8355   2.684   0.483   0.279
 2376SOL    HW2 8356   2.583   0.606   0.317
 2377SOL     OW 8357   3.519   0.604   1.206
 2377SOL    HW1 8358   3.481   0.535   1.268
 2377SOL    HW2 8359   3.601   0.568   1.162
 2378SOL     OW 8360   2.114   1.564   1.744
 2378SOL    HW1 8361   2.084   1.621   1.820
 2378SOL    HW2 8362   2.107   1.467   1.770
 2379SOL     OW 8363   2.533   0.464   1.269
 2379SOL    HW1 8364   2.499   0.375   1.239
 2379SOL    HW2 8365   2.559   0.518   1.189
 2380SOL     OW 8366   2.335   0.500   0.191
 2380SOL    HW1 8367   2.396   0.580   0.195
 2380SOL    HW2 8368   2.240   0.531   0.198
 2381SOL     OW 8369   2.021   1.137   1.466
 2381SOL    HW1 8370   2.043   1.076   1.542
 2381SOL    HW2 8371   2.031   1.088   1.380
 2382SOL     OW 8372   3.209   1.059   1.234
 2382SOL    HW1 8373   3.233   0.996   1.160
 2382SOL    HW2 8374   3.119   1.099   1.216
 2383SOL     OW 8375   3.164   0.855   0.309
 2383SOL    HW1 8376   3.078   0.824   0.351
 2383SOL    HW2 8377   3.160   0.841   0.210
 2384SOL     OW 8378   3.621   1.747   1.154
 2384SOL    HW1 8379   3.682   1.777   1.081
 2384SOL    HW2 8380   3.583   1.658   1.132
 2385SOL     OW 8381   3.114   1.731   1.128
 2385SOL    HW1 8382   3.198   1.736   1.074
 2385SOL    HW2 8383   3.091   1.635   1.146
 2386SOL     OW 8384   1.945   1.258   1.022
 2386SOL    HW1 8385   1.940   1.257   1.122
 2386SOL    HW2 8386   1.862   1.217   0.984
 2387SOL     OW 8387   2.765   0.086   0.133
 2387SOL    HW1 8388   2.816   0.087   0.047
 2387SOL    HW2 8389   2.821   0.044   0.204
 2388SOL     OW 8390   3.588   0.135   0.523
 2388SOL    HW1 8391   3.661   0.118   0.456
 2388SOL    HW2 8392   3.557   0.048   0.561
 2389SOL     OW 8393   3.250   1.573   0.477
 2389SOL    HW1 8394   3.317   1.585   0.403
 2389SOL    HW2 8395   3.210   1.662   0.500
 2390SOL     OW 8396   1.992   1.794   1.851
 2390SOL    HW1 8397   1.951   1.720   1.904
 2390SOL    HW2 8398   2.056   1.845   1.909
 2391SOL     OW 8399   3.142   0.927   0.672
 2391SOL    HW1 8400   3.202   0.846   0.674
 2391SOL    HW2 8401   3.182   0.996   0.612
 2392SOL     OW 8402   2.692   1.273   1.422
 2392SOL    HW1 8403   2.687   1.306   1.517
 2392SOL    HW2 8404   2.606   1.292   1.376
 2393SOL     OW 8405   2.534   1.616   0.154
 2393SOL    HW1 8406   2.543   1.626   0.055
 2393SOL    HW2 8407   2.494   1.527   0.175
 2394SOL     OW 8408   3.512   1.720   1.394
 2394SOL    HW1 8409   3.565   1.730   1.310
 2394SOL    HW2 8410   3.485   1.810   1.428
 2395SOL     OW 8411   3.703   0.175   0.963
 2395SOL    HW1 8412   3.742   0.090   0.927
 2395SOL    HW2 8413   3.605   0.177   0.944
 2396SOL     OW 8414   2.125   0.326   0.720
 2396SOL    HW1 8415   2.046   0.377   0.686
 2396SOL    HW2 8416   2.116   0.311   0.818
 2397SOL     OW 8417   3.056   1.612   0.031
 2397SOL    HW1 8418   3.062   1.519   0.068
 2397SOL    HW2 8419   2.997   1.612  -0.049
 2398SOL     OW 8420   2.684   1.002   1.372
 2398SOL    HW1 8421   2.724   1.001   1.280
 2398SOL    HW2 8422   2.694   1.094   1.412
 2399SOL     OW 8423   2.778   0.910   0.291
 2399SOL    HW1 8424   2.841   0.948   0.223
 2399SOL    HW2 8425   2.818   0.827   0.330
 2400SOL     OW 8426   3.366   1.607   0.044
 2400SOL    HW1 8427   3.274   1.644   0.051
 2400SOL    HW2 8428   3.404   1.627  -0.046
 2401SOL     OW 8429   2.234   1.288   1.490
 2401SOL    HW1 8430   2.221   1.381   1.456
 2401SOL    HW2 8431   2.150   1.236   1.477
 2402SOL     OW 8432   3.476   1.292   1.289
 2402SOL    HW1 8433   3.536   1.295   1.369
 2402SOL    HW2 8434   3.401   1.356   1.302
 2403SOL     OW 8435   2.901   1.098   0.696
 2403SOL    HW1 8436   2.831   1.051   0.750
 2403SOL    HW2 8437   2.960   1.030   0.653
 2404SOL     OW 8438   2.876   0.236   0.971
 2404SOL    HW1 8439   2.868   0.200   0.878
 2404SOL    HW2 8440   2.874   0.160   1.036
 2405SOL     OW 8441   2.452   1.487   0.491
 2405SOL    HW1 8442   2.494   1.429   0.421
 2405SOL    HW2 8443   2.408   1.566   0.447
 2406SOL     OW 8444   3.571   0.385   1.381
 2406SOL    HW1 8445   3.644   0.454   1.385
 2406SOL    HW2 8446   3.599   0.310   1.322
 2407SOL     OW 8447   2.117   1.348   0.290
 2407SOL    HW1 8448   2.021   1.349   0.263
 2407SOL    HW2 8449   2.129   1.401   0.374
 2408SOL     OW 8450   1.967   1.013   1.726
 2408SOL    HW1 8451   1.890   0.980   1.780
 2408SOL    HW2 8452   2.052   0.983   1.768
 2409SOL     OW 8453   2.534   0.203   1.489
 2409SOL    HW1 8454   2.624   0.187   1.449
 2409SOL    HW2 8455   2.542   0.208   1.588
 2410SOL     OW 8456   1.937   0.345   0.033
 2410SOL    HW1 8457   1.845   0.317   0.004
 2410SOL    HW2 8458   1.968   0.422  -0.023
 2411SOL     OW 8459   3.302   0.856   1.398
 2411SOL    HW1 8460   3.245   0.908   1.335
 2411SOL    HW2 8461   3.398   0.868   1.374
 2412SOL     OW 8462   1.934   0.166   0.318
 2412SOL    HW1 8463   1.917   0.249   0.264
 2412SOL    HW2 8464   2.024   0.129   0.296
 2413SOL     OW 8465   3.045   1.335   0.119
 2413SOL    HW1 8466   2.946   1.324   0.121
 2413SOL    HW2 8467   3.079   1.350   0.212
 2414SOL     OW 8468   2.475   0.842   1.431
 2414SOL    HW1 8469   2.531   0.923   1.414
 2414SOL    HW2 8470   2.534   0.762   1.434
 2415SOL     OW 8471   3.355   1.767   0.959
 2415SOL    HW1 8472   3.388   1.831   0.890
 2415SOL    HW2 8473   3.421   1.761   1.034
 2416SOL     OW 8474   2.578   0.565   1.708
 2416SOL    HW1 8475   2.597   0.630   1.782
 2416SOL    HW2 8476   2.638   0.485   1.717
 2417SOL     OW 8477   3.312   1.220   1.633
 2417SOL    HW1 8478   3.303   1.210   1.732
 2417SOL    HW2 8479   3.408   1.213   1.607
 2418SOL     OW 8480   2.252   1.741   1.560
 2418SOL    HW1 8481   2.161   1.782   1.558
 2418SOL    HW2 8482   2.245   1.647   1.592
 2419SOL     OW 8483   3.536   0.883   1.254
 2419SOL    HW1 8484   3.509   0.794   1.217
 2419SOL    HW2 8485   3.537   0.951   1.181
 2420SOL     OW 8486   3.087   0.325   0.449
 2420SOL    HW1 8487   3.152   0.251   0.438
 2420SOL    HW2 8488   3.107   0.375   0.533
 2421SOL     OW 8489   2.456   0.745   0.652
 2421SOL    HW1 8490   2.506   0.830   0.633
 2421SOL    HW2 8491   2.368   0.747   0.604
 2422SOL     OW 8492   3.639   0.342   1.642
 2422SOL    HW1 8493   3.622   0.373   1.548
 2422SOL    HW2 8494   3.555   0.305   1.680
 2423SOL     OW 8495   3.592   0.934   1.517
 2423SOL    HW1 8496   3.630   1.025   1.532
 2423SOL    HW2 8497   3.584   0.917   1.418
 2424SOL     OW 8498   2.721   1.374   0.016
 2424SOL    HW1 8499   2.675   1.389   0.104
 2424SOL    HW2 8500   2.765   1.459  -0.014
 2425SOL     OW 8501   2.523   1.790   0.953
 2425SOL    HW1 8502   2.477   1.878   0.940
 2425SOL    HW2 8503   2.622   1.802   0.946
 2426SOL     OW 8504   2.721   0.956   0.861
 2426SOL    HW1 8505   2.775   0.887   0.909
 2426SOL    HW2 8506   2.689   1.025   0.927
 2427SOL     OW 8507   2.945   0.984   0.087
 2427SOL    HW1 8508   2.922   1.037   0.005
 2427SOL    HW2 8509   3.026   0.928   0.068
 2428SOL     OW 8510   3.723   1.569   0.851
 2428SOL    HW1 8511   3.652   1.557   0.781
 2428SOL    HW2 8512   3.724   1.490   0.911
 2429SOL     OW 8513   2.083   1.314   1.844
 2429SOL    HW1 8514   2.018   1.241   1.823
 2429SOL    HW2 8515   2.087   1.328   1.942
 2430SOL     OW 8516   1.941   1.240   0.653
 2430SOL    HW1 8517   1.940   1.193   0.741
 2430SOL    HW2 8518   2.023   1.212   0.602
 2431SOL     OW 8519   2.534   1.391   1.624
 2431SOL    HW1 8520   2.456   1.341   1.662
 2431SOL    HW2 8521   2.531   1.486   1.655
 2432SOL     OW 8522   3.686   0.192   1.227
 2432SOL    HW1 8523   3.682   0.102   1.271
 2432SOL    HW2 8524   3.689   0.181   1.128
 2433SOL     OW 8525   2.290   0.424   0.520
 2433SOL    HW1 8526   2.320   0.352   0.458
 2433SOL    HW2 8527   2.251   0.384   0.603
 2434SOL     OW 8528   3.567   1.487   1.104
 2434SOL    HW1 8529   3.474   1.462   1.077
 2434SOL    HW2 8530   3.593   1.437   1.186
 2435SOL     OW 8531   2.179   0.547   1.280
 2435SOL    HW1 8532   2.217   0.488   1.352
 2435SOL    HW2 8533   2.219   0.521   1.192
 2436SOL     OW 8534   2.674   1.586   0.687
 2436SOL    HW1 8535   2.706   1.596   0.593
 2436SOL    HW2 8536   2.595   1.524   0.689
 2437SOL     OW 8537   3.286   0.214   1.112
 2437SOL    HW1 8538   3.338   0.149   1.167
 2437SOL    HW2 8539   3.237   0.277   1.173
 2438SOL     OW 8540   2.863   0.034   1.154
 2438SOL    HW1 8541   2.800  -0.038   1.123
 2438SOL    HW2 8542   2.956  -0.002   1.154
 2439SOL     OW 8543   2.632   1.330   0.301
 2439SOL    HW1 8544   2.586   1.243   0.318
 2439SOL    HW2 8545   2.723   1.327   0.342
 2440SOL     OW 8546   2.480   1.567   1.284
 2440SOL    HW1 8547   2.475   1.649   1.341
 2440SOL    HW2 8548   2.569   1.564   1.239
 2441SOL     OW 8549   3.214   0.052   0.168
 2441SOL    HW1 8550   3.249   0.011   0.084
 2441SOL    HW2 8551   3.124   0.014   0.188
 2442SOL     OW 8552   3.162   0.453   0.691
 2442SOL    HW1 8553   3.103   0.533   0.695
 2442SOL    HW2 8554   3.177   0.418   0.784
 2443SOL     OW 8555   3.455   0.221   0.882
 2443SOL    HW1 8556   3.371   0.220   0.936
 2443SOL    HW2 8557   3.457   0.304   0.826
 2444SOL     OW 8558   1.901   1.077   0.300
 2444SOL    HW1 8559   2.000   1.066   0.291
 2444SOL    HW2 8560   1.861   0.991   0.332
 2445SOL     OW 8561   2.737   1.646   0.337
 2445SOL    HW1 8562   2.660   1.611   0.283
 2445SOL    HW2 8563   2.705   1.717   0.399
 2446SOL     OW 8564   2.092   0.628   1.975
 2446SOL    HW1 8565   1.999   0.626   2.012
 2446SOL    HW2 8566   2.093   0.589   1.883
 2447SOL     OW 8567   2.087   0.275   2.858
 2447SOL    HW1 8568   2.122   0.258   2.950
 2447SOL    HW2 8569   1.999   0.230   2.846
 2448SOL     OW 8570   1.881   0.368   2.509
 2448SOL    HW1 8571   1.799   0.411   2.548
 2448SOL    HW2 8572   1.853   0.295   2.446
 2449SOL     OW 8573   2.431   1.275   3.027
 2449SOL    HW1 8574   2.338   1.268   2.990
 2449SOL    HW2 8575   2.442   1.364   3.071
 2450SOL     OW 8576   2.997   0.703   2.579
 2450SOL    HW1 8577   3.054   0.781   2.554
 2450SOL    HW2 8578   2.937   0.729   2.655
 2451SOL     OW 8579   3.617   0.607   2.093
 2451SOL    HW1 8580   3.605   0.594   1.994
 2451SOL    HW2 8581   3.587   0.526   2.142
 2452SOL     OW 8582   2.630   1.144   2.885
 2452SOL    HW1 8583   2.552   1.161   2.945
 2452SOL    HW2 8584   2.664   1.231   2.849
 2453SOL     OW 8585   2.712   0.798   3.685
 2453SOL    HW1 8586   2.708   0.874   3.750
 2453SOL    HW2 8587   2.734   0.834   3.594
 2454SOL     OW 8588   2.547   1.012   2.527
 2454SOL    HW1 8589   2.616   0.996   2.597
 2454SOL    HW2 8590   2.474   1.069   2.565
 2455SOL     OW 8591   2.548   1.161   3.665
 2455SOL    HW1 8592   2.608   1.240   3.679
 2455SOL    HW2 8593   2.462   1.192   3.624
 2456SOL     OW 8594   2.197   1.435   2.923
 2456SOL    HW1 8595   2.119   1.404   2.870
 2456SOL    HW2 8596   2.255   1.493   2.866
 2457SOL     OW 8597   3.322   1.505   3.201
 2457SOL    HW1 8598   3.346   1.599   3.227
 2457SOL    HW2 8599   3.306   1.451   3.283
 2458SOL     OW 8600   2.300   0.392   3.361
 2458SOL    HW1 8601   2.382   0.336   3.370
 2458SOL    HW2 8602   2.219   0.334   3.365
 2459SOL     OW 8603   3.465   0.447   2.599
 2459SOL    HW1 8604   3.391   0.493   2.549
 2459SOL    HW2 8605   3.516   0.515   2.652
 2460SOL     OW 8606   2.093   1.713   2.345
 2460SOL    HW1 8607   2.127   1.790   2.399
 2460SOL    HW2 8608   2.137   1.713   2.255
 2461SOL     OW 8609   2.989   1.341   3.552
 2461SOL    HW1 8610   3.036   1.341   3.640
 2461SOL    HW2 8611   2.941   1.254   3.541
 2462SOL     OW 8612   2.102   1.091   2.748
 2462SOL    HW1 8613   2.116   1.007   2.800
 2462SOL    HW2 8614   2.047   1.155   2.803
 2463SOL     OW 8615   2.468   0.964   1.985
 2463SOL    HW1 8616   2.475   1.048   1.931
 2463SOL    HW2 8617   2.514   0.977   2.073
 2464SOL     OW 8618   3.456   0.114   3.342
 2464SOL    HW1 8619   3.438   0.181   3.270
 2464SOL    HW2 8620   3.453   0.160   3.431
 2465SOL     OW 8621   1.984   0.643   2.425
 2465SOL    HW1 8622   1.939   0.555   2.442
 2465SOL    HW2 8623   1.983   0.697   2.509
 2466SOL     OW 8624   1.889   1.596   1.979
 2466SOL    HW1 8625   1.870   1.500   2.000
 2466SOL    HW2 8626   1.856   1.654   2.054
 2467SOL     OW 8627   3.551   0.922   2.474
 2467SOL    HW1 8628   3.646   0.893   2.482
 2467SOL    HW2 8629   3.543   0.987   2.399
 2468SOL     OW 8630   3.503   1.108   2.294
 2468SOL    HW1 8631   3.589   1.110   2.242
 2468SOL    HW2 8632   3.517   1.155   2.382
 2469SOL     OW 8633   1.975   0.737   3.459
 2469SOL    HW1 8634   2.063   0.724   3.504
 2469SOL    HW2 8635   1.962   0.834   3.437
 2470SOL     OW 8636   2.475   1.365   2.588
 2470SOL    HW1 8637   2.426   1.278   2.597
 2470SOL    HW2 8638   2.452   1.408   2.501
 2471SOL     OW 8639   3.155   1.228   3.285
 2471SOL    HW1 8640   3.192   1.155   3.227
 2471SOL    HW2 8641   3.207   1.233   3.370
 2472SOL     OW 8642   2.671   0.004   2.364
 2472SOL    HW1 8643   2.711   0.095   2.355
 2472SOL    HW2 8644   2.571   0.012   2.370
 2473SOL     OW 8645   2.059   0.976   3.126
 2473SOL    HW1 8646   2.148   0.931   3.112
 2473SOL    HW2 8647   1.986   0.911   3.107
 2474SOL     OW 8648   3.387   0.999   2.052
 2474SOL    HW1 8649   3.324   0.923   2.065
 2474SOL    HW2 8650   3.435   1.017   2.138
 2475SOL     OW 8651   3.049   1.792   3.478
 2475SOL    HW1 8652   3.073   1.852   3.402
 2475SOL    HW2 8653   3.056   1.697   3.448
 2476SOL     OW 8654   2.179   0.251   3.663
 2476SOL    HW1 8655   2.250   0.322   3.669
 2476SOL    HW2 8656   2.091   0.290   3.691
 2477SOL     OW 8657   3.328   1.417   2.815
 2477SOL    HW1 8658   3.269   1.423   2.895
 2477SOL    HW2 8659   3.313   1.329   2.769
 2478SOL     OW 8660   2.460   0.729   2.132
 2478SOL    HW1 8661   2.484   0.798   2.064
 2478SOL    HW2 8662   2.382   0.762   2.186
 2479SOL     OW 8663   3.143   0.345   2.806
 2479SOL    HW1 8664   3.057   0.295   2.793
 2479SOL    HW2 8665   3.205   0.291   2.862
 2480SOL     OW 8666   2.669   0.605   3.327
 2480SOL    HW1 8667   2.622   0.602   3.416
 2480SOL    HW2 8668   2.618   0.550   3.261
 2481SOL     OW 8669   3.256   0.469   3.536
 2481SOL    HW1 8670   3.236   0.512   3.624
 2481SOL    HW2 8671   3.334   0.407   3.545
 2482SOL     OW 8672   2.835   0.890   3.434
 2482SOL    HW1 8673   2.881   0.806   3.405
 2482SOL    HW2 8674   2.779   0.924   3.359
 2483SOL     OW 8675   2.853   0.410   3.104
 2483SOL    HW1 8676   2.776   0.444   3.158
 2483SOL    HW2 8677   2.819   0.359   3.025
 2484SOL     OW 8678   2.903   0.701   2.291
 2484SOL    HW1 8679   2.929   0.697   2.387
 2484SOL    HW2 8680   2.818   0.650   2.277
 2485SOL     OW 8681   1.938   0.811   2.651
 2485SOL    HW1 8682   2.037   0.799   2.660
 2485SOL    HW2 8683   1.914   0.906   2.672
 2486SOL     OW 8684   2.727   0.348   2.057
 2486SOL    HW1 8685   2.786   0.411   2.008
 2486SOL    HW2 8686   2.746   0.254   2.028
 2487SOL     OW 8687   3.581   0.585   3.693
 2487SOL    HW1 8688   3.555   0.674   3.657
 2487SOL    HW2 8689   3.579   0.517   3.620
 2488SOL     OW 8690   3.224   1.144   2.407
 2488SOL    HW1 8691   3.307   1.115   2.359
 2488SOL    HW2 8692   3.175   1.211   2.351
 2489SOL     OW 8693   2.412   0.196   2.747
 2489SOL    HW1 8694   2.407   0.191   2.847
 2489SOL    HW2 8695   2.414   0.292   2.718
 2490SOL     OW 8696   2.870   1.456   2.339
 2490SOL    HW1 8697   2.824   1.528   2.287
 2490SOL    HW2 8698   2.866   1.476   2.437
 2491SOL     OW 8699   2.213   1.801   2.715
 2491SOL    HW1 8700   2.263   1.715   2.721
 2491SOL    HW2 8701   2.278   1.878   2.712
 2492SOL     OW 8702   3.657   1.066   2.735
 2492SOL    HW1 8703   3.595   1.051   2.659
 2492SOL    HW2 8704   3.605   1.077   2.820
 2493SOL     OW 8705   3.089   1.550   3.368
 2493SOL    HW1 8706   3.095   1.473   3.432
 2493SOL    HW2 8707   3.037   1.524   3.288
 2494SOL     OW 8708   2.183   0.943   2.104
 2494SOL    HW1 8709   2.265   0.982   2.062
 2494SOL    HW2 8710   2.156   0.861   2.055
 2495SOL     OW 8711   3.320   0.735   2.590
 2495SOL    HW1 8712   3.315   0.670   2.665
 2495SOL    HW2 8713   3.400   0.794   2.603
 2496SOL     OW 8714   2.323   1.266   3.589
 2496SOL    HW1 8715   2.273   1.267   3.503
 2496SOL    HW2 8716   2.260   1.248   3.665
 2497SOL     OW 8717   2.064   0.285   3.360
 2497SOL    HW1 8718   1.984   0.345   3.347
 2497SOL    HW2 8719   2.054   0.236   3.446
 2498SOL     OW 8720   3.494   1.377   1.943
 2498SOL    HW1 8721   3.462   1.471   1.933
 2498SOL    HW2 8722   3.418   1.314   1.931
 2499SOL     OW 8723   2.326   1.743   2.185
 2499SOL    HW1 8724   2.359   1.782   2.271
 2499SOL    HW2 8725   2.402   1.736   2.120
 2500SOL     OW 8726   3.262   0.107   2.288
 2500SOL    HW1 8727   3.238   0.070   2.198
 2500SOL    HW2 8728   3.361   0.123   2.292
 2501SOL     OW 8729   2.244   0.700   2.342
 2501SOL    HW1 8730   2.289   0.610   2.339
 2501SOL    HW2 8731   2.150   0.689   2.375
 2502SOL     OW 8732   3.409   0.222   3.591
 2502SOL    HW1 8733   3.404   0.259   3.683
 2502SOL    HW2 8734   3.337   0.153   3.579
 2503SOL     OW 8735   2.476   0.122   1.979
 2503SOL    HW1 8736   2.574   0.100   1.986
 2503SOL    HW2 8737   2.445   0.105   1.886
 2504SOL     OW 8738   2.643   0.264   3.611
 2504SOL    HW1 8739   2.710   0.203   3.654
 2504SOL    HW2 8740   2.570   0.283   3.676
 2505SOL     OW 8741   2.750   1.514   3.057
 2505SOL    HW1 8742   2.727   1.489   2.963
 2505SOL    HW2 8743   2.811   1.445   3.096
 2506SOL     OW 8744   3.213   0.590   3.295
 2506SOL    HW1 8745   3.241   0.547   3.380
 2506SOL    HW2 8746   3.238   0.686   3.296
 2507SOL     OW 8747   2.665   1.402   2.786
 2507SOL    HW1 8748   2.755   1.416   2.744
 2507SOL    HW2 8749   2.594   1.404   2.715
 2508SOL     OW 8750   2.784   0.503   2.761
 2508SOL    HW1 8751   2.759   0.494   2.665
 2508SOL    HW2 8752   2.832   0.421   2.792
 2509SOL     OW 8753   2.401   0.064   2.374
 2509SOL    HW1 8754   2.320   0.065   2.432
 2509SOL    HW2 8755   2.404   0.147   2.319
 2510SOL     OW 8756   3.296   1.188   1.903
 2510SOL    HW1 8757   3.328   1.112   1.960
 2510SOL    HW2 8758   3.204   1.215   1.933
 2511SOL     OW 8759   2.159   0.035   2.033
 2511SOL    HW1 8760   2.208   0.119   2.012
 2511SOL    HW2 8761   2.221  -0.030   2.078
 2512SOL     OW 8762   2.797   0.236   2.342
 2512SOL    HW1 8763   2.749   0.277   2.264
 2512SOL    HW2 8764   2.896   0.234   2.323
 2513SOL     OW 8765   2.938   0.683   3.326
 2513SOL    HW1 8766   2.858   0.622   3.329
 2513SOL    HW2 8767   3.019   0.630   3.302
 2514SOL     OW 8768   2.321   1.152   2.603
 2514SOL    HW1 8769   2.250   1.125   2.668
 2514SOL    HW2 8770   2.295   1.124   2.510
 2515SOL     OW 8771   2.894   0.549   1.878
 2515SOL    HW1 8772   2.853   0.631   1.839
 2515SOL    HW2 8773   2.958   0.575   1.951
 2516SOL     OW 8774   1.940   0.556   3.248
 2516SOL    HW1 8775   2.032   0.555   3.207
 2516SOL    HW2 8776   1.934   0.630   3.315
 2517SOL     OW 8777   2.423   0.222   3.009
 2517SOL    HW1 8778   2.461   0.138   3.046
 2517SOL    HW2 8779   2.335   0.241   3.053
 2518SOL     OW 8780   2.728   0.454   2.504
 2518SOL    HW1 8781   2.696   0.526   2.442
 2518SOL    HW2 8782   2.752   0.373   2.451
 2519SOL     OW 8783   2.879   0.039   2.615
 2519SOL    HW1 8784   2.807   0.044   2.546
 2519SOL    HW2 8785   2.855  -0.030   2.684
 2520SOL     OW 8786   3.291   1.173   2.729
 2520SOL    HW1 8787   3.236   1.089   2.722
 2520SOL    HW2 8788   3.317   1.202   2.637
 2521SOL     OW 8789   3.328   0.590   2.854
 2521SOL    HW1 8790   3.298   0.495   2.861
 2521SOL    HW2 8791   3.401   0.606   2.920
 2522SOL     OW 8792   3.719   0.833   2.239
 2522SOL    HW1 8793   3.761   0.769   2.303
 2522SOL    HW2 8794   3.681   0.782   2.161
 2523SOL     OW 8795   2.350   1.385   2.036
 2523SOL    HW1 8796   2.263   1.370   2.083
 2523SOL    HW2 8797   2.333   1.411   1.941
 2524SOL     OW 8798   3.526   1.280   2.519
 2524SOL    HW1 8799   3.625   1.288   2.533
 2524SOL    HW2 8800   3.481   1.364   2.550
 2525SOL     OW 8801   3.252   0.575   1.940
 2525SOL    HW1 8802   3.198   0.554   2.021
 2525SOL    HW2 8803   3.343   0.534   1.949
 2526SOL     OW 8804   2.389   0.256   2.190
 2526SOL    HW1 8805   2.416   0.197   2.115
 2526SOL    HW2 8806   2.389   0.351   2.159
 2527SOL     OW 8807   3.616   1.223   3.450
 2527SOL    HW1 8808   3.707   1.184   3.437
 2527SOL    HW2 8809   3.624   1.319   3.474
 2528SOL     OW 8810   2.926   1.347   3.202
 2528SOL    HW1 8811   2.846   1.324   3.257
 2528SOL    HW2 8812   3.009   1.321   3.251
 2529SOL     OW 8813   3.454   1.629   3.487
 2529SOL    HW1 8814   3.481   1.663   3.397
 2529SOL    HW2 8815   3.533   1.591   3.533
 2530SOL     OW 8816   2.973   1.195   2.962
 2530SOL    HW1 8817   2.933   1.239   3.043
 2530SOL    HW2 8818   2.932   1.232   2.879
 2531SOL     OW 8819   3.500   1.099   2.941
 2531SOL    HW1 8820   3.505   1.180   3.000
 2531SOL    HW2 8821   3.414   1.101   2.890
 2532SOL     OW 8822   2.777   0.089   3.264
 2532SOL    HW1 8823   2.802   0.069   3.169
 2532SOL    HW2 8824   2.849   0.145   3.306
 2533SOL     OW 8825   2.842   1.116   3.581
 2533SOL    HW1 8826   2.743   1.122   3.591
 2533SOL    HW2 8827   2.865   1.036   3.525
 2534SOL     OW 8828   2.567   1.050   2.230
 2534SOL    HW1 8829   2.553   1.057   2.329
 2534SOL    HW2 8830   2.651   0.999   2.212
 2535SOL     OW 8831   2.272   0.813   3.113
 2535SOL    HW1 8832   2.358   0.825   3.163
 2535SOL    HW2 8833   2.230   0.726   3.140
 2536SOL     OW 8834   3.136   0.386   3.124
 2536SOL    HW1 8835   3.157   0.460   3.188
 2536SOL    HW2 8836   3.047   0.403   3.081
 2537SOL     OW 8837   1.926   1.564   3.193
 2537SOL    HW1 8838   1.880   1.646   3.159
 2537SOL    HW2 8839   2.024   1.583   3.202
 2538SOL     OW 8840   2.229   1.100   2.363
 2538SOL    HW1 8841   2.222   1.183   2.307
 2538SOL    HW2 8842   2.233   1.020   2.303
 2539SOL     OW 8843   2.428   0.537   2.727
 2539SOL    HW1 8844   2.440   0.603   2.653
 2539SOL    HW2 8845   2.474   0.571   2.810
 2540SOL     OW 8846   3.114   1.348   2.250
 2540SOL    HW1 8847   3.164   1.425   2.290
 2540SOL    HW2 8848   3.019   1.350   2.282
 2541SOL     OW 8849   3.134   1.445   3.004
 2541SOL    HW1 8850   3.181   1.458   3.091
 2541SOL    HW2 8851   3.068   1.371   3.013
 2542SOL     OW 8852   3.444   0.639   2.334
 2542SOL    HW1 8853   3.413   0.700   2.407
 2542SOL    HW2 8854   3.494   0.691   2.265
 2543SOL     OW 8855   2.216   1.510   3.191
 2543SOL    HW1 8856   2.195   1.466   3.104
 2543SOL    HW2 8857   2.313   1.536   3.194
 2544SOL     OW 8858   2.264   0.751   3.460
 2544SOL    HW1 8859   2.332   0.806   3.413
 2544SOL    HW2 8860   2.304   0.663   3.487
 2545SOL     OW 8861   3.449   0.779   3.532
 2545SOL    HW1 8862   3.357   0.817   3.527
 2545SOL    HW2 8863   3.509   0.826   3.467
 2546SOL     OW 8864   2.875   0.105   3.632
 2546SOL    HW1 8865   2.881   0.190   3.580
 2546SOL    HW2 8866   2.907   0.029   3.575
 2547SOL     OW 8867   2.366   0.050   3.602
 2547SOL    HW1 8868   2.324  -0.007   3.532
 2547SOL    HW2 8869   2.300   0.119   3.634
 2548SOL     OW 8870   2.435   0.870   2.891
 2548SOL    HW1 8871   2.479   0.959   2.882
 2548SOL    HW2 8872   2.372   0.870   2.968
 2549SOL     OW 8873   3.222   0.862   2.907
 2549SOL    HW1 8874   3.147   0.862   2.841
 2549SOL    HW2 8875   3.259   0.770   2.916
 2550SOL     OW 8876   3.071   0.525   2.137
 2550SOL    HW1 8877   3.084   0.441   2.191
 2550SOL    HW2 8878   3.042   0.599   2.197
 2551SOL     OW 8879   2.169   0.213   3.093
 2551SOL    HW1 8880   2.146   0.250   3.183
 2551SOL    HW2 8881   2.139   0.118   3.087
 2552SOL     OW 8882   1.899   1.310   3.144
 2552SOL    HW1 8883   1.952   1.261   3.212
 2552SOL    HW2 8884   1.921   1.408   3.149
 2553SOL     OW 8885   2.594   0.634   2.926
 2553SOL    HW1 8886   2.653   0.608   2.850
 2553SOL    HW2 8887   2.566   0.730   2.915
[truncated: 561,902 more chars]
