# Supplementary material for: Redox Potentials of Disulfide Bonds in LOXL2 Studied by Nonequilibrium Alchemical Simulation
Source: Front Chem. 2021 Dec 14;9:797036. doi: 10.3389/fchem.2021.797036 (PMC8713139; doi:10.3389/fchem.2021.797036)
Supplement: Supplementary file 2 [file DataSheet2.ZIP › Raw Date for Redox potential LOXL2-797036/Input files/218x291/protein.top]

;
;	File 'unmodified.top' was generated
;	By user: Lirui (997)
;	On host: geng-PowerEdge-R740
;	At date: Sat Jul 24 16:18:57 2021
;
;	This is a standalone topology file
;
;	Created by:
;	                    :-) GROMACS - gmx pdb2gmx, 2019.4 (-:
;	
;	Executable:   /home/Kai/Program/gromacs/bin/gmx
;	Data prefix:  /home/Kai/Program/gromacs
;	Working dir:  /home/Lirui/redox-LOXL2/2SRCR-218x291
;	Command line:
;	  gmx pdb2gmx -f prot_cyd.pdb -water tip3p -i protein -p unmodified
;	Force field was read from current directory or a relative path - path added.
;

; Include forcefield parameters
#include "./charmm27.ff/forcefield.itp"

[ moleculetype ]
; Name            nrexcl
Protein_chain_A     3

[ atoms ]
;   nr       type  resnr residue  atom   cgnr     charge       mass  typeB    chargeB      massB
; residue 166 PHE rtp PHE  q +1.0
     1        NH3    166    PHE      N      1       -0.3    14.0027
     2         HC    166    PHE     H1      2       0.33      1.008
     3         HC    166    PHE     H2      3       0.33      1.008
     4         HC    166    PHE     H3      4       0.33      1.008
     5        CT1    166    PHE     CA      5       0.21     12.011
     6         HB    166    PHE     HA      6        0.1      1.008
     7        CT2    166    PHE     CB      7      -0.18     12.011
     8         HA    166    PHE    HB1      8       0.09      1.008
     9         HA    166    PHE    HB2      9       0.09      1.008
    10         CA    166    PHE     CG     10          0     12.011
    11         CA    166    PHE    CD1     11     -0.115     12.011
    12         HP    166    PHE    HD1     12      0.115      1.008
    13         CA    166    PHE    CE1     13     -0.115     12.011
    14         HP    166    PHE    HE1     14      0.115      1.008
    15         CA    166    PHE     CZ     15     -0.115     12.011
    16         HP    166    PHE     HZ     16      0.115      1.008
    17         CA    166    PHE    CD2     17     -0.115     12.011
    18         HP    166    PHE    HD2     18      0.115      1.008
    19         CA    166    PHE    CE2     19     -0.115     12.011
    20         HP    166    PHE    HE2     20      0.115      1.008
    21          C    166    PHE      C     21       0.51     12.011
    22          O    166    PHE      O     22      -0.51     15.999   ; qtot 1
; residue 167 LYS rtp LYS  q +1.0
    23        NH1    167    LYS      N     23      -0.47     14.007
    24          H    167    LYS     HN     24       0.31      1.008
    25        CT1    167    LYS     CA     25       0.07     12.011
    26         HB    167    LYS     HA     26       0.09      1.008
    27        CT2    167    LYS     CB     27      -0.18     12.011
    28         HA    167    LYS    HB1     28       0.09      1.008
    29         HA    167    LYS    HB2     29       0.09      1.008
    30        CT2    167    LYS     CG     30      -0.18     12.011
    31         HA    167    LYS    HG1     31       0.09      1.008
    32         HA    167    LYS    HG2     32       0.09      1.008
    33        CT2    167    LYS     CD     33      -0.18     12.011
    34         HA    167    LYS    HD1     34       0.09      1.008
    35         HA    167    LYS    HD2     35       0.09      1.008
    36        CT2    167    LYS     CE     36       0.21     12.011
    37         HA    167    LYS    HE1     37       0.05      1.008
    38         HA    167    LYS    HE2     38       0.05      1.008
    39        NH3    167    LYS     NZ     39       -0.3     14.007
    40         HC    167    LYS    HZ1     40       0.33      1.008
    41         HC    167    LYS    HZ2     41       0.33      1.008
    42         HC    167    LYS    HZ3     42       0.33      1.008
    43          C    167    LYS      C     43       0.51     12.011
    44          O    167    LYS      O     44      -0.51     15.999   ; qtot 2
; residue 168 PHE rtp PHE  q  0.0
    45        NH1    168    PHE      N     45      -0.47     14.007
    46          H    168    PHE     HN     46       0.31      1.008
    47        CT1    168    PHE     CA     47       0.07     12.011
    48         HB    168    PHE     HA     48       0.09      1.008
    49        CT2    168    PHE     CB     49      -0.18     12.011
    50         HA    168    PHE    HB1     50       0.09      1.008
    51         HA    168    PHE    HB2     51       0.09      1.008
    52         CA    168    PHE     CG     52          0     12.011
    53         CA    168    PHE    CD1     53     -0.115     12.011
    54         HP    168    PHE    HD1     54      0.115      1.008
    55         CA    168    PHE    CE1     55     -0.115     12.011
    56         HP    168    PHE    HE1     56      0.115      1.008
    57         CA    168    PHE     CZ     57     -0.115     12.011
    58         HP    168    PHE     HZ     58      0.115      1.008
    59         CA    168    PHE    CD2     59     -0.115     12.011
    60         HP    168    PHE    HD2     60      0.115      1.008
    61         CA    168    PHE    CE2     61     -0.115     12.011
    62         HP    168    PHE    HE2     62      0.115      1.008
    63          C    168    PHE      C     63       0.51     12.011
    64          O    168    PHE      O     64      -0.51     15.999   ; qtot 2
; residue 169 ASP rtp ASP  q -1.0
    65        NH1    169    ASP      N     65      -0.47     14.007
    66          H    169    ASP     HN     66       0.31      1.008
    67        CT1    169    ASP     CA     67       0.07     12.011
    68         HB    169    ASP     HA     68       0.09      1.008
    69        CT2    169    ASP     CB     69      -0.28     12.011
    70         HA    169    ASP    HB1     70       0.09      1.008
    71         HA    169    ASP    HB2     71       0.09      1.008
    72         CC    169    ASP     CG     72       0.62     12.011
    73         OC    169    ASP    OD1     73      -0.76     15.999
    74         OC    169    ASP    OD2     74      -0.76     15.999
    75          C    169    ASP      C     75       0.51     12.011
    76          O    169    ASP      O     76      -0.51     15.999   ; qtot 1
; residue 170 ASN rtp ASN  q  0.0
    77        NH1    170    ASN      N     77      -0.47     14.007
    78          H    170    ASN     HN     78       0.31      1.008
    79        CT1    170    ASN     CA     79       0.07     12.011
    80         HB    170    ASN     HA     80       0.09      1.008
    81        CT2    170    ASN     CB     81      -0.18     12.011
    82         HA    170    ASN    HB1     82       0.09      1.008
    83         HA    170    ASN    HB2     83       0.09      1.008
    84         CC    170    ASN     CG     84       0.55     12.011
    85          O    170    ASN    OD1     85      -0.55     15.999
    86        NH2    170    ASN    ND2     86      -0.62     14.007
    87          H    170    ASN   HD21     87       0.32      1.008
    88          H    170    ASN   HD22     88        0.3      1.008
    89          C    170    ASN      C     89       0.51     12.011
    90          O    170    ASN      O     90      -0.51     15.999   ; qtot 1
; residue 171 SER rtp SER  q  0.0
    91        NH1    171    SER      N     91      -0.47     14.007
    92          H    171    SER     HN     92       0.31      1.008
    93        CT1    171    SER     CA     93       0.07     12.011
    94         HB    171    SER     HA     94       0.09      1.008
    95        CT2    171    SER     CB     95       0.05     12.011
    96         HA    171    SER    HB1     96       0.09      1.008
    97         HA    171    SER    HB2     97       0.09      1.008
    98        OH1    171    SER     OG     98      -0.66     15.999
    99          H    171    SER    HG1     99       0.43      1.008
   100          C    171    SER      C    100       0.51     12.011
   101          O    171    SER      O    101      -0.51     15.999   ; qtot 1
; residue 172 LEU rtp LEU  q  0.0
   102        NH1    172    LEU      N    102      -0.47     14.007
   103          H    172    LEU     HN    103       0.31      1.008
   104        CT1    172    LEU     CA    104       0.07     12.011
   105         HB    172    LEU     HA    105       0.09      1.008
   106        CT2    172    LEU     CB    106      -0.18     12.011
   107         HA    172    LEU    HB1    107       0.09      1.008
   108         HA    172    LEU    HB2    108       0.09      1.008
   109        CT1    172    LEU     CG    109      -0.09     12.011
   110         HA    172    LEU     HG    110       0.09      1.008
   111        CT3    172    LEU    CD1    111      -0.27     12.011
   112         HA    172    LEU   HD11    112       0.09      1.008
   113         HA    172    LEU   HD12    113       0.09      1.008
   114         HA    172    LEU   HD13    114       0.09      1.008
   115        CT3    172    LEU    CD2    115      -0.27     12.011
   116         HA    172    LEU   HD21    116       0.09      1.008
   117         HA    172    LEU   HD22    117       0.09      1.008
   118         HA    172    LEU   HD23    118       0.09      1.008
   119          C    172    LEU      C    119       0.51     12.011
   120          O    172    LEU      O    120      -0.51     15.999   ; qtot 1
; residue 173 ILE rtp ILE  q  0.0
   121        NH1    173    ILE      N    121      -0.47     14.007
   122          H    173    ILE     HN    122       0.31      1.008
   123        CT1    173    ILE     CA    123       0.07     12.011
   124         HB    173    ILE     HA    124       0.09      1.008
   125        CT1    173    ILE     CB    125      -0.09     12.011
   126         HA    173    ILE     HB    126       0.09      1.008
   127        CT3    173    ILE    CG2    127      -0.27     12.011
   128         HA    173    ILE   HG21    128       0.09      1.008
   129         HA    173    ILE   HG22    129       0.09      1.008
   130         HA    173    ILE   HG23    130       0.09      1.008
   131        CT2    173    ILE    CG1    131      -0.18     12.011
   132         HA    173    ILE   HG11    132       0.09      1.008
   133         HA    173    ILE   HG12    133       0.09      1.008
   134        CT3    173    ILE     CD    134      -0.27     12.011
   135         HA    173    ILE    HD1    135       0.09      1.008
   136         HA    173    ILE    HD2    136       0.09      1.008
   137         HA    173    ILE    HD3    137       0.09      1.008
   138          C    173    ILE      C    138       0.51     12.011
   139          O    173    ILE      O    139      -0.51     15.999   ; qtot 1
; residue 174 ASN rtp ASN  q  0.0
   140        NH1    174    ASN      N    140      -0.47     14.007
   141          H    174    ASN     HN    141       0.31      1.008
   142        CT1    174    ASN     CA    142       0.07     12.011
   143         HB    174    ASN     HA    143       0.09      1.008
   144        CT2    174    ASN     CB    144      -0.18     12.011
   145         HA    174    ASN    HB1    145       0.09      1.008
   146         HA    174    ASN    HB2    146       0.09      1.008
   147         CC    174    ASN     CG    147       0.55     12.011
   148          O    174    ASN    OD1    148      -0.55     15.999
   149        NH2    174    ASN    ND2    149      -0.62     14.007
   150          H    174    ASN   HD21    150       0.32      1.008
   151          H    174    ASN   HD22    151        0.3      1.008
   152          C    174    ASN      C    152       0.51     12.011
   153          O    174    ASN      O    153      -0.51     15.999   ; qtot 1
; residue 175 GLN rtp GLN  q  0.0
   154        NH1    175    GLN      N    154      -0.47     14.007
   155          H    175    GLN     HN    155       0.31      1.008
   156        CT1    175    GLN     CA    156       0.07     12.011
   157         HB    175    GLN     HA    157       0.09      1.008
   158        CT2    175    GLN     CB    158      -0.18     12.011
   159         HA    175    GLN    HB1    159       0.09      1.008
   160         HA    175    GLN    HB2    160       0.09      1.008
   161        CT2    175    GLN     CG    161      -0.18     12.011
   162         HA    175    GLN    HG1    162       0.09      1.008
   163         HA    175    GLN    HG2    163       0.09      1.008
   164         CC    175    GLN     CD    164       0.55     12.011
   165          O    175    GLN    OE1    165      -0.55     15.999
   166        NH2    175    GLN    NE2    166      -0.62     14.007
   167          H    175    GLN   HE21    167       0.32      1.008
   168          H    175    GLN   HE22    168        0.3      1.008
   169          C    175    GLN      C    169       0.51     12.011
   170          O    175    GLN      O    170      -0.51     15.999   ; qtot 1
; residue 176 ILE rtp ILE  q  0.0
   171        NH1    176    ILE      N    171      -0.47     14.007
   172          H    176    ILE     HN    172       0.31      1.008
   173        CT1    176    ILE     CA    173       0.07     12.011
   174         HB    176    ILE     HA    174       0.09      1.008
   175        CT1    176    ILE     CB    175      -0.09     12.011
   176         HA    176    ILE     HB    176       0.09      1.008
   177        CT3    176    ILE    CG2    177      -0.27     12.011
   178         HA    176    ILE   HG21    178       0.09      1.008
   179         HA    176    ILE   HG22    179       0.09      1.008
   180         HA    176    ILE   HG23    180       0.09      1.008
   181        CT2    176    ILE    CG1    181      -0.18     12.011
   182         HA    176    ILE   HG11    182       0.09      1.008
   183         HA    176    ILE   HG12    183       0.09      1.008
   184        CT3    176    ILE     CD    184      -0.27     12.011
   185         HA    176    ILE    HD1    185       0.09      1.008
   186         HA    176    ILE    HD2    186       0.09      1.008
   187         HA    176    ILE    HD3    187       0.09      1.008
   188          C    176    ILE      C    188       0.51     12.011
   189          O    176    ILE      O    189      -0.51     15.999   ; qtot 1
; residue 177 GLU rtp GLU  q -1.0
   190        NH1    177    GLU      N    190      -0.47     14.007
   191          H    177    GLU     HN    191       0.31      1.008
   192        CT1    177    GLU     CA    192       0.07     12.011
   193         HB    177    GLU     HA    193       0.09      1.008
   194        CT2    177    GLU     CB    194      -0.18     12.011
   195         HA    177    GLU    HB1    195       0.09      1.008
   196         HA    177    GLU    HB2    196       0.09      1.008
   197        CT2    177    GLU     CG    197      -0.28     12.011
   198         HA    177    GLU    HG1    198       0.09      1.008
   199         HA    177    GLU    HG2    199       0.09      1.008
   200         CC    177    GLU     CD    200       0.62     12.011
   201         OC    177    GLU    OE1    201      -0.76     15.999
   202         OC    177    GLU    OE2    202      -0.76     15.999
   203          C    177    GLU      C    203       0.51     12.011
   204          O    177    GLU      O    204      -0.51     15.999   ; qtot 0
; residue 178 ASN rtp ASN  q  0.0
   205        NH1    178    ASN      N    205      -0.47     14.007
   206          H    178    ASN     HN    206       0.31      1.008
   207        CT1    178    ASN     CA    207       0.07     12.011
   208         HB    178    ASN     HA    208       0.09      1.008
   209        CT2    178    ASN     CB    209      -0.18     12.011
   210         HA    178    ASN    HB1    210       0.09      1.008
   211         HA    178    ASN    HB2    211       0.09      1.008
   212         CC    178    ASN     CG    212       0.55     12.011
   213          O    178    ASN    OD1    213      -0.55     15.999
   214        NH2    178    ASN    ND2    214      -0.62     14.007
   215          H    178    ASN   HD21    215       0.32      1.008
   216          H    178    ASN   HD22    216        0.3      1.008
   217          C    178    ASN      C    217       0.51     12.011
   218          O    178    ASN      O    218      -0.51     15.999   ; qtot 0
; residue 179 LEU rtp LEU  q  0.0
   219        NH1    179    LEU      N    219      -0.47     14.007
   220          H    179    LEU     HN    220       0.31      1.008
   221        CT1    179    LEU     CA    221       0.07     12.011
   222         HB    179    LEU     HA    222       0.09      1.008
   223        CT2    179    LEU     CB    223      -0.18     12.011
   224         HA    179    LEU    HB1    224       0.09      1.008
   225         HA    179    LEU    HB2    225       0.09      1.008
   226        CT1    179    LEU     CG    226      -0.09     12.011
   227         HA    179    LEU     HG    227       0.09      1.008
   228        CT3    179    LEU    CD1    228      -0.27     12.011
   229         HA    179    LEU   HD11    229       0.09      1.008
   230         HA    179    LEU   HD12    230       0.09      1.008
   231         HA    179    LEU   HD13    231       0.09      1.008
   232        CT3    179    LEU    CD2    232      -0.27     12.011
   233         HA    179    LEU   HD21    233       0.09      1.008
   234         HA    179    LEU   HD22    234       0.09      1.008
   235         HA    179    LEU   HD23    235       0.09      1.008
   236          C    179    LEU      C    236       0.51     12.011
   237          O    179    LEU      O    237      -0.51     15.999   ; qtot 0
; residue 180 ASN rtp ASN  q  0.0
   238        NH1    180    ASN      N    238      -0.47     14.007
   239          H    180    ASN     HN    239       0.31      1.008
   240        CT1    180    ASN     CA    240       0.07     12.011
   241         HB    180    ASN     HA    241       0.09      1.008
   242        CT2    180    ASN     CB    242      -0.18     12.011
   243         HA    180    ASN    HB1    243       0.09      1.008
   244         HA    180    ASN    HB2    244       0.09      1.008
   245         CC    180    ASN     CG    245       0.55     12.011
   246          O    180    ASN    OD1    246      -0.55     15.999
   247        NH2    180    ASN    ND2    247      -0.62     14.007
   248          H    180    ASN   HD21    248       0.32      1.008
   249          H    180    ASN   HD22    249        0.3      1.008
   250          C    180    ASN      C    250       0.51     12.011
   251          O    180    ASN      O    251      -0.51     15.999   ; qtot 0
; residue 181 ILE rtp ILE  q  0.0
   252        NH1    181    ILE      N    252      -0.47     14.007
   253          H    181    ILE     HN    253       0.31      1.008
   254        CT1    181    ILE     CA    254       0.07     12.011
   255         HB    181    ILE     HA    255       0.09      1.008
   256        CT1    181    ILE     CB    256      -0.09     12.011
   257         HA    181    ILE     HB    257       0.09      1.008
   258        CT3    181    ILE    CG2    258      -0.27     12.011
   259         HA    181    ILE   HG21    259       0.09      1.008
   260         HA    181    ILE   HG22    260       0.09      1.008
   261         HA    181    ILE   HG23    261       0.09      1.008
   262        CT2    181    ILE    CG1    262      -0.18     12.011
   263         HA    181    ILE   HG11    263       0.09      1.008
   264         HA    181    ILE   HG12    264       0.09      1.008
   265        CT3    181    ILE     CD    265      -0.27     12.011
   266         HA    181    ILE    HD1    266       0.09      1.008
   267         HA    181    ILE    HD2    267       0.09      1.008
   268         HA    181    ILE    HD3    268       0.09      1.008
   269          C    181    ILE      C    269       0.51     12.011
   270          O    181    ILE      O    270      -0.51     15.999   ; qtot 0
; residue 182 GLN rtp GLN  q  0.0
   271        NH1    182    GLN      N    271      -0.47     14.007
   272          H    182    GLN     HN    272       0.31      1.008
   273        CT1    182    GLN     CA    273       0.07     12.011
   274         HB    182    GLN     HA    274       0.09      1.008
   275        CT2    182    GLN     CB    275      -0.18     12.011
   276         HA    182    GLN    HB1    276       0.09      1.008
   277         HA    182    GLN    HB2    277       0.09      1.008
   278        CT2    182    GLN     CG    278      -0.18     12.011
   279         HA    182    GLN    HG1    279       0.09      1.008
   280         HA    182    GLN    HG2    280       0.09      1.008
   281         CC    182    GLN     CD    281       0.55     12.011
   282          O    182    GLN    OE1    282      -0.55     15.999
   283        NH2    182    GLN    NE2    283      -0.62     14.007
   284          H    182    GLN   HE21    284       0.32      1.008
   285          H    182    GLN   HE22    285        0.3      1.008
   286          C    182    GLN      C    286       0.51     12.011
   287          O    182    GLN      O    287      -0.51     15.999   ; qtot 0
; residue 183 VAL rtp VAL  q  0.0
   288        NH1    183    VAL      N    288      -0.47     14.007
   289          H    183    VAL     HN    289       0.31      1.008
   290        CT1    183    VAL     CA    290       0.07     12.011
   291         HB    183    VAL     HA    291       0.09      1.008
   292        CT1    183    VAL     CB    292      -0.09     12.011
   293         HA    183    VAL     HB    293       0.09      1.008
   294        CT3    183    VAL    CG1    294      -0.27     12.011
   295         HA    183    VAL   HG11    295       0.09      1.008
   296         HA    183    VAL   HG12    296       0.09      1.008
   297         HA    183    VAL   HG13    297       0.09      1.008
   298        CT3    183    VAL    CG2    298      -0.27     12.011
   299         HA    183    VAL   HG21    299       0.09      1.008
   300         HA    183    VAL   HG22    300       0.09      1.008
   301         HA    183    VAL   HG23    301       0.09      1.008
   302          C    183    VAL      C    302       0.51     12.011
   303          O    183    VAL      O    303      -0.51     15.999   ; qtot 0
; residue 184 GLU rtp GLU  q -1.0
   304        NH1    184    GLU      N    304      -0.47     14.007
   305          H    184    GLU     HN    305       0.31      1.008
   306        CT1    184    GLU     CA    306       0.07     12.011
   307         HB    184    GLU     HA    307       0.09      1.008
   308        CT2    184    GLU     CB    308      -0.18     12.011
   309         HA    184    GLU    HB1    309       0.09      1.008
   310         HA    184    GLU    HB2    310       0.09      1.008
   311        CT2    184    GLU     CG    311      -0.28     12.011
   312         HA    184    GLU    HG1    312       0.09      1.008
   313         HA    184    GLU    HG2    313       0.09      1.008
   314         CC    184    GLU     CD    314       0.62     12.011
   315         OC    184    GLU    OE1    315      -0.76     15.999
   316         OC    184    GLU    OE2    316      -0.76     15.999
   317          C    184    GLU      C    317       0.51     12.011
   318          O    184    GLU      O    318      -0.51     15.999   ; qtot -1
; residue 185 ASP rtp ASP  q -1.0
   319        NH1    185    ASP      N    319      -0.47     14.007
   320          H    185    ASP     HN    320       0.31      1.008
   321        CT1    185    ASP     CA    321       0.07     12.011
   322         HB    185    ASP     HA    322       0.09      1.008
   323        CT2    185    ASP     CB    323      -0.28     12.011
   324         HA    185    ASP    HB1    324       0.09      1.008
   325         HA    185    ASP    HB2    325       0.09      1.008
   326         CC    185    ASP     CG    326       0.62     12.011
   327         OC    185    ASP    OD1    327      -0.76     15.999
   328         OC    185    ASP    OD2    328      -0.76     15.999
   329          C    185    ASP      C    329       0.51     12.011
   330          O    185    ASP      O    330      -0.51     15.999   ; qtot -2
; residue 186 ILE rtp ILE  q  0.0
   331        NH1    186    ILE      N    331      -0.47     14.007
   332          H    186    ILE     HN    332       0.31      1.008
   333        CT1    186    ILE     CA    333       0.07     12.011
   334         HB    186    ILE     HA    334       0.09      1.008
   335        CT1    186    ILE     CB    335      -0.09     12.011
   336         HA    186    ILE     HB    336       0.09      1.008
   337        CT3    186    ILE    CG2    337      -0.27     12.011
   338         HA    186    ILE   HG21    338       0.09      1.008
   339         HA    186    ILE   HG22    339       0.09      1.008
   340         HA    186    ILE   HG23    340       0.09      1.008
   341        CT2    186    ILE    CG1    341      -0.18     12.011
   342         HA    186    ILE   HG11    342       0.09      1.008
   343         HA    186    ILE   HG12    343       0.09      1.008
   344        CT3    186    ILE     CD    344      -0.27     12.011
   345         HA    186    ILE    HD1    345       0.09      1.008
   346         HA    186    ILE    HD2    346       0.09      1.008
   347         HA    186    ILE    HD3    347       0.09      1.008
   348          C    186    ILE      C    348       0.51     12.011
   349          O    186    ILE      O    349      -0.51     15.999   ; qtot -2
; residue 187 ARG rtp ARG  q +1.0
   350        NH1    187    ARG      N    350      -0.47     14.007
   351          H    187    ARG     HN    351       0.31      1.008
   352        CT1    187    ARG     CA    352       0.07     12.011
   353         HB    187    ARG     HA    353       0.09      1.008
   354        CT2    187    ARG     CB    354      -0.18     12.011
   355         HA    187    ARG    HB1    355       0.09      1.008
   356         HA    187    ARG    HB2    356       0.09      1.008
   357        CT2    187    ARG     CG    357      -0.18     12.011
   358         HA    187    ARG    HG1    358       0.09      1.008
   359         HA    187    ARG    HG2    359       0.09      1.008
   360        CT2    187    ARG     CD    360        0.2     12.011
   361         HA    187    ARG    HD1    361       0.09      1.008
   362         HA    187    ARG    HD2    362       0.09      1.008
   363        NC2    187    ARG     NE    363       -0.7     14.007
   364         HC    187    ARG     HE    364       0.44      1.008
   365          C    187    ARG     CZ    365       0.64     12.011
   366        NC2    187    ARG    NH1    366       -0.8     14.007
   367         HC    187    ARG   HH11    367       0.46      1.008
   368         HC    187    ARG   HH12    368       0.46      1.008
   369        NC2    187    ARG    NH2    369       -0.8     14.007
   370         HC    187    ARG   HH21    370       0.46      1.008
   371         HC    187    ARG   HH22    371       0.46      1.008
   372          C    187    ARG      C    372       0.51     12.011
   373          O    187    ARG      O    373      -0.51     15.999   ; qtot -1
; residue 188 ILE rtp ILE  q  0.0
   374        NH1    188    ILE      N    374      -0.47     14.007
   375          H    188    ILE     HN    375       0.31      1.008
   376        CT1    188    ILE     CA    376       0.07     12.011
   377         HB    188    ILE     HA    377       0.09      1.008
   378        CT1    188    ILE     CB    378      -0.09     12.011
   379         HA    188    ILE     HB    379       0.09      1.008
   380        CT3    188    ILE    CG2    380      -0.27     12.011
   381         HA    188    ILE   HG21    381       0.09      1.008
   382         HA    188    ILE   HG22    382       0.09      1.008
   383         HA    188    ILE   HG23    383       0.09      1.008
   384        CT2    188    ILE    CG1    384      -0.18     12.011
   385         HA    188    ILE   HG11    385       0.09      1.008
   386         HA    188    ILE   HG12    386       0.09      1.008
   387        CT3    188    ILE     CD    387      -0.27     12.011
   388         HA    188    ILE    HD1    388       0.09      1.008
   389         HA    188    ILE    HD2    389       0.09      1.008
   390         HA    188    ILE    HD3    390       0.09      1.008
   391          C    188    ILE      C    391       0.51     12.011
   392          O    188    ILE      O    392      -0.51     15.999   ; qtot -1
; residue 189 ARG rtp ARG  q +1.0
   393        NH1    189    ARG      N    393      -0.47     14.007
   394          H    189    ARG     HN    394       0.31      1.008
   395        CT1    189    ARG     CA    395       0.07     12.011
   396         HB    189    ARG     HA    396       0.09      1.008
   397        CT2    189    ARG     CB    397      -0.18     12.011
   398         HA    189    ARG    HB1    398       0.09      1.008
   399         HA    189    ARG    HB2    399       0.09      1.008
   400        CT2    189    ARG     CG    400      -0.18     12.011
   401         HA    189    ARG    HG1    401       0.09      1.008
   402         HA    189    ARG    HG2    402       0.09      1.008
   403        CT2    189    ARG     CD    403        0.2     12.011
   404         HA    189    ARG    HD1    404       0.09      1.008
   405         HA    189    ARG    HD2    405       0.09      1.008
   406        NC2    189    ARG     NE    406       -0.7     14.007
   407         HC    189    ARG     HE    407       0.44      1.008
   408          C    189    ARG     CZ    408       0.64     12.011
   409        NC2    189    ARG    NH1    409       -0.8     14.007
   410         HC    189    ARG   HH11    410       0.46      1.008
   411         HC    189    ARG   HH12    411       0.46      1.008
   412        NC2    189    ARG    NH2    412       -0.8     14.007
   413         HC    189    ARG   HH21    413       0.46      1.008
   414         HC    189    ARG   HH22    414       0.46      1.008
   415          C    189    ARG      C    415       0.51     12.011
   416          O    189    ARG      O    416      -0.51     15.999   ; qtot 0
; residue 190 ALA rtp ALA  q  0.0
   417        NH1    190    ALA      N    417      -0.47     14.007
   418          H    190    ALA     HN    418       0.31      1.008
   419        CT1    190    ALA     CA    419       0.07     12.011
   420         HB    190    ALA     HA    420       0.09      1.008
   421        CT3    190    ALA     CB    421      -0.27     12.011
   422         HA    190    ALA    HB1    422       0.09      1.008
   423         HA    190    ALA    HB2    423       0.09      1.008
   424         HA    190    ALA    HB3    424       0.09      1.008
   425          C    190    ALA      C    425       0.51     12.011
   426          O    190    ALA      O    426      -0.51     15.999   ; qtot 0
; residue 191 ILE rtp ILE  q  0.0
   427        NH1    191    ILE      N    427      -0.47     14.007
   428          H    191    ILE     HN    428       0.31      1.008
   429        CT1    191    ILE     CA    429       0.07     12.011
   430         HB    191    ILE     HA    430       0.09      1.008
   431        CT1    191    ILE     CB    431      -0.09     12.011
   432         HA    191    ILE     HB    432       0.09      1.008
   433        CT3    191    ILE    CG2    433      -0.27     12.011
   434         HA    191    ILE   HG21    434       0.09      1.008
   435         HA    191    ILE   HG22    435       0.09      1.008
   436         HA    191    ILE   HG23    436       0.09      1.008
   437        CT2    191    ILE    CG1    437      -0.18     12.011
   438         HA    191    ILE   HG11    438       0.09      1.008
   439         HA    191    ILE   HG12    439       0.09      1.008
   440        CT3    191    ILE     CD    440      -0.27     12.011
   441         HA    191    ILE    HD1    441       0.09      1.008
   442         HA    191    ILE    HD2    442       0.09      1.008
   443         HA    191    ILE    HD3    443       0.09      1.008
   444          C    191    ILE      C    444       0.51     12.011
   445          O    191    ILE      O    445      -0.51     15.999   ; qtot 0
; residue 192 LEU rtp LEU  q  0.0
   446        NH1    192    LEU      N    446      -0.47     14.007
   447          H    192    LEU     HN    447       0.31      1.008
   448        CT1    192    LEU     CA    448       0.07     12.011
   449         HB    192    LEU     HA    449       0.09      1.008
   450        CT2    192    LEU     CB    450      -0.18     12.011
   451         HA    192    LEU    HB1    451       0.09      1.008
   452         HA    192    LEU    HB2    452       0.09      1.008
   453        CT1    192    LEU     CG    453      -0.09     12.011
   454         HA    192    LEU     HG    454       0.09      1.008
   455        CT3    192    LEU    CD1    455      -0.27     12.011
   456         HA    192    LEU   HD11    456       0.09      1.008
   457         HA    192    LEU   HD12    457       0.09      1.008
   458         HA    192    LEU   HD13    458       0.09      1.008
   459        CT3    192    LEU    CD2    459      -0.27     12.011
   460         HA    192    LEU   HD21    460       0.09      1.008
   461         HA    192    LEU   HD22    461       0.09      1.008
   462         HA    192    LEU   HD23    462       0.09      1.008
   463          C    192    LEU      C    463       0.51     12.011
   464          O    192    LEU      O    464      -0.51     15.999   ; qtot 0
; residue 193 SER rtp SER  q  0.0
   465        NH1    193    SER      N    465      -0.47     14.007
   466          H    193    SER     HN    466       0.31      1.008
   467        CT1    193    SER     CA    467       0.07     12.011
   468         HB    193    SER     HA    468       0.09      1.008
   469        CT2    193    SER     CB    469       0.05     12.011
   470         HA    193    SER    HB1    470       0.09      1.008
   471         HA    193    SER    HB2    471       0.09      1.008
   472        OH1    193    SER     OG    472      -0.66     15.999
   473          H    193    SER    HG1    473       0.43      1.008
   474          C    193    SER      C    474       0.51     12.011
   475          O    193    SER      O    475      -0.51     15.999   ; qtot 0
; residue 194 THR rtp THR  q  0.0
   476        NH1    194    THR      N    476      -0.47     14.007
   477          H    194    THR     HN    477       0.31      1.008
   478        CT1    194    THR     CA    478       0.07     12.011
   479         HB    194    THR     HA    479       0.09      1.008
   480        CT1    194    THR     CB    480       0.14     12.011
   481         HA    194    THR     HB    481       0.09      1.008
   482        OH1    194    THR    OG1    482      -0.66     15.999
   483          H    194    THR    HG1    483       0.43      1.008
   484        CT3    194    THR    CG2    484      -0.27     12.011
   485         HA    194    THR   HG21    485       0.09      1.008
   486         HA    194    THR   HG22    486       0.09      1.008
   487         HA    194    THR   HG23    487       0.09      1.008
   488          C    194    THR      C    488       0.51     12.011
   489          O    194    THR      O    489      -0.51     15.999   ; qtot 0
; residue 195 TYR rtp TYR  q  0.0
   490        NH1    195    TYR      N    490      -0.47     14.007
   491          H    195    TYR     HN    491       0.31      1.008
   492        CT1    195    TYR     CA    492       0.07     12.011
   493         HB    195    TYR     HA    493       0.09      1.008
   494        CT2    195    TYR     CB    494      -0.18     12.011
   495         HA    195    TYR    HB1    495       0.09      1.008
   496         HA    195    TYR    HB2    496       0.09      1.008
   497         CA    195    TYR     CG    497          0     12.011
   498         CA    195    TYR    CD1    498     -0.115     12.011
   499         HP    195    TYR    HD1    499      0.115      1.008
   500         CA    195    TYR    CE1    500     -0.115     12.011
   501         HP    195    TYR    HE1    501      0.115      1.008
   502         CA    195    TYR     CZ    502       0.11     12.011
   503        OH1    195    TYR     OH    503      -0.54     15.999
   504          H    195    TYR     HH    504       0.43      1.008
   505         CA    195    TYR    CD2    505     -0.115     12.011
   506         HP    195    TYR    HD2    506      0.115      1.008
   507         CA    195    TYR    CE2    507     -0.115     12.011
   508         HP    195    TYR    HE2    508      0.115      1.008
   509          C    195    TYR      C    509       0.51     12.011
   510          O    195    TYR      O    510      -0.51     15.999   ; qtot 0
; residue 196 ARG rtp ARG  q +1.0
   511        NH1    196    ARG      N    511      -0.47     14.007
   512          H    196    ARG     HN    512       0.31      1.008
   513        CT1    196    ARG     CA    513       0.07     12.011
   514         HB    196    ARG     HA    514       0.09      1.008
   515        CT2    196    ARG     CB    515      -0.18     12.011
   516         HA    196    ARG    HB1    516       0.09      1.008
   517         HA    196    ARG    HB2    517       0.09      1.008
   518        CT2    196    ARG     CG    518      -0.18     12.011
   519         HA    196    ARG    HG1    519       0.09      1.008
   520         HA    196    ARG    HG2    520       0.09      1.008
   521        CT2    196    ARG     CD    521        0.2     12.011
   522         HA    196    ARG    HD1    522       0.09      1.008
   523         HA    196    ARG    HD2    523       0.09      1.008
   524        NC2    196    ARG     NE    524       -0.7     14.007
   525         HC    196    ARG     HE    525       0.44      1.008
   526          C    196    ARG     CZ    526       0.64     12.011
   527        NC2    196    ARG    NH1    527       -0.8     14.007
   528         HC    196    ARG   HH11    528       0.46      1.008
   529         HC    196    ARG   HH12    529       0.46      1.008
   530        NC2    196    ARG    NH2    530       -0.8     14.007
   531         HC    196    ARG   HH21    531       0.46      1.008
   532         HC    196    ARG   HH22    532       0.46      1.008
   533          C    196    ARG      C    533       0.51     12.011
   534          O    196    ARG      O    534      -0.51     15.999   ; qtot 1
; residue 197 LYS rtp LYS  q +1.0
   535        NH1    197    LYS      N    535      -0.47     14.007
   536          H    197    LYS     HN    536       0.31      1.008
   537        CT1    197    LYS     CA    537       0.07     12.011
   538         HB    197    LYS     HA    538       0.09      1.008
   539        CT2    197    LYS     CB    539      -0.18     12.011
   540         HA    197    LYS    HB1    540       0.09      1.008
   541         HA    197    LYS    HB2    541       0.09      1.008
   542        CT2    197    LYS     CG    542      -0.18     12.011
   543         HA    197    LYS    HG1    543       0.09      1.008
   544         HA    197    LYS    HG2    544       0.09      1.008
   545        CT2    197    LYS     CD    545      -0.18     12.011
   546         HA    197    LYS    HD1    546       0.09      1.008
   547         HA    197    LYS    HD2    547       0.09      1.008
   548        CT2    197    LYS     CE    548       0.21     12.011
   549         HA    197    LYS    HE1    549       0.05      1.008
   550         HA    197    LYS    HE2    550       0.05      1.008
   551        NH3    197    LYS     NZ    551       -0.3     14.007
   552         HC    197    LYS    HZ1    552       0.33      1.008
   553         HC    197    LYS    HZ2    553       0.33      1.008
   554         HC    197    LYS    HZ3    554       0.33      1.008
   555          C    197    LYS      C    555       0.51     12.011
   556          O    197    LYS      O    556      -0.51     15.999   ; qtot 2
; residue 198 ARG rtp ARG  q +1.0
   557        NH1    198    ARG      N    557      -0.47     14.007
   558          H    198    ARG     HN    558       0.31      1.008
   559        CT1    198    ARG     CA    559       0.07     12.011
   560         HB    198    ARG     HA    560       0.09      1.008
   561        CT2    198    ARG     CB    561      -0.18     12.011
   562         HA    198    ARG    HB1    562       0.09      1.008
   563         HA    198    ARG    HB2    563       0.09      1.008
   564        CT2    198    ARG     CG    564      -0.18     12.011
   565         HA    198    ARG    HG1    565       0.09      1.008
   566         HA    198    ARG    HG2    566       0.09      1.008
   567        CT2    198    ARG     CD    567        0.2     12.011
   568         HA    198    ARG    HD1    568       0.09      1.008
   569         HA    198    ARG    HD2    569       0.09      1.008
   570        NC2    198    ARG     NE    570       -0.7     14.007
   571         HC    198    ARG     HE    571       0.44      1.008
   572          C    198    ARG     CZ    572       0.64     12.011
   573        NC2    198    ARG    NH1    573       -0.8     14.007
   574         HC    198    ARG   HH11    574       0.46      1.008
   575         HC    198    ARG   HH12    575       0.46      1.008
   576        NC2    198    ARG    NH2    576       -0.8     14.007
   577         HC    198    ARG   HH21    577       0.46      1.008
   578         HC    198    ARG   HH22    578       0.46      1.008
   579          C    198    ARG      C    579       0.51     12.011
   580          O    198    ARG      O    580      -0.51     15.999   ; qtot 3
; residue 199 THR rtp THR  q  0.0
   581        NH1    199    THR      N    581      -0.47     14.007
   582          H    199    THR     HN    582       0.31      1.008
   583        CT1    199    THR     CA    583       0.07     12.011
   584         HB    199    THR     HA    584       0.09      1.008
   585        CT1    199    THR     CB    585       0.14     12.011
   586         HA    199    THR     HB    586       0.09      1.008
   587        OH1    199    THR    OG1    587      -0.66     15.999
   588          H    199    THR    HG1    588       0.43      1.008
   589        CT3    199    THR    CG2    589      -0.27     12.011
   590         HA    199    THR   HG21    590       0.09      1.008
   591         HA    199    THR   HG22    591       0.09      1.008
   592         HA    199    THR   HG23    592       0.09      1.008
   593          C    199    THR      C    593       0.51     12.011
   594          O    199    THR      O    594      -0.51     15.999   ; qtot 3
; residue 200 PRO rtp PRO  q  0.0
   595          N    200    PRO      N    595      -0.29     14.007
   596        CP3    200    PRO     CD    596          0     12.011
   597         HA    200    PRO    HD1    597       0.09      1.008
   598         HA    200    PRO    HD2    598       0.09      1.008
   599        CP1    200    PRO     CA    599       0.02     12.011
   600         HB    200    PRO     HA    600       0.09      1.008
   601        CP2    200    PRO     CB    601      -0.18     12.011
   602         HA    200    PRO    HB1    602       0.09      1.008
   603         HA    200    PRO    HB2    603       0.09      1.008
   604        CP2    200    PRO     CG    604      -0.18     12.011
   605         HA    200    PRO    HG1    605       0.09      1.008
   606         HA    200    PRO    HG2    606       0.09      1.008
   607          C    200    PRO      C    607       0.51     12.011
   608          O    200    PRO      O    608      -0.51     15.999   ; qtot 3
; residue 201 VAL rtp VAL  q  0.0
   609        NH1    201    VAL      N    609      -0.47     14.007
   610          H    201    VAL     HN    610       0.31      1.008
   611        CT1    201    VAL     CA    611       0.07     12.011
   612         HB    201    VAL     HA    612       0.09      1.008
   613        CT1    201    VAL     CB    613      -0.09     12.011
   614         HA    201    VAL     HB    614       0.09      1.008
   615        CT3    201    VAL    CG1    615      -0.27     12.011
   616         HA    201    VAL   HG11    616       0.09      1.008
   617         HA    201    VAL   HG12    617       0.09      1.008
   618         HA    201    VAL   HG13    618       0.09      1.008
   619        CT3    201    VAL    CG2    619      -0.27     12.011
   620         HA    201    VAL   HG21    620       0.09      1.008
   621         HA    201    VAL   HG22    621       0.09      1.008
   622         HA    201    VAL   HG23    622       0.09      1.008
   623          C    201    VAL      C    623       0.51     12.011
   624          O    201    VAL      O    624      -0.51     15.999   ; qtot 3
; residue 202 MET rtp MET  q  0.0
   625        NH1    202    MET      N    625      -0.47     14.007
   626          H    202    MET     HN    626       0.31      1.008
   627        CT1    202    MET     CA    627       0.07     12.011
   628         HB    202    MET     HA    628       0.09      1.008
   629        CT2    202    MET     CB    629      -0.18     12.011
   630         HA    202    MET    HB1    630       0.09      1.008
   631         HA    202    MET    HB2    631       0.09      1.008
   632        CT2    202    MET     CG    632      -0.14     12.011
   633         HA    202    MET    HG1    633       0.09      1.008
   634         HA    202    MET    HG2    634       0.09      1.008
   635          S    202    MET     SD    635      -0.09      32.06
   636        CT3    202    MET     CE    636      -0.22     12.011
   637         HA    202    MET    HE1    637       0.09      1.008
   638         HA    202    MET    HE2    638       0.09      1.008
   639         HA    202    MET    HE3    639       0.09      1.008
   640          C    202    MET      C    640       0.51     12.011
   641          O    202    MET      O    641      -0.51     15.999   ; qtot 3
; residue 203 GLU rtp GLU  q -1.0
   642        NH1    203    GLU      N    642      -0.47     14.007
   643          H    203    GLU     HN    643       0.31      1.008
   644        CT1    203    GLU     CA    644       0.07     12.011
   645         HB    203    GLU     HA    645       0.09      1.008
   646        CT2    203    GLU     CB    646      -0.18     12.011
   647         HA    203    GLU    HB1    647       0.09      1.008
   648         HA    203    GLU    HB2    648       0.09      1.008
   649        CT2    203    GLU     CG    649      -0.28     12.011
   650         HA    203    GLU    HG1    650       0.09      1.008
   651         HA    203    GLU    HG2    651       0.09      1.008
   652         CC    203    GLU     CD    652       0.62     12.011
   653         OC    203    GLU    OE1    653      -0.76     15.999
   654         OC    203    GLU    OE2    654      -0.76     15.999
   655          C    203    GLU      C    655       0.51     12.011
   656          O    203    GLU      O    656      -0.51     15.999   ; qtot 2
; residue 204 GLY rtp GLY  q  0.0
   657        NH1    204    GLY      N    657      -0.47     14.007
   658          H    204    GLY     HN    658       0.31      1.008
   659        CT2    204    GLY     CA    659      -0.02     12.011
   660         HB    204    GLY    HA1    660       0.09      1.008
   661         HB    204    GLY    HA2    661       0.09      1.008
   662          C    204    GLY      C    662       0.51     12.011
   663          O    204    GLY      O    663      -0.51     15.999   ; qtot 2
; residue 205 TYR rtp TYR  q  0.0
   664        NH1    205    TYR      N    664      -0.47     14.007
   665          H    205    TYR     HN    665       0.31      1.008
   666        CT1    205    TYR     CA    666       0.07     12.011
   667         HB    205    TYR     HA    667       0.09      1.008
   668        CT2    205    TYR     CB    668      -0.18     12.011
   669         HA    205    TYR    HB1    669       0.09      1.008
   670         HA    205    TYR    HB2    670       0.09      1.008
   671         CA    205    TYR     CG    671          0     12.011
   672         CA    205    TYR    CD1    672     -0.115     12.011
   673         HP    205    TYR    HD1    673      0.115      1.008
   674         CA    205    TYR    CE1    674     -0.115     12.011
   675         HP    205    TYR    HE1    675      0.115      1.008
   676         CA    205    TYR     CZ    676       0.11     12.011
   677        OH1    205    TYR     OH    677      -0.54     15.999
   678          H    205    TYR     HH    678       0.43      1.008
   679         CA    205    TYR    CD2    679     -0.115     12.011
   680         HP    205    TYR    HD2    680      0.115      1.008
   681         CA    205    TYR    CE2    681     -0.115     12.011
   682         HP    205    TYR    HE2    682      0.115      1.008
   683          C    205    TYR      C    683       0.51     12.011
   684          O    205    TYR      O    684      -0.51     15.999   ; qtot 2
; residue 206 VAL rtp VAL  q  0.0
   685        NH1    206    VAL      N    685      -0.47     14.007
   686          H    206    VAL     HN    686       0.31      1.008
   687        CT1    206    VAL     CA    687       0.07     12.011
   688         HB    206    VAL     HA    688       0.09      1.008
   689        CT1    206    VAL     CB    689      -0.09     12.011
   690         HA    206    VAL     HB    690       0.09      1.008
   691        CT3    206    VAL    CG1    691      -0.27     12.011
   692         HA    206    VAL   HG11    692       0.09      1.008
   693         HA    206    VAL   HG12    693       0.09      1.008
   694         HA    206    VAL   HG13    694       0.09      1.008
   695        CT3    206    VAL    CG2    695      -0.27     12.011
   696         HA    206    VAL   HG21    696       0.09      1.008
   697         HA    206    VAL   HG22    697       0.09      1.008
   698         HA    206    VAL   HG23    698       0.09      1.008
   699          C    206    VAL      C    699       0.51     12.011
   700          O    206    VAL      O    700      -0.51     15.999   ; qtot 2
; residue 207 GLU rtp GLU  q -1.0
   701        NH1    207    GLU      N    701      -0.47     14.007
   702          H    207    GLU     HN    702       0.31      1.008
   703        CT1    207    GLU     CA    703       0.07     12.011
   704         HB    207    GLU     HA    704       0.09      1.008
   705        CT2    207    GLU     CB    705      -0.18     12.011
   706         HA    207    GLU    HB1    706       0.09      1.008
   707         HA    207    GLU    HB2    707       0.09      1.008
   708        CT2    207    GLU     CG    708      -0.28     12.011
   709         HA    207    GLU    HG1    709       0.09      1.008
   710         HA    207    GLU    HG2    710       0.09      1.008
   711         CC    207    GLU     CD    711       0.62     12.011
   712         OC    207    GLU    OE1    712      -0.76     15.999
   713         OC    207    GLU    OE2    713      -0.76     15.999
   714          C    207    GLU      C    714       0.51     12.011
   715          O    207    GLU      O    715      -0.51     15.999   ; qtot 1
; residue 208 VAL rtp VAL  q  0.0
   716        NH1    208    VAL      N    716      -0.47     14.007
   717          H    208    VAL     HN    717       0.31      1.008
   718        CT1    208    VAL     CA    718       0.07     12.011
   719         HB    208    VAL     HA    719       0.09      1.008
   720        CT1    208    VAL     CB    720      -0.09     12.011
   721         HA    208    VAL     HB    721       0.09      1.008
   722        CT3    208    VAL    CG1    722      -0.27     12.011
   723         HA    208    VAL   HG11    723       0.09      1.008
   724         HA    208    VAL   HG12    724       0.09      1.008
   725         HA    208    VAL   HG13    725       0.09      1.008
   726        CT3    208    VAL    CG2    726      -0.27     12.011
   727         HA    208    VAL   HG21    727       0.09      1.008
   728         HA    208    VAL   HG22    728       0.09      1.008
   729         HA    208    VAL   HG23    729       0.09      1.008
   730          C    208    VAL      C    730       0.51     12.011
   731          O    208    VAL      O    731      -0.51     15.999   ; qtot 1
; residue 209 LYS rtp LYS  q +1.0
   732        NH1    209    LYS      N    732      -0.47     14.007
   733          H    209    LYS     HN    733       0.31      1.008
   734        CT1    209    LYS     CA    734       0.07     12.011
   735         HB    209    LYS     HA    735       0.09      1.008
   736        CT2    209    LYS     CB    736      -0.18     12.011
   737         HA    209    LYS    HB1    737       0.09      1.008
   738         HA    209    LYS    HB2    738       0.09      1.008
   739        CT2    209    LYS     CG    739      -0.18     12.011
   740         HA    209    LYS    HG1    740       0.09      1.008
   741         HA    209    LYS    HG2    741       0.09      1.008
   742        CT2    209    LYS     CD    742      -0.18     12.011
   743         HA    209    LYS    HD1    743       0.09      1.008
   744         HA    209    LYS    HD2    744       0.09      1.008
   745        CT2    209    LYS     CE    745       0.21     12.011
   746         HA    209    LYS    HE1    746       0.05      1.008
   747         HA    209    LYS    HE2    747       0.05      1.008
   748        NH3    209    LYS     NZ    748       -0.3     14.007
   749         HC    209    LYS    HZ1    749       0.33      1.008
   750         HC    209    LYS    HZ2    750       0.33      1.008
   751         HC    209    LYS    HZ3    751       0.33      1.008
   752          C    209    LYS      C    752       0.51     12.011
   753          O    209    LYS      O    753      -0.51     15.999   ; qtot 2
; residue 210 GLU rtp GLU  q -1.0
   754        NH1    210    GLU      N    754      -0.47     14.007
   755          H    210    GLU     HN    755       0.31      1.008
   756        CT1    210    GLU     CA    756       0.07     12.011
   757         HB    210    GLU     HA    757       0.09      1.008
   758        CT2    210    GLU     CB    758      -0.18     12.011
   759         HA    210    GLU    HB1    759       0.09      1.008
   760         HA    210    GLU    HB2    760       0.09      1.008
   761        CT2    210    GLU     CG    761      -0.28     12.011
   762         HA    210    GLU    HG1    762       0.09      1.008
   763         HA    210    GLU    HG2    763       0.09      1.008
   764         CC    210    GLU     CD    764       0.62     12.011
   765         OC    210    GLU    OE1    765      -0.76     15.999
   766         OC    210    GLU    OE2    766      -0.76     15.999
   767          C    210    GLU      C    767       0.51     12.011
   768          O    210    GLU      O    768      -0.51     15.999   ; qtot 1
; residue 211 GLY rtp GLY  q  0.0
   769        NH1    211    GLY      N    769      -0.47     14.007
   770          H    211    GLY     HN    770       0.31      1.008
   771        CT2    211    GLY     CA    771      -0.02     12.011
   772         HB    211    GLY    HA1    772       0.09      1.008
   773         HB    211    GLY    HA2    773       0.09      1.008
   774          C    211    GLY      C    774       0.51     12.011
   775          O    211    GLY      O    775      -0.51     15.999   ; qtot 1
; residue 212 LYS rtp LYS  q +1.0
   776        NH1    212    LYS      N    776      -0.47     14.007
   777          H    212    LYS     HN    777       0.31      1.008
   778        CT1    212    LYS     CA    778       0.07     12.011
   779         HB    212    LYS     HA    779       0.09      1.008
   780        CT2    212    LYS     CB    780      -0.18     12.011
   781         HA    212    LYS    HB1    781       0.09      1.008
   782         HA    212    LYS    HB2    782       0.09      1.008
   783        CT2    212    LYS     CG    783      -0.18     12.011
   784         HA    212    LYS    HG1    784       0.09      1.008
   785         HA    212    LYS    HG2    785       0.09      1.008
   786        CT2    212    LYS     CD    786      -0.18     12.011
   787         HA    212    LYS    HD1    787       0.09      1.008
   788         HA    212    LYS    HD2    788       0.09      1.008
   789        CT2    212    LYS     CE    789       0.21     12.011
   790         HA    212    LYS    HE1    790       0.05      1.008
   791         HA    212    LYS    HE2    791       0.05      1.008
   792        NH3    212    LYS     NZ    792       -0.3     14.007
   793         HC    212    LYS    HZ1    793       0.33      1.008
   794         HC    212    LYS    HZ2    794       0.33      1.008
   795         HC    212    LYS    HZ3    795       0.33      1.008
   796          C    212    LYS      C    796       0.51     12.011
   797          O    212    LYS      O    797      -0.51     15.999   ; qtot 2
; residue 213 THR rtp THR  q  0.0
   798        NH1    213    THR      N    798      -0.47     14.007
   799          H    213    THR     HN    799       0.31      1.008
   800        CT1    213    THR     CA    800       0.07     12.011
   801         HB    213    THR     HA    801       0.09      1.008
   802        CT1    213    THR     CB    802       0.14     12.011
   803         HA    213    THR     HB    803       0.09      1.008
   804        OH1    213    THR    OG1    804      -0.66     15.999
   805          H    213    THR    HG1    805       0.43      1.008
   806        CT3    213    THR    CG2    806      -0.27     12.011
   807         HA    213    THR   HG21    807       0.09      1.008
   808         HA    213    THR   HG22    808       0.09      1.008
   809         HA    213    THR   HG23    809       0.09      1.008
   810          C    213    THR      C    810       0.51     12.011
   811          O    213    THR      O    811      -0.51     15.999   ; qtot 2
; residue 214 TRP rtp TRP  q  0.0
   812        NH1    214    TRP      N    812      -0.47     14.007
   813          H    214    TRP     HN    813       0.31      1.008
   814        CT1    214    TRP     CA    814       0.07     12.011
   815         HB    214    TRP     HA    815       0.09      1.008
   816        CT2    214    TRP     CB    816      -0.18     12.011
   817         HA    214    TRP    HB1    817       0.09      1.008
   818         HA    214    TRP    HB2    818       0.09      1.008
   819         CY    214    TRP     CG    819      -0.03     12.011
   820         CA    214    TRP    CD1    820      0.035     12.011
   821         HP    214    TRP    HD1    821      0.115      1.008
   822         NY    214    TRP    NE1    822      -0.61     14.007
   823          H    214    TRP    HE1    823       0.38      1.008
   824        CPT    214    TRP    CE2    824       0.13     12.011
   825        CPT    214    TRP    CD2    825      -0.02     12.011
   826         CA    214    TRP    CE3    826     -0.115     12.011
   827         HP    214    TRP    HE3    827      0.115      1.008
   828         CA    214    TRP    CZ3    828     -0.115     12.011
   829         HP    214    TRP    HZ3    829      0.115      1.008
   830         CA    214    TRP    CZ2    830     -0.115     12.011
   831         HP    214    TRP    HZ2    831      0.115      1.008
   832         CA    214    TRP    CH2    832     -0.115     12.011
   833         HP    214    TRP    HH2    833      0.115      1.008
   834          C    214    TRP      C    834       0.51     12.011
   835          O    214    TRP      O    835      -0.51     15.999   ; qtot 2
; residue 215 LYS rtp LYS  q +1.0
   836        NH1    215    LYS      N    836      -0.47     14.007
   837          H    215    LYS     HN    837       0.31      1.008
   838        CT1    215    LYS     CA    838       0.07     12.011
   839         HB    215    LYS     HA    839       0.09      1.008
   840        CT2    215    LYS     CB    840      -0.18     12.011
   841         HA    215    LYS    HB1    841       0.09      1.008
   842         HA    215    LYS    HB2    842       0.09      1.008
   843        CT2    215    LYS     CG    843      -0.18     12.011
   844         HA    215    LYS    HG1    844       0.09      1.008
   845         HA    215    LYS    HG2    845       0.09      1.008
   846        CT2    215    LYS     CD    846      -0.18     12.011
   847         HA    215    LYS    HD1    847       0.09      1.008
   848         HA    215    LYS    HD2    848       0.09      1.008
   849        CT2    215    LYS     CE    849       0.21     12.011
   850         HA    215    LYS    HE1    850       0.05      1.008
   851         HA    215    LYS    HE2    851       0.05      1.008
   852        NH3    215    LYS     NZ    852       -0.3     14.007
   853         HC    215    LYS    HZ1    853       0.33      1.008
   854         HC    215    LYS    HZ2    854       0.33      1.008
   855         HC    215    LYS    HZ3    855       0.33      1.008
   856          C    215    LYS      C    856       0.51     12.011
   857          O    215    LYS      O    857      -0.51     15.999   ; qtot 3
; residue 216 GLN rtp GLN  q  0.0
   858        NH1    216    GLN      N    858      -0.47     14.007
   859          H    216    GLN     HN    859       0.31      1.008
   860        CT1    216    GLN     CA    860       0.07     12.011
   861         HB    216    GLN     HA    861       0.09      1.008
   862        CT2    216    GLN     CB    862      -0.18     12.011
   863         HA    216    GLN    HB1    863       0.09      1.008
   864         HA    216    GLN    HB2    864       0.09      1.008
   865        CT2    216    GLN     CG    865      -0.18     12.011
   866         HA    216    GLN    HG1    866       0.09      1.008
   867         HA    216    GLN    HG2    867       0.09      1.008
   868         CC    216    GLN     CD    868       0.55     12.011
   869          O    216    GLN    OE1    869      -0.55     15.999
   870        NH2    216    GLN    NE2    870      -0.62     14.007
   871          H    216    GLN   HE21    871       0.32      1.008
   872          H    216    GLN   HE22    872        0.3      1.008
   873          C    216    GLN      C    873       0.51     12.011
   874          O    216    GLN      O    874      -0.51     15.999   ; qtot 3
; residue 217 ILE rtp ILE  q  0.0
   875        NH1    217    ILE      N    875      -0.47     14.007
   876          H    217    ILE     HN    876       0.31      1.008
   877        CT1    217    ILE     CA    877       0.07     12.011
   878         HB    217    ILE     HA    878       0.09      1.008
   879        CT1    217    ILE     CB    879      -0.09     12.011
   880         HA    217    ILE     HB    880       0.09      1.008
   881        CT3    217    ILE    CG2    881      -0.27     12.011
   882         HA    217    ILE   HG21    882       0.09      1.008
   883         HA    217    ILE   HG22    883       0.09      1.008
   884         HA    217    ILE   HG23    884       0.09      1.008
   885        CT2    217    ILE    CG1    885      -0.18     12.011
   886         HA    217    ILE   HG11    886       0.09      1.008
   887         HA    217    ILE   HG12    887       0.09      1.008
   888        CT3    217    ILE     CD    888      -0.27     12.011
   889         HA    217    ILE    HD1    889       0.09      1.008
   890         HA    217    ILE    HD2    890       0.09      1.008
   891         HA    217    ILE    HD3    891       0.09      1.008
   892          C    217    ILE      C    892       0.51     12.011
   893          O    217    ILE      O    893      -0.51     15.999   ; qtot 3
; residue 218 CYD rtp CYD  q  0.0
   894        NH1    218    CYD      N    894      -0.47     14.007
   895          H    218    CYD     HN    895       0.31      1.008
   896        CT1    218    CYD     CA    896       0.07     12.011
   897         HB    218    CYD     HA    897       0.09      1.008
   898        CT2    218    CYD     CB    898       -0.1     12.011	   CT2        0.00  12.011   
   899        VSc    218    CYD     Vc    898          0          0	   VSc       -0.11   0.00
   900         HA    218    CYD    HB1    899       0.09      1.008	
   901         HA    218    CYD    HB2    900       0.09      1.008	    
   902         SM    218    CYD     SG    901      -0.08      32.06	   S          0.00  32.06   
   903        VSs    218    CYD     Vs    901          0          0	   VSs       -0.23   0.00    
   904        HUD    218    CYD    HUD    902          0      1.008	   HS         0.16   1.008   
   905          C    218    CYD      C    903       0.51     12.011	
   906          O    218    CYD      O    904      -0.51     15.999   	
; residue 219 ASP rtp ASP  q -1.0
   907        NH1    219    ASP      N    905      -0.47     14.007
   908          H    219    ASP     HN    906       0.31      1.008
   909        CT1    219    ASP     CA    907       0.07     12.011
   910         HB    219    ASP     HA    908       0.09      1.008
   911        CT2    219    ASP     CB    909      -0.28     12.011
   912         HA    219    ASP    HB1    910       0.09      1.008
   913         HA    219    ASP    HB2    911       0.09      1.008
   914         CC    219    ASP     CG    912       0.62     12.011
   915         OC    219    ASP    OD1    913      -0.76     15.999
   916         OC    219    ASP    OD2    914      -0.76     15.999
   917          C    219    ASP      C    915       0.51     12.011
   918          O    219    ASP      O    916      -0.51     15.999   ; qtot 2
; residue 220 LYS rtp LYS  q +1.0
   919        NH1    220    LYS      N    917      -0.47     14.007
   920          H    220    LYS     HN    918       0.31      1.008
   921        CT1    220    LYS     CA    919       0.07     12.011
   922         HB    220    LYS     HA    920       0.09      1.008
   923        CT2    220    LYS     CB    921      -0.18     12.011
   924         HA    220    LYS    HB1    922       0.09      1.008
   925         HA    220    LYS    HB2    923       0.09      1.008
   926        CT2    220    LYS     CG    924      -0.18     12.011
   927         HA    220    LYS    HG1    925       0.09      1.008
   928         HA    220    LYS    HG2    926       0.09      1.008
   929        CT2    220    LYS     CD    927      -0.18     12.011
   930         HA    220    LYS    HD1    928       0.09      1.008
   931         HA    220    LYS    HD2    929       0.09      1.008
   932        CT2    220    LYS     CE    930       0.21     12.011
   933         HA    220    LYS    HE1    931       0.05      1.008
   934         HA    220    LYS    HE2    932       0.05      1.008
   935        NH3    220    LYS     NZ    933       -0.3     14.007
   936         HC    220    LYS    HZ1    934       0.33      1.008
   937         HC    220    LYS    HZ2    935       0.33      1.008
   938         HC    220    LYS    HZ3    936       0.33      1.008
   939          C    220    LYS      C    937       0.51     12.011
   940          O    220    LYS      O    938      -0.51     15.999   ; qtot 3
; residue 221 HSE rtp HSE  q  0.0
   941        NH1    221    HSE      N    939      -0.47     14.007
   942          H    221    HSE     HN    940       0.31      1.008
   943        CT1    221    HSE     CA    941       0.07     12.011
   944         HB    221    HSE     HA    942       0.09      1.008
   945        CT2    221    HSE     CB    943      -0.08     12.011
   946         HA    221    HSE    HB1    944       0.09      1.008
   947         HA    221    HSE    HB2    945       0.09      1.008
   948        NR2    221    HSE    ND1    946       -0.7     14.007
   949       CPH1    221    HSE     CG    947       0.22     12.011
   950       CPH2    221    HSE    CE1    948       0.25     12.011
   951        HR1    221    HSE    HE1    949       0.13      1.008
   952        NR1    221    HSE    NE2    950      -0.36     14.007
   953          H    221    HSE    HE2    951       0.32      1.008
   954       CPH1    221    HSE    CD2    952      -0.05     12.011
   955        HR3    221    HSE    HD2    953       0.09      1.008
   956          C    221    HSE      C    954       0.51     12.011
   957          O    221    HSE      O    955      -0.51     15.999   ; qtot 3
; residue 222 TRP rtp TRP  q  0.0
   958        NH1    222    TRP      N    956      -0.47     14.007
   959          H    222    TRP     HN    957       0.31      1.008
   960        CT1    222    TRP     CA    958       0.07     12.011
   961         HB    222    TRP     HA    959       0.09      1.008
   962        CT2    222    TRP     CB    960      -0.18     12.011
   963         HA    222    TRP    HB1    961       0.09      1.008
   964         HA    222    TRP    HB2    962       0.09      1.008
   965         CY    222    TRP     CG    963      -0.03     12.011
   966         CA    222    TRP    CD1    964      0.035     12.011
   967         HP    222    TRP    HD1    965      0.115      1.008
   968         NY    222    TRP    NE1    966      -0.61     14.007
   969          H    222    TRP    HE1    967       0.38      1.008
   970        CPT    222    TRP    CE2    968       0.13     12.011
   971        CPT    222    TRP    CD2    969      -0.02     12.011
   972         CA    222    TRP    CE3    970     -0.115     12.011
   973         HP    222    TRP    HE3    971      0.115      1.008
   974         CA    222    TRP    CZ3    972     -0.115     12.011
   975         HP    222    TRP    HZ3    973      0.115      1.008
   976         CA    222    TRP    CZ2    974     -0.115     12.011
   977         HP    222    TRP    HZ2    975      0.115      1.008
   978         CA    222    TRP    CH2    976     -0.115     12.011
   979         HP    222    TRP    HH2    977      0.115      1.008
   980          C    222    TRP      C    978       0.51     12.011
   981          O    222    TRP      O    979      -0.51     15.999   ; qtot 3
; residue 223 THR rtp THR  q  0.0
   982        NH1    223    THR      N    980      -0.47     14.007
   983          H    223    THR     HN    981       0.31      1.008
   984        CT1    223    THR     CA    982       0.07     12.011
   985         HB    223    THR     HA    983       0.09      1.008
   986        CT1    223    THR     CB    984       0.14     12.011
   987         HA    223    THR     HB    985       0.09      1.008
   988        OH1    223    THR    OG1    986      -0.66     15.999
   989          H    223    THR    HG1    987       0.43      1.008
   990        CT3    223    THR    CG2    988      -0.27     12.011
   991         HA    223    THR   HG21    989       0.09      1.008
   992         HA    223    THR   HG22    990       0.09      1.008
   993         HA    223    THR   HG23    991       0.09      1.008
   994          C    223    THR      C    992       0.51     12.011
   995          O    223    THR      O    993      -0.51     15.999   ; qtot 3
; residue 224 ALA rtp ALA  q  0.0
   996        NH1    224    ALA      N    994      -0.47     14.007
   997          H    224    ALA     HN    995       0.31      1.008
   998        CT1    224    ALA     CA    996       0.07     12.011
   999         HB    224    ALA     HA    997       0.09      1.008
  1000        CT3    224    ALA     CB    998      -0.27     12.011
  1001         HA    224    ALA    HB1    999       0.09      1.008
  1002         HA    224    ALA    HB2   1000       0.09      1.008
  1003         HA    224    ALA    HB3   1001       0.09      1.008
  1004          C    224    ALA      C   1002       0.51     12.011
  1005          O    224    ALA      O   1003      -0.51     15.999   ; qtot 3
; residue 225 LYS rtp LYS  q +1.0
  1006        NH1    225    LYS      N   1004      -0.47     14.007
  1007          H    225    LYS     HN   1005       0.31      1.008
  1008        CT1    225    LYS     CA   1006       0.07     12.011
  1009         HB    225    LYS     HA   1007       0.09      1.008
  1010        CT2    225    LYS     CB   1008      -0.18     12.011
  1011         HA    225    LYS    HB1   1009       0.09      1.008
  1012         HA    225    LYS    HB2   1010       0.09      1.008
  1013        CT2    225    LYS     CG   1011      -0.18     12.011
  1014         HA    225    LYS    HG1   1012       0.09      1.008
  1015         HA    225    LYS    HG2   1013       0.09      1.008
  1016        CT2    225    LYS     CD   1014      -0.18     12.011
  1017         HA    225    LYS    HD1   1015       0.09      1.008
  1018         HA    225    LYS    HD2   1016       0.09      1.008
  1019        CT2    225    LYS     CE   1017       0.21     12.011
  1020         HA    225    LYS    HE1   1018       0.05      1.008
  1021         HA    225    LYS    HE2   1019       0.05      1.008
  1022        NH3    225    LYS     NZ   1020       -0.3     14.007
  1023         HC    225    LYS    HZ1   1021       0.33      1.008
  1024         HC    225    LYS    HZ2   1022       0.33      1.008
  1025         HC    225    LYS    HZ3   1023       0.33      1.008
  1026          C    225    LYS      C   1024       0.51     12.011
  1027          O    225    LYS      O   1025      -0.51     15.999   ; qtot 4
; residue 226 ASN rtp ASN  q  0.0
  1028        NH1    226    ASN      N   1026      -0.47     14.007
  1029          H    226    ASN     HN   1027       0.31      1.008
  1030        CT1    226    ASN     CA   1028       0.07     12.011
  1031         HB    226    ASN     HA   1029       0.09      1.008
  1032        CT2    226    ASN     CB   1030      -0.18     12.011
  1033         HA    226    ASN    HB1   1031       0.09      1.008
  1034         HA    226    ASN    HB2   1032       0.09      1.008
  1035         CC    226    ASN     CG   1033       0.55     12.011
  1036          O    226    ASN    OD1   1034      -0.55     15.999
  1037        NH2    226    ASN    ND2   1035      -0.62     14.007
  1038          H    226    ASN   HD21   1036       0.32      1.008
  1039          H    226    ASN   HD22   1037        0.3      1.008
  1040          C    226    ASN      C   1038       0.51     12.011
  1041          O    226    ASN      O   1039      -0.51     15.999   ; qtot 4
; residue 227 SER rtp SER  q  0.0
  1042        NH1    227    SER      N   1040      -0.47     14.007
  1043          H    227    SER     HN   1041       0.31      1.008
  1044        CT1    227    SER     CA   1042       0.07     12.011
  1045         HB    227    SER     HA   1043       0.09      1.008
  1046        CT2    227    SER     CB   1044       0.05     12.011
  1047         HA    227    SER    HB1   1045       0.09      1.008
  1048         HA    227    SER    HB2   1046       0.09      1.008
  1049        OH1    227    SER     OG   1047      -0.66     15.999
  1050          H    227    SER    HG1   1048       0.43      1.008
  1051          C    227    SER      C   1049       0.51     12.011
  1052          O    227    SER      O   1050      -0.51     15.999   ; qtot 4
; residue 228 ARG rtp ARG  q +1.0
  1053        NH1    228    ARG      N   1051      -0.47     14.007
  1054          H    228    ARG     HN   1052       0.31      1.008
  1055        CT1    228    ARG     CA   1053       0.07     12.011
  1056         HB    228    ARG     HA   1054       0.09      1.008
  1057        CT2    228    ARG     CB   1055      -0.18     12.011
  1058         HA    228    ARG    HB1   1056       0.09      1.008
  1059         HA    228    ARG    HB2   1057       0.09      1.008
  1060        CT2    228    ARG     CG   1058      -0.18     12.011
  1061         HA    228    ARG    HG1   1059       0.09      1.008
  1062         HA    228    ARG    HG2   1060       0.09      1.008
  1063        CT2    228    ARG     CD   1061        0.2     12.011
  1064         HA    228    ARG    HD1   1062       0.09      1.008
  1065         HA    228    ARG    HD2   1063       0.09      1.008
  1066        NC2    228    ARG     NE   1064       -0.7     14.007
  1067         HC    228    ARG     HE   1065       0.44      1.008
  1068          C    228    ARG     CZ   1066       0.64     12.011
  1069        NC2    228    ARG    NH1   1067       -0.8     14.007
  1070         HC    228    ARG   HH11   1068       0.46      1.008
  1071         HC    228    ARG   HH12   1069       0.46      1.008
  1072        NC2    228    ARG    NH2   1070       -0.8     14.007
  1073         HC    228    ARG   HH21   1071       0.46      1.008
  1074         HC    228    ARG   HH22   1072       0.46      1.008
  1075          C    228    ARG      C   1073       0.51     12.011
  1076          O    228    ARG      O   1074      -0.51     15.999   ; qtot 5
; residue 229 VAL rtp VAL  q  0.0
  1077        NH1    229    VAL      N   1075      -0.47     14.007
  1078          H    229    VAL     HN   1076       0.31      1.008
  1079        CT1    229    VAL     CA   1077       0.07     12.011
  1080         HB    229    VAL     HA   1078       0.09      1.008
  1081        CT1    229    VAL     CB   1079      -0.09     12.011
  1082         HA    229    VAL     HB   1080       0.09      1.008
  1083        CT3    229    VAL    CG1   1081      -0.27     12.011
  1084         HA    229    VAL   HG11   1082       0.09      1.008
  1085         HA    229    VAL   HG12   1083       0.09      1.008
  1086         HA    229    VAL   HG13   1084       0.09      1.008
  1087        CT3    229    VAL    CG2   1085      -0.27     12.011
  1088         HA    229    VAL   HG21   1086       0.09      1.008
  1089         HA    229    VAL   HG22   1087       0.09      1.008
  1090         HA    229    VAL   HG23   1088       0.09      1.008
  1091          C    229    VAL      C   1089       0.51     12.011
  1092          O    229    VAL      O   1090      -0.51     15.999   ; qtot 5
; residue 230 VAL rtp VAL  q  0.0
  1093        NH1    230    VAL      N   1091      -0.47     14.007
  1094          H    230    VAL     HN   1092       0.31      1.008
  1095        CT1    230    VAL     CA   1093       0.07     12.011
  1096         HB    230    VAL     HA   1094       0.09      1.008
  1097        CT1    230    VAL     CB   1095      -0.09     12.011
  1098         HA    230    VAL     HB   1096       0.09      1.008
  1099        CT3    230    VAL    CG1   1097      -0.27     12.011
  1100         HA    230    VAL   HG11   1098       0.09      1.008
  1101         HA    230    VAL   HG12   1099       0.09      1.008
  1102         HA    230    VAL   HG13   1100       0.09      1.008
  1103        CT3    230    VAL    CG2   1101      -0.27     12.011
  1104         HA    230    VAL   HG21   1102       0.09      1.008
  1105         HA    230    VAL   HG22   1103       0.09      1.008
  1106         HA    230    VAL   HG23   1104       0.09      1.008
  1107          C    230    VAL      C   1105       0.51     12.011
  1108          O    230    VAL      O   1106      -0.51     15.999   ; qtot 5
; residue 231 CYS rtp CYS2 q  0.0
  1109        NH1    231    CYS      N   1107      -0.47     14.007
  1110          H    231    CYS     HN   1108       0.31      1.008
  1111        CT1    231    CYS     CA   1109       0.07     12.011
  1112         HB    231    CYS     HA   1110       0.09      1.008
  1113        CT2    231    CYS     CB   1111       -0.1     12.011
  1114         HA    231    CYS    HB1   1112       0.09      1.008
  1115         HA    231    CYS    HB2   1113       0.09      1.008
  1116         SM    231    CYS     SG   1114      -0.08      32.06
  1117          C    231    CYS      C   1115       0.51     12.011
  1118          O    231    CYS      O   1116      -0.51     15.999   ; qtot 5
; residue 232 GLY rtp GLY  q  0.0
  1119        NH1    232    GLY      N   1117      -0.47     14.007
  1120          H    232    GLY     HN   1118       0.31      1.008
  1121        CT2    232    GLY     CA   1119      -0.02     12.011
  1122         HB    232    GLY    HA1   1120       0.09      1.008
  1123         HB    232    GLY    HA2   1121       0.09      1.008
  1124          C    232    GLY      C   1122       0.51     12.011
  1125          O    232    GLY      O   1123      -0.51     15.999   ; qtot 5
; residue 233 MET rtp MET  q  0.0
  1126        NH1    233    MET      N   1124      -0.47     14.007
  1127          H    233    MET     HN   1125       0.31      1.008
  1128        CT1    233    MET     CA   1126       0.07     12.011
  1129         HB    233    MET     HA   1127       0.09      1.008
  1130        CT2    233    MET     CB   1128      -0.18     12.011
  1131         HA    233    MET    HB1   1129       0.09      1.008
  1132         HA    233    MET    HB2   1130       0.09      1.008
  1133        CT2    233    MET     CG   1131      -0.14     12.011
  1134         HA    233    MET    HG1   1132       0.09      1.008
  1135         HA    233    MET    HG2   1133       0.09      1.008
  1136          S    233    MET     SD   1134      -0.09      32.06
  1137        CT3    233    MET     CE   1135      -0.22     12.011
  1138         HA    233    MET    HE1   1136       0.09      1.008
  1139         HA    233    MET    HE2   1137       0.09      1.008
  1140         HA    233    MET    HE3   1138       0.09      1.008
  1141          C    233    MET      C   1139       0.51     12.011
  1142          O    233    MET      O   1140      -0.51     15.999   ; qtot 5
; residue 234 PHE rtp PHE  q  0.0
  1143        NH1    234    PHE      N   1141      -0.47     14.007
  1144          H    234    PHE     HN   1142       0.31      1.008
  1145        CT1    234    PHE     CA   1143       0.07     12.011
  1146         HB    234    PHE     HA   1144       0.09      1.008
  1147        CT2    234    PHE     CB   1145      -0.18     12.011
  1148         HA    234    PHE    HB1   1146       0.09      1.008
  1149         HA    234    PHE    HB2   1147       0.09      1.008
  1150         CA    234    PHE     CG   1148          0     12.011
  1151         CA    234    PHE    CD1   1149     -0.115     12.011
  1152         HP    234    PHE    HD1   1150      0.115      1.008
  1153         CA    234    PHE    CE1   1151     -0.115     12.011
  1154         HP    234    PHE    HE1   1152      0.115      1.008
  1155         CA    234    PHE     CZ   1153     -0.115     12.011
  1156         HP    234    PHE     HZ   1154      0.115      1.008
  1157         CA    234    PHE    CD2   1155     -0.115     12.011
  1158         HP    234    PHE    HD2   1156      0.115      1.008
  1159         CA    234    PHE    CE2   1157     -0.115     12.011
  1160         HP    234    PHE    HE2   1158      0.115      1.008
  1161          C    234    PHE      C   1159       0.51     12.011
  1162          O    234    PHE      O   1160      -0.51     15.999   ; qtot 5
; residue 235 GLY rtp GLY  q  0.0
  1163        NH1    235    GLY      N   1161      -0.47     14.007
  1164          H    235    GLY     HN   1162       0.31      1.008
  1165        CT2    235    GLY     CA   1163      -0.02     12.011
  1166         HB    235    GLY    HA1   1164       0.09      1.008
  1167         HB    235    GLY    HA2   1165       0.09      1.008
  1168          C    235    GLY      C   1166       0.51     12.011
  1169          O    235    GLY      O   1167      -0.51     15.999   ; qtot 5
; residue 236 PHE rtp PHE  q  0.0
  1170        NH1    236    PHE      N   1168      -0.47     14.007
  1171          H    236    PHE     HN   1169       0.31      1.008
  1172        CT1    236    PHE     CA   1170       0.07     12.011
  1173         HB    236    PHE     HA   1171       0.09      1.008
  1174        CT2    236    PHE     CB   1172      -0.18     12.011
  1175         HA    236    PHE    HB1   1173       0.09      1.008
  1176         HA    236    PHE    HB2   1174       0.09      1.008
  1177         CA    236    PHE     CG   1175          0     12.011
  1178         CA    236    PHE    CD1   1176     -0.115     12.011
  1179         HP    236    PHE    HD1   1177      0.115      1.008
  1180         CA    236    PHE    CE1   1178     -0.115     12.011
  1181         HP    236    PHE    HE1   1179      0.115      1.008
  1182         CA    236    PHE     CZ   1180     -0.115     12.011
  1183         HP    236    PHE     HZ   1181      0.115      1.008
  1184         CA    236    PHE    CD2   1182     -0.115     12.011
  1185         HP    236    PHE    HD2   1183      0.115      1.008
  1186         CA    236    PHE    CE2   1184     -0.115     12.011
  1187         HP    236    PHE    HE2   1185      0.115      1.008
  1188          C    236    PHE      C   1186       0.51     12.011
  1189          O    236    PHE      O   1187      -0.51     15.999   ; qtot 5
; residue 237 PRO rtp PRO  q  0.0
  1190          N    237    PRO      N   1188      -0.29     14.007
  1191        CP3    237    PRO     CD   1189          0     12.011
  1192         HA    237    PRO    HD1   1190       0.09      1.008
  1193         HA    237    PRO    HD2   1191       0.09      1.008
  1194        CP1    237    PRO     CA   1192       0.02     12.011
  1195         HB    237    PRO     HA   1193       0.09      1.008
  1196        CP2    237    PRO     CB   1194      -0.18     12.011
  1197         HA    237    PRO    HB1   1195       0.09      1.008
  1198         HA    237    PRO    HB2   1196       0.09      1.008
  1199        CP2    237    PRO     CG   1197      -0.18     12.011
  1200         HA    237    PRO    HG1   1198       0.09      1.008
  1201         HA    237    PRO    HG2   1199       0.09      1.008
  1202          C    237    PRO      C   1200       0.51     12.011
  1203          O    237    PRO      O   1201      -0.51     15.999   ; qtot 5
; residue 238 GLY rtp GLY  q  0.0
  1204        NH1    238    GLY      N   1202      -0.47     14.007
  1205          H    238    GLY     HN   1203       0.31      1.008
  1206        CT2    238    GLY     CA   1204      -0.02     12.011
  1207         HB    238    GLY    HA1   1205       0.09      1.008
  1208         HB    238    GLY    HA2   1206       0.09      1.008
  1209          C    238    GLY      C   1207       0.51     12.011
  1210          O    238    GLY      O   1208      -0.51     15.999   ; qtot 5
; residue 239 GLU rtp GLU  q -1.0
  1211        NH1    239    GLU      N   1209      -0.47     14.007
  1212          H    239    GLU     HN   1210       0.31      1.008
  1213        CT1    239    GLU     CA   1211       0.07     12.011
  1214         HB    239    GLU     HA   1212       0.09      1.008
  1215        CT2    239    GLU     CB   1213      -0.18     12.011
  1216         HA    239    GLU    HB1   1214       0.09      1.008
  1217         HA    239    GLU    HB2   1215       0.09      1.008
  1218        CT2    239    GLU     CG   1216      -0.28     12.011
  1219         HA    239    GLU    HG1   1217       0.09      1.008
  1220         HA    239    GLU    HG2   1218       0.09      1.008
  1221         CC    239    GLU     CD   1219       0.62     12.011
  1222         OC    239    GLU    OE1   1220      -0.76     15.999
  1223         OC    239    GLU    OE2   1221      -0.76     15.999
  1224          C    239    GLU      C   1222       0.51     12.011
  1225          O    239    GLU      O   1223      -0.51     15.999   ; qtot 4
; residue 240 ARG rtp ARG  q +1.0
  1226        NH1    240    ARG      N   1224      -0.47     14.007
  1227          H    240    ARG     HN   1225       0.31      1.008
  1228        CT1    240    ARG     CA   1226       0.07     12.011
  1229         HB    240    ARG     HA   1227       0.09      1.008
  1230        CT2    240    ARG     CB   1228      -0.18     12.011
  1231         HA    240    ARG    HB1   1229       0.09      1.008
  1232         HA    240    ARG    HB2   1230       0.09      1.008
  1233        CT2    240    ARG     CG   1231      -0.18     12.011
  1234         HA    240    ARG    HG1   1232       0.09      1.008
  1235         HA    240    ARG    HG2   1233       0.09      1.008
  1236        CT2    240    ARG     CD   1234        0.2     12.011
  1237         HA    240    ARG    HD1   1235       0.09      1.008
  1238         HA    240    ARG    HD2   1236       0.09      1.008
  1239        NC2    240    ARG     NE   1237       -0.7     14.007
  1240         HC    240    ARG     HE   1238       0.44      1.008
  1241          C    240    ARG     CZ   1239       0.64     12.011
  1242        NC2    240    ARG    NH1   1240       -0.8     14.007
  1243         HC    240    ARG   HH11   1241       0.46      1.008
  1244         HC    240    ARG   HH12   1242       0.46      1.008
  1245        NC2    240    ARG    NH2   1243       -0.8     14.007
  1246         HC    240    ARG   HH21   1244       0.46      1.008
  1247         HC    240    ARG   HH22   1245       0.46      1.008
  1248          C    240    ARG      C   1246       0.51     12.011
  1249          O    240    ARG      O   1247      -0.51     15.999   ; qtot 5
; residue 241 THR rtp THR  q  0.0
  1250        NH1    241    THR      N   1248      -0.47     14.007
  1251          H    241    THR     HN   1249       0.31      1.008
  1252        CT1    241    THR     CA   1250       0.07     12.011
  1253         HB    241    THR     HA   1251       0.09      1.008
  1254        CT1    241    THR     CB   1252       0.14     12.011
  1255         HA    241    THR     HB   1253       0.09      1.008
  1256        OH1    241    THR    OG1   1254      -0.66     15.999
  1257          H    241    THR    HG1   1255       0.43      1.008
  1258        CT3    241    THR    CG2   1256      -0.27     12.011
  1259         HA    241    THR   HG21   1257       0.09      1.008
  1260         HA    241    THR   HG22   1258       0.09      1.008
  1261         HA    241    THR   HG23   1259       0.09      1.008
  1262          C    241    THR      C   1260       0.51     12.011
  1263          O    241    THR      O   1261      -0.51     15.999   ; qtot 5
; residue 242 TYR rtp TYR  q  0.0
  1264        NH1    242    TYR      N   1262      -0.47     14.007
  1265          H    242    TYR     HN   1263       0.31      1.008
  1266        CT1    242    TYR     CA   1264       0.07     12.011
  1267         HB    242    TYR     HA   1265       0.09      1.008
  1268        CT2    242    TYR     CB   1266      -0.18     12.011
  1269         HA    242    TYR    HB1   1267       0.09      1.008
  1270         HA    242    TYR    HB2   1268       0.09      1.008
  1271         CA    242    TYR     CG   1269          0     12.011
  1272         CA    242    TYR    CD1   1270     -0.115     12.011
  1273         HP    242    TYR    HD1   1271      0.115      1.008
  1274         CA    242    TYR    CE1   1272     -0.115     12.011
  1275         HP    242    TYR    HE1   1273      0.115      1.008
  1276         CA    242    TYR     CZ   1274       0.11     12.011
  1277        OH1    242    TYR     OH   1275      -0.54     15.999
  1278          H    242    TYR     HH   1276       0.43      1.008
  1279         CA    242    TYR    CD2   1277     -0.115     12.011
  1280         HP    242    TYR    HD2   1278      0.115      1.008
  1281         CA    242    TYR    CE2   1279     -0.115     12.011
  1282         HP    242    TYR    HE2   1280      0.115      1.008
  1283          C    242    TYR      C   1281       0.51     12.011
  1284          O    242    TYR      O   1282      -0.51     15.999   ; qtot 5
; residue 243 ASN rtp ASN  q  0.0
  1285        NH1    243    ASN      N   1283      -0.47     14.007
  1286          H    243    ASN     HN   1284       0.31      1.008
  1287        CT1    243    ASN     CA   1285       0.07     12.011
  1288         HB    243    ASN     HA   1286       0.09      1.008
  1289        CT2    243    ASN     CB   1287      -0.18     12.011
  1290         HA    243    ASN    HB1   1288       0.09      1.008
  1291         HA    243    ASN    HB2   1289       0.09      1.008
  1292         CC    243    ASN     CG   1290       0.55     12.011
  1293          O    243    ASN    OD1   1291      -0.55     15.999
  1294        NH2    243    ASN    ND2   1292      -0.62     14.007
  1295          H    243    ASN   HD21   1293       0.32      1.008
  1296          H    243    ASN   HD22   1294        0.3      1.008
  1297          C    243    ASN      C   1295       0.51     12.011
  1298          O    243    ASN      O   1296      -0.51     15.999   ; qtot 5
; residue 244 THR rtp THR  q  0.0
  1299        NH1    244    THR      N   1297      -0.47     14.007
  1300          H    244    THR     HN   1298       0.31      1.008
  1301        CT1    244    THR     CA   1299       0.07     12.011
  1302         HB    244    THR     HA   1300       0.09      1.008
  1303        CT1    244    THR     CB   1301       0.14     12.011
  1304         HA    244    THR     HB   1302       0.09      1.008
  1305        OH1    244    THR    OG1   1303      -0.66     15.999
  1306          H    244    THR    HG1   1304       0.43      1.008
  1307        CT3    244    THR    CG2   1305      -0.27     12.011
  1308         HA    244    THR   HG21   1306       0.09      1.008
  1309         HA    244    THR   HG22   1307       0.09      1.008
  1310         HA    244    THR   HG23   1308       0.09      1.008
  1311          C    244    THR      C   1309       0.51     12.011
  1312          O    244    THR      O   1310      -0.51     15.999   ; qtot 5
; residue 245 LYS rtp LYS  q +1.0
  1313        NH1    245    LYS      N   1311      -0.47     14.007
  1314          H    245    LYS     HN   1312       0.31      1.008
  1315        CT1    245    LYS     CA   1313       0.07     12.011
  1316         HB    245    LYS     HA   1314       0.09      1.008
  1317        CT2    245    LYS     CB   1315      -0.18     12.011
  1318         HA    245    LYS    HB1   1316       0.09      1.008
  1319         HA    245    LYS    HB2   1317       0.09      1.008
  1320        CT2    245    LYS     CG   1318      -0.18     12.011
  1321         HA    245    LYS    HG1   1319       0.09      1.008
  1322         HA    245    LYS    HG2   1320       0.09      1.008
  1323        CT2    245    LYS     CD   1321      -0.18     12.011
  1324         HA    245    LYS    HD1   1322       0.09      1.008
  1325         HA    245    LYS    HD2   1323       0.09      1.008
  1326        CT2    245    LYS     CE   1324       0.21     12.011
  1327         HA    245    LYS    HE1   1325       0.05      1.008
  1328         HA    245    LYS    HE2   1326       0.05      1.008
  1329        NH3    245    LYS     NZ   1327       -0.3     14.007
  1330         HC    245    LYS    HZ1   1328       0.33      1.008
  1331         HC    245    LYS    HZ2   1329       0.33      1.008
  1332         HC    245    LYS    HZ3   1330       0.33      1.008
  1333          C    245    LYS      C   1331       0.51     12.011
  1334          O    245    LYS      O   1332      -0.51     15.999   ; qtot 6
; residue 246 VAL rtp VAL  q  0.0
  1335        NH1    246    VAL      N   1333      -0.47     14.007
  1336          H    246    VAL     HN   1334       0.31      1.008
  1337        CT1    246    VAL     CA   1335       0.07     12.011
  1338         HB    246    VAL     HA   1336       0.09      1.008
  1339        CT1    246    VAL     CB   1337      -0.09     12.011
  1340         HA    246    VAL     HB   1338       0.09      1.008
  1341        CT3    246    VAL    CG1   1339      -0.27     12.011
  1342         HA    246    VAL   HG11   1340       0.09      1.008
  1343         HA    246    VAL   HG12   1341       0.09      1.008
  1344         HA    246    VAL   HG13   1342       0.09      1.008
  1345        CT3    246    VAL    CG2   1343      -0.27     12.011
  1346         HA    246    VAL   HG21   1344       0.09      1.008
  1347         HA    246    VAL   HG22   1345       0.09      1.008
  1348         HA    246    VAL   HG23   1346       0.09      1.008
  1349          C    246    VAL      C   1347       0.51     12.011
  1350          O    246    VAL      O   1348      -0.51     15.999   ; qtot 6
; residue 247 TYR rtp TYR  q  0.0
  1351        NH1    247    TYR      N   1349      -0.47     14.007
  1352          H    247    TYR     HN   1350       0.31      1.008
  1353        CT1    247    TYR     CA   1351       0.07     12.011
  1354         HB    247    TYR     HA   1352       0.09      1.008
  1355        CT2    247    TYR     CB   1353      -0.18     12.011
  1356         HA    247    TYR    HB1   1354       0.09      1.008
  1357         HA    247    TYR    HB2   1355       0.09      1.008
  1358         CA    247    TYR     CG   1356          0     12.011
  1359         CA    247    TYR    CD1   1357     -0.115     12.011
  1360         HP    247    TYR    HD1   1358      0.115      1.008
  1361         CA    247    TYR    CE1   1359     -0.115     12.011
  1362         HP    247    TYR    HE1   1360      0.115      1.008
  1363         CA    247    TYR     CZ   1361       0.11     12.011
  1364        OH1    247    TYR     OH   1362      -0.54     15.999
  1365          H    247    TYR     HH   1363       0.43      1.008
  1366         CA    247    TYR    CD2   1364     -0.115     12.011
  1367         HP    247    TYR    HD2   1365      0.115      1.008
  1368         CA    247    TYR    CE2   1366     -0.115     12.011
  1369         HP    247    TYR    HE2   1367      0.115      1.008
  1370          C    247    TYR      C   1368       0.51     12.011
  1371          O    247    TYR      O   1369      -0.51     15.999   ; qtot 6
; residue 248 LYS rtp LYS  q +1.0
  1372        NH1    248    LYS      N   1370      -0.47     14.007
  1373          H    248    LYS     HN   1371       0.31      1.008
  1374        CT1    248    LYS     CA   1372       0.07     12.011
  1375         HB    248    LYS     HA   1373       0.09      1.008
  1376        CT2    248    LYS     CB   1374      -0.18     12.011
  1377         HA    248    LYS    HB1   1375       0.09      1.008
  1378         HA    248    LYS    HB2   1376       0.09      1.008
  1379        CT2    248    LYS     CG   1377      -0.18     12.011
  1380         HA    248    LYS    HG1   1378       0.09      1.008
  1381         HA    248    LYS    HG2   1379       0.09      1.008
  1382        CT2    248    LYS     CD   1380      -0.18     12.011
  1383         HA    248    LYS    HD1   1381       0.09      1.008
  1384         HA    248    LYS    HD2   1382       0.09      1.008
  1385        CT2    248    LYS     CE   1383       0.21     12.011
  1386         HA    248    LYS    HE1   1384       0.05      1.008
  1387         HA    248    LYS    HE2   1385       0.05      1.008
  1388        NH3    248    LYS     NZ   1386       -0.3     14.007
  1389         HC    248    LYS    HZ1   1387       0.33      1.008
  1390         HC    248    LYS    HZ2   1388       0.33      1.008
  1391         HC    248    LYS    HZ3   1389       0.33      1.008
  1392          C    248    LYS      C   1390       0.51     12.011
  1393          O    248    LYS      O   1391      -0.51     15.999   ; qtot 7
; residue 249 MET rtp MET  q  0.0
  1394        NH1    249    MET      N   1392      -0.47     14.007
  1395          H    249    MET     HN   1393       0.31      1.008
  1396        CT1    249    MET     CA   1394       0.07     12.011
  1397         HB    249    MET     HA   1395       0.09      1.008
  1398        CT2    249    MET     CB   1396      -0.18     12.011
  1399         HA    249    MET    HB1   1397       0.09      1.008
  1400         HA    249    MET    HB2   1398       0.09      1.008
  1401        CT2    249    MET     CG   1399      -0.14     12.011
  1402         HA    249    MET    HG1   1400       0.09      1.008
  1403         HA    249    MET    HG2   1401       0.09      1.008
  1404          S    249    MET     SD   1402      -0.09      32.06
  1405        CT3    249    MET     CE   1403      -0.22     12.011
  1406         HA    249    MET    HE1   1404       0.09      1.008
  1407         HA    249    MET    HE2   1405       0.09      1.008
  1408         HA    249    MET    HE3   1406       0.09      1.008
  1409          C    249    MET      C   1407       0.51     12.011
  1410          O    249    MET      O   1408      -0.51     15.999   ; qtot 7
; residue 250 PHE rtp PHE  q  0.0
  1411        NH1    250    PHE      N   1409      -0.47     14.007
  1412          H    250    PHE     HN   1410       0.31      1.008
  1413        CT1    250    PHE     CA   1411       0.07     12.011
  1414         HB    250    PHE     HA   1412       0.09      1.008
  1415        CT2    250    PHE     CB   1413      -0.18     12.011
  1416         HA    250    PHE    HB1   1414       0.09      1.008
  1417         HA    250    PHE    HB2   1415       0.09      1.008
  1418         CA    250    PHE     CG   1416          0     12.011
  1419         CA    250    PHE    CD1   1417     -0.115     12.011
  1420         HP    250    PHE    HD1   1418      0.115      1.008
  1421         CA    250    PHE    CE1   1419     -0.115     12.011
  1422         HP    250    PHE    HE1   1420      0.115      1.008
  1423         CA    250    PHE     CZ   1421     -0.115     12.011
  1424         HP    250    PHE     HZ   1422      0.115      1.008
  1425         CA    250    PHE    CD2   1423     -0.115     12.011
  1426         HP    250    PHE    HD2   1424      0.115      1.008
  1427         CA    250    PHE    CE2   1425     -0.115     12.011
  1428         HP    250    PHE    HE2   1426      0.115      1.008
  1429          C    250    PHE      C   1427       0.51     12.011
  1430          O    250    PHE      O   1428      -0.51     15.999   ; qtot 7
; residue 251 ALA rtp ALA  q  0.0
  1431        NH1    251    ALA      N   1429      -0.47     14.007
  1432          H    251    ALA     HN   1430       0.31      1.008
  1433        CT1    251    ALA     CA   1431       0.07     12.011
  1434         HB    251    ALA     HA   1432       0.09      1.008
  1435        CT3    251    ALA     CB   1433      -0.27     12.011
  1436         HA    251    ALA    HB1   1434       0.09      1.008
  1437         HA    251    ALA    HB2   1435       0.09      1.008
  1438         HA    251    ALA    HB3   1436       0.09      1.008
  1439          C    251    ALA      C   1437       0.51     12.011
  1440          O    251    ALA      O   1438      -0.51     15.999   ; qtot 7
; residue 252 SER rtp SER  q  0.0
  1441        NH1    252    SER      N   1439      -0.47     14.007
  1442          H    252    SER     HN   1440       0.31      1.008
  1443        CT1    252    SER     CA   1441       0.07     12.011
  1444         HB    252    SER     HA   1442       0.09      1.008
  1445        CT2    252    SER     CB   1443       0.05     12.011
  1446         HA    252    SER    HB1   1444       0.09      1.008
  1447         HA    252    SER    HB2   1445       0.09      1.008
  1448        OH1    252    SER     OG   1446      -0.66     15.999
  1449          H    252    SER    HG1   1447       0.43      1.008
  1450          C    252    SER      C   1448       0.51     12.011
  1451          O    252    SER      O   1449      -0.51     15.999   ; qtot 7
; residue 253 ARG rtp ARG  q +1.0
  1452        NH1    253    ARG      N   1450      -0.47     14.007
  1453          H    253    ARG     HN   1451       0.31      1.008
  1454        CT1    253    ARG     CA   1452       0.07     12.011
  1455         HB    253    ARG     HA   1453       0.09      1.008
  1456        CT2    253    ARG     CB   1454      -0.18     12.011
  1457         HA    253    ARG    HB1   1455       0.09      1.008
  1458         HA    253    ARG    HB2   1456       0.09      1.008
  1459        CT2    253    ARG     CG   1457      -0.18     12.011
  1460         HA    253    ARG    HG1   1458       0.09      1.008
  1461         HA    253    ARG    HG2   1459       0.09      1.008
  1462        CT2    253    ARG     CD   1460        0.2     12.011
  1463         HA    253    ARG    HD1   1461       0.09      1.008
  1464         HA    253    ARG    HD2   1462       0.09      1.008
  1465        NC2    253    ARG     NE   1463       -0.7     14.007
  1466         HC    253    ARG     HE   1464       0.44      1.008
  1467          C    253    ARG     CZ   1465       0.64     12.011
  1468        NC2    253    ARG    NH1   1466       -0.8     14.007
  1469         HC    253    ARG   HH11   1467       0.46      1.008
  1470         HC    253    ARG   HH12   1468       0.46      1.008
  1471        NC2    253    ARG    NH2   1469       -0.8     14.007
  1472         HC    253    ARG   HH21   1470       0.46      1.008
  1473         HC    253    ARG   HH22   1471       0.46      1.008
  1474          C    253    ARG      C   1472       0.51     12.011
  1475          O    253    ARG      O   1473      -0.51     15.999   ; qtot 8
; residue 254 ARG rtp ARG  q +1.0
  1476        NH1    254    ARG      N   1474      -0.47     14.007
  1477          H    254    ARG     HN   1475       0.31      1.008
  1478        CT1    254    ARG     CA   1476       0.07     12.011
  1479         HB    254    ARG     HA   1477       0.09      1.008
  1480        CT2    254    ARG     CB   1478      -0.18     12.011
  1481         HA    254    ARG    HB1   1479       0.09      1.008
  1482         HA    254    ARG    HB2   1480       0.09      1.008
  1483        CT2    254    ARG     CG   1481      -0.18     12.011
  1484         HA    254    ARG    HG1   1482       0.09      1.008
  1485         HA    254    ARG    HG2   1483       0.09      1.008
  1486        CT2    254    ARG     CD   1484        0.2     12.011
  1487         HA    254    ARG    HD1   1485       0.09      1.008
  1488         HA    254    ARG    HD2   1486       0.09      1.008
  1489        NC2    254    ARG     NE   1487       -0.7     14.007
  1490         HC    254    ARG     HE   1488       0.44      1.008
  1491          C    254    ARG     CZ   1489       0.64     12.011
  1492        NC2    254    ARG    NH1   1490       -0.8     14.007
  1493         HC    254    ARG   HH11   1491       0.46      1.008
  1494         HC    254    ARG   HH12   1492       0.46      1.008
  1495        NC2    254    ARG    NH2   1493       -0.8     14.007
  1496         HC    254    ARG   HH21   1494       0.46      1.008
  1497         HC    254    ARG   HH22   1495       0.46      1.008
  1498          C    254    ARG      C   1496       0.51     12.011
  1499          O    254    ARG      O   1497      -0.51     15.999   ; qtot 9
; residue 255 LYS rtp LYS  q +1.0
  1500        NH1    255    LYS      N   1498      -0.47     14.007
  1501          H    255    LYS     HN   1499       0.31      1.008
  1502        CT1    255    LYS     CA   1500       0.07     12.011
  1503         HB    255    LYS     HA   1501       0.09      1.008
  1504        CT2    255    LYS     CB   1502      -0.18     12.011
  1505         HA    255    LYS    HB1   1503       0.09      1.008
  1506         HA    255    LYS    HB2   1504       0.09      1.008
  1507        CT2    255    LYS     CG   1505      -0.18     12.011
  1508         HA    255    LYS    HG1   1506       0.09      1.008
  1509         HA    255    LYS    HG2   1507       0.09      1.008
  1510        CT2    255    LYS     CD   1508      -0.18     12.011
  1511         HA    255    LYS    HD1   1509       0.09      1.008
  1512         HA    255    LYS    HD2   1510       0.09      1.008
  1513        CT2    255    LYS     CE   1511       0.21     12.011
  1514         HA    255    LYS    HE1   1512       0.05      1.008
  1515         HA    255    LYS    HE2   1513       0.05      1.008
  1516        NH3    255    LYS     NZ   1514       -0.3     14.007
  1517         HC    255    LYS    HZ1   1515       0.33      1.008
  1518         HC    255    LYS    HZ2   1516       0.33      1.008
  1519         HC    255    LYS    HZ3   1517       0.33      1.008
  1520          C    255    LYS      C   1518       0.51     12.011
  1521          O    255    LYS      O   1519      -0.51     15.999   ; qtot 10
; residue 256 GLN rtp GLN  q  0.0
  1522        NH1    256    GLN      N   1520      -0.47     14.007
  1523          H    256    GLN     HN   1521       0.31      1.008
  1524        CT1    256    GLN     CA   1522       0.07     12.011
  1525         HB    256    GLN     HA   1523       0.09      1.008
  1526        CT2    256    GLN     CB   1524      -0.18     12.011
  1527         HA    256    GLN    HB1   1525       0.09      1.008
  1528         HA    256    GLN    HB2   1526       0.09      1.008
  1529        CT2    256    GLN     CG   1527      -0.18     12.011
  1530         HA    256    GLN    HG1   1528       0.09      1.008
  1531         HA    256    GLN    HG2   1529       0.09      1.008
  1532         CC    256    GLN     CD   1530       0.55     12.011
  1533          O    256    GLN    OE1   1531      -0.55     15.999
  1534        NH2    256    GLN    NE2   1532      -0.62     14.007
  1535          H    256    GLN   HE21   1533       0.32      1.008
  1536          H    256    GLN   HE22   1534        0.3      1.008
  1537          C    256    GLN      C   1535       0.51     12.011
  1538          O    256    GLN      O   1536      -0.51     15.999   ; qtot 10
; residue 257 ARG rtp ARG  q +1.0
  1539        NH1    257    ARG      N   1537      -0.47     14.007
  1540          H    257    ARG     HN   1538       0.31      1.008
  1541        CT1    257    ARG     CA   1539       0.07     12.011
  1542         HB    257    ARG     HA   1540       0.09      1.008
  1543        CT2    257    ARG     CB   1541      -0.18     12.011
  1544         HA    257    ARG    HB1   1542       0.09      1.008
  1545         HA    257    ARG    HB2   1543       0.09      1.008
  1546        CT2    257    ARG     CG   1544      -0.18     12.011
  1547         HA    257    ARG    HG1   1545       0.09      1.008
  1548         HA    257    ARG    HG2   1546       0.09      1.008
  1549        CT2    257    ARG     CD   1547        0.2     12.011
  1550         HA    257    ARG    HD1   1548       0.09      1.008
  1551         HA    257    ARG    HD2   1549       0.09      1.008
  1552        NC2    257    ARG     NE   1550       -0.7     14.007
  1553         HC    257    ARG     HE   1551       0.44      1.008
  1554          C    257    ARG     CZ   1552       0.64     12.011
  1555        NC2    257    ARG    NH1   1553       -0.8     14.007
  1556         HC    257    ARG   HH11   1554       0.46      1.008
  1557         HC    257    ARG   HH12   1555       0.46      1.008
  1558        NC2    257    ARG    NH2   1556       -0.8     14.007
  1559         HC    257    ARG   HH21   1557       0.46      1.008
  1560         HC    257    ARG   HH22   1558       0.46      1.008
  1561          C    257    ARG      C   1559       0.51     12.011
  1562          O    257    ARG      O   1560      -0.51     15.999   ; qtot 11
; residue 258 TYR rtp TYR  q  0.0
  1563        NH1    258    TYR      N   1561      -0.47     14.007
  1564          H    258    TYR     HN   1562       0.31      1.008
  1565        CT1    258    TYR     CA   1563       0.07     12.011
  1566         HB    258    TYR     HA   1564       0.09      1.008
  1567        CT2    258    TYR     CB   1565      -0.18     12.011
  1568         HA    258    TYR    HB1   1566       0.09      1.008
  1569         HA    258    TYR    HB2   1567       0.09      1.008
  1570         CA    258    TYR     CG   1568          0     12.011
  1571         CA    258    TYR    CD1   1569     -0.115     12.011
  1572         HP    258    TYR    HD1   1570      0.115      1.008
  1573         CA    258    TYR    CE1   1571     -0.115     12.011
  1574         HP    258    TYR    HE1   1572      0.115      1.008
  1575         CA    258    TYR     CZ   1573       0.11     12.011
  1576        OH1    258    TYR     OH   1574      -0.54     15.999
  1577          H    258    TYR     HH   1575       0.43      1.008
  1578         CA    258    TYR    CD2   1576     -0.115     12.011
  1579         HP    258    TYR    HD2   1577      0.115      1.008
  1580         CA    258    TYR    CE2   1578     -0.115     12.011
  1581         HP    258    TYR    HE2   1579      0.115      1.008
  1582          C    258    TYR      C   1580       0.51     12.011
  1583          O    258    TYR      O   1581      -0.51     15.999   ; qtot 11
; residue 259 TRP rtp TRP  q  0.0
  1584        NH1    259    TRP      N   1582      -0.47     14.007
  1585          H    259    TRP     HN   1583       0.31      1.008
  1586        CT1    259    TRP     CA   1584       0.07     12.011
  1587         HB    259    TRP     HA   1585       0.09      1.008
  1588        CT2    259    TRP     CB   1586      -0.18     12.011
  1589         HA    259    TRP    HB1   1587       0.09      1.008
  1590         HA    259    TRP    HB2   1588       0.09      1.008
  1591         CY    259    TRP     CG   1589      -0.03     12.011
  1592         CA    259    TRP    CD1   1590      0.035     12.011
  1593         HP    259    TRP    HD1   1591      0.115      1.008
  1594         NY    259    TRP    NE1   1592      -0.61     14.007
  1595          H    259    TRP    HE1   1593       0.38      1.008
  1596        CPT    259    TRP    CE2   1594       0.13     12.011
  1597        CPT    259    TRP    CD2   1595      -0.02     12.011
  1598         CA    259    TRP    CE3   1596     -0.115     12.011
  1599         HP    259    TRP    HE3   1597      0.115      1.008
  1600         CA    259    TRP    CZ3   1598     -0.115     12.011
  1601         HP    259    TRP    HZ3   1599      0.115      1.008
  1602         CA    259    TRP    CZ2   1600     -0.115     12.011
  1603         HP    259    TRP    HZ2   1601      0.115      1.008
  1604         CA    259    TRP    CH2   1602     -0.115     12.011
  1605         HP    259    TRP    HH2   1603      0.115      1.008
  1606          C    259    TRP      C   1604       0.51     12.011
  1607          O    259    TRP      O   1605      -0.51     15.999   ; qtot 11
; residue 260 PRO rtp PRO  q  0.0
  1608          N    260    PRO      N   1606      -0.29     14.007
  1609        CP3    260    PRO     CD   1607          0     12.011
  1610         HA    260    PRO    HD1   1608       0.09      1.008
  1611         HA    260    PRO    HD2   1609       0.09      1.008
  1612        CP1    260    PRO     CA   1610       0.02     12.011
  1613         HB    260    PRO     HA   1611       0.09      1.008
  1614        CP2    260    PRO     CB   1612      -0.18     12.011
  1615         HA    260    PRO    HB1   1613       0.09      1.008
  1616         HA    260    PRO    HB2   1614       0.09      1.008
  1617        CP2    260    PRO     CG   1615      -0.18     12.011
  1618         HA    260    PRO    HG1   1616       0.09      1.008
  1619         HA    260    PRO    HG2   1617       0.09      1.008
  1620          C    260    PRO      C   1618       0.51     12.011
  1621          O    260    PRO      O   1619      -0.51     15.999   ; qtot 11
; residue 261 PHE rtp PHE  q  0.0
  1622        NH1    261    PHE      N   1620      -0.47     14.007
  1623          H    261    PHE     HN   1621       0.31      1.008
  1624        CT1    261    PHE     CA   1622       0.07     12.011
  1625         HB    261    PHE     HA   1623       0.09      1.008
  1626        CT2    261    PHE     CB   1624      -0.18     12.011
  1627         HA    261    PHE    HB1   1625       0.09      1.008
  1628         HA    261    PHE    HB2   1626       0.09      1.008
  1629         CA    261    PHE     CG   1627          0     12.011
  1630         CA    261    PHE    CD1   1628     -0.115     12.011
  1631         HP    261    PHE    HD1   1629      0.115      1.008
  1632         CA    261    PHE    CE1   1630     -0.115     12.011
  1633         HP    261    PHE    HE1   1631      0.115      1.008
  1634         CA    261    PHE     CZ   1632     -0.115     12.011
  1635         HP    261    PHE     HZ   1633      0.115      1.008
  1636         CA    261    PHE    CD2   1634     -0.115     12.011
  1637         HP    261    PHE    HD2   1635      0.115      1.008
  1638         CA    261    PHE    CE2   1636     -0.115     12.011
  1639         HP    261    PHE    HE2   1637      0.115      1.008
  1640          C    261    PHE      C   1638       0.51     12.011
  1641          O    261    PHE      O   1639      -0.51     15.999   ; qtot 11
; residue 262 SER rtp SER  q  0.0
  1642        NH1    262    SER      N   1640      -0.47     14.007
  1643          H    262    SER     HN   1641       0.31      1.008
  1644        CT1    262    SER     CA   1642       0.07     12.011
  1645         HB    262    SER     HA   1643       0.09      1.008
  1646        CT2    262    SER     CB   1644       0.05     12.011
  1647         HA    262    SER    HB1   1645       0.09      1.008
  1648         HA    262    SER    HB2   1646       0.09      1.008
  1649        OH1    262    SER     OG   1647      -0.66     15.999
  1650          H    262    SER    HG1   1648       0.43      1.008
  1651          C    262    SER      C   1649       0.51     12.011
  1652          O    262    SER      O   1650      -0.51     15.999   ; qtot 11
; residue 263 MET rtp MET  q  0.0
  1653        NH1    263    MET      N   1651      -0.47     14.007
  1654          H    263    MET     HN   1652       0.31      1.008
  1655        CT1    263    MET     CA   1653       0.07     12.011
  1656         HB    263    MET     HA   1654       0.09      1.008
  1657        CT2    263    MET     CB   1655      -0.18     12.011
  1658         HA    263    MET    HB1   1656       0.09      1.008
  1659         HA    263    MET    HB2   1657       0.09      1.008
  1660        CT2    263    MET     CG   1658      -0.14     12.011
  1661         HA    263    MET    HG1   1659       0.09      1.008
  1662         HA    263    MET    HG2   1660       0.09      1.008
  1663          S    263    MET     SD   1661      -0.09      32.06
  1664        CT3    263    MET     CE   1662      -0.22     12.011
  1665         HA    263    MET    HE1   1663       0.09      1.008
  1666         HA    263    MET    HE2   1664       0.09      1.008
  1667         HA    263    MET    HE3   1665       0.09      1.008
  1668          C    263    MET      C   1666       0.51     12.011
  1669          O    263    MET      O   1667      -0.51     15.999   ; qtot 11
; residue 264 ASP rtp ASP  q -1.0
  1670        NH1    264    ASP      N   1668      -0.47     14.007
  1671          H    264    ASP     HN   1669       0.31      1.008
  1672        CT1    264    ASP     CA   1670       0.07     12.011
  1673         HB    264    ASP     HA   1671       0.09      1.008
  1674        CT2    264    ASP     CB   1672      -0.28     12.011
  1675         HA    264    ASP    HB1   1673       0.09      1.008
  1676         HA    264    ASP    HB2   1674       0.09      1.008
  1677         CC    264    ASP     CG   1675       0.62     12.011
  1678         OC    264    ASP    OD1   1676      -0.76     15.999
  1679         OC    264    ASP    OD2   1677      -0.76     15.999
  1680          C    264    ASP      C   1678       0.51     12.011
  1681          O    264    ASP      O   1679      -0.51     15.999   ; qtot 10
; residue 265 CYS rtp CYS2 q  0.0
  1682        NH1    265    CYS      N   1680      -0.47     14.007
  1683          H    265    CYS     HN   1681       0.31      1.008
  1684        CT1    265    CYS     CA   1682       0.07     12.011
  1685         HB    265    CYS     HA   1683       0.09      1.008
  1686        CT2    265    CYS     CB   1684       -0.1     12.011
  1687         HA    265    CYS    HB1   1685       0.09      1.008
  1688         HA    265    CYS    HB2   1686       0.09      1.008
  1689         SM    265    CYS     SG   1687      -0.08      32.06
  1690          C    265    CYS      C   1688       0.51     12.011
  1691          O    265    CYS      O   1689      -0.51     15.999   ; qtot 10
; residue 266 THR rtp THR  q  0.0
  1692        NH1    266    THR      N   1690      -0.47     14.007
  1693          H    266    THR     HN   1691       0.31      1.008
  1694        CT1    266    THR     CA   1692       0.07     12.011
  1695         HB    266    THR     HA   1693       0.09      1.008
  1696        CT1    266    THR     CB   1694       0.14     12.011
  1697         HA    266    THR     HB   1695       0.09      1.008
  1698        OH1    266    THR    OG1   1696      -0.66     15.999
  1699          H    266    THR    HG1   1697       0.43      1.008
  1700        CT3    266    THR    CG2   1698      -0.27     12.011
  1701         HA    266    THR   HG21   1699       0.09      1.008
  1702         HA    266    THR   HG22   1700       0.09      1.008
  1703         HA    266    THR   HG23   1701       0.09      1.008
  1704          C    266    THR      C   1702       0.51     12.011
  1705          O    266    THR      O   1703      -0.51     15.999   ; qtot 10
; residue 267 GLY rtp GLY  q  0.0
  1706        NH1    267    GLY      N   1704      -0.47     14.007
  1707          H    267    GLY     HN   1705       0.31      1.008
  1708        CT2    267    GLY     CA   1706      -0.02     12.011
  1709         HB    267    GLY    HA1   1707       0.09      1.008
  1710         HB    267    GLY    HA2   1708       0.09      1.008
  1711          C    267    GLY      C   1709       0.51     12.011
  1712          O    267    GLY      O   1710      -0.51     15.999   ; qtot 10
; residue 268 THR rtp THR  q  0.0
  1713        NH1    268    THR      N   1711      -0.47     14.007
  1714          H    268    THR     HN   1712       0.31      1.008
  1715        CT1    268    THR     CA   1713       0.07     12.011
  1716         HB    268    THR     HA   1714       0.09      1.008
  1717        CT1    268    THR     CB   1715       0.14     12.011
  1718         HA    268    THR     HB   1716       0.09      1.008
  1719        OH1    268    THR    OG1   1717      -0.66     15.999
  1720          H    268    THR    HG1   1718       0.43      1.008
  1721        CT3    268    THR    CG2   1719      -0.27     12.011
  1722         HA    268    THR   HG21   1720       0.09      1.008
  1723         HA    268    THR   HG22   1721       0.09      1.008
  1724         HA    268    THR   HG23   1722       0.09      1.008
  1725          C    268    THR      C   1723       0.51     12.011
  1726          O    268    THR      O   1724      -0.51     15.999   ; qtot 10
; residue 269 GLU rtp GLU  q -1.0
  1727        NH1    269    GLU      N   1725      -0.47     14.007
  1728          H    269    GLU     HN   1726       0.31      1.008
  1729        CT1    269    GLU     CA   1727       0.07     12.011
  1730         HB    269    GLU     HA   1728       0.09      1.008
  1731        CT2    269    GLU     CB   1729      -0.18     12.011
  1732         HA    269    GLU    HB1   1730       0.09      1.008
  1733         HA    269    GLU    HB2   1731       0.09      1.008
  1734        CT2    269    GLU     CG   1732      -0.28     12.011
  1735         HA    269    GLU    HG1   1733       0.09      1.008
  1736         HA    269    GLU    HG2   1734       0.09      1.008
  1737         CC    269    GLU     CD   1735       0.62     12.011
  1738         OC    269    GLU    OE1   1736      -0.76     15.999
  1739         OC    269    GLU    OE2   1737      -0.76     15.999
  1740          C    269    GLU      C   1738       0.51     12.011
  1741          O    269    GLU      O   1739      -0.51     15.999   ; qtot 9
; residue 270 ALA rtp ALA  q  0.0
  1742        NH1    270    ALA      N   1740      -0.47     14.007
  1743          H    270    ALA     HN   1741       0.31      1.008
  1744        CT1    270    ALA     CA   1742       0.07     12.011
  1745         HB    270    ALA     HA   1743       0.09      1.008
  1746        CT3    270    ALA     CB   1744      -0.27     12.011
  1747         HA    270    ALA    HB1   1745       0.09      1.008
  1748         HA    270    ALA    HB2   1746       0.09      1.008
  1749         HA    270    ALA    HB3   1747       0.09      1.008
  1750          C    270    ALA      C   1748       0.51     12.011
  1751          O    270    ALA      O   1749      -0.51     15.999   ; qtot 9
; residue 271 HSE rtp HSE  q  0.0
  1752        NH1    271    HSE      N   1750      -0.47     14.007
  1753          H    271    HSE     HN   1751       0.31      1.008
  1754        CT1    271    HSE     CA   1752       0.07     12.011
  1755         HB    271    HSE     HA   1753       0.09      1.008
  1756        CT2    271    HSE     CB   1754      -0.08     12.011
  1757         HA    271    HSE    HB1   1755       0.09      1.008
  1758         HA    271    HSE    HB2   1756       0.09      1.008
  1759        NR2    271    HSE    ND1   1757       -0.7     14.007
  1760       CPH1    271    HSE     CG   1758       0.22     12.011
  1761       CPH2    271    HSE    CE1   1759       0.25     12.011
  1762        HR1    271    HSE    HE1   1760       0.13      1.008
  1763        NR1    271    HSE    NE2   1761      -0.36     14.007
  1764          H    271    HSE    HE2   1762       0.32      1.008
  1765       CPH1    271    HSE    CD2   1763      -0.05     12.011
  1766        HR3    271    HSE    HD2   1764       0.09      1.008
  1767          C    271    HSE      C   1765       0.51     12.011
  1768          O    271    HSE      O   1766      -0.51     15.999   ; qtot 9
; residue 272 ILE rtp ILE  q  0.0
  1769        NH1    272    ILE      N   1767      -0.47     14.007
  1770          H    272    ILE     HN   1768       0.31      1.008
  1771        CT1    272    ILE     CA   1769       0.07     12.011
  1772         HB    272    ILE     HA   1770       0.09      1.008
  1773        CT1    272    ILE     CB   1771      -0.09     12.011
  1774         HA    272    ILE     HB   1772       0.09      1.008
  1775        CT3    272    ILE    CG2   1773      -0.27     12.011
  1776         HA    272    ILE   HG21   1774       0.09      1.008
  1777         HA    272    ILE   HG22   1775       0.09      1.008
  1778         HA    272    ILE   HG23   1776       0.09      1.008
  1779        CT2    272    ILE    CG1   1777      -0.18     12.011
  1780         HA    272    ILE   HG11   1778       0.09      1.008
  1781         HA    272    ILE   HG12   1779       0.09      1.008
  1782        CT3    272    ILE     CD   1780      -0.27     12.011
  1783         HA    272    ILE    HD1   1781       0.09      1.008
  1784         HA    272    ILE    HD2   1782       0.09      1.008
  1785         HA    272    ILE    HD3   1783       0.09      1.008
  1786          C    272    ILE      C   1784       0.51     12.011
  1787          O    272    ILE      O   1785      -0.51     15.999   ; qtot 9
; residue 273 SER rtp SER  q  0.0
  1788        NH1    273    SER      N   1786      -0.47     14.007
  1789          H    273    SER     HN   1787       0.31      1.008
  1790        CT1    273    SER     CA   1788       0.07     12.011
  1791         HB    273    SER     HA   1789       0.09      1.008
  1792        CT2    273    SER     CB   1790       0.05     12.011
  1793         HA    273    SER    HB1   1791       0.09      1.008
  1794         HA    273    SER    HB2   1792       0.09      1.008
  1795        OH1    273    SER     OG   1793      -0.66     15.999
  1796          H    273    SER    HG1   1794       0.43      1.008
  1797          C    273    SER      C   1795       0.51     12.011
  1798          O    273    SER      O   1796      -0.51     15.999   ; qtot 9
; residue 274 SER rtp SER  q  0.0
  1799        NH1    274    SER      N   1797      -0.47     14.007
  1800          H    274    SER     HN   1798       0.31      1.008
  1801        CT1    274    SER     CA   1799       0.07     12.011
  1802         HB    274    SER     HA   1800       0.09      1.008
  1803        CT2    274    SER     CB   1801       0.05     12.011
  1804         HA    274    SER    HB1   1802       0.09      1.008
  1805         HA    274    SER    HB2   1803       0.09      1.008
  1806        OH1    274    SER     OG   1804      -0.66     15.999
  1807          H    274    SER    HG1   1805       0.43      1.008
  1808          C    274    SER      C   1806       0.51     12.011
  1809          O    274    SER      O   1807      -0.51     15.999   ; qtot 9
; residue 275 CYS rtp CYS2 q  0.0
  1810        NH1    275    CYS      N   1808      -0.47     14.007
  1811          H    275    CYS     HN   1809       0.31      1.008
  1812        CT1    275    CYS     CA   1810       0.07     12.011
  1813         HB    275    CYS     HA   1811       0.09      1.008
  1814        CT2    275    CYS     CB   1812       -0.1     12.011
  1815         HA    275    CYS    HB1   1813       0.09      1.008
  1816         HA    275    CYS    HB2   1814       0.09      1.008
  1817         SM    275    CYS     SG   1815      -0.08      32.06
  1818          C    275    CYS      C   1816       0.51     12.011
  1819          O    275    CYS      O   1817      -0.51     15.999   ; qtot 9
; residue 276 LYS rtp LYS  q +1.0
  1820        NH1    276    LYS      N   1818      -0.47     14.007
  1821          H    276    LYS     HN   1819       0.31      1.008
  1822        CT1    276    LYS     CA   1820       0.07     12.011
  1823         HB    276    LYS     HA   1821       0.09      1.008
  1824        CT2    276    LYS     CB   1822      -0.18     12.011
  1825         HA    276    LYS    HB1   1823       0.09      1.008
  1826         HA    276    LYS    HB2   1824       0.09      1.008
  1827        CT2    276    LYS     CG   1825      -0.18     12.011
  1828         HA    276    LYS    HG1   1826       0.09      1.008
  1829         HA    276    LYS    HG2   1827       0.09      1.008
  1830        CT2    276    LYS     CD   1828      -0.18     12.011
  1831         HA    276    LYS    HD1   1829       0.09      1.008
  1832         HA    276    LYS    HD2   1830       0.09      1.008
  1833        CT2    276    LYS     CE   1831       0.21     12.011
  1834         HA    276    LYS    HE1   1832       0.05      1.008
  1835         HA    276    LYS    HE2   1833       0.05      1.008
  1836        NH3    276    LYS     NZ   1834       -0.3     14.007
  1837         HC    276    LYS    HZ1   1835       0.33      1.008
  1838         HC    276    LYS    HZ2   1836       0.33      1.008
  1839         HC    276    LYS    HZ3   1837       0.33      1.008
  1840          C    276    LYS      C   1838       0.51     12.011
  1841          O    276    LYS      O   1839      -0.51     15.999   ; qtot 10
; residue 277 LEU rtp LEU  q  0.0
  1842        NH1    277    LEU      N   1840      -0.47     14.007
  1843          H    277    LEU     HN   1841       0.31      1.008
  1844        CT1    277    LEU     CA   1842       0.07     12.011
  1845         HB    277    LEU     HA   1843       0.09      1.008
  1846        CT2    277    LEU     CB   1844      -0.18     12.011
  1847         HA    277    LEU    HB1   1845       0.09      1.008
  1848         HA    277    LEU    HB2   1846       0.09      1.008
  1849        CT1    277    LEU     CG   1847      -0.09     12.011
  1850         HA    277    LEU     HG   1848       0.09      1.008
  1851        CT3    277    LEU    CD1   1849      -0.27     12.011
  1852         HA    277    LEU   HD11   1850       0.09      1.008
  1853         HA    277    LEU   HD12   1851       0.09      1.008
  1854         HA    277    LEU   HD13   1852       0.09      1.008
  1855        CT3    277    LEU    CD2   1853      -0.27     12.011
  1856         HA    277    LEU   HD21   1854       0.09      1.008
  1857         HA    277    LEU   HD22   1855       0.09      1.008
  1858         HA    277    LEU   HD23   1856       0.09      1.008
  1859          C    277    LEU      C   1857       0.51     12.011
  1860          O    277    LEU      O   1858      -0.51     15.999   ; qtot 10
; residue 278 GLY rtp GLY  q  0.0
  1861        NH1    278    GLY      N   1859      -0.47     14.007
  1862          H    278    GLY     HN   1860       0.31      1.008
  1863        CT2    278    GLY     CA   1861      -0.02     12.011
  1864         HB    278    GLY    HA1   1862       0.09      1.008
  1865         HB    278    GLY    HA2   1863       0.09      1.008
  1866          C    278    GLY      C   1864       0.51     12.011
  1867          O    278    GLY      O   1865      -0.51     15.999   ; qtot 10
; residue 279 PRO rtp PRO  q  0.0
  1868          N    279    PRO      N   1866      -0.29     14.007
  1869        CP3    279    PRO     CD   1867          0     12.011
  1870         HA    279    PRO    HD1   1868       0.09      1.008
  1871         HA    279    PRO    HD2   1869       0.09      1.008
  1872        CP1    279    PRO     CA   1870       0.02     12.011
  1873         HB    279    PRO     HA   1871       0.09      1.008
  1874        CP2    279    PRO     CB   1872      -0.18     12.011
  1875         HA    279    PRO    HB1   1873       0.09      1.008
  1876         HA    279    PRO    HB2   1874       0.09      1.008
  1877        CP2    279    PRO     CG   1875      -0.18     12.011
  1878         HA    279    PRO    HG1   1876       0.09      1.008
  1879         HA    279    PRO    HG2   1877       0.09      1.008
  1880          C    279    PRO      C   1878       0.51     12.011
  1881          O    279    PRO      O   1879      -0.51     15.999   ; qtot 10
; residue 280 GLN rtp GLN  q  0.0
  1882        NH1    280    GLN      N   1880      -0.47     14.007
  1883          H    280    GLN     HN   1881       0.31      1.008
  1884        CT1    280    GLN     CA   1882       0.07     12.011
  1885         HB    280    GLN     HA   1883       0.09      1.008
  1886        CT2    280    GLN     CB   1884      -0.18     12.011
  1887         HA    280    GLN    HB1   1885       0.09      1.008
  1888         HA    280    GLN    HB2   1886       0.09      1.008
  1889        CT2    280    GLN     CG   1887      -0.18     12.011
  1890         HA    280    GLN    HG1   1888       0.09      1.008
  1891         HA    280    GLN    HG2   1889       0.09      1.008
  1892         CC    280    GLN     CD   1890       0.55     12.011
  1893          O    280    GLN    OE1   1891      -0.55     15.999
  1894        NH2    280    GLN    NE2   1892      -0.62     14.007
  1895          H    280    GLN   HE21   1893       0.32      1.008
  1896          H    280    GLN   HE22   1894        0.3      1.008
  1897          C    280    GLN      C   1895       0.51     12.011
  1898          O    280    GLN      O   1896      -0.51     15.999   ; qtot 10
; residue 281 VAL rtp VAL  q  0.0
  1899        NH1    281    VAL      N   1897      -0.47     14.007
  1900          H    281    VAL     HN   1898       0.31      1.008
  1901        CT1    281    VAL     CA   1899       0.07     12.011
  1902         HB    281    VAL     HA   1900       0.09      1.008
  1903        CT1    281    VAL     CB   1901      -0.09     12.011
  1904         HA    281    VAL     HB   1902       0.09      1.008
  1905        CT3    281    VAL    CG1   1903      -0.27     12.011
  1906         HA    281    VAL   HG11   1904       0.09      1.008
  1907         HA    281    VAL   HG12   1905       0.09      1.008
  1908         HA    281    VAL   HG13   1906       0.09      1.008
  1909        CT3    281    VAL    CG2   1907      -0.27     12.011
  1910         HA    281    VAL   HG21   1908       0.09      1.008
  1911         HA    281    VAL   HG22   1909       0.09      1.008
  1912         HA    281    VAL   HG23   1910       0.09      1.008
  1913          C    281    VAL      C   1911       0.51     12.011
  1914          O    281    VAL      O   1912      -0.51     15.999   ; qtot 10
; residue 282 SER rtp SER  q  0.0
  1915        NH1    282    SER      N   1913      -0.47     14.007
  1916          H    282    SER     HN   1914       0.31      1.008
  1917        CT1    282    SER     CA   1915       0.07     12.011
  1918         HB    282    SER     HA   1916       0.09      1.008
  1919        CT2    282    SER     CB   1917       0.05     12.011
  1920         HA    282    SER    HB1   1918       0.09      1.008
  1921         HA    282    SER    HB2   1919       0.09      1.008
  1922        OH1    282    SER     OG   1920      -0.66     15.999
  1923          H    282    SER    HG1   1921       0.43      1.008
  1924          C    282    SER      C   1922       0.51     12.011
  1925          O    282    SER      O   1923      -0.51     15.999   ; qtot 10
; residue 283 LEU rtp LEU  q  0.0
  1926        NH1    283    LEU      N   1924      -0.47     14.007
  1927          H    283    LEU     HN   1925       0.31      1.008
  1928        CT1    283    LEU     CA   1926       0.07     12.011
  1929         HB    283    LEU     HA   1927       0.09      1.008
  1930        CT2    283    LEU     CB   1928      -0.18     12.011
  1931         HA    283    LEU    HB1   1929       0.09      1.008
  1932         HA    283    LEU    HB2   1930       0.09      1.008
  1933        CT1    283    LEU     CG   1931      -0.09     12.011
  1934         HA    283    LEU     HG   1932       0.09      1.008
  1935        CT3    283    LEU    CD1   1933      -0.27     12.011
  1936         HA    283    LEU   HD11   1934       0.09      1.008
  1937         HA    283    LEU   HD12   1935       0.09      1.008
  1938         HA    283    LEU   HD13   1936       0.09      1.008
  1939        CT3    283    LEU    CD2   1937      -0.27     12.011
  1940         HA    283    LEU   HD21   1938       0.09      1.008
  1941         HA    283    LEU   HD22   1939       0.09      1.008
  1942         HA    283    LEU   HD23   1940       0.09      1.008
  1943          C    283    LEU      C   1941       0.51     12.011
  1944          O    283    LEU      O   1942      -0.51     15.999   ; qtot 10
; residue 284 ASP rtp ASP  q -1.0
  1945        NH1    284    ASP      N   1943      -0.47     14.007
  1946          H    284    ASP     HN   1944       0.31      1.008
  1947        CT1    284    ASP     CA   1945       0.07     12.011
  1948         HB    284    ASP     HA   1946       0.09      1.008
  1949        CT2    284    ASP     CB   1947      -0.28     12.011
  1950         HA    284    ASP    HB1   1948       0.09      1.008
  1951         HA    284    ASP    HB2   1949       0.09      1.008
  1952         CC    284    ASP     CG   1950       0.62     12.011
  1953         OC    284    ASP    OD1   1951      -0.76     15.999
  1954         OC    284    ASP    OD2   1952      -0.76     15.999
  1955          C    284    ASP      C   1953       0.51     12.011
  1956          O    284    ASP      O   1954      -0.51     15.999   ; qtot 9
; residue 285 PRO rtp PRO  q  0.0
  1957          N    285    PRO      N   1955      -0.29     14.007
  1958        CP3    285    PRO     CD   1956          0     12.011
  1959         HA    285    PRO    HD1   1957       0.09      1.008
  1960         HA    285    PRO    HD2   1958       0.09      1.008
  1961        CP1    285    PRO     CA   1959       0.02     12.011
  1962         HB    285    PRO     HA   1960       0.09      1.008
  1963        CP2    285    PRO     CB   1961      -0.18     12.011
  1964         HA    285    PRO    HB1   1962       0.09      1.008
  1965         HA    285    PRO    HB2   1963       0.09      1.008
  1966        CP2    285    PRO     CG   1964      -0.18     12.011
  1967         HA    285    PRO    HG1   1965       0.09      1.008
  1968         HA    285    PRO    HG2   1966       0.09      1.008
  1969          C    285    PRO      C   1967       0.51     12.011
  1970          O    285    PRO      O   1968      -0.51     15.999   ; qtot 9
; residue 286 MET rtp MET  q  0.0
  1971        NH1    286    MET      N   1969      -0.47     14.007
  1972          H    286    MET     HN   1970       0.31      1.008
  1973        CT1    286    MET     CA   1971       0.07     12.011
  1974         HB    286    MET     HA   1972       0.09      1.008
  1975        CT2    286    MET     CB   1973      -0.18     12.011
  1976         HA    286    MET    HB1   1974       0.09      1.008
  1977         HA    286    MET    HB2   1975       0.09      1.008
  1978        CT2    286    MET     CG   1976      -0.14     12.011
  1979         HA    286    MET    HG1   1977       0.09      1.008
  1980         HA    286    MET    HG2   1978       0.09      1.008
  1981          S    286    MET     SD   1979      -0.09      32.06
  1982        CT3    286    MET     CE   1980      -0.22     12.011
  1983         HA    286    MET    HE1   1981       0.09      1.008
  1984         HA    286    MET    HE2   1982       0.09      1.008
  1985         HA    286    MET    HE3   1983       0.09      1.008
  1986          C    286    MET      C   1984       0.51     12.011
  1987          O    286    MET      O   1985      -0.51     15.999   ; qtot 9
; residue 287 LYS rtp LYS  q +1.0
  1988        NH1    287    LYS      N   1986      -0.47     14.007
  1989          H    287    LYS     HN   1987       0.31      1.008
  1990        CT1    287    LYS     CA   1988       0.07     12.011
  1991         HB    287    LYS     HA   1989       0.09      1.008
  1992        CT2    287    LYS     CB   1990      -0.18     12.011
  1993         HA    287    LYS    HB1   1991       0.09      1.008
  1994         HA    287    LYS    HB2   1992       0.09      1.008
  1995        CT2    287    LYS     CG   1993      -0.18     12.011
  1996         HA    287    LYS    HG1   1994       0.09      1.008
  1997         HA    287    LYS    HG2   1995       0.09      1.008
  1998        CT2    287    LYS     CD   1996      -0.18     12.011
  1999         HA    287    LYS    HD1   1997       0.09      1.008
  2000         HA    287    LYS    HD2   1998       0.09      1.008
  2001        CT2    287    LYS     CE   1999       0.21     12.011
  2002         HA    287    LYS    HE1   2000       0.05      1.008
  2003         HA    287    LYS    HE2   2001       0.05      1.008
  2004        NH3    287    LYS     NZ   2002       -0.3     14.007
  2005         HC    287    LYS    HZ1   2003       0.33      1.008
  2006         HC    287    LYS    HZ2   2004       0.33      1.008
  2007         HC    287    LYS    HZ3   2005       0.33      1.008
  2008          C    287    LYS      C   2006       0.51     12.011
  2009          O    287    LYS      O   2007      -0.51     15.999   ; qtot 10
; residue 288 ASN rtp ASN  q  0.0
  2010        NH1    288    ASN      N   2008      -0.47     14.007
  2011          H    288    ASN     HN   2009       0.31      1.008
  2012        CT1    288    ASN     CA   2010       0.07     12.011
  2013         HB    288    ASN     HA   2011       0.09      1.008
  2014        CT2    288    ASN     CB   2012      -0.18     12.011
  2015         HA    288    ASN    HB1   2013       0.09      1.008
  2016         HA    288    ASN    HB2   2014       0.09      1.008
  2017         CC    288    ASN     CG   2015       0.55     12.011
  2018          O    288    ASN    OD1   2016      -0.55     15.999
  2019        NH2    288    ASN    ND2   2017      -0.62     14.007
  2020          H    288    ASN   HD21   2018       0.32      1.008
  2021          H    288    ASN   HD22   2019        0.3      1.008
  2022          C    288    ASN      C   2020       0.51     12.011
  2023          O    288    ASN      O   2021      -0.51     15.999   ; qtot 10
; residue 289 VAL rtp VAL  q  0.0
  2024        NH1    289    VAL      N   2022      -0.47     14.007
  2025          H    289    VAL     HN   2023       0.31      1.008
  2026        CT1    289    VAL     CA   2024       0.07     12.011
  2027         HB    289    VAL     HA   2025       0.09      1.008
  2028        CT1    289    VAL     CB   2026      -0.09     12.011
  2029         HA    289    VAL     HB   2027       0.09      1.008
  2030        CT3    289    VAL    CG1   2028      -0.27     12.011
  2031         HA    289    VAL   HG11   2029       0.09      1.008
  2032         HA    289    VAL   HG12   2030       0.09      1.008
  2033         HA    289    VAL   HG13   2031       0.09      1.008
  2034        CT3    289    VAL    CG2   2032      -0.27     12.011
  2035         HA    289    VAL   HG21   2033       0.09      1.008
  2036         HA    289    VAL   HG22   2034       0.09      1.008
  2037         HA    289    VAL   HG23   2035       0.09      1.008
  2038          C    289    VAL      C   2036       0.51     12.011
  2039          O    289    VAL      O   2037      -0.51     15.999   ; qtot 10
; residue 290 THR rtp THR  q  0.0
  2040        NH1    290    THR      N   2038      -0.47     14.007
  2041          H    290    THR     HN   2039       0.31      1.008
  2042        CT1    290    THR     CA   2040       0.07     12.011
  2043         HB    290    THR     HA   2041       0.09      1.008
  2044        CT1    290    THR     CB   2042       0.14     12.011
  2045         HA    290    THR     HB   2043       0.09      1.008
  2046        OH1    290    THR    OG1   2044      -0.66     15.999
  2047          H    290    THR    HG1   2045       0.43      1.008
  2048        CT3    290    THR    CG2   2046      -0.27     12.011
  2049         HA    290    THR   HG21   2047       0.09      1.008
  2050         HA    290    THR   HG22   2048       0.09      1.008
  2051         HA    290    THR   HG23   2049       0.09      1.008
  2052          C    290    THR      C   2050       0.51     12.011
  2053          O    290    THR      O   2051      -0.51     15.999   ; qtot 10
; residue 291 CYD rtp CYD  q  0.0
  2054        NH1    291    CYD      N   2052      -0.47     14.007
  2055          H    291    CYD     HN   2053       0.31      1.008
  2056        CT1    291    CYD     CA   2054       0.07     12.011
  2057         HB    291    CYD     HA   2055       0.09      1.008
  2058        CT2    291    CYD     CB   2056       -0.1     12.011	   CT2        0.00  12.011   
  2059        VSc    291    CYD     Vc   2056          0          0	   VSc       -0.11   0.00
  2060         HA    291    CYD    HB1   2057       0.09      1.008	
  2061         HA    291    CYD    HB2   2058       0.09      1.008	    
  2062         SM    291    CYD     SG   2059      -0.08      32.06	   S          0.00  32.06   
  2063        VSs    291    CYD     Vs   2059          0          0	   VSs       -0.23   0.00    
  2064        HUD    291    CYD    HUD   2060          0      1.008	   HS         0.16   1.008   
  2065          C    291    CYD      C   2061       0.51     12.011	
  2066          O    291    CYD      O   2062      -0.51     15.999   	
; residue 292 GLU rtp GLU  q -1.0
  2067        NH1    292    GLU      N   2063      -0.47     14.007
  2068          H    292    GLU     HN   2064       0.31      1.008
  2069        CT1    292    GLU     CA   2065       0.07     12.011
  2070         HB    292    GLU     HA   2066       0.09      1.008
  2071        CT2    292    GLU     CB   2067      -0.18     12.011
  2072         HA    292    GLU    HB1   2068       0.09      1.008
  2073         HA    292    GLU    HB2   2069       0.09      1.008
  2074        CT2    292    GLU     CG   2070      -0.28     12.011
  2075         HA    292    GLU    HG1   2071       0.09      1.008
  2076         HA    292    GLU    HG2   2072       0.09      1.008
  2077         CC    292    GLU     CD   2073       0.62     12.011
  2078         OC    292    GLU    OE1   2074      -0.76     15.999
  2079         OC    292    GLU    OE2   2075      -0.76     15.999
  2080          C    292    GLU      C   2076       0.51     12.011
  2081          O    292    GLU      O   2077      -0.51     15.999   ; qtot 9
; residue 293 ASN rtp ASN  q  0.0
  2082        NH1    293    ASN      N   2078      -0.47     14.007
  2083          H    293    ASN     HN   2079       0.31      1.008
  2084        CT1    293    ASN     CA   2080       0.07     12.011
  2085         HB    293    ASN     HA   2081       0.09      1.008
  2086        CT2    293    ASN     CB   2082      -0.18     12.011
  2087         HA    293    ASN    HB1   2083       0.09      1.008
  2088         HA    293    ASN    HB2   2084       0.09      1.008
  2089         CC    293    ASN     CG   2085       0.55     12.011
  2090          O    293    ASN    OD1   2086      -0.55     15.999
  2091        NH2    293    ASN    ND2   2087      -0.62     14.007
  2092          H    293    ASN   HD21   2088       0.32      1.008
  2093          H    293    ASN   HD22   2089        0.3      1.008
  2094          C    293    ASN      C   2090       0.51     12.011
  2095          O    293    ASN      O   2091      -0.51     15.999   ; qtot 9
; residue 294 GLY rtp GLY  q  0.0
  2096        NH1    294    GLY      N   2092      -0.47     14.007
  2097          H    294    GLY     HN   2093       0.31      1.008
  2098        CT2    294    GLY     CA   2094      -0.02     12.011
  2099         HB    294    GLY    HA1   2095       0.09      1.008
  2100         HB    294    GLY    HA2   2096       0.09      1.008
  2101          C    294    GLY      C   2097       0.51     12.011
  2102          O    294    GLY      O   2098      -0.51     15.999   ; qtot 9
; residue 295 LEU rtp LEU  q  0.0
  2103        NH1    295    LEU      N   2099      -0.47     14.007
  2104          H    295    LEU     HN   2100       0.31      1.008
  2105        CT1    295    LEU     CA   2101       0.07     12.011
  2106         HB    295    LEU     HA   2102       0.09      1.008
  2107        CT2    295    LEU     CB   2103      -0.18     12.011
  2108         HA    295    LEU    HB1   2104       0.09      1.008
  2109         HA    295    LEU    HB2   2105       0.09      1.008
  2110        CT1    295    LEU     CG   2106      -0.09     12.011
  2111         HA    295    LEU     HG   2107       0.09      1.008
  2112        CT3    295    LEU    CD1   2108      -0.27     12.011
  2113         HA    295    LEU   HD11   2109       0.09      1.008
  2114         HA    295    LEU   HD12   2110       0.09      1.008
  2115         HA    295    LEU   HD13   2111       0.09      1.008
  2116        CT3    295    LEU    CD2   2112      -0.27     12.011
  2117         HA    295    LEU   HD21   2113       0.09      1.008
  2118         HA    295    LEU   HD22   2114       0.09      1.008
  2119         HA    295    LEU   HD23   2115       0.09      1.008
  2120          C    295    LEU      C   2116       0.51     12.011
  2121          O    295    LEU      O   2117      -0.51     15.999   ; qtot 9
; residue 296 PRO rtp PRO  q  0.0
  2122          N    296    PRO      N   2118      -0.29     14.007
  2123        CP3    296    PRO     CD   2119          0     12.011
  2124         HA    296    PRO    HD1   2120       0.09      1.008
  2125         HA    296    PRO    HD2   2121       0.09      1.008
  2126        CP1    296    PRO     CA   2122       0.02     12.011
  2127         HB    296    PRO     HA   2123       0.09      1.008
  2128        CP2    296    PRO     CB   2124      -0.18     12.011
  2129         HA    296    PRO    HB1   2125       0.09      1.008
  2130         HA    296    PRO    HB2   2126       0.09      1.008
  2131        CP2    296    PRO     CG   2127      -0.18     12.011
  2132         HA    296    PRO    HG1   2128       0.09      1.008
  2133         HA    296    PRO    HG2   2129       0.09      1.008
  2134          C    296    PRO      C   2130       0.51     12.011
  2135          O    296    PRO      O   2131      -0.51     15.999   ; qtot 9
; residue 297 ALA rtp ALA  q  0.0
  2136        NH1    297    ALA      N   2132      -0.47     14.007
  2137          H    297    ALA     HN   2133       0.31      1.008
  2138        CT1    297    ALA     CA   2134       0.07     12.011
  2139         HB    297    ALA     HA   2135       0.09      1.008
  2140        CT3    297    ALA     CB   2136      -0.27     12.011
  2141         HA    297    ALA    HB1   2137       0.09      1.008
  2142         HA    297    ALA    HB2   2138       0.09      1.008
  2143         HA    297    ALA    HB3   2139       0.09      1.008
  2144          C    297    ALA      C   2140       0.51     12.011
  2145          O    297    ALA      O   2141      -0.51     15.999   ; qtot 9
; residue 298 VAL rtp VAL  q  0.0
  2146        NH1    298    VAL      N   2142      -0.47     14.007
  2147          H    298    VAL     HN   2143       0.31      1.008
  2148        CT1    298    VAL     CA   2144       0.07     12.011
  2149         HB    298    VAL     HA   2145       0.09      1.008
  2150        CT1    298    VAL     CB   2146      -0.09     12.011
  2151         HA    298    VAL     HB   2147       0.09      1.008
  2152        CT3    298    VAL    CG1   2148      -0.27     12.011
  2153         HA    298    VAL   HG11   2149       0.09      1.008
  2154         HA    298    VAL   HG12   2150       0.09      1.008
  2155         HA    298    VAL   HG13   2151       0.09      1.008
  2156        CT3    298    VAL    CG2   2152      -0.27     12.011
  2157         HA    298    VAL   HG21   2153       0.09      1.008
  2158         HA    298    VAL   HG22   2154       0.09      1.008
  2159         HA    298    VAL   HG23   2155       0.09      1.008
  2160          C    298    VAL      C   2156       0.51     12.011
  2161          O    298    VAL      O   2157      -0.51     15.999   ; qtot 9
; residue 299 VAL rtp VAL  q  0.0
  2162        NH1    299    VAL      N   2158      -0.47     14.007
  2163          H    299    VAL     HN   2159       0.31      1.008
  2164        CT1    299    VAL     CA   2160       0.07     12.011
  2165         HB    299    VAL     HA   2161       0.09      1.008
  2166        CT1    299    VAL     CB   2162      -0.09     12.011
  2167         HA    299    VAL     HB   2163       0.09      1.008
  2168        CT3    299    VAL    CG1   2164      -0.27     12.011
  2169         HA    299    VAL   HG11   2165       0.09      1.008
  2170         HA    299    VAL   HG12   2166       0.09      1.008
  2171         HA    299    VAL   HG13   2167       0.09      1.008
  2172        CT3    299    VAL    CG2   2168      -0.27     12.011
  2173         HA    299    VAL   HG21   2169       0.09      1.008
  2174         HA    299    VAL   HG22   2170       0.09      1.008
  2175         HA    299    VAL   HG23   2171       0.09      1.008
  2176          C    299    VAL      C   2172       0.51     12.011
  2177          O    299    VAL      O   2173      -0.51     15.999   ; qtot 9
; residue 300 SER rtp SER  q  0.0
  2178        NH1    300    SER      N   2174      -0.47     14.007
  2179          H    300    SER     HN   2175       0.31      1.008
  2180        CT1    300    SER     CA   2176       0.07     12.011
  2181         HB    300    SER     HA   2177       0.09      1.008
  2182        CT2    300    SER     CB   2178       0.05     12.011
  2183         HA    300    SER    HB1   2179       0.09      1.008
  2184         HA    300    SER    HB2   2180       0.09      1.008
  2185        OH1    300    SER     OG   2181      -0.66     15.999
  2186          H    300    SER    HG1   2182       0.43      1.008
  2187          C    300    SER      C   2183       0.51     12.011
  2188          O    300    SER      O   2184      -0.51     15.999   ; qtot 9
; residue 301 CYS rtp CYS2 q  0.0
  2189        NH1    301    CYS      N   2185      -0.47     14.007
  2190          H    301    CYS     HN   2186       0.31      1.008
  2191        CT1    301    CYS     CA   2187       0.07     12.011
  2192         HB    301    CYS     HA   2188       0.09      1.008
  2193        CT2    301    CYS     CB   2189       -0.1     12.011
  2194         HA    301    CYS    HB1   2190       0.09      1.008
  2195         HA    301    CYS    HB2   2191       0.09      1.008
  2196         SM    301    CYS     SG   2192      -0.08      32.06
  2197          C    301    CYS      C   2193       0.51     12.011
  2198          O    301    CYS      O   2194      -0.51     15.999   ; qtot 9
; residue 302 VAL rtp VAL  q  0.0
  2199        NH1    302    VAL      N   2195      -0.47     14.007
  2200          H    302    VAL     HN   2196       0.31      1.008
  2201        CT1    302    VAL     CA   2197       0.07     12.011
  2202         HB    302    VAL     HA   2198       0.09      1.008
  2203        CT1    302    VAL     CB   2199      -0.09     12.011
  2204         HA    302    VAL     HB   2200       0.09      1.008
  2205        CT3    302    VAL    CG1   2201      -0.27     12.011
  2206         HA    302    VAL   HG11   2202       0.09      1.008
  2207         HA    302    VAL   HG12   2203       0.09      1.008
  2208         HA    302    VAL   HG13   2204       0.09      1.008
  2209        CT3    302    VAL    CG2   2205      -0.27     12.011
  2210         HA    302    VAL   HG21   2206       0.09      1.008
  2211         HA    302    VAL   HG22   2207       0.09      1.008
  2212         HA    302    VAL   HG23   2208       0.09      1.008
  2213          C    302    VAL      C   2209       0.51     12.011
  2214          O    302    VAL      O   2210      -0.51     15.999   ; qtot 9
; residue 303 PRO rtp PRO  q  0.0
  2215          N    303    PRO      N   2211      -0.29     14.007
  2216        CP3    303    PRO     CD   2212          0     12.011
  2217         HA    303    PRO    HD1   2213       0.09      1.008
  2218         HA    303    PRO    HD2   2214       0.09      1.008
  2219        CP1    303    PRO     CA   2215       0.02     12.011
  2220         HB    303    PRO     HA   2216       0.09      1.008
  2221        CP2    303    PRO     CB   2217      -0.18     12.011
  2222         HA    303    PRO    HB1   2218       0.09      1.008
  2223         HA    303    PRO    HB2   2219       0.09      1.008
  2224        CP2    303    PRO     CG   2220      -0.18     12.011
  2225         HA    303    PRO    HG1   2221       0.09      1.008
  2226         HA    303    PRO    HG2   2222       0.09      1.008
  2227          C    303    PRO      C   2223       0.51     12.011
  2228          O    303    PRO      O   2224      -0.51     15.999   ; qtot 9
; residue 304 GLY rtp GLY  q  0.0
  2229        NH1    304    GLY      N   2225      -0.47     14.007
  2230          H    304    GLY     HN   2226       0.31      1.008
  2231        CT2    304    GLY     CA   2227      -0.02     12.011
  2232         HB    304    GLY    HA1   2228       0.09      1.008
  2233         HB    304    GLY    HA2   2229       0.09      1.008
  2234          C    304    GLY      C   2230       0.51     12.011
  2235          O    304    GLY      O   2231      -0.51     15.999   ; qtot 9
; residue 305 GLN rtp GLN  q  0.0
  2236        NH1    305    GLN      N   2232      -0.47     14.007
  2237          H    305    GLN     HN   2233       0.31      1.008
  2238        CT1    305    GLN     CA   2234       0.07     12.011
  2239         HB    305    GLN     HA   2235       0.09      1.008
  2240        CT2    305    GLN     CB   2236      -0.18     12.011
  2241         HA    305    GLN    HB1   2237       0.09      1.008
  2242         HA    305    GLN    HB2   2238       0.09      1.008
  2243        CT2    305    GLN     CG   2239      -0.18     12.011
  2244         HA    305    GLN    HG1   2240       0.09      1.008
  2245         HA    305    GLN    HG2   2241       0.09      1.008
  2246         CC    305    GLN     CD   2242       0.55     12.011
  2247          O    305    GLN    OE1   2243      -0.55     15.999
  2248        NH2    305    GLN    NE2   2244      -0.62     14.007
  2249          H    305    GLN   HE21   2245       0.32      1.008
  2250          H    305    GLN   HE22   2246        0.3      1.008
  2251          C    305    GLN      C   2247       0.51     12.011
  2252          O    305    GLN      O   2248      -0.51     15.999   ; qtot 9
; residue 306 VAL rtp VAL  q  0.0
  2253        NH1    306    VAL      N   2249      -0.47     14.007
  2254          H    306    VAL     HN   2250       0.31      1.008
  2255        CT1    306    VAL     CA   2251       0.07     12.011
  2256         HB    306    VAL     HA   2252       0.09      1.008
  2257        CT1    306    VAL     CB   2253      -0.09     12.011
  2258         HA    306    VAL     HB   2254       0.09      1.008
  2259        CT3    306    VAL    CG1   2255      -0.27     12.011
  2260         HA    306    VAL   HG11   2256       0.09      1.008
  2261         HA    306    VAL   HG12   2257       0.09      1.008
  2262         HA    306    VAL   HG13   2258       0.09      1.008
  2263        CT3    306    VAL    CG2   2259      -0.27     12.011
  2264         HA    306    VAL   HG21   2260       0.09      1.008
  2265         HA    306    VAL   HG22   2261       0.09      1.008
  2266         HA    306    VAL   HG23   2262       0.09      1.008
  2267          C    306    VAL      C   2263       0.51     12.011
  2268          O    306    VAL      O   2264      -0.51     15.999   ; qtot 9
; residue 307 PHE rtp PHE  q  0.0
  2269        NH1    307    PHE      N   2265      -0.47     14.007
  2270          H    307    PHE     HN   2266       0.31      1.008
  2271        CT1    307    PHE     CA   2267       0.07     12.011
  2272         HB    307    PHE     HA   2268       0.09      1.008
  2273        CT2    307    PHE     CB   2269      -0.18     12.011
  2274         HA    307    PHE    HB1   2270       0.09      1.008
  2275         HA    307    PHE    HB2   2271       0.09      1.008
  2276         CA    307    PHE     CG   2272          0     12.011
  2277         CA    307    PHE    CD1   2273     -0.115     12.011
  2278         HP    307    PHE    HD1   2274      0.115      1.008
  2279         CA    307    PHE    CE1   2275     -0.115     12.011
  2280         HP    307    PHE    HE1   2276      0.115      1.008
  2281         CA    307    PHE     CZ   2277     -0.115     12.011
  2282         HP    307    PHE     HZ   2278      0.115      1.008
  2283         CA    307    PHE    CD2   2279     -0.115     12.011
  2284         HP    307    PHE    HD2   2280      0.115      1.008
  2285         CA    307    PHE    CE2   2281     -0.115     12.011
  2286         HP    307    PHE    HE2   2282      0.115      1.008
  2287          C    307    PHE      C   2283       0.51     12.011
  2288          O    307    PHE      O   2284      -0.51     15.999   ; qtot 9
; residue 308 SER rtp SER  q  0.0
  2289        NH1    308    SER      N   2285      -0.47     14.007
  2290          H    308    SER     HN   2286       0.31      1.008
  2291        CT1    308    SER     CA   2287       0.07     12.011
  2292         HB    308    SER     HA   2288       0.09      1.008
  2293        CT2    308    SER     CB   2289       0.05     12.011
  2294         HA    308    SER    HB1   2290       0.09      1.008
  2295         HA    308    SER    HB2   2291       0.09      1.008
  2296        OH1    308    SER     OG   2292      -0.66     15.999
  2297          H    308    SER    HG1   2293       0.43      1.008
  2298          C    308    SER      C   2294       0.51     12.011
  2299          O    308    SER      O   2295      -0.51     15.999   ; qtot 9
; residue 309 PRO rtp PRO  q  0.0
  2300          N    309    PRO      N   2296      -0.29     14.007
  2301        CP3    309    PRO     CD   2297          0     12.011
  2302         HA    309    PRO    HD1   2298       0.09      1.008
  2303         HA    309    PRO    HD2   2299       0.09      1.008
  2304        CP1    309    PRO     CA   2300       0.02     12.011
  2305         HB    309    PRO     HA   2301       0.09      1.008
  2306        CP2    309    PRO     CB   2302      -0.18     12.011
  2307         HA    309    PRO    HB1   2303       0.09      1.008
  2308         HA    309    PRO    HB2   2304       0.09      1.008
  2309        CP2    309    PRO     CG   2305      -0.18     12.011
  2310         HA    309    PRO    HG1   2306       0.09      1.008
  2311         HA    309    PRO    HG2   2307       0.09      1.008
  2312          C    309    PRO      C   2308       0.51     12.011
  2313          O    309    PRO      O   2309      -0.51     15.999   ; qtot 9
; residue 310 ASP rtp ASP  q -1.0
  2314        NH1    310    ASP      N   2310      -0.47     14.007
  2315          H    310    ASP     HN   2311       0.31      1.008
  2316        CT1    310    ASP     CA   2312       0.07     12.011
  2317         HB    310    ASP     HA   2313       0.09      1.008
  2318        CT2    310    ASP     CB   2314      -0.28     12.011
  2319         HA    310    ASP    HB1   2315       0.09      1.008
  2320         HA    310    ASP    HB2   2316       0.09      1.008
  2321         CC    310    ASP     CG   2317       0.62     12.011
  2322         OC    310    ASP    OD1   2318      -0.76     15.999
  2323         OC    310    ASP    OD2   2319      -0.76     15.999
  2324          C    310    ASP      C   2320       0.51     12.011
  2325          O    310    ASP      O   2321      -0.51     15.999   ; qtot 8
; residue 311 GLY rtp GLY  q  0.0
  2326        NH1    311    GLY      N   2322      -0.47     14.007
  2327          H    311    GLY     HN   2323       0.31      1.008
  2328        CT2    311    GLY     CA   2324      -0.02     12.011
  2329         HB    311    GLY    HA1   2325       0.09      1.008
  2330         HB    311    GLY    HA2   2326       0.09      1.008
  2331          C    311    GLY      C   2327       0.51     12.011
  2332          O    311    GLY      O   2328      -0.51     15.999   ; qtot 8
; residue 312 PRO rtp PRO  q  0.0
  2333          N    312    PRO      N   2329      -0.29     14.007
  2334        CP3    312    PRO     CD   2330          0     12.011
  2335         HA    312    PRO    HD1   2331       0.09      1.008
  2336         HA    312    PRO    HD2   2332       0.09      1.008
  2337        CP1    312    PRO     CA   2333       0.02     12.011
  2338         HB    312    PRO     HA   2334       0.09      1.008
  2339        CP2    312    PRO     CB   2335      -0.18     12.011
  2340         HA    312    PRO    HB1   2336       0.09      1.008
  2341         HA    312    PRO    HB2   2337       0.09      1.008
  2342        CP2    312    PRO     CG   2338      -0.18     12.011
  2343         HA    312    PRO    HG1   2339       0.09      1.008
  2344         HA    312    PRO    HG2   2340       0.09      1.008
  2345          C    312    PRO      C   2341       0.51     12.011
  2346          O    312    PRO      O   2342      -0.51     15.999   ; qtot 8
; residue 313 SER rtp SER  q  0.0
  2347        NH1    313    SER      N   2343      -0.47     14.007
  2348          H    313    SER     HN   2344       0.31      1.008
  2349        CT1    313    SER     CA   2345       0.07     12.011
  2350         HB    313    SER     HA   2346       0.09      1.008
  2351        CT2    313    SER     CB   2347       0.05     12.011
  2352         HA    313    SER    HB1   2348       0.09      1.008
  2353         HA    313    SER    HB2   2349       0.09      1.008
  2354        OH1    313    SER     OG   2350      -0.66     15.999
  2355          H    313    SER    HG1   2351       0.43      1.008
  2356          C    313    SER      C   2352       0.51     12.011
  2357          O    313    SER      O   2353      -0.51     15.999   ; qtot 8
; residue 314 ARG rtp ARG  q +1.0
  2358        NH1    314    ARG      N   2354      -0.47     14.007
  2359          H    314    ARG     HN   2355       0.31      1.008
  2360        CT1    314    ARG     CA   2356       0.07     12.011
  2361         HB    314    ARG     HA   2357       0.09      1.008
  2362        CT2    314    ARG     CB   2358      -0.18     12.011
  2363         HA    314    ARG    HB1   2359       0.09      1.008
  2364         HA    314    ARG    HB2   2360       0.09      1.008
  2365        CT2    314    ARG     CG   2361      -0.18     12.011
  2366         HA    314    ARG    HG1   2362       0.09      1.008
  2367         HA    314    ARG    HG2   2363       0.09      1.008
  2368        CT2    314    ARG     CD   2364        0.2     12.011
  2369         HA    314    ARG    HD1   2365       0.09      1.008
  2370         HA    314    ARG    HD2   2366       0.09      1.008
  2371        NC2    314    ARG     NE   2367       -0.7     14.007
  2372         HC    314    ARG     HE   2368       0.44      1.008
  2373          C    314    ARG     CZ   2369       0.64     12.011
  2374        NC2    314    ARG    NH1   2370       -0.8     14.007
  2375         HC    314    ARG   HH11   2371       0.46      1.008
  2376         HC    314    ARG   HH12   2372       0.46      1.008
  2377        NC2    314    ARG    NH2   2373       -0.8     14.007
  2378         HC    314    ARG   HH21   2374       0.46      1.008
  2379         HC    314    ARG   HH22   2375       0.46      1.008
  2380          C    314    ARG      C   2376       0.51     12.011
  2381          O    314    ARG      O   2377      -0.51     15.999   ; qtot 9
; residue 315 PHE rtp PHE  q  0.0
  2382        NH1    315    PHE      N   2378      -0.47     14.007
  2383          H    315    PHE     HN   2379       0.31      1.008
  2384        CT1    315    PHE     CA   2380       0.07     12.011
  2385         HB    315    PHE     HA   2381       0.09      1.008
  2386        CT2    315    PHE     CB   2382      -0.18     12.011
  2387         HA    315    PHE    HB1   2383       0.09      1.008
  2388         HA    315    PHE    HB2   2384       0.09      1.008
  2389         CA    315    PHE     CG   2385          0     12.011
  2390         CA    315    PHE    CD1   2386     -0.115     12.011
  2391         HP    315    PHE    HD1   2387      0.115      1.008
  2392         CA    315    PHE    CE1   2388     -0.115     12.011
  2393         HP    315    PHE    HE1   2389      0.115      1.008
  2394         CA    315    PHE     CZ   2390     -0.115     12.011
  2395         HP    315    PHE     HZ   2391      0.115      1.008
  2396         CA    315    PHE    CD2   2392     -0.115     12.011
  2397         HP    315    PHE    HD2   2393      0.115      1.008
  2398         CA    315    PHE    CE2   2394     -0.115     12.011
  2399         HP    315    PHE    HE2   2395      0.115      1.008
  2400          C    315    PHE      C   2396       0.51     12.011
  2401          O    315    PHE      O   2397      -0.51     15.999   ; qtot 9
; residue 316 ARG rtp ARG  q +1.0
  2402        NH1    316    ARG      N   2398      -0.47     14.007
  2403          H    316    ARG     HN   2399       0.31      1.008
  2404        CT1    316    ARG     CA   2400       0.07     12.011
  2405         HB    316    ARG     HA   2401       0.09      1.008
  2406        CT2    316    ARG     CB   2402      -0.18     12.011
  2407         HA    316    ARG    HB1   2403       0.09      1.008
  2408         HA    316    ARG    HB2   2404       0.09      1.008
  2409        CT2    316    ARG     CG   2405      -0.18     12.011
  2410         HA    316    ARG    HG1   2406       0.09      1.008
  2411         HA    316    ARG    HG2   2407       0.09      1.008
  2412        CT2    316    ARG     CD   2408        0.2     12.011
  2413         HA    316    ARG    HD1   2409       0.09      1.008
  2414         HA    316    ARG    HD2   2410       0.09      1.008
  2415        NC2    316    ARG     NE   2411       -0.7     14.007
  2416         HC    316    ARG     HE   2412       0.44      1.008
  2417          C    316    ARG     CZ   2413       0.64     12.011
  2418        NC2    316    ARG    NH1   2414       -0.8     14.007
  2419         HC    316    ARG   HH11   2415       0.46      1.008
  2420         HC    316    ARG   HH12   2416       0.46      1.008
  2421        NC2    316    ARG    NH2   2417       -0.8     14.007
  2422         HC    316    ARG   HH21   2418       0.46      1.008
  2423         HC    316    ARG   HH22   2419       0.46      1.008
  2424          C    316    ARG      C   2420       0.51     12.011
  2425          O    316    ARG      O   2421      -0.51     15.999   ; qtot 10
; residue 317 LYS rtp LYS  q +1.0
  2426        NH1    317    LYS      N   2422      -0.47     14.007
  2427          H    317    LYS     HN   2423       0.31      1.008
  2428        CT1    317    LYS     CA   2424       0.07     12.011
  2429         HB    317    LYS     HA   2425       0.09      1.008
  2430        CT2    317    LYS     CB   2426      -0.18     12.011
  2431         HA    317    LYS    HB1   2427       0.09      1.008
  2432         HA    317    LYS    HB2   2428       0.09      1.008
  2433        CT2    317    LYS     CG   2429      -0.18     12.011
  2434         HA    317    LYS    HG1   2430       0.09      1.008
  2435         HA    317    LYS    HG2   2431       0.09      1.008
  2436        CT2    317    LYS     CD   2432      -0.18     12.011
  2437         HA    317    LYS    HD1   2433       0.09      1.008
  2438         HA    317    LYS    HD2   2434       0.09      1.008
  2439        CT2    317    LYS     CE   2435       0.21     12.011
  2440         HA    317    LYS    HE1   2436       0.05      1.008
  2441         HA    317    LYS    HE2   2437       0.05      1.008
  2442        NH3    317    LYS     NZ   2438       -0.3     14.007
  2443         HC    317    LYS    HZ1   2439       0.33      1.008
  2444         HC    317    LYS    HZ2   2440       0.33      1.008
  2445         HC    317    LYS    HZ3   2441       0.33      1.008
  2446          C    317    LYS      C   2442       0.51     12.011
  2447          O    317    LYS      O   2443      -0.51     15.999   ; qtot 11
; residue 318 ALA rtp ALA  q  0.0
  2448        NH1    318    ALA      N   2444      -0.47     14.007
  2449          H    318    ALA     HN   2445       0.31      1.008
  2450        CT1    318    ALA     CA   2446       0.07     12.011
  2451         HB    318    ALA     HA   2447       0.09      1.008
  2452        CT3    318    ALA     CB   2448      -0.27     12.011
  2453         HA    318    ALA    HB1   2449       0.09      1.008
  2454         HA    318    ALA    HB2   2450       0.09      1.008
  2455         HA    318    ALA    HB3   2451       0.09      1.008
  2456          C    318    ALA      C   2452       0.51     12.011
  2457          O    318    ALA      O   2453      -0.51     15.999   ; qtot 11
; residue 319 TYR rtp TYR  q  0.0
  2458        NH1    319    TYR      N   2454      -0.47     14.007
  2459          H    319    TYR     HN   2455       0.31      1.008
  2460        CT1    319    TYR     CA   2456       0.07     12.011
  2461         HB    319    TYR     HA   2457       0.09      1.008
  2462        CT2    319    TYR     CB   2458      -0.18     12.011
  2463         HA    319    TYR    HB1   2459       0.09      1.008
  2464         HA    319    TYR    HB2   2460       0.09      1.008
  2465         CA    319    TYR     CG   2461          0     12.011
  2466         CA    319    TYR    CD1   2462     -0.115     12.011
  2467         HP    319    TYR    HD1   2463      0.115      1.008
  2468         CA    319    TYR    CE1   2464     -0.115     12.011
  2469         HP    319    TYR    HE1   2465      0.115      1.008
  2470         CA    319    TYR     CZ   2466       0.11     12.011
  2471        OH1    319    TYR     OH   2467      -0.54     15.999
  2472          H    319    TYR     HH   2468       0.43      1.008
  2473         CA    319    TYR    CD2   2469     -0.115     12.011
  2474         HP    319    TYR    HD2   2470      0.115      1.008
  2475         CA    319    TYR    CE2   2471     -0.115     12.011
  2476         HP    319    TYR    HE2   2472      0.115      1.008
  2477          C    319    TYR      C   2473       0.51     12.011
  2478          O    319    TYR      O   2474      -0.51     15.999   ; qtot 11
; residue 320 LYS rtp LYS  q +1.0
  2479        NH1    320    LYS      N   2475      -0.47     14.007
  2480          H    320    LYS     HN   2476       0.31      1.008
  2481        CT1    320    LYS     CA   2477       0.07     12.011
  2482         HB    320    LYS     HA   2478       0.09      1.008
  2483        CT2    320    LYS     CB   2479      -0.18     12.011
  2484         HA    320    LYS    HB1   2480       0.09      1.008
  2485         HA    320    LYS    HB2   2481       0.09      1.008
  2486        CT2    320    LYS     CG   2482      -0.18     12.011
  2487         HA    320    LYS    HG1   2483       0.09      1.008
  2488         HA    320    LYS    HG2   2484       0.09      1.008
  2489        CT2    320    LYS     CD   2485      -0.18     12.011
  2490         HA    320    LYS    HD1   2486       0.09      1.008
  2491         HA    320    LYS    HD2   2487       0.09      1.008
  2492        CT2    320    LYS     CE   2488       0.21     12.011
  2493         HA    320    LYS    HE1   2489       0.05      1.008
  2494         HA    320    LYS    HE2   2490       0.05      1.008
  2495        NH3    320    LYS     NZ   2491       -0.3     14.007
  2496         HC    320    LYS    HZ1   2492       0.33      1.008
  2497         HC    320    LYS    HZ2   2493       0.33      1.008
  2498         HC    320    LYS    HZ3   2494       0.33      1.008
  2499          C    320    LYS      C   2495       0.51     12.011
  2500          O    320    LYS      O   2496      -0.51     15.999   ; qtot 12
; residue 321 PRO rtp PRO  q -1.0
  2501          N    321    PRO      N   2497      -0.29     14.007
  2502        CP3    321    PRO     CD   2498          0     12.011
  2503         HA    321    PRO    HD1   2499       0.09      1.008
  2504         HA    321    PRO    HD2   2500       0.09      1.008
  2505        CP1    321    PRO     CA   2501       0.02     12.011
  2506         HB    321    PRO     HA   2502       0.09      1.008
  2507        CP2    321    PRO     CB   2503      -0.18     12.011
  2508         HA    321    PRO    HB1   2504       0.09      1.008
  2509         HA    321    PRO    HB2   2505       0.09      1.008
  2510        CP2    321    PRO     CG   2506      -0.18     12.011
  2511         HA    321    PRO    HG1   2507       0.09      1.008
  2512         HA    321    PRO    HG2   2508       0.09      1.008
  2513         CC    321    PRO      C   2509       0.34     12.011
  2514         OC    321    PRO    OT1   2510      -0.67    15.9994
  2515         OC    321    PRO    OT2   2511      -0.67    15.9994   ; qtot 11

[ bonds ]
;  ai    aj funct            c0            c1            c2            c3
    1     2     1 
    1     3     1 
    1     4     1 
    1     5     1 
    5     6     1 
    5     7     1 
    5    21     1 
    7     8     1 
    7     9     1 
    7    10     1 
   10    11     1 
   10    17     1 
   11    12     1 
   11    13     1 
   13    14     1 
   13    15     1 
   15    16     1 
   15    19     1 
   17    18     1 
   17    19     1 
   19    20     1 
   21    22     1 
   21    23     1 
   23    24     1 
   23    25     1 
   25    26     1 
   25    27     1 
   25    43     1 
   27    28     1 
   27    29     1 
   27    30     1 
   30    31     1 
   30    32     1 
   30    33     1 
   33    34     1 
   33    35     1 
   33    36     1 
   36    37     1 
   36    38     1 
   36    39     1 
   39    40     1 
   39    41     1 
   39    42     1 
   43    44     1 
   43    45     1 
   45    46     1 
   45    47     1 
   47    48     1 
   47    49     1 
   47    63     1 
   49    50     1 
   49    51     1 
   49    52     1 
   52    53     1 
   52    59     1 
   53    54     1 
   53    55     1 
   55    56     1 
   55    57     1 
   57    58     1 
   57    61     1 
   59    60     1 
   59    61     1 
   61    62     1 
   63    64     1 
   63    65     1 
   65    66     1 
   65    67     1 
   67    68     1 
   67    69     1 
   67    75     1 
   69    70     1 
   69    71     1 
   69    72     1 
   72    73     1 
   72    74     1 
   75    76     1 
   75    77     1 
   77    78     1 
   77    79     1 
   79    80     1 
   79    81     1 
   79    89     1 
   81    82     1 
   81    83     1 
   81    84     1 
   84    85     1 
   84    86     1 
   86    87     1 
   86    88     1 
   89    90     1 
   89    91     1 
   91    92     1 
   91    93     1 
   93    94     1 
   93    95     1 
   93   100     1 
   95    96     1 
   95    97     1 
   95    98     1 
   98    99     1 
  100   101     1 
  100   102     1 
  102   103     1 
  102   104     1 
  104   105     1 
  104   106     1 
  104   119     1 
  106   107     1 
  106   108     1 
  106   109     1 
  109   110     1 
  109   111     1 
  109   115     1 
  111   112     1 
  111   113     1 
  111   114     1 
  115   116     1 
  115   117     1 
  115   118     1 
  119   120     1 
  119   121     1 
  121   122     1 
  121   123     1 
  123   124     1 
  123   125     1 
  123   138     1 
  125   126     1 
  125   127     1 
  125   131     1 
  127   128     1 
  127   129     1 
  127   130     1 
  131   132     1 
  131   133     1 
  131   134     1 
  134   135     1 
  134   136     1 
  134   137     1 
  138   139     1 
  138   140     1 
  140   141     1 
  140   142     1 
  142   143     1 
  142   144     1 
  142   152     1 
  144   145     1 
  144   146     1 
  144   147     1 
  147   148     1 
  147   149     1 
  149   150     1 
  149   151     1 
  152   153     1 
  152   154     1 
  154   155     1 
  154   156     1 
  156   157     1 
  156   158     1 
  156   169     1 
  158   159     1 
  158   160     1 
  158   161     1 
  161   162     1 
  161   163     1 
  161   164     1 
  164   165     1 
  164   166     1 
  166   167     1 
  166   168     1 
  169   170     1 
  169   171     1 
  171   172     1 
  171   173     1 
  173   174     1 
  173   175     1 
  173   188     1 
  175   176     1 
  175   177     1 
  175   181     1 
  177   178     1 
  177   179     1 
  177   180     1 
  181   182     1 
  181   183     1 
  181   184     1 
  184   185     1 
  184   186     1 
  184   187     1 
  188   189     1 
  188   190     1 
  190   191     1 
  190   192     1 
  192   193     1 
  192   194     1 
  192   203     1 
  194   195     1 
  194   196     1 
  194   197     1 
  197   198     1 
  197   199     1 
  197   200     1 
  200   201     1 
  200   202     1 
  203   204     1 
  203   205     1 
  205   206     1 
  205   207     1 
  207   208     1 
  207   209     1 
  207   217     1 
  209   210     1 
  209   211     1 
  209   212     1 
  212   213     1 
  212   214     1 
  214   215     1 
  214   216     1 
  217   218     1 
  217   219     1 
  219   220     1 
  219   221     1 
  221   222     1 
  221   223     1 
  221   236     1 
  223   224     1 
  223   225     1 
  223   226     1 
  226   227     1 
  226   228     1 
  226   232     1 
  228   229     1 
  228   230     1 
  228   231     1 
  232   233     1 
  232   234     1 
  232   235     1 
  236   237     1 
  236   238     1 
  238   239     1 
  238   240     1 
  240   241     1 
  240   242     1 
  240   250     1 
  242   243     1 
  242   244     1 
  242   245     1 
  245   246     1 
  245   247     1 
  247   248     1 
  247   249     1 
  250   251     1 
  250   252     1 
  252   253     1 
  252   254     1 
  254   255     1 
  254   256     1 
  254   269     1 
  256   257     1 
  256   258     1 
  256   262     1 
  258   259     1 
  258   260     1 
  258   261     1 
  262   263     1 
  262   264     1 
  262   265     1 
  265   266     1 
  265   267     1 
  265   268     1 
  269   270     1 
  269   271     1 
  271   272     1 
  271   273     1 
  273   274     1 
  273   275     1 
  273   286     1 
  275   276     1 
  275   277     1 
  275   278     1 
  278   279     1 
  278   280     1 
  278   281     1 
  281   282     1 
  281   283     1 
  283   284     1 
  283   285     1 
  286   287     1 
  286   288     1 
  288   289     1 
  288   290     1 
  290   291     1 
  290   292     1 
  290   302     1 
  292   293     1 
  292   294     1 
  292   298     1 
  294   295     1 
  294   296     1 
  294   297     1 
  298   299     1 
  298   300     1 
  298   301     1 
  302   303     1 
  302   304     1 
  304   305     1 
  304   306     1 
  306   307     1 
  306   308     1 
  306   317     1 
  308   309     1 
  308   310     1 
  308   311     1 
  311   312     1 
  311   313     1 
  311   314     1 
  314   315     1 
  314   316     1 
  317   318     1 
  317   319     1 
  319   320     1 
  319   321     1 
  321   322     1 
  321   323     1 
  321   329     1 
  323   324     1 
  323   325     1 
  323   326     1 
  326   327     1 
  326   328     1 
  329   330     1 
  329   331     1 
  331   332     1 
  331   333     1 
  333   334     1 
  333   335     1 
  333   348     1 
  335   336     1 
  335   337     1 
  335   341     1 
  337   338     1 
  337   339     1 
  337   340     1 
  341   342     1 
  341   343     1 
  341   344     1 
  344   345     1 
  344   346     1 
  344   347     1 
  348   349     1 
  348   350     1 
  350   351     1 
  350   352     1 
  352   353     1 
  352   354     1 
  352   372     1 
  354   355     1 
  354   356     1 
  354   357     1 
  357   358     1 
  357   359     1 
  357   360     1 
  360   361     1 
  360   362     1 
  360   363     1 
  363   364     1 
  363   365     1 
  365   366     1 
  365   369     1 
  366   367     1 
  366   368     1 
  369   370     1 
  369   371     1 
  372   373     1 
  372   374     1 
  374   375     1 
  374   376     1 
  376   377     1 
  376   378     1 
  376   391     1 
  378   379     1 
  378   380     1 
  378   384     1 
  380   381     1 
  380   382     1 
  380   383     1 
  384   385     1 
  384   386     1 
  384   387     1 
  387   388     1 
  387   389     1 
  387   390     1 
  391   392     1 
  391   393     1 
  393   394     1 
  393   395     1 
  395   396     1 
  395   397     1 
  395   415     1 
  397   398     1 
  397   399     1 
  397   400     1 
  400   401     1 
  400   402     1 
  400   403     1 
  403   404     1 
  403   405     1 
  403   406     1 
  406   407     1 
  406   408     1 
  408   409     1 
  408   412     1 
  409   410     1 
  409   411     1 
  412   413     1 
  412   414     1 
  415   416     1 
  415   417     1 
  417   418     1 
  417   419     1 
  419   420     1 
  419   421     1 
  419   425     1 
  421   422     1 
  421   423     1 
  421   424     1 
  425   426     1 
  425   427     1 
  427   428     1 
  427   429     1 
  429   430     1 
  429   431     1 
  429   444     1 
  431   432     1 
  431   433     1 
  431   437     1 
  433   434     1 
  433   435     1 
  433   436     1 
  437   438     1 
  437   439     1 
  437   440     1 
  440   441     1 
  440   442     1 
  440   443     1 
  444   445     1 
  444   446     1 
  446   447     1 
  446   448     1 
  448   449     1 
  448   450     1 
  448   463     1 
  450   451     1 
  450   452     1 
  450   453     1 
  453   454     1 
  453   455     1 
  453   459     1 
  455   456     1 
  455   457     1 
  455   458     1 
  459   460     1 
  459   461     1 
  459   462     1 
  463   464     1 
  463   465     1 
  465   466     1 
  465   467     1 
  467   468     1 
  467   469     1 
  467   474     1 
  469   470     1 
  469   471     1 
  469   472     1 
  472   473     1 
  474   475     1 
  474   476     1 
  476   477     1 
  476   478     1 
  478   479     1 
  478   480     1 
  478   488     1 
  480   481     1 
  480   482     1 
  480   484     1 
  482   483     1 
  484   485     1 
  484   486     1 
  484   487     1 
  488   489     1 
  488   490     1 
  490   491     1 
  490   492     1 
  492   493     1 
  492   494     1 
  492   509     1 
  494   495     1 
  494   496     1 
  494   497     1 
  497   498     1 
  497   505     1 
  498   499     1 
  498   500     1 
  500   501     1 
  500   502     1 
  502   503     1 
  502   507     1 
  503   504     1 
  505   506     1 
  505   507     1 
  507   508     1 
  509   510     1 
  509   511     1 
  511   512     1 
  511   513     1 
  513   514     1 
  513   515     1 
  513   533     1 
  515   516     1 
  515   517     1 
  515   518     1 
  518   519     1 
  518   520     1 
  518   521     1 
  521   522     1 
  521   523     1 
  521   524     1 
  524   525     1 
  524   526     1 
  526   527     1 
  526   530     1 
  527   528     1 
  527   529     1 
  530   531     1 
  530   532     1 
  533   534     1 
  533   535     1 
  535   536     1 
  535   537     1 
  537   538     1 
  537   539     1 
  537   555     1 
  539   540     1 
  539   541     1 
  539   542     1 
  542   543     1 
  542   544     1 
  542   545     1 
  545   546     1 
  545   547     1 
  545   548     1 
  548   549     1 
  548   550     1 
  548   551     1 
  551   552     1 
  551   553     1 
  551   554     1 
  555   556     1 
  555   557     1 
  557   558     1 
  557   559     1 
  559   560     1 
  559   561     1 
  559   579     1 
  561   562     1 
  561   563     1 
  561   564     1 
  564   565     1 
  564   566     1 
  564   567     1 
  567   568     1 
  567   569     1 
  567   570     1 
  570   571     1 
  570   572     1 
  572   573     1 
  572   576     1 
  573   574     1 
  573   575     1 
  576   577     1 
  576   578     1 
  579   580     1 
  579   581     1 
  581   582     1 
  581   583     1 
  583   584     1 
  583   585     1 
  583   593     1 
  585   586     1 
  585   587     1 
  585   589     1 
  587   588     1 
  589   590     1 
  589   591     1 
  589   592     1 
  593   594     1 
  593   595     1 
  595   596     1 
  595   599     1 
  596   597     1 
  596   598     1 
  596   604     1 
  599   600     1 
  599   601     1 
  599   607     1 
  601   602     1 
  601   603     1 
  601   604     1 
  604   605     1 
  604   606     1 
  607   608     1 
  607   609     1 
  609   610     1 
  609   611     1 
  611   612     1 
  611   613     1 
  611   623     1 
  613   614     1 
  613   615     1 
  613   619     1 
  615   616     1 
  615   617     1 
  615   618     1 
  619   620     1 
  619   621     1 
  619   622     1 
  623   624     1 
  623   625     1 
  625   626     1 
  625   627     1 
  627   628     1 
  627   629     1 
  627   640     1 
  629   630     1 
  629   631     1 
  629   632     1 
  632   633     1 
  632   634     1 
  632   635     1 
  635   636     1 
  636   637     1 
  636   638     1 
  636   639     1 
  640   641     1 
  640   642     1 
  642   643     1 
  642   644     1 
  644   645     1 
  644   646     1 
  644   655     1 
  646   647     1 
  646   648     1 
  646   649     1 
  649   650     1 
  649   651     1 
  649   652     1 
  652   653     1 
  652   654     1 
  655   656     1 
  655   657     1 
  657   658     1 
  657   659     1 
  659   660     1 
  659   661     1 
  659   662     1 
  662   663     1 
  662   664     1 
  664   665     1 
  664   666     1 
  666   667     1 
  666   668     1 
  666   683     1 
  668   669     1 
  668   670     1 
  668   671     1 
  671   672     1 
  671   679     1 
  672   673     1 
  672   674     1 
  674   675     1 
  674   676     1 
  676   677     1 
  676   681     1 
  677   678     1 
  679   680     1 
  679   681     1 
  681   682     1 
  683   684     1 
  683   685     1 
  685   686     1 
  685   687     1 
  687   688     1 
  687   689     1 
  687   699     1 
  689   690     1 
  689   691     1 
  689   695     1 
  691   692     1 
  691   693     1 
  691   694     1 
  695   696     1 
  695   697     1 
  695   698     1 
  699   700     1 
  699   701     1 
  701   702     1 
  701   703     1 
  703   704     1 
  703   705     1 
  703   714     1 
  705   706     1 
  705   707     1 
  705   708     1 
  708   709     1 
  708   710     1 
  708   711     1 
  711   712     1 
  711   713     1 
  714   715     1 
  714   716     1 
  716   717     1 
  716   718     1 
  718   719     1 
  718   720     1 
  718   730     1 
  720   721     1 
  720   722     1 
  720   726     1 
  722   723     1 
  722   724     1 
  722   725     1 
  726   727     1 
  726   728     1 
  726   729     1 
  730   731     1 
  730   732     1 
  732   733     1 
  732   734     1 
  734   735     1 
  734   736     1 
  734   752     1 
  736   737     1 
  736   738     1 
  736   739     1 
  739   740     1 
  739   741     1 
  739   742     1 
  742   743     1 
  742   744     1 
  742   745     1 
  745   746     1 
  745   747     1 
  745   748     1 
  748   749     1 
  748   750     1 
  748   751     1 
  752   753     1 
  752   754     1 
  754   755     1 
  754   756     1 
  756   757     1 
  756   758     1 
  756   767     1 
  758   759     1 
  758   760     1 
  758   761     1 
  761   762     1 
  761   763     1 
  761   764     1 
  764   765     1 
  764   766     1 
  767   768     1 
  767   769     1 
  769   770     1 
  769   771     1 
  771   772     1 
  771   773     1 
  771   774     1 
  774   775     1 
  774   776     1 
  776   777     1 
  776   778     1 
  778   779     1 
  778   780     1 
  778   796     1 
  780   781     1 
  780   782     1 
  780   783     1 
  783   784     1 
  783   785     1 
  783   786     1 
  786   787     1 
  786   788     1 
  786   789     1 
  789   790     1 
  789   791     1 
  789   792     1 
  792   793     1 
  792   794     1 
  792   795     1 
  796   797     1 
  796   798     1 
  798   799     1 
  798   800     1 
  800   801     1 
  800   802     1 
  800   810     1 
  802   803     1 
  802   804     1 
  802   806     1 
  804   805     1 
  806   807     1 
  806   808     1 
  806   809     1 
  810   811     1 
  810   812     1 
  812   813     1 
  812   814     1 
  814   815     1 
  814   816     1 
  814   834     1 
  816   817     1 
  816   818     1 
  816   819     1 
  819   820     1 
  819   825     1 
  820   821     1 
  820   822     1 
  822   823     1 
  822   824     1 
  824   825     1 
  824   830     1 
  825   826     1 
  826   827     1 
  826   828     1 
  828   829     1 
  828   832     1 
  830   831     1 
  830   832     1 
  832   833     1 
  834   835     1 
  834   836     1 
  836   837     1 
  836   838     1 
  838   839     1 
  838   840     1 
  838   856     1 
  840   841     1 
  840   842     1 
  840   843     1 
  843   844     1 
  843   845     1 
  843   846     1 
  846   847     1 
  846   848     1 
  846   849     1 
  849   850     1 
  849   851     1 
  849   852     1 
  852   853     1 
  852   854     1 
  852   855     1 
  856   857     1 
  856   858     1 
  858   859     1 
  858   860     1 
  860   861     1 
  860   862     1 
  860   873     1 
  862   863     1 
  862   864     1 
  862   865     1 
  865   866     1 
  865   867     1 
  865   868     1 
  868   869     1 
  868   870     1 
  870   871     1 
  870   872     1 
  873   874     1 
  873   875     1 
  875   876     1 
  875   877     1 
  877   878     1 
  877   879     1 
  877   892     1 
  879   880     1 
  879   881     1 
  879   885     1 
  881   882     1 
  881   883     1 
  881   884     1 
  885   886     1 
  885   887     1 
  885   888     1 
  888   889     1 
  888   890     1 
  888   891     1 
  892   893     1 
  892   894     1 
  894   895     1 
  894   896     1 
  896   897     1 
  896   898     1 
  896   905     1 
  898   900     1 
  898   901     1 
  898   902     1 
  902   904     1 
  905   906     1 
  905   907     1 
  907   908     1 
  907   909     1 
  909   910     1 
  909   911     1 
  909   917     1 
  911   912     1 
  911   913     1 
  911   914     1 
  914   915     1 
  914   916     1 
  917   918     1 
  917   919     1 
  919   920     1 
  919   921     1 
  921   922     1 
  921   923     1 
  921   939     1 
  923   924     1 
  923   925     1 
  923   926     1 
  926   927     1 
  926   928     1 
  926   929     1 
  929   930     1 
  929   931     1 
  929   932     1 
  932   933     1 
  932   934     1 
  932   935     1 
  935   936     1 
  935   937     1 
  935   938     1 
  939   940     1 
  939   941     1 
  941   942     1 
  941   943     1 
  943   944     1 
  943   945     1 
  943   956     1 
  945   946     1 
  945   947     1 
  945   949     1 
  948   949     1 
  948   950     1 
  949   954     1 
  950   951     1 
  950   952     1 
  952   953     1 
  952   954     1 
  954   955     1 
  956   957     1 
  956   958     1 
  958   959     1 
  958   960     1 
  960   961     1 
  960   962     1 
  960   980     1 
  962   963     1 
  962   964     1 
  962   965     1 
  965   966     1 
  965   971     1 
  966   967     1 
  966   968     1 
  968   969     1 
  968   970     1 
  970   971     1 
  970   976     1 
  971   972     1 
  972   973     1 
  972   974     1 
  974   975     1 
  974   978     1 
  976   977     1 
  976   978     1 
  978   979     1 
  980   981     1 
  980   982     1 
  982   983     1 
  982   984     1 
  984   985     1 
  984   986     1 
  984   994     1 
  986   987     1 
  986   988     1 
  986   990     1 
  988   989     1 
  990   991     1 
  990   992     1 
  990   993     1 
  994   995     1 
  994   996     1 
  996   997     1 
  996   998     1 
  998   999     1 
  998  1000     1 
  998  1004     1 
 1000  1001     1 
 1000  1002     1 
 1000  1003     1 
 1004  1005     1 
 1004  1006     1 
 1006  1007     1 
 1006  1008     1 
 1008  1009     1 
 1008  1010     1 
 1008  1026     1 
 1010  1011     1 
 1010  1012     1 
 1010  1013     1 
 1013  1014     1 
 1013  1015     1 
 1013  1016     1 
 1016  1017     1 
 1016  1018     1 
 1016  1019     1 
 1019  1020     1 
 1019  1021     1 
 1019  1022     1 
 1022  1023     1 
 1022  1024     1 
 1022  1025     1 
 1026  1027     1 
 1026  1028     1 
 1028  1029     1 
 1028  1030     1 
 1030  1031     1 
 1030  1032     1 
 1030  1040     1 
 1032  1033     1 
 1032  1034     1 
 1032  1035     1 
 1035  1036     1 
 1035  1037     1 
 1037  1038     1 
 1037  1039     1 
 1040  1041     1 
 1040  1042     1 
 1042  1043     1 
 1042  1044     1 
 1044  1045     1 
 1044  1046     1 
 1044  1051     1 
 1046  1047     1 
 1046  1048     1 
 1046  1049     1 
 1049  1050     1 
 1051  1052     1 
 1051  1053     1 
 1053  1054     1 
 1053  1055     1 
 1055  1056     1 
 1055  1057     1 
 1055  1075     1 
 1057  1058     1 
 1057  1059     1 
 1057  1060     1 
 1060  1061     1 
 1060  1062     1 
 1060  1063     1 
 1063  1064     1 
 1063  1065     1 
 1063  1066     1 
 1066  1067     1 
 1066  1068     1 
 1068  1069     1 
 1068  1072     1 
 1069  1070     1 
 1069  1071     1 
 1072  1073     1 
 1072  1074     1 
 1075  1076     1 
 1075  1077     1 
 1077  1078     1 
 1077  1079     1 
 1079  1080     1 
 1079  1081     1 
 1079  1091     1 
 1081  1082     1 
 1081  1083     1 
 1081  1087     1 
 1083  1084     1 
 1083  1085     1 
 1083  1086     1 
 1087  1088     1 
 1087  1089     1 
 1087  1090     1 
 1091  1092     1 
 1091  1093     1 
 1093  1094     1 
 1093  1095     1 
 1095  1096     1 
 1095  1097     1 
 1095  1107     1 
 1097  1098     1 
 1097  1099     1 
 1097  1103     1 
 1099  1100     1 
 1099  1101     1 
 1099  1102     1 
 1103  1104     1 
 1103  1105     1 
 1103  1106     1 
 1107  1108     1 
 1107  1109     1 
 1109  1110     1 
 1109  1111     1 
 1111  1112     1 
 1111  1113     1 
 1111  1117     1 
 1113  1114     1 
 1113  1115     1 
 1113  1116     1 
 1116  2196     1 
 1117  1118     1 
 1117  1119     1 
 1119  1120     1 
 1119  1121     1 
 1121  1122     1 
 1121  1123     1 
 1121  1124     1 
 1124  1125     1 
 1124  1126     1 
 1126  1127     1 
 1126  1128     1 
 1128  1129     1 
 1128  1130     1 
 1128  1141     1 
 1130  1131     1 
 1130  1132     1 
 1130  1133     1 
 1133  1134     1 
 1133  1135     1 
 1133  1136     1 
 1136  1137     1 
 1137  1138     1 
 1137  1139     1 
 1137  1140     1 
 1141  1142     1 
 1141  1143     1 
 1143  1144     1 
 1143  1145     1 
 1145  1146     1 
 1145  1147     1 
 1145  1161     1 
 1147  1148     1 
 1147  1149     1 
 1147  1150     1 
 1150  1151     1 
 1150  1157     1 
 1151  1152     1 
 1151  1153     1 
 1153  1154     1 
 1153  1155     1 
 1155  1156     1 
 1155  1159     1 
 1157  1158     1 
 1157  1159     1 
 1159  1160     1 
 1161  1162     1 
 1161  1163     1 
 1163  1164     1 
 1163  1165     1 
 1165  1166     1 
 1165  1167     1 
 1165  1168     1 
 1168  1169     1 
 1168  1170     1 
 1170  1171     1 
 1170  1172     1 
 1172  1173     1 
 1172  1174     1 
 1172  1188     1 
 1174  1175     1 
 1174  1176     1 
 1174  1177     1 
 1177  1178     1 
 1177  1184     1 
 1178  1179     1 
 1178  1180     1 
 1180  1181     1 
 1180  1182     1 
 1182  1183     1 
 1182  1186     1 
 1184  1185     1 
 1184  1186     1 
 1186  1187     1 
 1188  1189     1 
 1188  1190     1 
 1190  1191     1 
 1190  1194     1 
 1191  1192     1 
 1191  1193     1 
 1191  1199     1 
 1194  1195     1 
 1194  1196     1 
 1194  1202     1 
 1196  1197     1 
 1196  1198     1 
 1196  1199     1 
 1199  1200     1 
 1199  1201     1 
 1202  1203     1 
 1202  1204     1 
 1204  1205     1 
 1204  1206     1 
 1206  1207     1 
 1206  1208     1 
 1206  1209     1 
 1209  1210     1 
 1209  1211     1 
 1211  1212     1 
 1211  1213     1 
 1213  1214     1 
 1213  1215     1 
 1213  1224     1 
 1215  1216     1 
 1215  1217     1 
 1215  1218     1 
 1218  1219     1 
 1218  1220     1 
 1218  1221     1 
 1221  1222     1 
 1221  1223     1 
 1224  1225     1 
 1224  1226     1 
 1226  1227     1 
 1226  1228     1 
 1228  1229     1 
 1228  1230     1 
 1228  1248     1 
 1230  1231     1 
 1230  1232     1 
 1230  1233     1 
 1233  1234     1 
 1233  1235     1 
 1233  1236     1 
 1236  1237     1 
 1236  1238     1 
 1236  1239     1 
 1239  1240     1 
 1239  1241     1 
 1241  1242     1 
 1241  1245     1 
 1242  1243     1 
 1242  1244     1 
 1245  1246     1 
 1245  1247     1 
 1248  1249     1 
 1248  1250     1 
 1250  1251     1 
 1250  1252     1 
 1252  1253     1 
 1252  1254     1 
 1252  1262     1 
 1254  1255     1 
 1254  1256     1 
 1254  1258     1 
 1256  1257     1 
 1258  1259     1 
 1258  1260     1 
 1258  1261     1 
 1262  1263     1 
 1262  1264     1 
 1264  1265     1 
 1264  1266     1 
 1266  1267     1 
 1266  1268     1 
 1266  1283     1 
 1268  1269     1 
 1268  1270     1 
 1268  1271     1 
 1271  1272     1 
 1271  1279     1 
 1272  1273     1 
 1272  1274     1 
 1274  1275     1 
 1274  1276     1 
 1276  1277     1 
 1276  1281     1 
 1277  1278     1 
 1279  1280     1 
 1279  1281     1 
 1281  1282     1 
 1283  1284     1 
 1283  1285     1 
 1285  1286     1 
 1285  1287     1 
 1287  1288     1 
 1287  1289     1 
 1287  1297     1 
 1289  1290     1 
 1289  1291     1 
 1289  1292     1 
 1292  1293     1 
 1292  1294     1 
 1294  1295     1 
 1294  1296     1 
 1297  1298     1 
 1297  1299     1 
 1299  1300     1 
 1299  1301     1 
 1301  1302     1 
 1301  1303     1 
 1301  1311     1 
 1303  1304     1 
 1303  1305     1 
 1303  1307     1 
 1305  1306     1 
 1307  1308     1 
 1307  1309     1 
 1307  1310     1 
 1311  1312     1 
 1311  1313     1 
 1313  1314     1 
 1313  1315     1 
 1315  1316     1 
 1315  1317     1 
 1315  1333     1 
 1317  1318     1 
 1317  1319     1 
 1317  1320     1 
 1320  1321     1 
 1320  1322     1 
 1320  1323     1 
 1323  1324     1 
 1323  1325     1 
 1323  1326     1 
 1326  1327     1 
 1326  1328     1 
 1326  1329     1 
 1329  1330     1 
 1329  1331     1 
 1329  1332     1 
 1333  1334     1 
 1333  1335     1 
 1335  1336     1 
 1335  1337     1 
 1337  1338     1 
 1337  1339     1 
 1337  1349     1 
 1339  1340     1 
 1339  1341     1 
 1339  1345     1 
 1341  1342     1 
 1341  1343     1 
 1341  1344     1 
 1345  1346     1 
 1345  1347     1 
 1345  1348     1 
 1349  1350     1 
 1349  1351     1 
 1351  1352     1 
 1351  1353     1 
 1353  1354     1 
 1353  1355     1 
 1353  1370     1 
 1355  1356     1 
 1355  1357     1 
 1355  1358     1 
 1358  1359     1 
 1358  1366     1 
 1359  1360     1 
 1359  1361     1 
 1361  1362     1 
 1361  1363     1 
 1363  1364     1 
 1363  1368     1 
 1364  1365     1 
 1366  1367     1 
 1366  1368     1 
 1368  1369     1 
 1370  1371     1 
 1370  1372     1 
 1372  1373     1 
 1372  1374     1 
 1374  1375     1 
 1374  1376     1 
 1374  1392     1 
 1376  1377     1 
 1376  1378     1 
 1376  1379     1 
 1379  1380     1 
 1379  1381     1 
 1379  1382     1 
 1382  1383     1 
 1382  1384     1 
 1382  1385     1 
 1385  1386     1 
 1385  1387     1 
 1385  1388     1 
 1388  1389     1 
 1388  1390     1 
 1388  1391     1 
 1392  1393     1 
 1392  1394     1 
 1394  1395     1 
 1394  1396     1 
 1396  1397     1 
 1396  1398     1 
 1396  1409     1 
 1398  1399     1 
 1398  1400     1 
 1398  1401     1 
 1401  1402     1 
 1401  1403     1 
 1401  1404     1 
 1404  1405     1 
 1405  1406     1 
 1405  1407     1 
 1405  1408     1 
 1409  1410     1 
 1409  1411     1 
 1411  1412     1 
 1411  1413     1 
 1413  1414     1 
 1413  1415     1 
 1413  1429     1 
 1415  1416     1 
 1415  1417     1 
 1415  1418     1 
 1418  1419     1 
 1418  1425     1 
 1419  1420     1 
 1419  1421     1 
 1421  1422     1 
 1421  1423     1 
 1423  1424     1 
 1423  1427     1 
 1425  1426     1 
 1425  1427     1 
 1427  1428     1 
 1429  1430     1 
 1429  1431     1 
 1431  1432     1 
 1431  1433     1 
 1433  1434     1 
 1433  1435     1 
 1433  1439     1 
 1435  1436     1 
 1435  1437     1 
 1435  1438     1 
 1439  1440     1 
 1439  1441     1 
 1441  1442     1 
 1441  1443     1 
 1443  1444     1 
 1443  1445     1 
 1443  1450     1 
 1445  1446     1 
 1445  1447     1 
 1445  1448     1 
 1448  1449     1 
 1450  1451     1 
 1450  1452     1 
 1452  1453     1 
 1452  1454     1 
 1454  1455     1 
 1454  1456     1 
 1454  1474     1 
 1456  1457     1 
 1456  1458     1 
 1456  1459     1 
 1459  1460     1 
 1459  1461     1 
 1459  1462     1 
 1462  1463     1 
 1462  1464     1 
 1462  1465     1 
 1465  1466     1 
 1465  1467     1 
 1467  1468     1 
 1467  1471     1 
 1468  1469     1 
 1468  1470     1 
 1471  1472     1 
 1471  1473     1 
 1474  1475     1 
 1474  1476     1 
 1476  1477     1 
 1476  1478     1 
 1478  1479     1 
 1478  1480     1 
 1478  1498     1 
 1480  1481     1 
 1480  1482     1 
 1480  1483     1 
 1483  1484     1 
 1483  1485     1 
 1483  1486     1 
 1486  1487     1 
 1486  1488     1 
 1486  1489     1 
 1489  1490     1 
 1489  1491     1 
 1491  1492     1 
 1491  1495     1 
 1492  1493     1 
 1492  1494     1 
 1495  1496     1 
 1495  1497     1 
 1498  1499     1 
 1498  1500     1 
 1500  1501     1 
 1500  1502     1 
 1502  1503     1 
 1502  1504     1 
 1502  1520     1 
 1504  1505     1 
 1504  1506     1 
 1504  1507     1 
 1507  1508     1 
 1507  1509     1 
 1507  1510     1 
 1510  1511     1 
 1510  1512     1 
 1510  1513     1 
 1513  1514     1 
 1513  1515     1 
 1513  1516     1 
 1516  1517     1 
 1516  1518     1 
 1516  1519     1 
 1520  1521     1 
 1520  1522     1 
 1522  1523     1 
 1522  1524     1 
 1524  1525     1 
 1524  1526     1 
 1524  1537     1 
 1526  1527     1 
 1526  1528     1 
 1526  1529     1 
 1529  1530     1 
 1529  1531     1 
 1529  1532     1 
 1532  1533     1 
 1532  1534     1 
 1534  1535     1 
 1534  1536     1 
 1537  1538     1 
 1537  1539     1 
 1539  1540     1 
 1539  1541     1 
 1541  1542     1 
 1541  1543     1 
 1541  1561     1 
 1543  1544     1 
 1543  1545     1 
 1543  1546     1 
 1546  1547     1 
 1546  1548     1 
 1546  1549     1 
 1549  1550     1 
 1549  1551     1 
 1549  1552     1 
 1552  1553     1 
 1552  1554     1 
 1554  1555     1 
 1554  1558     1 
 1555  1556     1 
 1555  1557     1 
 1558  1559     1 
 1558  1560     1 
 1561  1562     1 
 1561  1563     1 
 1563  1564     1 
 1563  1565     1 
 1565  1566     1 
 1565  1567     1 
 1565  1582     1 
 1567  1568     1 
 1567  1569     1 
 1567  1570     1 
 1570  1571     1 
 1570  1578     1 
 1571  1572     1 
 1571  1573     1 
 1573  1574     1 
 1573  1575     1 
 1575  1576     1 
 1575  1580     1 
 1576  1577     1 
 1578  1579     1 
 1578  1580     1 
 1580  1581     1 
 1582  1583     1 
 1582  1584     1 
 1584  1585     1 
 1584  1586     1 
 1586  1587     1 
 1586  1588     1 
 1586  1606     1 
 1588  1589     1 
 1588  1590     1 
 1588  1591     1 
 1591  1592     1 
 1591  1597     1 
 1592  1593     1 
 1592  1594     1 
 1594  1595     1 
 1594  1596     1 
 1596  1597     1 
 1596  1602     1 
 1597  1598     1 
 1598  1599     1 
 1598  1600     1 
 1600  1601     1 
 1600  1604     1 
 1602  1603     1 
 1602  1604     1 
 1604  1605     1 
 1606  1607     1 
 1606  1608     1 
 1608  1609     1 
 1608  1612     1 
 1609  1610     1 
 1609  1611     1 
 1609  1617     1 
 1612  1613     1 
 1612  1614     1 
 1612  1620     1 
 1614  1615     1 
 1614  1616     1 
 1614  1617     1 
 1617  1618     1 
 1617  1619     1 
 1620  1621     1 
 1620  1622     1 
 1622  1623     1 
 1622  1624     1 
 1624  1625     1 
 1624  1626     1 
 1624  1640     1 
 1626  1627     1 
 1626  1628     1 
 1626  1629     1 
 1629  1630     1 
 1629  1636     1 
 1630  1631     1 
 1630  1632     1 
 1632  1633     1 
 1632  1634     1 
 1634  1635     1 
 1634  1638     1 
 1636  1637     1 
 1636  1638     1 
 1638  1639     1 
 1640  1641     1 
 1640  1642     1 
 1642  1643     1 
 1642  1644     1 
 1644  1645     1 
 1644  1646     1 
 1644  1651     1 
 1646  1647     1 
 1646  1648     1 
 1646  1649     1 
 1649  1650     1 
 1651  1652     1 
 1651  1653     1 
 1653  1654     1 
 1653  1655     1 
 1655  1656     1 
 1655  1657     1 
 1655  1668     1 
 1657  1658     1 
 1657  1659     1 
 1657  1660     1 
 1660  1661     1 
 1660  1662     1 
 1660  1663     1 
 1663  1664     1 
 1664  1665     1 
 1664  1666     1 
 1664  1667     1 
 1668  1669     1 
 1668  1670     1 
 1670  1671     1 
 1670  1672     1 
 1672  1673     1 
 1672  1674     1 
 1672  1680     1 
 1674  1675     1 
 1674  1676     1 
 1674  1677     1 
 1677  1678     1 
 1677  1679     1 
 1680  1681     1 
 1680  1682     1 
 1682  1683     1 
 1682  1684     1 
 1684  1685     1 
 1684  1686     1 
 1684  1690     1 
 1686  1687     1 
 1686  1688     1 
 1686  1689     1 
 1689  1817     1 
 1690  1691     1 
 1690  1692     1 
 1692  1693     1 
 1692  1694     1 
 1694  1695     1 
 1694  1696     1 
 1694  1704     1 
 1696  1697     1 
 1696  1698     1 
 1696  1700     1 
 1698  1699     1 
 1700  1701     1 
 1700  1702     1 
 1700  1703     1 
 1704  1705     1 
 1704  1706     1 
 1706  1707     1 
 1706  1708     1 
 1708  1709     1 
 1708  1710     1 
 1708  1711     1 
 1711  1712     1 
 1711  1713     1 
 1713  1714     1 
 1713  1715     1 
 1715  1716     1 
 1715  1717     1 
 1715  1725     1 
 1717  1718     1 
 1717  1719     1 
 1717  1721     1 
 1719  1720     1 
 1721  1722     1 
 1721  1723     1 
 1721  1724     1 
 1725  1726     1 
 1725  1727     1 
 1727  1728     1 
 1727  1729     1 
 1729  1730     1 
 1729  1731     1 
 1729  1740     1 
 1731  1732     1 
 1731  1733     1 
 1731  1734     1 
 1734  1735     1 
 1734  1736     1 
 1734  1737     1 
 1737  1738     1 
 1737  1739     1 
 1740  1741     1 
 1740  1742     1 
 1742  1743     1 
 1742  1744     1 
 1744  1745     1 
 1744  1746     1 
 1744  1750     1 
 1746  1747     1 
 1746  1748     1 
 1746  1749     1 
 1750  1751     1 
 1750  1752     1 
 1752  1753     1 
 1752  1754     1 
 1754  1755     1 
 1754  1756     1 
 1754  1767     1 
 1756  1757     1 
 1756  1758     1 
 1756  1760     1 
 1759  1760     1 
 1759  1761     1 
 1760  1765     1 
 1761  1762     1 
 1761  1763     1 
 1763  1764     1 
 1763  1765     1 
 1765  1766     1 
 1767  1768     1 
 1767  1769     1 
 1769  1770     1 
 1769  1771     1 
 1771  1772     1 
 1771  1773     1 
 1771  1786     1 
 1773  1774     1 
 1773  1775     1 
 1773  1779     1 
 1775  1776     1 
 1775  1777     1 
 1775  1778     1 
 1779  1780     1 
 1779  1781     1 
 1779  1782     1 
 1782  1783     1 
 1782  1784     1 
 1782  1785     1 
 1786  1787     1 
 1786  1788     1 
 1788  1789     1 
 1788  1790     1 
 1790  1791     1 
 1790  1792     1 
 1790  1797     1 
 1792  1793     1 
 1792  1794     1 
 1792  1795     1 
 1795  1796     1 
 1797  1798     1 
 1797  1799     1 
 1799  1800     1 
 1799  1801     1 
 1801  1802     1 
 1801  1803     1 
 1801  1808     1 
 1803  1804     1 
 1803  1805     1 
 1803  1806     1 
 1806  1807     1 
 1808  1809     1 
 1808  1810     1 
 1810  1811     1 
 1810  1812     1 
 1812  1813     1 
 1812  1814     1 
 1812  1818     1 
 1814  1815     1 
 1814  1816     1 
 1814  1817     1 
 1818  1819     1 
 1818  1820     1 
 1820  1821     1 
 1820  1822     1 
 1822  1823     1 
 1822  1824     1 
 1822  1840     1 
 1824  1825     1 
 1824  1826     1 
 1824  1827     1 
 1827  1828     1 
 1827  1829     1 
 1827  1830     1 
 1830  1831     1 
 1830  1832     1 
 1830  1833     1 
 1833  1834     1 
 1833  1835     1 
 1833  1836     1 
 1836  1837     1 
 1836  1838     1 
 1836  1839     1 
 1840  1841     1 
 1840  1842     1 
 1842  1843     1 
 1842  1844     1 
 1844  1845     1 
 1844  1846     1 
 1844  1859     1 
 1846  1847     1 
 1846  1848     1 
 1846  1849     1 
 1849  1850     1 
 1849  1851     1 
 1849  1855     1 
 1851  1852     1 
 1851  1853     1 
 1851  1854     1 
 1855  1856     1 
 1855  1857     1 
 1855  1858     1 
 1859  1860     1 
 1859  1861     1 
 1861  1862     1 
 1861  1863     1 
 1863  1864     1 
 1863  1865     1 
 1863  1866     1 
 1866  1867     1 
 1866  1868     1 
 1868  1869     1 
 1868  1872     1 
 1869  1870     1 
 1869  1871     1 
 1869  1877     1 
 1872  1873     1 
 1872  1874     1 
 1872  1880     1 
 1874  1875     1 
 1874  1876     1 
 1874  1877     1 
 1877  1878     1 
 1877  1879     1 
 1880  1881     1 
 1880  1882     1 
 1882  1883     1 
 1882  1884     1 
 1884  1885     1 
 1884  1886     1 
 1884  1897     1 
 1886  1887     1 
 1886  1888     1 
 1886  1889     1 
 1889  1890     1 
 1889  1891     1 
 1889  1892     1 
 1892  1893     1 
 1892  1894     1 
 1894  1895     1 
 1894  1896     1 
 1897  1898     1 
 1897  1899     1 
 1899  1900     1 
 1899  1901     1 
 1901  1902     1 
 1901  1903     1 
 1901  1913     1 
 1903  1904     1 
 1903  1905     1 
 1903  1909     1 
 1905  1906     1 
 1905  1907     1 
 1905  1908     1 
 1909  1910     1 
 1909  1911     1 
 1909  1912     1 
 1913  1914     1 
 1913  1915     1 
 1915  1916     1 
 1915  1917     1 
 1917  1918     1 
 1917  1919     1 
 1917  1924     1 
 1919  1920     1 
 1919  1921     1 
 1919  1922     1 
 1922  1923     1 
 1924  1925     1 
 1924  1926     1 
 1926  1927     1 
 1926  1928     1 
 1928  1929     1 
 1928  1930     1 
 1928  1943     1 
 1930  1931     1 
 1930  1932     1 
 1930  1933     1 
 1933  1934     1 
 1933  1935     1 
 1933  1939     1 
 1935  1936     1 
 1935  1937     1 
 1935  1938     1 
 1939  1940     1 
 1939  1941     1 
 1939  1942     1 
 1943  1944     1 
 1943  1945     1 
 1945  1946     1 
 1945  1947     1 
 1947  1948     1 
 1947  1949     1 
 1947  1955     1 
 1949  1950     1 
 1949  1951     1 
 1949  1952     1 
 1952  1953     1 
 1952  1954     1 
 1955  1956     1 
 1955  1957     1 
 1957  1958     1 
 1957  1961     1 
 1958  1959     1 
 1958  1960     1 
 1958  1966     1 
 1961  1962     1 
 1961  1963     1 
 1961  1969     1 
 1963  1964     1 
 1963  1965     1 
 1963  1966     1 
 1966  1967     1 
 1966  1968     1 
 1969  1970     1 
 1969  1971     1 
 1971  1972     1 
 1971  1973     1 
 1973  1974     1 
 1973  1975     1 
 1973  1986     1 
 1975  1976     1 
 1975  1977     1 
 1975  1978     1 
 1978  1979     1 
 1978  1980     1 
 1978  1981     1 
 1981  1982     1 
 1982  1983     1 
 1982  1984     1 
 1982  1985     1 
 1986  1987     1 
 1986  1988     1 
 1988  1989     1 
 1988  1990     1 
 1990  1991     1 
 1990  1992     1 
 1990  2008     1 
 1992  1993     1 
 1992  1994     1 
 1992  1995     1 
 1995  1996     1 
 1995  1997     1 
 1995  1998     1 
 1998  1999     1 
 1998  2000     1 
 1998  2001     1 
 2001  2002     1 
 2001  2003     1 
 2001  2004     1 
 2004  2005     1 
 2004  2006     1 
 2004  2007     1 
 2008  2009     1 
 2008  2010     1 
 2010  2011     1 
 2010  2012     1 
 2012  2013     1 
 2012  2014     1 
 2012  2022     1 
 2014  2015     1 
 2014  2016     1 
 2014  2017     1 
 2017  2018     1 
 2017  2019     1 
 2019  2020     1 
 2019  2021     1 
 2022  2023     1 
 2022  2024     1 
 2024  2025     1 
 2024  2026     1 
 2026  2027     1 
 2026  2028     1 
 2026  2038     1 
 2028  2029     1 
 2028  2030     1 
 2028  2034     1 
 2030  2031     1 
 2030  2032     1 
 2030  2033     1 
 2034  2035     1 
 2034  2036     1 
 2034  2037     1 
 2038  2039     1 
 2038  2040     1 
 2040  2041     1 
 2040  2042     1 
 2042  2043     1 
 2042  2044     1 
 2042  2052     1 
 2044  2045     1 
 2044  2046     1 
 2044  2048     1 
 2046  2047     1 
 2048  2049     1 
 2048  2050     1 
 2048  2051     1 
 2052  2053     1 
 2052  2054     1 
 2054  2055     1 
 2054  2056     1 
 2056  2057     1 
 2056  2058     1 
 2056  2065     1 
 2058  2060     1 
 2058  2061     1 
 2058  2062     1 
 2062  2064     1 
 2065  2066     1 
 2065  2067     1 
 2067  2068     1 
 2067  2069     1 
 2069  2070     1 
 2069  2071     1 
 2069  2080     1 
 2071  2072     1 
 2071  2073     1 
 2071  2074     1 
 2074  2075     1 
 2074  2076     1 
 2074  2077     1 
 2077  2078     1 
 2077  2079     1 
 2080  2081     1 
 2080  2082     1 
 2082  2083     1 
 2082  2084     1 
 2084  2085     1 
 2084  2086     1 
 2084  2094     1 
 2086  2087     1 
 2086  2088     1 
 2086  2089     1 
 2089  2090     1 
 2089  2091     1 
 2091  2092     1 
 2091  2093     1 
 2094  2095     1 
 2094  2096     1 
 2096  2097     1 
 2096  2098     1 
 2098  2099     1 
 2098  2100     1 
 2098  2101     1 
 2101  2102     1 
 2101  2103     1 
 2103  2104     1 
 2103  2105     1 
 2105  2106     1 
 2105  2107     1 
 2105  2120     1 
 2107  2108     1 
 2107  2109     1 
 2107  2110     1 
 2110  2111     1 
 2110  2112     1 
 2110  2116     1 
 2112  2113     1 
 2112  2114     1 
 2112  2115     1 
 2116  2117     1 
 2116  2118     1 
 2116  2119     1 
 2120  2121     1 
 2120  2122     1 
 2122  2123     1 
 2122  2126     1 
 2123  2124     1 
 2123  2125     1 
 2123  2131     1 
 2126  2127     1 
 2126  2128     1 
 2126  2134     1 
 2128  2129     1 
 2128  2130     1 
 2128  2131     1 
 2131  2132     1 
 2131  2133     1 
 2134  2135     1 
 2134  2136     1 
 2136  2137     1 
 2136  2138     1 
 2138  2139     1 
 2138  2140     1 
 2138  2144     1 
 2140  2141     1 
 2140  2142     1 
 2140  2143     1 
 2144  2145     1 
 2144  2146     1 
 2146  2147     1 
 2146  2148     1 
 2148  2149     1 
 2148  2150     1 
 2148  2160     1 
 2150  2151     1 
 2150  2152     1 
 2150  2156     1 
 2152  2153     1 
 2152  2154     1 
 2152  2155     1 
 2156  2157     1 
 2156  2158     1 
 2156  2159     1 
 2160  2161     1 
 2160  2162     1 
 2162  2163     1 
 2162  2164     1 
 2164  2165     1 
 2164  2166     1 
 2164  2176     1 
 2166  2167     1 
 2166  2168     1 
 2166  2172     1 
 2168  2169     1 
 2168  2170     1 
 2168  2171     1 
 2172  2173     1 
 2172  2174     1 
 2172  2175     1 
 2176  2177     1 
 2176  2178     1 
 2178  2179     1 
 2178  2180     1 
 2180  2181     1 
 2180  2182     1 
 2180  2187     1 
 2182  2183     1 
 2182  2184     1 
 2182  2185     1 
 2185  2186     1 
 2187  2188     1 
 2187  2189     1 
 2189  2190     1 
 2189  2191     1 
 2191  2192     1 
 2191  2193     1 
 2191  2197     1 
 2193  2194     1 
 2193  2195     1 
 2193  2196     1 
 2197  2198     1 
 2197  2199     1 
 2199  2200     1 
 2199  2201     1 
 2201  2202     1 
 2201  2203     1 
 2201  2213     1 
 2203  2204     1 
 2203  2205     1 
 2203  2209     1 
 2205  2206     1 
 2205  2207     1 
 2205  2208     1 
 2209  2210     1 
 2209  2211     1 
 2209  2212     1 
 2213  2214     1 
 2213  2215     1 
 2215  2216     1 
 2215  2219     1 
 2216  2217     1 
 2216  2218     1 
 2216  2224     1 
 2219  2220     1 
 2219  2221     1 
 2219  2227     1 
 2221  2222     1 
 2221  2223     1 
 2221  2224     1 
 2224  2225     1 
 2224  2226     1 
 2227  2228     1 
 2227  2229     1 
 2229  2230     1 
 2229  2231     1 
 2231  2232     1 
 2231  2233     1 
 2231  2234     1 
 2234  2235     1 
 2234  2236     1 
 2236  2237     1 
 2236  2238     1 
 2238  2239     1 
 2238  2240     1 
 2238  2251     1 
 2240  2241     1 
 2240  2242     1 
 2240  2243     1 
 2243  2244     1 
 2243  2245     1 
 2243  2246     1 
 2246  2247     1 
 2246  2248     1 
 2248  2249     1 
 2248  2250     1 
 2251  2252     1 
 2251  2253     1 
 2253  2254     1 
 2253  2255     1 
 2255  2256     1 
 2255  2257     1 
 2255  2267     1 
 2257  2258     1 
 2257  2259     1 
 2257  2263     1 
 2259  2260     1 
 2259  2261     1 
 2259  2262     1 
 2263  2264     1 
 2263  2265     1 
 2263  2266     1 
 2267  2268     1 
 2267  2269     1 
 2269  2270     1 
 2269  2271     1 
 2271  2272     1 
 2271  2273     1 
 2271  2287     1 
 2273  2274     1 
 2273  2275     1 
 2273  2276     1 
 2276  2277     1 
 2276  2283     1 
 2277  2278     1 
 2277  2279     1 
 2279  2280     1 
 2279  2281     1 
 2281  2282     1 
 2281  2285     1 
 2283  2284     1 
 2283  2285     1 
 2285  2286     1 
 2287  2288     1 
 2287  2289     1 
 2289  2290     1 
 2289  2291     1 
 2291  2292     1 
 2291  2293     1 
 2291  2298     1 
 2293  2294     1 
 2293  2295     1 
 2293  2296     1 
 2296  2297     1 
 2298  2299     1 
 2298  2300     1 
 2300  2301     1 
 2300  2304     1 
 2301  2302     1 
 2301  2303     1 
 2301  2309     1 
 2304  2305     1 
 2304  2306     1 
 2304  2312     1 
 2306  2307     1 
 2306  2308     1 
 2306  2309     1 
 2309  2310     1 
 2309  2311     1 
 2312  2313     1 
 2312  2314     1 
 2314  2315     1 
 2314  2316     1 
 2316  2317     1 
 2316  2318     1 
 2316  2324     1 
 2318  2319     1 
 2318  2320     1 
 2318  2321     1 
 2321  2322     1 
 2321  2323     1 
 2324  2325     1 
 2324  2326     1 
 2326  2327     1 
 2326  2328     1 
 2328  2329     1 
 2328  2330     1 
 2328  2331     1 
 2331  2332     1 
 2331  2333     1 
 2333  2334     1 
 2333  2337     1 
 2334  2335     1 
 2334  2336     1 
 2334  2342     1 
 2337  2338     1 
 2337  2339     1 
 2337  2345     1 
 2339  2340     1 
 2339  2341     1 
 2339  2342     1 
 2342  2343     1 
 2342  2344     1 
 2345  2346     1 
 2345  2347     1 
 2347  2348     1 
 2347  2349     1 
 2349  2350     1 
 2349  2351     1 
 2349  2356     1 
 2351  2352     1 
 2351  2353     1 
 2351  2354     1 
 2354  2355     1 
 2356  2357     1 
 2356  2358     1 
 2358  2359     1 
 2358  2360     1 
 2360  2361     1 
 2360  2362     1 
 2360  2380     1 
 2362  2363     1 
 2362  2364     1 
 2362  2365     1 
 2365  2366     1 
 2365  2367     1 
 2365  2368     1 
 2368  2369     1 
 2368  2370     1 
 2368  2371     1 
 2371  2372     1 
 2371  2373     1 
 2373  2374     1 
 2373  2377     1 
 2374  2375     1 
 2374  2376     1 
 2377  2378     1 
 2377  2379     1 
 2380  2381     1 
 2380  2382     1 
 2382  2383     1 
 2382  2384     1 
 2384  2385     1 
 2384  2386     1 
 2384  2400     1 
 2386  2387     1 
 2386  2388     1 
 2386  2389     1 
 2389  2390     1 
 2389  2396     1 
 2390  2391     1 
 2390  2392     1 
 2392  2393     1 
 2392  2394     1 
 2394  2395     1 
 2394  2398     1 
 2396  2397     1 
 2396  2398     1 
 2398  2399     1 
 2400  2401     1 
 2400  2402     1 
 2402  2403     1 
 2402  2404     1 
 2404  2405     1 
 2404  2406     1 
 2404  2424     1 
 2406  2407     1 
 2406  2408     1 
 2406  2409     1 
 2409  2410     1 
 2409  2411     1 
 2409  2412     1 
 2412  2413     1 
 2412  2414     1 
 2412  2415     1 
 2415  2416     1 
 2415  2417     1 
 2417  2418     1 
 2417  2421     1 
 2418  2419     1 
 2418  2420     1 
 2421  2422     1 
 2421  2423     1 
 2424  2425     1 
 2424  2426     1 
 2426  2427     1 
 2426  2428     1 
 2428  2429     1 
 2428  2430     1 
 2428  2446     1 
 2430  2431     1 
 2430  2432     1 
 2430  2433     1 
 2433  2434     1 
 2433  2435     1 
 2433  2436     1 
 2436  2437     1 
 2436  2438     1 
 2436  2439     1 
 2439  2440     1 
 2439  2441     1 
 2439  2442     1 
 2442  2443     1 
 2442  2444     1 
 2442  2445     1 
 2446  2447     1 
 2446  2448     1 
 2448  2449     1 
 2448  2450     1 
 2450  2451     1 
 2450  2452     1 
 2450  2456     1 
 2452  2453     1 
 2452  2454     1 
 2452  2455     1 
 2456  2457     1 
 2456  2458     1 
 2458  2459     1 
 2458  2460     1 
 2460  2461     1 
 2460  2462     1 
 2460  2477     1 
 2462  2463     1 
 2462  2464     1 
 2462  2465     1 
 2465  2466     1 
 2465  2473     1 
 2466  2467     1 
 2466  2468     1 
 2468  2469     1 
 2468  2470     1 
 2470  2471     1 
 2470  2475     1 
 2471  2472     1 
 2473  2474     1 
 2473  2475     1 
 2475  2476     1 
 2477  2478     1 
 2477  2479     1 
 2479  2480     1 
 2479  2481     1 
 2481  2482     1 
 2481  2483     1 
 2481  2499     1 
 2483  2484     1 
 2483  2485     1 
 2483  2486     1 
 2486  2487     1 
 2486  2488     1 
 2486  2489     1 
 2489  2490     1 
 2489  2491     1 
 2489  2492     1 
 2492  2493     1 
 2492  2494     1 
 2492  2495     1 
 2495  2496     1 
 2495  2497     1 
 2495  2498     1 
 2499  2500     1 
 2499  2501     1 
 2501  2502     1 
 2501  2505     1 
 2502  2503     1 
 2502  2504     1 
 2502  2510     1 
 2505  2506     1 
 2505  2507     1 
 2505  2513     1 
 2507  2508     1 
 2507  2509     1 
 2507  2510     1 
 2510  2511     1 
 2510  2512     1 
 2513  2514     1 
 2513  2515     1 
  902   2062     1         0.2029  144766.4        0.2029  0.00 ; the disulfide bond 

[ pairs ]
;  ai    aj funct            c0            c1            c2            c3
    1     8     1 
    1     9     1 
    1    10     1 
    1    22     1 
    1    23     1 
    2     6     1 
    2     7     1 
    2    21     1 
    3     6     1 
    3     7     1 
    3    21     1 
    4     6     1 
    4     7     1 
    4    21     1 
    5    11     1 
    5    17     1 
    5    24     1 
    5    25     1 
    6     8     1 
    6     9     1 
    6    10     1 
    6    22     1 
    6    23     1 
    7    12     1 
    7    13     1 
    7    18     1 
    7    19     1 
    7    22     1 
    7    23     1 
    8    11     1 
    8    17     1 
    8    21     1 
    9    11     1 
    9    17     1 
    9    21     1 
   10    14     1 
   10    15     1 
   10    20     1 
   10    21     1 
   11    16     1 
   11    18     1 
   11    19     1 
   12    14     1 
   12    15     1 
   12    17     1 
   13    17     1 
   13    20     1 
   14    16     1 
   14    19     1 
   15    18     1 
   16    17     1 
   16    20     1 
   18    20     1 
   21    26     1 
   21    27     1 
   21    43     1 
   22    24     1 
   22    25     1 
   23    28     1 
   23    29     1 
   23    30     1 
   23    44     1 
   23    45     1 
   24    26     1 
   24    27     1 
   24    43     1 
   25    31     1 
   25    32     1 
   25    33     1 
   25    46     1 
   25    47     1 
   26    28     1 
   26    29     1 
   26    30     1 
   26    44     1 
   26    45     1 
   27    34     1 
   27    35     1 
   27    36     1 
   27    44     1 
   27    45     1 
   28    31     1 
   28    32     1 
   28    33     1 
   28    43     1 
   29    31     1 
   29    32     1 
   29    33     1 
   29    43     1 
   30    37     1 
   30    38     1 
   30    39     1 
   30    43     1 
   31    34     1 
   31    35     1 
   31    36     1 
   32    34     1 
   32    35     1 
   32    36     1 
   33    40     1 
   33    41     1 
   33    42     1 
   34    37     1 
   34    38     1 
   34    39     1 
   35    37     1 
   35    38     1 
   35    39     1 
   37    40     1 
   37    41     1 
   37    42     1 
   38    40     1 
   38    41     1 
   38    42     1 
   43    48     1 
   43    49     1 
   43    63     1 
   44    46     1 
   44    47     1 
   45    50     1 
   45    51     1 
   45    52     1 
   45    64     1 
   45    65     1 
   46    48     1 
   46    49     1 
   46    63     1 
   47    53     1 
   47    59     1 
   47    66     1 
   47    67     1 
   48    50     1 
   48    51     1 
   48    52     1 
   48    64     1 
   48    65     1 
   49    54     1 
   49    55     1 
   49    60     1 
   49    61     1 
   49    64     1 
   49    65     1 
   50    53     1 
   50    59     1 
   50    63     1 
   51    53     1 
   51    59     1 
   51    63     1 
   52    56     1 
   52    57     1 
   52    62     1 
   52    63     1 
   53    58     1 
   53    60     1 
   53    61     1 
   54    56     1 
   54    57     1 
   54    59     1 
   55    59     1 
   55    62     1 
   56    58     1 
   56    61     1 
   57    60     1 
   58    59     1 
   58    62     1 
   60    62     1 
   63    68     1 
   63    69     1 
   63    75     1 
   64    66     1 
   64    67     1 
   65    70     1 
   65    71     1 
   65    72     1 
   65    76     1 
   65    77     1 
   66    68     1 
   66    69     1 
   66    75     1 
   67    73     1 
   67    74     1 
   67    78     1 
   67    79     1 
   68    70     1 
   68    71     1 
   68    72     1 
   68    76     1 
   68    77     1 
   69    76     1 
   69    77     1 
   70    73     1 
   70    74     1 
   70    75     1 
   71    73     1 
   71    74     1 
   71    75     1 
   72    75     1 
   75    80     1 
   75    81     1 
   75    89     1 
   76    78     1 
   76    79     1 
   77    82     1 
   77    83     1 
   77    84     1 
   77    90     1 
   77    91     1 
   78    80     1 
   78    81     1 
   78    89     1 
   79    85     1 
   79    86     1 
   79    92     1 
   79    93     1 
   80    82     1 
   80    83     1 
   80    84     1 
   80    90     1 
   80    91     1 
   81    87     1 
   81    88     1 
   81    90     1 
   81    91     1 
   82    85     1 
   82    86     1 
   82    89     1 
   83    85     1 
   83    86     1 
   83    89     1 
   84    89     1 
   85    87     1 
   85    88     1 
   89    94     1 
   89    95     1 
   89   100     1 
   90    92     1 
   90    93     1 
   91    96     1 
   91    97     1 
   91    98     1 
   91   101     1 
   91   102     1 
   92    94     1 
   92    95     1 
   92   100     1 
   93    99     1 
   93   103     1 
   93   104     1 
   94    96     1 
   94    97     1 
   94    98     1 
   94   101     1 
   94   102     1 
   95   101     1 
   95   102     1 
   96    99     1 
   96   100     1 
   97    99     1 
   97   100     1 
   98   100     1 
  100   105     1 
  100   106     1 
  100   119     1 
  101   103     1 
  101   104     1 
  102   107     1 
  102   108     1 
  102   109     1 
  102   120     1 
  102   121     1 
  103   105     1 
  103   106     1 
  103   119     1 
  104   110     1 
  104   111     1 
  104   115     1 
  104   122     1 
  104   123     1 
  105   107     1 
  105   108     1 
  105   109     1 
  105   120     1 
  105   121     1 
  106   112     1 
  106   113     1 
  106   114     1 
  106   116     1 
  106   117     1 
  106   118     1 
  106   120     1 
  106   121     1 
  107   110     1 
  107   111     1 
  107   115     1 
  107   119     1 
  108   110     1 
  108   111     1 
  108   115     1 
  108   119     1 
  109   119     1 
  110   112     1 
  110   113     1 
  110   114     1 
  110   116     1 
  110   117     1 
  110   118     1 
  111   116     1 
  111   117     1 
  111   118     1 
  112   115     1 
  113   115     1 
  114   115     1 
  119   124     1 
  119   125     1 
  119   138     1 
  120   122     1 
  120   123     1 
  121   126     1 
  121   127     1 
  121   131     1 
  121   139     1 
  121   140     1 
  122   124     1 
  122   125     1 
  122   138     1 
  123   128     1 
  123   129     1 
  123   130     1 
  123   132     1 
  123   133     1 
  123   134     1 
  123   141     1 
  123   142     1 
  124   126     1 
  124   127     1 
  124   131     1 
  124   139     1 
  124   140     1 
  125   135     1 
  125   136     1 
  125   137     1 
  125   139     1 
  125   140     1 
  126   128     1 
  126   129     1 
  126   130     1 
  126   132     1 
  126   133     1 
  126   134     1 
  126   138     1 
  127   132     1 
  127   133     1 
  127   134     1 
  127   138     1 
  128   131     1 
  129   131     1 
  130   131     1 
  131   138     1 
  132   135     1 
  132   136     1 
  132   137     1 
  133   135     1 
  133   136     1 
  133   137     1 
  138   143     1 
  138   144     1 
  138   152     1 
  139   141     1 
  139   142     1 
  140   145     1 
  140   146     1 
  140   147     1 
  140   153     1 
  140   154     1 
  141   143     1 
  141   144     1 
  141   152     1 
  142   148     1 
  142   149     1 
  142   155     1 
  142   156     1 
  143   145     1 
  143   146     1 
  143   147     1 
  143   153     1 
  143   154     1 
  144   150     1 
  144   151     1 
  144   153     1 
  144   154     1 
  145   148     1 
  145   149     1 
  145   152     1 
  146   148     1 
  146   149     1 
  146   152     1 
  147   152     1 
  148   150     1 
  148   151     1 
  152   157     1 
  152   158     1 
  152   169     1 
  153   155     1 
  153   156     1 
  154   159     1 
  154   160     1 
  154   161     1 
  154   170     1 
  154   171     1 
  155   157     1 
  155   158     1 
  155   169     1 
  156   162     1 
  156   163     1 
  156   164     1 
  156   172     1 
  156   173     1 
  157   159     1 
  157   160     1 
  157   161     1 
  157   170     1 
  157   171     1 
  158   165     1 
  158   166     1 
  158   170     1 
  158   171     1 
  159   162     1 
  159   163     1 
  159   164     1 
  159   169     1 
  160   162     1 
  160   163     1 
  160   164     1 
  160   169     1 
  161   167     1 
  161   168     1 
  161   169     1 
  162   165     1 
  162   166     1 
  163   165     1 
  163   166     1 
  165   167     1 
  165   168     1 
  169   174     1 
  169   175     1 
  169   188     1 
  170   172     1 
  170   173     1 
  171   176     1 
  171   177     1 
  171   181     1 
  171   189     1 
  171   190     1 
  172   174     1 
  172   175     1 
  172   188     1 
  173   178     1 
  173   179     1 
  173   180     1 
  173   182     1 
  173   183     1 
  173   184     1 
  173   191     1 
  173   192     1 
  174   176     1 
  174   177     1 
  174   181     1 
  174   189     1 
  174   190     1 
  175   185     1 
  175   186     1 
  175   187     1 
  175   189     1 
  175   190     1 
  176   178     1 
  176   179     1 
  176   180     1 
  176   182     1 
  176   183     1 
  176   184     1 
  176   188     1 
  177   182     1 
  177   183     1 
  177   184     1 
  177   188     1 
  178   181     1 
  179   181     1 
  180   181     1 
  181   188     1 
  182   185     1 
  182   186     1 
  182   187     1 
  183   185     1 
  183   186     1 
  183   187     1 
  188   193     1 
  188   194     1 
  188   203     1 
  189   191     1 
  189   192     1 
  190   195     1 
  190   196     1 
  190   197     1 
  190   204     1 
  190   205     1 
  191   193     1 
  191   194     1 
  191   203     1 
  192   198     1 
  192   199     1 
  192   200     1 
  192   206     1 
  192   207     1 
  193   195     1 
  193   196     1 
  193   197     1 
  193   204     1 
  193   205     1 
  194   201     1 
  194   202     1 
  194   204     1 
  194   205     1 
  195   198     1 
  195   199     1 
  195   200     1 
  195   203     1 
  196   198     1 
  196   199     1 
  196   200     1 
  196   203     1 
  197   203     1 
  198   201     1 
  198   202     1 
  199   201     1 
  199   202     1 
  203   208     1 
  203   209     1 
  203   217     1 
  204   206     1 
  204   207     1 
  205   210     1 
  205   211     1 
  205   212     1 
  205   218     1 
  205   219     1 
  206   208     1 
  206   209     1 
  206   217     1 
  207   213     1 
  207   214     1 
  207   220     1 
  207   221     1 
  208   210     1 
  208   211     1 
  208   212     1 
  208   218     1 
  208   219     1 
  209   215     1 
  209   216     1 
  209   218     1 
  209   219     1 
  210   213     1 
  210   214     1 
  210   217     1 
  211   213     1 
  211   214     1 
  211   217     1 
  212   217     1 
  213   215     1 
  213   216     1 
  217   222     1 
  217   223     1 
  217   236     1 
  218   220     1 
  218   221     1 
  219   224     1 
  219   225     1 
  219   226     1 
  219   237     1 
  219   238     1 
  220   222     1 
  220   223     1 
  220   236     1 
  221   227     1 
  221   228     1 
  221   232     1 
  221   239     1 
  221   240     1 
  222   224     1 
  222   225     1 
  222   226     1 
  222   237     1 
  222   238     1 
  223   229     1 
  223   230     1 
  223   231     1 
  223   233     1 
  223   234     1 
  223   235     1 
  223   237     1 
  223   238     1 
  224   227     1 
  224   228     1 
  224   232     1 
  224   236     1 
  225   227     1 
  225   228     1 
  225   232     1 
  225   236     1 
  226   236     1 
  227   229     1 
  227   230     1 
  227   231     1 
  227   233     1 
  227   234     1 
  227   235     1 
  228   233     1 
  228   234     1 
  228   235     1 
  229   232     1 
  230   232     1 
  231   232     1 
  236   241     1 
  236   242     1 
  236   250     1 
  237   239     1 
  237   240     1 
  238   243     1 
  238   244     1 
  238   245     1 
  238   251     1 
  238   252     1 
  239   241     1 
  239   242     1 
  239   250     1 
  240   246     1 
  240   247     1 
  240   253     1 
  240   254     1 
  241   243     1 
  241   244     1 
  241   245     1 
  241   251     1 
  241   252     1 
  242   248     1 
  242   249     1 
  242   251     1 
  242   252     1 
  243   246     1 
  243   247     1 
  243   250     1 
  244   246     1 
  244   247     1 
  244   250     1 
  245   250     1 
  246   248     1 
  246   249     1 
  250   255     1 
  250   256     1 
  250   269     1 
  251   253     1 
  251   254     1 
  252   257     1 
  252   258     1 
  252   262     1 
  252   270     1 
  252   271     1 
  253   255     1 
  253   256     1 
  253   269     1 
  254   259     1 
  254   260     1 
  254   261     1 
  254   263     1 
  254   264     1 
  254   265     1 
  254   272     1 
  254   273     1 
  255   257     1 
  255   258     1 
  255   262     1 
  255   270     1 
  255   271     1 
  256   266     1 
  256   267     1 
  256   268     1 
  256   270     1 
  256   271     1 
  257   259     1 
  257   260     1 
  257   261     1 
  257   263     1 
  257   264     1 
  257   265     1 
  257   269     1 
  258   263     1 
  258   264     1 
  258   265     1 
  258   269     1 
  259   262     1 
  260   262     1 
  261   262     1 
  262   269     1 
  263   266     1 
  263   267     1 
  263   268     1 
  264   266     1 
  264   267     1 
  264   268     1 
  269   274     1 
  269   275     1 
  269   286     1 
  270   272     1 
  270   273     1 
  271   276     1 
  271   277     1 
  271   278     1 
  271   287     1 
  271   288     1 
  272   274     1 
  272   275     1 
  272   286     1 
  273   279     1 
  273   280     1 
  273   281     1 
  273   289     1 
  273   290     1 
  274   276     1 
  274   277     1 
  274   278     1 
  274   287     1 
  274   288     1 
  275   282     1 
  275   283     1 
  275   287     1 
  275   288     1 
  276   279     1 
  276   280     1 
  276   281     1 
  276   286     1 
  277   279     1 
  277   280     1 
  277   281     1 
  277   286     1 
  278   284     1 
  278   285     1 
  278   286     1 
  279   282     1 
  279   283     1 
  280   282     1 
  280   283     1 
  282   284     1 
  282   285     1 
  286   291     1 
  286   292     1 
  286   302     1 
  287   289     1 
  287   290     1 
  288   293     1 
  288   294     1 
  288   298     1 
  288   303     1 
  288   304     1 
  289   291     1 
  289   292     1 
  289   302     1 
  290   295     1 
  290   296     1 
  290   297     1 
  290   299     1 
  290   300     1 
  290   301     1 
  290   305     1 
  290   306     1 
  291   293     1 
  291   294     1 
  291   298     1 
  291   303     1 
  291   304     1 
  292   303     1 
  292   304     1 
  293   295     1 
  293   296     1 
  293   297     1 
  293   299     1 
  293   300     1 
  293   301     1 
  293   302     1 
  294   299     1 
  294   300     1 
  294   301     1 
  294   302     1 
  295   298     1 
  296   298     1 
  297   298     1 
  298   302     1 
  302   307     1 
  302   308     1 
  302   317     1 
  303   305     1 
  303   306     1 
  304   309     1 
  304   310     1 
  304   311     1 
  304   318     1 
  304   319     1 
  305   307     1 
  305   308     1 
  305   317     1 
  306   312     1 
  306   313     1 
  306   314     1 
  306   320     1 
  306   321     1 
  307   309     1 
  307   310     1 
  307   311     1 
  307   318     1 
  307   319     1 
  308   315     1 
  308   316     1 
  308   318     1 
  308   319     1 
  309   312     1 
  309   313     1 
  309   314     1 
  309   317     1 
  310   312     1 
  310   313     1 
  310   314     1 
  310   317     1 
  311   317     1 
  312   315     1 
  312   316     1 
  313   315     1 
  313   316     1 
  317   322     1 
  317   323     1 
  317   329     1 
  318   320     1 
  318   321     1 
  319   324     1 
  319   325     1 
  319   326     1 
  319   330     1 
  319   331     1 
  320   322     1 
  320   323     1 
  320   329     1 
  321   327     1 
  321   328     1 
  321   332     1 
  321   333     1 
  322   324     1 
  322   325     1 
  322   326     1 
  322   330     1 
  322   331     1 
  323   330     1 
  323   331     1 
  324   327     1 
  324   328     1 
  324   329     1 
  325   327     1 
  325   328     1 
  325   329     1 
  326   329     1 
  329   334     1 
  329   335     1 
  329   348     1 
  330   332     1 
  330   333     1 
  331   336     1 
  331   337     1 
  331   341     1 
  331   349     1 
  331   350     1 
  332   334     1 
  332   335     1 
  332   348     1 
  333   338     1 
  333   339     1 
  333   340     1 
  333   342     1 
  333   343     1 
  333   344     1 
  333   351     1 
  333   352     1 
  334   336     1 
  334   337     1 
  334   341     1 
  334   349     1 
  334   350     1 
  335   345     1 
  335   346     1 
  335   347     1 
  335   349     1 
  335   350     1 
  336   338     1 
  336   339     1 
  336   340     1 
  336   342     1 
  336   343     1 
  336   344     1 
  336   348     1 
  337   342     1 
  337   343     1 
  337   344     1 
  337   348     1 
  338   341     1 
  339   341     1 
  340   341     1 
  341   348     1 
  342   345     1 
  342   346     1 
  342   347     1 
  343   345     1 
  343   346     1 
  343   347     1 
  348   353     1 
  348   354     1 
  348   372     1 
  349   351     1 
  349   352     1 
  350   355     1 
  350   356     1 
  350   357     1 
  350   373     1 
  350   374     1 
  351   353     1 
  351   354     1 
  351   372     1 
  352   358     1 
  352   359     1 
  352   360     1 
  352   375     1 
  352   376     1 
  353   355     1 
  353   356     1 
  353   357     1 
  353   373     1 
  353   374     1 
  354   361     1 
  354   362     1 
  354   363     1 
  354   373     1 
  354   374     1 
  355   358     1 
  355   359     1 
  355   360     1 
  355   372     1 
  356   358     1 
  356   359     1 
  356   360     1 
  356   372     1 
  357   364     1 
  357   365     1 
  357   372     1 
  358   361     1 
  358   362     1 
  358   363     1 
  359   361     1 
  359   362     1 
  359   363     1 
  360   366     1 
  360   369     1 
  361   364     1 
  361   365     1 
  362   364     1 
  362   365     1 
  363   367     1 
  363   368     1 
  363   370     1 
  363   371     1 
  364   366     1 
  364   369     1 
  366   370     1 
  366   371     1 
  367   369     1 
  368   369     1 
  372   377     1 
  372   378     1 
  372   391     1 
  373   375     1 
  373   376     1 
  374   379     1 
  374   380     1 
  374   384     1 
  374   392     1 
  374   393     1 
  375   377     1 
  375   378     1 
  375   391     1 
  376   381     1 
  376   382     1 
  376   383     1 
  376   385     1 
  376   386     1 
  376   387     1 
  376   394     1 
  376   395     1 
  377   379     1 
  377   380     1 
  377   384     1 
  377   392     1 
  377   393     1 
  378   388     1 
  378   389     1 
  378   390     1 
  378   392     1 
  378   393     1 
  379   381     1 
  379   382     1 
  379   383     1 
  379   385     1 
  379   386     1 
  379   387     1 
  379   391     1 
  380   385     1 
  380   386     1 
  380   387     1 
  380   391     1 
  381   384     1 
  382   384     1 
  383   384     1 
  384   391     1 
  385   388     1 
  385   389     1 
  385   390     1 
  386   388     1 
  386   389     1 
  386   390     1 
  391   396     1 
  391   397     1 
  391   415     1 
  392   394     1 
  392   395     1 
  393   398     1 
  393   399     1 
  393   400     1 
  393   416     1 
  393   417     1 
  394   396     1 
  394   397     1 
  394   415     1 
  395   401     1 
  395   402     1 
  395   403     1 
  395   418     1 
  395   419     1 
  396   398     1 
  396   399     1 
  396   400     1 
  396   416     1 
  396   417     1 
  397   404     1 
  397   405     1 
  397   406     1 
  397   416     1 
  397   417     1 
  398   401     1 
  398   402     1 
  398   403     1 
  398   415     1 
  399   401     1 
  399   402     1 
  399   403     1 
  399   415     1 
  400   407     1 
  400   408     1 
  400   415     1 
  401   404     1 
  401   405     1 
  401   406     1 
  402   404     1 
  402   405     1 
  402   406     1 
  403   409     1 
  403   412     1 
  404   407     1 
  404   408     1 
  405   407     1 
  405   408     1 
  406   410     1 
  406   411     1 
  406   413     1 
  406   414     1 
  407   409     1 
  407   412     1 
  409   413     1 
  409   414     1 
  410   412     1 
  411   412     1 
  415   420     1 
  415   421     1 
  415   425     1 
  416   418     1 
  416   419     1 
  417   422     1 
  417   423     1 
  417   424     1 
  417   426     1 
  417   427     1 
  418   420     1 
  418   421     1 
  418   425     1 
  419   428     1 
  419   429     1 
  420   422     1 
  420   423     1 
  420   424     1 
  420   426     1 
  420   427     1 
  421   426     1 
  421   427     1 
  422   425     1 
  423   425     1 
  424   425     1 
  425   430     1 
  425   431     1 
  425   444     1 
  426   428     1 
  426   429     1 
  427   432     1 
  427   433     1 
  427   437     1 
  427   445     1 
  427   446     1 
  428   430     1 
  428   431     1 
  428   444     1 
  429   434     1 
  429   435     1 
  429   436     1 
  429   438     1 
  429   439     1 
  429   440     1 
  429   447     1 
  429   448     1 
  430   432     1 
  430   433     1 
  430   437     1 
  430   445     1 
  430   446     1 
  431   441     1 
  431   442     1 
  431   443     1 
  431   445     1 
  431   446     1 
  432   434     1 
  432   435     1 
  432   436     1 
  432   438     1 
  432   439     1 
  432   440     1 
  432   444     1 
  433   438     1 
  433   439     1 
  433   440     1 
  433   444     1 
  434   437     1 
  435   437     1 
  436   437     1 
  437   444     1 
  438   441     1 
  438   442     1 
  438   443     1 
  439   441     1 
  439   442     1 
  439   443     1 
  444   449     1 
  444   450     1 
  444   463     1 
  445   447     1 
  445   448     1 
  446   451     1 
  446   452     1 
  446   453     1 
  446   464     1 
  446   465     1 
  447   449     1 
  447   450     1 
  447   463     1 
  448   454     1 
  448   455     1 
  448   459     1 
  448   466     1 
  448   467     1 
  449   451     1 
  449   452     1 
  449   453     1 
  449   464     1 
  449   465     1 
  450   456     1 
  450   457     1 
  450   458     1 
  450   460     1 
  450   461     1 
  450   462     1 
  450   464     1 
  450   465     1 
  451   454     1 
  451   455     1 
  451   459     1 
  451   463     1 
  452   454     1 
  452   455     1 
  452   459     1 
  452   463     1 
  453   463     1 
  454   456     1 
  454   457     1 
  454   458     1 
  454   460     1 
  454   461     1 
  454   462     1 
  455   460     1 
  455   461     1 
  455   462     1 
  456   459     1 
  457   459     1 
  458   459     1 
  463   468     1 
  463   469     1 
  463   474     1 
  464   466     1 
  464   467     1 
  465   470     1 
  465   471     1 
  465   472     1 
  465   475     1 
  465   476     1 
  466   468     1 
  466   469     1 
  466   474     1 
  467   473     1 
  467   477     1 
  467   478     1 
  468   470     1 
  468   471     1 
  468   472     1 
  468   475     1 
  468   476     1 
  469   475     1 
  469   476     1 
  470   473     1 
  470   474     1 
  471   473     1 
  471   474     1 
  472   474     1 
  474   479     1 
  474   480     1 
  474   488     1 
  475   477     1 
  475   478     1 
  476   481     1 
  476   482     1 
  476   484     1 
  476   489     1 
  476   490     1 
  477   479     1 
  477   480     1 
  477   488     1 
  478   483     1 
  478   485     1 
  478   486     1 
  478   487     1 
  478   491     1 
  478   492     1 
  479   481     1 
  479   482     1 
  479   484     1 
  479   489     1 
  479   490     1 
  480   489     1 
  480   490     1 
  481   483     1 
  481   485     1 
  481   486     1 
  481   487     1 
  481   488     1 
  482   485     1 
  482   486     1 
  482   487     1 
  482   488     1 
  483   484     1 
  484   488     1 
  488   493     1 
  488   494     1 
  488   509     1 
  489   491     1 
  489   492     1 
  490   495     1 
  490   496     1 
  490   497     1 
  490   510     1 
  490   511     1 
  491   493     1 
  491   494     1 
  491   509     1 
  492   498     1 
  492   505     1 
  492   512     1 
  492   513     1 
  493   495     1 
  493   496     1 
  493   497     1 
  493   510     1 
  493   511     1 
  494   499     1 
  494   500     1 
  494   506     1 
  494   507     1 
  494   510     1 
  494   511     1 
  495   498     1 
  495   505     1 
  495   509     1 
  496   498     1 
  496   505     1 
  496   509     1 
  497   501     1 
  497   502     1 
  497   508     1 
  497   509     1 
  498   503     1 
  498   506     1 
  498   507     1 
  499   501     1 
  499   502     1 
  499   505     1 
  500   504     1 
  500   505     1 
  500   508     1 
  501   503     1 
  501   507     1 
  502   506     1 
  503   505     1 
  503   508     1 
  504   507     1 
  506   508     1 
  509   514     1 
  509   515     1 
  509   533     1 
  510   512     1 
  510   513     1 
  511   516     1 
  511   517     1 
  511   518     1 
  511   534     1 
  511   535     1 
  512   514     1 
  512   515     1 
  512   533     1 
  513   519     1 
  513   520     1 
  513   521     1 
  513   536     1 
  513   537     1 
  514   516     1 
  514   517     1 
  514   518     1 
  514   534     1 
  514   535     1 
  515   522     1 
  515   523     1 
  515   524     1 
  515   534     1 
  515   535     1 
  516   519     1 
  516   520     1 
  516   521     1 
  516   533     1 
  517   519     1 
  517   520     1 
  517   521     1 
  517   533     1 
  518   525     1 
  518   526     1 
  518   533     1 
  519   522     1 
  519   523     1 
  519   524     1 
  520   522     1 
  520   523     1 
  520   524     1 
  521   527     1 
  521   530     1 
  522   525     1 
  522   526     1 
  523   525     1 
  523   526     1 
  524   528     1 
  524   529     1 
  524   531     1 
  524   532     1 
  525   527     1 
  525   530     1 
  527   531     1 
  527   532     1 
  528   530     1 
  529   530     1 
  533   538     1 
  533   539     1 
  533   555     1 
  534   536     1 
  534   537     1 
  535   540     1 
  535   541     1 
  535   542     1 
  535   556     1 
  535   557     1 
  536   538     1 
  536   539     1 
  536   555     1 
  537   543     1 
  537   544     1 
  537   545     1 
  537   558     1 
  537   559     1 
  538   540     1 
  538   541     1 
  538   542     1 
  538   556     1 
  538   557     1 
  539   546     1 
  539   547     1 
  539   548     1 
  539   556     1 
  539   557     1 
  540   543     1 
  540   544     1 
  540   545     1 
  540   555     1 
  541   543     1 
  541   544     1 
  541   545     1 
  541   555     1 
  542   549     1 
  542   550     1 
  542   551     1 
  542   555     1 
  543   546     1 
  543   547     1 
  543   548     1 
  544   546     1 
  544   547     1 
  544   548     1 
  545   552     1 
  545   553     1 
  545   554     1 
  546   549     1 
  546   550     1 
  546   551     1 
  547   549     1 
  547   550     1 
  547   551     1 
  549   552     1 
  549   553     1 
  549   554     1 
  550   552     1 
  550   553     1 
  550   554     1 
  555   560     1 
  555   561     1 
  555   579     1 
  556   558     1 
  556   559     1 
  557   562     1 
  557   563     1 
  557   564     1 
  557   580     1 
  557   581     1 
  558   560     1 
  558   561     1 
  558   579     1 
  559   565     1 
  559   566     1 
  559   567     1 
  559   582     1 
  559   583     1 
  560   562     1 
  560   563     1 
  560   564     1 
  560   580     1 
  560   581     1 
  561   568     1 
  561   569     1 
  561   570     1 
  561   580     1 
  561   581     1 
  562   565     1 
  562   566     1 
  562   567     1 
  562   579     1 
  563   565     1 
  563   566     1 
  563   567     1 
  563   579     1 
  564   571     1 
  564   572     1 
  564   579     1 
  565   568     1 
  565   569     1 
  565   570     1 
  566   568     1 
  566   569     1 
  566   570     1 
  567   573     1 
  567   576     1 
  568   571     1 
  568   572     1 
  569   571     1 
  569   572     1 
  570   574     1 
  570   575     1 
  570   577     1 
  570   578     1 
  571   573     1 
  571   576     1 
  573   577     1 
  573   578     1 
  574   576     1 
  575   576     1 
  579   584     1 
  579   585     1 
  579   593     1 
  580   582     1 
  580   583     1 
  581   586     1 
  581   587     1 
  581   589     1 
  581   594     1 
  581   595     1 
  582   584     1 
  582   585     1 
  582   593     1 
  583   588     1 
  583   590     1 
  583   591     1 
  583   592     1 
  583   596     1 
  583   599     1 
  584   586     1 
  584   587     1 
  584   589     1 
  584   594     1 
  584   595     1 
  585   594     1 
  585   595     1 
  586   588     1 
  586   590     1 
  586   591     1 
  586   592     1 
  586   593     1 
  587   590     1 
  587   591     1 
  587   592     1 
  587   593     1 
  588   589     1 
  589   593     1 
  593   597     1 
  593   598     1 
  593   600     1 
  593   601     1 
  593   604     1 
  593   607     1 
  594   596     1 
  594   599     1 
  595   602     1 
  595   603     1 
  595   605     1 
  595   606     1 
  595   608     1 
  595   609     1 
  596   600     1 
  596   602     1 
  596   603     1 
  596   607     1 
  597   599     1 
  597   601     1 
  597   605     1 
  597   606     1 
  598   599     1 
  598   601     1 
  598   605     1 
  598   606     1 
  599   605     1 
  599   606     1 
  599   610     1 
  599   611     1 
  600   602     1 
  600   603     1 
  600   604     1 
  600   608     1 
  600   609     1 
  601   608     1 
  601   609     1 
  602   605     1 
  602   606     1 
  602   607     1 
  603   605     1 
  603   606     1 
  603   607     1 
  604   607     1 
  607   612     1 
  607   613     1 
  607   623     1 
  608   610     1 
  608   611     1 
  609   614     1 
  609   615     1 
  609   619     1 
  609   624     1 
  609   625     1 
  610   612     1 
  610   613     1 
  610   623     1 
  611   616     1 
  611   617     1 
  611   618     1 
  611   620     1 
  611   621     1 
  611   622     1 
  611   626     1 
  611   627     1 
  612   614     1 
  612   615     1 
  612   619     1 
  612   624     1 
  612   625     1 
  613   624     1 
  613   625     1 
  614   616     1 
  614   617     1 
  614   618     1 
  614   620     1 
  614   621     1 
  614   622     1 
  614   623     1 
  615   620     1 
  615   621     1 
  615   622     1 
  615   623     1 
  616   619     1 
  617   619     1 
  618   619     1 
  619   623     1 
  623   628     1 
  623   629     1 
  623   640     1 
  624   626     1 
  624   627     1 
  625   630     1 
  625   631     1 
  625   632     1 
  625   641     1 
  625   642     1 
  626   628     1 
  626   629     1 
  626   640     1 
  627   633     1 
  627   634     1 
  627   635     1 
  627   643     1 
  627   644     1 
  628   630     1 
  628   631     1 
  628   632     1 
  628   641     1 
  628   642     1 
  629   636     1 
  629   641     1 
  629   642     1 
  630   633     1 
  630   634     1 
  630   635     1 
  630   640     1 
  631   633     1 
  631   634     1 
  631   635     1 
  631   640     1 
  632   637     1 
  632   638     1 
  632   639     1 
  632   640     1 
  633   636     1 
  634   636     1 
  640   645     1 
  640   646     1 
  640   655     1 
  641   643     1 
  641   644     1 
  642   647     1 
  642   648     1 
  642   649     1 
  642   656     1 
  642   657     1 
  643   645     1 
  643   646     1 
  643   655     1 
  644   650     1 
  644   651     1 
  644   652     1 
  644   658     1 
  644   659     1 
  645   647     1 
  645   648     1 
  645   649     1 
  645   656     1 
  645   657     1 
  646   653     1 
  646   654     1 
  646   656     1 
  646   657     1 
  647   650     1 
  647   651     1 
  647   652     1 
  647   655     1 
  648   650     1 
  648   651     1 
  648   652     1 
  648   655     1 
  649   655     1 
  650   653     1 
  650   654     1 
  651   653     1 
  651   654     1 
  655   660     1 
  655   661     1 
  655   662     1 
  656   658     1 
  656   659     1 
  657   663     1 
  657   664     1 
  658   660     1 
  658   661     1 
  658   662     1 
  659   665     1 
  659   666     1 
  660   663     1 
  660   664     1 
  661   663     1 
  661   664     1 
  662   667     1 
  662   668     1 
  662   683     1 
  663   665     1 
  663   666     1 
  664   669     1 
  664   670     1 
  664   671     1 
  664   684     1 
  664   685     1 
  665   667     1 
  665   668     1 
  665   683     1 
  666   672     1 
  666   679     1 
  666   686     1 
  666   687     1 
  667   669     1 
  667   670     1 
  667   671     1 
  667   684     1 
  667   685     1 
  668   673     1 
  668   674     1 
  668   680     1 
  668   681     1 
  668   684     1 
  668   685     1 
  669   672     1 
  669   679     1 
  669   683     1 
  670   672     1 
  670   679     1 
  670   683     1 
  671   675     1 
  671   676     1 
  671   682     1 
  671   683     1 
  672   677     1 
  672   680     1 
  672   681     1 
  673   675     1 
  673   676     1 
  673   679     1 
  674   678     1 
  674   679     1 
  674   682     1 
  675   677     1 
  675   681     1 
  676   680     1 
  677   679     1 
  677   682     1 
  678   681     1 
  680   682     1 
  683   688     1 
  683   689     1 
  683   699     1 
  684   686     1 
  684   687     1 
  685   690     1 
  685   691     1 
  685   695     1 
  685   700     1 
  685   701     1 
  686   688     1 
  686   689     1 
  686   699     1 
  687   692     1 
  687   693     1 
  687   694     1 
  687   696     1 
  687   697     1 
  687   698     1 
  687   702     1 
  687   703     1 
  688   690     1 
  688   691     1 
  688   695     1 
  688   700     1 
  688   701     1 
  689   700     1 
  689   701     1 
  690   692     1 
  690   693     1 
  690   694     1 
  690   696     1 
  690   697     1 
  690   698     1 
  690   699     1 
  691   696     1 
  691   697     1 
  691   698     1 
  691   699     1 
  692   695     1 
  693   695     1 
  694   695     1 
  695   699     1 
  699   704     1 
  699   705     1 
  699   714     1 
  700   702     1 
  700   703     1 
  701   706     1 
  701   707     1 
  701   708     1 
  701   715     1 
  701   716     1 
  702   704     1 
  702   705     1 
  702   714     1 
  703   709     1 
  703   710     1 
  703   711     1 
  703   717     1 
  703   718     1 
  704   706     1 
  704   707     1 
  704   708     1 
  704   715     1 
  704   716     1 
  705   712     1 
  705   713     1 
  705   715     1 
  705   716     1 
  706   709     1 
  706   710     1 
  706   711     1 
  706   714     1 
  707   709     1 
  707   710     1 
  707   711     1 
  707   714     1 
  708   714     1 
  709   712     1 
  709   713     1 
  710   712     1 
  710   713     1 
  714   719     1 
  714   720     1 
  714   730     1 
  715   717     1 
  715   718     1 
  716   721     1 
  716   722     1 
  716   726     1 
  716   731     1 
  716   732     1 
  717   719     1 
  717   720     1 
  717   730     1 
  718   723     1 
  718   724     1 
  718   725     1 
  718   727     1 
  718   728     1 
  718   729     1 
  718   733     1 
  718   734     1 
  719   721     1 
  719   722     1 
  719   726     1 
  719   731     1 
  719   732     1 
  720   731     1 
  720   732     1 
  721   723     1 
  721   724     1 
  721   725     1 
  721   727     1 
  721   728     1 
  721   729     1 
  721   730     1 
  722   727     1 
  722   728     1 
  722   729     1 
  722   730     1 
  723   726     1 
  724   726     1 
  725   726     1 
  726   730     1 
  730   735     1 
  730   736     1 
  730   752     1 
  731   733     1 
  731   734     1 
  732   737     1 
  732   738     1 
  732   739     1 
  732   753     1 
  732   754     1 
  733   735     1 
  733   736     1 
  733   752     1 
  734   740     1 
  734   741     1 
  734   742     1 
  734   755     1 
  734   756     1 
  735   737     1 
  735   738     1 
  735   739     1 
  735   753     1 
  735   754     1 
  736   743     1 
  736   744     1 
  736   745     1 
  736   753     1 
  736   754     1 
  737   740     1 
  737   741     1 
  737   742     1 
  737   752     1 
  738   740     1 
  738   741     1 
  738   742     1 
  738   752     1 
  739   746     1 
  739   747     1 
  739   748     1 
  739   752     1 
  740   743     1 
  740   744     1 
  740   745     1 
  741   743     1 
  741   744     1 
  741   745     1 
  742   749     1 
  742   750     1 
  742   751     1 
  743   746     1 
  743   747     1 
  743   748     1 
  744   746     1 
  744   747     1 
  744   748     1 
  746   749     1 
  746   750     1 
  746   751     1 
  747   749     1 
  747   750     1 
  747   751     1 
  752   757     1 
  752   758     1 
  752   767     1 
  753   755     1 
  753   756     1 
  754   759     1 
  754   760     1 
  754   761     1 
  754   768     1 
  754   769     1 
  755   757     1 
  755   758     1 
  755   767     1 
  756   762     1 
  756   763     1 
  756   764     1 
  756   770     1 
  756   771     1 
  757   759     1 
  757   760     1 
  757   761     1 
  757   768     1 
  757   769     1 
  758   765     1 
  758   766     1 
  758   768     1 
  758   769     1 
  759   762     1 
  759   763     1 
  759   764     1 
  759   767     1 
  760   762     1 
  760   763     1 
  760   764     1 
  760   767     1 
  761   767     1 
  762   765     1 
  762   766     1 
  763   765     1 
  763   766     1 
  767   772     1 
  767   773     1 
  767   774     1 
  768   770     1 
  768   771     1 
  769   775     1 
  769   776     1 
  770   772     1 
  770   773     1 
  770   774     1 
  771   777     1 
  771   778     1 
  772   775     1 
  772   776     1 
  773   775     1 
  773   776     1 
  774   779     1 
  774   780     1 
  774   796     1 
  775   777     1 
  775   778     1 
  776   781     1 
  776   782     1 
  776   783     1 
  776   797     1 
  776   798     1 
  777   779     1 
  777   780     1 
  777   796     1 
  778   784     1 
  778   785     1 
  778   786     1 
  778   799     1 
  778   800     1 
  779   781     1 
  779   782     1 
  779   783     1 
  779   797     1 
  779   798     1 
  780   787     1 
  780   788     1 
  780   789     1 
  780   797     1 
  780   798     1 
  781   784     1 
  781   785     1 
  781   786     1 
  781   796     1 
  782   784     1 
  782   785     1 
  782   786     1 
  782   796     1 
  783   790     1 
  783   791     1 
  783   792     1 
  783   796     1 
  784   787     1 
  784   788     1 
  784   789     1 
  785   787     1 
  785   788     1 
  785   789     1 
  786   793     1 
  786   794     1 
  786   795     1 
  787   790     1 
  787   791     1 
  787   792     1 
  788   790     1 
  788   791     1 
  788   792     1 
  790   793     1 
  790   794     1 
  790   795     1 
  791   793     1 
  791   794     1 
  791   795     1 
  796   801     1 
  796   802     1 
  796   810     1 
  797   799     1 
  797   800     1 
  798   803     1 
  798   804     1 
  798   806     1 
  798   811     1 
  798   812     1 
  799   801     1 
  799   802     1 
  799   810     1 
  800   805     1 
  800   807     1 
  800   808     1 
  800   809     1 
  800   813     1 
  800   814     1 
  801   803     1 
  801   804     1 
  801   806     1 
  801   811     1 
  801   812     1 
  802   811     1 
  802   812     1 
  803   805     1 
  803   807     1 
  803   808     1 
  803   809     1 
  803   810     1 
  804   807     1 
  804   808     1 
  804   809     1 
  804   810     1 
  805   806     1 
  806   810     1 
  810   815     1 
  810   816     1 
  810   834     1 
  811   813     1 
  811   814     1 
  812   817     1 
  812   818     1 
  812   819     1 
  812   835     1 
  812   836     1 
  813   815     1 
  813   816     1 
  813   834     1 
  814   820     1 
  814   825     1 
  814   837     1 
  814   838     1 
  815   817     1 
  815   818     1 
  815   819     1 
  815   835     1 
  815   836     1 
  816   821     1 
  816   822     1 
  816   824     1 
  816   826     1 
  816   835     1 
  816   836     1 
  817   820     1 
  817   825     1 
  817   834     1 
  818   820     1 
  818   825     1 
  818   834     1 
  819   823     1 
  819   827     1 
  819   828     1 
  819   830     1 
  819   834     1 
  820   826     1 
  820   830     1 
  821   823     1 
  821   824     1 
  821   825     1 
  822   826     1 
  822   831     1 
  822   832     1 
  823   825     1 
  823   830     1 
  824   827     1 
  824   828     1 
  824   833     1 
  825   829     1 
  825   831     1 
  825   832     1 
  826   830     1 
  826   833     1 
  827   829     1 
  827   832     1 
  828   831     1 
  829   830     1 
  829   833     1 
  831   833     1 
  834   839     1 
  834   840     1 
  834   856     1 
  835   837     1 
  835   838     1 
  836   841     1 
  836   842     1 
  836   843     1 
  836   857     1 
  836   858     1 
  837   839     1 
  837   840     1 
  837   856     1 
  838   844     1 
  838   845     1 
  838   846     1 
  838   859     1 
  838   860     1 
  839   841     1 
  839   842     1 
  839   843     1 
  839   857     1 
  839   858     1 
  840   847     1 
  840   848     1 
  840   849     1 
  840   857     1 
  840   858     1 
  841   844     1 
  841   845     1 
  841   846     1 
  841   856     1 
  842   844     1 
  842   845     1 
  842   846     1 
  842   856     1 
  843   850     1 
  843   851     1 
  843   852     1 
  843   856     1 
  844   847     1 
  844   848     1 
  844   849     1 
  845   847     1 
  845   848     1 
  845   849     1 
  846   853     1 
  846   854     1 
  846   855     1 
  847   850     1 
  847   851     1 
  847   852     1 
  848   850     1 
  848   851     1 
  848   852     1 
  850   853     1 
  850   854     1 
  850   855     1 
  851   853     1 
  851   854     1 
  851   855     1 
  856   861     1 
  856   862     1 
  856   873     1 
  857   859     1 
  857   860     1 
  858   863     1 
  858   864     1 
  858   865     1 
  858   874     1 
  858   875     1 
  859   861     1 
  859   862     1 
  859   873     1 
  860   866     1 
  860   867     1 
  860   868     1 
  860   876     1 
  860   877     1 
  861   863     1 
  861   864     1 
  861   865     1 
  861   874     1 
  861   875     1 
  862   869     1 
  862   870     1 
  862   874     1 
  862   875     1 
  863   866     1 
  863   867     1 
  863   868     1 
  863   873     1 
  864   866     1 
  864   867     1 
  864   868     1 
  864   873     1 
  865   871     1 
  865   872     1 
  865   873     1 
  866   869     1 
  866   870     1 
  867   869     1 
  867   870     1 
  869   871     1 
  869   872     1 
  873   878     1 
  873   879     1 
  873   892     1 
  874   876     1 
  874   877     1 
  875   880     1 
  875   881     1 
  875   885     1 
  875   893     1 
  875   894     1 
  876   878     1 
  876   879     1 
  876   892     1 
  877   882     1 
  877   883     1 
  877   884     1 
  877   886     1 
  877   887     1 
  877   888     1 
  877   895     1 
  877   896     1 
  878   880     1 
  878   881     1 
  878   885     1 
  878   893     1 
  878   894     1 
  879   889     1 
  879   890     1 
  879   891     1 
  879   893     1 
  879   894     1 
  880   882     1 
  880   883     1 
  880   884     1 
  880   886     1 
  880   887     1 
  880   888     1 
  880   892     1 
  881   886     1 
  881   887     1 
  881   888     1 
  881   892     1 
  882   885     1 
  883   885     1 
  884   885     1 
  885   892     1 
  886   889     1 
  886   890     1 
  886   891     1 
  887   889     1 
  887   890     1 
  887   891     1 
  892   897     1 
  892   898     1 
  892   905     1 
  893   895     1 
  893   896     1 
  894   900     1 
  894   901     1 
  894   902     1 
  894   906     1 
  894   907     1 
  895   897     1 
  895   898     1 
  895   905     1 
  896   904     1 
  896   908     1 
  896   909     1 
  897   900     1 
  897   901     1 
  897   902     1 
  897   906     1 
  897   907     1 
  898   906     1 
  898   907     1 
  900   904     1 
  900   905     1 
  901   904     1 
  901   905     1 
  902   905     1 
  905   910     1 
  905   911     1 
  905   917     1 
  906   908     1 
  906   909     1 
  907   912     1 
  907   913     1 
  907   914     1 
  907   918     1 
  907   919     1 
  908   910     1 
  908   911     1 
  908   917     1 
  909   915     1 
  909   916     1 
  909   920     1 
  909   921     1 
  910   912     1 
  910   913     1 
  910   914     1 
  910   918     1 
  910   919     1 
  911   918     1 
  911   919     1 
  912   915     1 
  912   916     1 
  912   917     1 
  913   915     1 
  913   916     1 
  913   917     1 
  914   917     1 
  917   922     1 
  917   923     1 
  917   939     1 
  918   920     1 
  918   921     1 
  919   924     1 
  919   925     1 
  919   926     1 
  919   940     1 
  919   941     1 
  920   922     1 
  920   923     1 
  920   939     1 
  921   927     1 
  921   928     1 
  921   929     1 
  921   942     1 
  921   943     1 
  922   924     1 
  922   925     1 
  922   926     1 
  922   940     1 
  922   941     1 
  923   930     1 
  923   931     1 
  923   932     1 
  923   940     1 
  923   941     1 
  924   927     1 
  924   928     1 
  924   929     1 
  924   939     1 
  925   927     1 
  925   928     1 
  925   929     1 
  925   939     1 
  926   933     1 
  926   934     1 
  926   935     1 
  926   939     1 
  927   930     1 
  927   931     1 
  927   932     1 
  928   930     1 
  928   931     1 
  928   932     1 
  929   936     1 
  929   937     1 
  929   938     1 
  930   933     1 
  930   934     1 
  930   935     1 
  931   933     1 
  931   934     1 
  931   935     1 
  933   936     1 
  933   937     1 
  933   938     1 
  934   936     1 
  934   937     1 
  934   938     1 
  939   944     1 
  939   945     1 
  939   956     1 
  940   942     1 
  940   943     1 
  941   946     1 
  941   947     1 
  941   949     1 
  941   957     1 
  941   958     1 
  942   944     1 
  942   945     1 
  942   956     1 
  943   948     1 
  943   954     1 
  943   959     1 
  943   960     1 
  944   946     1 
  944   947     1 
  944   949     1 
  944   957     1 
  944   958     1 
  945   950     1 
  945   952     1 
  945   955     1 
  945   957     1 
  945   958     1 
  946   948     1 
  946   954     1 
  946   956     1 
  947   948     1 
  947   954     1 
  947   956     1 
  948   953     1 
  948   955     1 
  949   951     1 
  949   953     1 
  949   956     1 
  950   955     1 
  951   953     1 
  951   954     1 
  953   955     1 
  956   961     1 
  956   962     1 
  956   980     1 
  957   959     1 
  957   960     1 
  958   963     1 
  958   964     1 
  958   965     1 
  958   981     1 
  958   982     1 
  959   961     1 
  959   962     1 
  959   980     1 
  960   966     1 
  960   971     1 
  960   983     1 
  960   984     1 
  961   963     1 
  961   964     1 
  961   965     1 
  961   981     1 
  961   982     1 
  962   967     1 
  962   968     1 
  962   970     1 
  962   972     1 
  962   981     1 
  962   982     1 
  963   966     1 
  963   971     1 
  963   980     1 
  964   966     1 
  964   971     1 
  964   980     1 
  965   969     1 
  965   973     1 
  965   974     1 
  965   976     1 
  965   980     1 
  966   972     1 
  966   976     1 
  967   969     1 
  967   970     1 
  967   971     1 
  968   972     1 
  968   977     1 
  968   978     1 
  969   971     1 
  969   976     1 
  970   973     1 
  970   974     1 
  970   979     1 
  971   975     1 
  971   977     1 
  971   978     1 
  972   976     1 
  972   979     1 
  973   975     1 
  973   978     1 
  974   977     1 
  975   976     1 
  975   979     1 
  977   979     1 
  980   985     1 
  980   986     1 
  980   994     1 
  981   983     1 
  981   984     1 
  982   987     1 
  982   988     1 
  982   990     1 
  982   995     1 
  982   996     1 
  983   985     1 
  983   986     1 
  983   994     1 
  984   989     1 
  984   991     1 
  984   992     1 
  984   993     1 
  984   997     1 
  984   998     1 
  985   987     1 
  985   988     1 
  985   990     1 
  985   995     1 
  985   996     1 
  986   995     1 
  986   996     1 
  987   989     1 
  987   991     1 
  987   992     1 
  987   993     1 
  987   994     1 
  988   991     1 
  988   992     1 
  988   993     1 
  988   994     1 
  989   990     1 
  990   994     1 
  994   999     1 
  994  1000     1 
  994  1004     1 
  995   997     1 
  995   998     1 
  996  1001     1 
  996  1002     1 
  996  1003     1 
  996  1005     1 
  996  1006     1 
  997   999     1 
  997  1000     1 
  997  1004     1 
  998  1007     1 
  998  1008     1 
  999  1001     1 
  999  1002     1 
  999  1003     1 
  999  1005     1 
  999  1006     1 
 1000  1005     1 
 1000  1006     1 
 1001  1004     1 
 1002  1004     1 
 1003  1004     1 
 1004  1009     1 
 1004  1010     1 
 1004  1026     1 
 1005  1007     1 
 1005  1008     1 
 1006  1011     1 
 1006  1012     1 
 1006  1013     1 
 1006  1027     1 
 1006  1028     1 
 1007  1009     1 
 1007  1010     1 
 1007  1026     1 
 1008  1014     1 
 1008  1015     1 
 1008  1016     1 
 1008  1029     1 
 1008  1030     1 
 1009  1011     1 
 1009  1012     1 
 1009  1013     1 
 1009  1027     1 
 1009  1028     1 
 1010  1017     1 
 1010  1018     1 
 1010  1019     1 
 1010  1027     1 
 1010  1028     1 
 1011  1014     1 
 1011  1015     1 
 1011  1016     1 
 1011  1026     1 
 1012  1014     1 
 1012  1015     1 
 1012  1016     1 
 1012  1026     1 
 1013  1020     1 
 1013  1021     1 
 1013  1022     1 
 1013  1026     1 
 1014  1017     1 
 1014  1018     1 
 1014  1019     1 
 1015  1017     1 
 1015  1018     1 
 1015  1019     1 
 1016  1023     1 
 1016  1024     1 
 1016  1025     1 
 1017  1020     1 
 1017  1021     1 
 1017  1022     1 
 1018  1020     1 
 1018  1021     1 
 1018  1022     1 
 1020  1023     1 
 1020  1024     1 
 1020  1025     1 
 1021  1023     1 
 1021  1024     1 
 1021  1025     1 
 1026  1031     1 
 1026  1032     1 
 1026  1040     1 
 1027  1029     1 
 1027  1030     1 
 1028  1033     1 
 1028  1034     1 
 1028  1035     1 
 1028  1041     1 
 1028  1042     1 
 1029  1031     1 
 1029  1032     1 
 1029  1040     1 
 1030  1036     1 
 1030  1037     1 
 1030  1043     1 
 1030  1044     1 
 1031  1033     1 
 1031  1034     1 
 1031  1035     1 
 1031  1041     1 
 1031  1042     1 
 1032  1038     1 
 1032  1039     1 
 1032  1041     1 
 1032  1042     1 
 1033  1036     1 
 1033  1037     1 
 1033  1040     1 
 1034  1036     1 
 1034  1037     1 
 1034  1040     1 
 1035  1040     1 
 1036  1038     1 
 1036  1039     1 
 1040  1045     1 
 1040  1046     1 
 1040  1051     1 
 1041  1043     1 
 1041  1044     1 
 1042  1047     1 
 1042  1048     1 
 1042  1049     1 
 1042  1052     1 
 1042  1053     1 
 1043  1045     1 
 1043  1046     1 
 1043  1051     1 
 1044  1050     1 
 1044  1054     1 
 1044  1055     1 
 1045  1047     1 
 1045  1048     1 
 1045  1049     1 
 1045  1052     1 
 1045  1053     1 
 1046  1052     1 
 1046  1053     1 
 1047  1050     1 
 1047  1051     1 
 1048  1050     1 
 1048  1051     1 
 1049  1051     1 
 1051  1056     1 
 1051  1057     1 
 1051  1075     1 
 1052  1054     1 
 1052  1055     1 
 1053  1058     1 
 1053  1059     1 
 1053  1060     1 
 1053  1076     1 
 1053  1077     1 
 1054  1056     1 
 1054  1057     1 
 1054  1075     1 
 1055  1061     1 
 1055  1062     1 
 1055  1063     1 
 1055  1078     1 
 1055  1079     1 
 1056  1058     1 
 1056  1059     1 
 1056  1060     1 
 1056  1076     1 
 1056  1077     1 
 1057  1064     1 
 1057  1065     1 
 1057  1066     1 
 1057  1076     1 
 1057  1077     1 
 1058  1061     1 
 1058  1062     1 
 1058  1063     1 
 1058  1075     1 
 1059  1061     1 
 1059  1062     1 
 1059  1063     1 
 1059  1075     1 
 1060  1067     1 
 1060  1068     1 
 1060  1075     1 
 1061  1064     1 
 1061  1065     1 
 1061  1066     1 
 1062  1064     1 
 1062  1065     1 
 1062  1066     1 
 1063  1069     1 
 1063  1072     1 
 1064  1067     1 
 1064  1068     1 
 1065  1067     1 
 1065  1068     1 
 1066  1070     1 
 1066  1071     1 
 1066  1073     1 
 1066  1074     1 
 1067  1069     1 
 1067  1072     1 
 1069  1073     1 
 1069  1074     1 
 1070  1072     1 
 1071  1072     1 
 1075  1080     1 
 1075  1081     1 
 1075  1091     1 
 1076  1078     1 
 1076  1079     1 
 1077  1082     1 
 1077  1083     1 
 1077  1087     1 
 1077  1092     1 
 1077  1093     1 
 1078  1080     1 
 1078  1081     1 
 1078  1091     1 
 1079  1084     1 
 1079  1085     1 
 1079  1086     1 
 1079  1088     1 
 1079  1089     1 
 1079  1090     1 
 1079  1094     1 
 1079  1095     1 
 1080  1082     1 
 1080  1083     1 
 1080  1087     1 
 1080  1092     1 
 1080  1093     1 
 1081  1092     1 
 1081  1093     1 
 1082  1084     1 
 1082  1085     1 
 1082  1086     1 
 1082  1088     1 
 1082  1089     1 
 1082  1090     1 
 1082  1091     1 
 1083  1088     1 
 1083  1089     1 
 1083  1090     1 
 1083  1091     1 
 1084  1087     1 
 1085  1087     1 
 1086  1087     1 
 1087  1091     1 
 1091  1096     1 
 1091  1097     1 
 1091  1107     1 
 1092  1094     1 
 1092  1095     1 
 1093  1098     1 
 1093  1099     1 
 1093  1103     1 
 1093  1108     1 
 1093  1109     1 
 1094  1096     1 
 1094  1097     1 
 1094  1107     1 
 1095  1100     1 
 1095  1101     1 
 1095  1102     1 
 1095  1104     1 
 1095  1105     1 
 1095  1106     1 
 1095  1110     1 
 1095  1111     1 
 1096  1098     1 
 1096  1099     1 
 1096  1103     1 
 1096  1108     1 
 1096  1109     1 
 1097  1108     1 
 1097  1109     1 
 1098  1100     1 
 1098  1101     1 
 1098  1102     1 
 1098  1104     1 
 1098  1105     1 
 1098  1106     1 
 1098  1107     1 
 1099  1104     1 
 1099  1105     1 
 1099  1106     1 
 1099  1107     1 
 1100  1103     1 
 1101  1103     1 
 1102  1103     1 
 1103  1107     1 
 1107  1112     1 
 1107  1113     1 
 1107  1117     1 
 1108  1110     1 
 1108  1111     1 
 1109  1114     1 
 1109  1115     1 
 1109  1116     1 
 1109  1118     1 
 1109  1119     1 
 1110  1112     1 
 1110  1113     1 
 1110  1117     1 
 1111  1120     1 
 1111  1121     1 
 1111  2196     1 
 1112  1114     1 
 1112  1115     1 
 1112  1116     1 
 1112  1118     1 
 1112  1119     1 
 1113  1118     1 
 1113  1119     1 
 1113  2193     1 
 1114  1117     1 
 1114  2196     1 
 1115  1117     1 
 1115  2196     1 
 1116  1117     1 
 1116  2191     1 
 1116  2194     1 
 1116  2195     1 
 1117  1122     1 
 1117  1123     1 
 1117  1124     1 
 1118  1120     1 
 1118  1121     1 
 1119  1125     1 
 1119  1126     1 
 1120  1122     1 
 1120  1123     1 
 1120  1124     1 
 1121  1127     1 
 1121  1128     1 
 1122  1125     1 
 1122  1126     1 
 1123  1125     1 
 1123  1126     1 
 1124  1129     1 
 1124  1130     1 
 1124  1141     1 
 1125  1127     1 
 1125  1128     1 
 1126  1131     1 
 1126  1132     1 
 1126  1133     1 
 1126  1142     1 
 1126  1143     1 
 1127  1129     1 
 1127  1130     1 
 1127  1141     1 
 1128  1134     1 
 1128  1135     1 
 1128  1136     1 
 1128  1144     1 
 1128  1145     1 
 1129  1131     1 
 1129  1132     1 
 1129  1133     1 
 1129  1142     1 
 1129  1143     1 
 1130  1137     1 
 1130  1142     1 
 1130  1143     1 
 1131  1134     1 
 1131  1135     1 
 1131  1136     1 
 1131  1141     1 
 1132  1134     1 
 1132  1135     1 
 1132  1136     1 
 1132  1141     1 
 1133  1138     1 
 1133  1139     1 
 1133  1140     1 
 1133  1141     1 
 1134  1137     1 
 1135  1137     1 
 1141  1146     1 
 1141  1147     1 
 1141  1161     1 
 1142  1144     1 
 1142  1145     1 
 1143  1148     1 
 1143  1149     1 
 1143  1150     1 
 1143  1162     1 
 1143  1163     1 
 1144  1146     1 
 1144  1147     1 
 1144  1161     1 
 1145  1151     1 
 1145  1157     1 
 1145  1164     1 
 1145  1165     1 
 1146  1148     1 
 1146  1149     1 
 1146  1150     1 
 1146  1162     1 
 1146  1163     1 
 1147  1152     1 
 1147  1153     1 
 1147  1158     1 
 1147  1159     1 
 1147  1162     1 
 1147  1163     1 
 1148  1151     1 
 1148  1157     1 
 1148  1161     1 
 1149  1151     1 
 1149  1157     1 
 1149  1161     1 
 1150  1154     1 
 1150  1155     1 
 1150  1160     1 
 1150  1161     1 
 1151  1156     1 
 1151  1158     1 
 1151  1159     1 
 1152  1154     1 
 1152  1155     1 
 1152  1157     1 
 1153  1157     1 
 1153  1160     1 
 1154  1156     1 
 1154  1159     1 
 1155  1158     1 
 1156  1157     1 
 1156  1160     1 
 1158  1160     1 
 1161  1166     1 
 1161  1167     1 
 1161  1168     1 
 1162  1164     1 
 1162  1165     1 
 1163  1169     1 
 1163  1170     1 
 1164  1166     1 
 1164  1167     1 
 1164  1168     1 
 1165  1171     1 
 1165  1172     1 
 1166  1169     1 
 1166  1170     1 
 1167  1169     1 
 1167  1170     1 
 1168  1173     1 
 1168  1174     1 
 1168  1188     1 
 1169  1171     1 
 1169  1172     1 
 1170  1175     1 
 1170  1176     1 
 1170  1177     1 
 1170  1189     1 
 1170  1190     1 
 1171  1173     1 
 1171  1174     1 
 1171  1188     1 
 1172  1178     1 
 1172  1184     1 
 1172  1191     1 
 1172  1194     1 
 1173  1175     1 
 1173  1176     1 
 1173  1177     1 
 1173  1189     1 
 1173  1190     1 
 1174  1179     1 
 1174  1180     1 
 1174  1185     1 
 1174  1186     1 
 1174  1189     1 
 1174  1190     1 
 1175  1178     1 
 1175  1184     1 
 1175  1188     1 
 1176  1178     1 
 1176  1184     1 
 1176  1188     1 
 1177  1181     1 
 1177  1182     1 
 1177  1187     1 
 1177  1188     1 
 1178  1183     1 
 1178  1185     1 
 1178  1186     1 
 1179  1181     1 
 1179  1182     1 
 1179  1184     1 
 1180  1184     1 
 1180  1187     1 
 1181  1183     1 
 1181  1186     1 
 1182  1185     1 
 1183  1184     1 
 1183  1187     1 
 1185  1187     1 
 1188  1192     1 
 1188  1193     1 
 1188  1195     1 
 1188  1196     1 
 1188  1199     1 
 1188  1202     1 
 1189  1191     1 
 1189  1194     1 
 1190  1197     1 
 1190  1198     1 
 1190  1200     1 
 1190  1201     1 
 1190  1203     1 
 1190  1204     1 
 1191  1195     1 
 1191  1197     1 
 1191  1198     1 
 1191  1202     1 
 1192  1194     1 
 1192  1196     1 
 1192  1200     1 
 1192  1201     1 
 1193  1194     1 
 1193  1196     1 
 1193  1200     1 
 1193  1201     1 
 1194  1200     1 
 1194  1201     1 
 1194  1205     1 
 1194  1206     1 
 1195  1197     1 
 1195  1198     1 
 1195  1199     1 
 1195  1203     1 
 1195  1204     1 
 1196  1203     1 
 1196  1204     1 
 1197  1200     1 
 1197  1201     1 
 1197  1202     1 
 1198  1200     1 
 1198  1201     1 
 1198  1202     1 
 1199  1202     1 
 1202  1207     1 
 1202  1208     1 
 1202  1209     1 
 1203  1205     1 
 1203  1206     1 
 1204  1210     1 
 1204  1211     1 
 1205  1207     1 
 1205  1208     1 
 1205  1209     1 
 1206  1212     1 
 1206  1213     1 
 1207  1210     1 
 1207  1211     1 
 1208  1210     1 
 1208  1211     1 
 1209  1214     1 
 1209  1215     1 
 1209  1224     1 
 1210  1212     1 
 1210  1213     1 
 1211  1216     1 
 1211  1217     1 
 1211  1218     1 
 1211  1225     1 
 1211  1226     1 
 1212  1214     1 
 1212  1215     1 
 1212  1224     1 
 1213  1219     1 
 1213  1220     1 
 1213  1221     1 
 1213  1227     1 
 1213  1228     1 
 1214  1216     1 
 1214  1217     1 
 1214  1218     1 
 1214  1225     1 
 1214  1226     1 
 1215  1222     1 
 1215  1223     1 
 1215  1225     1 
 1215  1226     1 
 1216  1219     1 
 1216  1220     1 
 1216  1221     1 
 1216  1224     1 
 1217  1219     1 
 1217  1220     1 
 1217  1221     1 
 1217  1224     1 
 1218  1224     1 
 1219  1222     1 
 1219  1223     1 
 1220  1222     1 
 1220  1223     1 
 1224  1229     1 
 1224  1230     1 
 1224  1248     1 
 1225  1227     1 
 1225  1228     1 
 1226  1231     1 
 1226  1232     1 
 1226  1233     1 
 1226  1249     1 
 1226  1250     1 
 1227  1229     1 
 1227  1230     1 
 1227  1248     1 
 1228  1234     1 
 1228  1235     1 
 1228  1236     1 
 1228  1251     1 
 1228  1252     1 
 1229  1231     1 
 1229  1232     1 
 1229  1233     1 
 1229  1249     1 
 1229  1250     1 
 1230  1237     1 
 1230  1238     1 
 1230  1239     1 
 1230  1249     1 
 1230  1250     1 
 1231  1234     1 
 1231  1235     1 
 1231  1236     1 
 1231  1248     1 
 1232  1234     1 
 1232  1235     1 
 1232  1236     1 
 1232  1248     1 
 1233  1240     1 
 1233  1241     1 
 1233  1248     1 
 1234  1237     1 
 1234  1238     1 
 1234  1239     1 
 1235  1237     1 
 1235  1238     1 
 1235  1239     1 
 1236  1242     1 
 1236  1245     1 
 1237  1240     1 
 1237  1241     1 
 1238  1240     1 
 1238  1241     1 
 1239  1243     1 
 1239  1244     1 
 1239  1246     1 
 1239  1247     1 
 1240  1242     1 
 1240  1245     1 
 1242  1246     1 
 1242  1247     1 
 1243  1245     1 
 1244  1245     1 
 1248  1253     1 
 1248  1254     1 
 1248  1262     1 
 1249  1251     1 
 1249  1252     1 
 1250  1255     1 
 1250  1256     1 
 1250  1258     1 
 1250  1263     1 
 1250  1264     1 
 1251  1253     1 
 1251  1254     1 
 1251  1262     1 
 1252  1257     1 
 1252  1259     1 
 1252  1260     1 
 1252  1261     1 
 1252  1265     1 
 1252  1266     1 
 1253  1255     1 
 1253  1256     1 
 1253  1258     1 
 1253  1263     1 
 1253  1264     1 
 1254  1263     1 
 1254  1264     1 
 1255  1257     1 
 1255  1259     1 
 1255  1260     1 
 1255  1261     1 
 1255  1262     1 
 1256  1259     1 
 1256  1260     1 
 1256  1261     1 
 1256  1262     1 
 1257  1258     1 
 1258  1262     1 
 1262  1267     1 
 1262  1268     1 
 1262  1283     1 
 1263  1265     1 
 1263  1266     1 
 1264  1269     1 
 1264  1270     1 
 1264  1271     1 
 1264  1284     1 
 1264  1285     1 
 1265  1267     1 
 1265  1268     1 
 1265  1283     1 
 1266  1272     1 
 1266  1279     1 
 1266  1286     1 
 1266  1287     1 
 1267  1269     1 
 1267  1270     1 
 1267  1271     1 
 1267  1284     1 
 1267  1285     1 
 1268  1273     1 
 1268  1274     1 
 1268  1280     1 
 1268  1281     1 
 1268  1284     1 
 1268  1285     1 
 1269  1272     1 
 1269  1279     1 
 1269  1283     1 
 1270  1272     1 
 1270  1279     1 
 1270  1283     1 
 1271  1275     1 
 1271  1276     1 
 1271  1282     1 
 1271  1283     1 
 1272  1277     1 
 1272  1280     1 
 1272  1281     1 
 1273  1275     1 
 1273  1276     1 
 1273  1279     1 
 1274  1278     1 
 1274  1279     1 
 1274  1282     1 
 1275  1277     1 
 1275  1281     1 
 1276  1280     1 
 1277  1279     1 
 1277  1282     1 
 1278  1281     1 
 1280  1282     1 
 1283  1288     1 
 1283  1289     1 
 1283  1297     1 
 1284  1286     1 
 1284  1287     1 
 1285  1290     1 
 1285  1291     1 
 1285  1292     1 
 1285  1298     1 
 1285  1299     1 
 1286  1288     1 
 1286  1289     1 
 1286  1297     1 
 1287  1293     1 
 1287  1294     1 
 1287  1300     1 
 1287  1301     1 
 1288  1290     1 
 1288  1291     1 
 1288  1292     1 
 1288  1298     1 
 1288  1299     1 
 1289  1295     1 
 1289  1296     1 
 1289  1298     1 
 1289  1299     1 
 1290  1293     1 
 1290  1294     1 
 1290  1297     1 
 1291  1293     1 
 1291  1294     1 
 1291  1297     1 
 1292  1297     1 
 1293  1295     1 
 1293  1296     1 
 1297  1302     1 
 1297  1303     1 
 1297  1311     1 
 1298  1300     1 
 1298  1301     1 
 1299  1304     1 
 1299  1305     1 
 1299  1307     1 
 1299  1312     1 
 1299  1313     1 
 1300  1302     1 
 1300  1303     1 
 1300  1311     1 
 1301  1306     1 
 1301  1308     1 
 1301  1309     1 
 1301  1310     1 
 1301  1314     1 
 1301  1315     1 
 1302  1304     1 
 1302  1305     1 
 1302  1307     1 
 1302  1312     1 
 1302  1313     1 
 1303  1312     1 
 1303  1313     1 
 1304  1306     1 
 1304  1308     1 
 1304  1309     1 
 1304  1310     1 
 1304  1311     1 
 1305  1308     1 
 1305  1309     1 
 1305  1310     1 
 1305  1311     1 
 1306  1307     1 
 1307  1311     1 
 1311  1316     1 
 1311  1317     1 
 1311  1333     1 
 1312  1314     1 
 1312  1315     1 
 1313  1318     1 
 1313  1319     1 
 1313  1320     1 
 1313  1334     1 
 1313  1335     1 
 1314  1316     1 
 1314  1317     1 
 1314  1333     1 
 1315  1321     1 
 1315  1322     1 
 1315  1323     1 
 1315  1336     1 
 1315  1337     1 
 1316  1318     1 
 1316  1319     1 
 1316  1320     1 
 1316  1334     1 
 1316  1335     1 
 1317  1324     1 
 1317  1325     1 
 1317  1326     1 
 1317  1334     1 
 1317  1335     1 
 1318  1321     1 
 1318  1322     1 
 1318  1323     1 
 1318  1333     1 
 1319  1321     1 
 1319  1322     1 
 1319  1323     1 
 1319  1333     1 
 1320  1327     1 
 1320  1328     1 
 1320  1329     1 
 1320  1333     1 
 1321  1324     1 
 1321  1325     1 
 1321  1326     1 
 1322  1324     1 
 1322  1325     1 
 1322  1326     1 
 1323  1330     1 
 1323  1331     1 
 1323  1332     1 
 1324  1327     1 
 1324  1328     1 
 1324  1329     1 
 1325  1327     1 
 1325  1328     1 
 1325  1329     1 
 1327  1330     1 
 1327  1331     1 
 1327  1332     1 
 1328  1330     1 
 1328  1331     1 
 1328  1332     1 
 1333  1338     1 
 1333  1339     1 
 1333  1349     1 
 1334  1336     1 
 1334  1337     1 
 1335  1340     1 
 1335  1341     1 
 1335  1345     1 
 1335  1350     1 
 1335  1351     1 
 1336  1338     1 
 1336  1339     1 
 1336  1349     1 
 1337  1342     1 
 1337  1343     1 
 1337  1344     1 
 1337  1346     1 
 1337  1347     1 
 1337  1348     1 
 1337  1352     1 
 1337  1353     1 
 1338  1340     1 
 1338  1341     1 
 1338  1345     1 
 1338  1350     1 
 1338  1351     1 
 1339  1350     1 
 1339  1351     1 
 1340  1342     1 
 1340  1343     1 
 1340  1344     1 
 1340  1346     1 
 1340  1347     1 
 1340  1348     1 
 1340  1349     1 
 1341  1346     1 
 1341  1347     1 
 1341  1348     1 
 1341  1349     1 
 1342  1345     1 
 1343  1345     1 
 1344  1345     1 
 1345  1349     1 
 1349  1354     1 
 1349  1355     1 
 1349  1370     1 
 1350  1352     1 
 1350  1353     1 
 1351  1356     1 
 1351  1357     1 
 1351  1358     1 
 1351  1371     1 
 1351  1372     1 
 1352  1354     1 
 1352  1355     1 
 1352  1370     1 
 1353  1359     1 
 1353  1366     1 
 1353  1373     1 
 1353  1374     1 
 1354  1356     1 
 1354  1357     1 
 1354  1358     1 
 1354  1371     1 
 1354  1372     1 
 1355  1360     1 
 1355  1361     1 
 1355  1367     1 
 1355  1368     1 
 1355  1371     1 
 1355  1372     1 
 1356  1359     1 
 1356  1366     1 
 1356  1370     1 
 1357  1359     1 
 1357  1366     1 
 1357  1370     1 
 1358  1362     1 
 1358  1363     1 
 1358  1369     1 
 1358  1370     1 
 1359  1364     1 
 1359  1367     1 
 1359  1368     1 
 1360  1362     1 
 1360  1363     1 
 1360  1366     1 
 1361  1365     1 
 1361  1366     1 
 1361  1369     1 
 1362  1364     1 
 1362  1368     1 
 1363  1367     1 
 1364  1366     1 
 1364  1369     1 
 1365  1368     1 
 1367  1369     1 
 1370  1375     1 
 1370  1376     1 
 1370  1392     1 
 1371  1373     1 
 1371  1374     1 
 1372  1377     1 
 1372  1378     1 
 1372  1379     1 
 1372  1393     1 
 1372  1394     1 
 1373  1375     1 
 1373  1376     1 
 1373  1392     1 
 1374  1380     1 
 1374  1381     1 
 1374  1382     1 
 1374  1395     1 
 1374  1396     1 
 1375  1377     1 
 1375  1378     1 
 1375  1379     1 
 1375  1393     1 
 1375  1394     1 
 1376  1383     1 
 1376  1384     1 
 1376  1385     1 
 1376  1393     1 
 1376  1394     1 
 1377  1380     1 
 1377  1381     1 
 1377  1382     1 
 1377  1392     1 
 1378  1380     1 
 1378  1381     1 
 1378  1382     1 
 1378  1392     1 
 1379  1386     1 
 1379  1387     1 
 1379  1388     1 
 1379  1392     1 
 1380  1383     1 
 1380  1384     1 
 1380  1385     1 
 1381  1383     1 
 1381  1384     1 
 1381  1385     1 
 1382  1389     1 
 1382  1390     1 
 1382  1391     1 
 1383  1386     1 
 1383  1387     1 
 1383  1388     1 
 1384  1386     1 
 1384  1387     1 
 1384  1388     1 
 1386  1389     1 
 1386  1390     1 
 1386  1391     1 
 1387  1389     1 
 1387  1390     1 
 1387  1391     1 
 1392  1397     1 
 1392  1398     1 
 1392  1409     1 
 1393  1395     1 
 1393  1396     1 
 1394  1399     1 
 1394  1400     1 
 1394  1401     1 
 1394  1410     1 
 1394  1411     1 
 1395  1397     1 
 1395  1398     1 
 1395  1409     1 
 1396  1402     1 
 1396  1403     1 
 1396  1404     1 
 1396  1412     1 
 1396  1413     1 
 1397  1399     1 
 1397  1400     1 
 1397  1401     1 
 1397  1410     1 
 1397  1411     1 
 1398  1405     1 
 1398  1410     1 
 1398  1411     1 
 1399  1402     1 
 1399  1403     1 
 1399  1404     1 
 1399  1409     1 
 1400  1402     1 
 1400  1403     1 
 1400  1404     1 
 1400  1409     1 
 1401  1406     1 
 1401  1407     1 
 1401  1408     1 
 1401  1409     1 
 1402  1405     1 
 1403  1405     1 
 1409  1414     1 
 1409  1415     1 
 1409  1429     1 
 1410  1412     1 
 1410  1413     1 
 1411  1416     1 
 1411  1417     1 
 1411  1418     1 
 1411  1430     1 
 1411  1431     1 
 1412  1414     1 
 1412  1415     1 
 1412  1429     1 
 1413  1419     1 
 1413  1425     1 
 1413  1432     1 
 1413  1433     1 
 1414  1416     1 
 1414  1417     1 
 1414  1418     1 
 1414  1430     1 
 1414  1431     1 
 1415  1420     1 
 1415  1421     1 
 1415  1426     1 
 1415  1427     1 
 1415  1430     1 
 1415  1431     1 
 1416  1419     1 
 1416  1425     1 
 1416  1429     1 
 1417  1419     1 
 1417  1425     1 
 1417  1429     1 
 1418  1422     1 
 1418  1423     1 
 1418  1428     1 
 1418  1429     1 
 1419  1424     1 
 1419  1426     1 
 1419  1427     1 
 1420  1422     1 
 1420  1423     1 
 1420  1425     1 
 1421  1425     1 
 1421  1428     1 
 1422  1424     1 
 1422  1427     1 
 1423  1426     1 
 1424  1425     1 
 1424  1428     1 
 1426  1428     1 
 1429  1434     1 
 1429  1435     1 
 1429  1439     1 
 1430  1432     1 
 1430  1433     1 
 1431  1436     1 
 1431  1437     1 
 1431  1438     1 
 1431  1440     1 
 1431  1441     1 
 1432  1434     1 
 1432  1435     1 
 1432  1439     1 
 1433  1442     1 
 1433  1443     1 
 1434  1436     1 
 1434  1437     1 
 1434  1438     1 
 1434  1440     1 
 1434  1441     1 
 1435  1440     1 
 1435  1441     1 
 1436  1439     1 
 1437  1439     1 
 1438  1439     1 
 1439  1444     1 
 1439  1445     1 
 1439  1450     1 
 1440  1442     1 
 1440  1443     1 
 1441  1446     1 
 1441  1447     1 
 1441  1448     1 
 1441  1451     1 
 1441  1452     1 
 1442  1444     1 
 1442  1445     1 
 1442  1450     1 
 1443  1449     1 
 1443  1453     1 
 1443  1454     1 
 1444  1446     1 
 1444  1447     1 
 1444  1448     1 
 1444  1451     1 
 1444  1452     1 
 1445  1451     1 
 1445  1452     1 
 1446  1449     1 
 1446  1450     1 
 1447  1449     1 
 1447  1450     1 
 1448  1450     1 
 1450  1455     1 
 1450  1456     1 
 1450  1474     1 
 1451  1453     1 
 1451  1454     1 
 1452  1457     1 
 1452  1458     1 
 1452  1459     1 
 1452  1475     1 
 1452  1476     1 
 1453  1455     1 
 1453  1456     1 
 1453  1474     1 
 1454  1460     1 
 1454  1461     1 
 1454  1462     1 
 1454  1477     1 
 1454  1478     1 
 1455  1457     1 
 1455  1458     1 
 1455  1459     1 
 1455  1475     1 
 1455  1476     1 
 1456  1463     1 
 1456  1464     1 
 1456  1465     1 
 1456  1475     1 
 1456  1476     1 
 1457  1460     1 
 1457  1461     1 
 1457  1462     1 
 1457  1474     1 
 1458  1460     1 
 1458  1461     1 
 1458  1462     1 
 1458  1474     1 
 1459  1466     1 
 1459  1467     1 
 1459  1474     1 
 1460  1463     1 
 1460  1464     1 
 1460  1465     1 
 1461  1463     1 
 1461  1464     1 
 1461  1465     1 
 1462  1468     1 
 1462  1471     1 
 1463  1466     1 
 1463  1467     1 
 1464  1466     1 
 1464  1467     1 
 1465  1469     1 
 1465  1470     1 
 1465  1472     1 
 1465  1473     1 
 1466  1468     1 
 1466  1471     1 
 1468  1472     1 
 1468  1473     1 
 1469  1471     1 
 1470  1471     1 
 1474  1479     1 
 1474  1480     1 
 1474  1498     1 
 1475  1477     1 
 1475  1478     1 
 1476  1481     1 
 1476  1482     1 
 1476  1483     1 
 1476  1499     1 
 1476  1500     1 
 1477  1479     1 
 1477  1480     1 
 1477  1498     1 
 1478  1484     1 
 1478  1485     1 
 1478  1486     1 
 1478  1501     1 
 1478  1502     1 
 1479  1481     1 
 1479  1482     1 
 1479  1483     1 
 1479  1499     1 
 1479  1500     1 
 1480  1487     1 
 1480  1488     1 
 1480  1489     1 
 1480  1499     1 
 1480  1500     1 
 1481  1484     1 
 1481  1485     1 
 1481  1486     1 
 1481  1498     1 
 1482  1484     1 
 1482  1485     1 
 1482  1486     1 
 1482  1498     1 
 1483  1490     1 
 1483  1491     1 
 1483  1498     1 
 1484  1487     1 
 1484  1488     1 
 1484  1489     1 
 1485  1487     1 
 1485  1488     1 
 1485  1489     1 
 1486  1492     1 
 1486  1495     1 
 1487  1490     1 
 1487  1491     1 
 1488  1490     1 
 1488  1491     1 
 1489  1493     1 
 1489  1494     1 
 1489  1496     1 
 1489  1497     1 
 1490  1492     1 
 1490  1495     1 
 1492  1496     1 
 1492  1497     1 
 1493  1495     1 
 1494  1495     1 
 1498  1503     1 
 1498  1504     1 
 1498  1520     1 
 1499  1501     1 
 1499  1502     1 
 1500  1505     1 
 1500  1506     1 
 1500  1507     1 
 1500  1521     1 
 1500  1522     1 
 1501  1503     1 
 1501  1504     1 
 1501  1520     1 
 1502  1508     1 
 1502  1509     1 
 1502  1510     1 
 1502  1523     1 
 1502  1524     1 
 1503  1505     1 
 1503  1506     1 
 1503  1507     1 
 1503  1521     1 
 1503  1522     1 
 1504  1511     1 
 1504  1512     1 
 1504  1513     1 
 1504  1521     1 
 1504  1522     1 
 1505  1508     1 
 1505  1509     1 
 1505  1510     1 
 1505  1520     1 
 1506  1508     1 
 1506  1509     1 
 1506  1510     1 
 1506  1520     1 
 1507  1514     1 
 1507  1515     1 
 1507  1516     1 
 1507  1520     1 
 1508  1511     1 
 1508  1512     1 
 1508  1513     1 
 1509  1511     1 
 1509  1512     1 
 1509  1513     1 
 1510  1517     1 
 1510  1518     1 
 1510  1519     1 
 1511  1514     1 
 1511  1515     1 
 1511  1516     1 
 1512  1514     1 
 1512  1515     1 
 1512  1516     1 
 1514  1517     1 
 1514  1518     1 
 1514  1519     1 
 1515  1517     1 
 1515  1518     1 
 1515  1519     1 
 1520  1525     1 
 1520  1526     1 
 1520  1537     1 
 1521  1523     1 
 1521  1524     1 
 1522  1527     1 
 1522  1528     1 
 1522  1529     1 
 1522  1538     1 
 1522  1539     1 
 1523  1525     1 
 1523  1526     1 
 1523  1537     1 
 1524  1530     1 
 1524  1531     1 
 1524  1532     1 
 1524  1540     1 
 1524  1541     1 
 1525  1527     1 
 1525  1528     1 
 1525  1529     1 
 1525  1538     1 
 1525  1539     1 
 1526  1533     1 
 1526  1534     1 
 1526  1538     1 
 1526  1539     1 
 1527  1530     1 
 1527  1531     1 
 1527  1532     1 
 1527  1537     1 
 1528  1530     1 
 1528  1531     1 
 1528  1532     1 
 1528  1537     1 
 1529  1535     1 
 1529  1536     1 
 1529  1537     1 
 1530  1533     1 
 1530  1534     1 
 1531  1533     1 
 1531  1534     1 
 1533  1535     1 
 1533  1536     1 
 1537  1542     1 
 1537  1543     1 
 1537  1561     1 
 1538  1540     1 
 1538  1541     1 
 1539  1544     1 
 1539  1545     1 
 1539  1546     1 
 1539  1562     1 
 1539  1563     1 
 1540  1542     1 
 1540  1543     1 
 1540  1561     1 
 1541  1547     1 
 1541  1548     1 
 1541  1549     1 
 1541  1564     1 
 1541  1565     1 
 1542  1544     1 
 1542  1545     1 
 1542  1546     1 
 1542  1562     1 
 1542  1563     1 
 1543  1550     1 
 1543  1551     1 
 1543  1552     1 
 1543  1562     1 
 1543  1563     1 
 1544  1547     1 
 1544  1548     1 
 1544  1549     1 
 1544  1561     1 
 1545  1547     1 
 1545  1548     1 
 1545  1549     1 
 1545  1561     1 
 1546  1553     1 
 1546  1554     1 
 1546  1561     1 
 1547  1550     1 
 1547  1551     1 
 1547  1552     1 
 1548  1550     1 
 1548  1551     1 
 1548  1552     1 
 1549  1555     1 
 1549  1558     1 
 1550  1553     1 
 1550  1554     1 
 1551  1553     1 
 1551  1554     1 
 1552  1556     1 
 1552  1557     1 
 1552  1559     1 
 1552  1560     1 
 1553  1555     1 
 1553  1558     1 
 1555  1559     1 
 1555  1560     1 
 1556  1558     1 
 1557  1558     1 
 1561  1566     1 
 1561  1567     1 
 1561  1582     1 
 1562  1564     1 
 1562  1565     1 
 1563  1568     1 
 1563  1569     1 
 1563  1570     1 
 1563  1583     1 
 1563  1584     1 
 1564  1566     1 
 1564  1567     1 
 1564  1582     1 
 1565  1571     1 
 1565  1578     1 
 1565  1585     1 
 1565  1586     1 
 1566  1568     1 
 1566  1569     1 
 1566  1570     1 
 1566  1583     1 
 1566  1584     1 
 1567  1572     1 
 1567  1573     1 
 1567  1579     1 
 1567  1580     1 
 1567  1583     1 
 1567  1584     1 
 1568  1571     1 
 1568  1578     1 
 1568  1582     1 
 1569  1571     1 
 1569  1578     1 
 1569  1582     1 
 1570  1574     1 
 1570  1575     1 
 1570  1581     1 
 1570  1582     1 
 1571  1576     1 
 1571  1579     1 
 1571  1580     1 
 1572  1574     1 
 1572  1575     1 
 1572  1578     1 
 1573  1577     1 
 1573  1578     1 
 1573  1581     1 
 1574  1576     1 
 1574  1580     1 
 1575  1579     1 
 1576  1578     1 
 1576  1581     1 
 1577  1580     1 
 1579  1581     1 
 1582  1587     1 
 1582  1588     1 
 1582  1606     1 
 1583  1585     1 
 1583  1586     1 
 1584  1589     1 
 1584  1590     1 
 1584  1591     1 
 1584  1607     1 
 1584  1608     1 
 1585  1587     1 
 1585  1588     1 
 1585  1606     1 
 1586  1592     1 
 1586  1597     1 
 1586  1609     1 
 1586  1612     1 
 1587  1589     1 
 1587  1590     1 
 1587  1591     1 
 1587  1607     1 
 1587  1608     1 
 1588  1593     1 
 1588  1594     1 
 1588  1596     1 
 1588  1598     1 
 1588  1607     1 
 1588  1608     1 
 1589  1592     1 
 1589  1597     1 
 1589  1606     1 
 1590  1592     1 
 1590  1597     1 
 1590  1606     1 
 1591  1595     1 
 1591  1599     1 
 1591  1600     1 
 1591  1602     1 
 1591  1606     1 
 1592  1598     1 
 1592  1602     1 
 1593  1595     1 
 1593  1596     1 
 1593  1597     1 
 1594  1598     1 
 1594  1603     1 
 1594  1604     1 
 1595  1597     1 
 1595  1602     1 
 1596  1599     1 
 1596  1600     1 
 1596  1605     1 
 1597  1601     1 
 1597  1603     1 
 1597  1604     1 
 1598  1602     1 
 1598  1605     1 
 1599  1601     1 
 1599  1604     1 
 1600  1603     1 
 1601  1602     1 
 1601  1605     1 
 1603  1605     1 
 1606  1610     1 
 1606  1611     1 
 1606  1613     1 
 1606  1614     1 
 1606  1617     1 
 1606  1620     1 
 1607  1609     1 
 1607  1612     1 
 1608  1615     1 
 1608  1616     1 
 1608  1618     1 
 1608  1619     1 
 1608  1621     1 
 1608  1622     1 
 1609  1613     1 
 1609  1615     1 
 1609  1616     1 
 1609  1620     1 
 1610  1612     1 
 1610  1614     1 
 1610  1618     1 
 1610  1619     1 
 1611  1612     1 
 1611  1614     1 
 1611  1618     1 
 1611  1619     1 
 1612  1618     1 
 1612  1619     1 
 1612  1623     1 
 1612  1624     1 
 1613  1615     1 
 1613  1616     1 
 1613  1617     1 
 1613  1621     1 
 1613  1622     1 
 1614  1621     1 
 1614  1622     1 
 1615  1618     1 
 1615  1619     1 
 1615  1620     1 
 1616  1618     1 
 1616  1619     1 
 1616  1620     1 
 1617  1620     1 
 1620  1625     1 
 1620  1626     1 
 1620  1640     1 
 1621  1623     1 
 1621  1624     1 
 1622  1627     1 
 1622  1628     1 
 1622  1629     1 
 1622  1641     1 
 1622  1642     1 
 1623  1625     1 
 1623  1626     1 
 1623  1640     1 
 1624  1630     1 
 1624  1636     1 
 1624  1643     1 
 1624  1644     1 
 1625  1627     1 
 1625  1628     1 
 1625  1629     1 
 1625  1641     1 
 1625  1642     1 
 1626  1631     1 
 1626  1632     1 
 1626  1637     1 
 1626  1638     1 
 1626  1641     1 
 1626  1642     1 
 1627  1630     1 
 1627  1636     1 
 1627  1640     1 
 1628  1630     1 
 1628  1636     1 
 1628  1640     1 
 1629  1633     1 
 1629  1634     1 
 1629  1639     1 
 1629  1640     1 
 1630  1635     1 
 1630  1637     1 
 1630  1638     1 
 1631  1633     1 
 1631  1634     1 
 1631  1636     1 
 1632  1636     1 
 1632  1639     1 
 1633  1635     1 
 1633  1638     1 
 1634  1637     1 
 1635  1636     1 
 1635  1639     1 
 1637  1639     1 
 1640  1645     1 
 1640  1646     1 
 1640  1651     1 
 1641  1643     1 
 1641  1644     1 
 1642  1647     1 
 1642  1648     1 
 1642  1649     1 
 1642  1652     1 
 1642  1653     1 
 1643  1645     1 
 1643  1646     1 
 1643  1651     1 
 1644  1650     1 
 1644  1654     1 
 1644  1655     1 
 1645  1647     1 
 1645  1648     1 
 1645  1649     1 
 1645  1652     1 
 1645  1653     1 
 1646  1652     1 
 1646  1653     1 
 1647  1650     1 
 1647  1651     1 
 1648  1650     1 
 1648  1651     1 
 1649  1651     1 
 1651  1656     1 
 1651  1657     1 
 1651  1668     1 
 1652  1654     1 
 1652  1655     1 
 1653  1658     1 
 1653  1659     1 
 1653  1660     1 
 1653  1669     1 
 1653  1670     1 
 1654  1656     1 
 1654  1657     1 
 1654  1668     1 
 1655  1661     1 
 1655  1662     1 
 1655  1663     1 
 1655  1671     1 
 1655  1672     1 
 1656  1658     1 
 1656  1659     1 
 1656  1660     1 
 1656  1669     1 
 1656  1670     1 
 1657  1664     1 
 1657  1669     1 
 1657  1670     1 
 1658  1661     1 
 1658  1662     1 
 1658  1663     1 
 1658  1668     1 
 1659  1661     1 
 1659  1662     1 
 1659  1663     1 
 1659  1668     1 
 1660  1665     1 
 1660  1666     1 
 1660  1667     1 
 1660  1668     1 
 1661  1664     1 
 1662  1664     1 
 1668  1673     1 
 1668  1674     1 
 1668  1680     1 
 1669  1671     1 
 1669  1672     1 
 1670  1675     1 
 1670  1676     1 
 1670  1677     1 
 1670  1681     1 
 1670  1682     1 
 1671  1673     1 
 1671  1674     1 
 1671  1680     1 
 1672  1678     1 
 1672  1679     1 
 1672  1683     1 
 1672  1684     1 
 1673  1675     1 
 1673  1676     1 
 1673  1677     1 
 1673  1681     1 
 1673  1682     1 
 1674  1681     1 
 1674  1682     1 
 1675  1678     1 
 1675  1679     1 
 1675  1680     1 
 1676  1678     1 
 1676  1679     1 
 1676  1680     1 
 1677  1680     1 
 1680  1685     1 
 1680  1686     1 
 1680  1690     1 
 1681  1683     1 
 1681  1684     1 
 1682  1687     1 
 1682  1688     1 
 1682  1689     1 
 1682  1691     1 
 1682  1692     1 
 1683  1685     1 
 1683  1686     1 
 1683  1690     1 
 1684  1693     1 
 1684  1694     1 
 1684  1817     1 
 1685  1687     1 
 1685  1688     1 
 1685  1689     1 
 1685  1691     1 
 1685  1692     1 
 1686  1691     1 
 1686  1692     1 
 1686  1814     1 
 1687  1690     1 
 1687  1817     1 
 1688  1690     1 
 1688  1817     1 
 1689  1690     1 
 1689  1812     1 
 1689  1815     1 
 1689  1816     1 
 1690  1695     1 
 1690  1696     1 
 1690  1704     1 
 1691  1693     1 
 1691  1694     1 
 1692  1697     1 
 1692  1698     1 
 1692  1700     1 
 1692  1705     1 
 1692  1706     1 
 1693  1695     1 
 1693  1696     1 
 1693  1704     1 
 1694  1699     1 
 1694  1701     1 
 1694  1702     1 
 1694  1703     1 
 1694  1707     1 
 1694  1708     1 
 1695  1697     1 
 1695  1698     1 
 1695  1700     1 
 1695  1705     1 
 1695  1706     1 
 1696  1705     1 
 1696  1706     1 
 1697  1699     1 
 1697  1701     1 
 1697  1702     1 
 1697  1703     1 
 1697  1704     1 
 1698  1701     1 
 1698  1702     1 
 1698  1703     1 
 1698  1704     1 
 1699  1700     1 
 1700  1704     1 
 1704  1709     1 
 1704  1710     1 
 1704  1711     1 
 1705  1707     1 
 1705  1708     1 
 1706  1712     1 
 1706  1713     1 
 1707  1709     1 
 1707  1710     1 
 1707  1711     1 
 1708  1714     1 
 1708  1715     1 
 1709  1712     1 
 1709  1713     1 
 1710  1712     1 
 1710  1713     1 
 1711  1716     1 
 1711  1717     1 
 1711  1725     1 
 1712  1714     1 
 1712  1715     1 
 1713  1718     1 
 1713  1719     1 
 1713  1721     1 
 1713  1726     1 
 1713  1727     1 
 1714  1716     1 
 1714  1717     1 
 1714  1725     1 
 1715  1720     1 
 1715  1722     1 
 1715  1723     1 
 1715  1724     1 
 1715  1728     1 
 1715  1729     1 
 1716  1718     1 
 1716  1719     1 
 1716  1721     1 
 1716  1726     1 
 1716  1727     1 
 1717  1726     1 
 1717  1727     1 
 1718  1720     1 
 1718  1722     1 
 1718  1723     1 
 1718  1724     1 
 1718  1725     1 
 1719  1722     1 
 1719  1723     1 
 1719  1724     1 
 1719  1725     1 
 1720  1721     1 
 1721  1725     1 
 1725  1730     1 
 1725  1731     1 
 1725  1740     1 
 1726  1728     1 
 1726  1729     1 
 1727  1732     1 
 1727  1733     1 
 1727  1734     1 
 1727  1741     1 
 1727  1742     1 
 1728  1730     1 
 1728  1731     1 
 1728  1740     1 
 1729  1735     1 
 1729  1736     1 
 1729  1737     1 
 1729  1743     1 
 1729  1744     1 
 1730  1732     1 
 1730  1733     1 
 1730  1734     1 
 1730  1741     1 
 1730  1742     1 
 1731  1738     1 
 1731  1739     1 
 1731  1741     1 
 1731  1742     1 
 1732  1735     1 
 1732  1736     1 
 1732  1737     1 
 1732  1740     1 
 1733  1735     1 
 1733  1736     1 
 1733  1737     1 
 1733  1740     1 
 1734  1740     1 
 1735  1738     1 
 1735  1739     1 
 1736  1738     1 
 1736  1739     1 
 1740  1745     1 
 1740  1746     1 
 1740  1750     1 
 1741  1743     1 
 1741  1744     1 
 1742  1747     1 
 1742  1748     1 
 1742  1749     1 
 1742  1751     1 
 1742  1752     1 
 1743  1745     1 
 1743  1746     1 
 1743  1750     1 
 1744  1753     1 
 1744  1754     1 
 1745  1747     1 
 1745  1748     1 
 1745  1749     1 
 1745  1751     1 
 1745  1752     1 
 1746  1751     1 
 1746  1752     1 
 1747  1750     1 
 1748  1750     1 
 1749  1750     1 
 1750  1755     1 
 1750  1756     1 
 1750  1767     1 
 1751  1753     1 
 1751  1754     1 
 1752  1757     1 
 1752  1758     1 
 1752  1760     1 
 1752  1768     1 
 1752  1769     1 
 1753  1755     1 
 1753  1756     1 
 1753  1767     1 
 1754  1759     1 
 1754  1765     1 
 1754  1770     1 
 1754  1771     1 
 1755  1757     1 
 1755  1758     1 
 1755  1760     1 
 1755  1768     1 
 1755  1769     1 
 1756  1761     1 
 1756  1763     1 
 1756  1766     1 
 1756  1768     1 
 1756  1769     1 
 1757  1759     1 
 1757  1765     1 
 1757  1767     1 
 1758  1759     1 
 1758  1765     1 
 1758  1767     1 
 1759  1764     1 
 1759  1766     1 
 1760  1762     1 
 1760  1764     1 
 1760  1767     1 
 1761  1766     1 
 1762  1764     1 
 1762  1765     1 
 1764  1766     1 
 1767  1772     1 
 1767  1773     1 
 1767  1786     1 
 1768  1770     1 
 1768  1771     1 
 1769  1774     1 
 1769  1775     1 
 1769  1779     1 
 1769  1787     1 
 1769  1788     1 
 1770  1772     1 
 1770  1773     1 
 1770  1786     1 
 1771  1776     1 
 1771  1777     1 
 1771  1778     1 
 1771  1780     1 
 1771  1781     1 
 1771  1782     1 
 1771  1789     1 
 1771  1790     1 
 1772  1774     1 
 1772  1775     1 
 1772  1779     1 
 1772  1787     1 
 1772  1788     1 
 1773  1783     1 
 1773  1784     1 
 1773  1785     1 
 1773  1787     1 
 1773  1788     1 
 1774  1776     1 
 1774  1777     1 
 1774  1778     1 
 1774  1780     1 
 1774  1781     1 
 1774  1782     1 
 1774  1786     1 
 1775  1780     1 
 1775  1781     1 
 1775  1782     1 
 1775  1786     1 
 1776  1779     1 
 1777  1779     1 
 1778  1779     1 
 1779  1786     1 
 1780  1783     1 
 1780  1784     1 
 1780  1785     1 
 1781  1783     1 
 1781  1784     1 
 1781  1785     1 
 1786  1791     1 
 1786  1792     1 
 1786  1797     1 
 1787  1789     1 
 1787  1790     1 
 1788  1793     1 
 1788  1794     1 
 1788  1795     1 
 1788  1798     1 
 1788  1799     1 
 1789  1791     1 
 1789  1792     1 
 1789  1797     1 
 1790  1796     1 
 1790  1800     1 
 1790  1801     1 
 1791  1793     1 
 1791  1794     1 
 1791  1795     1 
 1791  1798     1 
 1791  1799     1 
 1792  1798     1 
 1792  1799     1 
 1793  1796     1 
 1793  1797     1 
 1794  1796     1 
 1794  1797     1 
 1795  1797     1 
 1797  1802     1 
 1797  1803     1 
 1797  1808     1 
 1798  1800     1 
 1798  1801     1 
 1799  1804     1 
 1799  1805     1 
 1799  1806     1 
 1799  1809     1 
 1799  1810     1 
 1800  1802     1 
 1800  1803     1 
 1800  1808     1 
 1801  1807     1 
 1801  1811     1 
 1801  1812     1 
 1802  1804     1 
 1802  1805     1 
 1802  1806     1 
 1802  1809     1 
 1802  1810     1 
 1803  1809     1 
 1803  1810     1 
 1804  1807     1 
 1804  1808     1 
 1805  1807     1 
 1805  1808     1 
 1806  1808     1 
 1808  1813     1 
 1808  1814     1 
 1808  1818     1 
 1809  1811     1 
 1809  1812     1 
 1810  1815     1 
 1810  1816     1 
 1810  1817     1 
 1810  1819     1 
 1810  1820     1 
 1811  1813     1 
 1811  1814     1 
 1811  1818     1 
 1812  1821     1 
 1812  1822     1 
 1813  1815     1 
 1813  1816     1 
 1813  1817     1 
 1813  1819     1 
 1813  1820     1 
 1814  1819     1 
 1814  1820     1 
 1815  1818     1 
 1816  1818     1 
 1817  1818     1 
 1818  1823     1 
 1818  1824     1 
 1818  1840     1 
 1819  1821     1 
 1819  1822     1 
 1820  1825     1 
 1820  1826     1 
 1820  1827     1 
 1820  1841     1 
 1820  1842     1 
 1821  1823     1 
 1821  1824     1 
 1821  1840     1 
 1822  1828     1 
 1822  1829     1 
 1822  1830     1 
 1822  1843     1 
 1822  1844     1 
 1823  1825     1 
 1823  1826     1 
 1823  1827     1 
 1823  1841     1 
 1823  1842     1 
 1824  1831     1 
 1824  1832     1 
 1824  1833     1 
 1824  1841     1 
 1824  1842     1 
 1825  1828     1 
 1825  1829     1 
 1825  1830     1 
 1825  1840     1 
 1826  1828     1 
 1826  1829     1 
 1826  1830     1 
 1826  1840     1 
 1827  1834     1 
 1827  1835     1 
 1827  1836     1 
 1827  1840     1 
 1828  1831     1 
 1828  1832     1 
 1828  1833     1 
 1829  1831     1 
 1829  1832     1 
 1829  1833     1 
 1830  1837     1 
 1830  1838     1 
 1830  1839     1 
 1831  1834     1 
 1831  1835     1 
 1831  1836     1 
 1832  1834     1 
 1832  1835     1 
 1832  1836     1 
 1834  1837     1 
 1834  1838     1 
 1834  1839     1 
 1835  1837     1 
 1835  1838     1 
 1835  1839     1 
 1840  1845     1 
 1840  1846     1 
 1840  1859     1 
 1841  1843     1 
 1841  1844     1 
 1842  1847     1 
 1842  1848     1 
 1842  1849     1 
 1842  1860     1 
 1842  1861     1 
 1843  1845     1 
 1843  1846     1 
 1843  1859     1 
 1844  1850     1 
 1844  1851     1 
 1844  1855     1 
 1844  1862     1 
 1844  1863     1 
 1845  1847     1 
 1845  1848     1 
 1845  1849     1 
 1845  1860     1 
 1845  1861     1 
 1846  1852     1 
 1846  1853     1 
 1846  1854     1 
 1846  1856     1 
 1846  1857     1 
 1846  1858     1 
 1846  1860     1 
 1846  1861     1 
 1847  1850     1 
 1847  1851     1 
 1847  1855     1 
 1847  1859     1 
 1848  1850     1 
 1848  1851     1 
 1848  1855     1 
 1848  1859     1 
 1849  1859     1 
 1850  1852     1 
 1850  1853     1 
 1850  1854     1 
 1850  1856     1 
 1850  1857     1 
 1850  1858     1 
 1851  1856     1 
 1851  1857     1 
 1851  1858     1 
 1852  1855     1 
 1853  1855     1 
 1854  1855     1 
 1859  1864     1 
 1859  1865     1 
 1859  1866     1 
 1860  1862     1 
 1860  1863     1 
 1861  1867     1 
 1861  1868     1 
 1862  1864     1 
 1862  1865     1 
 1862  1866     1 
 1863  1869     1 
 1863  1872     1 
 1864  1867     1 
 1864  1868     1 
 1865  1867     1 
 1865  1868     1 
 1866  1870     1 
 1866  1871     1 
 1866  1873     1 
 1866  1874     1 
 1866  1877     1 
 1866  1880     1 
 1867  1869     1 
 1867  1872     1 
 1868  1875     1 
 1868  1876     1 
 1868  1878     1 
 1868  1879     1 
 1868  1881     1 
 1868  1882     1 
 1869  1873     1 
 1869  1875     1 
 1869  1876     1 
 1869  1880     1 
 1870  1872     1 
 1870  1874     1 
 1870  1878     1 
 1870  1879     1 
 1871  1872     1 
 1871  1874     1 
 1871  1878     1 
 1871  1879     1 
 1872  1878     1 
 1872  1879     1 
 1872  1883     1 
 1872  1884     1 
 1873  1875     1 
 1873  1876     1 
 1873  1877     1 
 1873  1881     1 
 1873  1882     1 
 1874  1881     1 
 1874  1882     1 
 1875  1878     1 
 1875  1879     1 
 1875  1880     1 
 1876  1878     1 
 1876  1879     1 
 1876  1880     1 
 1877  1880     1 
 1880  1885     1 
 1880  1886     1 
 1880  1897     1 
 1881  1883     1 
 1881  1884     1 
 1882  1887     1 
 1882  1888     1 
 1882  1889     1 
 1882  1898     1 
 1882  1899     1 
 1883  1885     1 
 1883  1886     1 
 1883  1897     1 
 1884  1890     1 
 1884  1891     1 
 1884  1892     1 
 1884  1900     1 
 1884  1901     1 
 1885  1887     1 
 1885  1888     1 
 1885  1889     1 
 1885  1898     1 
 1885  1899     1 
 1886  1893     1 
 1886  1894     1 
 1886  1898     1 
 1886  1899     1 
 1887  1890     1 
 1887  1891     1 
 1887  1892     1 
 1887  1897     1 
 1888  1890     1 
 1888  1891     1 
 1888  1892     1 
 1888  1897     1 
 1889  1895     1 
 1889  1896     1 
 1889  1897     1 
 1890  1893     1 
 1890  1894     1 
 1891  1893     1 
 1891  1894     1 
 1893  1895     1 
 1893  1896     1 
 1897  1902     1 
 1897  1903     1 
 1897  1913     1 
 1898  1900     1 
 1898  1901     1 
 1899  1904     1 
 1899  1905     1 
 1899  1909     1 
 1899  1914     1 
 1899  1915     1 
 1900  1902     1 
 1900  1903     1 
 1900  1913     1 
 1901  1906     1 
 1901  1907     1 
 1901  1908     1 
 1901  1910     1 
 1901  1911     1 
 1901  1912     1 
 1901  1916     1 
 1901  1917     1 
 1902  1904     1 
 1902  1905     1 
 1902  1909     1 
 1902  1914     1 
 1902  1915     1 
 1903  1914     1 
 1903  1915     1 
 1904  1906     1 
 1904  1907     1 
 1904  1908     1 
 1904  1910     1 
 1904  1911     1 
 1904  1912     1 
 1904  1913     1 
 1905  1910     1 
 1905  1911     1 
 1905  1912     1 
 1905  1913     1 
 1906  1909     1 
 1907  1909     1 
 1908  1909     1 
 1909  1913     1 
 1913  1918     1 
 1913  1919     1 
 1913  1924     1 
 1914  1916     1 
 1914  1917     1 
 1915  1920     1 
 1915  1921     1 
 1915  1922     1 
 1915  1925     1 
 1915  1926     1 
 1916  1918     1 
 1916  1919     1 
 1916  1924     1 
 1917  1923     1 
 1917  1927     1 
 1917  1928     1 
 1918  1920     1 
 1918  1921     1 
 1918  1922     1 
 1918  1925     1 
 1918  1926     1 
 1919  1925     1 
 1919  1926     1 
 1920  1923     1 
 1920  1924     1 
 1921  1923     1 
 1921  1924     1 
 1922  1924     1 
 1924  1929     1 
 1924  1930     1 
 1924  1943     1 
 1925  1927     1 
 1925  1928     1 
 1926  1931     1 
 1926  1932     1 
 1926  1933     1 
 1926  1944     1 
 1926  1945     1 
 1927  1929     1 
 1927  1930     1 
 1927  1943     1 
 1928  1934     1 
 1928  1935     1 
 1928  1939     1 
 1928  1946     1 
 1928  1947     1 
 1929  1931     1 
 1929  1932     1 
 1929  1933     1 
 1929  1944     1 
 1929  1945     1 
 1930  1936     1 
 1930  1937     1 
 1930  1938     1 
 1930  1940     1 
 1930  1941     1 
 1930  1942     1 
 1930  1944     1 
 1930  1945     1 
 1931  1934     1 
 1931  1935     1 
 1931  1939     1 
 1931  1943     1 
 1932  1934     1 
 1932  1935     1 
 1932  1939     1 
 1932  1943     1 
 1933  1943     1 
 1934  1936     1 
 1934  1937     1 
 1934  1938     1 
 1934  1940     1 
 1934  1941     1 
 1934  1942     1 
 1935  1940     1 
 1935  1941     1 
 1935  1942     1 
 1936  1939     1 
 1937  1939     1 
 1938  1939     1 
 1943  1948     1 
 1943  1949     1 
 1943  1955     1 
 1944  1946     1 
 1944  1947     1 
 1945  1950     1 
 1945  1951     1 
 1945  1952     1 
 1945  1956     1 
 1945  1957     1 
 1946  1948     1 
 1946  1949     1 
 1946  1955     1 
 1947  1953     1 
 1947  1954     1 
 1947  1958     1 
 1947  1961     1 
 1948  1950     1 
 1948  1951     1 
 1948  1952     1 
 1948  1956     1 
 1948  1957     1 
 1949  1956     1 
 1949  1957     1 
 1950  1953     1 
 1950  1954     1 
 1950  1955     1 
 1951  1953     1 
 1951  1954     1 
 1951  1955     1 
 1952  1955     1 
 1955  1959     1 
 1955  1960     1 
 1955  1962     1 
 1955  1963     1 
 1955  1966     1 
 1955  1969     1 
 1956  1958     1 
 1956  1961     1 
 1957  1964     1 
 1957  1965     1 
 1957  1967     1 
 1957  1968     1 
 1957  1970     1 
 1957  1971     1 
 1958  1962     1 
 1958  1964     1 
 1958  1965     1 
 1958  1969     1 
 1959  1961     1 
 1959  1963     1 
 1959  1967     1 
 1959  1968     1 
 1960  1961     1 
 1960  1963     1 
 1960  1967     1 
 1960  1968     1 
 1961  1967     1 
 1961  1968     1 
 1961  1972     1 
 1961  1973     1 
 1962  1964     1 
 1962  1965     1 
 1962  1966     1 
 1962  1970     1 
 1962  1971     1 
 1963  1970     1 
 1963  1971     1 
 1964  1967     1 
 1964  1968     1 
 1964  1969     1 
 1965  1967     1 
 1965  1968     1 
 1965  1969     1 
 1966  1969     1 
 1969  1974     1 
 1969  1975     1 
 1969  1986     1 
 1970  1972     1 
 1970  1973     1 
 1971  1976     1 
 1971  1977     1 
 1971  1978     1 
 1971  1987     1 
 1971  1988     1 
 1972  1974     1 
 1972  1975     1 
 1972  1986     1 
 1973  1979     1 
 1973  1980     1 
 1973  1981     1 
 1973  1989     1 
 1973  1990     1 
 1974  1976     1 
 1974  1977     1 
 1974  1978     1 
 1974  1987     1 
 1974  1988     1 
 1975  1982     1 
 1975  1987     1 
 1975  1988     1 
 1976  1979     1 
 1976  1980     1 
 1976  1981     1 
 1976  1986     1 
 1977  1979     1 
 1977  1980     1 
 1977  1981     1 
 1977  1986     1 
 1978  1983     1 
 1978  1984     1 
 1978  1985     1 
 1978  1986     1 
 1979  1982     1 
 1980  1982     1 
 1986  1991     1 
 1986  1992     1 
 1986  2008     1 
 1987  1989     1 
 1987  1990     1 
 1988  1993     1 
 1988  1994     1 
 1988  1995     1 
 1988  2009     1 
 1988  2010     1 
 1989  1991     1 
 1989  1992     1 
 1989  2008     1 
 1990  1996     1 
 1990  1997     1 
 1990  1998     1 
 1990  2011     1 
 1990  2012     1 
 1991  1993     1 
 1991  1994     1 
 1991  1995     1 
 1991  2009     1 
 1991  2010     1 
 1992  1999     1 
 1992  2000     1 
 1992  2001     1 
 1992  2009     1 
 1992  2010     1 
 1993  1996     1 
 1993  1997     1 
 1993  1998     1 
 1993  2008     1 
 1994  1996     1 
 1994  1997     1 
 1994  1998     1 
 1994  2008     1 
 1995  2002     1 
 1995  2003     1 
 1995  2004     1 
 1995  2008     1 
 1996  1999     1 
 1996  2000     1 
 1996  2001     1 
 1997  1999     1 
 1997  2000     1 
 1997  2001     1 
 1998  2005     1 
 1998  2006     1 
 1998  2007     1 
 1999  2002     1 
 1999  2003     1 
 1999  2004     1 
 2000  2002     1 
 2000  2003     1 
 2000  2004     1 
 2002  2005     1 
 2002  2006     1 
 2002  2007     1 
 2003  2005     1 
 2003  2006     1 
 2003  2007     1 
 2008  2013     1 
 2008  2014     1 
 2008  2022     1 
 2009  2011     1 
 2009  2012     1 
 2010  2015     1 
 2010  2016     1 
 2010  2017     1 
 2010  2023     1 
 2010  2024     1 
 2011  2013     1 
 2011  2014     1 
 2011  2022     1 
 2012  2018     1 
 2012  2019     1 
 2012  2025     1 
 2012  2026     1 
 2013  2015     1 
 2013  2016     1 
 2013  2017     1 
 2013  2023     1 
 2013  2024     1 
 2014  2020     1 
 2014  2021     1 
 2014  2023     1 
 2014  2024     1 
 2015  2018     1 
 2015  2019     1 
 2015  2022     1 
 2016  2018     1 
 2016  2019     1 
 2016  2022     1 
 2017  2022     1 
 2018  2020     1 
 2018  2021     1 
 2022  2027     1 
 2022  2028     1 
 2022  2038     1 
 2023  2025     1 
 2023  2026     1 
 2024  2029     1 
 2024  2030     1 
 2024  2034     1 
 2024  2039     1 
 2024  2040     1 
 2025  2027     1 
 2025  2028     1 
 2025  2038     1 
 2026  2031     1 
 2026  2032     1 
 2026  2033     1 
 2026  2035     1 
 2026  2036     1 
 2026  2037     1 
 2026  2041     1 
 2026  2042     1 
 2027  2029     1 
 2027  2030     1 
 2027  2034     1 
 2027  2039     1 
 2027  2040     1 
 2028  2039     1 
 2028  2040     1 
 2029  2031     1 
 2029  2032     1 
 2029  2033     1 
 2029  2035     1 
 2029  2036     1 
 2029  2037     1 
 2029  2038     1 
 2030  2035     1 
 2030  2036     1 
 2030  2037     1 
 2030  2038     1 
 2031  2034     1 
 2032  2034     1 
 2033  2034     1 
 2034  2038     1 
 2038  2043     1 
 2038  2044     1 
 2038  2052     1 
 2039  2041     1 
 2039  2042     1 
 2040  2045     1 
 2040  2046     1 
 2040  2048     1 
 2040  2053     1 
 2040  2054     1 
 2041  2043     1 
 2041  2044     1 
 2041  2052     1 
 2042  2047     1 
 2042  2049     1 
 2042  2050     1 
 2042  2051     1 
 2042  2055     1 
 2042  2056     1 
 2043  2045     1 
 2043  2046     1 
 2043  2048     1 
 2043  2053     1 
 2043  2054     1 
 2044  2053     1 
 2044  2054     1 
 2045  2047     1 
 2045  2049     1 
 2045  2050     1 
 2045  2051     1 
 2045  2052     1 
 2046  2049     1 
 2046  2050     1 
 2046  2051     1 
 2046  2052     1 
 2047  2048     1 
 2048  2052     1 
 2052  2057     1 
 2052  2058     1 
 2052  2065     1 
 2053  2055     1 
 2053  2056     1 
 2054  2060     1 
 2054  2061     1 
 2054  2062     1 
 2054  2066     1 
 2054  2067     1 
 2055  2057     1 
 2055  2058     1 
 2055  2065     1 
 2056  2064     1 
 2056  2068     1 
 2056  2069     1 
 2057  2060     1 
 2057  2061     1 
 2057  2062     1 
 2057  2066     1 
 2057  2067     1 
 2058  2066     1 
 2058  2067     1 
 2060  2064     1 
 2060  2065     1 
 2061  2064     1 
 2061  2065     1 
 2062  2065     1 
 2065  2070     1 
 2065  2071     1 
 2065  2080     1 
 2066  2068     1 
 2066  2069     1 
 2067  2072     1 
 2067  2073     1 
 2067  2074     1 
 2067  2081     1 
 2067  2082     1 
 2068  2070     1 
 2068  2071     1 
 2068  2080     1 
 2069  2075     1 
 2069  2076     1 
 2069  2077     1 
 2069  2083     1 
 2069  2084     1 
 2070  2072     1 
 2070  2073     1 
 2070  2074     1 
 2070  2081     1 
 2070  2082     1 
 2071  2078     1 
 2071  2079     1 
 2071  2081     1 
 2071  2082     1 
 2072  2075     1 
 2072  2076     1 
 2072  2077     1 
 2072  2080     1 
 2073  2075     1 
 2073  2076     1 
 2073  2077     1 
 2073  2080     1 
 2074  2080     1 
 2075  2078     1 
 2075  2079     1 
 2076  2078     1 
 2076  2079     1 
 2080  2085     1 
 2080  2086     1 
 2080  2094     1 
 2081  2083     1 
 2081  2084     1 
 2082  2087     1 
 2082  2088     1 
 2082  2089     1 
 2082  2095     1 
 2082  2096     1 
 2083  2085     1 
 2083  2086     1 
 2083  2094     1 
 2084  2090     1 
 2084  2091     1 
 2084  2097     1 
 2084  2098     1 
 2085  2087     1 
 2085  2088     1 
 2085  2089     1 
 2085  2095     1 
 2085  2096     1 
 2086  2092     1 
 2086  2093     1 
 2086  2095     1 
 2086  2096     1 
 2087  2090     1 
 2087  2091     1 
 2087  2094     1 
 2088  2090     1 
 2088  2091     1 
 2088  2094     1 
 2089  2094     1 
 2090  2092     1 
 2090  2093     1 
 2094  2099     1 
 2094  2100     1 
 2094  2101     1 
 2095  2097     1 
 2095  2098     1 
 2096  2102     1 
 2096  2103     1 
 2097  2099     1 
 2097  2100     1 
 2097  2101     1 
 2098  2104     1 
 2098  2105     1 
 2099  2102     1 
 2099  2103     1 
 2100  2102     1 
 2100  2103     1 
 2101  2106     1 
 2101  2107     1 
 2101  2120     1 
 2102  2104     1 
 2102  2105     1 
 2103  2108     1 
 2103  2109     1 
 2103  2110     1 
 2103  2121     1 
 2103  2122     1 
 2104  2106     1 
 2104  2107     1 
 2104  2120     1 
 2105  2111     1 
 2105  2112     1 
 2105  2116     1 
 2105  2123     1 
 2105  2126     1 
 2106  2108     1 
 2106  2109     1 
 2106  2110     1 
 2106  2121     1 
 2106  2122     1 
 2107  2113     1 
 2107  2114     1 
 2107  2115     1 
 2107  2117     1 
 2107  2118     1 
 2107  2119     1 
 2107  2121     1 
 2107  2122     1 
 2108  2111     1 
 2108  2112     1 
 2108  2116     1 
 2108  2120     1 
 2109  2111     1 
 2109  2112     1 
 2109  2116     1 
 2109  2120     1 
 2110  2120     1 
 2111  2113     1 
 2111  2114     1 
 2111  2115     1 
 2111  2117     1 
 2111  2118     1 
 2111  2119     1 
 2112  2117     1 
 2112  2118     1 
 2112  2119     1 
 2113  2116     1 
 2114  2116     1 
 2115  2116     1 
 2120  2124     1 
 2120  2125     1 
 2120  2127     1 
 2120  2128     1 
 2120  2131     1 
 2120  2134     1 
 2121  2123     1 
 2121  2126     1 
 2122  2129     1 
 2122  2130     1 
 2122  2132     1 
 2122  2133     1 
 2122  2135     1 
 2122  2136     1 
 2123  2127     1 
 2123  2129     1 
 2123  2130     1 
 2123  2134     1 
 2124  2126     1 
 2124  2128     1 
 2124  2132     1 
 2124  2133     1 
 2125  2126     1 
 2125  2128     1 
 2125  2132     1 
 2125  2133     1 
 2126  2132     1 
 2126  2133     1 
 2126  2137     1 
 2126  2138     1 
 2127  2129     1 
 2127  2130     1 
 2127  2131     1 
 2127  2135     1 
 2127  2136     1 
 2128  2135     1 
 2128  2136     1 
 2129  2132     1 
 2129  2133     1 
 2129  2134     1 
 2130  2132     1 
 2130  2133     1 
 2130  2134     1 
 2131  2134     1 
 2134  2139     1 
 2134  2140     1 
 2134  2144     1 
 2135  2137     1 
 2135  2138     1 
 2136  2141     1 
 2136  2142     1 
 2136  2143     1 
 2136  2145     1 
 2136  2146     1 
 2137  2139     1 
 2137  2140     1 
 2137  2144     1 
 2138  2147     1 
 2138  2148     1 
 2139  2141     1 
 2139  2142     1 
 2139  2143     1 
 2139  2145     1 
 2139  2146     1 
 2140  2145     1 
 2140  2146     1 
 2141  2144     1 
 2142  2144     1 
 2143  2144     1 
 2144  2149     1 
 2144  2150     1 
 2144  2160     1 
 2145  2147     1 
 2145  2148     1 
 2146  2151     1 
 2146  2152     1 
 2146  2156     1 
 2146  2161     1 
 2146  2162     1 
 2147  2149     1 
 2147  2150     1 
 2147  2160     1 
 2148  2153     1 
 2148  2154     1 
 2148  2155     1 
 2148  2157     1 
 2148  2158     1 
 2148  2159     1 
 2148  2163     1 
 2148  2164     1 
 2149  2151     1 
 2149  2152     1 
 2149  2156     1 
 2149  2161     1 
 2149  2162     1 
 2150  2161     1 
 2150  2162     1 
 2151  2153     1 
 2151  2154     1 
 2151  2155     1 
 2151  2157     1 
 2151  2158     1 
 2151  2159     1 
 2151  2160     1 
 2152  2157     1 
 2152  2158     1 
 2152  2159     1 
 2152  2160     1 
 2153  2156     1 
 2154  2156     1 
 2155  2156     1 
 2156  2160     1 
 2160  2165     1 
 2160  2166     1 
 2160  2176     1 
 2161  2163     1 
 2161  2164     1 
 2162  2167     1 
 2162  2168     1 
 2162  2172     1 
 2162  2177     1 
 2162  2178     1 
 2163  2165     1 
 2163  2166     1 
 2163  2176     1 
 2164  2169     1 
 2164  2170     1 
 2164  2171     1 
 2164  2173     1 
 2164  2174     1 
 2164  2175     1 
 2164  2179     1 
 2164  2180     1 
 2165  2167     1 
 2165  2168     1 
 2165  2172     1 
 2165  2177     1 
 2165  2178     1 
 2166  2177     1 
 2166  2178     1 
 2167  2169     1 
 2167  2170     1 
 2167  2171     1 
 2167  2173     1 
 2167  2174     1 
 2167  2175     1 
 2167  2176     1 
 2168  2173     1 
 2168  2174     1 
 2168  2175     1 
 2168  2176     1 
 2169  2172     1 
 2170  2172     1 
 2171  2172     1 
 2172  2176     1 
 2176  2181     1 
 2176  2182     1 
 2176  2187     1 
 2177  2179     1 
 2177  2180     1 
 2178  2183     1 
 2178  2184     1 
 2178  2185     1 
 2178  2188     1 
 2178  2189     1 
 2179  2181     1 
 2179  2182     1 
 2179  2187     1 
 2180  2186     1 
 2180  2190     1 
 2180  2191     1 
 2181  2183     1 
 2181  2184     1 
 2181  2185     1 
 2181  2188     1 
 2181  2189     1 
 2182  2188     1 
 2182  2189     1 
 2183  2186     1 
 2183  2187     1 
 2184  2186     1 
 2184  2187     1 
 2185  2187     1 
 2187  2192     1 
 2187  2193     1 
 2187  2197     1 
 2188  2190     1 
 2188  2191     1 
 2189  2194     1 
 2189  2195     1 
 2189  2196     1 
 2189  2198     1 
 2189  2199     1 
 2190  2192     1 
 2190  2193     1 
 2190  2197     1 
 2191  2200     1 
 2191  2201     1 
 2192  2194     1 
 2192  2195     1 
 2192  2196     1 
 2192  2198     1 
 2192  2199     1 
 2193  2198     1 
 2193  2199     1 
 2194  2197     1 
 2195  2197     1 
 2196  2197     1 
 2197  2202     1 
 2197  2203     1 
 2197  2213     1 
 2198  2200     1 
 2198  2201     1 
 2199  2204     1 
 2199  2205     1 
 2199  2209     1 
 2199  2214     1 
 2199  2215     1 
 2200  2202     1 
 2200  2203     1 
 2200  2213     1 
 2201  2206     1 
 2201  2207     1 
 2201  2208     1 
 2201  2210     1 
 2201  2211     1 
 2201  2212     1 
 2201  2216     1 
 2201  2219     1 
 2202  2204     1 
 2202  2205     1 
 2202  2209     1 
 2202  2214     1 
 2202  2215     1 
 2203  2214     1 
 2203  2215     1 
 2204  2206     1 
 2204  2207     1 
 2204  2208     1 
 2204  2210     1 
 2204  2211     1 
 2204  2212     1 
 2204  2213     1 
 2205  2210     1 
 2205  2211     1 
 2205  2212     1 
 2205  2213     1 
 2206  2209     1 
 2207  2209     1 
 2208  2209     1 
 2209  2213     1 
 2213  2217     1 
 2213  2218     1 
 2213  2220     1 
 2213  2221     1 
 2213  2224     1 
 2213  2227     1 
 2214  2216     1 
 2214  2219     1 
 2215  2222     1 
 2215  2223     1 
 2215  2225     1 
 2215  2226     1 
 2215  2228     1 
 2215  2229     1 
 2216  2220     1 
 2216  2222     1 
 2216  2223     1 
 2216  2227     1 
 2217  2219     1 
 2217  2221     1 
 2217  2225     1 
 2217  2226     1 
 2218  2219     1 
 2218  2221     1 
 2218  2225     1 
 2218  2226     1 
 2219  2225     1 
 2219  2226     1 
 2219  2230     1 
 2219  2231     1 
 2220  2222     1 
 2220  2223     1 
 2220  2224     1 
 2220  2228     1 
 2220  2229     1 
 2221  2228     1 
 2221  2229     1 
 2222  2225     1 
 2222  2226     1 
 2222  2227     1 
 2223  2225     1 
 2223  2226     1 
 2223  2227     1 
 2224  2227     1 
 2227  2232     1 
 2227  2233     1 
 2227  2234     1 
 2228  2230     1 
 2228  2231     1 
 2229  2235     1 
 2229  2236     1 
 2230  2232     1 
 2230  2233     1 
 2230  2234     1 
 2231  2237     1 
 2231  2238     1 
 2232  2235     1 
 2232  2236     1 
 2233  2235     1 
 2233  2236     1 
 2234  2239     1 
 2234  2240     1 
 2234  2251     1 
 2235  2237     1 
 2235  2238     1 
 2236  2241     1 
 2236  2242     1 
 2236  2243     1 
 2236  2252     1 
 2236  2253     1 
 2237  2239     1 
 2237  2240     1 
 2237  2251     1 
 2238  2244     1 
 2238  2245     1 
 2238  2246     1 
 2238  2254     1 
 2238  2255     1 
 2239  2241     1 
 2239  2242     1 
 2239  2243     1 
 2239  2252     1 
 2239  2253     1 
 2240  2247     1 
 2240  2248     1 
 2240  2252     1 
 2240  2253     1 
 2241  2244     1 
 2241  2245     1 
 2241  2246     1 
 2241  2251     1 
 2242  2244     1 
 2242  2245     1 
 2242  2246     1 
 2242  2251     1 
 2243  2249     1 
 2243  2250     1 
 2243  2251     1 
 2244  2247     1 
 2244  2248     1 
 2245  2247     1 
 2245  2248     1 
 2247  2249     1 
 2247  2250     1 
 2251  2256     1 
 2251  2257     1 
 2251  2267     1 
 2252  2254     1 
 2252  2255     1 
 2253  2258     1 
 2253  2259     1 
 2253  2263     1 
 2253  2268     1 
 2253  2269     1 
 2254  2256     1 
 2254  2257     1 
 2254  2267     1 
 2255  2260     1 
 2255  2261     1 
 2255  2262     1 
 2255  2264     1 
 2255  2265     1 
 2255  2266     1 
 2255  2270     1 
 2255  2271     1 
 2256  2258     1 
 2256  2259     1 
 2256  2263     1 
 2256  2268     1 
 2256  2269     1 
 2257  2268     1 
 2257  2269     1 
 2258  2260     1 
 2258  2261     1 
 2258  2262     1 
 2258  2264     1 
 2258  2265     1 
 2258  2266     1 
 2258  2267     1 
 2259  2264     1 
 2259  2265     1 
 2259  2266     1 
 2259  2267     1 
 2260  2263     1 
 2261  2263     1 
 2262  2263     1 
 2263  2267     1 
 2267  2272     1 
 2267  2273     1 
 2267  2287     1 
 2268  2270     1 
 2268  2271     1 
 2269  2274     1 
 2269  2275     1 
 2269  2276     1 
 2269  2288     1 
 2269  2289     1 
 2270  2272     1 
 2270  2273     1 
 2270  2287     1 
 2271  2277     1 
 2271  2283     1 
 2271  2290     1 
 2271  2291     1 
 2272  2274     1 
 2272  2275     1 
 2272  2276     1 
 2272  2288     1 
 2272  2289     1 
 2273  2278     1 
 2273  2279     1 
 2273  2284     1 
 2273  2285     1 
 2273  2288     1 
 2273  2289     1 
 2274  2277     1 
 2274  2283     1 
 2274  2287     1 
 2275  2277     1 
 2275  2283     1 
 2275  2287     1 
 2276  2280     1 
 2276  2281     1 
 2276  2286     1 
 2276  2287     1 
 2277  2282     1 
 2277  2284     1 
 2277  2285     1 
 2278  2280     1 
 2278  2281     1 
 2278  2283     1 
 2279  2283     1 
 2279  2286     1 
 2280  2282     1 
 2280  2285     1 
 2281  2284     1 
 2282  2283     1 
 2282  2286     1 
 2284  2286     1 
 2287  2292     1 
 2287  2293     1 
 2287  2298     1 
 2288  2290     1 
 2288  2291     1 
 2289  2294     1 
 2289  2295     1 
 2289  2296     1 
 2289  2299     1 
 2289  2300     1 
 2290  2292     1 
 2290  2293     1 
 2290  2298     1 
 2291  2297     1 
 2291  2301     1 
 2291  2304     1 
 2292  2294     1 
 2292  2295     1 
 2292  2296     1 
 2292  2299     1 
 2292  2300     1 
 2293  2299     1 
 2293  2300     1 
 2294  2297     1 
 2294  2298     1 
 2295  2297     1 
 2295  2298     1 
 2296  2298     1 
 2298  2302     1 
 2298  2303     1 
 2298  2305     1 
 2298  2306     1 
 2298  2309     1 
 2298  2312     1 
 2299  2301     1 
 2299  2304     1 
 2300  2307     1 
 2300  2308     1 
 2300  2310     1 
 2300  2311     1 
 2300  2313     1 
 2300  2314     1 
 2301  2305     1 
 2301  2307     1 
 2301  2308     1 
 2301  2312     1 
 2302  2304     1 
 2302  2306     1 
 2302  2310     1 
 2302  2311     1 
 2303  2304     1 
 2303  2306     1 
 2303  2310     1 
 2303  2311     1 
 2304  2310     1 
 2304  2311     1 
 2304  2315     1 
 2304  2316     1 
 2305  2307     1 
 2305  2308     1 
 2305  2309     1 
 2305  2313     1 
 2305  2314     1 
 2306  2313     1 
 2306  2314     1 
 2307  2310     1 
 2307  2311     1 
 2307  2312     1 
 2308  2310     1 
 2308  2311     1 
 2308  2312     1 
 2309  2312     1 
 2312  2317     1 
 2312  2318     1 
 2312  2324     1 
 2313  2315     1 
 2313  2316     1 
 2314  2319     1 
 2314  2320     1 
 2314  2321     1 
 2314  2325     1 
 2314  2326     1 
 2315  2317     1 
 2315  2318     1 
 2315  2324     1 
 2316  2322     1 
 2316  2323     1 
 2316  2327     1 
 2316  2328     1 
 2317  2319     1 
 2317  2320     1 
 2317  2321     1 
 2317  2325     1 
 2317  2326     1 
 2318  2325     1 
 2318  2326     1 
 2319  2322     1 
 2319  2323     1 
 2319  2324     1 
 2320  2322     1 
 2320  2323     1 
 2320  2324     1 
 2321  2324     1 
 2324  2329     1 
 2324  2330     1 
 2324  2331     1 
 2325  2327     1 
 2325  2328     1 
 2326  2332     1 
 2326  2333     1 
 2327  2329     1 
 2327  2330     1 
 2327  2331     1 
 2328  2334     1 
 2328  2337     1 
 2329  2332     1 
 2329  2333     1 
 2330  2332     1 
 2330  2333     1 
 2331  2335     1 
 2331  2336     1 
 2331  2338     1 
 2331  2339     1 
 2331  2342     1 
 2331  2345     1 
 2332  2334     1 
 2332  2337     1 
 2333  2340     1 
 2333  2341     1 
 2333  2343     1 
 2333  2344     1 
 2333  2346     1 
 2333  2347     1 
 2334  2338     1 
 2334  2340     1 
 2334  2341     1 
 2334  2345     1 
 2335  2337     1 
 2335  2339     1 
 2335  2343     1 
 2335  2344     1 
 2336  2337     1 
 2336  2339     1 
 2336  2343     1 
 2336  2344     1 
 2337  2343     1 
 2337  2344     1 
 2337  2348     1 
 2337  2349     1 
 2338  2340     1 
 2338  2341     1 
 2338  2342     1 
 2338  2346     1 
 2338  2347     1 
 2339  2346     1 
 2339  2347     1 
 2340  2343     1 
 2340  2344     1 
 2340  2345     1 
 2341  2343     1 
 2341  2344     1 
 2341  2345     1 
 2342  2345     1 
 2345  2350     1 
 2345  2351     1 
 2345  2356     1 
 2346  2348     1 
 2346  2349     1 
 2347  2352     1 
 2347  2353     1 
 2347  2354     1 
 2347  2357     1 
 2347  2358     1 
 2348  2350     1 
 2348  2351     1 
 2348  2356     1 
 2349  2355     1 
 2349  2359     1 
 2349  2360     1 
 2350  2352     1 
 2350  2353     1 
 2350  2354     1 
 2350  2357     1 
 2350  2358     1 
 2351  2357     1 
 2351  2358     1 
 2352  2355     1 
 2352  2356     1 
 2353  2355     1 
 2353  2356     1 
 2354  2356     1 
 2356  2361     1 
 2356  2362     1 
 2356  2380     1 
 2357  2359     1 
 2357  2360     1 
 2358  2363     1 
 2358  2364     1 
 2358  2365     1 
 2358  2381     1 
 2358  2382     1 
 2359  2361     1 
 2359  2362     1 
 2359  2380     1 
 2360  2366     1 
 2360  2367     1 
 2360  2368     1 
 2360  2383     1 
 2360  2384     1 
 2361  2363     1 
 2361  2364     1 
 2361  2365     1 
 2361  2381     1 
 2361  2382     1 
 2362  2369     1 
 2362  2370     1 
 2362  2371     1 
 2362  2381     1 
 2362  2382     1 
 2363  2366     1 
 2363  2367     1 
 2363  2368     1 
 2363  2380     1 
 2364  2366     1 
 2364  2367     1 
 2364  2368     1 
 2364  2380     1 
 2365  2372     1 
 2365  2373     1 
 2365  2380     1 
 2366  2369     1 
 2366  2370     1 
 2366  2371     1 
 2367  2369     1 
 2367  2370     1 
 2367  2371     1 
 2368  2374     1 
 2368  2377     1 
 2369  2372     1 
 2369  2373     1 
 2370  2372     1 
 2370  2373     1 
 2371  2375     1 
 2371  2376     1 
 2371  2378     1 
 2371  2379     1 
 2372  2374     1 
 2372  2377     1 
 2374  2378     1 
 2374  2379     1 
 2375  2377     1 
 2376  2377     1 
 2380  2385     1 
 2380  2386     1 
 2380  2400     1 
 2381  2383     1 
 2381  2384     1 
 2382  2387     1 
 2382  2388     1 
 2382  2389     1 
 2382  2401     1 
 2382  2402     1 
 2383  2385     1 
 2383  2386     1 
 2383  2400     1 
 2384  2390     1 
 2384  2396     1 
 2384  2403     1 
 2384  2404     1 
 2385  2387     1 
 2385  2388     1 
 2385  2389     1 
 2385  2401     1 
 2385  2402     1 
 2386  2391     1 
 2386  2392     1 
 2386  2397     1 
 2386  2398     1 
 2386  2401     1 
 2386  2402     1 
 2387  2390     1 
 2387  2396     1 
 2387  2400     1 
 2388  2390     1 
 2388  2396     1 
 2388  2400     1 
 2389  2393     1 
 2389  2394     1 
 2389  2399     1 
 2389  2400     1 
 2390  2395     1 
 2390  2397     1 
 2390  2398     1 
 2391  2393     1 
 2391  2394     1 
 2391  2396     1 
 2392  2396     1 
 2392  2399     1 
 2393  2395     1 
 2393  2398     1 
 2394  2397     1 
 2395  2396     1 
 2395  2399     1 
 2397  2399     1 
 2400  2405     1 
 2400  2406     1 
 2400  2424     1 
 2401  2403     1 
 2401  2404     1 
 2402  2407     1 
 2402  2408     1 
 2402  2409     1 
 2402  2425     1 
 2402  2426     1 
 2403  2405     1 
 2403  2406     1 
 2403  2424     1 
 2404  2410     1 
 2404  2411     1 
 2404  2412     1 
 2404  2427     1 
 2404  2428     1 
 2405  2407     1 
 2405  2408     1 
 2405  2409     1 
 2405  2425     1 
 2405  2426     1 
 2406  2413     1 
 2406  2414     1 
 2406  2415     1 
 2406  2425     1 
 2406  2426     1 
 2407  2410     1 
 2407  2411     1 
 2407  2412     1 
 2407  2424     1 
 2408  2410     1 
 2408  2411     1 
 2408  2412     1 
 2408  2424     1 
 2409  2416     1 
 2409  2417     1 
 2409  2424     1 
 2410  2413     1 
 2410  2414     1 
 2410  2415     1 
 2411  2413     1 
 2411  2414     1 
 2411  2415     1 
 2412  2418     1 
 2412  2421     1 
 2413  2416     1 
 2413  2417     1 
 2414  2416     1 
 2414  2417     1 
 2415  2419     1 
 2415  2420     1 
 2415  2422     1 
 2415  2423     1 
 2416  2418     1 
 2416  2421     1 
 2418  2422     1 
 2418  2423     1 
 2419  2421     1 
 2420  2421     1 
 2424  2429     1 
 2424  2430     1 
 2424  2446     1 
 2425  2427     1 
 2425  2428     1 
 2426  2431     1 
 2426  2432     1 
 2426  2433     1 
 2426  2447     1 
 2426  2448     1 
 2427  2429     1 
 2427  2430     1 
 2427  2446     1 
 2428  2434     1 
 2428  2435     1 
 2428  2436     1 
 2428  2449     1 
 2428  2450     1 
 2429  2431     1 
 2429  2432     1 
 2429  2433     1 
 2429  2447     1 
 2429  2448     1 
 2430  2437     1 
 2430  2438     1 
 2430  2439     1 
 2430  2447     1 
 2430  2448     1 
 2431  2434     1 
 2431  2435     1 
 2431  2436     1 
 2431  2446     1 
 2432  2434     1 
 2432  2435     1 
 2432  2436     1 
 2432  2446     1 
 2433  2440     1 
 2433  2441     1 
 2433  2442     1 
 2433  2446     1 
 2434  2437     1 
 2434  2438     1 
 2434  2439     1 
 2435  2437     1 
 2435  2438     1 
 2435  2439     1 
 2436  2443     1 
 2436  2444     1 
 2436  2445     1 
 2437  2440     1 
 2437  2441     1 
 2437  2442     1 
 2438  2440     1 
 2438  2441     1 
 2438  2442     1 
 2440  2443     1 
 2440  2444     1 
 2440  2445     1 
 2441  2443     1 
 2441  2444     1 
 2441  2445     1 
 2446  2451     1 
 2446  2452     1 
 2446  2456     1 
 2447  2449     1 
 2447  2450     1 
 2448  2453     1 
 2448  2454     1 
 2448  2455     1 
 2448  2457     1 
 2448  2458     1 
 2449  2451     1 
 2449  2452     1 
 2449  2456     1 
 2450  2459     1 
 2450  2460     1 
 2451  2453     1 
 2451  2454     1 
 2451  2455     1 
 2451  2457     1 
 2451  2458     1 
 2452  2457     1 
 2452  2458     1 
 2453  2456     1 
 2454  2456     1 
 2455  2456     1 
 2456  2461     1 
 2456  2462     1 
 2456  2477     1 
 2457  2459     1 
 2457  2460     1 
 2458  2463     1 
 2458  2464     1 
 2458  2465     1 
 2458  2478     1 
 2458  2479     1 
 2459  2461     1 
 2459  2462     1 
 2459  2477     1 
 2460  2466     1 
 2460  2473     1 
 2460  2480     1 
 2460  2481     1 
 2461  2463     1 
 2461  2464     1 
 2461  2465     1 
 2461  2478     1 
 2461  2479     1 
 2462  2467     1 
 2462  2468     1 
 2462  2474     1 
 2462  2475     1 
 2462  2478     1 
 2462  2479     1 
 2463  2466     1 
 2463  2473     1 
 2463  2477     1 
 2464  2466     1 
 2464  2473     1 
 2464  2477     1 
 2465  2469     1 
 2465  2470     1 
 2465  2476     1 
 2465  2477     1 
 2466  2471     1 
 2466  2474     1 
 2466  2475     1 
 2467  2469     1 
 2467  2470     1 
 2467  2473     1 
 2468  2472     1 
 2468  2473     1 
 2468  2476     1 
 2469  2471     1 
 2469  2475     1 
 2470  2474     1 
 2471  2473     1 
 2471  2476     1 
 2472  2475     1 
 2474  2476     1 
 2477  2482     1 
 2477  2483     1 
 2477  2499     1 
 2478  2480     1 
 2478  2481     1 
 2479  2484     1 
 2479  2485     1 
 2479  2486     1 
 2479  2500     1 
 2479  2501     1 
 2480  2482     1 
 2480  2483     1 
 2480  2499     1 
 2481  2487     1 
 2481  2488     1 
 2481  2489     1 
 2481  2502     1 
 2481  2505     1 
 2482  2484     1 
 2482  2485     1 
 2482  2486     1 
 2482  2500     1 
 2482  2501     1 
 2483  2490     1 
 2483  2491     1 
 2483  2492     1 
 2483  2500     1 
 2483  2501     1 
 2484  2487     1 
 2484  2488     1 
 2484  2489     1 
 2484  2499     1 
 2485  2487     1 
 2485  2488     1 
 2485  2489     1 
 2485  2499     1 
 2486  2493     1 
 2486  2494     1 
 2486  2495     1 
 2486  2499     1 
 2487  2490     1 
 2487  2491     1 
 2487  2492     1 
 2488  2490     1 
 2488  2491     1 
 2488  2492     1 
 2489  2496     1 
 2489  2497     1 
 2489  2498     1 
 2490  2493     1 
 2490  2494     1 
 2490  2495     1 
 2491  2493     1 
 2491  2494     1 
 2491  2495     1 
 2493  2496     1 
 2493  2497     1 
 2493  2498     1 
 2494  2496     1 
 2494  2497     1 
 2494  2498     1 
 2499  2503     1 
 2499  2504     1 
 2499  2506     1 
 2499  2507     1 
 2499  2510     1 
 2499  2513     1 
 2500  2502     1 
 2500  2505     1 
 2501  2508     1 
 2501  2509     1 
 2501  2511     1 
 2501  2512     1 
 2501  2514     1 
 2501  2515     1 
 2502  2506     1 
 2502  2508     1 
 2502  2509     1 
 2502  2513     1 
 2503  2505     1 
 2503  2507     1 
 2503  2511     1 
 2503  2512     1 
 2504  2505     1 
 2504  2507     1 
 2504  2511     1 
 2504  2512     1 
 2505  2511     1 
 2505  2512     1 
 2506  2508     1 
 2506  2509     1 
 2506  2510     1 
 2506  2514     1 
 2506  2515     1 
 2507  2514     1 
 2507  2515     1 
 2508  2511     1 
 2508  2512     1 
 2508  2513     1 
 2509  2511     1 
 2509  2512     1 
 2509  2513     1 
 2510  2513     1 
  898   2058     1       0.33854         0.04184         0.387540942391  0.23012         ; CB-CB' 
  896   2062     1       0.345223253279  0.257919081884  0.380859202005  0.396929091904  ; CA-SG' 
  902   2056     1       0.345223253279  0.257919081884  0.380859202005  0.396929091904  ; SG-CA' 
  900   2062     1       0.2935511       0.3825558       0.2957784       0.4163027       ; HB1-SG' 
  901   2062     1       0.2935511       0.3825558       0.2957784       0.4163027       ; HB2-SG'
  902   2060     1       0.2935511       0.3825558       0.2957784       0.4163027       ; SG-HB1' 
  902   2061     1       0.2935511       0.3825558       0.2957784       0.4163027       ; SG-HB2' 
  904   2064     1       0.00            0.00            0.0801808846326 0.4184          ; HUD-HUD' 
  902   2063     1       0.00            0.00            0.356359487256  1.8828          ; SG-Vs' 
  898   2063     1       0.00            0.00            0.371950214823  0.658232433112  ; CB-Vs'  
  2058   903     1       0.00            0.00            0.371950214823  0.658232433112  ; CB'-Vs 
  898   2064     1       0.00            0.00            0.2338609135118 0.310293744700  ; CB-HUD' 
  2058   904     1       0.00            0.00            0.2338609135118 0.310293744700  ; CB'-HUD 
  902   2064     1       0.00            0.00            0.2182701859443 0.887560431745  ; SG-HUD' 
  2062   904     1       0.00            0.00            0.2182701859443 0.887560431745  ; SG'-HUD 

[ exclusions ]
;    i    excluded from i
   894    899
   896    899   903
   897    899
   898    899   903
   899    900   901   902   903   904   905
   900    903
   901    903
   902    903
   903    904
  2054   2059
  2056   2059  2063
  2057   2059
  2058   2059  2063
  2059   2060  2061  2062  2063  2064  2065
  2060   2063
  2061   2063
  2062   2063
  2063   2064

[ angles ]
;  ai    aj    ak funct            c0            c1            c2            c3
    2     1     3     5 
    2     1     4     5 
    2     1     5     5 
    3     1     4     5 
    3     1     5     5 
    4     1     5     5 
    1     5     6     5 
    1     5     7     5 
    1     5    21     5 
    6     5     7     5 
    6     5    21     5 
    7     5    21     5 
    5     7     8     5 
    5     7     9     5 
    5     7    10     5 
    8     7     9     5 
    8     7    10     5 
    9     7    10     5 
    7    10    11     5 
    7    10    17     5 
   11    10    17     5 
   10    11    12     5 
   10    11    13     5 
   12    11    13     5 
   11    13    14     5 
   11    13    15     5 
   14    13    15     5 
   13    15    16     5 
   13    15    19     5 
   16    15    19     5 
   10    17    18     5 
   10    17    19     5 
   18    17    19     5 
   15    19    17     5 
   15    19    20     5 
   17    19    20     5 
    5    21    22     5 
    5    21    23     5 
   22    21    23     5 
   21    23    24     5 
   21    23    25     5 
   24    23    25     5 
   23    25    26     5 
   23    25    27     5 
   23    25    43     5 
   26    25    27     5 
   26    25    43     5 
   27    25    43     5 
   25    27    28     5 
   25    27    29     5 
   25    27    30     5 
   28    27    29     5 
   28    27    30     5 
   29    27    30     5 
   27    30    31     5 
   27    30    32     5 
   27    30    33     5 
   31    30    32     5 
   31    30    33     5 
   32    30    33     5 
   30    33    34     5 
   30    33    35     5 
   30    33    36     5 
   34    33    35     5 
   34    33    36     5 
   35    33    36     5 
   33    36    37     5 
   33    36    38     5 
   33    36    39     5 
   37    36    38     5 
   37    36    39     5 
   38    36    39     5 
   36    39    40     5 
   36    39    41     5 
   36    39    42     5 
   40    39    41     5 
   40    39    42     5 
   41    39    42     5 
   25    43    44     5 
   25    43    45     5 
   44    43    45     5 
   43    45    46     5 
   43    45    47     5 
   46    45    47     5 
   45    47    48     5 
   45    47    49     5 
   45    47    63     5 
   48    47    49     5 
   48    47    63     5 
   49    47    63     5 
   47    49    50     5 
   47    49    51     5 
   47    49    52     5 
   50    49    51     5 
   50    49    52     5 
   51    49    52     5 
   49    52    53     5 
   49    52    59     5 
   53    52    59     5 
   52    53    54     5 
   52    53    55     5 
   54    53    55     5 
   53    55    56     5 
   53    55    57     5 
   56    55    57     5 
   55    57    58     5 
   55    57    61     5 
   58    57    61     5 
   52    59    60     5 
   52    59    61     5 
   60    59    61     5 
   57    61    59     5 
   57    61    62     5 
   59    61    62     5 
   47    63    64     5 
   47    63    65     5 
   64    63    65     5 
   63    65    66     5 
   63    65    67     5 
   66    65    67     5 
   65    67    68     5 
   65    67    69     5 
   65    67    75     5 
   68    67    69     5 
   68    67    75     5 
   69    67    75     5 
   67    69    70     5 
   67    69    71     5 
   67    69    72     5 
   70    69    71     5 
   70    69    72     5 
   71    69    72     5 
   69    72    73     5 
   69    72    74     5 
   73    72    74     5 
   67    75    76     5 
   67    75    77     5 
   76    75    77     5 
   75    77    78     5 
   75    77    79     5 
   78    77    79     5 
   77    79    80     5 
   77    79    81     5 
   77    79    89     5 
   80    79    81     5 
   80    79    89     5 
   81    79    89     5 
   79    81    82     5 
   79    81    83     5 
   79    81    84     5 
   82    81    83     5 
   82    81    84     5 
   83    81    84     5 
   81    84    85     5 
   81    84    86     5 
   85    84    86     5 
   84    86    87     5 
   84    86    88     5 
   87    86    88     5 
   79    89    90     5 
   79    89    91     5 
   90    89    91     5 
   89    91    92     5 
   89    91    93     5 
   92    91    93     5 
   91    93    94     5 
   91    93    95     5 
   91    93   100     5 
   94    93    95     5 
   94    93   100     5 
   95    93   100     5 
   93    95    96     5 
   93    95    97     5 
   93    95    98     5 
   96    95    97     5 
   96    95    98     5 
   97    95    98     5 
   95    98    99     5 
   93   100   101     5 
   93   100   102     5 
  101   100   102     5 
  100   102   103     5 
  100   102   104     5 
  103   102   104     5 
  102   104   105     5 
  102   104   106     5 
  102   104   119     5 
  105   104   106     5 
  105   104   119     5 
  106   104   119     5 
  104   106   107     5 
  104   106   108     5 
  104   106   109     5 
  107   106   108     5 
  107   106   109     5 
  108   106   109     5 
  106   109   110     5 
  106   109   111     5 
  106   109   115     5 
  110   109   111     5 
  110   109   115     5 
  111   109   115     5 
  109   111   112     5 
  109   111   113     5 
  109   111   114     5 
  112   111   113     5 
  112   111   114     5 
  113   111   114     5 
  109   115   116     5 
  109   115   117     5 
  109   115   118     5 
  116   115   117     5 
  116   115   118     5 
  117   115   118     5 
  104   119   120     5 
  104   119   121     5 
  120   119   121     5 
  119   121   122     5 
  119   121   123     5 
  122   121   123     5 
  121   123   124     5 
  121   123   125     5 
  121   123   138     5 
  124   123   125     5 
  124   123   138     5 
  125   123   138     5 
  123   125   126     5 
  123   125   127     5 
  123   125   131     5 
  126   125   127     5 
  126   125   131     5 
  127   125   131     5 
  125   127   128     5 
  125   127   129     5 
  125   127   130     5 
  128   127   129     5 
  128   127   130     5 
  129   127   130     5 
  125   131   132     5 
  125   131   133     5 
  125   131   134     5 
  132   131   133     5 
  132   131   134     5 
  133   131   134     5 
  131   134   135     5 
  131   134   136     5 
  131   134   137     5 
  135   134   136     5 
  135   134   137     5 
  136   134   137     5 
  123   138   139     5 
  123   138   140     5 
  139   138   140     5 
  138   140   141     5 
  138   140   142     5 
  141   140   142     5 
  140   142   143     5 
  140   142   144     5 
  140   142   152     5 
  143   142   144     5 
  143   142   152     5 
  144   142   152     5 
  142   144   145     5 
  142   144   146     5 
  142   144   147     5 
  145   144   146     5 
  145   144   147     5 
  146   144   147     5 
  144   147   148     5 
  144   147   149     5 
  148   147   149     5 
  147   149   150     5 
  147   149   151     5 
  150   149   151     5 
  142   152   153     5 
  142   152   154     5 
  153   152   154     5 
  152   154   155     5 
  152   154   156     5 
  155   154   156     5 
  154   156   157     5 
  154   156   158     5 
  154   156   169     5 
  157   156   158     5 
  157   156   169     5 
  158   156   169     5 
  156   158   159     5 
  156   158   160     5 
  156   158   161     5 
  159   158   160     5 
  159   158   161     5 
  160   158   161     5 
  158   161   162     5 
  158   161   163     5 
  158   161   164     5 
  162   161   163     5 
  162   161   164     5 
  163   161   164     5 
  161   164   165     5 
  161   164   166     5 
  165   164   166     5 
  164   166   167     5 
  164   166   168     5 
  167   166   168     5 
  156   169   170     5 
  156   169   171     5 
  170   169   171     5 
  169   171   172     5 
  169   171   173     5 
  172   171   173     5 
  171   173   174     5 
  171   173   175     5 
  171   173   188     5 
  174   173   175     5 
  174   173   188     5 
  175   173   188     5 
  173   175   176     5 
  173   175   177     5 
  173   175   181     5 
  176   175   177     5 
  176   175   181     5 
  177   175   181     5 
  175   177   178     5 
  175   177   179     5 
  175   177   180     5 
  178   177   179     5 
  178   177   180     5 
  179   177   180     5 
  175   181   182     5 
  175   181   183     5 
  175   181   184     5 
  182   181   183     5 
  182   181   184     5 
  183   181   184     5 
  181   184   185     5 
  181   184   186     5 
  181   184   187     5 
  185   184   186     5 
  185   184   187     5 
  186   184   187     5 
  173   188   189     5 
  173   188   190     5 
  189   188   190     5 
  188   190   191     5 
  188   190   192     5 
  191   190   192     5 
  190   192   193     5 
  190   192   194     5 
  190   192   203     5 
  193   192   194     5 
  193   192   203     5 
  194   192   203     5 
  192   194   195     5 
  192   194   196     5 
  192   194   197     5 
  195   194   196     5 
  195   194   197     5 
  196   194   197     5 
  194   197   198     5 
  194   197   199     5 
  194   197   200     5 
  198   197   199     5 
  198   197   200     5 
  199   197   200     5 
  197   200   201     5 
  197   200   202     5 
  201   200   202     5 
  192   203   204     5 
  192   203   205     5 
  204   203   205     5 
  203   205   206     5 
  203   205   207     5 
  206   205   207     5 
  205   207   208     5 
  205   207   209     5 
  205   207   217     5 
  208   207   209     5 
  208   207   217     5 
  209   207   217     5 
  207   209   210     5 
  207   209   211     5 
  207   209   212     5 
  210   209   211     5 
  210   209   212     5 
  211   209   212     5 
  209   212   213     5 
  209   212   214     5 
  213   212   214     5 
  212   214   215     5 
  212   214   216     5 
  215   214   216     5 
  207   217   218     5 
  207   217   219     5 
  218   217   219     5 
  217   219   220     5 
  217   219   221     5 
  220   219   221     5 
  219   221   222     5 
  219   221   223     5 
  219   221   236     5 
  222   221   223     5 
  222   221   236     5 
  223   221   236     5 
  221   223   224     5 
  221   223   225     5 
  221   223   226     5 
  224   223   225     5 
  224   223   226     5 
  225   223   226     5 
  223   226   227     5 
  223   226   228     5 
  223   226   232     5 
  227   226   228     5 
  227   226   232     5 
  228   226   232     5 
  226   228   229     5 
  226   228   230     5 
  226   228   231     5 
  229   228   230     5 
  229   228   231     5 
  230   228   231     5 
  226   232   233     5 
  226   232   234     5 
  226   232   235     5 
  233   232   234     5 
  233   232   235     5 
  234   232   235     5 
  221   236   237     5 
  221   236   238     5 
  237   236   238     5 
  236   238   239     5 
  236   238   240     5 
  239   238   240     5 
  238   240   241     5 
  238   240   242     5 
  238   240   250     5 
  241   240   242     5 
  241   240   250     5 
  242   240   250     5 
  240   242   243     5 
  240   242   244     5 
  240   242   245     5 
  243   242   244     5 
  243   242   245     5 
  244   242   245     5 
  242   245   246     5 
  242   245   247     5 
  246   245   247     5 
  245   247   248     5 
  245   247   249     5 
  248   247   249     5 
  240   250   251     5 
  240   250   252     5 
  251   250   252     5 
  250   252   253     5 
  250   252   254     5 
  253   252   254     5 
  252   254   255     5 
  252   254   256     5 
  252   254   269     5 
  255   254   256     5 
  255   254   269     5 
  256   254   269     5 
  254   256   257     5 
  254   256   258     5 
  254   256   262     5 
  257   256   258     5 
  257   256   262     5 
  258   256   262     5 
  256   258   259     5 
  256   258   260     5 
  256   258   261     5 
  259   258   260     5 
  259   258   261     5 
  260   258   261     5 
  256   262   263     5 
  256   262   264     5 
  256   262   265     5 
  263   262   264     5 
  263   262   265     5 
  264   262   265     5 
  262   265   266     5 
  262   265   267     5 
  262   265   268     5 
  266   265   267     5 
  266   265   268     5 
  267   265   268     5 
  254   269   270     5 
  254   269   271     5 
  270   269   271     5 
  269   271   272     5 
  269   271   273     5 
  272   271   273     5 
  271   273   274     5 
  271   273   275     5 
  271   273   286     5 
  274   273   275     5 
  274   273   286     5 
  275   273   286     5 
  273   275   276     5 
  273   275   277     5 
  273   275   278     5 
  276   275   277     5 
  276   275   278     5 
  277   275   278     5 
  275   278   279     5 
  275   278   280     5 
  275   278   281     5 
  279   278   280     5 
  279   278   281     5 
  280   278   281     5 
  278   281   282     5 
  278   281   283     5 
  282   281   283     5 
  281   283   284     5 
  281   283   285     5 
  284   283   285     5 
  273   286   287     5 
  273   286   288     5 
  287   286   288     5 
  286   288   289     5 
  286   288   290     5 
  289   288   290     5 
  288   290   291     5 
  288   290   292     5 
  288   290   302     5 
  291   290   292     5 
  291   290   302     5 
  292   290   302     5 
  290   292   293     5 
  290   292   294     5 
  290   292   298     5 
  293   292   294     5 
  293   292   298     5 
  294   292   298     5 
  292   294   295     5 
  292   294   296     5 
  292   294   297     5 
  295   294   296     5 
  295   294   297     5 
  296   294   297     5 
  292   298   299     5 
  292   298   300     5 
  292   298   301     5 
  299   298   300     5 
  299   298   301     5 
  300   298   301     5 
  290   302   303     5 
  290   302   304     5 
  303   302   304     5 
  302   304   305     5 
  302   304   306     5 
  305   304   306     5 
  304   306   307     5 
  304   306   308     5 
  304   306   317     5 
  307   306   308     5 
  307   306   317     5 
  308   306   317     5 
  306   308   309     5 
  306   308   310     5 
  306   308   311     5 
  309   308   310     5 
  309   308   311     5 
  310   308   311     5 
  308   311   312     5 
  308   311   313     5 
  308   311   314     5 
  312   311   313     5 
  312   311   314     5 
  313   311   314     5 
  311   314   315     5 
  311   314   316     5 
  315   314   316     5 
  306   317   318     5 
  306   317   319     5 
  318   317   319     5 
  317   319   320     5 
  317   319   321     5 
  320   319   321     5 
  319   321   322     5 
  319   321   323     5 
  319   321   329     5 
  322   321   323     5 
  322   321   329     5 
  323   321   329     5 
  321   323   324     5 
  321   323   325     5 
  321   323   326     5 
  324   323   325     5 
  324   323   326     5 
  325   323   326     5 
  323   326   327     5 
  323   326   328     5 
  327   326   328     5 
  321   329   330     5 
  321   329   331     5 
  330   329   331     5 
  329   331   332     5 
  329   331   333     5 
  332   331   333     5 
  331   333   334     5 
  331   333   335     5 
  331   333   348     5 
  334   333   335     5 
  334   333   348     5 
  335   333   348     5 
  333   335   336     5 
  333   335   337     5 
  333   335   341     5 
  336   335   337     5 
  336   335   341     5 
  337   335   341     5 
  335   337   338     5 
  335   337   339     5 
  335   337   340     5 
  338   337   339     5 
  338   337   340     5 
  339   337   340     5 
  335   341   342     5 
  335   341   343     5 
  335   341   344     5 
  342   341   343     5 
  342   341   344     5 
  343   341   344     5 
  341   344   345     5 
  341   344   346     5 
  341   344   347     5 
  345   344   346     5 
  345   344   347     5 
  346   344   347     5 
  333   348   349     5 
  333   348   350     5 
  349   348   350     5 
  348   350   351     5 
  348   350   352     5 
  351   350   352     5 
  350   352   353     5 
  350   352   354     5 
  350   352   372     5 
  353   352   354     5 
  353   352   372     5 
  354   352   372     5 
  352   354   355     5 
  352   354   356     5 
  352   354   357     5 
  355   354   356     5 
  355   354   357     5 
  356   354   357     5 
  354   357   358     5 
  354   357   359     5 
  354   357   360     5 
  358   357   359     5 
  358   357   360     5 
  359   357   360     5 
  357   360   361     5 
  357   360   362     5 
  357   360   363     5 
  361   360   362     5 
  361   360   363     5 
  362   360   363     5 
  360   363   364     5 
  360   363   365     5 
  364   363   365     5 
  363   365   366     5 
  363   365   369     5 
  366   365   369     5 
  365   366   367     5 
  365   366   368     5 
  367   366   368     5 
  365   369   370     5 
  365   369   371     5 
  370   369   371     5 
  352   372   373     5 
  352   372   374     5 
  373   372   374     5 
  372   374   375     5 
  372   374   376     5 
  375   374   376     5 
  374   376   377     5 
  374   376   378     5 
  374   376   391     5 
  377   376   378     5 
  377   376   391     5 
  378   376   391     5 
  376   378   379     5 
  376   378   380     5 
  376   378   384     5 
  379   378   380     5 
  379   378   384     5 
  380   378   384     5 
  378   380   381     5 
  378   380   382     5 
  378   380   383     5 
  381   380   382     5 
  381   380   383     5 
  382   380   383     5 
  378   384   385     5 
  378   384   386     5 
  378   384   387     5 
  385   384   386     5 
  385   384   387     5 
  386   384   387     5 
  384   387   388     5 
  384   387   389     5 
  384   387   390     5 
  388   387   389     5 
  388   387   390     5 
  389   387   390     5 
  376   391   392     5 
  376   391   393     5 
  392   391   393     5 
  391   393   394     5 
  391   393   395     5 
  394   393   395     5 
  393   395   396     5 
  393   395   397     5 
  393   395   415     5 
  396   395   397     5 
  396   395   415     5 
  397   395   415     5 
  395   397   398     5 
  395   397   399     5 
  395   397   400     5 
  398   397   399     5 
  398   397   400     5 
  399   397   400     5 
  397   400   401     5 
  397   400   402     5 
  397   400   403     5 
  401   400   402     5 
  401   400   403     5 
  402   400   403     5 
  400   403   404     5 
  400   403   405     5 
  400   403   406     5 
  404   403   405     5 
  404   403   406     5 
  405   403   406     5 
  403   406   407     5 
  403   406   408     5 
  407   406   408     5 
  406   408   409     5 
  406   408   412     5 
  409   408   412     5 
  408   409   410     5 
  408   409   411     5 
  410   409   411     5 
  408   412   413     5 
  408   412   414     5 
  413   412   414     5 
  395   415   416     5 
  395   415   417     5 
  416   415   417     5 
  415   417   418     5 
  415   417   419     5 
  418   417   419     5 
  417   419   420     5 
  417   419   421     5 
  417   419   425     5 
  420   419   421     5 
  420   419   425     5 
  421   419   425     5 
  419   421   422     5 
  419   421   423     5 
  419   421   424     5 
  422   421   423     5 
  422   421   424     5 
  423   421   424     5 
  419   425   426     5 
  419   425   427     5 
  426   425   427     5 
  425   427   428     5 
  425   427   429     5 
  428   427   429     5 
  427   429   430     5 
  427   429   431     5 
  427   429   444     5 
  430   429   431     5 
  430   429   444     5 
  431   429   444     5 
  429   431   432     5 
  429   431   433     5 
  429   431   437     5 
  432   431   433     5 
  432   431   437     5 
  433   431   437     5 
  431   433   434     5 
  431   433   435     5 
  431   433   436     5 
  434   433   435     5 
  434   433   436     5 
  435   433   436     5 
  431   437   438     5 
  431   437   439     5 
  431   437   440     5 
  438   437   439     5 
  438   437   440     5 
  439   437   440     5 
  437   440   441     5 
  437   440   442     5 
  437   440   443     5 
  441   440   442     5 
  441   440   443     5 
  442   440   443     5 
  429   444   445     5 
  429   444   446     5 
  445   444   446     5 
  444   446   447     5 
  444   446   448     5 
  447   446   448     5 
  446   448   449     5 
  446   448   450     5 
  446   448   463     5 
  449   448   450     5 
  449   448   463     5 
  450   448   463     5 
  448   450   451     5 
  448   450   452     5 
  448   450   453     5 
  451   450   452     5 
  451   450   453     5 
  452   450   453     5 
  450   453   454     5 
  450   453   455     5 
  450   453   459     5 
  454   453   455     5 
  454   453   459     5 
  455   453   459     5 
  453   455   456     5 
  453   455   457     5 
  453   455   458     5 
  456   455   457     5 
  456   455   458     5 
  457   455   458     5 
  453   459   460     5 
  453   459   461     5 
  453   459   462     5 
  460   459   461     5 
  460   459   462     5 
  461   459   462     5 
  448   463   464     5 
  448   463   465     5 
  464   463   465     5 
  463   465   466     5 
  463   465   467     5 
  466   465   467     5 
  465   467   468     5 
  465   467   469     5 
  465   467   474     5 
  468   467   469     5 
  468   467   474     5 
  469   467   474     5 
  467   469   470     5 
  467   469   471     5 
  467   469   472     5 
  470   469   471     5 
  470   469   472     5 
  471   469   472     5 
  469   472   473     5 
  467   474   475     5 
  467   474   476     5 
  475   474   476     5 
  474   476   477     5 
  474   476   478     5 
  477   476   478     5 
  476   478   479     5 
  476   478   480     5 
  476   478   488     5 
  479   478   480     5 
  479   478   488     5 
  480   478   488     5 
  478   480   481     5 
  478   480   482     5 
  478   480   484     5 
  481   480   482     5 
  481   480   484     5 
  482   480   484     5 
  480   482   483     5 
  480   484   485     5 
  480   484   486     5 
  480   484   487     5 
  485   484   486     5 
  485   484   487     5 
  486   484   487     5 
  478   488   489     5 
  478   488   490     5 
  489   488   490     5 
  488   490   491     5 
  488   490   492     5 
  491   490   492     5 
  490   492   493     5 
  490   492   494     5 
  490   492   509     5 
  493   492   494     5 
  493   492   509     5 
  494   492   509     5 
  492   494   495     5 
  492   494   496     5 
  492   494   497     5 
  495   494   496     5 
  495   494   497     5 
  496   494   497     5 
  494   497   498     5 
  494   497   505     5 
  498   497   505     5 
  497   498   499     5 
  497   498   500     5 
  499   498   500     5 
  498   500   501     5 
  498   500   502     5 
  501   500   502     5 
  500   502   503     5 
  500   502   507     5 
  503   502   507     5 
  502   503   504     5 
  497   505   506     5 
  497   505   507     5 
  506   505   507     5 
  502   507   505     5 
  502   507   508     5 
  505   507   508     5 
  492   509   510     5 
  492   509   511     5 
  510   509   511     5 
  509   511   512     5 
  509   511   513     5 
  512   511   513     5 
  511   513   514     5 
  511   513   515     5 
  511   513   533     5 
  514   513   515     5 
  514   513   533     5 
  515   513   533     5 
  513   515   516     5 
  513   515   517     5 
  513   515   518     5 
  516   515   517     5 
  516   515   518     5 
  517   515   518     5 
  515   518   519     5 
  515   518   520     5 
  515   518   521     5 
  519   518   520     5 
  519   518   521     5 
  520   518   521     5 
  518   521   522     5 
  518   521   523     5 
  518   521   524     5 
  522   521   523     5 
  522   521   524     5 
  523   521   524     5 
  521   524   525     5 
  521   524   526     5 
  525   524   526     5 
  524   526   527     5 
  524   526   530     5 
  527   526   530     5 
  526   527   528     5 
  526   527   529     5 
  528   527   529     5 
  526   530   531     5 
  526   530   532     5 
  531   530   532     5 
  513   533   534     5 
  513   533   535     5 
  534   533   535     5 
  533   535   536     5 
  533   535   537     5 
  536   535   537     5 
  535   537   538     5 
  535   537   539     5 
  535   537   555     5 
  538   537   539     5 
  538   537   555     5 
  539   537   555     5 
  537   539   540     5 
  537   539   541     5 
  537   539   542     5 
  540   539   541     5 
  540   539   542     5 
  541   539   542     5 
  539   542   543     5 
  539   542   544     5 
  539   542   545     5 
  543   542   544     5 
  543   542   545     5 
  544   542   545     5 
  542   545   546     5 
  542   545   547     5 
  542   545   548     5 
  546   545   547     5 
  546   545   548     5 
  547   545   548     5 
  545   548   549     5 
  545   548   550     5 
  545   548   551     5 
  549   548   550     5 
  549   548   551     5 
  550   548   551     5 
  548   551   552     5 
  548   551   553     5 
  548   551   554     5 
  552   551   553     5 
  552   551   554     5 
  553   551   554     5 
  537   555   556     5 
  537   555   557     5 
  556   555   557     5 
  555   557   558     5 
  555   557   559     5 
  558   557   559     5 
  557   559   560     5 
  557   559   561     5 
  557   559   579     5 
  560   559   561     5 
  560   559   579     5 
  561   559   579     5 
  559   561   562     5 
  559   561   563     5 
  559   561   564     5 
  562   561   563     5 
  562   561   564     5 
  563   561   564     5 
  561   564   565     5 
  561   564   566     5 
  561   564   567     5 
  565   564   566     5 
  565   564   567     5 
  566   564   567     5 
  564   567   568     5 
  564   567   569     5 
  564   567   570     5 
  568   567   569     5 
  568   567   570     5 
  569   567   570     5 
  567   570   571     5 
  567   570   572     5 
  571   570   572     5 
  570   572   573     5 
  570   572   576     5 
  573   572   576     5 
  572   573   574     5 
  572   573   575     5 
  574   573   575     5 
  572   576   577     5 
  572   576   578     5 
  577   576   578     5 
  559   579   580     5 
  559   579   581     5 
  580   579   581     5 
  579   581   582     5 
  579   581   583     5 
  582   581   583     5 
  581   583   584     5 
  581   583   585     5 
  581   583   593     5 
  584   583   585     5 
  584   583   593     5 
  585   583   593     5 
  583   585   586     5 
  583   585   587     5 
  583   585   589     5 
  586   585   587     5 
  586   585   589     5 
  587   585   589     5 
  585   587   588     5 
  585   589   590     5 
  585   589   591     5 
  585   589   592     5 
  590   589   591     5 
  590   589   592     5 
  591   589   592     5 
  583   593   594     5 
  583   593   595     5 
  594   593   595     5 
  593   595   596     5 
  593   595   599     5 
  596   595   599     5 
  595   596   597     5 
  595   596   598     5 
  595   596   604     5 
  597   596   598     5 
  597   596   604     5 
  598   596   604     5 
  595   599   600     5 
  595   599   601     5 
  595   599   607     5 
  600   599   601     5 
  600   599   607     5 
  601   599   607     5 
  599   601   602     5 
  599   601   603     5 
  599   601   604     5 
  602   601   603     5 
  602   601   604     5 
  603   601   604     5 
  596   604   601     5 
  596   604   605     5 
  596   604   606     5 
  601   604   605     5 
  601   604   606     5 
  605   604   606     5 
  599   607   608     5 
  599   607   609     5 
  608   607   609     5 
  607   609   610     5 
  607   609   611     5 
  610   609   611     5 
  609   611   612     5 
  609   611   613     5 
  609   611   623     5 
  612   611   613     5 
  612   611   623     5 
  613   611   623     5 
  611   613   614     5 
  611   613   615     5 
  611   613   619     5 
  614   613   615     5 
  614   613   619     5 
  615   613   619     5 
  613   615   616     5 
  613   615   617     5 
  613   615   618     5 
  616   615   617     5 
  616   615   618     5 
  617   615   618     5 
  613   619   620     5 
  613   619   621     5 
  613   619   622     5 
  620   619   621     5 
  620   619   622     5 
  621   619   622     5 
  611   623   624     5 
  611   623   625     5 
  624   623   625     5 
  623   625   626     5 
  623   625   627     5 
  626   625   627     5 
  625   627   628     5 
  625   627   629     5 
  625   627   640     5 
  628   627   629     5 
  628   627   640     5 
  629   627   640     5 
  627   629   630     5 
  627   629   631     5 
  627   629   632     5 
  630   629   631     5 
  630   629   632     5 
  631   629   632     5 
  629   632   633     5 
  629   632   634     5 
  629   632   635     5 
  633   632   634     5 
  633   632   635     5 
  634   632   635     5 
  632   635   636     5 
  635   636   637     5 
  635   636   638     5 
  635   636   639     5 
  637   636   638     5 
  637   636   639     5 
  638   636   639     5 
  627   640   641     5 
  627   640   642     5 
  641   640   642     5 
  640   642   643     5 
  640   642   644     5 
  643   642   644     5 
  642   644   645     5 
  642   644   646     5 
  642   644   655     5 
  645   644   646     5 
  645   644   655     5 
  646   644   655     5 
  644   646   647     5 
  644   646   648     5 
  644   646   649     5 
  647   646   648     5 
  647   646   649     5 
  648   646   649     5 
  646   649   650     5 
  646   649   651     5 
  646   649   652     5 
  650   649   651     5 
  650   649   652     5 
  651   649   652     5 
  649   652   653     5 
  649   652   654     5 
  653   652   654     5 
  644   655   656     5 
  644   655   657     5 
  656   655   657     5 
  655   657   658     5 
  655   657   659     5 
  658   657   659     5 
  657   659   660     5 
  657   659   661     5 
  657   659   662     5 
  660   659   661     5 
  660   659   662     5 
  661   659   662     5 
  659   662   663     5 
  659   662   664     5 
  663   662   664     5 
  662   664   665     5 
  662   664   666     5 
  665   664   666     5 
  664   666   667     5 
  664   666   668     5 
  664   666   683     5 
  667   666   668     5 
  667   666   683     5 
  668   666   683     5 
  666   668   669     5 
  666   668   670     5 
  666   668   671     5 
  669   668   670     5 
  669   668   671     5 
  670   668   671     5 
  668   671   672     5 
  668   671   679     5 
  672   671   679     5 
  671   672   673     5 
  671   672   674     5 
  673   672   674     5 
  672   674   675     5 
  672   674   676     5 
  675   674   676     5 
  674   676   677     5 
  674   676   681     5 
  677   676   681     5 
  676   677   678     5 
  671   679   680     5 
  671   679   681     5 
  680   679   681     5 
  676   681   679     5 
  676   681   682     5 
  679   681   682     5 
  666   683   684     5 
  666   683   685     5 
  684   683   685     5 
  683   685   686     5 
  683   685   687     5 
  686   685   687     5 
  685   687   688     5 
  685   687   689     5 
  685   687   699     5 
  688   687   689     5 
  688   687   699     5 
  689   687   699     5 
  687   689   690     5 
  687   689   691     5 
  687   689   695     5 
  690   689   691     5 
  690   689   695     5 
  691   689   695     5 
  689   691   692     5 
  689   691   693     5 
  689   691   694     5 
  692   691   693     5 
  692   691   694     5 
  693   691   694     5 
  689   695   696     5 
  689   695   697     5 
  689   695   698     5 
  696   695   697     5 
  696   695   698     5 
  697   695   698     5 
  687   699   700     5 
  687   699   701     5 
  700   699   701     5 
  699   701   702     5 
  699   701   703     5 
  702   701   703     5 
  701   703   704     5 
  701   703   705     5 
  701   703   714     5 
  704   703   705     5 
  704   703   714     5 
  705   703   714     5 
  703   705   706     5 
  703   705   707     5 
  703   705   708     5 
  706   705   707     5 
  706   705   708     5 
  707   705   708     5 
  705   708   709     5 
  705   708   710     5 
  705   708   711     5 
  709   708   710     5 
  709   708   711     5 
  710   708   711     5 
  708   711   712     5 
  708   711   713     5 
  712   711   713     5 
  703   714   715     5 
  703   714   716     5 
  715   714   716     5 
  714   716   717     5 
  714   716   718     5 
  717   716   718     5 
  716   718   719     5 
  716   718   720     5 
  716   718   730     5 
  719   718   720     5 
  719   718   730     5 
  720   718   730     5 
  718   720   721     5 
  718   720   722     5 
  718   720   726     5 
  721   720   722     5 
  721   720   726     5 
  722   720   726     5 
  720   722   723     5 
  720   722   724     5 
  720   722   725     5 
  723   722   724     5 
  723   722   725     5 
  724   722   725     5 
  720   726   727     5 
  720   726   728     5 
  720   726   729     5 
  727   726   728     5 
  727   726   729     5 
  728   726   729     5 
  718   730   731     5 
  718   730   732     5 
  731   730   732     5 
  730   732   733     5 
  730   732   734     5 
  733   732   734     5 
  732   734   735     5 
  732   734   736     5 
  732   734   752     5 
  735   734   736     5 
  735   734   752     5 
  736   734   752     5 
  734   736   737     5 
  734   736   738     5 
  734   736   739     5 
  737   736   738     5 
  737   736   739     5 
  738   736   739     5 
  736   739   740     5 
  736   739   741     5 
  736   739   742     5 
  740   739   741     5 
  740   739   742     5 
  741   739   742     5 
  739   742   743     5 
  739   742   744     5 
  739   742   745     5 
  743   742   744     5 
  743   742   745     5 
  744   742   745     5 
  742   745   746     5 
  742   745   747     5 
  742   745   748     5 
  746   745   747     5 
  746   745   748     5 
  747   745   748     5 
  745   748   749     5 
  745   748   750     5 
  745   748   751     5 
  749   748   750     5 
  749   748   751     5 
  750   748   751     5 
  734   752   753     5 
  734   752   754     5 
  753   752   754     5 
  752   754   755     5 
  752   754   756     5 
  755   754   756     5 
  754   756   757     5 
  754   756   758     5 
  754   756   767     5 
  757   756   758     5 
  757   756   767     5 
  758   756   767     5 
  756   758   759     5 
  756   758   760     5 
  756   758   761     5 
  759   758   760     5 
  759   758   761     5 
  760   758   761     5 
  758   761   762     5 
  758   761   763     5 
  758   761   764     5 
  762   761   763     5 
  762   761   764     5 
  763   761   764     5 
  761   764   765     5 
  761   764   766     5 
  765   764   766     5 
  756   767   768     5 
  756   767   769     5 
  768   767   769     5 
  767   769   770     5 
  767   769   771     5 
  770   769   771     5 
  769   771   772     5 
  769   771   773     5 
  769   771   774     5 
  772   771   773     5 
  772   771   774     5 
  773   771   774     5 
  771   774   775     5 
  771   774   776     5 
  775   774   776     5 
  774   776   777     5 
  774   776   778     5 
  777   776   778     5 
  776   778   779     5 
  776   778   780     5 
  776   778   796     5 
  779   778   780     5 
  779   778   796     5 
  780   778   796     5 
  778   780   781     5 
  778   780   782     5 
  778   780   783     5 
  781   780   782     5 
  781   780   783     5 
  782   780   783     5 
  780   783   784     5 
  780   783   785     5 
  780   783   786     5 
  784   783   785     5 
  784   783   786     5 
  785   783   786     5 
  783   786   787     5 
  783   786   788     5 
  783   786   789     5 
  787   786   788     5 
  787   786   789     5 
  788   786   789     5 
  786   789   790     5 
  786   789   791     5 
  786   789   792     5 
  790   789   791     5 
  790   789   792     5 
  791   789   792     5 
  789   792   793     5 
  789   792   794     5 
  789   792   795     5 
  793   792   794     5 
  793   792   795     5 
  794   792   795     5 
  778   796   797     5 
  778   796   798     5 
  797   796   798     5 
  796   798   799     5 
  796   798   800     5 
  799   798   800     5 
  798   800   801     5 
  798   800   802     5 
  798   800   810     5 
  801   800   802     5 
  801   800   810     5 
  802   800   810     5 
  800   802   803     5 
  800   802   804     5 
  800   802   806     5 
  803   802   804     5 
  803   802   806     5 
  804   802   806     5 
  802   804   805     5 
  802   806   807     5 
  802   806   808     5 
  802   806   809     5 
  807   806   808     5 
  807   806   809     5 
  808   806   809     5 
  800   810   811     5 
  800   810   812     5 
  811   810   812     5 
  810   812   813     5 
  810   812   814     5 
  813   812   814     5 
  812   814   815     5 
  812   814   816     5 
  812   814   834     5 
  815   814   816     5 
  815   814   834     5 
  816   814   834     5 
  814   816   817     5 
  814   816   818     5 
  814   816   819     5 
  817   816   818     5 
  817   816   819     5 
  818   816   819     5 
  816   819   820     5 
  816   819   825     5 
  820   819   825     5 
  819   820   821     5 
  819   820   822     5 
  821   820   822     5 
  820   822   823     5 
  820   822   824     5 
  823   822   824     5 
  822   824   825     5 
  822   824   830     5 
  825   824   830     5 
  819   825   824     5 
  819   825   826     5 
  824   825   826     5 
  825   826   827     5 
  825   826   828     5 
  827   826   828     5 
  826   828   829     5 
  826   828   832     5 
  829   828   832     5 
  824   830   831     5 
  824   830   832     5 
  831   830   832     5 
  828   832   830     5 
  828   832   833     5 
  830   832   833     5 
  814   834   835     5 
  814   834   836     5 
  835   834   836     5 
  834   836   837     5 
  834   836   838     5 
  837   836   838     5 
  836   838   839     5 
  836   838   840     5 
  836   838   856     5 
  839   838   840     5 
  839   838   856     5 
  840   838   856     5 
  838   840   841     5 
  838   840   842     5 
  838   840   843     5 
  841   840   842     5 
  841   840   843     5 
  842   840   843     5 
  840   843   844     5 
  840   843   845     5 
  840   843   846     5 
  844   843   845     5 
  844   843   846     5 
  845   843   846     5 
  843   846   847     5 
  843   846   848     5 
  843   846   849     5 
  847   846   848     5 
  847   846   849     5 
  848   846   849     5 
  846   849   850     5 
  846   849   851     5 
  846   849   852     5 
  850   849   851     5 
  850   849   852     5 
  851   849   852     5 
  849   852   853     5 
  849   852   854     5 
  849   852   855     5 
  853   852   854     5 
  853   852   855     5 
  854   852   855     5 
  838   856   857     5 
  838   856   858     5 
  857   856   858     5 
  856   858   859     5 
  856   858   860     5 
  859   858   860     5 
  858   860   861     5 
  858   860   862     5 
  858   860   873     5 
  861   860   862     5 
  861   860   873     5 
  862   860   873     5 
  860   862   863     5 
  860   862   864     5 
  860   862   865     5 
  863   862   864     5 
  863   862   865     5 
  864   862   865     5 
  862   865   866     5 
  862   865   867     5 
  862   865   868     5 
  866   865   867     5 
  866   865   868     5 
  867   865   868     5 
  865   868   869     5 
  865   868   870     5 
  869   868   870     5 
  868   870   871     5 
  868   870   872     5 
  871   870   872     5 
  860   873   874     5 
  860   873   875     5 
  874   873   875     5 
  873   875   876     5 
  873   875   877     5 
  876   875   877     5 
  875   877   878     5 
  875   877   879     5 
  875   877   892     5 
  878   877   879     5 
  878   877   892     5 
  879   877   892     5 
  877   879   880     5 
  877   879   881     5 
  877   879   885     5 
  880   879   881     5 
  880   879   885     5 
  881   879   885     5 
  879   881   882     5 
  879   881   883     5 
  879   881   884     5 
  882   881   883     5 
  882   881   884     5 
  883   881   884     5 
  879   885   886     5 
  879   885   887     5 
  879   885   888     5 
  886   885   887     5 
  886   885   888     5 
  887   885   888     5 
  885   888   889     5 
  885   888   890     5 
  885   888   891     5 
  889   888   890     5 
  889   888   891     5 
  890   888   891     5 
  877   892   893     5 
  877   892   894     5 
  893   892   894     5 
  892   894   895     5 
  892   894   896     5 
  895   894   896     5 
  894   896   897     5 
  894   896   898     5 
  894   896   905     5 
  897   896   898     5 
  897   896   905     5 
  898   896   905     5 
  896   898   900     5 
  896   898   901     5 
  896   898   902     5 
  900   898   901     5 
  900   898   902     1  111.0000        317.984         111.3000        385.7648   ; HCS
  901   898   902     1  111.0000        317.984         111.3000        385.7648   ; HCS
  898   902   904     1   95.0000 0.0     95.0000 324.6784 ; CSH
  896   905   906     5 
  896   905   907     5 
  906   905   907     5 
  905   907   908     5 
  905   907   909     5 
  908   907   909     5 
  907   909   910     5 
  907   909   911     5 
  907   909   917     5 
  910   909   911     5 
  910   909   917     5 
  911   909   917     5 
  909   911   912     5 
  909   911   913     5 
  909   911   914     5 
  912   911   913     5 
  912   911   914     5 
  913   911   914     5 
  911   914   915     5 
  911   914   916     5 
  915   914   916     5 
  909   917   918     5 
  909   917   919     5 
  918   917   919     5 
  917   919   920     5 
  917   919   921     5 
  920   919   921     5 
  919   921   922     5 
  919   921   923     5 
  919   921   939     5 
  922   921   923     5 
  922   921   939     5 
  923   921   939     5 
  921   923   924     5 
  921   923   925     5 
  921   923   926     5 
  924   923   925     5 
  924   923   926     5 
  925   923   926     5 
  923   926   927     5 
  923   926   928     5 
  923   926   929     5 
  927   926   928     5 
  927   926   929     5 
  928   926   929     5 
  926   929   930     5 
  926   929   931     5 
  926   929   932     5 
  930   929   931     5 
  930   929   932     5 
  931   929   932     5 
  929   932   933     5 
  929   932   934     5 
  929   932   935     5 
  933   932   934     5 
  933   932   935     5 
  934   932   935     5 
  932   935   936     5 
  932   935   937     5 
  932   935   938     5 
  936   935   937     5 
  936   935   938     5 
  937   935   938     5 
  921   939   940     5 
  921   939   941     5 
  940   939   941     5 
  939   941   942     5 
  939   941   943     5 
  942   941   943     5 
  941   943   944     5 
  941   943   945     5 
  941   943   956     5 
  944   943   945     5 
  944   943   956     5 
  945   943   956     5 
  943   945   946     5 
  943   945   947     5 
  943   945   949     5 
  946   945   947     5 
  946   945   949     5 
  947   945   949     5 
  949   948   950     5 
  945   949   948     5 
  945   949   954     5 
  948   949   954     5 
  948   950   951     5 
  948   950   952     5 
  951   950   952     5 
  950   952   953     5 
  950   952   954     5 
  953   952   954     5 
  949   954   952     5 
  949   954   955     5 
  952   954   955     5 
  943   956   957     5 
  943   956   958     5 
  957   956   958     5 
  956   958   959     5 
  956   958   960     5 
  959   958   960     5 
  958   960   961     5 
  958   960   962     5 
  958   960   980     5 
  961   960   962     5 
  961   960   980     5 
  962   960   980     5 
  960   962   963     5 
  960   962   964     5 
  960   962   965     5 
  963   962   964     5 
  963   962   965     5 
  964   962   965     5 
  962   965   966     5 
  962   965   971     5
[truncated: 301,586 more chars]
