# Supplementary material for: Redox Potentials of Disulfide Bonds in LOXL2 Studied by Nonequilibrium Alchemical Simulation
Source: Front Chem. 2021 Dec 14;9:797036. doi: 10.3389/fchem.2021.797036 (PMC8713139; doi:10.3389/fchem.2021.797036)
Supplement: Supplementary file 2 [file DataSheet2.ZIP › Raw Date for Redox potential LOXL2-797036/Input files/218x291/salted.gro]

Great Red Oystrich Makes All Chemists Sane in water
41090
  166PHE      N    1   3.730   5.486   4.978
  166PHE     H1    2   3.812   5.539   4.955
  166PHE     H2    3   3.725   5.473   5.077
  166PHE     H3    4   3.734   5.398   4.932
  166PHE     CA    5   3.612   5.559   4.932
  166PHE     HA    6   3.611   5.644   4.985
  166PHE     CB    7   3.625   5.588   4.783
  166PHE    HB1    8   3.712   5.634   4.767
  166PHE    HB2    9   3.623   5.501   4.733
  166PHE     CG   10   3.514   5.676   4.729
  166PHE    CD1   11   3.397   5.618   4.678
  166PHE    HD1   12   3.389   5.518   4.671
  166PHE    CE1   13   3.291   5.701   4.637
  166PHE    HE1   14   3.207   5.660   4.602
  166PHE     CZ   15   3.303   5.840   4.644
  166PHE     HZ   16   3.227   5.898   4.614
  166PHE    CD2   17   3.526   5.816   4.737
  166PHE    HD2   18   3.610   5.857   4.773
  166PHE    CE2   19   3.421   5.898   4.693
  166PHE    HE2   20   3.430   5.997   4.696
  166PHE      C   21   3.481   5.484   4.964
  166PHE      O   22   3.470   5.363   4.946
  167LYS      N   23   3.378   5.558   5.008
  167LYS     HN   24   3.394   5.655   5.024
  167LYS     CA   25   3.244   5.504   5.036
  167LYS     HA   26   3.240   5.415   4.991
  167LYS     CB   27   3.222   5.489   5.187
  167LYS    HB1   28   3.240   5.577   5.231
  167LYS    HB2   29   3.126   5.463   5.203
  167LYS     CG   30   3.313   5.384   5.250
  167LYS    HG1   31   3.298   5.296   5.205
  167LYS    HG2   32   3.408   5.411   5.240
  167LYS     CD   33   3.279   5.370   5.398
  167LYS    HD1   34   3.290   5.459   5.443
  167LYS    HD2   35   3.185   5.339   5.409
  167LYS     CE   36   3.373   5.269   5.463
  167LYS    HE1   37   3.359   5.179   5.421
  167LYS    HE2   38   3.468   5.297   5.449
  167LYS     NZ   39   3.346   5.260   5.608
  167LYS    HZ1   40   3.408   5.193   5.649
  167LYS    HZ2   41   3.360   5.349   5.650
  167LYS    HZ3   42   3.251   5.231   5.622
  167LYS      C   43   3.139   5.597   4.978
  167LYS      O   44   3.144   5.717   5.003
  168PHE      N   45   3.040   5.541   4.909
  168PHE     HN   46   3.048   5.445   4.883
  168PHE     CA   47   2.921   5.616   4.869
  168PHE     HA   48   2.954   5.704   4.835
  168PHE     CB   49   2.847   5.543   4.756
  168PHE    HB1   50   2.836   5.447   4.781
  168PHE    HB2   51   2.757   5.585   4.744
  168PHE     CG   52   2.922   5.550   4.625
  168PHE    CD1   53   2.903   5.660   4.539
  168PHE    HD1   54   2.835   5.730   4.562
  168PHE    CE1   55   2.978   5.671   4.421
  168PHE    HE1   56   2.964   5.749   4.359
  168PHE     CZ   57   3.074   5.573   4.389
  168PHE     HZ   58   3.127   5.580   4.305
  168PHE    CD2   59   3.017   5.452   4.593
  168PHE    HD2   60   3.031   5.374   4.654
  168PHE    CE2   61   3.093   5.464   4.476
  168PHE    HE2   62   3.162   5.394   4.454
  168PHE      C   63   2.831   5.641   4.990
  168PHE      O   64   2.820   5.556   5.079
  169ASP      N   65   2.764   5.757   4.993
  169ASP     HN   66   2.786   5.827   4.926
  169ASP     CA   67   2.658   5.782   5.090
  169ASP     HA   68   2.697   5.756   5.179
  169ASP     CB   69   2.622   5.931   5.099
  169ASP    HB1   70   2.705   5.984   5.120
  169ASP    HB2   71   2.585   5.961   5.011
  169ASP     CG   72   2.517   5.960   5.209
  169ASP    OD1   73   2.477   5.866   5.280
  169ASP    OD2   74   2.467   6.074   5.219
  169ASP      C   75   2.537   5.693   5.058
  169ASP      O   76   2.466   5.712   4.959
  170ASN      N   77   2.512   5.595   5.145
  170ASN     HN   78   2.572   5.586   5.225
  170ASN     CA   79   2.402   5.501   5.130
  170ASN     HA   80   2.411   5.470   5.036
  170ASN     CB   81   2.420   5.384   5.230
  170ASN    HB1   82   2.440   5.422   5.320
  170ASN    HB2   83   2.334   5.333   5.234
  170ASN     CG   84   2.530   5.285   5.195
  170ASN    OD1   85   2.595   5.287   5.093
  170ASN    ND2   86   2.554   5.189   5.281
  170ASN   HD21   87   2.500   5.182   5.365
  170ASN   HD22   88   2.625   5.121   5.263
  170ASN      C   89   2.263   5.566   5.145
  170ASN      O   90   2.163   5.498   5.118
  171SER      N   91   2.253   5.692   5.187
  171SER     HN   92   2.337   5.746   5.197
  171SER     CA   93   2.125   5.756   5.221
  171SER     HA   94   2.084   5.690   5.283
  171SER     CB   95   2.149   5.890   5.293
  171SER    HB1   96   2.062   5.924   5.330
  171SER    HB2   97   2.214   5.877   5.368
  171SER     OG   98   2.201   5.994   5.212
  171SER    HG1   99   2.212   6.077   5.268
  171SER      C  100   2.028   5.771   5.103
  171SER      O  101   1.907   5.776   5.126
  172LEU      N  102   2.077   5.769   4.979
  172LEU     HN  103   2.176   5.762   4.968
  172LEU     CA  104   1.996   5.777   4.856
  172LEU     HA  105   1.904   5.802   4.885
  172LEU     CB  106   2.058   5.885   4.766
  172LEU    HB1  107   2.157   5.884   4.779
  172LEU    HB2  108   2.037   5.862   4.671
  172LEU     CG  109   2.008   6.028   4.793
  172LEU     HG  110   1.983   6.034   4.890
  172LEU    CD1  111   2.118   6.128   4.760
  172LEU   HD11  112   2.085   6.221   4.778
  172LEU   HD12  113   2.198   6.110   4.817
  172LEU   HD13  114   2.142   6.120   4.664
  172LEU    CD2  115   1.887   6.059   4.706
  172LEU   HD21  116   1.855   6.152   4.725
  172LEU   HD22  117   1.912   6.052   4.610
  172LEU   HD23  118   1.813   5.994   4.726
  172LEU      C  119   1.980   5.642   4.783
  172LEU      O  120   1.906   5.635   4.684
  173ILE      N  121   2.044   5.534   4.829
  173ILE     HN  122   2.095   5.541   4.915
  173ILE     CA  123   2.043   5.403   4.758
  173ILE     HA  124   2.072   5.425   4.665
  173ILE     CB  125   2.143   5.304   4.823
  173ILE     HB  126   2.123   5.300   4.921
  173ILE    CG2  127   2.128   5.161   4.767
  173ILE   HG21  128   2.195   5.101   4.812
  173ILE   HG22  129   2.036   5.128   4.786
  173ILE   HG23  130   2.145   5.162   4.669
  173ILE    CG1  131   2.287   5.354   4.800
  173ILE   HG11  132   2.306   5.354   4.702
  173ILE   HG12  133   2.295   5.448   4.835
  173ILE     CD  134   2.393   5.268   4.869
  173ILE    HD1  135   2.484   5.306   4.851
  173ILE    HD2  136   2.376   5.268   4.968
  173ILE    HD3  137   2.388   5.175   4.835
  173ILE      C  138   1.903   5.343   4.749
  173ILE      O  139   1.868   5.280   4.649
  174ASN      N  140   1.818   5.366   4.850
  174ASN     HN  141   1.846   5.427   4.923
  174ASN     CA  142   1.686   5.304   4.857
  174ASN     HA  143   1.702   5.208   4.833
  174ASN     CB  144   1.632   5.319   5.000
  174ASN    HB1  145   1.638   5.416   5.026
  174ASN    HB2  146   1.536   5.291   5.001
  174ASN     CG  147   1.707   5.237   5.103
  174ASN    OD1  148   1.780   5.144   5.075
  174ASN    ND2  149   1.692   5.270   5.229
  174ASN   HD21  150   1.632   5.346   5.254
  174ASN   HD22  151   1.740   5.218   5.300
  174ASN      C  152   1.585   5.357   4.752
  174ASN      O  153   1.476   5.302   4.743
  175GLN      N  154   1.618   5.462   4.676
  175GLN     HN  155   1.709   5.501   4.688
  175GLN     CA  156   1.529   5.521   4.576
  175GLN     HA  157   1.443   5.472   4.586
  175GLN     CB  158   1.513   5.671   4.605
  175GLN    HB1  159   1.604   5.712   4.616
  175GLN    HB2  160   1.467   5.715   4.528
  175GLN     CG  161   1.432   5.696   4.732
  175GLN    HG1  162   1.343   5.650   4.724
  175GLN    HG2  163   1.482   5.659   4.810
  175GLN     CD  164   1.407   5.845   4.757
  175GLN    OE1  165   1.480   5.932   4.713
  175GLN    NE2  166   1.304   5.880   4.830
  175GLN   HE21  167   1.244   5.811   4.869
  175GLN   HE22  168   1.286   5.977   4.848
  175GLN      C  169   1.575   5.498   4.431
  175GLN      O  170   1.511   5.548   4.339
  176ILE      N  171   1.685   5.425   4.409
  176ILE     HN  172   1.725   5.375   4.485
  176ILE     CA  173   1.749   5.417   4.277
  176ILE     HA  174   1.687   5.455   4.209
  176ILE     CB  175   1.878   5.501   4.277
  176ILE     HB  176   1.938   5.465   4.349
  176ILE    CG2  177   1.953   5.488   4.142
  176ILE   HG21  178   2.036   5.543   4.145
  176ILE   HG22  179   1.977   5.392   4.126
  176ILE   HG23  180   1.893   5.520   4.068
  176ILE    CG1  181   1.847   5.650   4.305
  176ILE   HG11  182   1.804   5.689   4.224
  176ILE   HG12  183   1.783   5.654   4.382
  176ILE     CD  184   1.967   5.736   4.340
  176ILE    HD1  185   1.937   5.830   4.356
  176ILE    HD2  186   2.011   5.700   4.422
  176ILE    HD3  187   2.032   5.735   4.264
  176ILE      C  188   1.771   5.270   4.243
  176ILE      O  189   1.864   5.206   4.292
  177GLU      N  190   1.689   5.217   4.152
  177GLU     HN  191   1.617   5.275   4.113
  177GLU     CA  192   1.698   5.077   4.106
  177GLU     HA  193   1.706   5.024   4.191
  177GLU     CB  194   1.569   5.039   4.030
  177GLU    HB1  195   1.553   5.108   3.959
  177GLU    HB2  196   1.583   4.950   3.987
  177GLU     CG  197   1.445   5.032   4.120
  177GLU    HG1  198   1.465   4.972   4.198
  177GLU    HG2  199   1.425   5.124   4.154
  177GLU     CD  200   1.321   4.977   4.047
  177GLU    OE1  201   1.231   4.925   4.118
  177GLU    OE2  202   1.316   4.987   3.923
  177GLU      C  203   1.823   5.047   4.021
  177GLU      O  204   1.848   4.933   3.985
  178ASN      N  205   1.905   5.148   3.987
  178ASN     HN  206   1.890   5.237   4.030
  178ASN     CA  207   2.017   5.136   3.892
  178ASN     HA  208   2.040   5.038   3.891
  178ASN     CB  209   1.970   5.183   3.753
  178ASN    HB1  210   1.931   5.275   3.762
  178ASN    HB2  211   2.049   5.186   3.692
  178ASN     CG  212   1.866   5.093   3.691
  178ASN    OD1  213   1.882   4.973   3.675
  178ASN    ND2  214   1.757   5.148   3.643
  178ASN   HD21  215   1.745   5.247   3.648
  178ASN   HD22  216   1.687   5.091   3.601
  178ASN      C  217   2.145   5.209   3.937
  178ASN      O  218   2.208   5.282   3.859
  179LEU      N  219   2.183   5.195   4.064
  179LEU     HN  220   2.128   5.137   4.124
  179LEU     CA  221   2.302   5.260   4.119
  179LEU     HA  222   2.313   5.348   4.073
  179LEU     CB  223   2.278   5.282   4.270
  179LEU    HB1  224   2.184   5.255   4.291
  179LEU    HB2  225   2.341   5.223   4.320
  179LEU     CG  226   2.298   5.427   4.315
  179LEU     HG  227   2.270   5.488   4.241
  179LEU    CD1  228   2.214   5.450   4.440
  179LEU   HD11  229   2.227   5.545   4.471
  179LEU   HD12  230   2.118   5.434   4.419
  179LEU   HD13  231   2.244   5.388   4.512
  179LEU    CD2  232   2.445   5.455   4.346
  179LEU   HD21  233   2.455   5.551   4.375
  179LEU   HD22  234   2.476   5.395   4.419
  179LEU   HD23  235   2.501   5.440   4.264
  179LEU      C  236   2.428   5.179   4.089
  179LEU      O  237   2.440   5.064   4.132
  180ASN      N  238   2.525   5.238   4.019
  180ASN     HN  239   2.506   5.327   3.978
  180ASN     CA  240   2.658   5.180   4.000
  180ASN     HA  241   2.646   5.082   3.990
  180ASN     CB  242   2.724   5.237   3.872
  180ASN    HB1  243   2.707   5.336   3.869
  180ASN    HB2  244   2.822   5.220   3.876
  180ASN     CG  245   2.672   5.178   3.742
  180ASN    OD1  246   2.603   5.078   3.738
  180ASN    ND2  247   2.704   5.238   3.630
  180ASN   HD21  248   2.761   5.320   3.632
  180ASN   HD22  249   2.672   5.201   3.543
  180ASN      C  250   2.745   5.209   4.125
  180ASN      O  251   2.823   5.304   4.124
  181ILE      N  252   2.733   5.130   4.232
  181ILE     HN  253   2.658   5.064   4.238
  181ILE     CA  254   2.831   5.140   4.343
  181ILE     HA  255   2.834   5.237   4.367
  181ILE     CB  256   2.789   5.069   4.473
  181ILE     HB  257   2.765   4.975   4.450
  181ILE    CG2  258   2.904   5.066   4.576
  181ILE   HG21  259   2.873   5.019   4.659
  181ILE   HG22  260   2.982   5.016   4.537
  181ILE   HG23  261   2.931   5.159   4.599
  181ILE    CG1  262   2.669   5.143   4.537
  181ILE   HG11  263   2.700   5.231   4.573
  181ILE   HG12  264   2.600   5.159   4.466
  181ILE     CD  265   2.604   5.064   4.651
  181ILE    HD1  266   2.527   5.116   4.688
  181ILE    HD2  267   2.571   4.976   4.616
  181ILE    HD3  268   2.671   5.048   4.723
  181ILE      C  269   2.966   5.092   4.290
  181ILE      O  270   2.988   4.974   4.261
  182GLN      N  271   3.057   5.187   4.278
  182GLN     HN  272   3.030   5.280   4.305
  182GLN     CA  273   3.192   5.169   4.230
  182GLN     HA  274   3.193   5.106   4.152
  182GLN     CB  275   3.241   5.307   4.184
  182GLN    HB1  276   3.221   5.373   4.256
  182GLN    HB2  277   3.340   5.302   4.171
  182GLN     CG  278   3.180   5.361   4.053
  182GLN    HG1  279   3.081   5.363   4.065
  182GLN    HG2  280   3.214   5.454   4.039
  182GLN     CD  281   3.210   5.282   3.926
  182GLN    OE1  282   3.314   5.218   3.908
  182GLN    NE2  283   3.119   5.280   3.832
  182GLN   HE21  284   3.034   5.330   3.844
  182GLN   HE22  285   3.136   5.230   3.747
  182GLN      C  286   3.276   5.102   4.340
  182GLN      O  287   3.313   5.164   4.440
  183VAL      N  288   3.306   4.973   4.324
  183VAL     HN  289   3.267   4.926   4.245
  183VAL     CA  290   3.391   4.895   4.416
  183VAL     HA  291   3.352   4.907   4.507
  183VAL     CB  292   3.389   4.746   4.377
  183VAL     HB  293   3.433   4.740   4.288
  183VAL    CG1  294   3.463   4.662   4.481
  183VAL   HG11  295   3.460   4.566   4.454
  183VAL   HG12  296   3.558   4.693   4.486
  183VAL   HG13  297   3.419   4.673   4.570
  183VAL    CG2  298   3.246   4.689   4.366
  183VAL   HG21  299   3.251   4.592   4.341
  183VAL   HG22  300   3.200   4.698   4.454
  183VAL   HG23  301   3.195   4.739   4.296
  183VAL      C  302   3.535   4.950   4.414
  183VAL      O  303   3.586   4.980   4.306
  184GLU      N  304   3.601   4.961   4.530
  184GLU     HN  305   3.553   4.938   4.615
  184GLU     CA  306   3.742   5.005   4.540
  184GLU     HA  307   3.739   5.096   4.496
  184GLU     CB  308   3.791   5.011   4.686
  184GLU    HB1  309   3.761   4.928   4.731
  184GLU    HB2  310   3.890   5.015   4.684
  184GLU     CG  311   3.741   5.130   4.769
  184GLU    HG1  312   3.769   5.215   4.725
  184GLU    HG2  313   3.641   5.126   4.774
  184GLU     CD  314   3.799   5.125   4.911
  184GLU    OE1  315   3.728   5.156   5.009
  184GLU    OE2  316   3.918   5.087   4.929
  184GLU      C  317   3.837   4.910   4.466
  184GLU      O  318   3.922   4.954   4.390
  185ASP      N  319   3.825   4.780   4.494
  185ASP     HN  320   3.750   4.753   4.555
  185ASP     CA  321   3.912   4.675   4.442
  185ASP     HA  322   3.930   4.696   4.346
  185ASP     CB  323   4.043   4.677   4.523
  185ASP    HB1  324   4.072   4.772   4.534
  185ASP    HB2  325   4.026   4.637   4.612
  185ASP     CG  326   4.159   4.600   4.459
  185ASP    OD1  327   4.142   4.549   4.346
  185ASP    OD2  328   4.262   4.587   4.530
  185ASP      C  329   3.842   4.538   4.450
  185ASP      O  330   3.752   4.517   4.533
  186ILE      N  331   3.882   4.443   4.366
  186ILE     HN  332   3.957   4.465   4.304
  186ILE     CA  333   3.824   4.309   4.358
  186ILE     HA  334   3.784   4.290   4.447
  186ILE     CB  335   3.712   4.303   4.252
  186ILE     HB  336   3.646   4.375   4.276
  186ILE    CG2  337   3.763   4.336   4.111
  186ILE   HG21  338   3.687   4.331   4.046
  186ILE   HG22  339   3.801   4.428   4.110
  186ILE   HG23  340   3.833   4.270   4.085
  186ILE    CG1  341   3.637   4.168   4.254
  186ILE   HG11  342   3.698   4.097   4.217
  186ILE   HG12  343   3.614   4.145   4.349
  186ILE     CD  344   3.508   4.166   4.172
  186ILE    HD1  345   3.466   4.076   4.178
  186ILE    HD2  346   3.445   4.235   4.208
  186ILE    HD3  347   3.529   4.187   4.076
  186ILE      C  348   3.934   4.205   4.335
  186ILE      O  349   4.033   4.229   4.267
  187ARG      N  350   3.917   4.084   4.391
  187ARG     HN  351   3.837   4.069   4.448
  187ARG     CA  352   4.011   3.972   4.371
  187ARG     HA  353   4.049   3.986   4.279
  187ARG     CB  354   4.123   3.979   4.476
  187ARG    HB1  355   4.197   3.918   4.449
  187ARG    HB2  356   4.157   4.073   4.480
  187ARG     CG  357   4.074   3.939   4.616
  187ARG    HG1  358   3.998   3.997   4.643
  187ARG    HG2  359   4.044   3.843   4.615
  187ARG     CD  360   4.188   3.954   4.716
  187ARG    HD1  361   4.268   3.903   4.684
  187ARG    HD2  362   4.211   4.051   4.725
  187ARG     NE  363   4.150   3.902   4.848
  187ARG     HE  364   4.061   3.856   4.855
  187ARG     CZ  365   4.222   3.911   4.957
  187ARG    NH1  366   4.342   3.963   4.957
  187ARG   HH11  367   4.381   3.998   4.871
  187ARG   HH12  368   4.394   3.968   5.042
  187ARG    NH2  369   4.173   3.867   5.069
  187ARG   HH21  370   4.082   3.826   5.070
  187ARG   HH22  371   4.227   3.873   5.153
  187ARG      C  372   3.944   3.836   4.369
  187ARG      O  373   3.840   3.816   4.431
  188ILE      N  374   4.013   3.739   4.310
  188ILE     HN  375   4.090   3.765   4.251
  188ILE     CA  376   3.984   3.596   4.324
  188ILE     HA  377   3.889   3.589   4.354
  188ILE     CB  378   3.998   3.521   4.190
  188ILE     HB  379   4.093   3.527   4.159
  188ILE    CG2  380   3.959   3.373   4.210
  188ILE   HG21  381   3.968   3.325   4.123
  188ILE   HG22  382   4.020   3.332   4.278
  188ILE   HG23  383   3.865   3.368   4.242
  188ILE    CG1  384   3.910   3.586   4.080
  188ILE   HG11  385   3.814   3.575   4.105
  188ILE   HG12  386   3.932   3.684   4.075
  188ILE     CD  387   3.930   3.526   3.940
  188ILE    HD1  388   3.870   3.573   3.875
  188ILE    HD2  389   4.025   3.537   3.912
  188ILE    HD3  390   3.907   3.429   3.942
  188ILE      C  391   4.077   3.538   4.432
  188ILE      O  392   4.198   3.528   4.413
  189ARG      N  393   4.022   3.497   4.547
  189ARG     HN  394   3.924   3.510   4.560
  189ARG     CA  395   4.100   3.433   4.654
  189ARG     HA  396   4.194   3.464   4.642
  189ARG     CB  397   4.050   3.480   4.792
  189ARG    HB1  398   4.050   3.580   4.794
  189ARG    HB2  399   3.958   3.446   4.807
  189ARG     CG  400   4.144   3.427   4.902
  189ARG    HG1  401   4.133   3.327   4.907
  189ARG    HG2  402   4.238   3.448   4.877
  189ARG     CD  403   4.115   3.487   5.039
  189ARG    HD1  404   4.186   3.458   5.104
  189ARG    HD2  405   4.114   3.587   5.033
  189ARG     NE  406   3.986   3.444   5.094
  189ARG     HE  407   3.906   3.497   5.064
  189ARG     CZ  408   3.960   3.346   5.177
  189ARG    NH1  409   4.053   3.263   5.217
  189ARG   HH11  410   4.147   3.274   5.185
  189ARG   HH12  411   4.030   3.189   5.281
  189ARG    NH2  412   3.838   3.330   5.221
  189ARG   HH21  413   3.766   3.393   5.192
  189ARG   HH22  414   3.817   3.256   5.284
  189ARG      C  415   4.100   3.281   4.639
  189ARG      O  416   4.001   3.215   4.671
  190ALA      N  417   4.215   3.225   4.602
  190ALA     HN  418   4.291   3.285   4.577
  190ALA     CA  419   4.236   3.081   4.596
  190ALA     HA  420   4.165   3.045   4.536
  190ALA     CB  421   4.375   3.052   4.537
  190ALA    HB1  422   4.390   2.953   4.533
  190ALA    HB2  423   4.380   3.090   4.445
  190ALA    HB3  424   4.445   3.094   4.595
  190ALA      C  425   4.221   3.015   4.735
  190ALA      O  426   4.293   3.045   4.831
  191ILE      N  427   4.128   2.920   4.746
  191ILE     HN  428   4.076   2.894   4.665
  191ILE     CA  429   4.098   2.851   4.873
  191ILE     HA  430   4.132   2.911   4.946
  191ILE     CB  431   3.946   2.833   4.890
  191ILE     HB  432   3.916   2.773   4.815
  191ILE    CG2  433   3.912   2.764   5.023
  191ILE   HG21  434   3.813   2.753   5.031
  191ILE   HG22  435   3.955   2.674   5.026
  191ILE   HG23  436   3.946   2.820   5.099
  191ILE    CG1  437   3.871   2.967   4.879
  191ILE   HG11  438   3.882   3.002   4.786
  191ILE   HG12  439   3.774   2.950   4.896
  191ILE     CD  440   3.919   3.076   4.976
  191ILE    HD1  441   3.865   3.160   4.961
  191ILE    HD2  442   3.907   3.045   5.070
  191ILE    HD3  443   4.015   3.096   4.959
  191ILE      C  444   4.176   2.721   4.885
  191ILE      O  445   4.235   2.694   4.990
  192LEU      N  446   4.181   2.644   4.776
  192LEU     HN  447   4.137   2.678   4.693
  192LEU     CA  448   4.247   2.514   4.771
  192LEU     HA  449   4.227   2.468   4.858
  192LEU     CB  450   4.189   2.432   4.654
  192LEU    HB1  451   4.210   2.478   4.569
  192LEU    HB2  452   4.232   2.341   4.655
  192LEU     CG  453   4.036   2.412   4.662
  192LEU     HG  454   3.995   2.502   4.676
  192LEU    CD1  455   3.978   2.354   4.534
  192LEU   HD11  456   3.879   2.344   4.544
  192LEU   HD12  457   3.998   2.416   4.458
  192LEU   HD13  458   4.020   2.265   4.516
  192LEU    CD2  459   4.002   2.319   4.778
  192LEU   HD21  460   3.903   2.307   4.782
  192LEU   HD22  461   4.046   2.230   4.763
  192LEU   HD23  462   4.035   2.359   4.863
  192LEU      C  463   4.398   2.530   4.759
  192LEU      O  464   4.447   2.610   4.679
  193SER      N  465   4.472   2.452   4.837
  193SER     HN  466   4.425   2.390   4.900
  193SER     CA  467   4.619   2.452   4.837
  193SER     HA  468   4.645   2.544   4.866
  193SER     CB  469   4.672   2.346   4.934
  193SER    HB1  470   4.770   2.331   4.922
  193SER    HB2  471   4.654   2.373   5.029
  193SER     OG  472   4.607   2.223   4.911
  193SER    HG1  473   4.641   2.154   4.975
  193SER      C  474   4.677   2.425   4.698
  193SER      O  475   4.774   2.489   4.659
  194THR      N  476   4.611   2.338   4.621
  194THR     HN  477   4.532   2.292   4.660
  194THR     CA  478   4.647   2.305   4.482
  194THR     HA  479   4.739   2.269   4.491
  194THR     CB  480   4.548   2.201   4.423
  194THR     HB  481   4.475   2.250   4.375
  194THR    OG1  482   4.484   2.127   4.525
  194THR    HG1  483   4.421   2.061   4.483
  194THR    CG2  484   4.621   2.102   4.333
  194THR   HG21  485   4.555   2.036   4.297
  194THR   HG22  486   4.665   2.151   4.258
  194THR   HG23  487   4.691   2.054   4.386
  194THR      C  488   4.647   2.427   4.390
  194THR      O  489   4.726   2.432   4.297
  195TYR      N  490   4.562   2.527   4.417
  195TYR     HN  491   4.500   2.516   4.495
  195TYR     CA  492   4.553   2.650   4.338
  195TYR     HA  493   4.594   2.625   4.250
  195TYR     CB  494   4.406   2.691   4.319
  195TYR    HB1  495   4.364   2.701   4.409
  195TYR    HB2  496   4.404   2.778   4.270
  195TYR     CG  497   4.325   2.591   4.239
  195TYR    CD1  498   4.364   2.556   4.108
  195TYR    HD1  499   4.444   2.599   4.067
  195TYR    CE1  500   4.290   2.460   4.035
  195TYR    HE1  501   4.318   2.435   3.942
  195TYR     CZ  502   4.177   2.399   4.093
  195TYR     OH  503   4.106   2.305   4.026
  195TYR     HH  504   4.030   2.274   4.082
  195TYR    CD2  505   4.207   2.536   4.293
  195TYR    HD2  506   4.174   2.566   4.382
  195TYR    CE2  507   4.135   2.438   4.221
  195TYR    HE2  508   4.054   2.397   4.262
  195TYR      C  509   4.637   2.764   4.395
  195TYR      O  510   4.677   2.852   4.320
  196ARG      N  511   4.673   2.763   4.525
  196ARG     HN  512   4.642   2.687   4.582
  196ARG     CA  513   4.756   2.869   4.585
  196ARG     HA  514   4.705   2.952   4.561
  196ARG     CB  515   4.768   2.852   4.736
  196ARG    HB1  516   4.793   2.757   4.756
  196ARG    HB2  517   4.840   2.912   4.770
  196ARG     CG  518   4.638   2.884   4.809
  196ARG    HG1  519   4.607   2.975   4.783
  196ARG    HG2  520   4.568   2.817   4.785
  196ARG     CD  521   4.663   2.881   4.960
  196ARG    HD1  522   4.716   2.800   4.984
  196ARG    HD2  523   4.713   2.963   4.988
  196ARG     NE  524   4.536   2.876   5.033
  196ARG     HE  525   4.453   2.905   4.983
  196ARG     CZ  526   4.520   2.839   5.158
  196ARG    NH1  527   4.622   2.821   5.238
  196ARG   HH11  528   4.715   2.836   5.205
  196ARG   HH12  529   4.606   2.792   5.333
  196ARG    NH2  530   4.401   2.815   5.203
  196ARG   HH21  531   4.321   2.825   5.143
  196ARG   HH22  532   4.388   2.786   5.298
  196ARG      C  533   4.897   2.880   4.526
  196ARG      O  534   4.957   2.986   4.534
  197LYS      N  535   4.950   2.770   4.471
  197LYS     HN  536   4.898   2.685   4.475
  197LYS     CA  537   5.081   2.767   4.403
  197LYS     HA  538   5.127   2.850   4.436
  197LYS     CB  539   5.159   2.641   4.443
  197LYS    HB1  540   5.103   2.561   4.424
  197LYS    HB2  541   5.243   2.637   4.389
  197LYS     CG  542   5.198   2.638   4.592
  197LYS    HG1  543   5.240   2.726   4.617
  197LYS    HG2  544   5.116   2.624   4.647
  197LYS     CD  545   5.298   2.525   4.619
  197LYS    HD1  546   5.255   2.437   4.597
  197LYS    HD2  547   5.378   2.537   4.560
  197LYS     CE  548   5.342   2.523   4.765
  197LYS    HE1  549   5.372   2.615   4.792
  197LYS    HE2  550   5.266   2.495   4.823
  197LYS     NZ  551   5.455   2.430   4.788
  197LYS    HZ1  552   5.481   2.432   4.885
  197LYS    HZ2  553   5.427   2.337   4.763
  197LYS    HZ3  554   5.533   2.457   4.732
  197LYS      C  555   5.071   2.778   4.251
  197LYS      O  556   5.175   2.781   4.185
  198ARG      N  557   4.950   2.778   4.194
  198ARG     HN  558   4.870   2.771   4.253
  198ARG     CA  559   4.930   2.788   4.049
  198ARG     HA  560   5.013   2.750   4.007
  198ARG     CB  561   4.810   2.704   4.003
  198ARG    HB1  562   4.733   2.720   4.066
  198ARG    HB2  563   4.784   2.733   3.911
  198ARG     CG  564   4.842   2.555   4.001
  198ARG    HG1  565   4.921   2.538   3.941
  198ARG    HG2  566   4.864   2.524   4.094
  198ARG     CD  567   4.722   2.476   3.949
  198ARG    HD1  568   4.644   2.489   4.011
  198ARG    HD2  569   4.698   2.508   3.858
  198ARG     NE  570   4.750   2.331   3.942
  198ARG     HE  571   4.824   2.297   4.000
  198ARG     CZ  572   4.688   2.243   3.866
  198ARG    NH1  573   4.589   2.276   3.788
  198ARG   HH11  574   4.558   2.371   3.783
  198ARG   HH12  575   4.544   2.206   3.732
  198ARG    NH2  576   4.725   2.118   3.867
  198ARG   HH21  577   4.801   2.089   3.925
  198ARG   HH22  578   4.677   2.051   3.809
  198ARG      C  579   4.913   2.933   4.010
  198ARG      O  580   4.838   3.006   4.074
  199THR      N  581   4.978   2.970   3.901
  199THR     HN  582   5.042   2.904   3.859
  199THR     CA  583   4.963   3.100   3.838
  199THR     HA  584   4.893   3.150   3.889
  199THR     CB  585   5.093   3.183   3.848
  199THR     HB  586   5.158   3.149   3.780
  199THR    OG1  587   5.154   3.169   3.974
  199THR    HG1  588   5.238   3.224   3.976
  199THR    CG2  589   5.059   3.330   3.836
  199THR   HG21  590   5.143   3.384   3.843
  199THR   HG22  591   5.015   3.347   3.748
  199THR   HG23  592   4.997   3.356   3.910
  199THR      C  593   4.921   3.078   3.693
  199THR      O  594   4.984   2.995   3.627
  200PRO      N  595   4.814   3.143   3.644
  200PRO     CD  596   4.762   3.120   3.510
  200PRO    HD1  597   4.736   3.023   3.500
  200PRO    HD2  598   4.832   3.142   3.443
  200PRO     CA  599   4.730   3.241   3.714
  200PRO     HA  600   4.788   3.299   3.771
  200PRO     CB  601   4.661   3.318   3.602
  200PRO    HB1  602   4.574   3.355   3.633
  200PRO    HB2  603   4.719   3.392   3.568
  200PRO     CG  604   4.640   3.211   3.495
  200PRO    HG1  605   4.555   3.160   3.511
  200PRO    HG2  606   4.637   3.252   3.403
  200PRO      C  607   4.631   3.176   3.812
  200PRO      O  608   4.604   3.055   3.808
  201VAL      N  609   4.573   3.256   3.902
  201VAL     HN  610   4.605   3.350   3.910
  201VAL     CA  611   4.464   3.211   3.991
  201VAL     HA  612   4.491   3.121   4.024
  201VAL     CB  613   4.445   3.303   4.113
  201VAL     HB  614   4.429   3.395   4.079
  201VAL    CG1  615   4.326   3.257   4.199
  201VAL   HG11  616   4.316   3.318   4.277
  201VAL   HG12  617   4.243   3.260   4.144
  201VAL   HG13  618   4.342   3.164   4.231
  201VAL    CG2  619   4.571   3.301   4.202
  201VAL   HG21  620   4.557   3.361   4.280
  201VAL   HG22  621   4.587   3.208   4.234
  201VAL   HG23  622   4.649   3.333   4.149
  201VAL      C  623   4.335   3.203   3.910
  201VAL      O  624   4.277   3.304   3.873
  202MET      N  625   4.290   3.080   3.883
  202MET     HN  626   4.338   3.002   3.921
  202MET     CA  627   4.172   3.055   3.799
  202MET     HA  628   4.158   3.141   3.750
  202MET     CB  629   4.200   2.937   3.705
  202MET    HB1  630   4.221   2.857   3.761
  202MET    HB2  631   4.118   2.920   3.651
  202MET     CG  632   4.317   2.963   3.610
  202MET    HG1  633   4.290   3.043   3.558
  202MET    HG2  634   4.394   2.986   3.670
  202MET     SD  635   4.356   2.822   3.503
  202MET     CE  636   4.411   2.698   3.623
  202MET    HE1  637   4.435   2.614   3.574
  202MET    HE2  638   4.490   2.732   3.672
  202MET    HE3  639   4.337   2.679   3.687
  202MET      C  640   4.045   3.024   3.879
  202MET      O  641   3.937   3.024   3.821
  203GLU      N  642   4.055   2.991   4.007
  203GLU     HN  643   4.144   2.997   4.052
  203GLU     CA  644   3.939   2.946   4.085
  203GLU     HA  645   3.861   2.992   4.044
  203GLU     CB  646   3.924   2.794   4.074
  203GLU    HB1  647   3.939   2.767   3.979
  203GLU    HB2  648   3.992   2.750   4.132
  203GLU     CG  649   3.784   2.746   4.117
  203GLU    HG1  650   3.771   2.768   4.214
  203GLU    HG2  651   3.715   2.793   4.062
  203GLU     CD  652   3.769   2.594   4.098
  203GLU    OE1  653   3.772   2.519   4.198
  203GLU    OE2  654   3.754   2.553   3.981
  203GLU      C  655   3.948   2.991   4.231
  203GLU      O  656   4.051   2.975   4.298
  204GLY      N  657   3.839   3.046   4.285
  204GLY     HN  658   3.755   3.051   4.230
  204GLY     CA  659   3.837   3.098   4.421
  204GLY    HA1  660   3.842   3.019   4.483
  204GLY    HA2  661   3.919   3.154   4.432
  204GLY      C  662   3.714   3.180   4.455
  204GLY      O  663   3.625   3.199   4.372
  205TYR      N  664   3.711   3.230   4.579
  205TYR     HN  665   3.782   3.203   4.644
  205TYR     CA  666   3.606   3.323   4.622
  205TYR     HA  667   3.521   3.282   4.589
  205TYR     CB  668   3.603   3.337   4.775
  205TYR    HB1  669   3.693   3.366   4.806
  205TYR    HB2  670   3.536   3.407   4.798
  205TYR     CG  671   3.566   3.212   4.853
  205TYR    CD1  672   3.479   3.116   4.798
  205TYR    HD1  673   3.444   3.128   4.706
  205TYR    CE1  674   3.442   3.003   4.873
  205TYR    HE1  675   3.378   2.937   4.834
  205TYR     CZ  676   3.495   2.983   5.001
  205TYR     OH  677   3.465   2.870   5.070
  205TYR     HH  678   3.510   2.871   5.159
  205TYR    CD2  679   3.611   3.196   4.986
  205TYR    HD2  680   3.667   3.268   5.028
  205TYR    CE2  681   3.578   3.081   5.060
  205TYR    HE2  682   3.612   3.069   5.153
  205TYR      C  683   3.627   3.460   4.559
  205TYR      O  684   3.740   3.509   4.557
  206VAL      N  685   3.517   3.521   4.516
  206VAL     HN  686   3.432   3.470   4.511
  206VAL     CA  687   3.517   3.661   4.473
  206VAL     HA  688   3.603   3.676   4.425
  206VAL     CB  689   3.403   3.692   4.374
  206VAL     HB  690   3.317   3.682   4.424
  206VAL    CG1  691   3.419   3.833   4.318
  206VAL   HG11  692   3.345   3.852   4.254
  206VAL   HG12  693   3.416   3.899   4.394
  206VAL   HG13  694   3.507   3.841   4.271
  206VAL    CG2  695   3.406   3.595   4.256
  206VAL   HG21  696   3.331   3.617   4.193
  206VAL   HG22  697   3.493   3.603   4.208
  206VAL   HG23  698   3.395   3.501   4.289
  206VAL      C  699   3.508   3.749   4.597
  206VAL      O  700   3.414   3.738   4.677
  207GLU      N  701   3.609   3.833   4.616
  207GLU     HN  702   3.684   3.833   4.550
  207GLU     CA  703   3.616   3.927   4.727
  207GLU     HA  704   3.529   3.917   4.776
  207GLU     CB  705   3.731   3.893   4.823
  207GLU    HB1  706   3.816   3.885   4.770
  207GLU    HB2  707   3.741   3.967   4.889
  207GLU     CG  708   3.707   3.762   4.897
  207GLU    HG1  709   3.621   3.770   4.948
  207GLU    HG2  710   3.698   3.689   4.830
  207GLU     CD  711   3.818   3.724   4.996
  207GLU    OE1  712   3.792   3.636   5.083
  207GLU    OE2  713   3.932   3.774   4.986
  207GLU      C  714   3.628   4.069   4.675
  207GLU      O  715   3.708   4.097   4.587
  208VAL      N  716   3.551   4.159   4.736
  208VAL     HN  717   3.486   4.125   4.804
  208VAL     CA  718   3.554   4.302   4.711
  208VAL     HA  719   3.616   4.315   4.633
  208VAL     CB  720   3.416   4.356   4.670
  208VAL     HB  721   3.417   4.454   4.688
  208VAL    CG1  722   3.391   4.324   4.522
  208VAL   HG11  723   3.302   4.359   4.495
  208VAL   HG12  724   3.462   4.368   4.467
  208VAL   HG13  725   3.394   4.225   4.509
  208VAL    CG2  726   3.299   4.296   4.749
  208VAL   HG21  727   3.213   4.336   4.717
  208VAL   HG22  728   3.297   4.197   4.736
  208VAL   HG23  729   3.311   4.317   4.846
  208VAL      C  730   3.610   4.374   4.832
  208VAL      O  731   3.589   4.334   4.947
  209LYS      N  732   3.688   4.478   4.805
  209LYS     HN  733   3.706   4.500   4.709
  209LYS     CA  734   3.748   4.562   4.908
  209LYS     HA  735   3.762   4.507   4.990
  209LYS     CB  736   3.882   4.611   4.857
  209LYS    HB1  737   3.930   4.535   4.813
  209LYS    HB2  738   3.867   4.683   4.789
  209LYS     CG  739   3.970   4.666   4.969
  209LYS    HG1  740   3.923   4.744   5.013
  209LYS    HG2  741   3.987   4.595   5.037
  209LYS     CD  742   4.101   4.713   4.907
  209LYS    HD1  743   4.146   4.635   4.863
  209LYS    HD2  744   4.082   4.784   4.839
  209LYS     CE  745   4.195   4.770   5.013
  209LYS    HE1  746   4.147   4.840   5.067
  209LYS    HE2  747   4.227   4.698   5.073
  209LYS     NZ  748   4.310   4.832   4.944
  209LYS    HZ1  749   4.373   4.870   5.013
  209LYS    HZ2  750   4.358   4.763   4.891
  209LYS    HZ3  751   4.279   4.905   4.884
  209LYS      C  752   3.651   4.675   4.942
  209LYS      O  753   3.605   4.747   4.854
  210GLU      N  754   3.621   4.688   5.070
  210GLU     HN  755   3.653   4.617   5.133
  210GLU     CA  756   3.545   4.800   5.125
  210GLU     HA  757   3.535   4.870   5.055
  210GLU     CB  758   3.404   4.751   5.163
  210GLU    HB1  759   3.364   4.703   5.085
  210GLU    HB2  760   3.412   4.689   5.241
  210GLU     CG  761   3.311   4.867   5.202
  210GLU    HG1  762   3.356   4.925   5.270
  210GLU    HG2  763   3.290   4.922   5.121
  210GLU     CD  764   3.182   4.812   5.261
  210GLU    OE1  765   3.080   4.800   5.190
  210GLU    OE2  766   3.186   4.770   5.379
  210GLU      C  767   3.624   4.856   5.244
  210GLU      O  768   3.642   4.788   5.347
  211GLY      N  769   3.679   4.976   5.227
  211GLY     HN  770   3.652   5.031   5.148
  211GLY     CA  771   3.776   5.031   5.320
  211GLY    HA1  772   3.796   5.125   5.291
  211GLY    HA2  773   3.733   5.033   5.411
  211GLY      C  774   3.904   4.948   5.324
  211GLY      O  775   3.964   4.909   5.224
  212LYS      N  776   3.949   4.915   5.446
  212LYS     HN  777   3.898   4.948   5.525
  212LYS     CA  778   4.068   4.832   5.468
  212LYS     HA  779   4.126   4.844   5.388
  212LYS     CB  780   4.142   4.882   5.593
  212LYS    HB1  781   4.078   4.886   5.670
  212LYS    HB2  782   4.216   4.819   5.615
  212LYS     CG  783   4.202   5.023   5.571
  212LYS    HG1  784   4.276   5.016   5.503
  212LYS    HG2  785   4.130   5.083   5.536
  212LYS     CD  786   4.259   5.084   5.700
  212LYS    HD1  787   4.187   5.093   5.768
  212LYS    HD2  788   4.331   5.024   5.736
  212LYS     CE  789   4.319   5.223   5.671
  212LYS    HE1  790   4.407   5.213   5.626
  212LYS    HE2  791   4.257   5.273   5.610
  212LYS     NZ  792   4.339   5.305   5.793
  212LYS    HZ1  793   4.377   5.394   5.768
  212LYS    HZ2  794   4.251   5.319   5.839
  212LYS    HZ3  795   4.402   5.258   5.855
  212LYS      C  796   4.038   4.681   5.471
  212LYS      O  797   4.128   4.602   5.499
  213THR      N  798   3.913   4.640   5.447
  213THR     HN  799   3.846   4.707   5.416
  213THR     CA  800   3.871   4.500   5.464
  213THR     HA  801   3.956   4.455   5.491
  213THR     CB  802   3.766   4.483   5.574
  213THR     HB  803   3.739   4.386   5.573
  213THR    OG1  804   3.645   4.551   5.549
  213THR    HG1  805   3.581   4.536   5.625
  213THR    CG2  806   3.817   4.529   5.711
  213THR   HG21  807   3.746   4.516   5.779
  213THR   HG22  808   3.898   4.474   5.736
  213THR   HG23  809   3.842   4.625   5.706
  213THR      C  810   3.823   4.436   5.335
  213THR      O  811   3.743   4.494   5.262
  214TRP      N  812   3.868   4.313   5.310
  214TRP     HN  813   3.942   4.278   5.367
  214TRP     CA  814   3.815   4.228   5.204
  214TRP     HA  815   3.790   4.287   5.128
  214TRP     CB  816   3.922   4.128   5.160
  214TRP    HB1  817   3.958   4.082   5.241
  214TRP    HB2  818   3.881   4.061   5.099
  214TRP     CG  819   4.037   4.191   5.089
  214TRP    CD1  820   4.155   4.230   5.143
  214TRP    HD1  821   4.181   4.219   5.238
  214TRP    NE1  822   4.234   4.288   5.045
  214TRP    HE1  823   4.326   4.324   5.060
  214TRP    CE2  824   4.169   4.290   4.923
  214TRP    CD2  825   4.042   4.231   4.948
  214TRP    CE3  826   3.951   4.223   4.841
  214TRP    HE3  827   3.860   4.184   4.855
  214TRP    CZ3  828   3.986   4.272   4.714
  214TRP    HZ3  829   3.920   4.266   4.639
  214TRP    CZ2  830   4.205   4.338   4.796
  214TRP    HZ2  831   4.295   4.379   4.781
  214TRP    CH2  832   4.113   4.327   4.691
  214TRP    HH2  833   4.138   4.360   4.599
  214TRP      C  834   3.689   4.157   5.254
  214TRP      O  835   3.690   4.095   5.361
  215LYS      N  836   3.582   4.165   5.175
  215LYS     HN  837   3.591   4.218   5.091
  215LYS     CA  838   3.452   4.102   5.201
  215LYS     HA  839   3.462   4.047   5.284
  215LYS     CB  840   3.346   4.211   5.223
  215LYS    HB1  841   3.345   4.271   5.143
  215LYS    HB2  842   3.257   4.166   5.232
  215LYS     CG  843   3.372   4.296   5.348
  215LYS    HG1  844   3.380   4.236   5.428
  215LYS    HG2  845   3.457   4.347   5.336
  215LYS     CD  846   3.256   4.393   5.370
  215LYS    HD1  847   3.251   4.456   5.292
  215LYS    HD2  848   3.170   4.341   5.376
  215LYS     CE  849   3.274   4.473   5.498
  215LYS    HE1  850   3.286   4.411   5.576
  215LYS    HE2  851   3.354   4.533   5.490
  215LYS     NZ  852   3.155   4.557   5.524
  215LYS    HZ1  853   3.168   4.609   5.608
  215LYS    HZ2  854   3.141   4.620   5.447
  215LYS    HZ3  855   3.074   4.499   5.533
  215LYS      C  856   3.414   4.011   5.085
  215LYS      O  857   3.442   4.042   4.970
  216GLN      N  858   3.353   3.896   5.114
  216GLN     HN  859   3.339   3.873   5.210
  216GLN     CA  860   3.305   3.804   5.011
  216GLN     HA  861   3.378   3.801   4.943
  216GLN     CB  862   3.282   3.663   5.070
  216GLN    HB1  863   3.220   3.672   5.148
  216GLN    HB2  864   3.239   3.607   5.000
  216GLN     CG  865   3.409   3.592   5.118
  216GLN    HG1  866   3.391   3.494   5.121
  216GLN    HG2  867   3.482   3.610   5.053
  216GLN     CD  868   3.459   3.634   5.257
  216GLN    OE1  869   3.385   3.662   5.350
  216GLN    NE2  870   3.588   3.636   5.279
  216GLN   HE21  871   3.652   3.611   5.205
  216GLN   HE22  872   3.624   3.663   5.368
  216GLN      C  873   3.176   3.855   4.948
  216GLN      O  874   3.091   3.911   5.018
  217ILE      N  875   3.154   3.831   4.818
  217ILE     HN  876   3.230   3.802   4.761
  217ILE     CA  877   3.020   3.847   4.759
  217ILE     HA  878   2.979   3.928   4.800
  217ILE     CB  879   3.028   3.875   4.607
  217ILE     HB  880   3.069   3.797   4.560
  217ILE    CG2  881   2.885   3.896   4.553
  217ILE   HG21  882   2.889   3.914   4.454
  217ILE   HG22  883   2.831   3.814   4.569
  217ILE   HG23  884   2.843   3.974   4.599
  217ILE    CG1  885   3.116   3.999   4.579
  217ILE   HG11  886   3.078   4.077   4.629
  217ILE   HG12  887   3.209   3.980   4.612
  217ILE     CD  888   3.126   4.037   4.431
  217ILE    HD1  889   3.184   4.117   4.421
  217ILE    HD2  890   3.165   3.960   4.379
  217ILE    HD3  891   3.034   4.057   4.396
  217ILE      C  892   2.936   3.724   4.795
  217ILE      O  893   2.987   3.612   4.794
  218CYD      N  894   2.809   3.744   4.830
  218CYD     HN  895   2.777   3.837   4.841
  218CYD     CA  896   2.716   3.634   4.855
  218CYD     HA  897   2.765   3.565   4.909
  218CYD     CB  898   2.596   3.688   4.934
  218CYD     Vc  899   2.596   3.688   4.934
  218CYD    HB1  900   2.638   3.732   5.013
  218CYD    HB2  901   2.558   3.757   4.873
  218CYD     SG  902   2.471   3.566   4.984
  218CYD     Vs  903   2.471   3.566   4.984
  218CYD    HUD  904   2.638   3.732   5.013
  218CYD      C  905   2.673   3.570   4.722
  218CYD      O  906   2.651   3.639   4.624
  219ASP      N  907   2.657   3.438   4.720
  219ASP     HN  908   2.677   3.386   4.803
  219ASP     CA  909   2.611   3.364   4.602
  219ASP     HA  910   2.657   3.410   4.526
  219ASP     CB  911   2.657   3.217   4.610
  219ASP    HB1  912   2.643   3.175   4.520
  219ASP    HB2  913   2.755   3.216   4.632
  219ASP     CG  914   2.582   3.133   4.714
  219ASP    OD1  915   2.513   3.190   4.802
  219ASP    OD2  916   2.599   3.009   4.711
  219ASP      C  917   2.460   3.374   4.575
  219ASP      O  918   2.413   3.333   4.470
  220LYS      N  919   2.382   3.434   4.667
  220LYS     HN  920   2.421   3.455   4.757
  220LYS     CA  921   2.242   3.469   4.640
  220LYS     HA  922   2.197   3.383   4.617
  220LYS     CB  923   2.172   3.530   4.763
  220LYS    HB1  924   2.241   3.560   4.828
  220LYS    HB2  925   2.117   3.608   4.733
  220LYS     CG  926   2.080   3.429   4.832
  220LYS    HG1  927   2.012   3.395   4.766
  220LYS    HG2  928   2.135   3.352   4.865
  220LYS     CD  929   2.008   3.495   4.950
  220LYS    HD1  930   2.073   3.512   5.024
  220LYS    HD2  931   1.968   3.582   4.920
  220LYS     CE  932   1.896   3.404   5.002
  220LYS    HE1  933   1.820   3.403   4.937
  220LYS    HE2  934   1.931   3.311   5.013
  220LYS     NZ  935   1.844   3.451   5.133
  220LYS    HZ1  936   1.772   3.389   5.164
  220LYS    HZ2  937   1.919   3.451   5.200
  220LYS    HZ3  938   1.808   3.543   5.123
  220LYS      C  939   2.237   3.566   4.522
  220LYS      O  940   2.295   3.674   4.528
  221HSE      N  941   2.164   3.527   4.418
  221HSE     HN  942   2.111   3.443   4.429
  221HSE     CA  943   2.155   3.596   4.289
  221HSE     HA  944   2.089   3.540   4.238
  221HSE     CB  945   2.097   3.738   4.306
  221HSE    HB1  946   2.167   3.798   4.344
  221HSE    HB2  947   2.069   3.773   4.216
  221HSE    ND1  948   1.851   3.698   4.366
  221HSE     CG  949   1.977   3.742   4.397
  221HSE    CE1  950   1.774   3.711   4.475
  221HSE    HE1  951   1.677   3.688   4.480
  221HSE    NE2  952   1.846   3.759   4.578
  221HSE    HE2  953   1.815   3.775   4.671
  221HSE    CD2  954   1.975   3.783   4.527
  221HSE    HD2  955   2.052   3.822   4.578
  221HSE      C  956   2.283   3.592   4.204
  221HSE      O  957   2.290   3.658   4.101
  222TRP      N  958   2.383   3.512   4.242
  222TRP     HN  959   2.376   3.463   4.329
  222TRP     CA  960   2.503   3.495   4.160
  222TRP     HA  961   2.523   3.587   4.125
  222TRP     CB  962   2.621   3.448   4.244
  222TRP    HB1  963   2.625   3.503   4.328
  222TRP    HB2  964   2.607   3.352   4.269
  222TRP     CG  965   2.752   3.460   4.174
  222TRP    CD1  966   2.811   3.365   4.098
  222TRP    HD1  967   2.775   3.273   4.082
  222TRP    NE1  968   2.929   3.414   4.046
  222TRP    HE1  969   2.991   3.362   3.988
  222TRP    CE2  970   2.950   3.545   4.084
  222TRP    CD2  971   2.838   3.577   4.166
  222TRP    CE3  972   2.830   3.707   4.219
  222TRP    HE3  973   2.753   3.732   4.278
  222TRP    CZ3  974   2.930   3.802   4.191
  222TRP    HZ3  975   2.922   3.894   4.228
  222TRP    CZ2  976   3.051   3.638   4.057
  222TRP    HZ2  977   3.129   3.614   3.999
  222TRP    CH2  978   3.040   3.768   4.111
  222TRP    HH2  979   3.111   3.836   4.092
  222TRP      C  980   2.476   3.402   4.042
  222TRP      O  981   2.444   3.285   4.060
  223THR      N  982   2.491   3.454   3.921
  223THR     HN  983   2.522   3.549   3.913
  223THR     CA  984   2.465   3.380   3.797
  223THR     HA  985   2.427   3.293   3.829
  223THR     CB  986   2.362   3.453   3.709
  223THR     HB  987   2.338   3.395   3.631
  223THR    OG1  988   2.420   3.569   3.656
  223THR    HG1  989   2.354   3.617   3.599
  223THR    CG2  990   2.233   3.490   3.782
  223THR   HG21  991   2.171   3.537   3.719
  223THR   HG22  992   2.189   3.407   3.816
  223THR   HG23  993   2.255   3.550   3.859
  223THR      C  994   2.593   3.350   3.718
  223THR      O  995   2.703   3.397   3.750
  224ALA      N  996   2.579   3.272   3.610
  224ALA     HN  997   2.492   3.225   3.596
  224ALA     CA  998   2.687   3.251   3.514
  224ALA     HA  999   2.765   3.216   3.566
  224ALA     CB 1000   2.642   3.148   3.410
  224ALA    HB1 1001   2.715   3.134   3.343
  224ALA    HB2 1002   2.621   3.062   3.455
  224ALA    HB3 1003   2.560   3.182   3.363
  224ALA      C 1004   2.731   3.383   3.447
  224ALA      O 1005   2.849   3.403   3.426
  225LYS      N 1006   2.638   3.478   3.426
  225LYS     HN 1007   2.543   3.458   3.449
  225LYS     CA 1008   2.668   3.610   3.368
  225LYS     HA 1009   2.714   3.592   3.282
  225LYS     CB 1010   2.538   3.688   3.345
  225LYS    HB1 1011   2.487   3.692   3.431
  225LYS    HB2 1012   2.561   3.781   3.316
  225LYS     CG 1013   2.449   3.624   3.238
  225LYS    HG1 1014   2.494   3.629   3.149
  225LYS    HG2 1015   2.432   3.528   3.261
  225LYS     CD 1016   2.316   3.699   3.232
  225LYS    HD1 1017   2.260   3.673   3.311
  225LYS    HD2 1018   2.334   3.797   3.234
  225LYS     CE 1019   2.240   3.666   3.103
  225LYS    HE1 1020   2.304   3.653   3.028
  225LYS    HE2 1021   2.186   3.582   3.116
  225LYS     NZ 1022   2.147   3.776   3.069
  225LYS    HZ1 1023   2.097   3.753   2.986
  225LYS    HZ2 1024   2.082   3.789   3.144
  225LYS    HZ3 1025   2.199   3.860   3.056
  225LYS      C 1026   2.762   3.692   3.457
  225LYS      O 1027   2.860   3.746   3.408
  226ASN      N 1028   2.739   3.690   3.589
  226ASN     HN 1029   2.656   3.644   3.622
  226ASN     CA 1030   2.829   3.753   3.685
  226ASN     HA 1031   2.835   3.849   3.658
  226ASN     CB 1032   2.771   3.740   3.827
  226ASN    HB1 1033   2.764   3.643   3.850
  226ASN    HB2 1034   2.833   3.785   3.891
  226ASN     CG 1035   2.633   3.801   3.845
  226ASN    OD1 1036   2.576   3.865   3.758
  226ASN    ND2 1037   2.574   3.779   3.960
  226ASN   HD21 1038   2.620   3.725   4.030
  226ASN   HD22 1039   2.483   3.817   3.977
  226ASN      C 1040   2.968   3.689   3.680
  226ASN      O 1041   3.070   3.757   3.682
  227SER      N 1042   2.972   3.556   3.671
  227SER     HN 1043   2.885   3.505   3.670
  227SER     CA 1044   3.097   3.480   3.661
  227SER     HA 1045   3.151   3.511   3.739
  227SER     CB 1046   3.072   3.330   3.669
  227SER    HB1 1047   3.018   3.298   3.591
  227SER    HB2 1048   3.158   3.279   3.673
  227SER     OG 1049   2.998   3.299   3.786
  227SER    HG1 1050   2.982   3.200   3.790
  227SER      C 1051   3.173   3.513   3.532
  227SER      O 1052   3.295   3.532   3.539
  228ARG      N 1053   3.103   3.528   3.419
  228ARG     HN 1054   3.005   3.510   3.423
  228ARG     CA 1055   3.160   3.569   3.290
  228ARG     HA 1056   3.233   3.505   3.268
  228ARG     CB 1057   3.049   3.563   3.183
  228ARG    HB1 1058   3.019   3.468   3.175
  228ARG    HB2 1059   2.973   3.620   3.213
  228ARG     CG 1060   3.095   3.612   3.045
  228ARG    HG1 1061   3.115   3.710   3.049
  228ARG    HG2 1062   3.177   3.562   3.017
  228ARG     CD 1063   2.982   3.587   2.945
  228ARG    HD1 1064   2.974   3.489   2.927
  228ARG    HD2 1065   2.896   3.621   2.982
  228ARG     NE 1066   3.006   3.654   2.815
  228ARG     HE 1067   3.047   3.745   2.819
  228ARG     CZ 1068   2.979   3.606   2.695
  228ARG    NH1 1069   2.934   3.485   2.678
  228ARG   HH11 1070   2.919   3.425   2.757
  228ARG   HH12 1071   2.915   3.452   2.586
  228ARG    NH2 1072   2.995   3.679   2.588
  228ARG   HH21 1073   3.027   3.773   2.596
  228ARG   HH22 1074   2.974   3.640   2.499
  228ARG      C 1075   3.225   3.707   3.298
  228ARG      O 1076   3.339   3.721   3.257
  229VAL      N 1077   3.157   3.807   3.355
  229VAL     HN 1078   3.064   3.790   3.388
  229VAL     CA 1079   3.214   3.943   3.372
  229VAL     HA 1080   3.241   3.970   3.280
  229VAL     CB 1081   3.109   4.042   3.426
  229VAL     HB 1082   3.073   4.004   3.512
  229VAL    CG1 1083   3.171   4.179   3.456
  229VAL   HG11 1084   3.100   4.241   3.491
  229VAL   HG12 1085   3.243   4.169   3.525
  229VAL   HG13 1086   3.210   4.217   3.372
  229VAL    CG2 1087   2.997   4.061   3.324
  229VAL   HG21 1088   2.930   4.126   3.360
  229VAL   HG22 1089   3.036   4.097   3.239
  229VAL   HG23 1090   2.953   3.973   3.306
  229VAL      C 1091   3.337   3.940   3.462
  229VAL      O 1092   3.440   3.998   3.428
  230VAL      N 1093   3.331   3.868   3.575
  230VAL     HN 1094   3.245   3.822   3.598
  230VAL     CA 1095   3.445   3.855   3.666
  230VAL     HA 1096   3.472   3.949   3.688
  230VAL     CB 1097   3.406   3.784   3.797
  230VAL     HB 1098   3.360   3.699   3.769
  230VAL    CG1 1099   3.527   3.753   3.886
  230VAL   HG11 1100   3.496   3.707   3.969
  230VAL   HG12 1101   3.590   3.693   3.836
  230VAL   HG13 1102   3.573   3.838   3.910
  230VAL    CG2 1103   3.315   3.875   3.880
  230VAL   HG21 1104   3.290   3.828   3.964
  230VAL   HG22 1105   3.363   3.959   3.902
  230VAL   HG23 1106   3.232   3.896   3.828
  230VAL      C 1107   3.563   3.785   3.598
  230VAL      O 1108   3.675   3.835   3.603
  231CYS      N 1109   3.540   3.671   3.532
  231CYS     HN 1110   3.448   3.632   3.533
  231CYS     CA 1111   3.646   3.602   3.458
  231CYS     HA 1112   3.719   3.583   3.524
  231CYS     CB 1113   3.592   3.469   3.404
  231CYS    HB1 1114   3.505   3.494   3.360
  231CYS    HB2 1115   3.658   3.443   3.333
  231CYS     SG 1116   3.571   3.339   3.529
  231CYS      C 1117   3.705   3.693   3.349
  231CYS      O 1118   3.827   3.706   3.342
  232GLY      N 1119   3.620   3.763   3.273
  232GLY     HN 1120   3.522   3.748   3.287
  232GLY     CA 1121   3.661   3.861   3.173
  232GLY    HA1 1122   3.708   3.811   3.100
  232GLY    HA2 1123   3.577   3.903   3.136
  232GLY      C 1124   3.752   3.969   3.229
  232GLY      O 1125   3.863   3.987   3.181
  233MET      N 1126   3.712   4.037   3.337
  233MET     HN 1127   3.625   4.015   3.380
  233MET     CA 1128   3.795   4.144   3.393
  233MET     HA 1129   3.820   4.200   3.313
  233MET     CB 1130   3.714   4.228   3.491
  233MET    HB1 1131   3.766   4.311   3.514
  233MET    HB2 1132   3.628   4.255   3.447
  233MET     CG 1133   3.682   4.154   3.621
  233MET    HG1 1134   3.627   4.076   3.592
  233MET    HG2 1135   3.771   4.121   3.653
  233MET     SD 1136   3.597   4.252   3.746
  233MET     CE 1137   3.733   4.364   3.785
  233MET    HE1 1138   3.704   4.429   3.855
  233MET    HE2 1139   3.811   4.312   3.819
  233MET    HE3 1140   3.759   4.415   3.703
  233MET      C 1141   3.927   4.095   3.455
  233MET      O 1142   4.023   4.171   3.463
  234PHE      N 1143   3.937   3.967   3.493
  234PHE     HN 1144   3.854   3.912   3.492
  234PHE     CA 1145   4.062   3.904   3.537
  234PHE     HA 1146   4.117   3.980   3.572
  234PHE     CB 1147   4.035   3.804   3.650
  234PHE    HB1 1148   3.955   3.749   3.627
  234PHE    HB2 1149   4.115   3.744   3.660
  234PHE     CG 1150   4.009   3.871   3.784
  234PHE    CD1 1151   4.114   3.940   3.849
  234PHE    HD1 1152   4.206   3.941   3.809
  234PHE    CE1 1153   4.088   4.009   3.969
  234PHE    HE1 1154   4.162   4.057   4.015
  234PHE     CZ 1155   3.959   4.008   4.023
  234PHE     HZ 1156   3.940   4.059   4.107
  234PHE    CD2 1157   3.882   3.867   3.842
  234PHE    HD2 1158   3.809   3.814   3.798
  234PHE    CE2 1159   3.856   3.936   3.961
  234PHE    HE2 1160   3.764   3.935   4.001
  234PHE      C 1161   4.144   3.842   3.422
  234PHE      O 1162   4.246   3.777   3.448
  235GLY      N 1163   4.103   3.864   3.297
  235GLY     HN 1164   4.015   3.910   3.284
  235GLY     CA 1165   4.179   3.825   3.179
  235GLY    HA1 1166   4.160   3.894   3.109
  235GLY    HA2 1167   4.276   3.830   3.204
  235GLY      C 1168   4.148   3.687   3.124
  235GLY      O 1169   4.230   3.631   3.051
  236PHE      N 1170   4.034   3.629   3.158
  236PHE     HN 1171   3.972   3.680   3.219
  236PHE     CA 1172   3.993   3.497   3.113
  236PHE     HA 1173   4.072   3.458   3.067
  236PHE     CB 1174   3.954   3.413   3.235
  236PHE    HB1 1175   3.875   3.456   3.279
  236PHE    HB2 1176   3.929   3.321   3.203
  236PHE     CG 1177   4.063   3.398   3.339
  236PHE    CD1 1178   4.168   3.308   3.316
  236PHE    HD1 1179   4.171   3.256   3.231
  236PHE    CE1 1180   4.270   3.290   3.412
  236PHE    HE1 1181   4.345   3.228   3.393
  236PHE     CZ 1182   4.264   3.362   3.533
  236PHE     HZ 1183   4.336   3.349   3.601
  236PHE    CD2 1184   4.059   3.470   3.460
  236PHE    HD2 1185   3.984   3.535   3.477
  236PHE    CE2 1186   4.159   3.452   3.556
  236PHE    HE2 1187   4.155   3.502   3.643
  236PHE      C 1188   3.877   3.505   3.012
  236PHE      O 1189   3.777   3.571   3.042
  237PRO      N 1190   3.884   3.434   2.898
  237PRO     CD 1191   3.998   3.358   2.850
  237PRO    HD1 1192   4.032   3.300   2.924
  237PRO    HD2 1193   4.070   3.420   2.821
  237PRO     CA 1194   3.782   3.441   2.792
  237PRO     HA 1195   3.760   3.537   2.777
  237PRO     CB 1196   3.844   3.370   2.671
  237PRO    HB1 1197   3.774   3.319   2.620
  237PRO    HB2 1198   3.888   3.435   2.610
  237PRO     CG 1199   3.946   3.275   2.734
  237PRO    HG1 1200   3.903   3.191   2.766
  237PRO    HG2 1201   4.019   3.253   2.669
  237PRO      C 1202   3.648   3.376   2.831
  237PRO      O 1203   3.547   3.397   2.764
  238GLY      N 1204   3.646   3.295   2.937
  238GLY     HN 1205   3.731   3.278   2.986
  238GLY     CA 1206   3.523   3.232   2.982
  238GLY    HA1 1207   3.453   3.304   2.987
  238GLY    HA2 1208   3.497   3.165   2.913
  238GLY      C 1209   3.536   3.165   3.117
  238GLY      O 1210   3.641   3.160   3.181
  239GLU      N 1211   3.423   3.110   3.159
  239GLU     HN 1212   3.345   3.116   3.098
  239GLU     CA 1213   3.401   3.042   3.286
  239GLU     HA 1214   3.489   3.046   3.333
  239GLU     CB 1215   3.295   3.118   3.368
  239GLU    HB1 1216   3.301   3.085   3.462
  239GLU    HB2 1217   3.318   3.215   3.365
  239GLU     CG 1218   3.148   3.104   3.322
  239GLU    HG1 1219   3.130   3.006   3.309
  239GLU    HG2 1220   3.090   3.139   3.395
  239GLU     CD 1221   3.108   3.176   3.192
  239GLU    OE1 1222   2.991   3.160   3.153
  239GLU    OE2 1223   3.192   3.247   3.132
  239GLU      C 1224   3.368   2.893   3.266
  239GLU      O 1225   3.327   2.848   3.159
  240ARG      N 1226   3.386   2.814   3.372
  240ARG     HN 1227   3.427   2.855   3.454
  240ARG     CA 1228   3.349   2.673   3.377
  240ARG     HA 1229   3.279   2.660   3.306
  240ARG     CB 1230   3.470   2.585   3.344
  240ARG    HB1 1231   3.441   2.489   3.339
  240ARG    HB2 1232   3.507   2.613   3.255
  240ARG     CG 1233   3.581   2.597   3.449
  240ARG    HG1 1234   3.617   2.690   3.449
  240ARG    HG2 1235   3.544   2.576   3.539
  240ARG     CD 1236   3.695   2.500   3.418
  240ARG    HD1 1237   3.661   2.406   3.419
  240ARG    HD2 1238   3.733   2.520   3.328
  240ARG     NE 1239   3.800   2.513   3.519
  240ARG     HE 1240   3.774   2.554   3.606
  240ARG     CZ 1241   3.925   2.476   3.505
  240ARG    NH1 1242   3.966   2.407   3.401
  240ARG   HH11 1243   3.901   2.382   3.329
  240ARG   HH12 1244   4.062   2.380   3.393
  240ARG    NH2 1245   4.013   2.509   3.595
  240ARG   HH21 1246   3.985   2.562   3.675
  240ARG   HH22 1247   4.108   2.481   3.585
  240ARG      C 1248   3.286   2.636   3.510
  240ARG      O 1249   3.292   2.710   3.609
  241THR      N 1250   3.228   2.517   3.516
  241THR     HN 1251   3.224   2.462   3.433
  241THR     CA 1252   3.172   2.462   3.640
  241THR     HA 1253   3.118   2.537   3.678
  241THR     CB 1254   3.083   2.341   3.610
  241THR     HB 1255   3.051   2.301   3.696
  241THR    OG1 1256   3.159   2.242   3.544
  241THR    HG1 1257   3.100   2.163   3.524
  241THR    CG2 1258   2.964   2.377   3.520
  241THR   HG21 1259   2.909   2.296   3.502
  241THR   HG22 1260   2.908   2.446   3.565
  241THR   HG23 1261   2.999   2.413   3.433
  241THR      C 1262   3.280   2.421   3.739
  241THR      O 1263   3.383   2.366   3.700
  242TYR      N 1264   3.253   2.437   3.869
  242TYR     HN 1265   3.167   2.481   3.893
  242TYR     CA 1266   3.341   2.396   3.979
  242TYR     HA 1267   3.418   2.348   3.937
  242TYR     CB 1268   3.391   2.521   4.053
  242TYR    HB1 1269   3.456   2.492   4.124
  242TYR    HB2 1270   3.438   2.580   3.988
  242TYR     CG 1271   3.281   2.601   4.120
  242TYR    CD1 1272   3.213   2.700   4.047
  242TYR    HD1 1273   3.239   2.720   3.953
  242TYR    CE1 1274   3.107   2.771   4.108
  242TYR    HE1 1275   3.058   2.841   4.056
  242TYR     CZ 1276   3.070   2.742   4.241
  242TYR     OH 1277   2.969   2.810   4.301
  242TYR     HH 1278   2.957   2.776   4.395
  242TYR    CD2 1279   3.247   2.574   4.254
  242TYR    HD2 1280   3.297   2.505   4.306
  242TYR    CE2 1281   3.141   2.645   4.314
  242TYR    HE2 1282   3.117   2.627   4.410
  242TYR      C 1283   3.271   2.299   4.075
  242TYR      O 1284   3.149   2.283   4.074
  243ASN      N 1285   3.348   2.233   4.162
  243ASN     HN 1286   3.447   2.247   4.160
  243ASN     CA 1287   3.292   2.141   4.262
  243ASN     HA 1288   3.215   2.096   4.218
  243ASN     CB 1289   3.396   2.034   4.298
  243ASN    HB1 1290   3.431   1.993   4.214
  243ASN    HB2 1291   3.471   2.078   4.347
  243ASN     CG 1292   3.339   1.923   4.385
  243ASN    OD1 1293   3.238   1.936   4.453
  243ASN    ND2 1294   3.403   1.809   4.387
  243ASN   HD21 1295   3.486   1.798   4.332
  243ASN   HD22 1296   3.369   1.733   4.442
  243ASN      C 1297   3.237   2.217   4.384
  243ASN      O 1298   3.309   2.245   4.480
  244THR      N 1299   3.107   2.244   4.382
  244THR     HN 1300   3.054   2.213   4.303
  244THR     CA 1301   3.035   2.317   4.487
  244THR     HA 1302   3.080   2.407   4.488
  244THR     CB 1303   2.885   2.327   4.454
  244THR     HB 1304   2.838   2.367   4.531
  244THR    OG1 1305   2.831   2.198   4.434
  244THR    HG1 1306   2.734   2.205   4.412
  244THR    CG2 1307   2.859   2.406   4.326
  244THR   HG21 1308   2.760   2.410   4.308
  244THR   HG22 1309   2.894   2.499   4.337
  244THR   HG23 1310   2.905   2.362   4.249
  244THR      C 1311   3.049   2.255   4.626
  244THR      O 1312   3.058   2.327   4.726
  245LYS      N 1313   3.058   2.121   4.637
  245LYS     HN 1314   3.057   2.067   4.553
  245LYS     CA 1315   3.070   2.051   4.766
  245LYS     HA 1316   2.990   2.081   4.818
  245LYS     CB 1317   3.067   1.898   4.747
  245LYS    HB1 1318   3.141   1.873   4.684
  245LYS    HB2 1319   3.083   1.855   4.836
  245LYS     CG 1320   2.935   1.845   4.690
  245LYS    HG1 1321   2.860   1.870   4.751
  245LYS    HG2 1322   2.919   1.886   4.600
  245LYS     CD 1323   2.939   1.692   4.676
  245LYS    HD1 1324   3.014   1.666   4.615
  245LYS    HD2 1325   2.954   1.651   4.766
  245LYS     CE 1326   2.806   1.640   4.619
  245LYS    HE1 1327   2.732   1.660   4.683
  245LYS    HE2 1328   2.788   1.685   4.531
  245LYS     NZ 1329   2.808   1.493   4.596
  245LYS    HZ1 1330   2.720   1.464   4.558
  245LYS    HZ2 1331   2.881   1.471   4.531
  245LYS    HZ3 1332   2.825   1.446   4.682
  245LYS      C 1333   3.197   2.090   4.841
  245LYS      O 1334   3.194   2.106   4.963
  246VAL      N 1335   3.307   2.108   4.768
  246VAL     HN 1336   3.301   2.095   4.669
  246VAL     CA 1337   3.437   2.145   4.826
  246VAL     HA 1338   3.455   2.080   4.900
  246VAL     CB 1339   3.547   2.131   4.720
  246VAL     HB 1340   3.521   2.189   4.642
  246VAL    CG1 1341   3.682   2.177   4.775
  246VAL   HG11 1342   3.752   2.168   4.704
  246VAL   HG12 1343   3.675   2.273   4.803
  246VAL   HG13 1344   3.706   2.121   4.854
  246VAL    CG2 1345   3.564   1.986   4.675
  246VAL   HG21 1346   3.636   1.980   4.606
  246VAL   HG22 1347   3.588   1.929   4.754
  246VAL   HG23 1348   3.478   1.953   4.635
  246VAL      C 1349   3.430   2.286   4.884
  246VAL      O 1350   3.464   2.306   5.000
  247TYR      N 1351   3.379   2.382   4.807
  247TYR     HN 1352   3.347   2.359   4.716
  247TYR     CA 1353   3.368   2.520   4.853
  247TYR     HA 1354   3.457   2.545   4.890
  247TYR     CB 1355   3.335   2.610   4.734
  247TYR    HB1 1356   3.265   2.566   4.677
  247TYR    HB2 1357   3.301   2.698   4.767
  247TYR     CG 1358   3.458   2.634   4.650
  247TYR    CD1 1359   3.547   2.737   4.687
  247TYR    HD1 1360   3.527   2.793   4.767
  247TYR    CE1 1361   3.663   2.763   4.612
  247TYR    HE1 1362   3.721   2.841   4.634
  247TYR     CZ 1363   3.696   2.678   4.505
  247TYR     OH 1364   3.815   2.695   4.443
  247TYR     HH 1365   3.825   2.628   4.369
  247TYR    CD2 1366   3.490   2.551   4.541
  247TYR    HD2 1367   3.427   2.478   4.514
  247TYR    CE2 1368   3.610   2.571   4.471
  247TYR    HE2 1369   3.635   2.509   4.396
  247TYR      C 1370   3.268   2.537   4.968
  247TYR      O 1371   3.298   2.605   5.065
  248LYS      N 1372   3.156   2.463   4.965
  248LYS     HN 1373   3.135   2.410   4.883
  248LYS     CA 1374   3.062   2.458   5.078
  248LYS     HA 1375   3.032   2.552   5.096
  248LYS     CB 1376   2.941   2.371   5.037
  248LYS    HB1 1377   2.905   2.406   4.950
  248LYS    HB2 1378   2.972   2.277   5.026
  248LYS     CG 1379   2.830   2.375   5.142
  248LYS    HG1 1380   2.860   2.326   5.224
  248LYS    HG2 1381   2.811   2.470   5.166
  248LYS     CD 1382   2.701   2.310   5.089
  248LYS    HD1 1383   2.675   2.355   5.003
  248LYS    HD2 1384   2.717   2.213   5.072
  248LYS     CE 1385   2.588   2.326   5.191
  248LYS    HE1 1386   2.609   2.273   5.273
  248LYS    HE2 1387   2.579   2.423   5.216
  248LYS     NZ 1388   2.457   2.280   5.138
  248LYS    HZ1 1389   2.387   2.292   5.208
  248LYS    HZ2 1390   2.434   2.333   5.057
  248LYS    HZ3 1391   2.464   2.183   5.114
  248LYS      C 1392   3.129   2.409   5.207
  248LYS      O 1393   3.108   2.468   5.313
  249MET      N 1394   3.215   2.307   5.198
  249MET     HN 1395   3.227   2.262   5.109
  249MET     CA 1396   3.291   2.256   5.313
  249MET     HA 1397   3.223   2.238   5.384
  249MET     CB 1398   3.366   2.128   5.272
  249MET    HB1 1399   3.301   2.064   5.232
  249MET    HB2 1400   3.436   2.152   5.204
  249MET     CG 1401   3.435   2.060   5.391
  249MET    HG1 1402   3.470   2.136   5.446
  249MET    HG2 1403   3.361   2.015   5.440
  249MET     SD 1404   3.567   1.944   5.347
  249MET     CE 1405   3.473   1.819   5.256
  249MET    HE1 1406   3.534   1.747   5.225
  249MET    HE2 1407   3.403   1.780   5.316
  249MET    HE3 1408   3.429   1.862   5.177
  249MET      C 1409   3.391   2.360   5.367
  249MET      O 1410   3.408   2.371   5.488
  250PHE      N 1411   3.458   2.437   5.281
  250PHE     HN 1412   3.446   2.422   5.183
  250PHE     CA 1413   3.550   2.541   5.327
  250PHE     HA 1414   3.601   2.498   5.401
  250PHE     CB 1415   3.645   2.583   5.215
  250PHE    HB1 1416   3.595   2.583   5.128
  250PHE    HB2 1417   3.679   2.675   5.233
  250PHE     CG 1418   3.764   2.490   5.201
  250PHE    CD1 1419   3.872   2.501   5.290
  250PHE    HD1 1420   3.871   2.570   5.362
  250PHE    CE1 1421   3.982   2.413   5.279
  250PHE    HE1 1422   4.059   2.422   5.342
  250PHE     CZ 1423   3.983   2.314   5.179
  250PHE     HZ 1424   4.060   2.252   5.172
  250PHE    CD2 1425   3.766   2.392   5.100
  250PHE    HD2 1426   3.691   2.386   5.034
  250PHE    CE2 1427   3.874   2.303   5.091
  250PHE    HE2 1428   3.874   2.232   5.021
  250PHE      C 1429   3.476   2.662   5.385
  250PHE      O 1430   3.524   2.721   5.482
  251ALA      N 1431   3.362   2.699   5.327
  251ALA     HN 1432   3.331   2.649   5.247
  251ALA     CA 1433   3.278   2.808   5.376
  251ALA     HA 1434   3.336   2.889   5.378
  251ALA     CB 1435   3.162   2.827   5.279
  251ALA    HB1 1436   3.103   2.901   5.311
  251ALA    HB2 1437   3.198   2.849   5.188
  251ALA    HB3 1438   3.108   2.742   5.274
  251ALA      C 1439   3.229   2.782   5.520
  251ALA      O 1440   3.233   2.873   5.602
  252SER      N 1441   3.192   2.658   5.554
  252SER     HN 1442   3.198   2.586   5.485
  252SER     CA 1443   3.143   2.622   5.688
  252SER     HA 1444   3.079   2.696   5.709
  252SER     CB 1445   3.072   2.486   5.684
  252SER    HB1 1446   3.028   2.467   5.771
  252SER    HB2 1447   3.005   2.484   5.610
  252SER     OG 1448   3.164   2.381   5.660
  252SER    HG1 1449   3.115   2.294   5.658
  252SER      C 1450   3.250   2.624   5.798
  252SER      O 1451   3.217   2.625   5.916
  253ARG      N 1452   3.380   2.625   5.762
  253ARG     HN 1453   3.402   2.628   5.665
  253ARG     CA 1454   3.491   2.622   5.859
  253ARG     HA 1455   3.455   2.567   5.935
  253ARG     CB 1456   3.616   2.559   5.795
  253ARG    HB1 1457   3.632   2.603   5.707
  253ARG    HB2 1458   3.694   2.575   5.855
  253ARG     CG 1459   3.601   2.408   5.773
  253ARG    HG1 1460   3.588   2.363   5.862
  253ARG    HG2 1461   3.521   2.391   5.715
  253ARG     CD 1462   3.727   2.355   5.705
  253ARG    HD1 1463   3.743   2.405   5.620
  253ARG    HD2 1464   3.805   2.365   5.766
  253ARG     NE 1465   3.714   2.212   5.671
  253ARG     HE 1466   3.622   2.173   5.675
  253ARG     CZ 1467   3.812   2.130   5.637
  253ARG    NH1 1468   3.937   2.169   5.633
  253ARG   HH11 1469   3.960   2.264   5.657
  253ARG   HH12 1470   4.009   2.105   5.607
  253ARG    NH2 1471   3.787   2.006   5.606
  253ARG   HH21 1472   3.693   1.972   5.608
  253ARG   HH22 1473   3.862   1.945   5.580
  253ARG      C 1474   3.528   2.759   5.917
  253ARG      O 1475   3.605   2.765   6.013
  254ARG      N 1476   3.481   2.869   5.858
  254ARG     HN 1477   3.421   2.859   5.779
  254ARG     CA 1478   3.514   3.006   5.903
  254ARG     HA 1479   3.542   2.997   5.998
  254ARG     CB 1480   3.629   3.065   5.821
  254ARG    HB1 1481   3.611   3.050   5.724
  254ARG    HB2 1482   3.634   3.163   5.839
  254ARG     CG 1483   3.765   3.002   5.855
  254ARG    HG1 1484   3.779   3.006   5.954
  254ARG    HG2 1485   3.766   2.907   5.825
  254ARG     CD 1486   3.880   3.077   5.786
  254ARG    HD1 1487   3.873   3.065   5.687
  254ARG    HD2 1488   3.876   3.174   5.809
  254ARG     NE 1489   4.012   3.025   5.829
  254ARG     HE 1490   4.011   2.942   5.885
  254ARG     CZ 1491   4.130   3.077   5.802
  254ARG    NH1 1492   4.143   3.183   5.725
  254ARG   HH11 1493   4.062   3.226   5.686
  254ARG   HH12 1494   4.234   3.220   5.706
  254ARG    NH2 1495   4.239   3.025   5.851
  254ARG   HH21 1496   4.234   2.945   5.910
  254ARG   HH22 1497   4.328   3.066   5.829
  254ARG      C 1498   3.391   3.095   5.895
  254ARG      O 1499   3.312   3.084   5.801
  255LYS      N 1500   3.378   3.187   5.990
  255LYS     HN 1501   3.439   3.184   6.069
  255LYS     CA 1502   3.277   3.293   5.981
  255LYS     HA 1503   3.188   3.252   5.964
  255LYS     CB 1504   3.269   3.368   6.115
  255LYS    HB1 1505   3.265   3.302   6.190
  255LYS    HB2 1506   3.350   3.426   6.126
  255LYS     CG 1507   3.143   3.457   6.122
  255LYS    HG1 1508   3.153   3.532   6.057
  255LYS    HG2 1509   3.063   3.402   6.098
  255LYS     CD 1510   3.123   3.516   6.263
  255LYS    HD1 1511   3.119   3.442   6.330
  255LYS    HD2 1512   3.199   3.577   6.285
  255LYS     CE 1513   2.991   3.596   6.266
  255LYS    HE1 1514   2.998   3.673   6.204
  255LYS    HE2 1515   2.916   3.536   6.237
  255LYS     NZ 1516   2.958   3.648   6.401
  255LYS    HZ1 1517   2.872   3.699   6.397
  255LYS    HZ2 1518   2.949   3.572   6.465
  255LYS    HZ3 1519   3.031   3.709   6.432
  255LYS      C 1520   3.312   3.384   5.863
  255LYS      O 1521   3.423   3.438   5.858
  256GLN      N 1522   3.221   3.396   5.768
  256GLN     HN 1523   3.135   3.346   5.778
  256GLN     CA 1524   3.239   3.479   5.648
  256GLN     HA 1525   3.337   3.478   5.628
  256GLN     CB 1526   3.164   3.418   5.529
  256GLN    HB1 1527   3.065   3.427   5.546
  256GLN    HB2 1528   3.188   3.470   5.447
  256GLN     CG 1529   3.194   3.270   5.503
  256GLN    HG1 1530   3.161   3.216   5.580
  256GLN    HG2 1531   3.146   3.242   5.420
  256GLN     CD 1532   3.342   3.237   5.483
  256GLN    OE1 1533   3.424   3.313   5.434
  256GLN    NE2 1534   3.385   3.118   5.521
  256GLN   HE21 1535   3.321   3.053   5.561
  256GLN   HE22 1536   3.481   3.093   5.509
  256GLN      C 1537   3.195   3.623   5.677
  256GLN      O 1538   3.110   3.646   5.764
  257ARG      N 1539   3.253   3.719   5.605
  257ARG     HN 1540   3.329   3.693   5.545
  257ARG     CA 1541   3.214   3.860   5.609
  257ARG     HA 1542   3.140   3.869   5.675
  257ARG     CB 1543   3.330   3.949   5.653
  257ARG    HB1 1544   3.415   3.915   5.611
  257ARG    HB2 1545   3.313   4.042   5.621
  257ARG     CG 1546   3.349   3.952   5.805
  257ARG    HG1 1547   3.264   3.979   5.849
  257ARG    HG2 1548   3.376   3.861   5.837
  257ARG     CD 1549   3.460   4.053   5.840
  257ARG    HD1 1550   3.548   4.017   5.811
  257ARG    HD2 1551   3.442   4.140   5.794
  257ARG     NE 1552   3.467   4.079   5.985
  257ARG     HE 1553   3.407   4.024   6.044
  257ARG     CZ 1554   3.544   4.168   6.044
  257ARG    NH1 1555   3.629   4.242   5.977
  257ARG   HH11 1556   3.636   4.231   5.878
  257ARG   HH12 1557   3.686   4.309   6.025
  257ARG    NH2 1558   3.539   4.187   6.173
  257ARG   HH21 1559   3.475   4.133   6.229
  257ARG   HH22 1560   3.598   4.254   6.217
  257ARG      C 1561   3.167   3.898   5.470
  257ARG      O 1562   3.249   3.925   5.383
  258TYR      N 1563   3.035   3.898   5.449
  258TYR     HN 1564   2.973   3.875   5.524
  258TYR     CA 1565   2.981   3.933   5.319
  258TYR     HA 1566   3.050   3.898   5.256
  258TYR     CB 1567   2.850   3.862   5.288
  258TYR    HB1 1568   2.781   3.890   5.355
  258TYR    HB2 1569   2.820   3.888   5.196
  258TYR     CG 1570   2.862   3.712   5.293
  258TYR    CD1 1571   2.903   3.645   5.177
  258TYR    HD1 1572   2.927   3.696   5.095
  258TYR    CE1 1573   2.910   3.505   5.177
  258TYR    HE1 1574   2.939   3.457   5.094
  258TYR     CZ 1575   2.876   3.432   5.292
  258TYR     OH 1576   2.875   3.296   5.288
  258TYR     HH 1577   2.849   3.260   5.378
  258TYR    CD2 1578   2.834   3.641   5.411
  258TYR    HD2 1579   2.809   3.690   5.495
  258TYR    CE2 1580   2.839   3.500   5.410
  258TYR    HE2 1581   2.817   3.448   5.493
  258TYR      C 1582   2.971   4.083   5.299
  258TYR      O 1583   2.945   4.160   5.393
  259TRP      N 1584   2.992   4.123   5.174
  259TRP     HN 1585   3.037   4.059   5.112
  259TRP     CA 1586   2.953   4.252   5.122
  259TRP     HA 1587   2.983   4.324   5.184
  259TRP     CB 1588   3.024   4.269   4.988
  259TRP    HB1 1589   3.120   4.242   4.998
  259TRP    HB2 1590   2.980   4.209   4.920
  259TRP     CG 1591   3.022   4.407   4.933
  259TRP    CD1 1592   3.069   4.518   4.995
  259TRP    HD1 1593   3.113   4.519   5.085
  259TRP    NE1 1594   3.045   4.628   4.917
  259TRP    HE1 1595   3.065   4.722   4.944
  259TRP    CE2 1596   2.992   4.593   4.795
  259TRP    CD2 1597   2.973   4.451   4.804
  259TRP    CE3 1598   2.913   4.386   4.694
  259TRP    HE3 1599   2.899   4.287   4.696
  259TRP    CZ3 1600   2.874   4.459   4.581
  259TRP    HZ3 1601   2.829   4.412   4.504
  259TRP    CZ2 1602   2.955   4.665   4.681
  259TRP    HZ2 1603   2.971   4.764   4.677
  259TRP    CH2 1604   2.896   4.598   4.573
  259TRP    HH2 1605   2.870   4.648   4.491
  259TRP      C 1606   2.799   4.257   5.112
  259TRP      O 1607   2.739   4.156   5.076
  260PRO      N 1608   2.734   4.368   5.151
  260PRO     CD 1609   2.794   4.494   5.194
  260PRO    HD1 1610   2.853   4.529   5.121
  260PRO    HD2 1611   2.849   4.478   5.276
  260PRO     CA 1612   2.589   4.371   5.172
  260PRO     HA 1613   2.564   4.286   5.218
  260PRO     CB 1614   2.563   4.496   5.257
  260PRO    HB1 1615   2.476   4.538   5.232
  260PRO    HB2 1616   2.563   4.474   5.354
  260PRO     CG 1617   2.679   4.589   5.222
  260PRO    HG1 1618   2.658   4.645   5.142
  260PRO    HG2 1619   2.701   4.649   5.299
  260PRO      C 1620   2.505   4.370   5.043
  260PRO      O 1621   2.384   4.354   5.050
  261PHE      N 1622   2.568   4.385   4.926
  261PHE     HN 1623   2.667   4.393   4.927
  261PHE     CA 1624   2.499   4.389   4.797
  261PHE     HA 1625   2.401   4.392   4.817
  261PHE     CB 1626   2.539   4.517   4.722
  261PHE    HB1 1627   2.636   4.511   4.699
  261PHE    HB2 1628   2.486   4.522   4.638
  261PHE     CG 1629   2.516   4.645   4.800
  261PHE    CD1 1630   2.388   4.701   4.807
  261PHE    HD1 1631   2.311   4.657   4.760
  261PHE    CE1 1632   2.366   4.820   4.879
  261PHE    HE1 1633   2.275   4.860   4.884
  261PHE     CZ 1634   2.473   4.883   4.945
  261PHE     HZ 1635   2.458   4.967   4.996
  261PHE    CD2 1636   2.624   4.708   4.866
  261PHE    HD2 1637   2.715   4.668   4.862
  261PHE    CE2 1638   2.602   4.827   4.938
  261PHE    HE2 1639   2.679   4.871   4.985
  261PHE      C 1640   2.526   4.263   4.715
  261PHE      O 1641   2.634   4.204   4.721
  262SER      N 1642   2.426   4.222   4.637
  262SER     HN 1643   2.334   4.260   4.653
  262SER     CA 1644   2.443   4.124   4.530
  262SER     HA 1645   2.521   4.067   4.556
  262SER     CB 1646   2.321   4.031   4.520
  262SER    HB1 1647   2.332   3.967   4.444
  262SER    HB2 1648   2.308   3.981   4.605
  262SER     OG 1649   2.201   4.102   4.495
  262SER    HG1 1650   2.125   4.038   4.489
  262SER      C 1651   2.477   4.195   4.398
  262SER      O 1652   2.476   4.318   4.391
  263MET      N 1653   2.510   4.118   4.295
  263MET     HN 1654   2.511   4.019   4.308
  263MET     CA 1655   2.547   4.170   4.163
  263MET     HA 1656   2.538   4.269   4.167
  263MET     CB 1657   2.693   4.132   4.130
  263MET    HB1 1658   2.705   4.034   4.147
  263MET    HB2 1659   2.710   4.151   4.034
  263MET     CG 1660   2.794   4.209   4.215
  263MET    HG1 1661   2.769   4.189   4.310
  263MET    HG2 1662   2.882   4.167   4.195
  263MET     SD 1663   2.794   4.387   4.182
  263MET     CE 1664   2.942   4.441   4.270
  263MET    HE1 1665   2.953   4.540   4.259
  263MET    HE2 1666   2.933   4.419   4.367
  263MET    HE3 1667   3.022   4.394   4.232
  263MET      C 1668   2.453   4.114   4.057
  263MET      O 1669   2.422   3.994   4.061
  264ASP      N 1670   2.411   4.198   3.963
  264ASP     HN 1671   2.441   4.294   3.970
  264ASP     CA 1672   2.325   4.162   3.850
  264ASP     HA 1673   2.320   4.063   3.847
  264ASP     CB 1674   2.184   4.218   3.872
  264ASP    HB1 1675   2.152   4.190   3.963
  264ASP    HB2 1676   2.187   4.318   3.867
  264ASP     CG 1677   2.084   4.165   3.768
  264ASP    OD1 1678   2.111   4.058   3.709
  264ASP    OD2 1679   1.978   4.230   3.751
  264ASP      C 1680   2.389   4.210   3.718
  264ASP      O 1681   2.368   4.322   3.671
  265CYS      N 1682   2.474   4.125   3.661
  265CYS     HN 1683   2.495   4.040   3.710
  265CYS     CA 1684   2.539   4.149   3.533
  265CYS     HA 1685   2.545   4.249   3.524
  265CYS     CB 1686   2.679   4.087   3.533
  265CYS    HB1 1687   2.660   3.989   3.543
  265CYS    HB2 1688   2.713   4.105   3.441
  265CYS     SG 1689   2.797   4.144   3.659
  265CYS      C 1690   2.457   4.091   3.417
  265CYS      O 1691   2.405   3.980   3.425
  266THR      N 1692   2.455   4.161   3.304
  266THR     HN 1693   2.496   4.252   3.304
  266THR     CA 1694   2.397   4.112   3.178
  266THR     HA 1695   2.313   4.067   3.209
  266THR     CB 1696   2.364   4.226   3.082
  266THR     HB 1697   2.323   4.188   3.000
  266THR    OG1 1698   2.480   4.290   3.040
  266THR    HG1 1699   2.457   4.365   2.977
  266THR    CG2 1700   2.271   4.331   3.143
  266THR   HG21 1701   2.253   4.403   3.076
  266THR   HG22 1702   2.184   4.288   3.170
  266THR   HG23 1703   2.314   4.371   3.224
  266THR      C 1704   2.486   4.009   3.108
  266THR      O 1705   2.433   3.922   3.038
  267GLY      N 1706   2.617   4.012   3.134
  267GLY     HN 1707   2.649   4.084   3.196
  267GLY     CA 1708   2.719   3.921   3.082
  267GLY    HA1 1709   2.778   3.894   3.159
  267GLY    HA2 1710   2.672   3.840   3.047
  267GLY      C 1711   2.806   3.980   2.970
  267GLY      O 1712   2.897   3.912   2.922
  268THR      N 1713   2.778   4.104   2.929
  268THR     HN 1714   2.702   4.151   2.973
  268THR     CA 1715   2.850   4.176   2.822
  268THR     HA 1716   2.911   4.107   2.783
  268THR     CB 1717   2.753   4.229   2.716
  268THR     HB 1718   2.803   4.281   2.647
  268THR    OG1 1719   2.661   4.317   2.774
  268THR    HG1 1720   2.598   4.351   2.704
  268THR    CG2 1721   2.672   4.115   2.653
  268THR   HG21 1722   2.610   4.152   2.585
  268THR   HG22 1723   2.734   4.050   2.610
  268THR   HG23 1724   2.619   4.068   2.724
  268THR      C 1725   2.935   4.291   2.876
  268THR      O 1726   3.014   4.350   2.803
  269GLU      N 1727   2.923   4.320   3.005
  269GLU     HN 1728   2.858   4.269   3.060
  269GLU     CA 1729   3.001   4.424   3.071
  269GLU     HA 1730   2.986   4.505   3.015
  269GLU     CB 1731   2.953   4.447   3.215
  269GLU    HB1 1732   2.965   4.362   3.266
  269GLU    HB2 1733   3.009   4.519   3.256
  269GLU     CG 1734   2.806   4.489   3.227
  269GLU    HG1 1735   2.795   4.542   3.311
  269GLU    HG2 1736   2.783   4.547   3.149
  269GLU     CD 1737   2.706   4.373   3.232
  269GLU    OE1 1738   2.586   4.399   3.258
  269GLU    OE2 1739   2.741   4.254   3.209
  269GLU      C 1740   3.150   4.388   3.074
  269GLU      O 1741   3.190   4.276   3.109
  270ALA      N 1742   3.235   4.487   3.046
  270ALA     HN 1743   3.199   4.576   3.020
  270ALA     CA 1744   3.379   4.468   3.052
  270ALA     HA 1745   3.397   4.378   3.013
  270ALA     CB 1746   3.444   4.580   2.971
  270ALA    HB1 1747   3.543   4.570   2.974
  270ALA    HB2 1748   3.412   4.575   2.877
  270ALA    HB3 1749   3.418   4.668   3.010
  270ALA      C 1750   3.434   4.464   3.196
  270ALA      O 1751   3.542   4.410   3.221
  271HSE      N 1752   3.362   4.522   3.292
  271HSE     HN 1753   3.273   4.561   3.267
  271HSE     CA 1754   3.404   4.533   3.431
  271HSE     HA 1755   3.465   4.456   3.449
  271HSE     CB 1756   3.478   4.666   3.451
  271HSE    HB1 1757   3.546   4.677   3.378
  271HSE    HB2 1758   3.412   4.741   3.446
  271HSE    ND1 1759   3.496   4.726   3.700
  271HSE     CG 1760   3.548   4.675   3.583
  271HSE    CE1 1761   3.591   4.719   3.794
  271HSE    HE1 1762   3.580   4.748   3.889
  271HSE    NE2 1763   3.703   4.666   3.744
  271HSE    HE2 1764   3.789   4.650   3.792
  271HSE    CD2 1765   3.677   4.640   3.609
  271HSE    HD2 1766   3.742   4.601   3.543
  271HSE      C 1767   3.284   4.521   3.525
  271HSE      O 1768   3.176   4.573   3.495
  272ILE      N 1769   3.302   4.459   3.642
  272ILE     HN 1770   3.394   4.427   3.665
  272ILE     CA 1771   3.193   4.436   3.739
  272ILE     HA 1772   3.124   4.386   3.686
  272ILE     CB 1773   3.243   4.351   3.857
  272ILE     HB 1774   3.299   4.276   3.821
  272ILE    CG2 1775   3.335   4.433   3.950
  272ILE   HG21 1776   3.366   4.375   4.026
  272ILE   HG22 1777   3.415   4.465   3.898
  272ILE   HG23 1778   3.285   4.511   3.986
  272ILE    CG1 1779   3.124   4.288   3.932
  272ILE   HG11 1780   3.070   4.362   3.973
  272ILE   HG12 1781   3.068   4.238   3.866
  272ILE     CD 1782   3.165   4.191   4.043
  272ILE    HD1 1783   3.083   4.154   4.087
  272ILE    HD2 1784   3.218   4.116   4.004
  272ILE    HD3 1785   3.220   4.239   4.111
  272ILE      C 1786   3.127   4.566   3.787
  272ILE      O 1787   3.009   4.567   3.820
  273SER      N 1788   3.200   4.678   3.788
  273SER     HN 1789   3.297   4.672   3.762
  273SER     CA 1790   3.145   4.809   3.825
  273SER     HA 1791   3.094   4.787   3.908
  273SER     CB 1792   3.256   4.910   3.853
  273SER    HB1 1793   3.218   4.994   3.892
  273SER    HB2 1794   3.324   4.871   3.916
  273SER     OG 1795   3.325   4.946   3.734
  273SER    HG1 1796   3.397   5.012   3.756
  273SER      C 1797   3.049   4.868   3.722
  273SER      O 1798   2.988   4.972   3.749
  274SER      N 1799   3.038   4.807   3.604
  274SER     HN 1800   3.104   4.735   3.582
  274SER     CA 1801   2.936   4.840   3.504
  274SER     HA 1802   2.911   4.935   3.524
  274SER     CB 1803   2.994   4.828   3.363
  274SER    HB1 1804   3.022   4.734   3.344
  274SER    HB2 1805   2.928   4.858   3.295
  274SER     OG 1806   3.108   4.911   3.352
  274SER    HG1 1807   3.146   4.904   3.259
  274SER      C 1808   2.812   4.752   3.518
  274SER      O 1809   2.712   4.779   3.451
  275CYS      N 1810   2.816   4.648   3.603
  275CYS     HN 1811   2.903   4.624   3.645
  275CYS     CA 1812   2.697   4.570   3.635
  275CYS     HA 1813   2.651   4.555   3.547
  275CYS     CB 1814   2.735   4.435   3.697
  275CYS    HB1 1815   2.777   4.460   3.785
  275CYS    HB2 1816   2.647   4.391   3.714
  275CYS     SG 1817   2.845   4.332   3.598
  275CYS      C 1818   2.607   4.646   3.731
  275CYS      O 1819   2.654   4.722   3.817
  276LYS      N 1820   2.477   4.619   3.724
  276LYS     HN 1821   2.444   4.562   3.649
  276LYS     CA 1822   2.382   4.671   3.821
  276LYS     HA 1823   2.401   4.768   3.831
  276LYS     CB 1824   2.239   4.652   3.771
  276LYS    HB1 1825   2.223   4.555   3.753
  276LYS    HB2 1826   2.175   4.684   3.841
  276LYS     CG 1827   2.214   4.731   3.642
  276LYS    HG1 1828   2.232   4.828   3.658
  276LYS    HG2 1829   2.274   4.698   3.570
  276LYS     CD 1830   2.068   4.713   3.600
  276LYS    HD1 1831   2.051   4.616   3.583
  276LYS    HD2 1832   2.008   4.746   3.673
  276LYS     CE 1833   2.040   4.793   3.472
  276LYS    HE1 1834   2.079   4.885   3.480
  276LYS    HE2 1835   2.079   4.746   3.393
  276LYS     NZ 1836   1.894   4.805   3.453
  276LYS    HZ1 1837   1.876   4.857   3.370
  276LYS    HZ2 1838   1.854   4.714   3.445
  276LYS    HZ3 1839   1.854   4.852   3.531
  276LYS      C 1840   2.403   4.601   3.955
  276LYS      O 1841   2.437   4.482   3.961
  277LEU      N 1842   2.378   4.673   4.063
  277LEU     HN 1843   2.367   4.772   4.055
  277LEU     CA 1844   2.367   4.609   4.193
  277LEU     HA 1845   2.445   4.548   4.201
  277LEU     CB 1846   2.371   4.712   4.305
  277LEU    HB1 1847   2.299   4.780   4.289
  277LEU    HB2 1848   2.355   4.666   4.392
  277LEU     CG 1849   2.505   4.783   4.311
  277LEU     HG 1850   2.534   4.808   4.218
  277LEU    CD1 1851   2.483   4.903   4.400
  277LEU   HD11 1852   2.568   4.955   4.408
  277LEU   HD12 1853   2.413   4.962   4.360
  277LEU   HD13 1854   2.454   4.872   4.490
  277LEU    CD2 1855   2.618   4.697   4.368
  277LEU   HD21 1856   2.703   4.749   4.369
  277LEU   HD22 1857   2.595   4.669   4.461
  277LEU   HD23 1858   2.630   4.615   4.311
  277LEU      C 1859   2.236   4.533   4.200
  277LEU      O 1860   2.130   4.586   4.169
  278GLY      N 1861   2.245   4.409   4.246
  278GLY     HN 1862   2.335   4.367   4.254
  278GLY     CA 1863   2.128   4.335   4.284
  278GLY    HA1 1864   2.059   4.347   4.212
  278GLY    HA2 1865   2.153   4.238   4.289
  278GLY      C 1866   2.073   4.382   4.419
  278GLY      O 1867   2.131   4.468   4.487
  279PRO      N 1868   1.961   4.323   4.464
  279PRO     CD 1869   1.891   4.213   4.399
  279PRO    HD1 1870   1.958   4.150   4.359
  279PRO    HD2 1871   1.832   4.249   4.327
  279PRO     CA 1872   1.901   4.355   4.593
  279PRO     HA 1873   1.877   4.451   4.595
  279PRO     CB 1874   1.779   4.263   4.605
  279PRO    HB1 1875   1.768   4.229   4.699
  279PRO    HB2 1876   1.696   4.310   4.576
  279PRO     CG 1877   1.811   4.147   4.510
  279PRO    HG1 1878   1.865   4.076   4.556
  279PRO    HG2 1879   1.727   4.106   4.474
  279PRO      C 1880   2.001   4.335   4.709
  279PRO      O 1881   2.091   4.250   4.703
  280GLN      N 1882   1.983   4.413   4.816
  280GLN     HN 1883   1.915   4.487   4.811
  280GLN     CA 1884   2.058   4.393   4.939
  280GLN     HA 1885   2.153   4.408   4.913
  280GLN     CB 1886   2.020   4.493   5.049
  280GLN    HB1 1887   1.925   4.521   5.036
  280GLN    HB2 1888   2.030   4.450   5.138
  280GLN     CG 1889   2.109   4.618   5.045
  280GLN    HG1 1890   2.204   4.589   5.037
  280GLN    HG2 1891   2.084   4.674   4.966
  280GLN     CD 1892   2.095   4.703   5.171
  280GLN    OE1 1893   2.001   4.694   5.248
  280GLN    NE2 1894   2.190   4.790   5.198
  280GLN   HE21 1895   2.269   4.798   5.137
  280GLN   HE22 1896   2.184   4.847   5.280
  280GLN      C 1897   2.037   4.250   4.991
  280GLN      O 1898   1.924   4.201   5.005
  281VAL      N 1899   2.147   4.185   5.022
  281VAL     HN 1900   2.235   4.231   5.011
  281VAL     CA 1901   2.145   4.048   5.071
  281VAL     HA 1902   2.072   3.998   5.024
  281VAL     CB 1903   2.277   3.976   5.038
  281VAL     HB 1904   2.350   4.020   5.090
  281VAL    CG1 1905   2.264   3.828   5.075
  281VAL   HG11 1906   2.349   3.781   5.053
  281VAL   HG12 1907   2.245   3.820   5.172
  281VAL   HG13 1908   2.189   3.787   5.023
  281VAL    CG2 1909   2.310   3.985   4.888
  281VAL   HG21 1910   2.396   3.937   4.870
  281VAL   HG22 1911   2.236   3.942   4.835
  281VAL   HG23 1912   2.319   4.081   4.862
  281VAL      C 1913   2.117   4.054   5.221
  281VAL      O 1914   2.206   4.082   5.300
  282SER      N 1915   1.989   4.032   5.257
  282SER     HN 1916   1.924   4.022   5.181
  282SER     CA 1917   1.932   4.022   5.393
  282SER     HA 1918   1.862   4.093   5.394
  282SER     CB 1919   1.875   3.882   5.414
  282SER    HB1 1920   1.809   3.859   5.341
  282SER    HB2 1921   1.948   3.814   5.415
  282SER     OG 1922   1.806   3.873   5.536
  282SER    HG1 1923   1.769   3.781   5.548
  282SER      C 1924   2.030   4.056   5.506
  282SER      O 1925   2.099   3.968   5.557
  283LEU      N 1926   2.030   4.182   5.549
  283LEU     HN 1927   1.990   4.252   5.490
  283LEU     CA 1928   2.085   4.224   5.677
  283LEU     HA 1929   2.170   4.175   5.694
  283LEU     CB 1930   2.114   4.376   5.671
  283LEU    HB1 1931   2.040   4.420   5.621
  283LEU    HB2 1932   2.116   4.411   5.765
  283LEU     CG 1933   2.247   4.410   5.603
  283LEU     HG 1934   2.266   4.340   5.535
  283LEU    CD1 1935   2.240   4.547   5.534
  283LEU   HD11 1936   2.327   4.567   5.491
  283LEU   HD12 1937   2.167   4.545   5.465
  283LEU   HD13 1938   2.219   4.617   5.602
  283LEU    CD2 1939   2.360   4.416   5.707
  283LEU   HD21 1940   2.446   4.439   5.661
  283LEU   HD22 1941   2.339   4.486   5.775
  283LEU   HD23 1942   2.368   4.327   5.751
  283LEU      C 1943   1.982   4.190   5.785
  283LEU      O 1944   1.889   4.266   5.805
  284ASP      N 1945   1.997   4.076   5.853
  284ASP     HN 1946   2.055   4.003   5.817
  284ASP     CA 1947   1.928   4.058   5.982
  284ASP     HA 1948   1.834   4.088   5.972
  284ASP     CB 1949   1.921   3.910   6.021
  284ASP    HB1 1950   1.875   3.860   5.948
  284ASP    HB2 1951   2.014   3.875   6.032
  284ASP     CG 1952   1.845   3.884   6.153
  284ASP    OD1 1953   1.837   3.978   6.236
  284ASP    OD2 1954   1.804   3.768   6.175
  284ASP      C 1955   2.003   4.146   6.085
  284ASP      O 1956   2.116   4.110   6.123
  285PRO      N 1957   1.945   4.260   6.129
  285PRO     CD 1958   1.810   4.307   6.104
  285PRO    HD1 1959   1.747   4.266   6.169
  285PRO    HD2 1960   1.782   4.283   6.011
  285PRO     CA 1961   2.014   4.354   6.218
  285PRO     HA 1962   2.101   4.378   6.176
  285PRO     CB 1963   1.918   4.473   6.235
  285PRO    HB1 1964   1.873   4.470   6.324
  285PRO    HB2 1965   1.968   4.559   6.226
  285PRO     CG 1966   1.817   4.458   6.122
  285PRO    HG1 1967   1.728   4.495   6.149
  285PRO    HG2 1968   1.848   4.503   6.039
  285PRO      C 1969   2.045   4.290   6.354
  285PRO      O 1970   2.138   4.332   6.422
  286MET      N 1971   1.969   4.187   6.392
  286MET     HN 1972   1.897   4.156   6.331
  286MET     CA 1973   1.986   4.117   6.519
  286MET     HA 1974   2.017   4.186   6.583
  286MET     CB 1975   1.851   4.058   6.563
  286MET    HB1 1976   1.814   4.002   6.488
  286MET    HB2 1977   1.866   4.000   6.643
  286MET     CG 1978   1.747   4.165   6.599
  286MET    HG1 1979   1.791   4.252   6.578
  286MET    HG2 1980   1.671   4.149   6.536
  286MET     SD 1981   1.695   4.156   6.773
  286MET     CE 1982   1.552   4.267   6.768
  286MET    HE1 1983   1.511   4.273   6.859
  286MET    HE2 1984   1.581   4.358   6.739
  286MET    HE3 1985   1.484   4.231   6.703
  286MET      C 1986   2.091   4.006   6.510
  286MET      O 1987   2.161   3.981   6.609
  287LYS      N 1988   2.107   3.940   6.395
  287LYS     HN 1989   2.052   3.967   6.316
  287LYS     CA 1990   2.202   3.828   6.381
  287LYS     HA 1991   2.220   3.800   6.476
  287LYS     CB 1992   2.139   3.712   6.303
  287LYS    HB1 1993   2.105   3.747   6.216
  287LYS    HB2 1994   2.209   3.643   6.286
  287LYS     CG 1995   2.022   3.648   6.379
  287LYS    HG1 1996   2.053   3.614   6.468
  287LYS    HG2 1997   1.949   3.715   6.392
  287LYS     CD 1998   1.969   3.530   6.295
  287LYS    HD1 1999   1.963   3.558   6.199
  287LYS    HD2 2000   2.033   3.453   6.303
  287LYS     CE 2001   1.831   3.486   6.342
  287LYS    HE1 2002   1.840   3.421   6.418
  287LYS    HE2 2003   1.778   3.565   6.372
  287LYS     NZ 2004   1.760   3.419   6.231
  287LYS    HZ1 2005   1.670   3.389   6.262
  287LYS    HZ2 2006   1.750   3.482   6.154
  287LYS    HZ3 2007   1.812   3.339   6.201
  287LYS      C 2008   2.338   3.866   6.324
  287LYS      O 2009   2.431   3.785   6.331
  288ASN      N 2010   2.355   3.987   6.268
  288ASN     HN 2011   2.281   4.053   6.275
  288ASN     CA 2012   2.479   4.026   6.198
  288ASN     HA 2013   2.458   4.112   6.151
  288ASN     CB 2014   2.591   4.053   6.302
  288ASN    HB1 2015   2.564   4.013   6.390
  288ASN    HB2 2016   2.675   4.009   6.270
  288ASN     CG 2017   2.622   4.199   6.327
  288ASN    OD1 2018   2.586   4.288   6.253
  288ASN    ND2 2019   2.697   4.230   6.430
  288ASN   HD21 2020   2.732   4.157   6.490
  288ASN   HD22 2021   2.719   4.325   6.449
  288ASN      C 2022   2.517   3.925   6.087
  288ASN      O 2023   2.635   3.903   6.057
  289VAL      N 2024   2.417   3.858   6.028
  289VAL     HN 2025   2.324   3.874   6.062
  289VAL     CA 2026   2.433   3.764   5.917
  289VAL     HA 2027   2.529   3.736   5.914
  289VAL     CB 2028   2.348   3.636   5.937
  289VAL     HB 2029   2.254   3.667   5.951
  289VAL    CG1 2030   2.355   3.543   5.815
  289VAL   HG11 2031   2.299   3.462   5.832
  289VAL   HG12 2032   2.321   3.591   5.734
  289VAL   HG13 2033   2.450   3.515   5.800
  289VAL    CG2 2034   2.398   3.556   6.057
  289VAL   HG21 2035   2.342   3.474   6.068
  289VAL   HG22 2036   2.493   3.529   6.043
  289VAL   HG23 2037   2.391   3.612   6.140
  289VAL      C 2038   2.394   3.838   5.789
  289VAL      O 2039   2.280   3.879   5.776
  290THR      N 2040   2.490   3.854   5.698
  290THR     HN 2041   2.579   3.810   5.716
  290THR     CA 2042   2.476   3.932   5.574
  290THR     HA 2043   2.395   3.988   5.589
  290THR     CB 2044   2.602   4.019   5.553
  290THR     HB 2045   2.603   4.044   5.456
  290THR    OG1 2046   2.722   3.949   5.581
  290THR    HG1 2047   2.800   4.010   5.566
  290THR    CG2 2048   2.605   4.138   5.648
  290THR   HG21 2049   2.688   4.191   5.631
  290THR   HG22 2050   2.525   4.195   5.633
  290THR   HG23 2051   2.605   4.104   5.743
  290THR      C 2052   2.447   3.846   5.450
  290THR      O 2053   2.453   3.894   5.338
  291CYD      N 2054   2.420   3.716   5.467
  291CYD     HN 2055   2.417   3.681   5.561
  291CYD     CA 2056   2.396   3.620   5.359
  291CYD     HA 2057   2.334   3.660   5.292
  291CYD     CB 2058   2.531   3.591   5.290
  291CYD     Vc 2059   2.531   3.591   5.290
  291CYD    HB1 2060   2.560   3.683   5.262
  291CYD    HB2 2061   2.587   3.560   5.366
  291CYD     SG 2062   2.541   3.475   5.151
  291CYD     Vs 2063   2.541   3.475   5.151
  291CYD    HUD 2064   2.560   3.683   5.262
  291CYD      C 2065   2.330   3.493   5.417
  291CYD      O 2066   2.392   3.388   5.432
  292GLU      N 2067   2.204   3.505   5.460
  292GLU     HN 2068   2.158   3.593   5.449
  292GLU     CA 2069   2.132   3.394   5.522
  292GLU     HA 2070   2.191   3.360   5.596
  292GLU     CB 2071   2.001   3.443   5.585
  292GLU    HB1 2072   2.019   3.529   5.633
  292GLU    HB2 2073   1.934   3.459   5.512
  292GLU     CG 2074   1.944   3.341   5.685
  292GLU    HG1 2075   1.918   3.259   5.635
  292GLU    HG2 2076   2.015   3.319   5.752
  292GLU     CD 2077   1.820   3.394   5.760
  292GLU    OE1 2078   1.802   3.353   5.878
  292GLU    OE2 2079   1.746   3.473   5.699
  292GLU      C 2080   2.111   3.279   5.422
  292GLU      O 2081   2.051   3.298   5.316
  293ASN      N 2082   2.163   3.161   5.457
  293ASN     HN 2083   2.203   3.156   5.549
  293ASN     CA 2084   2.170   3.038   5.378
  293ASN     HA 2085   2.224   2.977   5.436
  293ASN     CB 2086   2.028   2.981   5.357
  293ASN    HB1 2087   1.973   3.048   5.307
  293ASN    HB2 2088   2.034   2.897   5.304
  293ASN     CG 2089   1.960   2.950   5.488
  293ASN    OD1 2090   2.019   2.896   5.580
  293ASN    ND2 2091   1.833   2.983   5.502
  293ASN   HD21 2092   1.785   3.027   5.427
  293ASN   HD22 2093   1.786   2.964   5.588
  293ASN      C 2094   2.251   3.044   5.247
  293ASN      O 2095   2.251   2.946   5.172
  294GLY      N 2096   2.323   3.154   5.221
  294GLY     HN 2097   2.314   3.232   5.283
  294GLY     CA 2098   2.413   3.164   5.107
  294GLY    HA1 2099   2.380   3.102   5.036
  294GLY    HA2 2100   2.407   3.258   5.073
  294GLY      C 2101   2.558   3.130   5.141
  294GLY      O 2102   2.599   3.124   5.258
  295LEU      N 2103   2.637   3.107   5.037
  295LEU     HN 2104   2.594   3.107   4.947
  295LEU     CA 2105   2.780   3.081   5.042
  295LEU     HA 2106   2.807   3.078   5.138
  295LEU     CB 2107   2.809   2.945   4.975
  295LEU    HB1 2108   2.778   2.949   4.880
  295LEU    HB2 2109   2.908   2.930   4.977
  295LEU     CG 2110   2.741   2.825   5.043
  295LEU     HG 2111   2.645   2.849   5.055
  295LEU    CD1 2112   2.755   2.700   4.955
  295LEU   HD11 2113   2.710   2.623   5.000
  295LEU   HD12 2114   2.712   2.717   4.866
  295LEU   HD13 2115   2.852   2.680   4.941
  295LEU    CD2 2116   2.805   2.793   5.178
  295LEU   HD21 2117   2.758   2.715   5.220
  295LEU   HD22 2118   2.901   2.772   5.165
  295LEU   HD23 2119   2.796   2.873   5.238
  295LEU      C 2120   2.856   3.196   4.973
  295LEU      O 2121   2.796   3.279   4.906
  296PRO      N 2122   2.989   3.203   4.988
  296PRO     CD 2123   3.073   3.135   5.085
  296PRO    HD1 2124   3.099   3.045   5.050
  296PRO    HD2 2125   3.023   3.124   5.171
  296PRO     CA 2126   3.069   3.293   4.907
  296PRO     HA 2127   3.036   3.387   4.917
  296PRO     CB 2128   3.212   3.278   4.959
  296PRO    HB1 2129   3.263   3.213   4.903
  296PRO    HB2 2130   3.259   3.366   4.959
  296PRO     CG 2131   3.194   3.226   5.101
  296PRO    HG1 2132   3.274   3.176   5.132
  296PRO    HG2 2133   3.175   3.301   5.165
  296PRO      C 2134   3.057   3.258   4.759
  296PRO      O 2135   3.071   3.142   4.722
  297ALA      N 2136   3.036   3.360   4.675
  297ALA     HN 2137   3.016   3.450   4.713
  297ALA     CA 2138   3.041   3.346   4.531
  297ALA     HA 2139   2.970   3.280   4.505
  297ALA     CB 2140   3.010   3.481   4.466
  297ALA    HB1 2141   3.013   3.472   4.366
  297ALA    HB2 2142   2.919   3.511   4.494
  297ALA    HB3 2143   3.078   3.548   4.495
  297ALA      C 2144   3.178   3.291   4.488
  297ALA      O 2145   3.283   3.341   4.530
  298VAL      N 2146   3.176   3.188   4.404
  298VAL     HN 2147   3.087   3.152   4.376
  298VAL     CA 2148   3.295   3.124   4.349
  298VAL     HA 2149   3.373   3.169   4.392
  298VAL     CB 2150   3.301   2.973   4.381
  298VAL     HB 2151   3.218   2.938   4.337
  298VAL    CG1 2152   3.427   2.905   4.327
  298VAL   HG11 2153   3.425   2.807   4.350
  298VAL   HG12 2154   3.430   2.914   4.227
  298VAL   HG13 2155   3.508   2.947   4.367
  298VAL    CG2 2156   3.296   2.941   4.531
  298VAL   HG21 2157   3.300   2.842   4.544
  298VAL   HG22 2158   3.374   2.984   4.577
  298VAL   HG23 2159   3.211   2.977   4.569
  298VAL      C 2160   3.294   3.142   4.198
  298VAL      O 2161   3.193   3.118   4.133
  299VAL      N 2162   3.410   3.179   4.144
  299VAL     HN 2163   3.483   3.211   4.204
  299VAL     CA 2164   3.436   3.174   4.000
  299VAL     HA 2165   3.349   3.150   3.957
  299VAL     CB 2166   3.479   3.311   3.944
  299VAL     HB 2167   3.507   3.297   3.849
  299VAL    CG1 2168   3.361   3.408   3.951
  299VAL   HG11 2169   3.388   3.497   3.915
  299VAL   HG12 2170   3.285   3.372   3.897
  299VAL   HG13 2171   3.332   3.418   4.046
  299VAL    CG2 2172   3.601   3.370   4.016
  299VAL   HG21 2173   3.624   3.458   3.975
  299VAL   HG22 2174   3.579   3.382   4.112
  299VAL   HG23 2175   3.679   3.308   4.006
  299VAL      C 2176   3.538   3.065   3.970
  299VAL      O 2177   3.628   3.042   4.050
  300SER      N 2178   3.522   2.999   3.855
  300SER     HN 2179   3.436   3.012   3.807
  300SER     CA 2180   3.622   2.911   3.795
  300SER     HA 2181   3.707   2.923   3.846
  300SER     CB 2182   3.581   2.764   3.806
  300SER    HB1 2183   3.557   2.741   3.900
  300SER    HB2 2184   3.503   2.745   3.746
  300SER     OG 2185   3.687   2.677   3.767
  300SER    HG1 2186   3.657   2.582   3.775
  300SER      C 2187   3.637   2.951   3.649
  300SER      O 2188   3.544   2.935   3.571
  301CYS      N 2189   3.752   3.006   3.615
  301CYS     HN 2190   3.825   3.009   3.683
  301CYS     CA 2191   3.779   3.064   3.485
  301CYS     HA 2192   3.690   3.076   3.440
  301CYS     CB 2193   3.844   3.201   3.504
  301CYS    HB1 2194   3.936   3.180   3.538
  301CYS    HB2 2195   3.851   3.237   3.411
  301CYS     SG 2196   3.756   3.316   3.614
  301CYS      C 2197   3.862   2.969   3.398
  301CYS      O 2198   3.937   2.884   3.447
  302VAL      N 2199   3.847   2.984   3.266
  302VAL     HN 2200   3.780   3.051   3.235
  302VAL     CA 2201   3.921   2.910   3.165
  302VAL     HA 2202   3.960   2.829   3.209
  302VAL     CB 2203   3.828   2.863   3.051
  302VAL     HB 2204   3.791   2.945   3.008
  302VAL    CG1 2205   3.905   2.780   2.948
  302VAL   HG11 2206   3.843   2.750   2.875
  302VAL   HG12 2207   3.979   2.835   2.909
  302VAL   HG13 2208   3.944   2.699   2.993
  302VAL    CG2 2209   3.714   2.776   3.106
  302VAL   HG21 2210   3.655   2.747   3.031
  302VAL   HG22 2211   3.753   2.695   3.151
  302VAL   HG23 2212   3.661   2.829   3.172
  302VAL      C 2213   4.033   3.000   3.112
  302VAL      O 2214   4.002   3.107   3.060
  303PRO      N 2215   4.161   2.962   3.124
  303PRO     CD 2216   4.212   2.840   3.183
  303PRO    HD1 2217   4.166   2.761   3.143
  303PRO    HD2 2218   4.195   2.841   3.282
  303PRO     CA 2219   4.271   3.040   3.068
  303PRO     HA 2220   4.258   3.137   3.087
  303PRO     CB 2221   4.398   2.985   3.133
  303PRO    HB1 2222   4.477   2.995   3.074
  303PRO    HB2 2223   4.415   3.030   3.221
  303PRO     CG 2224   4.363   2.837   3.153
  303PRO    HG1 2225   4.382   2.785   3.070
  303PRO    HG2 2226   4.414   2.798   3.229
  303PRO      C 2227   4.274   3.027   2.916
  303PRO      O 2228   4.253   2.918   2.861
  304GLY      N 2229   4.305   3.137   2.848
  304GLY     HN 2230   4.302   3.226   2.894
  304GLY     CA 2231   4.346   3.133   2.707
  304GLY    HA1 2232   4.269   3.096   2.655
  304GLY    HA2 2233   4.365   3.227   2.678
  304GLY      C 2234   4.470   3.046   2.688
  304GLY      O 2235   4.548   3.024   2.781
  305GLN      N 2236   4.490   2.999   2.565
  305GLN     HN 2237   4.430   3.029   2.491
  305GLN     CA 2238   4.597   2.904   2.532
  305GLN     HA 2239   4.578   2.821   2.583
  305GLN     CB 2240   4.594   2.880   2.380
  305GLN    HB1 2241   4.501   2.855   2.354
  305GLN    HB2 2242   4.620   2.965   2.334
  305GLN     CG 2243   4.690   2.769   2.336
  305GLN    HG1 2244   4.784   2.794   2.362
  305GLN    HG2 2245   4.665   2.684   2.382
  305GLN     CD 2246   4.686   2.745   2.185
  305GLN    OE1 2247   4.630   2.820   2.108
  305GLN    NE2 2248   4.747   2.640   2.136
  305GLN   HE21 2249   4.795   2.576   2.197
  305GLN   HE22 2250   4.746   2.623   2.037
  305GLN      C 2251   4.736   2.953   2.576
  305GLN      O 2252   4.814   2.875   2.631
  306VAL      N 2253   4.764   3.083   2.559
  306VAL     HN 2254   4.692   3.140   2.518
  306VAL     CA 2255   4.891   3.148   2.594
  306VAL     HA 2256   4.962   3.091   2.554
  306VAL     CB 2257   4.894   3.290   2.534
  306VAL     HB 2258   4.817   3.339   2.575
  306VAL    CG1 2259   5.023   3.366   2.566
  306VAL   HG11 2260   5.019   3.457   2.525
  306VAL   HG12 2261   5.033   3.374   2.665
  306VAL   HG13 2262   5.101   3.316   2.529
  306VAL    CG2 2263   4.879   3.286   2.381
  306VAL   HG21 2264   4.882   3.379   2.344
  306VAL   HG22 2265   4.955   3.233   2.342
  306VAL   HG23 2266   4.792   3.242   2.357
  306VAL      C 2267   4.916   3.149   2.746
  306VAL      O 2268   5.031   3.145   2.789
  307PHE      N 2269   4.811   3.146   2.829
  307PHE     HN 2270   4.720   3.142   2.788
  307PHE     CA 2271   4.820   3.150   2.976
  307PHE     HA 2272   4.916   3.172   2.994
  307PHE     CB 2273   4.727   3.259   3.031
  307PHE    HB1 2274   4.633   3.232   3.015
  307PHE    HB2 2275   4.744   3.268   3.129
  307PHE     CG 2276   4.748   3.394   2.967
  307PHE    CD1 2277   4.863   3.471   2.997
  307PHE    HD1 2278   4.929   3.437   3.063
  307PHE    CE1 2279   4.883   3.595   2.935
  307PHE    HE1 2280   4.963   3.650   2.958
  307PHE     CZ 2281   4.790   3.643   2.841
  307PHE     HZ 2282   4.804   3.731   2.797
  307PHE    CD2 2283   4.656   3.442   2.873
  307PHE    HD2 2284   4.574   3.388   2.851
  307PHE    CE2 2285   4.677   3.565   2.809
  307PHE    HE2 2286   4.612   3.597   2.741
  307PHE      C 2287   4.792   3.014   3.042
  307PHE      O 2288   4.779   3.005   3.164
  308SER      N 2289   4.781   2.906   2.963
  308SER     HN 2290   4.789   2.918   2.864
  308SER     CA 2291   4.757   2.772   3.016
  308SER     HA 2292   4.676   2.780   3.074
  308SER     CB 2293   4.730   2.674   2.902
  308SER    HB1 2294   4.647   2.699   2.852
  308SER    HB2 2295   4.807   2.670   2.838
  308SER     OG 2296   4.710   2.543   2.954
  308SER    HG1 2297   4.692   2.479   2.879
  308SER      C 2298   4.877   2.723   3.098
  308SER      O 2299   4.989   2.717   3.046
  309PRO      N 2300   4.858   2.678   3.224
  309PRO     CD 2301   4.734   2.686   3.300
  309PRO    HD1 2302   4.674   2.610   3.273
  309PRO    HD2 2303   4.689   2.773   3.281
  309PRO     CA 2304   4.966   2.626   3.308
  309PRO     HA 2305   5.036   2.698   3.313
  309PRO     CB 2306   4.901   2.591   3.443
  309PRO    HB1 2307   4.879   2.494   3.447
  309PRO    HB2 2308   4.961   2.615   3.519
  309PRO     CG 2309   4.774   2.675   3.446
  309PRO    HG1 2310   4.703   2.630   3.499
  309PRO    HG2 2311   4.792   2.766   3.485
  309PRO      C 2312   5.036   2.502   3.252
  309PRO      O 2313   5.152   2.477   3.280
  310ASP      N 2314   4.963   2.423   3.172
  310ASP     HN 2315   4.868   2.448   3.154
  310ASP     CA 2316   5.015   2.301   3.107
  310ASP     HA 2317   5.081   2.263   3.172
  310ASP     CB 2318   4.900   2.201   3.084
  310ASP    HB1 2319   4.827   2.250   3.035
  310ASP    HB2 2320   4.935   2.127   3.027
  310ASP     CG 2321   4.838   2.137   3.210
  310ASP    OD1 2322   4.891   2.151   3.322
  310ASP    OD2 2323   4.736   2.066   3.191
  310ASP      C 2324   5.091   2.333   2.976
  310ASP      O 2325   5.135   2.242   2.906
  311GLY      N 2326   5.104   2.462   2.941
  311GLY     HN 2327   5.070   2.530   3.006
  311GLY     CA 2328   5.163   2.510   2.817
  311GLY    HA1 2329   5.179   2.608   2.828
  311GLY    HA2 2330   5.250   2.463   2.806
  311GLY      C 2331   5.075   2.486   2.693
  311GLY      O 2332   4.973   2.416   2.697
  312PRO      N 2333   5.115   2.541   2.577
  312PRO     CD 2334   5.229   2.631   2.561
  312PRO    HD1 2335   5.311   2.588   2.600
  312PRO    HD2 2336   5.211   2.717   2.608
  312PRO     CA 2337   5.040   2.528   2.451
  312PRO     HA 2338   4.943   2.543   2.470
  312PRO     CB 2339   5.101   2.633   2.358
  312PRO    HB1 2340   5.102   2.601   2.264
  312PRO    HB2 2341   5.050   2.719   2.363
  312PRO     CG 2342   5.244   2.652   2.411
  312PRO    HG1 2343   5.306   2.585   2.371
  312PRO    HG2 2344   5.277   2.744   2.391
  312PRO      C 2345   5.047   2.386   2.391
  312PRO      O 2346   4.964   2.350   2.307
  313SER      N 2347   5.143   2.303   2.433
  313SER     HN 2348   5.197   2.332   2.512
  313SER     CA 2349   5.175   2.173   2.372
  313SER     HA 2350   5.182   2.193   2.275
  313SER     CB 2351   5.307   2.121   2.430
  313SER    HB1 2352   5.332   2.033   2.390
  313SER    HB2 2353   5.381   2.187   2.415
  313SER     OG 2354   5.294   2.104   2.570
  313SER    HG1 2355   5.381   2.070   2.607
  313SER      C 2356   5.066   2.068   2.389
  313SER      O 2357   5.052   1.980   2.303
  314ARG      N 2358   4.984   2.075   2.494
  314ARG     HN 2359   4.998   2.148   2.561
  314ARG     CA 2360   4.873   1.980   2.516
  314ARG     HA 2361   4.909   1.891   2.488
  314ARG     CB 2362   4.837   1.976   2.665
  314ARG    HB1 2363   4.917   2.000   2.719
  314ARG    HB2 2364   4.764   2.043   2.682
  314ARG     CG 2365   4.788   1.837   2.708
  314ARG    HG1 2366   4.710   1.811   2.651
  314ARG    HG2 2367   4.862   1.771   2.695
  314ARG     CD 2368   4.744   1.837   2.855
  314ARG    HD1 2369   4.757   1.929   2.894
  314ARG    HD2 2370   4.648   1.811   2.862
  314ARG     NE 2371   4.822   1.742   2.938
  314ARG     HE 2372   4.896   1.692   2.893
  314ARG     CZ 2373   4.802   1.719   3.066
  314ARG    NH1 2374   4.717   1.788   3.137
  314ARG   HH11 2375   4.664   1.861   3.095
  314ARG   HH12 2376   4.705   1.767   3.234
  314ARG    NH2 2377   4.870   1.626   3.127
  314ARG   HH21 2378   4.937   1.572   3.077
  314ARG   HH22 2379   4.854   1.608   3.225
  314ARG      C 2380   4.753   2.008   2.425
  314ARG      O 2381   4.684   1.914   2.388
  315PHE      N 2382   4.733   2.133   2.383
  315PHE     HN 2383   4.797   2.203   2.413
  315PHE     CA 2384   4.622   2.173   2.295
  315PHE     HA 2385   4.546   2.113   2.320
  315PHE     CB 2386   4.586   2.320   2.322
  315PHE    HB1 2387   4.670   2.372   2.335
  315PHE    HB2 2388   4.537   2.356   2.243
  315PHE     CG 2389   4.499   2.337   2.445
  315PHE    CD1 2390   4.360   2.322   2.433
  315PHE    HD1 2391   4.319   2.300   2.344
  315PHE    CE1 2392   4.277   2.337   2.545
  315PHE    HE1 2393   4.178   2.326   2.536
  315PHE     CZ 2394   4.333   2.367   2.670
  315PHE     HZ 2395   4.275   2.378   2.750
  315PHE    CD2 2396   4.556   2.367   2.570
  315PHE    HD2 2397   4.655   2.377   2.579
  315PHE    CE2 2398   4.473   2.382   2.683
  315PHE    HE2 2399   4.513   2.404   2.772
  315PHE      C 2400   4.650   2.148   2.147
  315PHE      O 2401   4.559   2.109   2.074
  316ARG      N 2402   4.776   2.159   2.102
  316ARG     HN 2403   4.848   2.185   2.167
  316ARG     CA 2404   4.814   2.136   1.961
  316ARG     HA 2405   4.755   2.200   1.911
  316ARG     CB 2406   4.963   2.168   1.939
  316ARG    HB1 2407   5.010   2.166   2.027
  316ARG    HB2 2408   5.003   2.098   1.879
  316ARG     CG 2409   4.984   2.306   1.875
  316ARG    HG1 2410   4.932   2.311   1.790
  316ARG    HG2 2411   4.952   2.376   1.938
  316ARG     CD 2412   5.133   2.330   1.844
  316ARG    HD1 2413   5.185   2.332   1.929
  316ARG    HD2 2414   5.167   2.256   1.786
  316ARG     NE 2415   5.154   2.458   1.774
  316ARG     HE 2416   5.072   2.506   1.742
  316ARG     CZ 2417   5.270   2.516   1.748
  316ARG    NH1 2418   5.384   2.464   1.785
  316ARG   HH11 2419   5.386   2.377   1.834
  316ARG   HH12 2420   5.470   2.511   1.763
  316ARG    NH2 2421   5.274   2.630   1.684
  316ARG   HH21 2422   5.190   2.673   1.654
  316ARG   HH22 2423   5.362   2.673   1.665
  316ARG      C 2424   4.781   1.996   1.908
  316ARG      O 2425   4.774   1.978   1.787
  317LYS      N 2426   4.761   1.897   1.995
  317LYS     HN 2427   4.767   1.916   2.093
  317LYS     CA 2428   4.729   1.759   1.953
  317LYS     HA 2429   4.775   1.750   1.865
  317LYS     CB 2430   4.787   1.657   2.053
  317LYS    HB1 2431   4.762   1.686   2.146
  317LYS    HB2 2432   4.748   1.567   2.035
  317LYS     CG 2433   4.940   1.649   2.043
  317LYS    HG1 2434   4.965   1.632   1.948
  317LYS    HG2 2435   4.979   1.736   2.073
  317LYS     CD 2436   4.995   1.536   2.130
  317LYS    HD1 2437   4.974   1.554   2.226
  317LYS    HD2 2438   4.954   1.449   2.103
  317LYS     CE 2439   5.147   1.528   2.113
  317LYS    HE1 2440   5.169   1.513   2.016
  317LYS    HE2 2441   5.189   1.613   2.144
  317LYS     NZ 2442   5.206   1.416   2.191
  317LYS    HZ1 2443   5.305   1.414   2.177
  317LYS    HZ2 2444   5.186   1.430   2.288
  317LYS    HZ3 2445   5.166   1.329   2.161
  317LYS      C 2446   4.581   1.733   1.925
  317LYS      O 2447   4.550   1.627   1.872
  318ALA      N 2448   4.490   1.825   1.962
  318ALA     HN 2449   4.522   1.913   1.995
  318ALA     CA 2450   4.346   1.800   1.955
  318ALA     HA 2451   4.338   1.703   1.929
  318ALA     CB 2452   4.286   1.828   2.093
  318ALA    HB1 2453   4.187   1.811   2.090
  318ALA    HB2 2454   4.328   1.767   2.160
  318ALA    HB3 2455   4.303   1.923   2.118
  318ALA      C 2456   4.273   1.877   1.843
  318ALA      O 2457   4.161   1.838   1.809
  319TYR      N 2458   4.333   1.981   1.785
  319TYR     HN 2459   4.426   2.003   1.811
  319TYR     CA 2460   4.267   2.064   1.684
  319TYR     HA 2461   4.189   2.012   1.650
  319TYR     CB 2462   4.217   2.195   1.748
  319TYR    HB1 2463   4.262   2.207   1.836
  319TYR    HB2 2464   4.239   2.272   1.688
  319TYR     CG 2465   4.067   2.195   1.772
  319TYR    CD1 2466   3.983   2.263   1.682
  319TYR    HD1 2467   4.022   2.313   1.605
  319TYR    CE1 2468   3.843   2.261   1.701
  319TYR    HE1 2469   3.784   2.310   1.637
  319TYR     CZ 2470   3.787   2.190   1.809
  319TYR     OH 2471   3.653   2.187   1.826
  319TYR     HH 2472   3.631   2.133   1.907
  319TYR    CD2 2473   4.011   2.124   1.880
  319TYR    HD2 2474   4.071   2.075   1.944
  319TYR    CE2 2475   3.871   2.121   1.899
  319TYR    HE2 2476   3.832   2.071   1.976
  319TYR      C 2477   4.360   2.091   1.565
  319TYR      O 2478   4.478   2.120   1.583
  320LYS      N 2479   4.305   2.081   1.443
  320LYS     HN 2480   4.218   2.033   1.433
  320LYS     CA 2481   4.368   2.139   1.323
  320LYS     HA 2482   4.454   2.091   1.309
  320LYS     CB 2483   4.277   2.120   1.200
  320LYS    HB1 2484   4.188   2.089   1.230
  320LYS    HB2 2485   4.268   2.209   1.153
  320LYS     CG 2486   4.333   2.019   1.099
  320LYS    HG1 2487   4.424   2.048   1.069
  320LYS    HG2 2488   4.340   1.929   1.142
  320LYS     CD 2489   4.240   2.010   0.977
  320LYS    HD1 2490   4.152   1.973   1.006
  320LYS    HD2 2491   4.227   2.101   0.939
  320LYS     CE 2492   4.297   1.918   0.868
  320LYS    HE1 2493   4.388   1.951   0.842
  320LYS    HE2 2494   4.304   1.825   0.903
  320LYS     NZ 2495   4.210   1.918   0.748
  320LYS    HZ1 2496   4.250   1.858   0.678
  320LYS    HZ2 2497   4.119   1.885   0.773
  320LYS    HZ3 2498   4.203   2.011   0.712
  320LYS      C 2499   4.388   2.289   1.351
  320LYS      O 2500   4.296   2.349   1.406
  321PRO      N 2501   4.504   2.348   1.317
  321PRO     CD 2502   4.620   2.285   1.258
  321PRO    HD1 2503   4.593   2.235   1.176
  321PRO    HD2 2504   4.660   2.222   1.324
  321PRO     CA 2505   4.520   2.492   1.327
  321PRO     HA 2506   4.496   2.526   1.418
  321PRO     CB 2507   4.668   2.520   1.299
  321PRO    HB1 2508   4.678   2.602   1.243
  321PRO    HB2 2509   4.718   2.532   1.385
  321PRO     CG 2510   4.718   2.397   1.223
  321PRO    HG1 2511   4.719   2.414   1.125
  321PRO    HG2 2512   4.811   2.373   1.253
  321PRO      C 2513   4.423   2.558   1.228
  321PRO    OT1 2514   4.446   2.554   1.107
  321PRO    OT2 2515   4.422   2.694   1.222
  322SOL     OW 2516   0.230   0.628   0.113
  322SOL    HW1 2517   0.137   0.626   0.150
  322SOL    HW2 2518   0.231   0.589   0.021
  323SOL     OW 2519   0.225   0.275   0.996
  323SOL    HW1 2520   0.260   0.258   1.088
  323SOL    HW2 2521   0.137   0.230   0.984
  324SOL     OW 2522   0.019   0.368   0.647
  324SOL    HW1 2523  -0.063   0.411   0.686
  324SOL    HW2 2524  -0.009   0.295   0.584
  325SOL     OW 2525   0.569   1.275   1.165
  325SOL    HW1 2526   0.476   1.268   1.128
  325SOL    HW2 2527   0.580   1.364   1.209
  326SOL     OW 2528   1.555   1.511   0.703
  326SOL    HW1 2529   1.498   1.495   0.784
  326SOL    HW2 2530   1.496   1.521   0.623
  327SOL     OW 2531   1.135   0.703   0.717
  327SOL    HW1 2532   1.192   0.781   0.692
  327SOL    HW2 2533   1.075   0.729   0.793
  328SOL     OW 2534   1.755   0.607   0.231
  328SOL    HW1 2535   1.743   0.594   0.132
  328SOL    HW2 2536   1.725   0.526   0.280
  329SOL     OW 2537   0.768   1.144   1.023
  329SOL    HW1 2538   0.690   1.161   1.083
  329SOL    HW2 2539   0.802   1.231   0.987
  330SOL     OW 2540   0.850   0.798   1.823
  330SOL    HW1 2541   0.846   0.874   1.888
  330SOL    HW2 2542   0.872   0.834   1.732
  331SOL     OW 2543   0.685   1.012   0.665
  331SOL    HW1 2544   0.754   0.996   0.735
  331SOL    HW2 2545   0.612   1.069   0.703
  332SOL     OW 2546   0.686   1.161   1.803
  332SOL    HW1 2547   0.746   1.240   1.817
  332SOL    HW2 2548   0.600   1.192   1.762
  333SOL     OW 2549   0.335   1.435   1.061
  333SOL    HW1 2550   0.257   1.404   1.008
  333SOL    HW2 2551   0.393   1.493   1.004
  334SOL     OW 2552   1.460   1.505   1.339
  334SOL    HW1 2553   1.484   1.599   1.365
  334SOL    HW2 2554   1.444   1.451   1.421
  335SOL     OW 2555   0.438   0.392   1.499
  335SOL    HW1 2556   0.520   0.336   1.508
  335SOL    HW2 2557   0.357   0.334   1.503
  336SOL     OW 2558   1.603   0.447   0.737
  336SOL    HW1 2559   1.529   0.493   0.687
  336SOL    HW2 2560   1.654   0.515   0.790
  337SOL     OW 2561   0.231   1.713   0.483
  337SOL    HW1 2562   0.265   1.790   0.537
  337SOL    HW2 2563   0.275   1.713   0.393
  338SOL     OW 2564   1.127   1.341   1.690
  338SOL    HW1 2565   1.174   1.341   1.778
  338SOL    HW2 2566   1.079   1.254   1.679
  339SOL     OW 2567   0.230   1.434   0.538
  339SOL    HW1 2568   0.204   1.530   0.538
  339SOL    HW2 2569   0.159   1.380   0.583
  340SOL     OW 2570   0.240   1.091   0.886
  340SOL    HW1 2571   0.254   1.007   0.938
  340SOL    HW2 2572   0.185   1.155   0.941
  341SOL     OW 2573   0.620   1.786   1.439
  341SOL    HW1 2574   0.528   1.769   1.474
  341SOL    HW2 2575   0.648   1.878   1.465
  342SOL     OW 2576   0.606   0.964   0.123
  342SOL    HW1 2577   0.613   1.048   0.069
  342SOL    HW2 2578   0.652   0.977   0.211
  343SOL     OW 2579   1.594   0.114   1.480
  343SOL    HW1 2580   1.576   0.181   1.408
  343SOL    HW2 2581   1.591   0.160   1.569
  344SOL     OW 2582   0.122   0.643   0.563
  344SOL    HW1 2583   0.077   0.555   0.580
  344SOL    HW2 2584   0.121   0.697   0.647
  345SOL     OW 2585   1.842   1.767   0.359
  345SOL    HW1 2586   1.896   1.738   0.439
  345SOL    HW2 2587   1.872   1.857   0.330
  346SOL     OW 2588   0.027   1.596   0.117
  346SOL    HW1 2589   0.008   1.500   0.138
  346SOL    HW2 2590  -0.006   1.654   0.192
  347SOL     OW 2591   1.689   0.922   0.612
  347SOL    HW1 2592   1.784   0.893   0.620
  347SOL    HW2 2593   1.681   0.987   0.537
  348SOL     OW 2594   1.641   1.108   0.432
  348SOL    HW1 2595   1.727   1.110   0.380
  348SOL    HW2 2596   1.655   1.155   0.520
  349SOL     OW 2597   0.113   0.737   1.597
  349SOL    HW1 2598   0.201   0.724   1.642
  349SOL    HW2 2599   0.100   0.834   1.575
  350SOL     OW 2600   0.613   1.365   0.726
  350SOL    HW1 2601   0.564   1.278   0.735
  350SOL    HW2 2602   0.590   1.408   0.639
  351SOL     OW 2603   1.293   1.228   1.423
  351SOL    HW1 2604   1.330   1.155   1.365
  351SOL    HW2 2605   1.345   1.233   1.508
  352SOL     OW 2606   0.809   0.004   0.502
  352SOL    HW1 2607   0.849   0.095   0.493
  352SOL    HW2 2608   0.709   0.012   0.508
  353SOL     OW 2609   0.197   0.976   1.264
  353SOL    HW1 2610   0.286   0.931   1.250
  353SOL    HW2 2611   0.124   0.911   1.245
  354SOL     OW 2612   1.525   0.999   0.190
  354SOL    HW1 2613   1.462   0.923   0.203
  354SOL    HW2 2614   1.573   1.017   0.276
  355SOL     OW 2615   1.187   1.792   1.616
  355SOL    HW1 2616   1.211   1.852   1.540
  355SOL    HW2 2617   1.194   1.697   1.586
  356SOL     OW 2618   0.317   0.251   1.801
  356SOL    HW1 2619   0.388   0.322   1.807
  356SOL    HW2 2620   0.229   0.290   1.829
  357SOL     OW 2621   1.466   1.417   0.953
  357SOL    HW1 2622   1.407   1.423   1.033
  357SOL    HW2 2623   1.451   1.329   0.907
  358SOL     OW 2624   1.667   1.714   0.572
  358SOL    HW1 2625   1.626   1.691   0.484
  358SOL    HW2 2626   1.649   1.640   0.637
  359SOL     OW 2627   0.598   0.729   0.270
  359SOL    HW1 2628   0.622   0.798   0.202
  359SOL    HW2 2629   0.520   0.762   0.324
  360SOL     OW 2630   1.281   0.345   0.944
  360SOL    HW1 2631   1.195   0.295   0.931
  360SOL    HW2 2632   1.343   0.291   1.000
  361SOL     OW 2633   1.576   1.662   0.307
  361SOL    HW1 2634   1.665   1.708   0.310
  361SOL    HW2 2635   1.555   1.638   0.212
  362SOL     OW 2636   0.807   0.605   1.465
  362SOL    HW1 2637   0.760   0.602   1.554
  362SOL    HW2 2638   0.756   0.550   1.399
  363SOL     OW 2639   1.394   0.469   1.674
  363SOL    HW1 2640   1.374   0.512   1.762
  363SOL    HW2 2641   1.472   0.407   1.683
  364SOL     OW 2642   0.973   0.890   1.572
  364SOL    HW1 2643   1.019   0.806   1.543
  364SOL    HW2 2644   0.917   0.924   1.497
  365SOL     OW 2645   0.991   0.410   1.242
  365SOL    HW1 2646   0.914   0.444   1.296
  365SOL    HW2 2647   0.957   0.359   1.163
  366SOL     OW 2648   1.041   0.701   0.429
  366SOL    HW1 2649   1.067   0.697   0.525
  366SOL    HW2 2650   0.956   0.650   0.415
  367SOL     OW 2651   0.076   0.811   0.789
  367SOL    HW1 2652   0.175   0.799   0.798
  367SOL    HW2 2653   0.052   0.906   0.810
  368SOL     OW 2654   0.130   1.821   1.571
  368SOL    HW1 2655   0.120   1.806   1.670
  368SOL    HW2 2656   0.044   1.857   1.535
  369SOL     OW 2657   0.865   0.348   0.195
  369SOL    HW1 2658   0.924   0.411   0.146
  369SOL    HW2 2659   0.884   0.254   0.166
  370SOL     OW 2660   1.719   0.585   1.831
  370SOL    HW1 2661   1.693   0.674   1.795
  370SOL    HW2 2662   1.717   0.517   1.758
  371SOL     OW 2663   1.362   1.144   0.545
  371SOL    HW1 2664   1.445   1.115   0.497
  371SOL    HW2 2665   1.313   1.211   0.489
  372SOL     OW 2666   0.550   0.196   0.885
  372SOL    HW1 2667   0.545   0.191   0.985
  372SOL    HW2 2668   0.552   0.292   0.856
  373SOL     OW 2669   1.008   1.456   0.477
  373SOL    HW1 2670   0.962   1.528   0.425
  373SOL    HW2 2671   1.004   1.476   0.575
  374SOL     OW 2672   0.351   1.801   0.853
  374SOL    HW1 2673   0.401   1.715   0.859
  374SOL    HW2 2674   0.416   1.878   0.850
  375SOL     OW 2675   1.795   1.066   0.873
  375SOL    HW1 2676   1.733   1.051   0.797
  375SOL    HW2 2677   1.743   1.077   0.958
  376SOL     OW 2678   1.227   1.550   1.506
  376SOL    HW1 2679   1.233   1.473   1.570
  376SOL    HW2 2680   1.175   1.524   1.426
  377SOL     OW 2681   0.321   0.943   0.242
  377SOL    HW1 2682   0.403   0.982   0.200
  377SOL    HW2 2683   0.294   0.861   0.193
  378SOL     OW 2684   1.458   0.735   0.728
  378SOL    HW1 2685   1.453   0.670   0.803
  378SOL    HW2 2686   1.538   0.794   0.741
  379SOL     OW 2687   0.461   1.266   1.727
  379SOL    HW1 2688   0.411   1.267   1.641
  379SOL    HW2 2689   0.398   1.248   1.803
  380SOL     OW 2690   1.111   1.776   0.237
  380SOL    HW1 2691   1.051   1.714   0.287
  380SOL    HW2 2692   1.142   1.732   0.152
  381SOL     OW 2693   0.202   0.285   1.498
  381SOL    HW1 2694   0.122   0.345   1.485
  381SOL    HW2 2695   0.192   0.236   1.584
  382SOL     OW 2696   1.632   1.377   0.081
  382SOL    HW1 2697   1.600   1.471   0.071
  382SOL    HW2 2698   1.556   1.314   0.069
  383SOL     OW 2699   0.464   1.743   0.323
  383SOL    HW1 2700   0.497   1.782   0.409
  383SOL    HW2 2701   0.540   1.736   0.258
  384SOL     OW 2702   1.400   0.107   0.426
  384SOL    HW1 2703   1.376   0.070   0.336
  384SOL    HW2 2704   1.499   0.123   0.430
  385SOL     OW 2705   0.249   1.785   1.241
  385SOL    HW1 2706   0.306   1.720   1.291
  385SOL    HW2 2707   0.233   1.752   1.148
  386SOL     OW 2708   0.940   1.698   0.904
  386SOL    HW1 2709   1.020   1.641   0.925
  386SOL    HW2 2710   0.891   1.658   0.827
  387SOL     OW 2711   0.382   0.700   0.480
  387SOL    HW1 2712   0.427   0.610   0.477
  387SOL    HW2 2713   0.288   0.689   0.513
  388SOL     OW 2714   1.547   0.222   1.729
  388SOL    HW1 2715   1.542   0.259   1.821
  388SOL    HW2 2716   1.475   0.153   1.717
  389SOL     OW 2717   0.614   0.122   0.117
  389SOL    HW1 2718   0.712   0.100   0.124
  389SOL    HW2 2719   0.583   0.105   0.024
  390SOL     OW 2720   0.781   0.264   1.749
  390SOL    HW1 2721   0.848   0.203   1.792
  390SOL    HW2 2722   0.708   0.283   1.814
  391SOL     OW 2723   0.888   1.514   1.195
  391SOL    HW1 2724   0.865   1.489   1.101
  391SOL    HW2 2725   0.949   1.445   1.234
  392SOL     OW 2726   1.351   0.590   1.433
  392SOL    HW1 2727   1.379   0.547   1.518
  392SOL    HW2 2728   1.376   0.686   1.434
  393SOL     OW 2729   0.803   1.402   0.924
  393SOL    HW1 2730   0.893   1.416   0.882
  393SOL    HW2 2731   0.732   1.404   0.853
  394SOL     OW 2732   0.922   0.503   0.899
  394SOL    HW1 2733   0.897   0.494   0.803
  394SOL    HW2 2734   0.970   0.421   0.930
  395SOL     OW 2735   0.539   0.064   0.512
  395SOL    HW1 2736   0.458   0.065   0.570
  395SOL    HW2 2737   0.542   0.147   0.457
  396SOL     OW 2738   1.434   1.188   0.041
  396SOL    HW1 2739   1.466   1.112   0.098
  396SOL    HW2 2740   1.342   1.215   0.071
  397SOL     OW 2741   0.297   0.035   0.171
  397SOL    HW1 2742   0.346   0.119   0.150
  397SOL    HW2 2743   0.359  -0.030   0.216
  398SOL     OW 2744   0.935   0.236   0.480
  398SOL    HW1 2745   0.887   0.277   0.402
  398SOL    HW2 2746   1.034   0.234   0.461
  399SOL     OW 2747   1.076   0.683   1.464
  399SOL    HW1 2748   0.996   0.622   1.467
  399SOL    HW2 2749   1.157   0.630   1.440
  400SOL     OW 2750   1.227   1.570   0.793
  400SOL    HW1 2751   1.248   1.644   0.728
  400SOL    HW2 2752   1.295   1.570   0.866
  401SOL     OW 2753   0.459   1.152   0.741
  401SOL    HW1 2754   0.388   1.125   0.806
  401SOL    HW2 2755   0.433   1.124   0.648
  402SOL     OW 2756   1.271   1.797   0.591
  402SOL    HW1 2757   1.315   1.861   0.527
  402SOL    HW2 2758   1.221   1.849   0.661
  403SOL     OW 2759   1.032   0.549   0.016
  403SOL    HW1 2760   0.991   0.631  -0.023
  403SOL    HW2 2761   1.096   0.575   0.089
  404SOL     OW 2762   0.078   0.556   1.386
  404SOL    HW1 2763   0.170   0.555   1.345
  404SOL    HW2 2764   0.072   0.630   1.453
  405SOL     OW 2765   0.561   0.222   1.147
  405SOL    HW1 2766   0.599   0.138   1.184
  405SOL    HW2 2767   0.473   0.241   1.191
  406SOL     OW 2768   0.866   0.454   0.642
  406SOL    HW1 2769   0.834   0.526   0.580
  406SOL    HW2 2770   0.890   0.373   0.589
  407SOL     OW 2771   1.017   0.039   0.753
  407SOL    HW1 2772   0.945   0.044   0.684
  407SOL    HW2 2773   0.993  -0.030   0.822
  408SOL     OW 2774   1.429   1.173   0.867
  408SOL    HW1 2775   1.374   1.089   0.860
  408SOL    HW2 2776   1.455   1.202   0.775
  409SOL     OW 2777   1.466   0.590   0.992
  409SOL    HW1 2778   1.436   0.495   0.999
  409SOL    HW2 2779   1.539   0.606   1.058
  410SOL     OW 2780   1.857   0.833   0.377
  410SOL    HW1 2781   1.899   0.769   0.441
  410SOL    HW2 2782   1.819   0.782   0.299
  411SOL     OW 2783   0.488   1.385   0.174
  411SOL    HW1 2784   0.401   1.370   0.221
  411SOL    HW2 2785   0.471   1.411   0.079
  412SOL     OW 2786   1.664   1.280   0.657
  412SOL    HW1 2787   1.763   1.288   0.671
  412SOL    HW2 2788   1.619   1.364   0.688
  413SOL     OW 2789   1.390   0.575   0.078
  413SOL    HW1 2790   1.336   0.554   0.159
  413SOL    HW2 2791   1.481   0.534   0.087
  414SOL     OW 2792   0.527   0.256   0.328
  414SOL    HW1 2793   0.554   0.197   0.253
  414SOL    HW2 2794   0.527   0.351   0.297
  415SOL     OW 2795   1.754   1.223   1.588
  415SOL    HW1 2796   1.845   1.184   1.575
  415SOL    HW2 2797   1.762   1.319   1.612
  416SOL     OW 2798   1.064   1.347   1.340
  416SOL    HW1 2799   0.984   1.324   1.395
  416SOL    HW2 2800   1.147   1.321   1.389
  417SOL     OW 2801   1.592   1.629   1.625
  417SOL    HW1 2802   1.619   1.663   1.535
  417SOL    HW2 2803   1.671   1.591   1.671
  418SOL     OW 2804   1.111   1.195   1.100
  418SOL    HW1 2805   1.071   1.239   1.181
  418SOL    HW2 2806   1.070   1.232   1.017
  419SOL     OW 2807   1.638   1.099   1.079
  419SOL    HW1 2808   1.643   1.180   1.138
  419SOL    HW2 2809   1.552   1.101   1.028
  420SOL     OW 2810   0.915   0.089   1.402
  420SOL    HW1 2811   0.940   0.069   1.307
  420SOL    HW2 2812   0.987   0.145   1.444
  421SOL     OW 2813   0.980   1.116   1.719
  421SOL    HW1 2814   0.881   1.122   1.729
  421SOL    HW2 2815   1.003   1.036   1.663
  422SOL     OW 2816   0.705   1.050   0.368
  422SOL    HW1 2817   0.691   1.057   0.467
  422SOL    HW2 2818   0.789   0.999   0.350
  423SOL     OW 2819   0.410   0.813   1.251
  423SOL    HW1 2820   0.496   0.825   1.301
  423SOL    HW2 2821   0.368   0.726   1.278
  424SOL     OW 2822   1.274   0.386   1.262
  424SOL    HW1 2823   1.295   0.460   1.326
  424SOL    HW2 2824   1.185   0.403   1.219
  425SOL     OW 2825   0.064   1.564   1.331
  425SOL    HW1 2826   0.018   1.646   1.297
  425SOL    HW2 2827   0.162   1.583   1.340
  426SOL     OW 2828   0.367   1.100   0.501
  426SOL    HW1 2829   0.360   1.183   0.445
  426SOL    HW2 2830   0.371   1.020   0.441
  427SOL     OW 2831   0.566   0.537   0.865
  427SOL    HW1 2832   0.578   0.603   0.791
  427SOL    HW2 2833   0.612   0.571   0.948
  428SOL     OW 2834   1.252   1.348   0.388
  428SOL    HW1 2835   1.302   1.425   0.428
  428SOL    HW2 2836   1.157   1.350   0.420
  429SOL     OW 2837   1.272   1.445   1.142
  429SOL    HW1 2838   1.319   1.458   1.229
  429SOL    HW2 2839   1.206   1.371   1.151
  430SOL     OW 2840   1.582   0.639   0.472
  430SOL    HW1 2841   1.551   0.700   0.545
  430SOL    HW2 2842   1.632   0.691   0.403
  431SOL     OW 2843   0.354   1.510   1.329
  431SOL    HW1 2844   0.333   1.466   1.242
  431SOL    HW2 2845   0.451   1.536   1.332
  432SOL     OW 2846   0.402   0.751   1.598
  432SOL    HW1 2847   0.470   0.806   1.551
  432SOL    HW2 2848   0.442   0.663   1.625
  433SOL     OW 2849   1.587   0.779   1.670
  433SOL    HW1 2850   1.495   0.817   1.665
  433SOL    HW2 2851   1.647   0.826   1.605
  434SOL     OW 2852   1.013   0.105   1.770
  434SOL    HW1 2853   1.019   0.190   1.718
  434SOL    HW2 2854   1.045   0.029   1.713
  435SOL     OW 2855   0.504   0.050   1.740
  435SOL    HW1 2856   0.462  -0.007   1.670
  435SOL    HW2 2857   0.438   0.119   1.772
  436SOL     OW 2858   0.573   0.870   1.029
  436SOL    HW1 2859   0.617   0.959   1.020
  436SOL    HW2 2860   0.510   0.870   1.106
  437SOL     OW 2861   1.360   0.862   1.045
  437SOL    HW1 2862   1.285   0.862   0.979
  437SOL    HW2 2863   1.397   0.770   1.054
  438SOL     OW 2864   1.209   0.525   0.275
  438SOL    HW1 2865   1.222   0.441   0.329
  438SOL    HW2 2866   1.180   0.599   0.335
  439SOL     OW 2867   0.307   0.213   1.231
  439SOL    HW1 2868   0.284   0.250   1.321
  439SOL    HW2 2869   0.277   0.118   1.225
  440SOL     OW 2870   0.037   1.310   1.282
  440SOL    HW1 2871   0.090   1.261   1.350
  440SOL    HW2 2872   0.059   1.408   1.287
  441SOL     OW 2873   0.732   0.634   1.064
  441SOL    HW1 2874   0.791   0.608   0.988
  441SOL    HW2 2875   0.704   0.730   1.053
  442SOL     OW 2876   1.728   0.935   1.854
  442SOL    HW1 2877   1.682   0.928   1.765
  442SOL    HW2 2878   1.666   0.979   1.920
  443SOL     OW 2879   0.307   0.063   0.618
  443SOL    HW1 2880   0.296   0.157   0.651
  443SOL    HW2 2881   0.302   0.000   0.695
  444SOL     OW 2882   1.622   0.367   0.374
  444SOL    HW1 2883   1.624   0.291   0.438
  444SOL    HW2 2884   1.574   0.444   0.414
  445SOL     OW 2885   1.023   0.766   0.966
  445SOL    HW1 2886   1.038   0.787   1.062
  445SOL    HW2 2887   0.993   0.671   0.957
  446SOL     OW 2888   0.980   1.573   1.700
  446SOL    HW1 2889   0.960   1.617   1.612
  446SOL    HW2 2890   1.019   1.482   1.684
  447SOL     OW 2891   1.859   1.518   1.605
  447SOL    HW1 2892   1.873   1.545   1.510
  447SOL    HW2 2893   1.942   1.540   1.658
  448SOL     OW 2894   0.350   0.898   1.804
  448SOL    HW1 2895   0.426   0.942   1.852
  448SOL    HW2 2896   0.385   0.851   1.722
  449SOL     OW 2897   1.540   0.274   0.125
  449SOL    HW1 2898   1.479   0.199   0.148
  449SOL    HW2 2899   1.562   0.326   0.208
  450SOL     OW 2900   1.303   0.838   0.042
  450SOL    HW1 2901   1.337   0.745   0.057
  450SOL    HW2 2902   1.321   0.865  -0.053
  451SOL     OW 2903   1.068   1.333   0.849
  451SOL    HW1 2904   1.075   1.249   0.794
  451SOL    HW2 2905   1.130   1.402   0.813
  452SOL     OW 2906   0.319   0.810   0.949
  452SOL    HW1 2907   0.412   0.846   0.954
  452SOL    HW2 2908   0.313   0.725   1.001
  453SOL     OW 2909   1.138   0.380   1.678
  453SOL    HW1 2910   1.093   0.443   1.742
  453SOL    HW2 2911   1.231   0.411   1.661
  454SOL     OW 2912   1.160   0.207   1.477
  454SOL    HW1 2913   1.160   0.271   1.554
  454SOL    HW2 2914   1.188   0.255   1.394
  455SOL     OW 2915   0.008   1.326   0.200
  455SOL    HW1 2916  -0.085   1.347   0.169
  455SOL    HW2 2917   0.018   1.227   0.213
  456SOL     OW 2918   0.088   1.801   0.927
  456SOL    HW1 2919   0.046   1.715   0.900
  456SOL    HW2 2920   0.182   1.804   0.893
  457SOL     OW 2921   0.504   1.568   0.910
  457SOL    HW1 2922   0.570   1.642   0.919
  457SOL    HW2 2923   0.548   1.489   0.868
  458SOL     OW 2924   1.002   0.796   1.238
  458SOL    HW1 2925   1.043   0.764   1.324
  458SOL    HW2 2926   0.906   0.769   1.235
  459SOL     OW 2927   0.040   0.544   1.114
  459SOL    HW1 2928   0.125   0.511   1.073
  459SOL    HW2 2929   0.053   0.559   1.212
  460SOL     OW 2930   0.189   0.520   1.722
  460SOL    HW1 2931   0.248   0.480   1.652
  460SOL    HW2 2932   0.131   0.591   1.681
  461SOL     OW 2933   1.369   0.950   1.660
  461SOL    HW1 2934   1.408   1.039   1.680
  461SOL    HW2 2935   1.379   0.930   1.563
  462SOL     OW 2936   0.815   0.572   0.325
  462SOL    HW1 2937   0.822   0.483   0.279
  462SOL    HW2 2938   0.721   0.606   0.317
  463SOL     OW 2939   1.657   0.604   1.206
  463SOL    HW1 2940   1.619   0.535   1.268
  463SOL    HW2 2941   1.739   0.568   1.162
  464SOL     OW 2942   0.252   1.564   1.744
  464SOL    HW1 2943   0.222   1.621   1.820
  464SOL    HW2 2944   0.245   1.467   1.770
  465SOL     OW 2945   0.671   0.464   1.269
  465SOL    HW1 2946   0.637   0.375   1.239
  465SOL    HW2 2947   0.697   0.518   1.189
  466SOL     OW 2948   0.930   1.678   1.465
  466SOL    HW1 2949   0.906   1.660   1.370
  466SOL    HW2 2950   0.960   1.772   1.475
  467SOL     OW 2951   0.473   0.500   0.191
  467SOL    HW1 2952   0.534   0.580   0.195
  467SOL    HW2 2953   0.378   0.531   0.198
  468SOL     OW 2954   0.159   1.137   1.466
  468SOL    HW1 2955   0.181   1.076   1.542
  468SOL    HW2 2956   0.169   1.088   1.380
  469SOL     OW 2957   1.347   1.059   1.234
  469SOL    HW1 2958   1.371   0.996   1.160
  469SOL    HW2 2959   1.257   1.099   1.216
  470SOL     OW 2960   1.302   0.855   0.309
  470SOL    HW1 2961   1.216   0.824   0.351
  470SOL    HW2 2962   1.298   0.841   0.210
  471SOL     OW 2963   1.759   1.747   1.154
  471SOL    HW1 2964   1.820   1.777   1.081
  471SOL    HW2 2965   1.721   1.658   1.132
  472SOL     OW 2966   1.252   1.731   1.128
  472SOL    HW1 2967   1.336   1.736   1.074
  472SOL    HW2 2968   1.229   1.635   1.146
  473SOL     OW 2969   0.083   1.258   1.022
  473SOL    HW1 2970   0.078   1.257   1.122
  473SOL    HW2 2971   0.000   1.217   0.984
  474SOL     OW 2972   0.688   1.662   1.716
  474SOL    HW1 2973   0.632   1.743   1.725
  474SOL    HW2 2974   0.740   1.666   1.630
  475SOL     OW 2975   0.903   0.086   0.133
  475SOL    HW1 2976   0.954   0.087   0.047
  475SOL    HW2 2977   0.959   0.044   0.204
  476SOL     OW 2978   1.726   0.135   0.523
  476SOL    HW1 2979   1.799   0.118   0.456
  476SOL    HW2 2980   1.695   0.048   0.561
  477SOL     OW 2981   1.388   1.573   0.477
  477SOL    HW1 2982   1.455   1.585   0.403
  477SOL    HW2 2983   1.348   1.662   0.500
  478SOL     OW 2984   0.130   1.794   1.851
  478SOL    HW1 2985   0.089   1.720   1.904
  478SOL    HW2 2986   0.194   1.845   1.909
  479SOL     OW 2987   1.280   0.927   0.672
  479SOL    HW1 2988   1.340   0.846   0.674
  479SOL    HW2 2989   1.320   0.996   0.612
  480SOL     OW 2990   0.672   1.616   0.154
  480SOL    HW1 2991   0.681   1.626   0.055
  480SOL    HW2 2992   0.632   1.527   0.175
  481SOL     OW 2993   1.650   1.720   1.394
  481SOL    HW1 2994   1.703   1.730   1.310
  481SOL    HW2 2995   1.623   1.810   1.428
  482SOL     OW 2996   1.841   0.175   0.963
  482SOL    HW1 2997   1.880   0.090   0.927
  482SOL    HW2 2998   1.743   0.177   0.944
  483SOL     OW 2999   0.263   0.326   0.720
  483SOL    HW1 3000   0.184   0.377   0.686
  483SOL    HW2 3001   0.254   0.311   0.818
  484SOL     OW 3002   1.194   1.612   0.031
  484SOL    HW1 3003   1.200   1.519   0.068
  484SOL    HW2 3004   1.135   1.612  -0.049
  485SOL     OW 3005   0.822   1.002   1.372
  485SOL    HW1 3006   0.862   1.001   1.280
  485SOL    HW2 3007   0.832   1.094   1.412
  486SOL     OW 3008   0.916   0.910   0.291
  486SOL    HW1 3009   0.979   0.948   0.223
  486SOL    HW2 3010   0.956   0.827   0.330
  487SOL     OW 3011   1.504   1.607   0.044
  487SOL    HW1 3012   1.412   1.644   0.051
  487SOL    HW2 3013   1.542   1.627  -0.046
  488SOL     OW 3014   0.372   1.288   1.490
  488SOL    HW1 3015   0.359   1.381   1.456
  488SOL    HW2 3016   0.288   1.236   1.477
  489SOL     OW 3017   1.614   1.292   1.289
  489SOL    HW1 3018   1.674   1.295   1.369
  489SOL    HW2 3019   1.539   1.356   1.302
  490SOL     OW 3020   1.039   1.098   0.696
  490SOL    HW1 3021   0.969   1.051   0.750
  490SOL    HW2 3022   1.098   1.030   0.653
  491SOL     OW 3023   1.014   0.236   0.971
  491SOL    HW1 3024   1.006   0.200   0.878
  491SOL    HW2 3025   1.012   0.160   1.036
  492SOL     OW 3026   0.590   1.487   0.491
  492SOL    HW1 3027   0.632   1.429   0.421
  492SOL    HW2 3028   0.546   1.566   0.447
  493SOL     OW 3029   1.709   0.385   1.381
  493SOL    HW1 3030   1.782   0.454   1.385
  493SOL    HW2 3031   1.737   0.310   1.322
  494SOL     OW 3032   0.255   1.348   0.290
  494SOL    HW1 3033   0.159   1.349   0.263
  494SOL    HW2 3034   0.267   1.401   0.374
  495SOL     OW 3035   0.105   1.013   1.726
  495SOL    HW1 3036   0.028   0.980   1.780
  495SOL    HW2 3037   0.190   0.983   1.768
  496SOL     OW 3038   0.672   0.203   1.489
  496SOL    HW1 3039   0.762   0.187   1.449
  496SOL    HW2 3040   0.680   0.208   1.588
  497SOL     OW 3041   0.075   0.345   0.033
  497SOL    HW1 3042  -0.017   0.317   0.004
  497SOL    HW2 3043   0.106   0.422  -0.023
  498SOL     OW 3044   1.440   0.856   1.398
  498SOL    HW1 3045   1.383   0.908   1.335
  498SOL    HW2 3046   1.536   0.868   1.374
  499SOL     OW 3047   0.072   0.166   0.318
  499SOL    HW1 3048   0.055   0.249   0.264
  499SOL    HW2 3049   0.162   0.129   0.296
  500SOL     OW 3050   1.183   1.335   0.119
  500SOL    HW1 3051   1.084   1.324   0.121
  500SOL    HW2 3052   1.217   1.350   0.212
  501SOL     OW 3053   0.613   0.842   1.431
  501SOL    HW1 3054   0.669   0.923   1.414
  501SOL    HW2 3055   0.672   0.762   1.434
  502SOL     OW 3056   1.493   1.767   0.959
  502SOL    HW1 3057   1.526   1.831   0.890
  502SOL    HW2 3058   1.559   1.761   1.034
  503SOL     OW 3059   0.716   0.565   1.708
  503SOL    HW1 3060   0.735   0.630   1.782
  503SOL    HW2 3061   0.776   0.485   1.717
  504SOL     OW 3062   1.450   1.220   1.633
  504SOL    HW1 3063   1.441   1.210   1.732
  504SOL    HW2 3064   1.546   1.213   1.607
  505SOL     OW 3065   0.390   1.741   1.560
  505SOL    HW1 3066   0.299   1.782   1.558
  505SOL    HW2 3067   0.383   1.647   1.592
  506SOL     OW 3068   1.674   0.883   1.254
  506SOL    HW1 3069   1.647   0.794   1.217
  506SOL    HW2 3070   1.675   0.951   1.181
  507SOL     OW 3071   1.225   0.325   0.449
  507SOL    HW1 3072   1.290   0.251   0.438
  507SOL    HW2 3073   1.245   0.375   0.533
  508SOL     OW 3074   0.594   0.745   0.652
  508SOL    HW1 3075   0.644   0.830   0.633
  508SOL    HW2 3076   0.506   0.747   0.604
  509SOL     OW 3077   1.777   0.342   1.642
  509SOL    HW1 3078   1.760   0.373   1.548
  509SOL    HW2 3079   1.693   0.305   1.680
  510SOL     OW 3080   1.730   0.934   1.517
  510SOL    HW1 3081   1.768   1.025   1.532
  510SOL    HW2 3082   1.722   0.917   1.418
  511SOL     OW 3083   0.859   1.374   0.016
  511SOL    HW1 3084   0.813   1.389   0.104
  511SOL    HW2 3085   0.903   1.459  -0.014
  512SOL     OW 3086   0.661   1.790   0.953
  512SOL    HW1 3087   0.615   1.878   0.940
  512SOL    HW2 3088   0.760   1.802   0.946
  513SOL     OW 3089   0.859   0.956   0.861
  513SOL    HW1 3090   0.913   0.887   0.909
  513SOL    HW2 3091   0.827   1.025   0.927
  514SOL     OW 3092   1.083   0.984   0.087
  514SOL    HW1 3093   1.060   1.037   0.005
  514SOL    HW2 3094   1.164   0.928   0.068
  515SOL     OW 3095   1.861   1.569   0.851
  515SOL    HW1 3096   1.790   1.557   0.781
  515SOL    HW2 3097   1.862   1.490   0.911
  516SOL     OW 3098   0.221   1.314   1.844
  516SOL    HW1 3099   0.156   1.241   1.823
  516SOL    HW2 3100   0.225   1.328   1.942
  517SOL     OW 3101   0.079   1.240   0.653
  517SOL    HW1 3102   0.078   1.193   0.741
  517SOL    HW2 3103   0.161   1.212   0.602
  518SOL     OW 3104   0.672   1.391   1.624
  518SOL    HW1 3105   0.594   1.341   1.662
  518SOL    HW2 3106   0.669   1.486   1.655
  519SOL     OW 3107   1.824   0.192   1.227
  519SOL    HW1 3108   1.820   0.102   1.271
  519SOL    HW2 3109   1.827   0.181   1.128
  520SOL     OW 3110   0.428   0.424   0.520
  520SOL    HW1 3111   0.458   0.352   0.458
  520SOL    HW2 3112   0.389   0.384   0.603
  521SOL     OW 3113   1.705   1.487   1.104
  521SOL    HW1 3114   1.612   1.462   1.077
  521SOL    HW2 3115   1.731   1.437   1.186
  522SOL     OW 3116   0.317   0.547   1.280
  522SOL    HW1 3117   0.355   0.488   1.352
  522SOL    HW2 3118   0.357   0.521   1.192
  523SOL     OW 3119   0.812   1.586   0.687
  523SOL    HW1 3120   0.844   1.596   0.593
  523SOL    HW2 3121   0.733   1.524   0.689
  524SOL     OW 3122   1.424   0.214   1.112
  524SOL    HW1 3123   1.476   0.149   1.167
  524SOL    HW2 3124   1.375   0.277   1.173
  525SOL     OW 3125   1.001   0.034   1.154
  525SOL    HW1 3126   0.938  -0.038   1.123
  525SOL    HW2 3127   1.094  -0.002   1.154
  526SOL     OW 3128   0.770   1.330   0.301
  526SOL    HW1 3129   0.724   1.243   0.318
  526SOL    HW2 3130   0.861   1.327   0.342
  527SOL     OW 3131   0.618   1.567   1.284
  527SOL    HW1 3132   0.613   1.649   1.341
  527SOL    HW2 3133   0.707   1.564   1.239
  528SOL     OW 3134   1.352   0.052   0.168
  528SOL    HW1 3135   1.387   0.011   0.084
  528SOL    HW2 3136   1.262   0.014   0.188
  529SOL     OW 3137   1.300   0.453   0.691
  529SOL    HW1 3138   1.241   0.533   0.695
  529SOL    HW2 3139   1.315   0.418   0.784
  530SOL     OW 3140   1.593   0.221   0.882
  530SOL    HW1 3141   1.509   0.220   0.936
  530SOL    HW2 3142   1.595   0.304   0.826
  531SOL     OW 3143   0.039   1.077   0.300
  531SOL    HW1 3144   0.138   1.066   0.291
  531SOL    HW2 3145  -0.001   0.991   0.332
  532SOL     OW 3146   0.875   1.646   0.337
  532SOL    HW1 3147   0.798   1.611   0.283
  532SOL    HW2 3148   0.843   1.717   0.399
  533SOL     OW 3149   0.230   0.628   1.975
  533SOL    HW1 3150   0.137   0.626   2.012
  533SOL    HW2 3151   0.231   0.589   1.883
  534SOL     OW 3152   0.225   0.275   2.858
  534SOL    HW1 3153   0.260   0.258   2.950
  534SOL    HW2 3154   0.137   0.230   2.846
  535SOL     OW 3155   0.019   0.368   2.509
  535SOL    HW1 3156  -0.063   0.411   2.548
  535SOL    HW2 3157  -0.009   0.295   2.446
  536SOL     OW 3158   0.569   1.275   3.027
  536SOL    HW1 3159   0.476   1.268   2.990
  536SOL    HW2 3160   0.580   1.364   3.071
  537SOL     OW 3161   1.555   1.511   2.565
  537SOL    HW1 3162   1.498   1.495   2.646
  537SOL    HW2 3163   1.496   1.521   2.485
  538SOL     OW 3164   1.135   0.703   2.579
  538SOL    HW1 3165   1.192   0.781   2.554
  538SOL    HW2 3166   1.075   0.729   2.655
  539SOL     OW 3167   1.755   0.607   2.093
  539SOL    HW1 3168   1.743   0.594   1.994
  539SOL    HW2 3169   1.725   0.526   2.142
  540SOL     OW 3170   0.768   1.144   2.885
  540SOL    HW1 3171   0.690   1.161   2.945
  540SOL    HW2 3172   0.802   1.231   2.849
  541SOL     OW 3173   0.850   0.798   3.685
  541SOL    HW1 3174   0.846   0.874   3.750
  541SOL    HW2 3175   0.872   0.834   3.594
  542SOL     OW 3176   0.685   1.012   2.527
  542SOL    HW1 3177   0.754   0.996   2.597
  542SOL    HW2 3178   0.612   1.069   2.565
  543SOL     OW 3179   0.686   1.161   3.665
  543SOL    HW1 3180   0.746   1.240   3.679
  543SOL    HW2 3181   0.600   1.192   3.624
  544SOL     OW 3182   0.335   1.435   2.923
  544SOL    HW1 3183   0.257   1.404   2.870
  544SOL    HW2 3184   0.393   1.493   2.866
  545SOL     OW 3185   1.460   1.505   3.201
  545SOL    HW1 3186   1.484   1.599   3.227
  545SOL    HW2 3187   1.444   1.451   3.283
  546SOL     OW 3188   0.438   0.392   3.361
  546SOL    HW1 3189   0.520   0.336   3.370
  546SOL    HW2 3190   0.357   0.334   3.365
  547SOL     OW 3191   1.603   0.447   2.599
  547SOL    HW1 3192   1.529   0.493   2.549
  547SOL    HW2 3193   1.654   0.515   2.652
  548SOL     OW 3194   0.231   1.713   2.345
  548SOL    HW1 3195   0.265   1.790   2.399
  548SOL    HW2 3196   0.275   1.713   2.255
  549SOL     OW 3197   1.127   1.341   3.552
  549SOL    HW1 3198   1.174   1.341   3.640
  549SOL    HW2 3199   1.079   1.254   3.541
  550SOL     OW 3200   0.230   1.434   2.400
  550SOL    HW1 3201   0.204   1.530   2.400
  550SOL    HW2 3202   0.159   1.380   2.445
  551SOL     OW 3203   0.240   1.091   2.748
  551SOL    HW1 3204   0.254   1.007   2.800
  551SOL    HW2 3205   0.185   1.155   2.803
  552SOL     OW 3206   0.620   1.786   3.301
  552SOL    HW1 3207   0.528   1.769   3.336
  552SOL    HW2 3208   0.648   1.878   3.327
  553SOL     OW 3209   0.606   0.964   1.985
  553SOL    HW1 3210   0.613   1.048   1.931
  553SOL    HW2 3211   0.652   0.977   2.073
  554SOL     OW 3212   1.594   0.114   3.342
  554SOL    HW1 3213   1.576   0.181   3.270
  554SOL    HW2 3214   1.591   0.160   3.431
  555SOL     OW 3215   0.122   0.643   2.425
  555SOL    HW1 3216   0.077   0.555   2.442
  555SOL    HW2 3217   0.121   0.697   2.509
  556SOL     OW 3218   1.842   1.767   2.221
  556SOL    HW1 3219   1.896   1.738   2.301
  556SOL    HW2 3220   1.872   1.857   2.192
  557SOL     OW 3221   0.027   1.596   1.979
  557SOL    HW1 3222   0.008   1.500   2.000
  557SOL    HW2 3223  -0.006   1.654   2.054
  558SOL     OW 3224   1.689   0.922   2.474
  558SOL    HW1 3225   1.784   0.893   2.482
  558SOL    HW2 3226   1.681   0.987   2.399
  559SOL     OW 3227   1.641   1.108   2.294
  559SOL    HW1 3228   1.727   1.110   2.242
  559SOL    HW2 3229   1.655   1.155   2.382
  560SOL     OW 3230   0.113   0.737   3.459
  560SOL    HW1 3231   0.201   0.724   3.504
  560SOL    HW2 3232   0.100   0.834   3.437
  561SOL     OW 3233   0.613   1.365   2.588
  561SOL    HW1 3234   0.564   1.278   2.597
  561SOL    HW2 3235   0.590   1.408   2.501
  562SOL     OW 3236   1.293   1.228   3.285
  562SOL    HW1 3237   1.330   1.155   3.227
  562SOL    HW2 3238   1.345   1.233   3.370
  563SOL     OW 3239   0.809   0.004   2.364
  563SOL    HW1 3240   0.849   0.095   2.355
  563SOL    HW2 3241   0.709   0.012   2.370
  564SOL     OW 3242   0.197   0.976   3.126
  564SOL    HW1 3243   0.286   0.931   3.112
  564SOL    HW2 3244   0.124   0.911   3.107
  565SOL     OW 3245   1.525   0.999   2.052
  565SOL    HW1 3246   1.462   0.923   2.065
  565SOL    HW2 3247   1.573   1.017   2.138
  566SOL     OW 3248   1.187   1.792   3.478
  566SOL    HW1 3249   1.211   1.852   3.402
  566SOL    HW2 3250   1.194   1.697   3.448
  567SOL     OW 3251   0.317   0.251   3.663
  567SOL    HW1 3252   0.388   0.322   3.669
  567SOL    HW2 3253   0.229   0.290   3.691
  568SOL     OW 3254   1.466   1.417   2.815
  568SOL    HW1 3255   1.407   1.423   2.895
  568SOL    HW2 3256   1.451   1.329   2.769
  569SOL     OW 3257   1.667   1.714   2.434
  569SOL    HW1 3258   1.626   1.691   2.346
  569SOL    HW2 3259   1.649   1.640   2.499
  570SOL     OW 3260   0.598   0.729   2.132
  570SOL    HW1 3261   0.622   0.798   2.064
  570SOL    HW2 3262   0.520   0.762   2.186
  571SOL     OW 3263   1.281   0.345   2.806
  571SOL    HW1 3264   1.195   0.295   2.793
  571SOL    HW2 3265   1.343   0.291   2.862
  572SOL     OW 3266   1.576   1.662   2.169
  572SOL    HW1 3267   1.665   1.708   2.172
  572SOL    HW2 3268   1.555   1.638   2.074
  573SOL     OW 3269   0.807   0.605   3.327
  573SOL    HW1 3270   0.760   0.602   3.416
  573SOL    HW2 3271   0.756   0.550   3.261
  574SOL     OW 3272   1.394   0.469   3.536
  574SOL    HW1 3273   1.374   0.512   3.624
  574SOL    HW2 3274   1.472   0.407   3.545
  575SOL     OW 3275   0.973   0.890   3.434
  575SOL    HW1 3276   1.019   0.806   3.405
  575SOL    HW2 3277   0.917   0.924   3.359
  576SOL     OW 3278   0.991   0.410   3.104
  576SOL    HW1 3279   0.914   0.444   3.158
  576SOL    HW2 3280   0.957   0.359   3.025
  577SOL     OW 3281   1.041   0.701   2.291
  577SOL    HW1 3282   1.067   0.697   2.387
  577SOL    HW2 3283   0.956   0.650   2.277
  578SOL     OW 3284   0.076   0.811   2.651
  578SOL    HW1 3285   0.175   0.799   2.660
  578SOL    HW2 3286   0.052   0.906   2.672
  579SOL     OW 3287   0.130   1.821   3.433
  579SOL    HW1 3288   0.120   1.806   3.532
  579SOL    HW2 3289   0.044   1.857   3.397
  580SOL     OW 3290   0.865   0.348   2.057
  580SOL    HW1 3291   0.924   0.411   2.008
  580SOL    HW2 3292   0.884   0.254   2.028
  581SOL     OW 3293   1.719   0.585   3.693
  581SOL    HW1 3294   1.693   0.674   3.657
  581SOL    HW2 3295   1.717   0.517   3.620
  582SOL     OW 3296   1.362   1.144   2.407
  582SOL    HW1 3297   1.445   1.115   2.359
  582SOL    HW2 3298   1.313   1.211   2.351
  583SOL     OW 3299   0.550   0.196   2.747
  583SOL    HW1 3300   0.545   0.191   2.847
  583SOL    HW2 3301   0.552   0.292   2.718
  584SOL     OW 3302   1.008   1.456   2.339
  584SOL    HW1 3303   0.962   1.528   2.287
  584SOL    HW2 3304   1.004   1.476   2.437
  585SOL     OW 3305   0.351   1.801   2.715
  585SOL    HW1 3306   0.401   1.715   2.721
  585SOL    HW2 3307   0.416   1.878   2.712
  586SOL     OW 3308   1.795   1.066   2.735
  586SOL    HW1 3309   1.733   1.051   2.659
  586SOL    HW2 3310   1.743   1.077   2.820
  587SOL     OW 3311   1.227   1.550   3.368
  587SOL    HW1 3312   1.233   1.473   3.432
  587SOL    HW2 3313   1.175   1.524   3.288
  588SOL     OW 3314   0.321   0.943   2.104
  588SOL    HW1 3315   0.403   0.982   2.062
  588SOL    HW2 3316   0.294   0.861   2.055
  589SOL     OW 3317   1.458   0.735   2.590
  589SOL    HW1 3318   1.453   0.670   2.665
  589SOL    HW2 3319   1.538   0.794   2.603
  590SOL     OW 3320   0.461   1.266   3.589
  590SOL    HW1 3321   0.411   1.267   3.503
  590SOL    HW2 3322   0.398   1.248   3.665
  591SOL     OW 3323   1.111   1.776   2.099
  591SOL    HW1 3324   1.051   1.714   2.149
  591SOL    HW2 3325   1.142   1.732   2.014
  592SOL     OW 3326   0.202   0.285   3.360
  592SOL    HW1 3327   0.122   0.345   3.347
  592SOL    HW2 3328   0.192   0.236   3.446
  593SOL     OW 3329   1.632   1.377   1.943
  593SOL    HW1 3330   1.600   1.471   1.933
  593SOL    HW2 3331   1.556   1.314   1.931
  594SOL     OW 3332   0.464   1.743   2.185
  594SOL    HW1 3333   0.497   1.782   2.271
  594SOL    HW2 3334   0.540   1.736   2.120
  595SOL     OW 3335   1.400   0.107   2.288
  595SOL    HW1 3336   1.376   0.070   2.198
  595SOL    HW2 3337   1.499   0.123   2.292
  596SOL     OW 3338   0.249   1.785   3.103
  596SOL    HW1 3339   0.306   1.720   3.153
  596SOL    HW2 3340   0.233   1.752   3.010
  597SOL     OW 3341   0.940   1.698   2.766
  597SOL    HW1 3342   1.020   1.641   2.787
  597SOL    HW2 3343   0.891   1.658   2.689
  598SOL     OW 3344   0.382   0.700   2.342
  598SOL    HW1 3345   0.427   0.610   2.339
  598SOL    HW2 3346   0.288   0.689   2.375
  599SOL     OW 3347   1.547   0.222   3.591
  599SOL    HW1 3348   1.542   0.259   3.683
  599SOL    HW2 3349   1.475   0.153   3.579
  600SOL     OW 3350   0.614   0.122   1.979
  600SOL    HW1 3351   0.712   0.100   1.986
  600SOL    HW2 3352   0.583   0.105   1.886
  601SOL     OW 3353   0.781   0.264   3.611
  601SOL    HW1 3354   0.848   0.203   3.654
  601SOL    HW2 3355   0.708   0.283   3.676
  602SOL     OW 3356   0.888   1.514   3.057
  602SOL    HW1 3357   0.865   1.489   2.963
  602SOL    HW2 3358   0.949   1.445   3.096
  603SOL     OW 3359   1.351   0.590   3.295
  603SOL    HW1 3360   1.379   0.547   3.380
  603SOL    HW2 3361   1.376   0.686   3.296
  604SOL     OW 3362   0.803   1.402   2.786
  604SOL    HW1 3363   0.893   1.416   2.744
  604SOL    HW2 3364   0.732   1.404   2.715
  605SOL     OW 3365   0.922   0.503   2.761
  605SOL    HW1 3366   0.897   0.494   2.665
  605SOL    HW2 3367   0.970   0.421   2.792
  606SOL     OW 3368   0.539   0.064   2.374
  606SOL    HW1 3369   0.458   0.065   2.432
  606SOL    HW2 3370   0.542   0.147   2.319
  607SOL     OW 3371   1.434   1.188   1.903
  607SOL    HW1 3372   1.466   1.112   1.960
  607SOL    HW2 3373   1.342   1.215   1.933
  608SOL     OW 3374   0.297   0.035   2.033
  608SOL    HW1 3375   0.346   0.119   2.012
  608SOL    HW2 3376   0.359  -0.030   2.078
  609SOL     OW 3377   0.935   0.236   2.342
  609SOL    HW1 3378   0.887   0.277   2.264
  609SOL    HW2 3379   1.034   0.234   2.323
  610SOL     OW 3380   1.076   0.683   3.326
  610SOL    HW1 3381   0.996   0.622   3.329
  610SOL    HW2 3382   1.157   0.630   3.302
  611SOL     OW 3383   1.227   1.570   2.655
  611SOL    HW1 3384   1.248   1.644   2.590
  611SOL    HW2 3385   1.295   1.570   2.728
  612SOL     OW 3386   0.459   1.152   2.603
  612SOL    HW1 3387   0.388   1.125   2.668
  612SOL    HW2 3388   0.433   1.124   2.510
  613SOL     OW 3389   1.271   1.797   2.453
  613SOL    HW1 3390   1.315   1.861   2.389
  613SOL    HW2 3391   1.221   1.849   2.523
  614SOL     OW 3392   1.032   0.549   1.878
  614SOL    HW1 3393   0.991   0.631   1.839
  614SOL    HW2 3394   1.096   0.575   1.951
  615SOL     OW 3395   0.078   0.556   3.248
  615SOL    HW1 3396   0.170   0.555   3.207
  615SOL    HW2 3397   0.072   0.630   3.315
  616SOL     OW 3398   0.561   0.222   3.009
  616SOL    HW1 3399   0.599   0.138   3.046
  616SOL    HW2 3400   0.473   0.241   3.053
  617SOL     OW 3401   0.866   0.454   2.504
  617SOL    HW1 3402   0.834   0.526   2.442
  617SOL    HW2 3403   0.890   0.373   2.451
  618SOL     OW 3404   1.017   0.039   2.615
  618SOL    HW1 3405   0.945   0.044   2.546
  618SOL    HW2 3406   0.993  -0.030   2.684
  619SOL     OW 3407   1.429   1.173   2.729
  619SOL    HW1 3408   1.374   1.089   2.722
  619SOL    HW2 3409   1.455   1.202   2.637
  620SOL     OW 3410   1.466   0.590   2.854
  620SOL    HW1 3411   1.436   0.495   2.861
  620SOL    HW2 3412   1.539   0.606   2.920
  621SOL     OW 3413   1.857   0.833   2.239
  621SOL    HW1 3414   1.899   0.769   2.303
  621SOL    HW2 3415   1.819   0.782   2.161
  622SOL     OW 3416   0.488   1.385   2.036
  622SOL    HW1 3417   0.401   1.370   2.083
  622SOL    HW2 3418   0.471   1.411   1.941
  623SOL     OW 3419   1.664   1.280   2.519
  623SOL    HW1 3420   1.763   1.288   2.533
  623SOL    HW2 3421   1.619   1.364   2.550
  624SOL     OW 3422   1.390   0.575   1.940
  624SOL    HW1 3423   1.336   0.554   2.021
  624SOL    HW2 3424   1.481   0.534   1.949
  625SOL     OW 3425   0.527   0.256   2.190
  625SOL    HW1 3426   0.554   0.197   2.115
  625SOL    HW2 3427   0.527   0.351   2.159
  626SOL     OW 3428   1.754   1.223   3.450
  626SOL    HW1 3429   1.845   1.184   3.437
  626SOL    HW2 3430   1.762   1.319   3.474
  627SOL     OW 3431   1.064   1.347   3.202
  627SOL    HW1 3432   0.984   1.324   3.257
  627SOL    HW2 3433   1.147   1.321   3.251
  628SOL     OW 3434   1.592   1.629   3.487
  628SOL    HW1 3435   1.619   1.663   3.397
  628SOL    HW2 3436   1.671   1.591   3.533
  629SOL     OW 3437   1.111   1.195   2.962
  629SOL    HW1 3438   1.071   1.239   3.043
  629SOL    HW2 3439   1.070   1.232   2.879
  630SOL     OW 3440   1.638   1.099   2.941
  630SOL    HW1 3441   1.643   1.180   3.000
  630SOL    HW2 3442   1.552   1.101   2.890
  631SOL     OW 3443   0.915   0.089   3.264
  631SOL    HW1 3444   0.940   0.069   3.169
  631SOL    HW2 3445   0.987   0.145   3.306
  632SOL     OW 3446   0.980   1.116   3.581
  632SOL    HW1 3447   0.881   1.122   3.591
  632SOL    HW2 3448   1.003   1.036   3.525
  633SOL     OW 3449   0.705   1.050   2.230
  633SOL    HW1 3450   0.691   1.057   2.329
  633SOL    HW2 3451   0.789   0.999   2.212
  634SOL     OW 3452   0.410   0.813   3.113
  634SOL    HW1 3453   0.496   0.825   3.163
  634SOL    HW2 3454   0.368   0.726   3.140
  635SOL     OW 3455   1.274   0.386   3.124
  635SOL    HW1 3456   1.295   0.460   3.188
  635SOL    HW2 3457   1.185   0.403   3.081
  636SOL     OW 3458   0.064   1.564   3.193
  636SOL    HW1 3459   0.018   1.646   3.159
  636SOL    HW2 3460   0.162   1.583   3.202
  637SOL     OW 3461   0.367   1.100   2.363
  637SOL    HW1 3462   0.360   1.183   2.307
  637SOL    HW2 3463   0.371   1.020   2.303
  638SOL     OW 3464   0.566   0.537   2.727
  638SOL    HW1 3465   0.578   0.603   2.653
  638SOL    HW2 3466   0.612   0.571   2.810
  639SOL     OW 3467   1.252   1.348   2.250
  639SOL    HW1 3468   1.302   1.425   2.290
  639SOL    HW2 3469   1.157   1.350   2.282
  640SOL     OW 3470   1.272   1.445   3.004
  640SOL    HW1 3471   1.319   1.458   3.091
  640SOL    HW2 3472   1.206   1.371   3.013
  641SOL     OW 3473   1.582   0.639   2.334
  641SOL    HW1 3474   1.551   0.700   2.407
  641SOL    HW2 3475   1.632   0.691   2.265
  642SOL     OW 3476   0.354   1.510   3.191
  642SOL    HW1 3477   0.333   1.466   3.104
  642SOL    HW2 3478   0.451   1.536   3.194
  643SOL     OW 3479   0.402   0.751   3.460
  643SOL    HW1 3480   0.470   0.806   3.413
  643SOL    HW2 3481   0.442   0.663   3.487
  644SOL     OW 3482   1.587   0.779   3.532
  644SOL    HW1 3483   1.495   0.817   3.527
  644SOL    HW2 3484   1.647   0.826   3.467
  645SOL     OW 3485   1.013   0.105   3.632
  645SOL    HW1 3486   1.019   0.190   3.580
  645SOL    HW2 3487   1.045   0.029   3.575
  646SOL     OW 3488   0.504   0.050   3.602
  646SOL    HW1 3489   0.462  -0.007   3.532
  646SOL    HW2 3490   0.438   0.119   3.634
  647SOL     OW 3491   0.573   0.870   2.891
  647SOL    HW1 3492   0.617   0.959   2.882
  647SOL    HW2 3493   0.510   0.870   2.968
  648SOL     OW 3494   1.360   0.862   2.907
  648SOL    HW1 3495   1.285   0.862   2.841
  648SOL    HW2 3496   1.397   0.770   2.916
  649SOL     OW 3497   0.307   0.213   3.093
  649SOL    HW1 3498   0.284   0.250   3.183
  649SOL    HW2 3499   0.277   0.118   3.087
  650SOL     OW 3500   0.037   1.310   3.144
  650SOL    HW1 3501   0.090   1.261   3.212
  650SOL    HW2 3502   0.059   1.408   3.149
  651SOL     OW 3503   0.732   0.634   2.926
  651SOL    HW1 3504   0.791   0.608   2.850
  651SOL    HW2 3505   0.704   0.730   2.915
  652SOL     OW 3506   1.728   0.935   3.716
  652SOL    HW1 3507   1.682   0.928   3.627
  652SOL    HW2 3508   1.666   0.979   3.782
  653SOL     OW 3509   0.307   0.063   2.480
  653SOL    HW1 3510   0.296   0.157   2.513
  653SOL    HW2 3511   0.302   0.000   2.557
  654SOL     OW 3512   1.622   0.367   2.236
  654SOL    HW1 3513   1.624   0.291   2.300
  654SOL    HW2 3514   1.574   0.444   2.276
  655SOL     OW 3515   1.023   0.766   2.828
  655SOL    HW1 3516   1.038   0.787   2.924
  655SOL    HW2 3517   0.993   0.671   2.819
  656SOL     OW 3518   0.980   1.573   3.562
  656SOL    HW1 3519   0.960   1.617   3.474
  656SOL    HW2 3520   1.019   1.482   3.546
  657SOL     OW 3521   1.859   1.518   3.467
  657SOL    HW1 3522   1.873   1.545   3.372
  657SOL    HW2 3523   1.942   1.540   3.520
  658SOL     OW 3524   0.350   0.898   3.666
  658SOL    HW1 3525   0.426   0.942   3.714
  658SOL    HW2 3526   0.385   0.851   3.584
  659SOL     OW 3527   1.540   0.274   1.987
  659SOL    HW1 3528   1.479   0.199   2.010
  659SOL    HW2 3529   1.562   0.326   2.070
  660SOL     OW 3530   1.303   0.838   1.904
  660SOL    HW1 3531   1.337   0.745   1.919
  660SOL    HW2 3532   1.321   0.865   1.809
  661SOL     OW 3533   1.068   1.333   2.711
  661SOL    HW1 3534   1.075   1.249   2.656
  661SOL    HW2 3535   1.130   1.402   2.675
  662SOL     OW 3536   0.319   0.810   2.811
  662SOL    HW1 3537   0.412   0.846   2.816
  662SOL    HW2 3538   0.313   0.725   2.863
  663SOL     OW 3539   0.339   0.509   2.868
  663SOL    HW1 3540   0.287   0.426   2.851
  663SOL    HW2 3541   0.416   0.514   2.804
  664SOL     OW 3542   1.138   0.380   3.540
  664SOL    HW1 3543   1.093   0.443   3.604
  664SOL    HW2 3544   1.231   0.411   3.523
  665SOL     OW 3545   1.160   0.207   3.339
  665SOL    HW1 3546   1.160   0.271   3.416
  665SOL    HW2 3547   1.188   0.255   3.256
  666SOL     OW 3548   0.008   1.326   2.062
  666SOL    HW1 3549  -0.085   1.347   2.031
  666SOL    HW2 3550   0.018   1.227   2.075
  667SOL     OW 3551   0.088   1.801   2.789
  667SOL    HW1 3552   0.046   1.715   2.762
  667SOL    HW2 3553   0.182   1.804   2.755
  668SOL     OW 3554   0.504   1.568   2.772
  668SOL    HW1 3555   0.570   1.642   2.781
  668SOL    HW2 3556   0.548   1.489   2.730
  669SOL     OW 3557   1.002   0.796   3.100
  669SOL    HW1 3558   1.043   0.764   3.186
  669SOL    HW2 3559   0.906   0.769   3.097
  670SOL     OW 3560   0.040   0.544   2.976
  670SOL    HW1 3561   0.125   0.511   2.935
  670SOL    HW2 3562   0.053   0.559   3.074
  671SOL     OW 3563   0.189   0.520   3.584
  671SOL    HW1 3564   0.248   0.480   3.514
  671SOL    HW2 3565   0.131   0.591   3.543
  672SOL     OW 3566   1.369   0.950   3.522
  672SOL    HW1 3567   1.408   1.039   3.542
  672SOL    HW2 3568   1.379   0.930   3.425
  673SOL     OW 3569   0.815   0.572   2.187
  673SOL    HW1 3570   0.822   0.483   2.141
  673SOL    HW2 3571   0.721   0.606   2.179
  674SOL     OW 3572   1.657   0.604   3.068
  674SOL    HW1 3573   1.619   0.535   3.130
  674SOL    HW2 3574   1.739   0.568   3.024
  675SOL     OW 3575   0.252   1.564   3.606
  675SOL    HW1 3576   0.222   1.621   3.682
  675SOL    HW2 3577   0.245   1.467   3.632
  676SOL     OW 3578   0.671   0.464   3.131
  676SOL    HW1 3579   0.637   0.375   3.101
  676SOL    HW2 3580   0.697   0.518   3.051
  677SOL     OW 3581   0.930   1.678   3.327
  677SOL    HW1 3582   0.906   1.660   3.232
  677SOL    HW2 3583   0.960   1.772   3.337
  678SOL     OW 3584   0.473   0.500   2.053
  678SOL    HW1 3585   0.534   0.580   2.057
  678SOL    HW2 3586   0.378   0.531   2.060
  679SOL     OW 3587   0.159   1.137   3.328
  679SOL    HW1 3588   0.181   1.076   3.404
  679SOL    HW2 3589   0.169   1.088   3.242
  680SOL     OW 3590   1.347   1.059   3.096
  680SOL    HW1 3591   1.371   0.996   3.022
  680SOL    HW2 3592   1.257   1.099   3.078
  681SOL     OW 3593   1.302   0.855   2.171
  681SOL    HW1 3594   1.216   0.824   2.213
  681SOL    HW2 3595   1.298   0.841   2.072
  682SOL     OW 3596   1.759   1.747   3.016
  682SOL    HW1 3597   1.820   1.777   2.943
  682SOL    HW2 3598   1.721   1.658   2.994
  683SOL     OW 3599   1.252   1.731   2.990
  683SOL    HW1 3600   1.336   1.736   2.936
  683SOL    HW2 3601   1.229   1.635   3.008
  684SOL     OW 3602   0.083   1.258   2.884
  684SOL    HW1 3603   0.078   1.257   2.984
  684SOL    HW2 3604   0.000   1.217   2.846
  685SOL     OW 3605   0.688   1.662   3.578
  685SOL    HW1 3606   0.632   1.743   3.587
  685SOL    HW2 3607   0.740   1.666   3.492
  686SOL     OW 3608   1.726   0.135   2.385
  686SOL    HW1 3609   1.799   0.118   2.318
  686SOL    HW2 3610   1.695   0.048   2.423
  687SOL     OW 3611   1.388   1.573   2.339
  687SOL    HW1 3612   1.455   1.585   2.265
  687SOL    HW2 3613   1.348   1.662   2.362
  688SOL     OW 3614   0.130   1.794   3.713
  688SOL    HW1 3615   0.089   1.720   3.766
  688SOL    HW2 3616   0.194   1.845   3.771
  689SOL     OW 3617   1.280   0.927   2.534
  689SOL    HW1 3618   1.340   0.846   2.536
  689SOL    HW2 3619   1.320   0.996   2.474
  690SOL     OW 3620   0.830   1.273   3.284
  690SOL    HW1 3621   0.825   1.306   3.379
  690SOL    HW2 3622   0.744   1.292   3.238
  691SOL     OW 3623   0.672   1.616   2.016
  691SOL    HW1 3624   0.681   1.626   1.917
  691SOL    HW2 3625   0.632   1.527   2.037
  692SOL     OW 3626   1.650   1.720   3.256
  692SOL    HW1 3627   1.703   1.730   3.172
  692SOL    HW2 3628   1.623   1.810   3.290
  693SOL     OW 3629   1.841   0.175   2.825
  693SOL    HW1 3630   1.880   0.090   2.789
  693SOL    HW2 3631   1.743   0.177   2.806
  694SOL     OW 3632   0.263   0.326   2.582
  694SOL    HW1 3633   0.184   0.377   2.548
  694SOL    HW2 3634   0.254   0.311   2.680
  695SOL     OW 3635   1.194   1.612   1.893
  695SOL    HW1 3636   1.200   1.519   1.930
  695SOL    HW2 3637   1.135   1.612   1.813
  696SOL     OW 3638   0.822   1.002   3.234
  696SOL    HW1 3639   0.862   1.001   3.142
  696SOL    HW2 3640   0.832   1.094   3.274
  697SOL     OW 3641   0.916   0.910   2.153
  697SOL    HW1 3642   0.979   0.948   2.085
  697SOL    HW2 3643   0.956   0.827   2.192
  698SOL     OW 3644   1.504   1.607   1.906
  698SOL    HW1 3645   1.412   1.644   1.913
  698SOL    HW2 3646   1.542   1.627   1.816
  699SOL     OW 3647   0.372   1.288   3.352
  699SOL    HW1 3648   0.359   1.381   3.318
  699SOL    HW2 3649   0.288   1.236   3.339
  700SOL     OW 3650   1.614   1.292   3.151
  700SOL    HW1 3651   1.674   1.295   3.231
  700SOL    HW2 3652   1.539   1.356   3.164
  701SOL     OW 3653   1.039   1.098   2.558
  701SOL    HW1 3654   0.969   1.051   2.612
  701SOL    HW2 3655   1.098   1.030   2.515
  702SOL     OW 3656   1.014   0.236   2.833
  702SOL    HW1 3657   1.006   0.200   2.740
  702SOL    HW2 3658   1.012   0.160   2.898
  703SOL     OW 3659   0.590   1.487   2.353
  703SOL    HW1 3660   0.632   1.429   2.283
  703SOL    HW2 3661   0.546   1.566   2.309
  704SOL     OW 3662   1.709   0.385   3.243
  704SOL    HW1 3663   1.782   0.454   3.247
  704SOL    HW2 3664   1.737   0.310   3.184
  705SOL     OW 3665   0.255   1.348   2.152
  705SOL    HW1 3666   0.159   1.349   2.125
  705SOL    HW2 3667   0.267   1.401   2.236
  706SOL     OW 3668   0.105   1.013   3.588
  706SOL    HW1 3669   0.028   0.980   3.642
  706SOL    HW2 3670   0.190   0.983   3.630
  707SOL     OW 3671   0.672   0.203   3.351
  707SOL    HW1 3672   0.762   0.187   3.311
  707SOL    HW2 3673   0.680   0.208   3.450
  708SOL     OW 3674   0.075   0.345   1.895
  708SOL    HW1 3675  -0.017   0.317   1.866
  708SOL    HW2 3676   0.106   0.422   1.839
  709SOL     OW 3677   1.440   0.856   3.260
  709SOL    HW1 3678   1.383   0.908   3.197
  709SOL    HW2 3679   1.536   0.868   3.236
  710SOL     OW 3680   0.072   0.166   2.180
  710SOL    HW1 3681   0.055   0.249   2.126
  710SOL    HW2 3682   0.162   0.129   2.158
  711SOL     OW 3683   1.183   1.335   1.981
  711SOL    HW1 3684   1.084   1.324   1.983
  711SOL    HW2 3685   1.217   1.350   2.074
  712SOL     OW 3686   0.613   0.842   3.293
  712SOL    HW1 3687   0.669   0.923   3.276
  712SOL    HW2 3688   0.672   0.762   3.296
  713SOL     OW 3689   1.493   1.767   2.821
  713SOL    HW1 3690   1.526   1.831   2.752
  713SOL    HW2 3691   1.559   1.761   2.896
  714SOL     OW 3692   0.716   0.565   3.570
  714SOL    HW1 3693   0.735   0.630   3.644
  714SOL    HW2 3694   0.776   0.485   3.579
  715SOL     OW 3695   1.450   1.220   3.495
  715SOL    HW1 3696   1.441   1.210   3.594
  715SOL    HW2 3697   1.546   1.213   3.469
  716SOL     OW 3698   0.390   1.741   3.422
  716SOL    HW1 3699   0.299   1.782   3.420
  716SOL    HW2 3700   0.383   1.647   3.454
  717SOL     OW 3701   1.674   0.883   3.116
  717SOL    HW1 3702   1.647   0.794   3.079
  717SOL    HW2 3703   1.675   0.951   3.043
  718SOL     OW 3704   1.225   0.325   2.311
  718SOL    HW1 3705   1.290   0.251   2.300
  718SOL    HW2 3706   1.245   0.375   2.395
  719SOL     OW 3707   0.594   0.745   2.514
  719SOL    HW1 3708   0.644   0.830   2.495
  719SOL    HW2 3709   0.506   0.747   2.466
  720SOL     OW 3710   1.730   0.934   3.379
  720SOL    HW1 3711   1.768   1.025   3.394
  720SOL    HW2 3712   1.722   0.917   3.280
  721SOL     OW 3713   0.859   1.374   1.878
  721SOL    HW1 3714   0.813   1.389   1.966
  721SOL    HW2 3715   0.903   1.459   1.848
  722SOL     OW 3716   0.661   1.790   2.815
  722SOL    HW1 3717   0.615   1.878   2.802
  722SOL    HW2 3718   0.760   1.802   2.808
  723SOL     OW 3719   0.859   0.956   2.723
  723SOL    HW1 3720   0.913   0.887   2.771
  723SOL    HW2 3721   0.827   1.025   2.789
  724SOL     OW 3722   1.083   0.984   1.949
  724SOL    HW1 3723   1.060   1.037   1.867
  724SOL    HW2 3724   1.164   0.928   1.930
  725SOL     OW 3725   1.861   1.569   2.713
  725SOL    HW1 3726   1.790   1.557   2.643
  725SOL    HW2 3727   1.862   1.490   2.773
  726SOL     OW 3728   0.221   1.314   3.706
  726SOL    HW1 3729   0.156   1.241   3.685
  726SOL    HW2 3730   0.225   1.328   3.804
  727SOL     OW 3731   0.079   1.240   2.515
  727SOL    HW1 3732   0.078   1.193   2.603
  727SOL    HW2 3733   0.161   1.212   2.464
  728SOL     OW 3734   0.672   1.391   3.486
  728SOL    HW1 3735   0.594   1.341   3.524
  728SOL    HW2 3736   0.669   1.486   3.517
  729SOL     OW 3737   1.824   0.192   3.089
  729SOL    HW1 3738   1.820   0.102   3.133
  729SOL    HW2 3739   1.827   0.181   2.990
  730SOL     OW 3740   0.428   0.424   2.382
  730SOL    HW1 3741   0.458   0.352   2.320
  730SOL    HW2 3742   0.389   0.384   2.465
  731SOL     OW 3743   1.705   1.487   2.966
  731SOL    HW1 3744   1.612   1.462   2.939
  731SOL    HW2 3745   1.731   1.437   3.048
  732SOL     OW 3746   0.317   0.547   3.142
  732SOL    HW1 3747   0.355   0.488   3.214
  732SOL    HW2 3748   0.357   0.521   3.054
  733SOL     OW 3749   0.812   1.586   2.549
  733SOL    HW1 3750   0.844   1.596   2.455
  733SOL    HW2 3751   0.733   1.524   2.551
  734SOL     OW 3752   1.424   0.214   2.974
  734SOL    HW1 3753   1.476   0.149   3.029
  734SOL    HW2 3754   1.375   0.277   3.035
  735SOL     OW 3755   1.001   0.034   3.016
  735SOL    HW1 3756   0.938  -0.038   2.985
  735SOL    HW2 3757   1.094  -0.002   3.016
  736SOL     OW 3758   0.770   1.330   2.163
  736SOL    HW1 3759   0.724   1.243   2.180
  736SOL    HW2 3760   0.861   1.327   2.204
  737SOL     OW 3761   0.618   1.567   3.146
  737SOL    HW1 3762   0.613   1.649   3.203
  737SOL    HW2 3763   0.707   1.564   3.101
  738SOL     OW 3764   1.352   0.052   2.030
  738SOL    HW1 3765   1.387   0.011   1.946
  738SOL    HW2 3766   1.262   0.014   2.050
  739SOL     OW 3767   1.300   0.453   2.553
  739SOL    HW1 3768   1.241   0.533   2.557
  739SOL    HW2 3769   1.315   0.418   2.646
  740SOL     OW 3770   1.593   0.221   2.744
  740SOL    HW1 3771   1.509   0.220   2.798
  740SOL    HW2 3772   1.595   0.304   2.688
  741SOL     OW 3773   0.039   1.077   2.162
  741SOL    HW1 3774   0.138   1.066   2.153
  741SOL    HW2 3775  -0.001   0.991   2.194
  742SOL     OW 3776   0.875   1.646   2.199
  742SOL    HW1 3777   0.798   1.611   2.145
  742SOL    HW2 3778   0.843   1.717   2.261
  743SOL     OW 3779   0.230   0.628   3.837
  743SOL    HW1 3780   0.137   0.626   3.874
  743SOL    HW2 3781   0.231   0.589   3.745
  744SOL     OW 3782   0.225   0.275   4.720
  744SOL    HW1 3783   0.260   0.258   4.812
  744SOL    HW2 3784   0.137   0.230   4.708
  745SOL     OW 3785   0.019   0.368   4.371
  745SOL    HW1 3786  -0.063   0.411   4.410
  745SOL    HW2 3787  -0.009   0.295   4.308
  746SOL     OW 3788   0.569   1.275   4.889
  746SOL    HW1 3789   0.476   1.268   4.852
  746SOL    HW2 3790   0.580   1.364   4.933
  747SOL     OW 3791   1.555   1.511   4.427
  747SOL    HW1 3792   1.498   1.495   4.508
  747SOL    HW2 3793   1.496   1.521   4.347
  748SOL     OW 3794   1.135   0.703   4.441
  748SOL    HW1 3795   1.192   0.781   4.416
  748SOL    HW2 3796   1.075   0.729   4.517
  749SOL     OW 3797   1.755   0.607   3.955
  749SOL    HW1 3798   1.743   0.594   3.856
  749SOL    HW2 3799   1.725   0.526   4.004
  750SOL     OW 3800   0.768   1.144   4.747
  750SOL    HW1 3801   0.690   1.161   4.807
  750SOL    HW2 3802   0.802   1.231   4.711
  751SOL     OW 3803   0.850   0.798   5.547
  751SOL    HW1 3804   0.846   0.874   5.612
  751SOL    HW2 3805   0.872   0.834   5.456
  752SOL     OW 3806   0.685   1.012   4.389
  752SOL    HW1 3807   0.754   0.996   4.459
  752SOL    HW2 3808   0.612   1.069   4.427
  753SOL     OW 3809   0.686   1.161   5.527
  753SOL    HW1 3810   0.746   1.240   5.541
  753SOL    HW2 3811   0.600   1.192   5.486
  754SOL     OW 3812   0.335   1.435   4.785
  754SOL    HW1 3813   0.257   1.404   4.732
  754SOL    HW2 3814   0.393   1.493   4.728
  755SOL     OW 3815   1.460   1.505   5.063
  755SOL    HW1 3816   1.484   1.599   5.089
  755SOL    HW2 3817   1.444   1.451   5.145
  756SOL     OW 3818   0.438   0.392   5.223
  756SOL    HW1 3819   0.520   0.336   5.232
  756SOL    HW2 3820   0.357   0.334   5.227
  757SOL     OW 3821   1.603   0.447   4.461
  757SOL    HW1 3822   1.529   0.493   4.411
  757SOL    HW2 3823   1.654   0.515   4.514
  758SOL     OW 3824   0.231   1.713   4.207
  758SOL    HW1 3825   0.265   1.790   4.261
  758SOL    HW2 3826   0.275   1.713   4.117
  759SOL     OW 3827   1.127   1.341   5.414
  759SOL    HW1 3828   1.174   1.341   5.502
  759SOL    HW2 3829   1.079   1.254   5.403
  760SOL     OW 3830   0.230   1.434   4.262
  760SOL    HW1 3831   0.204   1.530   4.262
  760SOL    HW2 3832   0.159   1.380   4.307
  761SOL     OW 3833   0.240   1.091   4.610
  761SOL    HW1 3834   0.254   1.007   4.662
  761SOL    HW2 3835   0.185   1.155   4.665
  762SOL     OW 3836   0.620   1.786   5.163
  762SOL    HW1 3837   0.528   1.769   5.198
  762SOL    HW2 3838   0.648   1.878   5.189
  763SOL     OW 3839   0.606   0.964   3.847
  763SOL    HW1 3840   0.613   1.048   3.793
  763SOL    HW2 3841   0.652   0.977   3.935
  764SOL     OW 3842   1.594   0.114   5.204
  764SOL    HW1 3843   1.576   0.181   5.132
  764SOL    HW2 3844   1.591   0.160   5.293
  765SOL     OW 3845   0.122   0.643   4.287
  765SOL    HW1 3846   0.077   0.555   4.304
  765SOL    HW2 3847   0.121   0.697   4.371
  766SOL     OW 3848   1.842   1.767   4.083
  766SOL    HW1 3849   1.896   1.738   4.163
  766SOL    HW2 3850   1.872   1.857   4.054
  767SOL     OW 3851   0.027   1.596   3.841
  767SOL    HW1 3852   0.008   1.500   3.862
  767SOL    HW2 3853  -0.006   1.654   3.916
  768SOL     OW 3854   1.689   0.922   4.336
  768SOL    HW1 3855   1.784   0.893   4.344
  768SOL    HW2 3856   1.681   0.987   4.261
  769SOL     OW 3857   1.641   1.108   4.156
  769SOL    HW1 3858   1.727   1.110   4.104
  769SOL    HW2 3859   1.655   1.155   4.244
  770SOL     OW 3860   0.113   0.737   5.321
  770SOL    HW1 3861   0.201   0.724   5.366
  770SOL    HW2 3862   0.100   0.834   5.299
  771SOL     OW 3863   0.613   1.365   4.450
  771SOL    HW1 3864   0.564   1.278   4.459
  771SOL    HW2 3865   0.590   1.408   4.363
  772SOL     OW 3866   1.293   1.228   5.147
  772SOL    HW1 3867   1.330   1.155   5.089
  772SOL    HW2 3868   1.345   1.233   5.232
  773SOL     OW 3869   0.809   0.004   4.226
  773SOL    HW1 3870   0.849   0.095   4.217
  773SOL    HW2 3871   0.709   0.012   4.232
  774SOL     OW 3872   0.197   0.976   4.988
  774SOL    HW1 3873   0.286   0.931   4.974
  774SOL    HW2 3874   0.124   0.911   4.969
  775SOL     OW 3875   1.525   0.999   3.914
  775SOL    HW1 3876   1.462   0.923   3.927
  775SOL    HW2 3877   1.573   1.017   4.000
  776SOL     OW 3878   1.187   1.792   5.340
  776SOL    HW1 3879   1.211   1.852   5.264
  776SOL    HW2 3880   1.194   1.697   5.310
  777SOL     OW 3881   0.317   0.251   5.525
  777SOL    HW1 3882   0.388   0.322   5.531
  777SOL    HW2 3883   0.229   0.290   5.553
  778SOL     OW 3884   1.466   1.417   4.677
  778SOL    HW1 3885   1.407   1.423   4.757
  778SOL    HW2 3886   1.451   1.329   4.631
  779SOL     OW 3887   1.667   1.714   4.296
  779SOL    HW1 3888   1.626   1.691   4.208
  779SOL    HW2 3889   1.649   1.640   4.361
  780SOL     OW 3890   0.598   0.729   3.994
  780SOL    HW1 3891   0.622   0.798   3.926
  780SOL    HW2 3892   0.520   0.762   4.048
  781SOL     OW 3893   1.281   0.345   4.668
  781SOL    HW1 3894   1.195   0.295   4.655
  781SOL    HW2 3895   1.343   0.291   4.724
  782SOL     OW 3896   1.576   1.662   4.031
  782SOL    HW1 3897   1.665   1.708   4.034
  782SOL    HW2 3898   1.555   1.638   3.936
  783SOL     OW 3899   0.807   0.605   5.189
  783SOL    HW1 3900   0.760   0.602   5.278
  783SOL    HW2 3901   0.756   0.550   5.123
  784SOL     OW 3902   1.394   0.469   5.398
  784SOL    HW1 3903   1.374   0.512   5.486
  784SOL    HW2 3904   1.472   0.407   5.407
  785SOL     OW 3905   0.973   0.890   5.296
  785SOL    HW1 3906   1.019   0.806   5.267
  785SOL    HW2 3907   0.917   0.924   5.221
  786SOL     OW 3908   0.991   0.410   4.966
  786SOL    HW1 3909   0.914   0.444   5.020
  786SOL    HW2 3910   0.957   0.359   4.887
  787SOL     OW 3911   1.041   0.701   4.153
  787SOL    HW1 3912   1.067   0.697   4.249
  787SOL    HW2 3913   0.956   0.650   4.139
  788SOL     OW 3914   0.076   0.811   4.513
  788SOL    HW1 3915   0.175   0.799   4.522
  788SOL    HW2 3916   0.052   0.906   4.534
  789SOL     OW 3917   0.130   1.821   5.295
  789SOL    HW1 3918   0.120   1.806   5.394
  789SOL    HW2 3919   0.044   1.857   5.259
  790SOL     OW 3920   0.865   0.348   3.919
  790SOL    HW1 3921   0.924   0.411   3.870
  790SOL    HW2 3922   0.884   0.254   3.890
  791SOL     OW 3923   1.719   0.585   5.555
  791SOL    HW1 3924   1.693   0.674   5.519
  791SOL    HW2 3925   1.717   0.517   5.482
  792SOL     OW 3926   1.362   1.144   4.269
  792SOL    HW1 3927   1.445   1.115   4.221
  792SOL    HW2 3928   1.313   1.211   4.213
  793SOL     OW 3929   0.550   0.196   4.609
  793SOL    HW1 3930   0.545   0.191   4.709
  793SOL    HW2 3931   0.552   0.292   4.580
  794SOL     OW 3932   1.008   1.456   4.201
  794SOL    HW1 3933   0.962   1.528   4.149
  794SOL    HW2 3934   1.004   1.476   4.299
  795SOL     OW 3935   0.351   1.801   4.577
  795SOL    HW1 3936   0.401   1.715   4.583
  795SOL    HW2 3937   0.416   1.878   4.574
  796SOL     OW 3938   1.795   1.066   4.597
  796SOL    HW1 3939   1.733   1.051   4.521
  796SOL    HW2 3940   1.743   1.077   4.682
  797SOL     OW 3941   1.227   1.550   5.230
  797SOL    HW1 3942   1.233   1.473   5.294
  797SOL    HW2 3943   1.175   1.524   5.150
  798SOL     OW 3944   0.321   0.943   3.966
  798SOL    HW1 3945   0.403   0.982   3.924
  798SOL    HW2 3946   0.294   0.861   3.917
  799SOL     OW 3947   1.458   0.735   4.452
  799SOL    HW1 3948   1.453   0.670   4.527
  799SOL    HW2 3949   1.538   0.794   4.465
  800SOL     OW 3950   0.461   1.266   5.451
  800SOL    HW1 3951   0.411   1.267   5.365
  800SOL    HW2 3952   0.398   1.248   5.527
  801SOL     OW 3953   1.111   1.776   3.961
  801SOL    HW1 3954   1.051   1.714   4.011
  801SOL    HW2 3955   1.142   1.732   3.876
  802SOL     OW 3956   0.202   0.285   5.222
  802SOL    HW1 3957   0.122   0.345   5.209
  802SOL    HW2 3958   0.192   0.236   5.308
  803SOL     OW 3959   1.632   1.377   3.805
  803SOL    HW1 3960   1.600   1.471   3.795
  803SOL    HW2 3961   1.556   1.314   3.793
  804SOL     OW 3962   0.464   1.743   4.047
  804SOL    HW1 3963   0.497   1.782   4.133
  804SOL    HW2 3964   0.540   1.736   3.982
  805SOL     OW 3965   1.400   0.107   4.150
  805SOL    HW1 3966   1.376   0.070   4.060
  805SOL    HW2 3967   1.499   0.123   4.154
  806SOL     OW 3968   0.249   1.785   4.965
  806SOL    HW1 3969   0.306   1.720   5.015
  806SOL    HW2 3970   0.233   1.752   4.872
  807SOL     OW 3971   0.940   1.698   4.628
  807SOL    HW1 3972   1.020   1.641   4.649
  807SOL    HW2 3973   0.891   1.658   4.551
  808SOL     OW 3974   0.382   0.700   4.204
  808SOL    HW1 3975   0.427   0.610   4.201
  808SOL    HW2 3976   0.288   0.689   4.237
  809SOL     OW 3977   1.547   0.222   5.453
  809SOL    HW1 3978   1.542   0.259   5.545
  809SOL    HW2 3979   1.475   0.153   5.441
  810SOL     OW 3980   0.614   0.122   3.841
  810SOL    HW1 3981   0.712   0.100   3.848
  810SOL    HW2 3982   0.583   0.105   3.748
  811SOL     OW 3983   0.781   0.264   5.473
  811SOL    HW1 3984   0.848   0.203   5.516
  811SOL    HW2 3985   0.708   0.283   5.538
  812SOL     OW 3986   0.888   1.514   4.919
  812SOL    HW1 3987   0.865   1.489   4.825
  812SOL    HW2 3988   0.949   1.445   4.958
  813SOL     OW 3989   1.351   0.590   5.157
  813SOL    HW1 3990   1.379   0.547   5.242
  813SOL    HW2 3991   1.376   0.686   5.158
  814SOL     OW 3992   0.803   1.402   4.648
  814SOL    HW1 3993   0.893   1.416   4.606
  814SOL    HW2 3994   0.732   1.404   4.577
  815SOL     OW 3995   0.922   0.503   4.623
  815SOL    HW1 3996   0.897   0.494   4.527
  815SOL    HW2 3997   0.970   0.421   4.654
  816SOL     OW 3998   0.539   0.064   4.236
  816SOL    HW1 3999   0.458   0.065   4.294
  816SOL    HW2 4000   0.542   0.147   4.181
  817SOL     OW 4001   1.434   1.188   3.765
  817SOL    HW1 4002   1.466   1.112   3.822
  817SOL    HW2 4003   1.342   1.215   3.795
  818SOL     OW 4004   0.297   0.035   3.895
  818SOL    HW1 4005   0.346   0.119   3.874
  818SOL    HW2 4006   0.359  -0.030   3.940
  819SOL     OW 4007   0.935   0.236   4.204
  819SOL    HW1 4008   0.887   0.277   4.126
  819SOL    HW2 4009   1.034   0.234   4.185
  820SOL     OW 4010   1.076   0.683   5.188
  820SOL    HW1 4011   0.996   0.622   5.191
  820SOL    HW2 4012   1.157   0.630   5.164
  821SOL     OW 4013   1.227   1.570   4.517
  821SOL    HW1 4014   1.248   1.644   4.452
  821SOL    HW2 4015   1.295   1.570   4.590
  822SOL     OW 4016   0.459   1.152   4.465
  822SOL    HW1 4017   0.388   1.125   4.530
  822SOL    HW2 4018   0.433   1.124   4.372
  823SOL     OW 4019   1.271   1.797   4.315
  823SOL    HW1 4020   1.315   1.861   4.251
  823SOL    HW2 4021   1.221   1.849   4.385
  824SOL     OW 4022   1.032   0.549   3.740
  824SOL    HW1 4023   0.991   0.631   3.701
  824SOL    HW2 4024   1.096   0.575   3.813
  825SOL     OW 4025   0.078   0.556   5.110
  825SOL    HW1 4026   0.170   0.555   5.069
  825SOL    HW2 4027   0.072   0.630   5.177
  826SOL     OW 4028   0.561   0.222   4.871
  826SOL    HW1 4029   0.599   0.138   4.908
  826SOL    HW2 4030   0.473   0.241   4.915
  827SOL     OW 4031   0.866   0.454   4.366
  827SOL    HW1 4032   0.834   0.526   4.304
  827SOL    HW2 4033   0.890   0.373   4.313
  828SOL     OW 4034   1.017   0.039   4.477
  828SOL    HW1 4035   0.945   0.044   4.408
  828SOL    HW2 4036   0.993  -0.030   4.546
  829SOL     OW 4037   1.429   1.173   4.591
  829SOL    HW1 4038   1.374   1.089   4.584
  829SOL    HW2 4039   1.455   1.202   4.499
  830SOL     OW 4040   1.466   0.590   4.716
  830SOL    HW1 4041   1.436   0.495   4.723
  830SOL    HW2 4042   1.539   0.606   4.782
  831SOL     OW 4043   1.857   0.833   4.101
  831SOL    HW1 4044   1.899   0.769   4.165
  831SOL    HW2 4045   1.819   0.782   4.023
  832SOL     OW 4046   0.488   1.385   3.898
  832SOL    HW1 4047   0.401   1.370   3.945
  832SOL    HW2 4048   0.471   1.411   3.803
  833SOL     OW 4049   1.664   1.280   4.381
  833SOL    HW1 4050   1.763   1.288   4.395
  833SOL    HW2 4051   1.619   1.364   4.412
  834SOL     OW 4052   1.390   0.575   3.802
  834SOL    HW1 4053   1.336   0.554   3.883
  834SOL    HW2 4054   1.481   0.534   3.811
  835SOL     OW 4055   0.527   0.256   4.052
  835SOL    HW1 4056   0.554   0.197   3.977
  835SOL    HW2 4057   0.527   0.351   4.021
  836SOL     OW 4058   1.754   1.223   5.312
  836SOL    HW1 4059   1.845   1.184   5.299
  836SOL    HW2 4060   1.762   1.319   5.336
  837SOL     OW 4061   1.064   1.347   5.064
  837SOL    HW1 4062   0.984   1.324   5.119
  837SOL    HW2 4063   1.147   1.321   5.113
  838SOL     OW 4064   1.592   1.629   5.349
  838SOL    HW1 4065   1.619   1.663   5.259
  838SOL    HW2 4066   1.671   1.591   5.395
  839SOL     OW 4067   1.111   1.195   4.824
  839SOL    HW1 4068   1.071   1.239   4.905
  839SOL    HW2 4069   1.070   1.232   4.741
  840SOL     OW 4070   1.638   1.099   4.803
  840SOL    HW1 4071   1.643   1.180   4.862
  840SOL    HW2 4072   1.552   1.101   4.752
  841SOL     OW 4073   0.915   0.089   5.126
  841SOL    HW1 4074   0.940   0.069   5.031
  841SOL    HW2 4075   0.987   0.145   5.168
  842SOL     OW 4076   0.980   1.116   5.443
  842SOL    HW1 4077   0.881   1.122   5.453
  842SOL    HW2 4078   1.003   1.036   5.387
  843SOL     OW 4079   0.705   1.050   4.092
  843SOL    HW1 4080   0.691   1.057   4.191
  843SOL    HW2 4081   0.789   0.999   4.074
  844SOL     OW 4082   0.410   0.813   4.975
  844SOL    HW1 4083   0.496   0.825   5.025
  844SOL    HW2 4084   0.368   0.726   5.002
  845SOL     OW 4085   1.274   0.386   4.986
  845SOL    HW1 4086   1.295   0.460   5.050
  845SOL    HW2 4087   1.185   0.403   4.943
  846SOL     OW 4088   0.064   1.564   5.055
  846SOL    HW1 4089   0.018   1.646   5.021
  846SOL    HW2 4090   0.162   1.583   5.064
  847SOL     OW 4091   0.367   1.100   4.225
  847SOL    HW1 4092   0.360   1.183   4.169
  847SOL    HW2 4093   0.371   1.020   4.165
  848SOL     OW 4094   0.566   0.537   4.589
  848SOL    HW1 4095   0.578   0.603   4.515
  848SOL    HW2 4096   0.612   0.571   4.672
  849SOL     OW 4097   1.252   1.348   4.112
  849SOL    HW1 4098   1.302   1.425   4.152
  849SOL    HW2 4099   1.157   1.350   4.144
  850SOL     OW 4100   1.272   1.445   4.866
  850SOL    HW1 4101   1.319   1.458   4.953
  850SOL    HW2 4102   1.206   1.371   4.875
  851SOL     OW 4103   1.582   0.639   4.196
  851SOL    HW1 4104   1.551   0.700   4.269
  851SOL    HW2 4105   1.632   0.691   4.127
  852SOL     OW 4106   0.354   1.510   5.053
  852SOL    HW1 4107   0.333   1.466   4.966
  852SOL    HW2 4108   0.451   1.536   5.056
  853SOL     OW 4109   0.402   0.751   5.322
  853SOL    HW1 4110   0.470   0.806   5.275
  853SOL    HW2 4111   0.442   0.663   5.349
  854SOL     OW 4112   1.587   0.779   5.394
  854SOL    HW1 4113   1.495   0.817   5.389
  854SOL    HW2 4114   1.647   0.826   5.329
  855SOL     OW 4115   1.013   0.105   5.494
  855SOL    HW1 4116   1.019   0.190   5.442
  855SOL    HW2 4117   1.045   0.029   5.437
  856SOL     OW 4118   0.504   0.050   5.464
  856SOL    HW1 4119   0.462  -0.007   5.394
  856SOL    HW2 4120   0.438   0.119   5.496
  857SOL     OW 4121   0.573   0.870   4.753
  857SOL    HW1 4122   0.617   0.959   4.744
  857SOL    HW2 4123   0.510   0.870   4.830
  858SOL     OW 4124   1.360   0.862   4.769
  858SOL    HW1 4125   1.285   0.862   4.703
  858SOL    HW2 4126   1.397   0.770   4.778
  859SOL     OW 4127   1.209   0.525   3.999
  859SOL    HW1 4128   1.222   0.441   4.053
  859SOL    HW2 4129   1.180   0.599   4.059
  860SOL     OW 4130   0.307   0.213   4.955
  860SOL    HW1 4131   0.284   0.250   5.045
  860SOL    HW2 4132   0.277   0.118   4.949
  861SOL     OW 4133   0.037   1.310   5.006
  861SOL    HW1 4134   0.090   1.261   5.074
  861SOL    HW2 4135   0.059   1.408   5.011
  862SOL     OW 4136   0.732   0.634   4.788
  862SOL    HW1 4137   0.791   0.608   4.712
  862SOL    HW2 4138   0.704   0.730   4.777
  863SOL     OW 4139   1.728   0.935   5.578
  863SOL    HW1 4140   1.682   0.928   5.489
  863SOL    HW2 4141   1.666   0.979   5.644
  864SOL     OW 4142   0.307   0.063   4.342
  864SOL    HW1 4143   0.296   0.157   4.375
  864SOL    HW2 4144   0.302   0.000   4.419
  865SOL     OW 4145   1.622   0.367   4.098
  865SOL    HW1 4146   1.624   0.291   4.162
  865SOL    HW2 4147   1.574   0.444   4.138
  866SOL     OW 4148   1.023   0.766   4.690
  866SOL    HW1 4149   1.038   0.787   4.786
  866SOL    HW2 4150   0.993   0.671   4.681
  867SOL     OW 4151   0.980   1.573   5.424
  867SOL    HW1 4152   0.960   1.617   5.336
  867SOL    HW2 4153   1.019   1.482   5.408
  868SOL     OW 4154   1.859   1.518   5.329
  868SOL    HW1 4155   1.873   1.545   5.234
  868SOL    HW2 4156   1.942   1.540   5.382
  869SOL     OW 4157   0.350   0.898   5.528
  869SOL    HW1 4158   0.426   0.942   5.576
  869SOL    HW2 4159   0.385   0.851   5.446
  870SOL     OW 4160   1.540   0.274   3.849
  870SOL    HW1 4161   1.479   0.199   3.872
  870SOL    HW2 4162   1.562   0.326   3.932
  871SOL     OW 4163   1.068   1.333   4.573
  871SOL    HW1 4164   1.075   1.249   4.518
  871SOL    HW2 4165   1.130   1.402   4.537
  872SOL     OW 4166   0.319   0.810   4.673
  872SOL    HW1 4167   0.412   0.846   4.678
  872SOL    HW2 4168   0.313   0.725   4.725
  873SOL     OW 4169   0.339   0.509   4.730
  873SOL    HW1 4170   0.287   0.426   4.713
  873SOL    HW2 4171   0.416   0.514   4.666
  874SOL     OW 4172   1.138   0.380   5.402
  874SOL    HW1 4173   1.093   0.443   5.466
  874SOL    HW2 4174   1.231   0.411   5.385
  875SOL     OW 4175   1.160   0.207   5.201
  875SOL    HW1 4176   1.160   0.271   5.278
  875SOL    HW2 4177   1.188   0.255   5.118
  876SOL     OW 4178   0.008   1.326   3.924
  876SOL    HW1 4179  -0.085   1.347   3.893
  876SOL    HW2 4180   0.018   1.227   3.937
  877SOL     OW 4181   0.088   1.801   4.651
  877SOL    HW1 4182   0.046   1.715   4.624
  877SOL    HW2 4183   0.182   1.804   4.617
  878SOL     OW 4184   0.504   1.568   4.634
  878SOL    HW1 4185   0.570   1.642   4.643
  878SOL    HW2 4186   0.548   1.489   4.592
  879SOL     OW 4187   1.002   0.796   4.962
  879SOL    HW1 4188   1.043   0.764   5.048
  879SOL    HW2 4189   0.906   0.769   4.959
  880SOL     OW 4190   0.040   0.544   4.838
  880SOL    HW1 4191   0.125   0.511   4.797
  880SOL    HW2 4192   0.053   0.559   4.936
  881SOL     OW 4193   0.189   0.520   5.446
  881SOL    HW1 4194   0.248   0.480   5.376
  881SOL    HW2 4195   0.131   0.591   5.405
  882SOL     OW 4196   1.369   0.950   5.384
  882SOL    HW1 4197   1.408   1.039   5.404
  882SOL    HW2 4198   1.379   0.930   5.287
  883SOL     OW 4199   0.815   0.572   4.049
  883SOL    HW1 4200   0.822   0.483   4.003
  883SOL    HW2 4201   0.721   0.606   4.041
  884SOL     OW 4202   1.657   0.604   4.930
  884SOL    HW1 4203   1.619   0.535   4.992
  884SOL    HW2 4204   1.739   0.568   4.886
  885SOL     OW 4205   0.252   1.564   5.468
  885SOL    HW1 4206   0.222   1.621   5.544
  885SOL    HW2 4207   0.245   1.467   5.494
  886SOL     OW 4208   0.671   0.464   4.993
  886SOL    HW1 4209   0.637   0.375   4.963
  886SOL    HW2 4210   0.697   0.518   4.913
  887SOL     OW 4211   0.930   1.678   5.189
  887SOL    HW1 4212   0.906   1.660   5.094
  887SOL    HW2 4213   0.960   1.772   5.199
  888SOL     OW 4214   0.473   0.500   3.915
  888SOL    HW1 4215   0.534   0.580   3.919
  888SOL    HW2 4216   0.378   0.531   3.922
  889SOL     OW 4217   0.159   1.137   5.190
  889SOL    HW1 4218   0.181   1.076   5.266
  889SOL    HW2 4219   0.169   1.088   5.104
  890SOL     OW 4220   1.347   1.059   4.958
  890SOL    HW1 4221   1.371   0.996   4.884
  890SOL    HW2 4222   1.257   1.099   4.940
  891SOL     OW 4223   1.302   0.855   4.033
  891SOL    HW1 4224   1.216   0.824   4.075
  891SOL    HW2 4225   1.298   0.841   3.934
  892SOL     OW 4226   1.759   1.747   4.878
  892SOL    HW1 4227   1.820   1.777   4.805
  892SOL    HW2 4228   1.721   1.658   4.856
  893SOL     OW 4229   1.252   1.731   4.852
  893SOL    HW1 4230   1.336   1.736   4.798
  893SOL    HW2 4231   1.229   1.635   4.870
  894SOL     OW 4232   0.083   1.258   4.746
  894SOL    HW1 4233   0.078   1.257   4.846
  894SOL    HW2 4234   0.000   1.217   4.708
  895SOL     OW 4235   0.688   1.662   5.440
  895SOL    HW1 4236   0.632   1.743   5.449
  895SOL    HW2 4237   0.740   1.666   5.354
  896SOL     OW 4238   1.726   0.135   4.247
  896SOL    HW1 4239   1.799   0.118   4.180
  896SOL    HW2 4240   1.695   0.048   4.285
  897SOL     OW 4241   1.388   1.573   4.201
  897SOL    HW1 4242   1.455   1.585   4.127
  897SOL    HW2 4243   1.348   1.662   4.224
  898SOL     OW 4244   0.130   1.794   5.575
  898SOL    HW1 4245   0.089   1.720   5.628
  898SOL    HW2 4246   0.194   1.845   5.633
  899SOL     OW 4247   1.280   0.927   4.396
  899SOL    HW1 4248   1.340   0.846   4.398
  899SOL    HW2 4249   1.320   0.996   4.336
  900SOL     OW 4250   0.830   1.273   5.146
  900SOL    HW1 4251   0.825   1.306   5.241
  900SOL    HW2 4252   0.744   1.292   5.100
  901SOL     OW 4253   0.672   1.616   3.878
  901SOL    HW1 4254   0.681   1.626   3.779
  901SOL    HW2 4255   0.632   1.527   3.899
  902SOL     OW 4256   1.650   1.720   5.118
  902SOL    HW1 4257   1.703   1.730   5.034
  902SOL    HW2 4258   1.623   1.810   5.152
  903SOL     OW 4259   1.841   0.175   4.687
  903SOL    HW1 4260   1.880   0.090   4.651
  903SOL    HW2 4261   1.743   0.177   4.668
  904SOL     OW 4262   0.263   0.326   4.444
  904SOL    HW1 4263   0.184   0.377   4.410
  904SOL    HW2 4264   0.254   0.311   4.542
  905SOL     OW 4265   1.194   1.612   3.755
  905SOL    HW1 4266   1.200   1.519   3.792
  905SOL    HW2 4267   1.135   1.612   3.675
  906SOL     OW 4268   0.822   1.002   5.096
  906SOL    HW1 4269   0.862   1.001   5.004
  906SOL    HW2 4270   0.832   1.094   5.136
  907SOL     OW 4271   0.916   0.910   4.015
  907SOL    HW1 4272   0.979   0.948   3.947
  907SOL    HW2 4273   0.956   0.827   4.054
  908SOL     OW 4274   1.504   1.607   3.768
  908SOL    HW1 4275   1.412   1.644   3.775
  908SOL    HW2 4276   1.542   1.627   3.678
  909SOL     OW 4277   0.372   1.288   5.214
  909SOL    HW1 4278   0.359   1.381   5.180
  909SOL    HW2 4279   0.288   1.236   5.201
  910SOL     OW 4280   1.614   1.292   5.013
  910SOL    HW1 4281   1.674   1.295   5.093
  910SOL    HW2 4282   1.539   1.356   5.026
  911SOL     OW 4283   1.039   1.098   4.420
  911SOL    HW1 4284   0.969   1.051   4.474
  911SOL    HW2 4285   1.098   1.030   4.377
  912SOL     OW 4286   1.014   0.236   4.695
  912SOL    HW1 4287   1.006   0.200   4.602
  912SOL    HW2 4288   1.012   0.160   4.760
  913SOL     OW 4289   0.590   1.487   4.215
  913SOL    HW1 4290   0.632   1.429   4.145
  913SOL    HW2 4291   0.546   1.566   4.171
  914SOL     OW 4292   1.709   0.385   5.105
  914SOL    HW1 4293   1.782   0.454   5.109
  914SOL    HW2 4294   1.737   0.310   5.046
  915SOL     OW 4295   0.255   1.348   4.014
  915SOL    HW1 4296   0.159   1.349   3.987
  915SOL    HW2 4297   0.267   1.401   4.098
  916SOL     OW 4298   0.105   1.013   5.450
  916SOL    HW1 4299   0.028   0.980   5.504
  916SOL    HW2 4300   0.190   0.983   5.492
  917SOL     OW 4301   0.672   0.203   5.213
  917SOL    HW1 4302   0.762   0.187   5.173
  917SOL    HW2 4303   0.680   0.208   5.312
  918SOL     OW 4304   0.075   0.345   3.757
  918SOL    HW1 4305  -0.017   0.317   3.728
  918SOL    HW2 4306   0.106   0.422   3.701
  919SOL     OW 4307   1.440   0.856   5.122
  919SOL    HW1 4308   1.383   0.908   5.059
  919SOL    HW2 4309   1.536   0.868   5.098
  920SOL     OW 4310   0.072   0.166   4.042
  920SOL    HW1 4311   0.055   0.249   3.988
  920SOL    HW2 4312   0.162   0.129   4.020
  921SOL     OW 4313   1.183   1.335   3.843
  921SOL    HW1 4314   1.084   1.324   3.845
  921SOL    HW2 4315   1.217   1.350   3.936
  922SOL     OW 4316   0.613   0.842   5.155
  922SOL    HW1 4317   0.669   0.923   5.138
  922SOL    HW2 4318   0.672   0.762   5.158
  923SOL     OW 4319   1.493   1.767   4.683
  923SOL    HW1 4320   1.526   1.831   4.614
  923SOL    HW2 4321   1.559   1.761   4.758
  924SOL     OW 4322   0.716   0.565   5.432
  924SOL    HW1 4323   0.735   0.630   5.506
  924SOL    HW2 4324   0.776   0.485   5.441
  925SOL     OW 4325   1.450   1.220   5.357
  925SOL    HW1 4326   1.441   1.210   5.456
  925SOL    HW2 4327   1.546   1.213   5.331
  926SOL     OW 4328   0.390   1.741   5.284
  926SOL    HW1 4329   0.299   1.782   5.282
  926SOL    HW2 4330   0.383   1.647   5.316
  927SOL     OW 4331   1.674   0.883   4.978
  927SOL    HW1 4332   1.647   0.794   4.941
  927SOL    HW2 4333   1.675   0.951   4.905
  928SOL     OW 4334   1.225   0.325   4.173
  928SOL    HW1 4335   1.290   0.251   4.162
  928SOL    HW2 4336   1.245   0.375   4.257
  929SOL     OW 4337   0.594   0.745   4.376
  929SOL    HW1 4338   0.644   0.830   4.357
  929SOL    HW2 4339   0.506   0.747   4.328
  930SOL     OW 4340   1.777   0.342   5.366
  930SOL    HW1 4341   1.760   0.373   5.272
  930SOL    HW2 4342   1.693   0.305   5.404
  931SOL     OW 4343   1.730   0.934   5.241
  931SOL    HW1 4344   1.768   1.025   5.256
  931SOL    HW2 4345   1.722   0.917   5.142
  932SOL     OW 4346   0.859   1.374   3.740
  932SOL    HW1 4347   0.813   1.389   3.828
  932SOL    HW2 4348   0.903   1.459   3.710
  933SOL     OW 4349   0.661   1.790   4.677
  933SOL    HW1 4350   0.615   1.878   4.664
  933SOL    HW2 4351   0.760   1.802   4.670
  934SOL     OW 4352   0.859   0.956   4.585
  934SOL    HW1 4353   0.913   0.887   4.633
  934SOL    HW2 4354   0.827   1.025   4.651
  935SOL     OW 4355   1.083   0.984   3.811
  935SOL    HW1 4356   1.060   1.037   3.729
  935SOL    HW2 4357   1.164   0.928   3.792
  936SOL     OW 4358   1.861   1.569   4.575
  936SOL    HW1 4359   1.790   1.557   4.505
  936SOL    HW2 4360   1.862   1.490   4.635
  937SOL     OW 4361   0.221   1.314   5.568
  937SOL    HW1 4362   0.156   1.241   5.547
  937SOL    HW2 4363   0.225   1.328   5.666
  938SOL     OW 4364   0.079   1.240   4.377
  938SOL    HW1 4365   0.078   1.193   4.465
  938SOL    HW2 4366   0.161   1.212   4.326
  939SOL     OW 4367   0.672   1.391   5.348
  939SOL    HW1 4368   0.594   1.341   5.386
  939SOL    HW2 4369   0.669   1.486   5.379
  940SOL     OW 4370   1.824   0.192   4.951
  940SOL    HW1 4371   1.820   0.102   4.995
  940SOL    HW2 4372   1.827   0.181   4.852
  941SOL     OW 4373   0.428   0.424   4.244
  941SOL    HW1 4374   0.458   0.352   4.182
  941SOL    HW2 4375   0.389   0.384   4.327
  942SOL     OW 4376   1.705   1.487   4.828
  942SOL    HW1 4377   1.612   1.462   4.801
  942SOL    HW2 4378   1.731   1.437   4.910
  943SOL     OW 4379   0.317   0.547   5.004
  943SOL    HW1 4380   0.355   0.488   5.076
  943SOL    HW2 4381   0.357   0.521   4.916
  944SOL     OW 4382   0.812   1.586   4.411
  944SOL    HW1 4383   0.844   1.596   4.317
  944SOL    HW2 4384   0.733   1.524   4.413
  945SOL     OW 4385   1.424   0.214   4.836
  945SOL    HW1 4386   1.476   0.149   4.891
  945SOL    HW2 4387   1.375   0.277   4.897
  946SOL     OW 4388   1.001   0.034   4.878
  946SOL    HW1 4389   0.938  -0.038   4.847
  946SOL    HW2 4390   1.094  -0.002   4.878
  947SOL     OW 4391   0.770   1.330   4.025
  947SOL    HW1 4392   0.724   1.243   4.042
  947SOL    HW2 4393   0.861   1.327   4.066
  948SOL     OW 4394   0.618   1.567   5.008
  948SOL    HW1 4395   0.613   1.649   5.065
  948SOL    HW2 4396   0.707   1.564   4.963
  949SOL     OW 4397   1.352   0.052   3.892
  949SOL    HW1 4398   1.387   0.011   3.808
  949SOL    HW2 4399   1.262   0.014   3.912
  950SOL     OW 4400   1.300   0.453   4.415
  950SOL    HW1 4401   1.241   0.533   4.419
  950SOL    HW2 4402   1.315   0.418   4.508
  951SOL     OW 4403   1.593   0.221   4.606
  951SOL    HW1 4404   1.509   0.220   4.660
  951SOL    HW2 4405   1.595   0.304   4.550
  952SOL     OW 4406   0.039   1.077   4.024
  952SOL    HW1 4407   0.138   1.066   4.015
  952SOL    HW2 4408  -0.001   0.991   4.056
  953SOL     OW 4409   0.875   1.646   4.061
  953SOL    HW1 4410   0.798   1.611   4.007
  953SOL    HW2 4411   0.843   1.717   4.123
  954SOL     OW 4412   0.230   0.628   5.699
  954SOL    HW1 4413   0.137   0.626   5.736
  954SOL    HW2 4414   0.231   0.589   5.607
  955SOL     OW 4415   0.225   0.275   6.582
  955SOL    HW1 4416   0.260   0.258   6.674
  955SOL    HW2 4417   0.137   0.230   6.570
  956SOL     OW 4418   0.019   0.368   6.233
  956SOL    HW1 4419  -0.063   0.411   6.272
  956SOL    HW2 4420  -0.009   0.295   6.170
  957SOL     OW 4421   0.569   1.275   6.751
  957SOL    HW1 4422   0.476   1.268   6.714
  957SOL    HW2 4423   0.580   1.364   6.795
  958SOL     OW 4424   1.555   1.511   6.289
  958SOL    HW1 4425   1.498   1.495   6.370
  958SOL    HW2 4426   1.496   1.521   6.209
  959SOL     OW 4427   1.755   0.607   5.817
  959SOL    HW1 4428   1.743   0.594   5.718
  959SOL    HW2 4429   1.725   0.526   5.866
  960SOL     OW 4430   0.768   1.144   6.609
  960SOL    HW1 4431   0.690   1.161   6.669
  960SOL    HW2 4432   0.802   1.231   6.573
  961SOL     OW 4433   0.850   0.798   7.409
  961SOL    HW1 4434   0.846   0.874   7.474
  961SOL    HW2 4435   0.872   0.834   7.318
  962SOL     OW 4436   0.685   1.012   6.251
  962SOL    HW1 4437   0.754   0.996   6.321
  962SOL    HW2 4438   0.612   1.069   6.289
  963SOL     OW 4439   0.686   1.161   7.389
  963SOL    HW1 4440   0.746   1.240   7.403
  963SOL    HW2 4441   0.600   1.192   7.348
  964SOL     OW 4442   0.335   1.435   6.647
  964SOL    HW1 4443   0.257   1.404   6.594
  964SOL    HW2 4444   0.393   1.493   6.590
  965SOL     OW 4445   1.460   1.505   6.925
  965SOL    HW1 4446   1.484   1.599   6.951
  965SOL    HW2 4447   1.444   1.451   7.007
  966SOL     OW 4448   0.438   0.392   7.085
  966SOL    HW1 4449   0.520   0.336   7.094
  966SOL    HW2 4450   0.357   0.334   7.089
  967SOL     OW 4451   1.603   0.447   6.323
  967SOL    HW1 4452   1.529   0.493   6.273
  967SOL    HW2 4453   1.654   0.515   6.376
  968SOL     OW 4454   0.231   1.713   6.069
  968SOL    HW1 4455   0.265   1.790   6.123
  968SOL    HW2 4456   0.275   1.713   5.979
  969SOL     OW 4457   1.127   1.341   7.276
  969SOL    HW1 4458   1.174   1.341   7.364
  969SOL    HW2 4459   1.079   1.254   7.265
  970SOL     OW 4460   0.230   1.434   6.124
  970SOL    HW1 4461   0.204   1.530   6.124
  970SOL    HW2 4462   0.159   1.380   6.169
  971SOL     OW 4463   0.240   1.091   6.472
  971SOL    HW1 4464   0.254   1.007   6.524
  971SOL    HW2 4465   0.185   1.155   6.527
  972SOL     OW 4466   0.620   1.786   7.025
  972SOL    HW1 4467   0.528   1.769   7.060
  972SOL    HW2 4468   0.648   1.878   7.051
  973SOL     OW 4469   0.606   0.964   5.709
  973SOL    HW1 4470   0.613   1.048   5.655
  973SOL    HW2 4471   0.652   0.977   5.797
  974SOL     OW 4472   1.594   0.114   7.066
  974SOL    HW1 4473   1.576   0.181   6.994
  974SOL    HW2 4474   1.591   0.160   7.155
  975SOL     OW 4475   0.122   0.643   6.149
  975SOL    HW1 4476   0.077   0.555   6.166
  975SOL    HW2 4477   0.121   0.697   6.233
  976SOL     OW 4478   1.842   1.767   5.945
  976SOL    HW1 4479   1.896   1.738   6.025
  976SOL    HW2 4480   1.872   1.857   5.916
  977SOL     OW 4481   0.027   1.596   5.703
  977SOL    HW1 4482   0.008   1.500   5.724
  977SOL    HW2 4483  -0.006   1.654   5.778
  978SOL     OW 4484   1.689   0.922   6.198
  978SOL    HW1 4485   1.784   0.893   6.206
  978SOL    HW2 4486   1.681   0.987   6.123
  979SOL     OW 4487   1.641   1.108   6.018
  979SOL    HW1 4488   1.727   1.110   5.966
  979SOL    HW2 4489   1.655   1.155   6.106
  980SOL     OW 4490   0.113   0.737   7.183
  980SOL    HW1 4491   0.201   0.724   7.228
  980SOL    HW2 4492   0.100   0.834   7.161
  981SOL     OW 4493   0.613   1.365   6.312
  981SOL    HW1 4494   0.564   1.278   6.321
  981SOL    HW2 4495   0.590   1.408   6.225
  982SOL     OW 4496   1.293   1.228   7.009
  982SOL    HW1 4497   1.330   1.155   6.951
  982SOL    HW2 4498   1.345   1.233   7.094
  983SOL     OW 4499   0.809   0.004   6.088
  983SOL    HW1 4500   0.849   0.095   6.079
  983SOL    HW2 4501   0.709   0.012   6.094
  984SOL     OW 4502   0.197   0.976   6.850
  984SOL    HW1 4503   0.286   0.931   6.836
  984SOL    HW2 4504   0.124   0.911   6.831
  985SOL     OW 4505   1.525   0.999   5.776
  985SOL    HW1 4506   1.462   0.923   5.789
  985SOL    HW2 4507   1.573   1.017   5.862
  986SOL     OW 4508   1.187   1.792   7.202
  986SOL    HW1 4509   1.211   1.852   7.126
  986SOL    HW2 4510   1.194   1.697   7.172
  987SOL     OW 4511   0.317   0.251   7.387
  987SOL    HW1 4512   0.388   0.322   7.393
  987SOL    HW2 4513   0.229   0.290   7.415
  988SOL     OW 4514   1.466   1.417   6.539
  988SOL    HW1 4515   1.407   1.423   6.619
  988SOL    HW2 4516   1.451   1.329   6.493
  989SOL     OW 4517   1.667   1.714   6.158
  989SOL    HW1 4518   1.626   1.691   6.070
  989SOL    HW2 4519   1.649   1.640   6.223
  990SOL     OW 4520   0.598   0.729   5.856
  990SOL    HW1 4521   0.622   0.798   5.788
  990SOL    HW2 4522   0.520   0.762   5.910
  991SOL     OW 4523   1.281   0.345   6.530
  991SOL    HW1 4524   1.195   0.295   6.517
  991SOL    HW2 4525   1.343   0.291   6.586
  992SOL     OW 4526   1.576   1.662   5.893
  992SOL    HW1 4527   1.665   1.708   5.896
  992SOL    HW2 4528   1.555   1.638   5.798
  993SOL     OW 4529   0.807   0.605   7.051
  993SOL    HW1 4530   0.760   0.602   7.140
  993SOL    HW2 4531   0.756   0.550   6.985
  994SOL     OW 4532   1.394   0.469   7.260
  994SOL    HW1 4533   1.374   0.512   7.348
  994SOL    HW2 4534   1.472   0.407   7.269
  995SOL     OW 4535   0.973   0.890   7.158
  995SOL    HW1 4536   1.019   0.806   7.129
  995SOL    HW2 4537   0.917   0.924   7.083
  996SOL     OW 4538   0.991   0.410   6.828
  996SOL    HW1 4539   0.914   0.444   6.882
  996SOL    HW2 4540   0.957   0.359   6.749
  997SOL     OW 4541   1.041   0.701   6.015
  997SOL    HW1 4542   1.067   0.697   6.111
  997SOL    HW2 4543   0.956   0.650   6.001
  998SOL     OW 4544   0.076   0.811   6.375
  998SOL    HW1 4545   0.175   0.799   6.384
  998SOL    HW2 4546   0.052   0.906   6.396
  999SOL     OW 4547   0.130   1.821   7.157
  999SOL    HW1 4548   0.120   1.806   7.256
  999SOL    HW2 4549   0.044   1.857   7.121
 1000SOL     OW 4550   0.865   0.348   5.781
 1000SOL    HW1 4551   0.924   0.411   5.732
 1000SOL    HW2 4552   0.884   0.254   5.752
 1001SOL     OW 4553   1.719   0.585   7.417
 1001SOL    HW1 4554   1.693   0.674   7.381
 1001SOL    HW2 4555   1.717   0.517   7.344
 1002SOL     OW 4556   1.362   1.144   6.131
 1002SOL    HW1 4557   1.445   1.115   6.083
 1002SOL    HW2 4558   1.313   1.211   6.075
 1003SOL     OW 4559   0.550   0.196   6.471
 1003SOL    HW1 4560   0.545   0.191   6.571
 1003SOL    HW2 4561   0.552   0.292   6.442
 1004SOL     OW 4562   1.008   1.456   6.063
 1004SOL    HW1 4563   0.962   1.528   6.011
 1004SOL    HW2 4564   1.004   1.476   6.161
 1005SOL     OW 4565   0.351   1.801   6.439
 1005SOL    HW1 4566   0.401   1.715   6.445
 1005SOL    HW2 4567   0.416   1.878   6.436
 1006SOL     OW 4568   1.795   1.066   6.459
 1006SOL    HW1 4569   1.733   1.051   6.383
 1006SOL    HW2 4570   1.743   1.077   6.544
 1007SOL     OW 4571   1.227   1.550   7.092
 1007SOL    HW1 4572   1.233   1.473   7.156
 1007SOL    HW2 4573   1.175   1.524   7.012
 1008SOL     OW 4574   0.321   0.943   5.828
 1008SOL    HW1 4575   0.403   0.982   5.786
 1008SOL    HW2 4576   0.294   0.861   5.779
 1009SOL     OW 4577   1.458   0.735   6.314
 1009SOL    HW1 4578   1.453   0.670   6.389
 1009SOL    HW2 4579   1.538   0.794   6.327
 1010SOL     OW 4580   0.461   1.266   7.313
 1010SOL    HW1 4581   0.411   1.267   7.227
 1010SOL    HW2 4582   0.398   1.248   7.389
 1011SOL     OW 4583   1.111   1.776   5.823
 1011SOL    HW1 4584   1.051   1.714   5.873
 1011SOL    HW2 4585   1.142   1.732   5.738
 1012SOL     OW 4586   0.202   0.285   7.084
 1012SOL    HW1 4587   0.122   0.345   7.071
 1012SOL    HW2 4588   0.192   0.236   7.170
 1013SOL     OW 4589   1.632   1.377   5.667
 1013SOL    HW1 4590   1.600   1.471   5.657
 1013SOL    HW2 4591   1.556   1.314   5.655
 1014SOL     OW 4592   0.464   1.743   5.909
 1014SOL    HW1 4593   0.497   1.782   5.995
 1014SOL    HW2 4594   0.540   1.736   5.844
 1015SOL     OW 4595   1.400   0.107   6.012
 1015SOL    HW1 4596   1.376   0.070   5.922
 1015SOL    HW2 4597   1.499   0.123   6.016
 1016SOL     OW 4598   0.249   1.785   6.827
 1016SOL    HW1 4599   0.306   1.720   6.877
 1016SOL    HW2 4600   0.233   1.752   6.734
 1017SOL     OW 4601   0.940   1.698   6.490
 1017SOL    HW1 4602   1.020   1.641   6.511
 1017SOL    HW2 4603   0.891   1.658   6.413
 1018SOL     OW 4604   0.382   0.700   6.066
 1018SOL    HW1 4605   0.427   0.610   6.063
 1018SOL    HW2 4606   0.288   0.689   6.099
 1019SOL     OW 4607   1.547   0.222   7.315
 1019SOL    HW1 4608   1.542   0.259   7.407
 1019SOL    HW2 4609   1.475   0.153   7.303
 1020SOL     OW 4610   0.614   0.122   5.703
 1020SOL    HW1 4611   0.712   0.100   5.710
 1020SOL    HW2 4612   0.583   0.105   5.610
 1021SOL     OW 4613   0.781   0.264   7.335
 1021SOL    HW1 4614   0.848   0.203   7.378
 1021SOL    HW2 4615   0.708   0.283   7.400
 1022SOL     OW 4616   0.888   1.514   6.781
 1022SOL    HW1 4617   0.865   1.489   6.687
 1022SOL    HW2 4618   0.949   1.445   6.820
 1023SOL     OW 4619   1.351   0.590   7.019
 1023SOL    HW1 4620   1.379   0.547   7.104
 1023SOL    HW2 4621   1.376   0.686   7.020
 1024SOL     OW 4622   0.803   1.402   6.510
 1024SOL    HW1 4623   0.893   1.416   6.468
 1024SOL    HW2 4624   0.732   1.404   6.439
 1025SOL     OW 4625   0.922   0.503   6.485
 1025SOL    HW1 4626   0.897   0.494   6.389
 1025SOL    HW2 4627   0.970   0.421   6.516
 1026SOL     OW 4628   0.539   0.064   6.098
 1026SOL    HW1 4629   0.458   0.065   6.156
 1026SOL    HW2 4630   0.542   0.147   6.043
 1027SOL     OW 4631   1.434   1.188   5.627
 1027SOL    HW1 4632   1.466   1.112   5.684
 1027SOL    HW2 4633   1.342   1.215   5.657
 1028SOL     OW 4634   0.297   0.035   5.757
 1028SOL    HW1 4635   0.346   0.119   5.736
 1028SOL    HW2 4636   0.359  -0.030   5.802
 1029SOL     OW 4637   0.935   0.236   6.066
 1029SOL    HW1 4638   0.887   0.277   5.988
 1029SOL    HW2 4639   1.034   0.234   6.047
 1030SOL     OW 4640   1.227   1.570   6.379
 1030SOL    HW1 4641   1.248   1.644   6.314
 1030SOL    HW2 4642   1.295   1.570   6.452
 1031SOL     OW 4643   0.459   1.152   6.327
 1031SOL    HW1 4644   0.388   1.125   6.392
 1031SOL    HW2 4645   0.433   1.124   6.234
 1032SOL     OW 4646   1.271   1.797   6.177
 1032SOL    HW1 4647   1.315   1.861   6.113
 1032SOL    HW2 4648   1.221   1.849   6.247
 1033SOL     OW 4649   1.032   0.549   5.602
 1033SOL    HW1 4650   0.991   0.631   5.563
 1033SOL    HW2 4651   1.096   0.575   5.675
 1034SOL     OW 4652   0.078   0.556   6.972
 1034SOL    HW1 4653   0.170   0.555   6.931
 1034SOL    HW2 4654   0.072   0.630   7.039
 1035SOL     OW 4655   0.561   0.222   6.733
 1035SOL    HW1 4656   0.599   0.138   6.770
 1035SOL    HW2 4657   0.473   0.241   6.777
 1036SOL     OW 4658   0.866   0.454   6.228
 1036SOL    HW1 4659   0.834   0.526   6.166
 1036SOL    HW2 4660   0.890   0.373   6.175
 1037SOL     OW 4661   1.017   0.039   6.339
 1037SOL    HW1 4662   0.945   0.044   6.270
 1037SOL    HW2 4663   0.993  -0.030   6.408
 1038SOL     OW 4664   1.429   1.173   6.453
 1038SOL    HW1 4665   1.374   1.089   6.446
 1038SOL    HW2 4666   1.455   1.202   6.361
 1039SOL     OW 4667   1.466   0.590   6.578
 1039SOL    HW1 4668   1.436   0.495   6.585
 1039SOL    HW2 4669   1.539   0.606   6.644
 1040SOL     OW 4670   1.857   0.833   5.963
 1040SOL    HW1 4671   1.899   0.769   6.027
 1040SOL    HW2 4672   1.819   0.782   5.885
 1041SOL     OW 4673   0.488   1.385   5.760
 1041SOL    HW1 4674   0.401   1.370   5.807
 1041SOL    HW2 4675   0.471   1.411   5.665
 1042SOL     OW 4676   1.664   1.280   6.243
 1042SOL    HW1 4677   1.763   1.288   6.257
 1042SOL    HW2 4678   1.619   1.364   6.274
 1043SOL     OW 4679   1.390   0.575   5.664
 1043SOL    HW1 4680   1.336   0.554   5.745
 1043SOL    HW2 4681   1.481   0.534   5.673
 1044SOL     OW 4682   0.527   0.256   5.914
 1044SOL    HW1 4683   0.554   0.197   5.839
 1044SOL    HW2 4684   0.527   0.351   5.883
 1045SOL     OW 4685   1.754   1.223   7.174
 1045SOL    HW1 4686   1.845   1.184   7.161
 1045SOL    HW2 4687   1.762   1.319   7.198
 1046SOL     OW 4688   1.064   1.347   6.926
 1046SOL    HW1 4689   0.984   1.324   6.981
 1046SOL    HW2 4690   1.147   1.321   6.975
 1047SOL     OW 4691   1.592   1.629   7.211
 1047SOL    HW1 4692   1.619   1.663   7.121
 1047SOL    HW2 4693   1.671   1.591   7.257
 1048SOL     OW 4694   1.111   1.195   6.686
 1048SOL    HW1 4695   1.071   1.239   6.767
 1048SOL    HW2 4696   1.070   1.232   6.603
 1049SOL     OW 4697   1.638   1.099   6.665
 1049SOL    HW1 4698   1.643   1.180   6.724
 1049SOL    HW2 4699   1.552   1.101   6.614
 1050SOL     OW 4700   0.915   0.089   6.988
 1050SOL    HW1 4701   0.940   0.069   6.893
 1050SOL    HW2 4702   0.987   0.145   7.030
 1051SOL     OW 4703   0.980   1.116   7.305
 1051SOL    HW1 4704   0.881   1.122   7.315
 1051SOL    HW2 4705   1.003   1.036   7.249
 1052SOL     OW 4706   0.705   1.050   5.954
 1052SOL    HW1 4707   0.691   1.057   6.053
 1052SOL    HW2 4708   0.789   0.999   5.936
 1053SOL     OW 4709   0.410   0.813   6.837
 1053SOL    HW1 4710   0.496   0.825   6.887
 1053SOL    HW2 4711   0.368   0.726   6.864
 1054SOL     OW 4712   1.274   0.386   6.848
 1054SOL    HW1 4713   1.295   0.460   6.912
 1054SOL    HW2 4714   1.185   0.403   6.805
 1055SOL     OW 4715   0.064   1.564   6.917
 1055SOL    HW1 4716   0.018   1.646   6.883
 1055SOL    HW2 4717   0.162   1.583   6.926
 1056SOL     OW 4718   0.367   1.100   6.087
 1056SOL    HW1 4719   0.360   1.183   6.031
 1056SOL    HW2 4720   0.371   1.020   6.027
 1057SOL     OW 4721   0.566   0.537   6.451
 1057SOL    HW1 4722   0.578   0.603   6.377
 1057SOL    HW2 4723   0.612   0.571   6.534
 1058SOL     OW 4724   1.252   1.348   5.974
 1058SOL    HW1 4725   1.302   1.425   6.014
 1058SOL    HW2 4726   1.157   1.350   6.006
 1059SOL     OW 4727   1.272   1.445   6.728
 1059SOL    HW1 4728   1.319   1.458   6.815
 1059SOL    HW2 4729   1.206   1.371   6.737
 1060SOL     OW 4730   1.582   0.639   6.058
 1060SOL    HW1 4731   1.551   0.700   6.131
 1060SOL    HW2 4732   1.632   0.691   5.989
 1061SOL     OW 4733   0.354   1.510   6.915
 1061SOL    HW1 4734   0.333   1.466   6.828
 1061SOL    HW2 4735   0.451   1.536   6.918
 1062SOL     OW 4736   0.402   0.751   7.184
 1062SOL    HW1 4737   0.470   0.806   7.137
 1062SOL    HW2 4738   0.442   0.663   7.211
 1063SOL     OW 4739   1.587   0.779   7.256
 1063SOL    HW1 4740   1.495   0.817   7.251
 1063SOL    HW2 4741   1.647   0.826   7.191
 1064SOL     OW 4742   1.013   0.105   7.356
 1064SOL    HW1 4743   1.019   0.190   7.304
 1064SOL    HW2 4744   1.045   0.029   7.299
 1065SOL     OW 4745   0.504   0.050   7.326
 1065SOL    HW1 4746   0.462  -0.007   7.256
 1065SOL    HW2 4747   0.438   0.119   7.358
 1066SOL     OW 4748   0.573   0.870   6.615
 1066SOL    HW1 4749   0.617   0.959   6.606
 1066SOL    HW2 4750   0.510   0.870   6.692
 1067SOL     OW 4751   1.360   0.862   6.631
 1067SOL    HW1 4752   1.285   0.862   6.565
 1067SOL    HW2 4753   1.397   0.770   6.640
 1068SOL     OW 4754   1.209   0.525   5.861
 1068SOL    HW1 4755   1.222   0.441   5.915
 1068SOL    HW2 4756   1.180   0.599   5.921
 1069SOL     OW 4757   0.307   0.213   6.817
 1069SOL    HW1 4758   0.284   0.250   6.907
 1069SOL    HW2 4759   0.277   0.118   6.811
 1070SOL     OW 4760   0.037   1.310   6.868
 1070SOL    HW1 4761   0.090   1.261   6.936
 1070SOL    HW2 4762   0.059   1.408   6.873
 1071SOL     OW 4763   0.732   0.634   6.650
 1071SOL    HW1 4764   0.791   0.608   6.574
 1071SOL    HW2 4765   0.704   0.730   6.639
 1072SOL     OW 4766   1.728   0.935   7.440
 1072SOL    HW1 4767   1.682   0.928   7.351
 1072SOL    HW2 4768   1.666   0.979   7.506
 1073SOL     OW 4769   0.307   0.063   6.204
 1073SOL    HW1 4770   0.296   0.157   6.237
 1073SOL    HW2 4771   0.302   0.000   6.281
 1074SOL     OW 4772   1.622   0.367   5.960
 1074SOL    HW1 4773   1.624   0.291   6.024
 1074SOL    HW2 4774   1.574   0.444   6.000
 1075SOL     OW 4775   1.023   0.766   6.552
 1075SOL    HW1 4776   1.038   0.787   6.648
 1075SOL    HW2 4777   0.993   0.671   6.543
 1076SOL     OW 4778   0.980   1.573   7.286
 1076SOL    HW1 4779   0.960   1.617   7.198
 1076SOL    HW2 4780   1.019   1.482   7.270
 1077SOL     OW 4781   1.859   1.518   7.191
 1077SOL    HW1 4782   1.873   1.545   7.096
 1077SOL    HW2 4783   1.942   1.540   7.244
 1078SOL     OW 4784   0.350   0.898   7.390
 1078SOL    HW1 4785   0.426   0.942   7.438
 1078SOL    HW2 4786   0.385   0.851   7.308
 1079SOL     OW 4787   1.540   0.274   5.711
 1079SOL    HW1 4788   1.479   0.199   5.734
 1079SOL    HW2 4789   1.562   0.326   5.794
 1080SOL     OW 4790   1.303   0.838   5.628
 1080SOL    HW1 4791   1.337   0.745   5.643
 1080SOL    HW2 4792   1.321   0.865   5.533
 1081SOL     OW 4793   1.068   1.333   6.435
 1081SOL    HW1 4794   1.075   1.249   6.380
 1081SOL    HW2 4795   1.130   1.402   6.399
 1082SOL     OW 4796   0.319   0.810   6.535
 1082SOL    HW1 4797   0.412   0.846   6.540
 1082SOL    HW2 4798   0.313   0.725   6.587
 1083SOL     OW 4799   0.339   0.509   6.592
 1083SOL    HW1 4800   0.287   0.426   6.575
 1083SOL    HW2 4801   0.416   0.514   6.528
 1084SOL     OW 4802   1.138   0.380   7.264
 1084SOL    HW1 4803   1.093   0.443   7.328
 1084SOL    HW2 4804   1.231   0.411   7.247
 1085SOL     OW 4805   1.160   0.207   7.063
 1085SOL    HW1 4806   1.160   0.271   7.140
 1085SOL    HW2 4807   1.188   0.255   6.980
 1086SOL     OW 4808   0.008   1.326   5.786
 1086SOL    HW1 4809  -0.085   1.347   5.755
 1086SOL    HW2 4810   0.018   1.227   5.799
 1087SOL     OW 4811   0.088   1.801   6.513
 1087SOL    HW1 4812   0.046   1.715   6.486
 1087SOL    HW2 4813   0.182   1.804   6.479
 1088SOL     OW 4814   0.504   1.568   6.496
 1088SOL    HW1 4815   0.570   1.642   6.505
 1088SOL    HW2 4816   0.548   1.489   6.454
 1089SOL     OW 4817   1.002   0.796   6.824
 1089SOL    HW1 4818   1.043   0.764   6.910
 1089SOL    HW2 4819   0.906   0.769   6.821
 1090SOL     OW 4820   0.040   0.544   6.700
 1090SOL    HW1 4821   0.125   0.511   6.659
 1090SOL    HW2 4822   0.053   0.559   6.798
 1091SOL     OW 4823   0.189   0.520   7.308
 1091SOL    HW1 4824   0.248   0.480   7.238
 1091SOL    HW2 4825   0.131   0.591   7.267
 1092SOL     OW 4826   1.369   0.950   7.246
 1092SOL    HW1 4827   1.408   1.039   7.266
 1092SOL    HW2 4828   1.379   0.930   7.149
 1093SOL     OW 4829   0.815   0.572   5.911
 1093SOL    HW1 4830   0.822   0.483   5.865
 1093SOL    HW2 4831   0.721   0.606   5.903
 1094SOL     OW 4832   1.657   0.604   6.792
 1094SOL    HW1 4833   1.619   0.535   6.854
 1094SOL    HW2 4834   1.739   0.568   6.748
 1095SOL     OW 4835   0.252   1.564   7.330
 1095SOL    HW1 4836   0.222   1.621   7.406
 1095SOL    HW2 4837   0.245   1.467   7.356
 1096SOL     OW 4838   0.671   0.464   6.855
 1096SOL    HW1 4839   0.637   0.375   6.825
 1096SOL    HW2 4840   0.697   0.518   6.775
 1097SOL     OW 4841   0.930   1.678   7.051
 1097SOL    HW1 4842   0.906   1.660   6.956
 1097SOL    HW2 4843   0.960   1.772   7.061
 1098SOL     OW 4844   0.473   0.500   5.777
 1098SOL    HW1 4845   0.534   0.580   5.781
 1098SOL    HW2 4846   0.378   0.531   5.784
 1099SOL     OW 4847   0.159   1.137   7.052
 1099SOL    HW1 4848   0.181   1.076   7.128
 1099SOL    HW2 4849   0.169   1.088   6.966
 1100SOL     OW 4850   1.347   1.059   6.820
 1100SOL    HW1 4851   1.371   0.996   6.746
 1100SOL    HW2 4852   1.257   1.099   6.802
 1101SOL     OW 4853   1.302   0.855   5.895
 1101SOL    HW1 4854   1.216   0.824   5.937
 1101SOL    HW2 4855   1.298   0.841   5.796
 1102SOL     OW 4856   1.759   1.747   6.740
 1102SOL    HW1 4857   1.820   1.777   6.667
 1102SOL    HW2 4858   1.721   1.658   6.718
 1103SOL     OW 4859   1.252   1.731   6.714
 1103SOL    HW1 4860   1.336   1.736   6.660
 1103SOL    HW2 4861   1.229   1.635   6.732
 1104SOL     OW 4862   0.083   1.258   6.608
 1104SOL    HW1 4863   0.078   1.257   6.708
 1104SOL    HW2 4864   0.000   1.217   6.570
 1105SOL     OW 4865   0.688   1.662   7.302
 1105SOL    HW1 4866   0.632   1.743   7.311
 1105SOL    HW2 4867   0.740   1.666   7.216
 1106SOL     OW 4868   1.726   0.135   6.109
 1106SOL    HW1 4869   1.799   0.118   6.042
 1106SOL    HW2 4870   1.695   0.048   6.147
 1107SOL     OW 4871   1.388   1.573   6.063
 1107SOL    HW1 4872   1.455   1.585   5.989
 1107SOL    HW2 4873   1.348   1.662   6.086
 1108SOL     OW 4874   0.130   1.794   7.437
 1108SOL    HW1 4875   0.089   1.720   7.490
 1108SOL    HW2 4876   0.194   1.845   7.495
 1109SOL     OW 4877   1.280   0.927   6.258
 1109SOL    HW1 4878   1.340   0.846   6.260
 1109SOL    HW2 4879   1.320   0.996   6.198
 1110SOL     OW 4880   0.830   1.273   7.008
 1110SOL    HW1 4881   0.825   1.306   7.103
 1110SOL    HW2 4882   0.744   1.292   6.962
 1111SOL     OW 4883   0.672   1.616   5.740
 1111SOL    HW1 4884   0.681   1.626   5.641
 1111SOL    HW2 4885   0.632   1.527   5.761
 1112SOL     OW 4886   1.650   1.720   6.980
 1112SOL    HW1 4887   1.703   1.730   6.896
 1112SOL    HW2 4888   1.623   1.810   7.014
 1113SOL     OW 4889   1.841   0.175   6.549
 1113SOL    HW1 4890   1.880   0.090   6.513
 1113SOL    HW2 4891   1.743   0.177   6.530
 1114SOL     OW 4892   0.263   0.326   6.306
 1114SOL    HW1 4893   0.184   0.377   6.272
 1114SOL    HW2 4894   0.254   0.311   6.404
 1115SOL     OW 4895   1.194   1.612   5.617
 1115SOL    HW1 4896   1.200   1.519   5.654
 1115SOL    HW2 4897   1.135   1.612   5.537
 1116SOL     OW 4898   0.822   1.002   6.958
 1116SOL    HW1 4899   0.862   1.001   6.866
 1116SOL    HW2 4900   0.832   1.094   6.998
 1117SOL     OW 4901   0.916   0.910   5.877
 1117SOL    HW1 4902   0.979   0.948   5.809
 1117SOL    HW2 4903   0.956   0.827   5.916
 1118SOL     OW 4904   1.504   1.607   5.630
 1118SOL    HW1 4905   1.412   1.644   5.637
 1118SOL    HW2 4906   1.542   1.627   5.540
 1119SOL     OW 4907   0.372   1.288   7.076
 1119SOL    HW1 4908   0.359   1.381   7.042
 1119SOL    HW2 4909   0.288   1.236   7.063
 1120SOL     OW 4910   1.039   1.098   6.282
 1120SOL    HW1 4911   0.969   1.051   6.336
 1120SOL    HW2 4912   1.098   1.030   6.239
 1121SOL     OW 4913   1.014   0.236   6.557
 1121SOL    HW1 4914   1.006   0.200   6.464
 1121SOL    HW2 4915   1.012   0.160   6.622
 1122SOL     OW 4916   0.590   1.487   6.077
 1122SOL    HW1 4917   0.632   1.429   6.007
 1122SOL    HW2 4918   0.546   1.566   6.033
 1123SOL     OW 4919   1.709   0.385   6.967
 1123SOL    HW1 4920   1.782   0.454   6.971
 1123SOL    HW2 4921   1.737   0.310   6.908
 1124SOL     OW 4922   0.255   1.348   5.876
 1124SOL    HW1 4923   0.159   1.349   5.849
 1124SOL    HW2 4924   0.267   1.401   5.960
 1125SOL     OW 4925   0.105   1.013   7.312
 1125SOL    HW1 4926   0.028   0.980   7.366
 1125SOL    HW2 4927   0.190   0.983   7.354
 1126SOL     OW 4928   0.672   0.203   7.075
 1126SOL    HW1 4929   0.762   0.187   7.035
 1126SOL    HW2 4930   0.680   0.208   7.174
 1127SOL     OW 4931   0.075   0.345   5.619
 1127SOL    HW1 4932  -0.017   0.317   5.590
 1127SOL    HW2 4933   0.106   0.422   5.563
 1128SOL     OW 4934   1.440   0.856   6.984
 1128SOL    HW1 4935   1.383   0.908   6.921
 1128SOL    HW2 4936   1.536   0.868   6.960
 1129SOL     OW 4937   0.072   0.166   5.904
 1129SOL    HW1 4938   0.055   0.249   5.850
 1129SOL    HW2 4939   0.162   0.129   5.882
 1130SOL     OW 4940   1.183   1.335   5.705
 1130SOL    HW1 4941   1.084   1.324   5.707
 1130SOL    HW2 4942   1.217   1.350   5.798
 1131SOL     OW 4943   0.613   0.842   7.017
 1131SOL    HW1 4944   0.669   0.923   7.000
 1131SOL    HW2 4945   0.672   0.762   7.020
 1132SOL     OW 4946   1.493   1.767   6.545
 1132SOL    HW1 4947   1.526   1.831   6.476
 1132SOL    HW2 4948   1.559   1.761   6.620
 1133SOL     OW 4949   0.716   0.565   7.294
 1133SOL    HW1 4950   0.735   0.630   7.368
 1133SOL    HW2 4951   0.776   0.485   7.303
 1134SOL     OW 4952   1.450   1.220   7.219
 1134SOL    HW1 4953   1.441   1.210   7.318
 1134SOL    HW2 4954   1.546   1.213   7.193
 1135SOL     OW 4955   0.390   1.741   7.146
 1135SOL    HW1 4956   0.299   1.782   7.144
 1135SOL    HW2 4957   0.383   1.647   7.178
 1136SOL     OW 4958   1.674   0.883   6.840
 1136SOL    HW1 4959   1.647   0.794   6.803
 1136SOL    HW2 4960   1.675   0.951   6.767
 1137SOL     OW 4961   1.225   0.325   6.035
 1137SOL    HW1 4962   1.290   0.251   6.024
 1137SOL    HW2 4963   1.245   0.375   6.119
 1138SOL     OW 4964   0.594   0.745   6.238
 1138SOL    HW1 4965   0.644   0.830   6.219
 1138SOL    HW2 4966   0.506   0.747   6.190
 1139SOL     OW 4967   1.777   0.342   7.228
 1139SOL    HW1 4968   1.760   0.373   7.134
 1139SOL    HW2 4969   1.693   0.305   7.266
 1140SOL     OW 4970   1.730   0.934   7.103
 1140SOL    HW1 4971   1.768   1.025   7.118
 1140SOL    HW2 4972   1.722   0.917   7.004
 1141SOL     OW 4973   0.859   1.374   5.602
 1141SOL    HW1 4974   0.813   1.389   5.690
 1141SOL    HW2 4975   0.903   1.459   5.572
 1142SOL     OW 4976   0.661   1.790   6.539
 1142SOL    HW1 4977   0.615   1.878   6.526
 1142SOL    HW2 4978   0.760   1.802   6.532
 1143SOL     OW 4979   0.859   0.956   6.447
 1143SOL    HW1 4980   0.913   0.887   6.495
 1143SOL    HW2 4981   0.827   1.025   6.513
 1144SOL     OW 4982   1.083   0.984   5.673
 1144SOL    HW1 4983   1.060   1.037   5.591
 1144SOL    HW2 4984   1.164   0.928   5.654
 1145SOL     OW 4985   1.861   1.569   6.437
 1145SOL    HW1 4986   1.790   1.557   6.367
 1145SOL    HW2 4987   1.862   1.490   6.497
 1146SOL     OW 4988   0.221   1.314   7.430
 1146SOL    HW1 4989   0.156   1.241   7.409
 1146SOL    HW2 4990   0.225   1.328   7.528
 1147SOL     OW 4991   0.079   1.240   6.239
 1147SOL    HW1 4992   0.078   1.193   6.327
 1147SOL    HW2 4993   0.161   1.212   6.188
 1148SOL     OW 4994   0.672   1.391   7.210
 1148SOL    HW1 4995   0.594   1.341   7.248
 1148SOL    HW2 4996   0.669   1.486   7.241
 1149SOL     OW 4997   1.824   0.192   6.813
 1149SOL    HW1 4998   1.820   0.102   6.857
 1149SOL    HW2 4999   1.827   0.181   6.714
 1150SOL     OW 5000   0.428   0.424   6.106
 1150SOL    HW1 5001   0.458   0.352   6.044
 1150SOL    HW2 5002   0.389   0.384   6.189
 1151SOL     OW 5003   1.705   1.487   6.690
 1151SOL    HW1 5004   1.612   1.462   6.663
 1151SOL    HW2 5005   1.731   1.437   6.772
 1152SOL     OW 5006   0.317   0.547   6.866
 1152SOL    HW1 5007   0.355   0.488   6.938
 1152SOL    HW2 5008   0.357   0.521   6.778
 1153SOL     OW 5009   1.424   0.214   6.698
 1153SOL    HW1 5010   1.476   0.149   6.753
 1153SOL    HW2 5011   1.375   0.277   6.759
 1154SOL     OW 5012   1.001   0.034   6.740
 1154SOL    HW1 5013   0.938  -0.038   6.709
 1154SOL    HW2 5014   1.094  -0.002   6.740
 1155SOL     OW 5015   0.770   1.330   5.887
 1155SOL    HW1 5016   0.724   1.243   5.904
 1155SOL    HW2 5017   0.861   1.327   5.928
 1156SOL     OW 5018   0.618   1.567   6.870
 1156SOL    HW1 5019   0.613   1.649   6.927
 1156SOL    HW2 5020   0.707   1.564   6.825
 1157SOL     OW 5021   1.352   0.052   5.754
 1157SOL    HW1 5022   1.387   0.011   5.670
 1157SOL    HW2 5023   1.262   0.014   5.774
 1158SOL     OW 5024   1.300   0.453   6.277
 1158SOL    HW1 5025   1.241   0.533   6.281
 1158SOL    HW2 5026   1.315   0.418   6.370
 1159SOL     OW 5027   1.593   0.221   6.468
 1159SOL    HW1 5028   1.509   0.220   6.522
 1159SOL    HW2 5029   1.595   0.304   6.412
 1160SOL     OW 5030   0.039   1.077   5.886
 1160SOL    HW1 5031   0.138   1.066   5.877
 1160SOL    HW2 5032  -0.001   0.991   5.918
 1161SOL     OW 5033   0.875   1.646   5.923
 1161SOL    HW1 5034   0.798   1.611   5.869
 1161SOL    HW2 5035   0.843   1.717   5.985
 1162SOL     OW 5036   0.230   0.628   7.561
 1162SOL    HW1 5037   0.137   0.626   7.598
 1162SOL    HW2 5038   0.231   0.589   7.469
 1163SOL     OW 5039   0.225   0.275   8.444
 1163SOL    HW1 5040   0.260   0.258   8.536
 1163SOL    HW2 5041   0.137   0.230   8.432
 1164SOL     OW 5042   0.019   0.368   8.095
 1164SOL    HW1 5043  -0.063   0.411   8.134
 1164SOL    HW2 5044  -0.009   0.295   8.032
 1165SOL     OW 5045   1.555   1.511   8.151
 1165SOL    HW1 5046   1.498   1.495   8.232
 1165SOL    HW2 5047   1.496   1.521   8.071
 1166SOL     OW 5048   1.135   0.703   8.165
 1166SOL    HW1 5049   1.192   0.781   8.140
 1166SOL    HW2 5050   1.075   0.729   8.241
 1167SOL     OW 5051   1.755   0.607   7.679
 1167SOL    HW1 5052   1.743   0.594   7.580
 1167SOL    HW2 5053   1.725   0.526   7.728
 1168SOL     OW 5054   0.768   1.144   8.471
 1168SOL    HW1 5055   0.690   1.161   8.531
 1168SOL    HW2 5056   0.802   1.231   8.435
 1169SOL     OW 5057   0.685   1.012   8.113
 1169SOL    HW1 5058   0.754   0.996   8.183
 1169SOL    HW2 5059   0.612   1.069   8.151
 1170SOL     OW 5060   0.335   1.435   8.509
 1170SOL    HW1 5061   0.257   1.404   8.456
 1170SOL    HW2 5062   0.393   1.493   8.452
 1171SOL     OW 5063   1.603   0.447   8.185
 1171SOL    HW1 5064   1.529   0.493   8.135
 1171SOL    HW2 5065   1.654   0.515   8.238
 1172SOL     OW 5066   0.231   1.713   7.931
 1172SOL    HW1 5067   0.265   1.790   7.985
 1172SOL    HW2 5068   0.275   1.713   7.841
 1173SOL     OW 5069   0.230   1.434   7.986
 1173SOL    HW1 5070   0.204   1.530   7.986
 1173SOL    HW2 5071   0.159   1.380   8.031
 1174SOL     OW 5072   0.240   1.091   8.334
 1174SOL    HW1 5073   0.254   1.007   8.386
 1174SOL    HW2 5074   0.185   1.155   8.389
 1175SOL     OW 5075   0.606   0.964   7.571
 1175SOL    HW1 5076   0.613   1.048   7.517
 1175SOL    HW2 5077   0.652   0.977   7.659
 1176SOL     OW 5078   0.122   0.643   8.011
 1176SOL    HW1 5079   0.077   0.555   8.028
 1176SOL    HW2 5080   0.121   0.697   8.095
 1177SOL     OW 5081   1.842   1.767   7.807
 1177SOL    HW1 5082   1.896   1.738   7.887
 1177SOL    HW2 5083   1.872   1.857   7.778
 1178SOL     OW 5084   0.027   1.596   7.565
 1178SOL    HW1 5085   0.008   1.500   7.586
 1178SOL    HW2 5086  -0.006   1.654   7.640
 1179SOL     OW 5087   1.689   0.922   8.060
 1179SOL    HW1 5088   1.784   0.893   8.068
 1179SOL    HW2 5089   1.681   0.987   7.985
 1180SOL     OW 5090   1.641   1.108   7.880
 1180SOL    HW1 5091   1.727   1.110   7.828
 1180SOL    HW2 5092   1.655   1.155   7.968
 1181SOL     OW 5093   0.613   1.365   8.174
 1181SOL    HW1 5094   0.564   1.278   8.183
 1181SOL    HW2 5095   0.590   1.408   8.087
 1182SOL     OW 5096   0.809   0.004   7.950
 1182SOL    HW1 5097   0.849   0.095   7.941
 1182SOL    HW2 5098   0.709   0.012   7.956
 1183SOL     OW 5099   1.525   0.999   7.638
 1183SOL    HW1 5100   1.462   0.923   7.651
 1183SOL    HW2 5101   1.573   1.017   7.724
 1184SOL     OW 5102   1.466   1.417   8.401
 1184SOL    HW1 5103   1.407   1.423   8.481
 1184SOL    HW2 5104   1.451   1.329   8.355
 1185SOL     OW 5105   1.667   1.714   8.020
 1185SOL    HW1 5106   1.626   1.691   7.932
 1185SOL    HW2 5107   1.649   1.640   8.085
 1186SOL     OW 5108   0.598   0.729   7.718
 1186SOL    HW1 5109   0.622   0.798   7.650
 1186SOL    HW2 5110   0.520   0.762   7.772
 1187SOL     OW 5111   1.281   0.345   8.392
 1187SOL    HW1 5112   1.195   0.295   8.379
 1187SOL    HW2 5113   1.343   0.291   8.448
 1188SOL     OW 5114   1.576   1.662   7.755
 1188SOL    HW1 5115   1.665   1.708   7.758
 1188SOL    HW2 5116   1.555   1.638   7.660
 1189SOL     OW 5117   1.041   0.701   7.877
 1189SOL    HW1 5118   1.067   0.697   7.973
 1189SOL    HW2 5119   0.956   0.650   7.863
 1190SOL     OW 5120   0.076   0.811   8.237
 1190SOL    HW1 5121   0.175   0.799   8.246
 1190SOL    HW2 5122   0.052   0.906   8.258
 1191SOL     OW 5123   0.865   0.348   7.643
 1191SOL    HW1 5124   0.924   0.411   7.594
 1191SOL    HW2 5125   0.884   0.254   7.614
 1192SOL     OW 5126   1.362   1.144   7.993
 1192SOL    HW1 5127   1.445   1.115   7.945
 1192SOL    HW2 5128   1.313   1.211   7.937
 1193SOL     OW 5129   0.550   0.196   8.333
 1193SOL    HW1 5130   0.545   0.191   8.433
 1193SOL    HW2 5131   0.552   0.292   8.304
 1194SOL     OW 5132   1.008   1.456   7.925
 1194SOL    HW1 5133   0.962   1.528   7.873
 1194SOL    HW2 5134   1.004   1.476   8.023
 1195SOL     OW 5135   0.351   1.801   8.301
 1195SOL    HW1 5136   0.401   1.715   8.307
 1195SOL    HW2 5137   0.416   1.878   8.298
 1196SOL     OW 5138   1.795   1.066   8.321
 1196SOL    HW1 5139   1.733   1.051   8.245
 1196SOL    HW2 5140   1.743   1.077   8.406
 1197SOL     OW 5141   0.321   0.943   7.690
 1197SOL    HW1 5142   0.403   0.982   7.648
 1197SOL    HW2 5143   0.294   0.861   7.641
 1198SOL     OW 5144   1.458   0.735   8.176
 1198SOL    HW1 5145   1.453   0.670   8.251
 1198SOL    HW2 5146   1.538   0.794   8.189
 1199SOL     OW 5147   1.111   1.776   7.685
 1199SOL    HW1 5148   1.051   1.714   7.735
 1199SOL    HW2 5149   1.142   1.732   7.600
 1200SOL     OW 5150   1.632   1.377   7.529
 1200SOL    HW1 5151   1.600   1.471   7.519
 1200SOL    HW2 5152   1.556   1.314   7.517
 1201SOL     OW 5153   0.464   1.743   7.771
 1201SOL    HW1 5154   0.497   1.782   7.857
 1201SOL    HW2 5155   0.540   1.736   7.706
 1202SOL     OW 5156   1.400   0.107   7.874
 1202SOL    HW1 5157   1.376   0.070   7.784
 1202SOL    HW2 5158   1.499   0.123   7.878
 1203SOL     OW 5159   0.249   1.785   8.689
 1203SOL    HW1 5160   0.306   1.720   8.739
 1203SOL    HW2 5161   0.233   1.752   8.596
 1204SOL     OW 5162   0.940   1.698   8.352
 1204SOL    HW1 5163   1.020   1.641   8.373
 1204SOL    HW2 5164   0.891   1.658   8.275
 1205SOL     OW 5165   0.382   0.700   7.928
 1205SOL    HW1 5166   0.427   0.610   7.925
 1205SOL    HW2 5167   0.288   0.689   7.961
 1206SOL     OW 5168   0.614   0.122   7.565
 1206SOL    HW1 5169   0.712   0.100   7.572
 1206SOL    HW2 5170   0.583   0.105   7.472
 1207SOL     OW 5171   0.803   1.402   8.372
 1207SOL    HW1 5172   0.893   1.416   8.330
 1207SOL    HW2 5173   0.732   1.404   8.301
 1208SOL     OW 5174   0.922   0.503   8.347
 1208SOL    HW1 5175   0.897   0.494   8.251
 1208SOL    HW2 5176   0.970   0.421   8.378
 1209SOL     OW 5177   0.539   0.064   7.960
 1209SOL    HW1 5178   0.458   0.065   8.018
 1209SOL    HW2 5179   0.542   0.147   7.905
 1210SOL     OW 5180   1.434   1.188   7.489
 1210SOL    HW1 5181   1.466   1.112   7.546
 1210SOL    HW2 5182   1.342   1.215   7.519
 1211SOL     OW 5183   0.297   0.035   7.619
 1211SOL    HW1 5184   0.346   0.119   7.598
 1211SOL    HW2 5185   0.359  -0.030   7.664
 1212SOL     OW 5186   1.227   1.570   8.241
 1212SOL    HW1 5187   1.248   1.644   8.176
 1212SOL    HW2 5188   1.295   1.570   8.314
 1213SOL     OW 5189   0.459   1.152   8.189
 1213SOL    HW1 5190   0.388   1.125   8.254
 1213SOL    HW2 5191   0.433   1.124   8.096
 1214SOL     OW 5192   1.271   1.797   8.039
 1214SOL    HW1 5193   1.315   1.861   7.975
 1214SOL    HW2 5194   1.221   1.849   8.109
 1215SOL     OW 5195   1.032   0.549   7.464
 1215SOL    HW1 5196   0.991   0.631   7.425
 1215SOL    HW2 5197   1.096   0.575   7.537
 1216SOL     OW 5198   0.866   0.454   8.090
 1216SOL    HW1 5199   0.834   0.526   8.028
 1216SOL    HW2 5200   0.890   0.373   8.037
 1217SOL     OW 5201   1.017   0.039   8.201
 1217SOL    HW1 5202   0.945   0.044   8.132
 1217SOL    HW2 5203   0.993  -0.030   8.270
 1218SOL     OW 5204   1.429   1.173   8.315
 1218SOL    HW1 5205   1.374   1.089   8.308
 1218SOL    HW2 5206   1.455   1.202   8.223
 1219SOL     OW 5207   1.466   0.590   8.440
 1219SOL    HW1 5208   1.436   0.495   8.447
 1219SOL    HW2 5209   1.539   0.606   8.506
 1220SOL     OW 5210   1.857   0.833   7.825
 1220SOL    HW1 5211   1.899   0.769   7.889
 1220SOL    HW2 5212   1.819   0.782   7.747
 1221SOL     OW 5213   0.488   1.385   7.622
 1221SOL    HW1 5214   0.401   1.370   7.669
 1221SOL    HW2 5215   0.471   1.411   7.527
 1222SOL     OW 5216   1.664   1.280   8.105
 1222SOL    HW1 5217   1.763   1.288   8.119
 1222SOL    HW2 5218   1.619   1.364   8.136
 1223SOL     OW 5219   1.390   0.575   7.526
 1223SOL    HW1 5220   1.336   0.554   7.607
 1223SOL    HW2 5221   1.481   0.534   7.535
 1224SOL     OW 5222   0.527   0.256   7.776
 1224SOL    HW1 5223   0.554   0.197   7.701
 1224SOL    HW2 5224   0.527   0.351   7.745
 1225SOL     OW 5225   1.638   1.099   8.527
 1225SOL    HW1 5226   1.643   1.180   8.586
 1225SOL    HW2 5227   1.552   1.101   8.476
 1226SOL     OW 5228   0.367   1.100   7.949
 1226SOL    HW1 5229   0.360   1.183   7.893
 1226SOL    HW2 5230   0.371   1.020   7.889
 1227SOL     OW 5231   0.566   0.537   8.313
 1227SOL    HW1 5232   0.578   0.603   8.239
 1227SOL    HW2 5233   0.612   0.571   8.396
 1228SOL     OW 5234   1.252   1.348   7.836
 1228SOL    HW1 5235   1.302   1.425   7.876
 1228SOL    HW2 5236   1.157   1.350   7.868
 1229SOL     OW 5237   1.582   0.639   7.920
 1229SOL    HW1 5238   1.551   0.700   7.993
 1229SOL    HW2 5239   1.632   0.691   7.851
 1230SOL     OW 5240   0.573   0.870   8.477
 1230SOL    HW1 5241   0.617   0.959   8.468
 1230SOL    HW2 5242   0.510   0.870   8.554
 1231SOL     OW 5243   1.209   0.525   7.723
 1231SOL    HW1 5244   1.222   0.441   7.777
 1231SOL    HW2 5245   1.180   0.599   7.783
 1232SOL     OW 5246   0.732   0.634   8.512
 1232SOL    HW1 5247   0.791   0.608   8.436
 1232SOL    HW2 5248   0.704   0.730   8.501
 1233SOL     OW 5249   0.307   0.063   8.066
 1233SOL    HW1 5250   0.296   0.157   8.099
 1233SOL    HW2 5251   0.302   0.000   8.143
 1234SOL     OW 5252   1.622   0.367   7.822
 1234SOL    HW1 5253   1.624   0.291   7.886
 1234SOL    HW2 5254   1.574   0.444   7.862
 1235SOL     OW 5255   1.023   0.766   8.414
 1235SOL    HW1 5256   1.038   0.787   8.510
 1235SOL    HW2 5257   0.993   0.671   8.405
 1236SOL     OW 5258   1.540   0.274   7.573
 1236SOL    HW1 5259   1.479   0.199   7.596
 1236SOL    HW2 5260   1.562   0.326   7.656
 1237SOL     OW 5261   1.303   0.838   7.490
 1237SOL    HW1 5262   1.337   0.745   7.505
 1237SOL    HW2 5263   1.321   0.865   7.395
 1238SOL     OW 5264   1.068   1.333   8.297
 1238SOL    HW1 5265   1.075   1.249   8.242
 1238SOL    HW2 5266   1.130   1.402   8.261
 1239SOL     OW 5267   0.319   0.810   8.397
 1239SOL    HW1 5268   0.412   0.846   8.402
 1239SOL    HW2 5269   0.313   0.725   8.449
 1240SOL     OW 5270   0.339   0.509   8.454
 1240SOL    HW1 5271   0.287   0.426   8.437
 1240SOL    HW2 5272   0.416   0.514   8.390
 1241SOL     OW 5273   0.008   1.326   7.648
 1241SOL    HW1 5274  -0.085   1.347   7.617
 1241SOL    HW2 5275   0.018   1.227   7.661
 1242SOL     OW 5276   0.088   1.801   8.375
 1242SOL    HW1 5277   0.046   1.715   8.348
 1242SOL    HW2 5278   0.182   1.804   8.341
 1243SOL     OW 5279   0.504   1.568   8.358
 1243SOL    HW1 5280   0.570   1.642   8.367
 1243SOL    HW2 5281   0.548   1.489   8.316
 1244SOL     OW 5282   1.002   0.796   8.686
 1244SOL    HW1 5283   1.043   0.764   8.772
 1244SOL    HW2 5284   0.906   0.769   8.683
 1245SOL     OW 5285   0.815   0.572   7.773
 1245SOL    HW1 5286   0.822   0.483   7.727
 1245SOL    HW2 5287   0.721   0.606   7.765
 1246SOL     OW 5288   0.671   0.464   8.717
 1246SOL    HW1 5289   0.637   0.375   8.687
 1246SOL    HW2 5290   0.697   0.518   8.637
 1247SOL     OW 5291   0.473   0.500   7.639
 1247SOL    HW1 5292   0.534   0.580   7.643
 1247SOL    HW2 5293   0.378   0.531   7.646
 1248SOL     OW 5294   1.302   0.855   7.757
 1248SOL    HW1 5295   1.216   0.824   7.799
 1248SOL    HW2 5296   1.298   0.841   7.658
 1249SOL     OW 5297   1.759   1.747   8.602
 1249SOL    HW1 5298   1.820   1.777   8.529
 1249SOL    HW2 5299   1.721   1.658   8.580
 1250SOL     OW 5300   0.083   1.258   8.470
 1250SOL    HW1 5301   0.078   1.257   8.570
 1250SOL    HW2 5302   0.000   1.217   8.432
 1251SOL     OW 5303   1.726   0.135   7.971
 1251SOL    HW1 5304   1.799   0.118   7.904
 1251SOL    HW2 5305   1.695   0.048   8.009
 1252SOL     OW 5306   1.388   1.573   7.925
 1252SOL    HW1 5307   1.455   1.585   7.851
 1252SOL    HW2 5308   1.348   1.662   7.948
 1253SOL     OW 5309   1.280   0.927   8.120
 1253SOL    HW1 5310   1.340   0.846   8.122
 1253SOL    HW2 5311   1.320   0.996   8.060
 1254SOL     OW 5312   0.672   1.616   7.602
 1254SOL    HW1 5313   0.681   1.626   7.503
 1254SOL    HW2 5314   0.632   1.527   7.623
 1255SOL     OW 5315   1.841   0.175   8.411
 1255SOL    HW1 5316   1.880   0.090   8.375
 1255SOL    HW2 5317   1.743   0.177   8.392
 1256SOL     OW 5318   0.263   0.326   8.168
 1256SOL    HW1 5319   0.184   0.377   8.134
 1256SOL    HW2 5320   0.254   0.311   8.266
 1257SOL     OW 5321   1.194   1.612   7.479
 1257SOL    HW1 5322   1.200   1.519   7.516
 1257SOL    HW2 5323   1.135   1.612   7.399
 1258SOL     OW 5324   0.916   0.910   7.739
 1258SOL    HW1 5325   0.979   0.948   7.671
 1258SOL    HW2 5326   0.956   0.827   7.778
 1259SOL     OW 5327   1.504   1.607   7.492
 1259SOL    HW1 5328   1.412   1.644   7.499
 1259SOL    HW2 5329   1.542   1.627   7.402
 1260SOL     OW 5330   1.039   1.098   8.144
 1260SOL    HW1 5331   0.969   1.051   8.198
 1260SOL    HW2 5332   1.098   1.030   8.101
 1261SOL     OW 5333   1.014   0.236   8.419
 1261SOL    HW1 5334   1.006   0.200   8.326
 1261SOL    HW2 5335   1.012   0.160   8.484
 1262SOL     OW 5336   0.590   1.487   7.939
 1262SOL    HW1 5337   0.632   1.429   7.869
 1262SOL    HW2 5338   0.546   1.566   7.895
 1263SOL     OW 5339   0.255   1.348   7.738
 1263SOL    HW1 5340   0.159   1.349   7.711
 1263SOL    HW2 5341   0.267   1.401   7.822
 1264SOL     OW 5342   0.075   0.345   7.481
 1264SOL    HW1 5343  -0.017   0.317   7.452
 1264SOL    HW2 5344   0.106   0.422   7.425
 1265SOL     OW 5345   0.072   0.166   7.766
 1265SOL    HW1 5346   0.055   0.249   7.712
 1265SOL    HW2 5347   0.162   0.129   7.744
 1266SOL     OW 5348   1.183   1.335   7.567
 1266SOL    HW1 5349   1.084   1.324   7.569
 1266SOL    HW2 5350   1.217   1.350   7.660
 1267SOL     OW 5351   1.493   1.767   8.407
 1267SOL    HW1 5352   1.526   1.831   8.338
 1267SOL    HW2 5353   1.559   1.761   8.482
 1268SOL     OW 5354   1.674   0.883   8.702
 1268SOL    HW1 5355   1.647   0.794   8.665
 1268SOL    HW2 5356   1.675   0.951   8.629
 1269SOL     OW 5357   1.225   0.325   7.897
 1269SOL    HW1 5358   1.290   0.251   7.886
 1269SOL    HW2 5359   1.245   0.375   7.981
 1270SOL     OW 5360   0.594   0.745   8.100
 1270SOL    HW1 5361   0.644   0.830   8.081
 1270SOL    HW2 5362   0.506   0.747   8.052
 1271SOL     OW 5363   0.859   1.374   7.464
 1271SOL    HW1 5364   0.813   1.389   7.552
 1271SOL    HW2 5365   0.903   1.459   7.434
 1272SOL     OW 5366   0.661   1.790   8.401
 1272SOL    HW1 5367   0.615   1.878   8.388
 1272SOL    HW2 5368   0.760   1.802   8.394
 1273SOL     OW 5369   0.859   0.956   8.309
 1273SOL    HW1 5370   0.913   0.887   8.357
 1273SOL    HW2 5371   0.827   1.025   8.375
 1274SOL     OW 5372   1.083   0.984   7.535
 1274SOL    HW1 5373   1.060   1.037   7.453
 1274SOL    HW2 5374   1.164   0.928   7.516
 1275SOL     OW 5375   1.861   1.569   8.299
 1275SOL    HW1 5376   1.790   1.557   8.229
 1275SOL    HW2 5377   1.862   1.490   8.359
 1276SOL     OW 5378   0.079   1.240   8.101
 1276SOL    HW1 5379   0.078   1.193   8.189
 1276SOL    HW2 5380   0.161   1.212   8.050
 1277SOL     OW 5381   1.824   0.192   8.675
 1277SOL    HW1 5382   1.820   0.102   8.719
 1277SOL    HW2 5383   1.827   0.181   8.576
 1278SOL     OW 5384   0.428   0.424   7.968
 1278SOL    HW1 5385   0.458   0.352   7.906
 1278SOL    HW2 5386   0.389   0.384   8.051
 1279SOL     OW 5387   0.812   1.586   8.135
 1279SOL    HW1 5388   0.844   1.596   8.041
 1279SOL    HW2 5389   0.733   1.524   8.137
 1280SOL     OW 5390   0.770   1.330   7.749
 1280SOL    HW1 5391   0.724   1.243   7.766
 1280SOL    HW2 5392   0.861   1.327   7.790
 1281SOL     OW 5393   1.352   0.052   7.616
 1281SOL    HW1 5394   1.387   0.011   7.532
 1281SOL    HW2 5395   1.262   0.014   7.636
 1282SOL     OW 5396   1.300   0.453   8.139
 1282SOL    HW1 5397   1.241   0.533   8.143
 1282SOL    HW2 5398   1.315   0.418   8.232
 1283SOL     OW 5399   1.593   0.221   8.330
 1283SOL    HW1 5400   1.509   0.220   8.384
 1283SOL    HW2 5401   1.595   0.304   8.274
 1284SOL     OW 5402   0.039   1.077   7.748
 1284SOL    HW1 5403   0.138   1.066   7.739
 1284SOL    HW2 5404  -0.001   0.991   7.780
 1285SOL     OW 5405   0.875   1.646   7.785
 1285SOL    HW1 5406   0.798   1.611   7.731
 1285SOL    HW2 5407   0.843   1.717   7.847
 1286SOL     OW 5408   0.230   2.490   0.113
 1286SOL    HW1 5409   0.137   2.488   0.150
 1286SOL    HW2 5410   0.231   2.451   0.021
 1287SOL     OW 5411   0.225   2.137   0.996
 1287SOL    HW1 5412   0.260   2.120   1.088
 1287SOL    HW2 5413   0.137   2.092   0.984
 1288SOL     OW 5414   0.019   2.230   0.647
 1288SOL    HW1 5415  -0.063   2.273   0.686
 1288SOL    HW2 5416  -0.009   2.157   0.584
 1289SOL     OW 5417   0.569   3.137   1.165
 1289SOL    HW1 5418   0.476   3.130   1.128
 1289SOL    HW2 5419   0.580   3.226   1.209
 1290SOL     OW 5420   1.555   3.373   0.703
 1290SOL    HW1 5421   1.498   3.357   0.784
 1290SOL    HW2 5422   1.496   3.383   0.623
 1291SOL     OW 5423   1.135   2.565   0.717
 1291SOL    HW1 5424   1.192   2.643   0.692
 1291SOL    HW2 5425   1.075   2.591   0.793
 1292SOL     OW 5426   1.755   2.469   0.231
 1292SOL    HW1 5427   1.743   2.456   0.132
 1292SOL    HW2 5428   1.725   2.388   0.280
 1293SOL     OW 5429   0.768   3.006   1.023
 1293SOL    HW1 5430   0.690   3.023   1.083
 1293SOL    HW2 5431   0.802   3.093   0.987
 1294SOL     OW 5432   0.850   2.660   1.823
 1294SOL    HW1 5433   0.846   2.736   1.888
 1294SOL    HW2 5434   0.872   2.696   1.732
 1295SOL     OW 5435   0.685   2.874   0.665
 1295SOL    HW1 5436   0.754   2.858   0.735
 1295SOL    HW2 5437   0.612   2.931   0.703
 1296SOL     OW 5438   0.686   3.023   1.803
 1296SOL    HW1 5439   0.746   3.102   1.817
 1296SOL    HW2 5440   0.600   3.054   1.762
 1297SOL     OW 5441   0.335   3.297   1.061
 1297SOL    HW1 5442   0.257   3.266   1.008
 1297SOL    HW2 5443   0.393   3.355   1.004
 1298SOL     OW 5444   1.460   3.367   1.339
 1298SOL    HW1 5445   1.484   3.461   1.365
 1298SOL    HW2 5446   1.444   3.313   1.421
 1299SOL     OW 5447   0.438   2.254   1.499
 1299SOL    HW1 5448   0.520   2.198   1.508
 1299SOL    HW2 5449   0.357   2.196   1.503
 1300SOL     OW 5450   1.603   2.309   0.737
 1300SOL    HW1 5451   1.529   2.355   0.687
 1300SOL    HW2 5452   1.654   2.377   0.790
 1301SOL     OW 5453   0.231   3.575   0.483
 1301SOL    HW1 5454   0.265   3.652   0.537
 1301SOL    HW2 5455   0.275   3.575   0.393
 1302SOL     OW 5456   1.127   3.203   1.690
 1302SOL    HW1 5457   1.174   3.203   1.778
 1302SOL    HW2 5458   1.079   3.116   1.679
 1303SOL     OW 5459   0.230   3.296   0.538
 1303SOL    HW1 5460   0.204   3.392   0.538
 1303SOL    HW2 5461   0.159   3.242   0.583
 1304SOL     OW 5462   0.240   2.953   0.886
 1304SOL    HW1 5463   0.254   2.869   0.938
 1304SOL    HW2 5464   0.185   3.017   0.941
 1305SOL     OW 5465   0.620   3.648   1.439
 1305SOL    HW1 5466   0.528   3.631   1.474
 1305SOL    HW2 5467   0.648   3.740   1.465
 1306SOL     OW 5468   0.606   2.826   0.123
 1306SOL    HW1 5469   0.613   2.910   0.069
 1306SOL    HW2 5470   0.652   2.839   0.211
 1307SOL     OW 5471   1.594   1.976   1.480
 1307SOL    HW1 5472   1.576   2.043   1.408
 1307SOL    HW2 5473   1.591   2.022   1.569
 1308SOL     OW 5474   0.122   2.505   0.563
 1308SOL    HW1 5475   0.077   2.417   0.580
 1308SOL    HW2 5476   0.121   2.559   0.647
 1309SOL     OW 5477   1.842   3.629   0.359
 1309SOL    HW1 5478   1.896   3.600   0.439
 1309SOL    HW2 5479   1.872   3.719   0.330
 1310SOL     OW 5480   0.027   3.458   0.117
 1310SOL    HW1 5481   0.008   3.362   0.138
 1310SOL    HW2 5482  -0.006   3.516   0.192
 1311SOL     OW 5483   1.689   2.784   0.612
 1311SOL    HW1 5484   1.784   2.755   0.620
 1311SOL    HW2 5485   1.681   2.849   0.537
 1312SOL     OW 5486   1.641   2.970   0.432
 1312SOL    HW1 5487   1.727   2.972   0.380
 1312SOL    HW2 5488   1.655   3.017   0.520
 1313SOL     OW 5489   0.113   2.599   1.597
 1313SOL    HW1 5490   0.201   2.586   1.642
 1313SOL    HW2 5491   0.100   2.696   1.575
 1314SOL     OW 5492   0.613   3.227   0.726
 1314SOL    HW1 5493   0.564   3.140   0.735
 1314SOL    HW2 5494   0.590   3.270   0.639
 1315SOL     OW 5495   1.293   3.090   1.423
 1315SOL    HW1 5496   1.330   3.017   1.365
 1315SOL    HW2 5497   1.345   3.095   1.508
 1316SOL     OW 5498   0.809   1.866   0.502
 1316SOL    HW1 5499   0.849   1.957   0.493
 1316SOL    HW2 5500   0.709   1.874   0.508
 1317SOL     OW 5501   0.197   2.838   1.264
 1317SOL    HW1 5502   0.286   2.793   1.250
 1317SOL    HW2 5503   0.124   2.773   1.245
 1318SOL     OW 5504   1.525   2.861   0.190
 1318SOL    HW1 5505   1.462   2.785   0.203
 1318SOL    HW2 5506   1.573   2.879   0.276
 1319SOL     OW 5507   1.187   3.654   1.616
 1319SOL    HW1 5508   1.211   3.714   1.540
 1319SOL    HW2 5509   1.194   3.559   1.586
 1320SOL     OW 5510   0.317   2.113   1.801
 1320SOL    HW1 5511   0.388   2.184   1.807
 1320SOL    HW2 5512   0.229   2.152   1.829
 1321SOL     OW 5513   1.466   3.279   0.953
 1321SOL    HW1 5514   1.407   3.285   1.033
 1321SOL    HW2 5515   1.451   3.191   0.907
 1322SOL     OW 5516   1.667   3.576   0.572
 1322SOL    HW1 5517   1.626   3.553   0.484
 1322SOL    HW2 5518   1.649   3.502   0.637
 1323SOL     OW 5519   0.598   2.591   0.270
 1323SOL    HW1 5520   0.622   2.660   0.202
 1323SOL    HW2 5521   0.520   2.624   0.324
 1324SOL     OW 5522   1.281   2.207   0.944
 1324SOL    HW1 5523   1.195   2.157   0.931
 1324SOL    HW2 5524   1.343   2.153   1.000
 1325SOL     OW 5525   1.576   3.524   0.307
 1325SOL    HW1 5526   1.665   3.570   0.310
 1325SOL    HW2 5527   1.555   3.500   0.212
 1326SOL     OW 5528   0.807   2.467   1.465
 1326SOL    HW1 5529   0.760   2.464   1.554
 1326SOL    HW2 5530   0.756   2.412   1.399
 1327SOL     OW 5531   1.394   2.331   1.674
 1327SOL    HW1 5532   1.374   2.374   1.762
 1327SOL    HW2 5533   1.472   2.269   1.683
 1328SOL     OW 5534   0.973   2.752   1.572
 1328SOL    HW1 5535   1.019   2.668   1.543
 1328SOL    HW2 5536   0.917   2.786   1.497
 1329SOL     OW 5537   0.991   2.272   1.242
 1329SOL    HW1 5538   0.914   2.306   1.296
 1329SOL    HW2 5539   0.957   2.221   1.163
 1330SOL     OW 5540   1.041   2.563   0.429
 1330SOL    HW1 5541   1.067   2.559   0.525
 1330SOL    HW2 5542   0.956   2.512   0.415
 1331SOL     OW 5543   0.076   2.673   0.789
 1331SOL    HW1 5544   0.175   2.661   0.798
 1331SOL    HW2 5545   0.052   2.768   0.810
 1332SOL     OW 5546   0.130   3.683   1.571
 1332SOL    HW1 5547   0.120   3.668   1.670
 1332SOL    HW2 5548   0.044   3.719   1.535
 1333SOL     OW 5549   0.865   2.210   0.195
 1333SOL    HW1 5550   0.924   2.273   0.146
 1333SOL    HW2 5551   0.884   2.116   0.166
 1334SOL     OW 5552   1.719   2.447   1.831
 1334SOL    HW1 5553   1.693   2.536   1.795
 1334SOL    HW2 5554   1.717   2.379   1.758
 1335SOL     OW 5555   1.362   3.006   0.545
 1335SOL    HW1 5556   1.445   2.977   0.497
 1335SOL    HW2 5557   1.313   3.073   0.489
 1336SOL     OW 5558   0.550   2.058   0.885
 1336SOL    HW1 5559   0.545   2.053   0.985
 1336SOL    HW2 5560   0.552   2.154   0.856
 1337SOL     OW 5561   1.008   3.318   0.477
 1337SOL    HW1 5562   0.962   3.390   0.425
 1337SOL    HW2 5563   1.004   3.338   0.575
 1338SOL     OW 5564   0.351   3.663   0.853
 1338SOL    HW1 5565   0.401   3.577   0.859
 1338SOL    HW2 5566   0.416   3.740   0.850
 1339SOL     OW 5567   1.795   2.928   0.873
 1339SOL    HW1 5568   1.733   2.913   0.797
 1339SOL    HW2 5569   1.743   2.939   0.958
 1340SOL     OW 5570   1.227   3.412   1.506
 1340SOL    HW1 5571   1.233   3.335   1.570
 1340SOL    HW2 5572   1.175   3.386   1.426
 1341SOL     OW 5573   0.321   2.805   0.242
 1341SOL    HW1 5574   0.403   2.844   0.200
 1341SOL    HW2 5575   0.294   2.723   0.193
 1342SOL     OW 5576   1.458   2.597   0.728
 1342SOL    HW1 5577   1.453   2.532   0.803
 1342SOL    HW2 5578   1.538   2.656   0.741
 1343SOL     OW 5579   0.461   3.128   1.727
 1343SOL    HW1 5580   0.411   3.129   1.641
 1343SOL    HW2 5581   0.398   3.110   1.803
 1344SOL     OW 5582   1.111   3.638   0.237
 1344SOL    HW1 5583   1.051   3.576   0.287
 1344SOL    HW2 5584   1.142   3.594   0.152
 1345SOL     OW 5585   0.202   2.147   1.498
 1345SOL    HW1 5586   0.122   2.207   1.485
 1345SOL    HW2 5587   0.192   2.098   1.584
 1346SOL     OW 5588   1.632   3.239   0.081
 1346SOL    HW1 5589   1.600   3.333   0.071
 1346SOL    HW2 5590   1.556   3.176   0.069
 1347SOL     OW 5591   0.464   3.605   0.323
 1347SOL    HW1 5592   0.497   3.644   0.409
 1347SOL    HW2 5593   0.540   3.598   0.258
 1348SOL     OW 5594   1.400   1.969   0.426
 1348SOL    HW1 5595   1.376   1.932   0.336
 1348SOL    HW2 5596   1.499   1.985   0.430
 1349SOL     OW 5597   0.249   3.647   1.241
 1349SOL    HW1 5598   0.306   3.582   1.291
 1349SOL    HW2 5599   0.233   3.614   1.148
 1350SOL     OW 5600   0.940   3.560   0.904
 1350SOL    HW1 5601   1.020   3.503   0.925
 1350SOL    HW2 5602   0.891   3.520   0.827
 1351SOL     OW 5603   0.382   2.562   0.480
 1351SOL    HW1 5604   0.427   2.472   0.477
 1351SOL    HW2 5605   0.288   2.551   0.513
 1352SOL     OW 5606   1.547   2.084   1.729
 1352SOL    HW1 5607   1.542   2.121   1.821
 1352SOL    HW2 5608   1.475   2.015   1.717
 1353SOL     OW 5609   0.614   1.984   0.117
 1353SOL    HW1 5610   0.712   1.962   0.124
 1353SOL    HW2 5611   0.583   1.967   0.024
 1354SOL     OW 5612   0.781   2.126   1.749
 1354SOL    HW1 5613   0.848   2.065   1.792
 1354SOL    HW2 5614   0.708   2.145   1.814
 1355SOL     OW 5615   0.888   3.376   1.195
 1355SOL    HW1 5616   0.865   3.351   1.101
 1355SOL    HW2 5617   0.949   3.307   1.234
 1356SOL     OW 5618   1.351   2.452   1.433
 1356SOL    HW1 5619   1.379   2.409   1.518
 1356SOL    HW2 5620   1.376   2.548   1.434
 1357SOL     OW 5621   0.803   3.264   0.924
 1357SOL    HW1 5622   0.893   3.278   0.882
 1357SOL    HW2 5623   0.732   3.266   0.853
 1358SOL     OW 5624   0.922   2.365   0.899
 1358SOL    HW1 5625   0.897   2.356   0.803
 1358SOL    HW2 5626   0.970   2.283   0.930
 1359SOL     OW 5627   0.539   1.926   0.512
 1359SOL    HW1 5628   0.458   1.927   0.570
 1359SOL    HW2 5629   0.542   2.009   0.457
 1360SOL     OW 5630   1.434   3.050   0.041
 1360SOL    HW1 5631   1.466   2.974   0.098
 1360SOL    HW2 5632   1.342   3.077   0.071
 1361SOL     OW 5633   0.935   2.098   0.480
 1361SOL    HW1 5634   0.887   2.139   0.402
 1361SOL    HW2 5635   1.034   2.096   0.461
 1362SOL     OW 5636   1.076   2.545   1.464
 1362SOL    HW1 5637   0.996   2.484   1.467
 1362SOL    HW2 5638   1.157   2.492   1.440
 1363SOL     OW 5639   1.227   3.432   0.793
 1363SOL    HW1 5640   1.248   3.506   0.728
 1363SOL    HW2 5641   1.295   3.432   0.866
 1364SOL     OW 5642   0.459   3.014   0.741
 1364SOL    HW1 5643   0.388   2.987   0.806
 1364SOL    HW2 5644   0.433   2.986   0.648
 1365SOL     OW 5645   1.271   3.659   0.591
 1365SOL    HW1 5646   1.315   3.723   0.527
 1365SOL    HW2 5647   1.221   3.711   0.661
 1366SOL     OW 5648   1.032   2.411   0.016
 1366SOL    HW1 5649   0.991   2.493  -0.023
 1366SOL    HW2 5650   1.096   2.437   0.089
 1367SOL     OW 5651   0.078   2.418   1.386
 1367SOL    HW1 5652   0.170   2.417   1.345
 1367SOL    HW2 5653   0.072   2.492   1.453
 1368SOL     OW 5654   0.561   2.084   1.147
 1368SOL    HW1 5655   0.599   2.000   1.184
 1368SOL    HW2 5656   0.473   2.103   1.191
 1369SOL     OW 5657   0.866   2.316   0.642
 1369SOL    HW1 5658   0.834   2.388   0.580
 1369SOL    HW2 5659   0.890   2.235   0.589
 1370SOL     OW 5660   1.017   1.901   0.753
 1370SOL    HW1 5661   0.945   1.906   0.684
 1370SOL    HW2 5662   0.993   1.832   0.822
 1371SOL     OW 5663   1.429   3.035   0.867
 1371SOL    HW1 5664   1.374   2.951   0.860
 1371SOL    HW2 5665   1.455   3.064   0.775
 1372SOL     OW 5666   1.466   2.452   0.992
 1372SOL    HW1 5667   1.436   2.357   0.999
 1372SOL    HW2 5668   1.539   2.468   1.058
 1373SOL     OW 5669   1.857   2.695   0.377
 1373SOL    HW1 5670   1.899   2.631   0.441
 1373SOL    HW2 5671   1.819   2.644   0.299
 1374SOL     OW 5672   0.488   3.247   0.174
 1374SOL    HW1 5673   0.401   3.232   0.221
 1374SOL    HW2 5674   0.471   3.273   0.079
 1375SOL     OW 5675   1.664   3.142   0.657
 1375SOL    HW1 5676   1.763   3.150   0.671
 1375SOL    HW2 5677   1.619   3.226   0.688
 1376SOL     OW 5678   1.390   2.437   0.078
 1376SOL    HW1 5679   1.336   2.416   0.159
 1376SOL    HW2 5680   1.481   2.396   0.087
 1377SOL     OW 5681   0.527   2.118   0.328
 1377SOL    HW1 5682   0.554   2.059   0.253
 1377SOL    HW2 5683   0.527   2.213   0.297
 1378SOL     OW 5684   1.754   3.085   1.588
 1378SOL    HW1 5685   1.845   3.046   1.575
 1378SOL    HW2 5686   1.762   3.181   1.612
 1379SOL     OW 5687   1.064   3.209   1.340
 1379SOL    HW1 5688   0.984   3.186   1.395
 1379SOL    HW2 5689   1.147   3.183   1.389
 1380SOL     OW 5690   1.592   3.491   1.625
 1380SOL    HW1 5691   1.619   3.525   1.535
 1380SOL    HW2 5692   1.671   3.453   1.671
 1381SOL     OW 5693   1.111   3.057   1.100
 1381SOL    HW1 5694   1.071   3.101   1.181
 1381SOL    HW2 5695   1.070   3.094   1.017
 1382SOL     OW 5696   1.638   2.961   1.079
 1382SOL    HW1 5697   1.643   3.042   1.138
 1382SOL    HW2 5698   1.552   2.963   1.028
 1383SOL     OW 5699   0.915   1.951   1.402
 1383SOL    HW1 5700   0.940   1.931   1.307
 1383SOL    HW2 5701   0.987   2.007   1.444
 1384SOL     OW 5702   0.980   2.978   1.719
 1384SOL    HW1 5703   0.881   2.984   1.729
 1384SOL    HW2 5704   1.003   2.898   1.663
 1385SOL     OW 5705   0.705   2.912   0.368
 1385SOL    HW1 5706   0.691   2.919   0.467
 1385SOL    HW2 5707   0.789   2.861   0.350
 1386SOL     OW 5708   0.410   2.675   1.251
 1386SOL    HW1 5709   0.496   2.687   1.301
 1386SOL    HW2 5710   0.368   2.588   1.278
 1387SOL     OW 5711   1.274   2.248   1.262
 1387SOL    HW1 5712   1.295   2.322   1.326
 1387SOL    HW2 5713   1.185   2.265   1.219
 1388SOL     OW 5714   0.064   3.426   1.331
 1388SOL    HW1 5715   0.018   3.508   1.297
 1388SOL    HW2 5716   0.162   3.445   1.340
 1389SOL     OW 5717   0.367   2.962   0.501
 1389SOL    HW1 5718   0.360   3.045   0.445
 1389SOL    HW2 5719   0.371   2.882   0.441
 1390SOL     OW 5720   0.566   2.399   0.865
 1390SOL    HW1 5721   0.578   2.465   0.791
 1390SOL    HW2 5722   0.612   2.433   0.948
 1391SOL     OW 5723   1.252   3.210   0.388
 1391SOL    HW1 5724   1.302   3.287   0.428
 1391SOL    HW2 5725   1.157   3.212   0.420
 1392SOL     OW 5726   1.272   3.307   1.142
 1392SOL    HW1 5727   1.319   3.320   1.229
 1392SOL    HW2 5728   1.206   3.233   1.151
 1393SOL     OW 5729   1.582   2.501   0.472
 1393SOL    HW1 5730   1.551   2.562   0.545
 1393SOL    HW2 5731   1.632   2.553   0.403
 1394SOL     OW 5732   0.354   3.372   1.329
 1394SOL    HW1 5733   0.333   3.328   1.242
 1394SOL    HW2 5734   0.451   3.398   1.332
 1395SOL     OW 5735   0.402   2.613   1.598
 1395SOL    HW1 5736   0.470   2.668   1.551
 1395SOL    HW2 5737   0.442   2.525   1.625
 1396SOL     OW 5738   1.587   2.641   1.670
 1396SOL    HW1 5739   1.495   2.679   1.665
 1396SOL    HW2 5740   1.647   2.688   1.605
 1397SOL     OW 5741   1.013   1.967   1.770
 1397SOL    HW1 5742   1.019   2.052   1.718
 1397SOL    HW2 5743   1.045   1.891   1.713
 1398SOL     OW 5744   0.504   1.912   1.740
 1398SOL    HW1 5745   0.462   1.855   1.670
 1398SOL    HW2 5746   0.438   1.981   1.772
 1399SOL     OW 5747   0.573   2.732   1.029
 1399SOL    HW1 5748   0.617   2.821   1.020
 1399SOL    HW2 5749   0.510   2.732   1.106
 1400SOL     OW 5750   1.360   2.724   1.045
 1400SOL    HW1 5751   1.285   2.724   0.979
 1400SOL    HW2 5752   1.397   2.632   1.054
 1401SOL     OW 5753   1.209   2.387   0.275
 1401SOL    HW1 5754   1.222   2.303   0.329
 1401SOL    HW2 5755   1.180   2.461   0.335
 1402SOL     OW 5756   0.307   2.075   1.231
 1402SOL    HW1 5757   0.284   2.112   1.321
 1402SOL    HW2 5758   0.277   1.980   1.225
 1403SOL     OW 5759   0.037   3.172   1.282
 1403SOL    HW1 5760   0.090   3.123   1.350
 1403SOL    HW2 5761   0.059   3.270   1.287
 1404SOL     OW 5762   0.732   2.496   1.064
 1404SOL    HW1 5763   0.791   2.470   0.988
 1404SOL    HW2 5764   0.704   2.592   1.053
 1405SOL     OW 5765   1.728   2.797   1.854
 1405SOL    HW1 5766   1.682   2.790   1.765
 1405SOL    HW2 5767   1.666   2.841   1.920
 1406SOL     OW 5768   0.307   1.925   0.618
 1406SOL    HW1 5769   0.296   2.019   0.651
 1406SOL    HW2 5770   0.302   1.862   0.695
 1407SOL     OW 5771   1.622   2.229   0.374
 1407SOL    HW1 5772   1.624   2.153   0.438
 1407SOL    HW2 5773   1.574   2.306   0.414
 1408SOL     OW 5774   1.023   2.628   0.966
 1408SOL    HW1 5775   1.038   2.649   1.062
 1408SOL    HW2 5776   0.993   2.533   0.957
 1409SOL     OW 5777   0.980   3.435   1.700
 1409SOL    HW1 5778   0.960   3.479   1.612
 1409SOL    HW2 5779   1.019   3.344   1.684
 1410SOL     OW 5780   1.859   3.380   1.605
 1410SOL    HW1 5781   1.873   3.407   1.510
 1410SOL    HW2 5782   1.942   3.402   1.658
 1411SOL     OW 5783   0.350   2.760   1.804
 1411SOL    HW1 5784   0.426   2.804   1.852
 1411SOL    HW2 5785   0.385   2.713   1.722
 1412SOL     OW 5786   1.540   2.136   0.125
 1412SOL    HW1 5787   1.479   2.061   0.148
 1412SOL    HW2 5788   1.562   2.188   0.208
 1413SOL     OW 5789   1.303   2.700   0.042
 1413SOL    HW1 5790   1.337   2.607   0.057
 1413SOL    HW2 5791   1.321   2.727  -0.053
 1414SOL     OW 5792   1.068   3.195   0.849
 1414SOL    HW1 5793   1.075   3.111   0.794
 1414SOL    HW2 5794   1.130   3.264   0.813
 1415SOL     OW 5795   0.319   2.672   0.949
 1415SOL    HW1 5796   0.412   2.708   0.954
 1415SOL    HW2 5797   0.313   2.587   1.001
 1416SOL     OW 5798   0.339   2.371   1.006
 1416SOL    HW1 5799   0.287   2.288   0.989
 1416SOL    HW2 5800   0.416   2.376   0.942
 1417SOL     OW 5801   1.138   2.242   1.678
 1417SOL    HW1 5802   1.093   2.305   1.742
 1417SOL    HW2 5803   1.231   2.273   1.661
 1418SOL     OW 5804   1.160   2.069   1.477
 1418SOL    HW1 5805   1.160   2.133   1.554
 1418SOL    HW2 5806   1.188   2.117   1.394
 1419SOL     OW 5807   0.008   3.188   0.200
 1419SOL    HW1 5808  -0.085   3.209   0.169
 1419SOL    HW2 5809   0.018   3.089   0.213
 1420SOL     OW 5810   0.088   3.663   0.927
 1420SOL    HW1 5811   0.046   3.577   0.900
 1420SOL    HW2 5812   0.182   3.666   0.893
 1421SOL     OW 5813   0.504   3.430   0.910
 1421SOL    HW1 5814   0.570   3.504   0.919
 1421SOL    HW2 5815   0.548   3.351   0.868
 1422SOL     OW 5816   1.002   2.658   1.238
 1422SOL    HW1 5817   1.043   2.626   1.324
 1422SOL    HW2 5818   0.906   2.631   1.235
 1423SOL     OW 5819   0.040   2.406   1.114
 1423SOL    HW1 5820   0.125   2.373   1.073
 1423SOL    HW2 5821   0.053   2.421   1.212
 1424SOL     OW 5822   0.189   2.382   1.722
 1424SOL    HW1 5823   0.248   2.342   1.652
 1424SOL    HW2 5824   0.131   2.453   1.681
 1425SOL     OW 5825   1.369   2.812   1.660
 1425SOL    HW1 5826   1.408   2.901   1.680
 1425SOL    HW2 5827   1.379   2.792   1.563
 1426SOL     OW 5828   0.815   2.434   0.325
 1426SOL    HW1 5829   0.822   2.345   0.279
 1426SOL    HW2 5830   0.721   2.468   0.317
 1427SOL     OW 5831   1.657   2.466   1.206
 1427SOL    HW1 5832   1.619   2.397   1.268
 1427SOL    HW2 5833   1.739   2.430   1.162
 1428SOL     OW 5834   0.252   3.426   1.744
 1428SOL    HW1 5835   0.222   3.483   1.820
 1428SOL    HW2 5836   0.245   3.329   1.770
 1429SOL     OW 5837   0.671   2.326   1.269
 1429SOL    HW1 5838   0.637   2.237   1.239
 1429SOL    HW2 5839   0.697   2.380   1.189
 1430SOL     OW 5840   0.930   3.540   1.465
 1430SOL    HW1 5841   0.906   3.522   1.370
 1430SOL    HW2 5842   0.960   3.634   1.475
 1431SOL     OW 5843   0.473   2.362   0.191
 1431SOL    HW1 5844   0.534   2.442   0.195
 1431SOL    HW2 5845   0.378   2.393   0.198
 1432SOL     OW 5846   0.159   2.999   1.466
 1432SOL    HW1 5847   0.181   2.938   1.542
 1432SOL    HW2 5848   0.169   2.950   1.380
 1433SOL     OW 5849   1.347   2.921   1.234
 1433SOL    HW1 5850   1.371   2.858   1.160
 1433SOL    HW2 5851   1.257   2.961   1.216
 1434SOL     OW 5852   1.302   2.717   0.309
 1434SOL    HW1 5853   1.216   2.686   0.351
 1434SOL    HW2 5854   1.298   2.703   0.210
 1435SOL     OW 5855   1.759   3.609   1.154
 1435SOL    HW1 5856   1.820   3.639   1.081
 1435SOL    HW2 5857   1.721   3.520   1.132
 1436SOL     OW 5858   1.252   3.593   1.128
 1436SOL    HW1 5859   1.336   3.598   1.074
 1436SOL    HW2 5860   1.229   3.497   1.146
 1437SOL     OW 5861   0.083   3.120   1.022
 1437SOL    HW1 5862   0.078   3.119   1.122
 1437SOL    HW2 5863   0.000   3.079   0.984
 1438SOL     OW 5864   0.688   3.524   1.716
 1438SOL    HW1 5865   0.632   3.605   1.725
 1438SOL    HW2 5866   0.740   3.528   1.630
 1439SOL     OW 5867   0.903   1.948   0.133
 1439SOL    HW1 5868   0.954   1.949   0.047
 1439SOL    HW2 5869   0.959   1.906   0.204
 1440SOL     OW 5870   1.726   1.997   0.523
 1440SOL    HW1 5871   1.799   1.980   0.456
 1440SOL    HW2 5872   1.695   1.910   0.561
 1441SOL     OW 5873   1.388   3.435   0.477
 1441SOL    HW1 5874   1.455   3.447   0.403
 1441SOL    HW2 5875   1.348   3.524   0.500
 1442SOL     OW 5876   0.130   3.656   1.851
 1442SOL    HW1 5877   0.089   3.582   1.904
 1442SOL    HW2 5878   0.194   3.707   1.909
 1443SOL     OW 5879   1.280   2.789   0.672
 1443SOL    HW1 5880   1.340   2.708   0.674
 1443SOL    HW2 5881   1.320   2.858   0.612
 1444SOL     OW 5882   0.830   3.135   1.422
 1444SOL    HW1 5883   0.825   3.168   1.517
 1444SOL    HW2 5884   0.744   3.154   1.376
 1445SOL     OW 5885   0.672   3.478   0.154
 1445SOL    HW1 5886   0.681   3.488   0.055
 1445SOL    HW2 5887   0.632   3.389   0.175
 1446SOL     OW 5888   1.650   3.582   1.394
 1446SOL    HW1 5889   1.703   3.592   1.310
 1446SOL    HW2 5890   1.623   3.672   1.428
 1447SOL     OW 5891   1.841   2.037   0.963
 1447SOL    HW1 5892   1.880   1.952   0.927
 1447SOL    HW2 5893   1.743   2.039   0.944
 1448SOL     OW 5894   0.263   2.188   0.720
 1448SOL    HW1 5895   0.184   2.239   0.686
 1448SOL    HW2 5896   0.254   2.173   0.818
 1449SOL     OW 5897   1.194   3.474   0.031
 1449SOL    HW1 5898   1.200   3.381   0.068
 1449SOL    HW2 5899   1.135   3.474  -0.049
 1450SOL     OW 5900   0.822   2.864   1.372
 1450SOL    HW1 5901   0.862   2.863   1.280
 1450SOL    HW2 5902   0.832   2.956   1.412
 1451SOL     OW 5903   0.916   2.772   0.291
 1451SOL    HW1 5904   0.979   2.810   0.223
 1451SOL    HW2 5905   0.956   2.689   0.330
 1452SOL     OW 5906   1.504   3.469   0.044
 1452SOL    HW1 5907   1.412   3.506   0.051
 1452SOL    HW2 5908   1.542   3.489  -0.046
 1453SOL     OW 5909   0.372   3.150   1.490
 1453SOL    HW1 5910   0.359   3.243   1.456
 1453SOL    HW2 5911   0.288   3.098   1.477
 1454SOL     OW 5912   1.614   3.154   1.289
 1454SOL    HW1 5913   1.674   3.157   1.369
 1454SOL    HW2 5914   1.539   3.218   1.302
 1455SOL     OW 5915   1.039   2.960   0.696
 1455SOL    HW1 5916   0.969   2.913   0.750
 1455SOL    HW2 5917   1.098   2.892   0.653
 1456SOL     OW 5918   1.014   2.098   0.971
 1456SOL    HW1 5919   1.006   2.062   0.878
 1456SOL    HW2 5920   1.012   2.022   1.036
 1457SOL     OW 5921   0.590   3.349   0.491
 1457SOL    HW1 5922   0.632   3.291   0.421
 1457SOL    HW2 5923   0.546   3.428   0.447
 1458SOL     OW 5924   1.709   2.247   1.381
 1458SOL    HW1 5925   1.782   2.316   1.385
 1458SOL    HW2 5926   1.737   2.172   1.322
 1459SOL     OW 5927   0.255   3.210   0.290
 1459SOL    HW1 5928   0.159   3.211   0.263
 1459SOL    HW2 5929   0.267   3.263   0.374
 1460SOL     OW 5930   0.105   2.875   1.726
 1460SOL    HW1 5931   0.028   2.842   1.780
 1460SOL    HW2 5932   0.190   2.845   1.768
 1461SOL     OW 5933   0.672   2.065   1.489
 1461SOL    HW1 5934   0.762   2.049   1.449
 1461SOL    HW2 5935   0.680   2.070   1.588
 1462SOL     OW 5936   0.075   2.207   0.033
 1462SOL    HW1 5937  -0.017   2.179   0.004
 1462SOL    HW2 5938   0.106   2.284  -0.023
 1463SOL     OW 5939   1.440   2.718   1.398
 1463SOL    HW1 5940   1.383   2.770   1.335
 1463SOL    HW2 5941   1.536   2.730   1.374
 1464SOL     OW 5942   0.072   2.028   0.318
 1464SOL    HW1 5943   0.055   2.111   0.264
 1464SOL    HW2 5944   0.162   1.991   0.296
 1465SOL     OW 5945   1.183   3.197   0.119
 1465SOL    HW1 5946   1.084   3.186   0.121
 1465SOL    HW2 5947   1.217   3.212   0.212
 1466SOL     OW 5948   0.613   2.704   1.431
 1466SOL    HW1 5949   0.669   2.785   1.414
 1466SOL    HW2 5950   0.672   2.624   1.434
 1467SOL     OW 5951   1.493   3.629   0.959
 1467SOL    HW1 5952   1.526   3.693   0.890
 1467SOL    HW2 5953   1.559   3.623   1.034
 1468SOL     OW 5954   0.716   2.427   1.708
 1468SOL    HW1 5955   0.735   2.492   1.782
 1468SOL    HW2 5956   0.776   2.347   1.717
 1469SOL     OW 5957   1.450   3.082   1.633
 1469SOL    HW1 5958   1.441   3.072   1.732
 1469SOL    HW2 5959   1.546   3.075   1.607
 1470SOL     OW 5960   0.390   3.603   1.560
 1470SOL    HW1 5961   0.299   3.644   1.558
 1470SOL    HW2 5962   0.383   3.509   1.592
 1471SOL     OW 5963   1.674   2.745   1.254
 1471SOL    HW1 5964   1.647   2.656   1.217
 1471SOL    HW2 5965   1.675   2.813   1.181
 1472SOL     OW 5966   1.225   2.187   0.449
 1472SOL    HW1 5967   1.290   2.113   0.438
 1472SOL    HW2 5968   1.245   2.237   0.533
 1473SOL     OW 5969   0.594   2.607   0.652
 1473SOL    HW1 5970   0.644   2.692   0.633
 1473SOL    HW2 5971   0.506   2.609   0.604
 1474SOL     OW 5972   1.777   2.204   1.642
 1474SOL    HW1 5973   1.760   2.235   1.548
 1474SOL    HW2 5974   1.693   2.167   1.680
 1475SOL     OW 5975   1.730   2.796   1.517
 1475SOL    HW1 5976   1.768   2.887   1.532
 1475SOL    HW2 5977   1.722   2.779   1.418
 1476SOL     OW 5978   0.859   3.236   0.016
 1476SOL    HW1 5979   0.813   3.251   0.104
 1476SOL    HW2 5980   0.903   3.321  -0.014
 1477SOL     OW 5981   0.661   3.652   0.953
 1477SOL    HW1 5982   0.615   3.740   0.940
 1477SOL    HW2 5983   0.760   3.664   0.946
 1478SOL     OW 5984   0.859   2.818   0.861
 1478SOL    HW1 5985   0.913   2.749   0.909
 1478SOL    HW2 5986   0.827   2.887   0.927
 1479SOL     OW 5987   1.083   2.846   0.087
 1479SOL    HW1 5988   1.060   2.899   0.005
 1479SOL    HW2 5989   1.164   2.790   0.068
 1480SOL     OW 5990   1.861   3.431   0.851
 1480SOL    HW1 5991   1.790   3.419   0.781
 1480SOL    HW2 5992   1.862   3.352   0.911
 1481SOL     OW 5993   0.221   3.176   1.844
 1481SOL    HW1 5994   0.156   3.103   1.823
 1481SOL    HW2 5995   0.225   3.190   1.942
 1482SOL     OW 5996   0.079   3.102   0.653
 1482SOL    HW1 5997   0.078   3.055   0.741
 1482SOL    HW2 5998   0.161   3.074   0.602
 1483SOL     OW 5999   0.672   3.253   1.624
 1483SOL    HW1 6000   0.594   3.203   1.662
 1483SOL    HW2 6001   0.669   3.348   1.655
 1484SOL     OW 6002   1.824   2.054   1.227
 1484SOL    HW1 6003   1.820   1.964   1.271
 1484SOL    HW2 6004   1.827   2.043   1.128
 1485SOL     OW 6005   0.428   2.286   0.520
 1485SOL    HW1 6006   0.458   2.214   0.458
 1485SOL    HW2 6007   0.389   2.246   0.603
 1486SOL     OW 6008   1.705   3.349   1.104
 1486SOL    HW1 6009   1.612   3.324   1.077
 1486SOL    HW2 6010   1.731   3.299   1.186
 1487SOL     OW 6011   0.317   2.409   1.280
 1487SOL    HW1 6012   0.355   2.350   1.352
 1487SOL    HW2 6013   0.357   2.383   1.192
 1488SOL     OW 6014   0.812   3.448   0.687
 1488SOL    HW1 6015   0.844   3.458   0.593
 1488SOL    HW2 6016   0.733   3.386   0.689
 1489SOL     OW 6017   1.424   2.076   1.112
 1489SOL    HW1 6018   1.476   2.011   1.167
 1489SOL    HW2 6019   1.375   2.139   1.173
 1490SOL     OW 6020   0.770   3.192   0.301
 1490SOL    HW1 6021   0.724   3.105   0.318
 1490SOL    HW2 6022   0.861   3.189   0.342
 1491SOL     OW 6023   0.618   3.429   1.284
 1491SOL    HW1 6024   0.613   3.511   1.341
 1491SOL    HW2 6025   0.707   3.426   1.239
 1492SOL     OW 6026   1.352   1.914   0.168
 1492SOL    HW1 6027   1.387   1.873   0.084
 1492SOL    HW2 6028   1.262   1.876   0.188
 1493SOL     OW 6029   1.300   2.315   0.691
 1493SOL    HW1 6030   1.241   2.395   0.695
 1493SOL    HW2 6031   1.315   2.280   0.784
 1494SOL     OW 6032   1.593   2.083   0.882
 1494SOL    HW1 6033   1.509   2.082   0.936
 1494SOL    HW2 6034   1.595   2.166   0.826
 1495SOL     OW 6035   0.039   2.939   0.300
 1495SOL    HW1 6036   0.138   2.928   0.291
 1495SOL    HW2 6037  -0.001   2.853   0.332
 1496SOL     OW 6038   0.875   3.508   0.337
 1496SOL    HW1 6039   0.798   3.473   0.283
 1496SOL    HW2 6040   0.843   3.579   0.399
 1497SOL     OW 6041   0.230   2.490   1.975
 1497SOL    HW1 6042   0.137   2.488   2.012
 1497SOL    HW2 6043   0.231   2.451   1.883
 1498SOL     OW 6044   0.225   2.137   2.858
 1498SOL    HW1 6045   0.260   2.120   2.950
 1498SOL    HW2 6046   0.137   2.092   2.846
 1499SOL     OW 6047   0.019   2.230   2.509
 1499SOL    HW1 6048  -0.063   2.273   2.548
 1499SOL    HW2 6049  -0.009   2.157   2.446
 1500SOL     OW 6050   0.569   3.137   3.027
 1500SOL    HW1 6051   0.476   3.130   2.990
 1500SOL    HW2 6052   0.580   3.226   3.071
 1501SOL     OW 6053   1.555   3.373   2.565
 1501SOL    HW1 6054   1.498   3.357   2.646
 1501SOL    HW2 6055   1.496   3.383   2.485
 1502SOL     OW 6056   1.135   2.565   2.579
 1502SOL    HW1 6057   1.192   2.643   2.554
 1502SOL    HW2 6058   1.075   2.591   2.655
 1503SOL     OW 6059   1.755   2.469   2.093
 1503SOL    HW1 6060   1.743   2.456   1.994
 1503SOL    HW2 6061   1.725   2.388   2.142
 1504SOL     OW 6062   0.768   3.006   2.885
 1504SOL    HW1 6063   0.690   3.023   2.945
 1504SOL    HW2 6064   0.802   3.093   2.849
 1505SOL     OW 6065   0.850   2.660   3.685
 1505SOL    HW1 6066   0.846   2.736   3.750
 1505SOL    HW2 6067   0.872   2.696   3.594
 1506SOL     OW 6068   0.685   2.874   2.527
 1506SOL    HW1 6069   0.754   2.858   2.597
 1506SOL    HW2 6070   0.612   2.931   2.565
 1507SOL     OW 6071   0.686   3.023   3.665
 1507SOL    HW1 6072   0.746   3.102   3.679
 1507SOL    HW2 6073   0.600   3.054   3.624
 1508SOL     OW 6074   0.335   3.297   2.923
 1508SOL    HW1 6075   0.257   3.266   2.870
 1508SOL    HW2 6076   0.393   3.355   2.866
 1509SOL     OW 6077   1.460   3.367   3.201
 1509SOL    HW1 6078   1.484   3.461   3.227
 1509SOL    HW2 6079   1.444   3.313   3.283
 1510SOL     OW 6080   0.438   2.254   3.361
 1510SOL    HW1 6081   0.520   2.198   3.370
 1510SOL    HW2 6082   0.357   2.196   3.365
 1511SOL     OW 6083   1.603   2.309   2.599
 1511SOL    HW1 6084   1.529   2.355   2.549
 1511SOL    HW2 6085   1.654   2.377   2.652
 1512SOL     OW 6086   0.231   3.575   2.345
 1512SOL    HW1 6087   0.265   3.652   2.399
 1512SOL    HW2 6088   0.275   3.575   2.255
 1513SOL     OW 6089   1.127   3.203   3.552
 1513SOL    HW1 6090   1.174   3.203   3.640
 1513SOL    HW2 6091   1.079   3.116   3.541
 1514SOL     OW 6092   0.230   3.296   2.400
 1514SOL    HW1 6093   0.204   3.392   2.400
 1514SOL    HW2 6094   0.159   3.242   2.445
 1515SOL     OW 6095   0.240   2.953   2.748
 1515SOL    HW1 6096   0.254   2.869   2.800
 1515SOL    HW2 6097   0.185   3.017   2.803
 1516SOL     OW 6098   0.620   3.648   3.301
 1516SOL    HW1 6099   0.528   3.631   3.336
 1516SOL    HW2 6100   0.648   3.740   3.327
 1517SOL     OW 6101   0.606   2.826   1.985
 1517SOL    HW1 6102   0.613   2.910   1.931
 1517SOL    HW2 6103   0.652   2.839   2.073
 1518SOL     OW 6104   1.594   1.976   3.342
 1518SOL    HW1 6105   1.576   2.043   3.270
 1518SOL    HW2 6106   1.591   2.022   3.431
 1519SOL     OW 6107   0.122   2.505   2.425
 1519SOL    HW1 6108   0.077   2.417   2.442
 1519SOL    HW2 6109   0.121   2.559   2.509
 1520SOL     OW 6110   1.842   3.629   2.221
 1520SOL    HW1 6111   1.896   3.600   2.301
 1520SOL    HW2 6112   1.872   3.719   2.192
 1521SOL     OW 6113   0.027   3.458   1.979
 1521SOL    HW1 6114   0.008   3.362   2.000
 1521SOL    HW2 6115  -0.006   3.516   2.054
 1522SOL     OW 6116   1.689   2.784   2.474
 1522SOL    HW1 6117   1.784   2.755   2.482
 1522SOL    HW2 6118   1.681   2.849   2.399
 1523SOL     OW 6119   1.641   2.970   2.294
 1523SOL    HW1 6120   1.727   2.972   2.242
 1523SOL    HW2 6121   1.655   3.017   2.382
 1524SOL     OW 6122   0.113   2.599   3.459
 1524SOL    HW1 6123   0.201   2.586   3.504
 1524SOL    HW2 6124   0.100   2.696   3.437
 1525SOL     OW 6125   0.613   3.227   2.588
 1525SOL    HW1 6126   0.564   3.140   2.597
 1525SOL    HW2 6127   0.590   3.270   2.501
 1526SOL     OW 6128   1.293   3.090   3.285
 1526SOL    HW1 6129   1.330   3.017   3.227
 1526SOL    HW2 6130   1.345   3.095   3.370
 1527SOL     OW 6131   0.809   1.866   2.364
 1527SOL    HW1 6132   0.849   1.957   2.355
 1527SOL    HW2 6133   0.709   1.874   2.370
 1528SOL     OW 6134   0.197   2.838   3.126
 1528SOL    HW1 6135   0.286   2.793   3.112
 1528SOL    HW2 6136   0.124   2.773   3.107
 1529SOL     OW 6137   1.525   2.861   2.052
 1529SOL    HW1 6138   1.462   2.785   2.065
 1529SOL    HW2 6139   1.573   2.879   2.138
 1530SOL     OW 6140   1.187   3.654   3.478
 1530SOL    HW1 6141   1.211   3.714   3.402
 1530SOL    HW2 6142   1.194   3.559   3.448
 1531SOL     OW 6143   0.317   2.113   3.663
 1531SOL    HW1 6144   0.388   2.184   3.669
 1531SOL    HW2 6145   0.229   2.152   3.691
 1532SOL     OW 6146   1.466   3.279   2.815
 1532SOL    HW1 6147   1.407   3.285   2.895
 1532SOL    HW2 6148   1.451   3.191   2.769
 1533SOL     OW 6149   1.667   3.576   2.434
 1533SOL    HW1 6150   1.626   3.553   2.346
 1533SOL    HW2 6151   1.649   3.502   2.499
 1534SOL     OW 6152   0.598   2.591   2.132
 1534SOL    HW1 6153   0.622   2.660   2.064
 1534SOL    HW2 6154   0.520   2.624   2.186
 1535SOL     OW 6155   1.281   2.207   2.806
 1535SOL    HW1 6156   1.195   2.157   2.793
 1535SOL    HW2 6157   1.343   2.153   2.862
 1536SOL     OW 6158   1.576   3.524   2.169
 1536SOL    HW1 6159   1.665   3.570   2.172
 1536SOL    HW2 6160   1.555   3.500   2.074
 1537SOL     OW 6161   0.807   2.467   3.327
 1537SOL    HW1 6162   0.760   2.464   3.416
 1537SOL    HW2 6163   0.756   2.412   3.261
 1538SOL     OW 6164   1.394   2.331   3.536
 1538SOL    HW1 6165   1.374   2.374   3.624
 1538SOL    HW2 6166   1.472   2.269   3.545
 1539SOL     OW 6167   0.973   2.752   3.434
 1539SOL    HW1 6168   1.019   2.668   3.405
 1539SOL    HW2 6169   0.917   2.786   3.359
 1540SOL     OW 6170   0.991   2.272   3.104
 1540SOL    HW1 6171   0.914   2.306   3.158
 1540SOL    HW2 6172   0.957   2.221   3.025
 1541SOL     OW 6173   1.041   2.563   2.291
 1541SOL    HW1 6174   1.067   2.559   2.387
 1541SOL    HW2 6175   0.956   2.512   2.277
 1542SOL     OW 6176   0.076   2.673   2.651
 1542SOL    HW1 6177   0.175   2.661   2.660
 1542SOL    HW2 6178   0.052   2.768   2.672
 1543SOL     OW 6179   0.130   3.683   3.433
 1543SOL    HW1 6180   0.120   3.668   3.532
 1543SOL    HW2 6181   0.044   3.719   3.397
 1544SOL     OW 6182   0.865   2.210   2.057
 1544SOL    HW1 6183   0.924   2.273   2.008
 1544SOL    HW2 6184   0.884   2.116   2.028
 1545SOL     OW 6185   1.719   2.447   3.693
 1545SOL    HW1 6186   1.693   2.536   3.657
 1545SOL    HW2 6187   1.717   2.379   3.620
 1546SOL     OW 6188   1.362   3.006   2.407
 1546SOL    HW1 6189   1.445   2.977   2.359
 1546SOL    HW2 6190   1.313   3.073   2.351
 1547SOL     OW 6191   0.550   2.058   2.747
 1547SOL    HW1 6192   0.545   2.053   2.847
 1547SOL    HW2 6193   0.552   2.154   2.718
 1548SOL     OW 6194   1.008   3.318   2.339
 1548SOL    HW1 6195   0.962   3.390   2.287
 1548SOL    HW2 6196   1.004   3.338   2.437
 1549SOL     OW 6197   0.351   3.663   2.715
 1549SOL    HW1 6198   0.401   3.577   2.721
 1549SOL    HW2 6199   0.416   3.740   2.712
 1550SOL     OW 6200   1.795   2.928   2.735
 1550SOL    HW1 6201   1.733   2.913   2.659
 1550SOL    HW2 6202   1.743   2.939   2.820
 1551SOL     OW 6203   0.321   2.805   2.104
 1551SOL    HW1 6204   0.403   2.844   2.062
 1551SOL    HW2 6205   0.294   2.723   2.055
 1552SOL     OW 6206   1.458   2.597   2.590
 1552SOL    HW1 6207   1.453   2.532   2.665
 1552SOL    HW2 6208   1.538   2.656   2.603
 1553SOL     OW 6209   0.461   3.128   3.589
 1553SOL    HW1 6210   0.411   3.129   3.503
 1553SOL    HW2 6211   0.398   3.110   3.665
 1554SOL     OW 6212   1.111   3.638   2.099
 1554SOL    HW1 6213   1.051   3.576   2.149
 1554SOL    HW2 6214   1.142   3.594   2.014
 1555SOL     OW 6215   0.202   2.147   3.360
 1555SOL    HW1 6216   0.122   2.207   3.347
 1555SOL    HW2 6217   0.192   2.098   3.446
 1556SOL     OW 6218   0.464   3.605   2.185
 1556SOL    HW1 6219   0.497   3.644   2.271
 1556SOL    HW2 6220   0.540   3.598   2.120
 1557SOL     OW 6221   1.400   1.969   2.288
 1557SOL    HW1 6222   1.376   1.932   2.198
 1557SOL    HW2 6223   1.499   1.985   2.292
 1558SOL     OW 6224   0.249   3.647   3.103
 1558SOL    HW1 6225   0.306   3.582   3.153
 1558SOL    HW2 6226   0.233   3.614   3.010
 1559SOL     OW 6227   0.940   3.560   2.766
 1559SOL    HW1 6228   1.020   3.503   2.787
 1559SOL    HW2 6229   0.891   3.520   2.689
 1560SOL     OW 6230   0.382   2.562   2.342
 1560SOL    HW1 6231   0.427   2.472   2.339
 1560SOL    HW2 6232   0.288   2.551   2.375
 1561SOL     OW 6233   1.547   2.084   3.591
 1561SOL    HW1 6234   1.542   2.121   3.683
 1561SOL    HW2 6235   1.475   2.015   3.579
 1562SOL     OW 6236   0.614   1.984   1.979
 1562SOL    HW1 6237   0.712   1.962   1.986
 1562SOL    HW2 6238   0.583   1.967   1.886
 1563SOL     OW 6239   0.781   2.126   3.611
 1563SOL    HW1 6240   0.848   2.065   3.654
 1563SOL    HW2 6241   0.708   2.145   3.676
 1564SOL     OW 6242   0.888   3.376   3.057
 1564SOL    HW1 6243   0.865   3.351   2.963
 1564SOL    HW2 6244   0.949   3.307   3.096
 1565SOL     OW 6245   1.351   2.452   3.295
 1565SOL    HW1 6246   1.379   2.409   3.380
 1565SOL    HW2 6247   1.376   2.548   3.296
 1566SOL     OW 6248   0.803   3.264   2.786
 1566SOL    HW1 6249   0.893   3.278   2.744
 1566SOL    HW2 6250   0.732   3.266   2.715
 1567SOL     OW 6251   0.922   2.365   2.761
 1567SOL    HW1 6252   0.897   2.356   2.665
 1567SOL    HW2 6253   0.970   2.283   2.792
 1568SOL     OW 6254   0.539   1.926   2.374
 1568SOL    HW1 6255   0.458   1.927   2.432
 1568SOL    HW2 6256   0.542   2.009   2.319
 1569SOL     OW 6257   1.434   3.050   1.903
 1569SOL    HW1 6258   1.466   2.974   1.960
 1569SOL    HW2 6259   1.342   3.077   1.933
 1570SOL     OW 6260   0.297   1.897   2.033
 1570SOL    HW1 6261   0.346   1.981   2.012
 1570SOL    HW2 6262   0.359   1.832   2.078
 1571SOL     OW 6263   0.935   2.098   2.342
 1571SOL    HW1 6264   0.887   2.139   2.264
 1571SOL    HW2 6265   1.034   2.096   2.323
 1572SOL     OW 6266   1.076   2.545   3.326
 1572SOL    HW1 6267   0.996   2.484   3.329
 1572SOL    HW2 6268   1.157   2.492   3.302
 1573SOL     OW 6269   1.227   3.432   2.655
 1573SOL    HW1 6270   1.248   3.506   2.590
 1573SOL    HW2 6271   1.295   3.432   2.728
 1574SOL     OW 6272   0.459   3.014   2.603
 1574SOL    HW1 6273   0.388   2.987   2.668
 1574SOL    HW2 6274   0.433   2.986   2.510
 1575SOL     OW 6275   1.271   3.659   2.453
 1575SOL    HW1 6276   1.315   3.723   2.389
 1575SOL    HW2 6277   1.221   3.711   2.523
 1576SOL     OW 6278   1.032   2.411   1.878
 1576SOL    HW1 6279   0.991   2.493   1.839
 1576SOL    HW2 6280   1.096   2.437   1.951
 1577SOL     OW 6281   0.078   2.418   3.248
 1577SOL    HW1 6282   0.170   2.417   3.207
 1577SOL    HW2 6283   0.072   2.492   3.315
 1578SOL     OW 6284   0.561   2.084   3.009
 1578SOL    HW1 6285   0.599   2.000   3.046
 1578SOL    HW2 6286   0.473   2.103   3.053
 1579SOL     OW 6287   0.866   2.316   2.504
 1579SOL    HW1 6288   0.834   2.388   2.442
 1579SOL    HW2 6289   0.890   2.235   2.451
 1580SOL     OW 6290   1.017   1.901   2.615
 1580SOL    HW1 6291   0.945   1.906   2.546
 1580SOL    HW2 6292   0.993   1.832   2.684
 1581SOL     OW 6293   1.429   3.035   2.729
 1581SOL    HW1 6294   1.374   2.951   2.722
 1581SOL    HW2 6295   1.455   3.064   2.637
 1582SOL     OW 6296   1.466   2.452   2.854
 1582SOL    HW1 6297   1.436   2.357   2.861
 1582SOL    HW2 6298   1.539   2.468   2.920
 1583SOL     OW 6299   1.857   2.695   2.239
 1583SOL    HW1 6300   1.899   2.631   2.303
 1583SOL    HW2 6301   1.819   2.644   2.161
 1584SOL     OW 6302   0.488   3.247   2.036
 1584SOL    HW1 6303   0.401   3.232   2.083
 1584SOL    HW2 6304   0.471   3.273   1.941
 1585SOL     OW 6305   1.664   3.142   2.519
 1585SOL    HW1 6306   1.763   3.150   2.533
 1585SOL    HW2 6307   1.619   3.226   2.550
 1586SOL     OW 6308   1.390   2.437   1.940
 1586SOL    HW1 6309   1.336   2.416   2.021
 1586SOL    HW2 6310   1.481   2.396   1.949
 1587SOL     OW 6311   0.527   2.118   2.190
 1587SOL    HW1 6312   0.554   2.059   2.115
 1587SOL    HW2 6313   0.527   2.213   2.159
 1588SOL     OW 6314   1.754   3.085   3.450
 1588SOL    HW1 6315   1.845   3.046   3.437
 1588SOL    HW2 6316   1.762   3.181   3.474
 1589SOL     OW 6317   1.064   3.209   3.202
 1589SOL    HW1 6318   0.984   3.186   3.257
 1589SOL    HW2 6319   1.147   3.183   3.251
 1590SOL     OW 6320   1.592   3.491   3.487
 1590SOL    HW1 6321   1.619   3.525   3.397
 1590SOL    HW2 6322   1.671   3.453   3.533
 1591SOL     OW 6323   1.111   3.057   2.962
 1591SOL    HW1 6324   1.071   3.101   3.043
 1591SOL    HW2 6325   1.070   3.094   2.879
 1592SOL     OW 6326   1.638   2.961   2.941
 1592SOL    HW1 6327   1.643   3.042   3.000
 1592SOL    HW2 6328   1.552   2.963   2.890
 1593SOL     OW 6329   0.915   1.951   3.264
 1593SOL    HW1 6330   0.940   1.931   3.169
 1593SOL    HW2 6331   0.987   2.007   3.306
 1594SOL     OW 6332   0.980   2.978   3.581
 1594SOL    HW1 6333   0.881   2.984   3.591
 1594SOL    HW2 6334   1.003   2.898   3.525
 1595SOL     OW 6335   0.705   2.912   2.230
 1595SOL    HW1 6336   0.691   2.919   2.329
 1595SOL    HW2 6337   0.789   2.861   2.212
 1596SOL     OW 6338   0.410   2.675   3.113
 1596SOL    HW1 6339   0.496   2.687   3.163
 1596SOL    HW2 6340   0.368   2.588   3.140
 1597SOL     OW 6341   1.274   2.248   3.124
 1597SOL    HW1 6342   1.295   2.322   3.188
 1597SOL    HW2 6343   1.185   2.265   3.081
 1598SOL     OW 6344   0.064   3.426   3.193
 1598SOL    HW1 6345   0.018   3.508   3.159
 1598SOL    HW2 6346   0.162   3.445   3.202
 1599SOL     OW 6347   0.367   2.962   2.363
 1599SOL    HW1 6348   0.360   3.045   2.307
 1599SOL    HW2 6349   0.371   2.882   2.303
 1600SOL     OW 6350   0.566   2.399   2.727
 1600SOL    HW1 6351   0.578   2.465   2.653
 1600SOL    HW2 6352   0.612   2.433   2.810
 1601SOL     OW 6353   1.252   3.210   2.250
 1601SOL    HW1 6354   1.302   3.287   2.290
 1601SOL    HW2 6355   1.157   3.212   2.282
 1602SOL     OW 6356   1.272   3.307   3.004
 1602SOL    HW1 6357   1.319   3.320   3.091
 1602SOL    HW2 6358   1.206   3.233   3.013
 1603SOL     OW 6359   1.582   2.501   2.334
 1603SOL    HW1 6360   1.551   2.562   2.407
 1603SOL    HW2 6361   1.632   2.553   2.265
 1604SOL     OW 6362   0.354   3.372   3.191
 1604SOL    HW1 6363   0.333   3.328   3.104
 1604SOL    HW2 6364   0.451   3.398   3.194
 1605SOL     OW 6365   0.402   2.613   3.460
 1605SOL    HW1 6366   0.470   2.668   3.413
 1605SOL    HW2 6367   0.442   2.525   3.487
 1606SOL     OW 6368   1.587   2.641   3.532
 1606SOL    HW1 6369   1.495   2.679   3.527
 1606SOL    HW2 6370   1.647   2.688   3.467
 1607SOL     OW 6371   1.013   1.967   3.632
 1607SOL    HW1 6372   1.019   2.052   3.580
 1607SOL    HW2 6373   1.045   1.891   3.575
 1608SOL     OW 6374   0.504   1.912   3.602
 1608SOL    HW1 6375   0.462   1.855   3.532
 1608SOL    HW2 6376   0.438   1.981   3.634
 1609SOL     OW 6377   0.573   2.732   2.891
 1609SOL    HW1 6378   0.617   2.821   2.882
 1609SOL    HW2 6379   0.510   2.732   2.968
 1610SOL     OW 6380   1.360   2.724   2.907
 1610SOL    HW1 6381   1.285   2.724   2.841
 1610SOL    HW2 6382   1.397   2.632   2.916
 1611SOL     OW 6383   1.209   2.387   2.137
 1611SOL    HW1 6384   1.222   2.303   2.191
 1611SOL    HW2 6385   1.180   2.461   2.197
 1612SOL     OW 6386   0.307   2.075   3.093
 1612SOL    HW1 6387   0.284   2.112   3.183
 1612SOL    HW2 6388   0.277   1.980   3.087
 1613SOL     OW 6389   0.037   3.172   3.144
 1613SOL    HW1 6390   0.090   3.123   3.212
 1613SOL    HW2 6391   0.059   3.270   3.149
 1614SOL     OW 6392   0.732   2.496   2.926
 1614SOL    HW1 6393   0.791   2.470   2.850
 1614SOL    HW2 6394   0.704   2.592   2.915
 1615SOL     OW 6395   1.728   2.797   3.716
 1615SOL    HW1 6396   1.682   2.790   3.627
 1615SOL    HW2 6397   1.666   2.841   3.782
 1616SOL     OW 6398   0.307   1.925   2.480
 1616SOL    HW1 6399   0.296   2.019   2.513
 1616SOL    HW2 6400   0.302   1.862   2.557
 1617SOL     OW 6401   1.622   2.229   2.236
 1617SOL    HW1 6402   1.624   2.153   2.300
 1617SOL    HW2 6403   1.574   2.306   2.276
 1618SOL     OW 6404   1.023   2.628   2.828
 1618SOL    HW1 6405   1.038   2.649   2.924
 1618SOL    HW2 6406   0.993   2.533   2.819
 1619SOL     OW 6407   0.980   3.435   3.562
 1619SOL    HW1 6408   0.960   3.479   3.474
 1619SOL    HW2 6409   1.019   3.344   3.546
 1620SOL     OW 6410   1.859   3.380   3.467
 1620SOL    HW1 6411   1.873   3.407   3.372
 1620SOL    HW2 6412   1.942   3.402   3.520
 1621SOL     OW 6413   0.350   2.760   3.666
 1621SOL    HW1 6414   0.426   2.804   3.714
 1621SOL    HW2 6415   0.385   2.713   3.584
 1622SOL     OW 6416   1.540   2.136   1.987
 1622SOL    HW1 6417   1.479   2.061   2.010
 1622SOL    HW2 6418   1.562   2.188   2.070
 1623SOL     OW 6419   1.303   2.700   1.904
 1623SOL    HW1 6420   1.337   2.607   1.919
 1623SOL    HW2 6421   1.321   2.727   1.809
 1624SOL     OW 6422   1.068   3.195   2.711
 1624SOL    HW1 6423   1.075   3.111   2.656
 1624SOL    HW2 6424   1.130   3.264   2.675
 1625SOL     OW 6425   0.319   2.672   2.811
 1625SOL    HW1 6426   0.412   2.708   2.816
 1625SOL    HW2 6427   0.313   2.587   2.863
 1626SOL     OW 6428   0.339   2.371   2.868
 1626SOL    HW1 6429   0.287   2.288   2.851
 1626SOL    HW2 6430   0.416   2.376   2.804
 1627SOL     OW 6431   1.138   2.242   3.540
 1627SOL    HW1 6432   1.093   2.305   3.604
 1627SOL    HW2 6433   1.231   2.273   3.523
 1628SOL     OW 6434   1.160   2.069   3.339
 1628SOL    HW1 6435   1.160   2.133   3.416
 1628SOL    HW2 6436   1.188   2.117   3.256
 1629SOL     OW 6437   0.008   3.188   2.062
 1629SOL    HW1 6438  -0.085   3.209   2.031
 1629SOL    HW2 6439   0.018   3.089   2.075
 1630SOL     OW 6440   0.088   3.663   2.789
 1630SOL    HW1 6441   0.046   3.577   2.762
 1630SOL    HW2 6442   0.182   3.666   2.755
 1631SOL     OW 6443   0.504   3.430   2.772
 1631SOL    HW1 6444   0.570   3.504   2.781
 1631SOL    HW2 6445   0.548   3.351   2.730
 1632SOL     OW 6446   1.002   2.658   3.100
 1632SOL    HW1 6447   1.043   2.626   3.186
 1632SOL    HW2 6448   0.906   2.631   3.097
 1633SOL     OW 6449   0.040   2.406   2.976
 1633SOL    HW1 6450   0.125   2.373   2.935
 1633SOL    HW2 6451   0.053   2.421   3.074
 1634SOL     OW 6452   0.189   2.382   3.584
 1634SOL    HW1 6453   0.248   2.342   3.514
 1634SOL    HW2 6454   0.131   2.453   3.543
 1635SOL     OW 6455   1.369   2.812   3.522
 1635SOL    HW1 6456   1.408   2.901   3.542
 1635SOL    HW2 6457   1.379   2.792   3.425
 1636SOL     OW 6458   0.815   2.434   2.187
 1636SOL    HW1 6459   0.822   2.345   2.141
 1636SOL    HW2 6460   0.721   2.468   2.179
 1637SOL     OW 6461   1.657   2.466   3.068
 1637SOL    HW1 6462   1.619   2.397   3.130
 1637SOL    HW2 6463   1.739   2.430   3.024
 1638SOL     OW 6464   0.252   3.426   3.606
 1638SOL    HW1 6465   0.222   3.483   3.682
 1638SOL    HW2 6466   0.245   3.329   3.632
 1639SOL     OW 6467   0.671   2.326   3.131
 1639SOL    HW1 6468   0.637   2.237   3.101
 1639SOL    HW2 6469   0.697   2.380   3.051
 1640SOL     OW 6470   0.930   3.540   3.327
 1640SOL    HW1 6471   0.906   3.522   3.232
 1640SOL    HW2 6472   0.960   3.634   3.337
 1641SOL     OW 6473   0.473   2.362   2.053
 1641SOL    HW1 6474   0.534   2.442   2.057
 1641SOL    HW2 6475   0.378   2.393   2.060
 1642SOL     OW 6476   0.159   2.999   3.328
 1642SOL    HW1 6477   0.181   2.938   3.404
 1642SOL    HW2 6478   0.169   2.950   3.242
 1643SOL     OW 6479   1.347   2.921   3.096
 1643SOL    HW1 6480   1.371   2.858   3.022
 1643SOL    HW2 6481   1.257   2.961   3.078
 1644SOL     OW 6482   1.302   2.717   2.171
 1644SOL    HW1 6483   1.216   2.686   2.213
 1644SOL    HW2 6484   1.298   2.703   2.072
 1645SOL     OW 6485   1.759   3.609   3.016
 1645SOL    HW1 6486   1.820   3.639   2.943
 1645SOL    HW2 6487   1.721   3.520   2.994
 1646SOL     OW 6488   1.252   3.593   2.990
 1646SOL    HW1 6489   1.336   3.598   2.936
 1646SOL    HW2 6490   1.229   3.497   3.008
 1647SOL     OW 6491   0.083   3.120   2.884
 1647SOL    HW1 6492   0.078   3.119   2.984
 1647SOL    HW2 6493   0.000   3.079   2.846
 1648SOL     OW 6494   0.688   3.524   3.578
 1648SOL    HW1 6495   0.632   3.605   3.587
 1648SOL    HW2 6496   0.740   3.528   3.492
 1649SOL     OW 6497   1.726   1.997   2.385
 1649SOL    HW1 6498   1.799   1.980   2.318
 1649SOL    HW2 6499   1.695   1.910   2.423
 1650SOL     OW 6500   1.388   3.435   2.339
 1650SOL    HW1 6501   1.455   3.447   2.265
 1650SOL    HW2 6502   1.348   3.524   2.362
 1651SOL     OW 6503   0.130   3.656   3.713
 1651SOL    HW1 6504   0.089   3.582   3.766
 1651SOL    HW2 6505   0.194   3.707   3.771
 1652SOL     OW 6506   1.280   2.789   2.534
 1652SOL    HW1 6507   1.340   2.708   2.536
 1652SOL    HW2 6508   1.320   2.858   2.474
 1653SOL     OW 6509   0.830   3.135   3.284
 1653SOL    HW1 6510   0.825   3.168   3.379
 1653SOL    HW2 6511   0.744   3.154   3.238
 1654SOL     OW 6512   0.672   3.478   2.016
 1654SOL    HW1 6513   0.681   3.488   1.917
 1654SOL    HW2 6514   0.632   3.389   2.037
 1655SOL     OW 6515   1.650   3.582   3.256
 1655SOL    HW1 6516   1.703   3.592   3.172
 1655SOL    HW2 6517   1.623   3.672   3.290
 1656SOL     OW 6518   1.841   2.037   2.825
 1656SOL    HW1 6519   1.880   1.952   2.789
 1656SOL    HW2 6520   1.743   2.039   2.806
 1657SOL     OW 6521   0.263   2.188   2.582
 1657SOL    HW1 6522   0.184   2.239   2.548
 1657SOL    HW2 6523   0.254   2.173   2.680
 1658SOL     OW 6524   1.194   3.474   1.893
 1658SOL    HW1 6525   1.200   3.381   1.930
 1658SOL    HW2 6526   1.135   3.474   1.813
 1659SOL     OW 6527   0.822   2.864   3.234
 1659SOL    HW1 6528   0.862   2.863   3.142
 1659SOL    HW2 6529   0.832   2.956   3.274
 1660SOL     OW 6530   0.916   2.772   2.153
 1660SOL    HW1 6531   0.979   2.810   2.085
 1660SOL    HW2 6532   0.956   2.689   2.192
 1661SOL     OW 6533   1.504   3.469   1.906
 1661SOL    HW1 6534   1.412   3.506   1.913
 1661SOL    HW2 6535   1.542   3.489   1.816
 1662SOL     OW 6536   0.372   3.150   3.352
 1662SOL    HW1 6537   0.359   3.243   3.318
 1662SOL    HW2 6538   0.288   3.098   3.339
 1663SOL     OW 6539   1.614   3.154   3.151
 1663SOL    HW1 6540   1.674   3.157   3.231
 1663SOL    HW2 6541   1.539   3.218   3.164
 1664SOL     OW 6542   1.039   2.960   2.558
 1664SOL    HW1 6543   0.969   2.913   2.612
 1664SOL    HW2 6544   1.098   2.892   2.515
 1665SOL     OW 6545   1.014   2.098   2.833
 1665SOL    HW1 6546   1.006   2.062   2.740
 1665SOL    HW2 6547   1.012   2.022   2.898
 1666SOL     OW 6548   0.590   3.349   2.353
 1666SOL    HW1 6549   0.632   3.291   2.283
 1666SOL    HW2 6550   0.546   3.428   2.309
 1667SOL     OW 6551   1.709   2.247   3.243
 1667SOL    HW1 6552   1.782   2.316   3.247
 1667SOL    HW2 6553   1.737   2.172   3.184
 1668SOL     OW 6554   0.255   3.210   2.152
 1668SOL    HW1 6555   0.159   3.211   2.125
 1668SOL    HW2 6556   0.267   3.263   2.236
 1669SOL     OW 6557   0.105   2.875   3.588
 1669SOL    HW1 6558   0.028   2.842   3.642
 1669SOL    HW2 6559   0.190   2.845   3.630
 1670SOL     OW 6560   0.672   2.065   3.351
 1670SOL    HW1 6561   0.762   2.049   3.311
 1670SOL    HW2 6562   0.680   2.070   3.450
 1671SOL     OW 6563   0.075   2.207   1.895
 1671SOL    HW1 6564  -0.017   2.179   1.866
 1671SOL    HW2 6565   0.106   2.284   1.839
 1672SOL     OW 6566   1.440   2.718   3.260
 1672SOL    HW1 6567   1.383   2.770   3.197
 1672SOL    HW2 6568   1.536   2.730   3.236
 1673SOL     OW 6569   0.072   2.028   2.180
 1673SOL    HW1 6570   0.055   2.111   2.126
 1673SOL    HW2 6571   0.162   1.991   2.158
 1674SOL     OW 6572   1.183   3.197   1.981
 1674SOL    HW1 6573   1.084   3.186   1.983
 1674SOL    HW2 6574   1.217   3.212   2.074
 1675SOL     OW 6575   0.613   2.704   3.293
 1675SOL    HW1 6576   0.669   2.785   3.276
 1675SOL    HW2 6577   0.672   2.624   3.296
 1676SOL     OW 6578   1.493   3.629   2.821
 1676SOL    HW1 6579   1.526   3.693   2.752
 1676SOL    HW2 6580   1.559   3.623   2.896
 1677SOL     OW 6581   0.716   2.427   3.570
 1677SOL    HW1 6582   0.735   2.492   3.644
 1677SOL    HW2 6583   0.776   2.347   3.579
 1678SOL     OW 6584   1.450   3.082   3.495
 1678SOL    HW1 6585   1.441   3.072   3.594
 1678SOL    HW2 6586   1.546   3.075   3.469
 1679SOL     OW 6587   0.390   3.603   3.422
 1679SOL    HW1 6588   0.299   3.644   3.420
 1679SOL    HW2 6589   0.383   3.509   3.454
 1680SOL     OW 6590   1.674   2.745   3.116
 1680SOL    HW1 6591   1.647   2.656   3.079
 1680SOL    HW2 6592   1.675   2.813   3.043
 1681SOL     OW 6593   1.225   2.187   2.311
 1681SOL    HW1 6594   1.290   2.113   2.300
 1681SOL    HW2 6595   1.245   2.237   2.395
 1682SOL     OW 6596   0.594   2.607   2.514
 1682SOL    HW1 6597   0.644   2.692   2.495
 1682SOL    HW2 6598   0.506   2.609   2.466
 1683SOL     OW 6599   1.777   2.204   3.504
 1683SOL    HW1 6600   1.760   2.235   3.410
 1683SOL    HW2 6601   1.693   2.167   3.542
 1684SOL     OW 6602   1.730   2.796   3.379
 1684SOL    HW1 6603   1.768   2.887   3.394
 1684SOL    HW2 6604   1.722   2.779   3.280
 1685SOL     OW 6605   0.859   3.236   1.878
 1685SOL    HW1 6606   0.813   3.251   1.966
 1685SOL    HW2 6607   0.903   3.321   1.848
 1686SOL     OW 6608   0.661   3.652   2.815
 1686SOL    HW1 6609   0.615   3.740   2.802
 1686SOL    HW2 6610   0.760   3.664   2.808
 1687SOL     OW 6611   0.859   2.818   2.723
 1687SOL    HW1 6612   0.913   2.749   2.771
 1687SOL    HW2 6613   0.827   2.887   2.789
 1688SOL     OW 6614   1.083   2.846   1.949
 1688SOL    HW1 6615   1.060   2.899   1.867
 1688SOL    HW2 6616   1.164   2.790   1.930
 1689SOL     OW 6617   1.861   3.431   2.713
 1689SOL    HW1 6618   1.790   3.419   2.643
 1689SOL    HW2 6619   1.862   3.352   2.773
 1690SOL     OW 6620   0.221   3.176   3.706
 1690SOL    HW1 6621   0.156   3.103   3.685
 1690SOL    HW2 6622   0.225   3.190   3.804
 1691SOL     OW 6623   0.079   3.102   2.515
 1691SOL    HW1 6624   0.078   3.055   2.603
 1691SOL    HW2 6625   0.161   3.074   2.464
 1692SOL     OW 6626   0.672   3.253   3.486
 1692SOL    HW1 6627   0.594   3.203   3.524
 1692SOL    HW2 6628   0.669   3.348   3.517
 1693SOL     OW 6629   1.824   2.054   3.089
 1693SOL    HW1 6630   1.820   1.964   3.133
 1693SOL    HW2 6631   1.827   2.043   2.990
 1694SOL     OW 6632   0.428   2.286   2.382
 1694SOL    HW1 6633   0.458   2.214   2.320
 1694SOL    HW2 6634   0.389   2.246   2.465
 1695SOL     OW 6635   1.705   3.349   2.966
 1695SOL    HW1 6636   1.612   3.324   2.939
 1695SOL    HW2 6637   1.731   3.299   3.048
 1696SOL     OW 6638   0.317   2.409   3.142
 1696SOL    HW1 6639   0.355   2.350   3.214
 1696SOL    HW2 6640   0.357   2.383   3.054
 1697SOL     OW 6641   0.812   3.448   2.549
 1697SOL    HW1 6642   0.844   3.458   2.455
 1697SOL    HW2 6643   0.733   3.386   2.551
 1698SOL     OW 6644   1.424   2.076   2.974
 1698SOL    HW1 6645   1.476   2.011   3.029
 1698SOL    HW2 6646   1.375   2.139   3.035
 1699SOL     OW 6647   1.001   1.896   3.016
 1699SOL    HW1 6648   0.938   1.824   2.985
 1699SOL    HW2 6649   1.094   1.860   3.016
 1700SOL     OW 6650   0.770   3.192   2.163
 1700SOL    HW1 6651   0.724   3.105   2.180
 1700SOL    HW2 6652   0.861   3.189   2.204
 1701SOL     OW 6653   0.618   3.429   3.146
 1701SOL    HW1 6654   0.613   3.511   3.203
 1701SOL    HW2 6655   0.707   3.426   3.101
 1702SOL     OW 6656   1.352   1.914   2.030
 1702SOL    HW1 6657   1.387   1.873   1.946
 1702SOL    HW2 6658   1.262   1.876   2.050
 1703SOL     OW 6659   1.300   2.315   2.553
 1703SOL    HW1 6660   1.241   2.395   2.557
 1703SOL    HW2 6661   1.315   2.280   2.646
 1704SOL     OW 6662   1.593   2.083   2.744
 1704SOL    HW1 6663   1.509   2.082   2.798
 1704SOL    HW2 6664   1.595   2.166   2.688
 1705SOL     OW 6665   0.039   2.939   2.162
 1705SOL    HW1 6666   0.138   2.928   2.153
 1705SOL    HW2 6667  -0.001   2.853   2.194
 1706SOL     OW 6668   0.875   3.508   2.199
 1706SOL    HW1 6669   0.798   3.473   2.145
 1706SOL    HW2 6670   0.843   3.579   2.261
 1707SOL     OW 6671   0.230   2.490   3.837
 1707SOL    HW1 6672   0.137   2.488   3.874
 1707SOL    HW2 6673   0.231   2.451   3.745
 1708SOL     OW 6674   0.225   2.137   4.720
 1708SOL    HW1 6675   0.260   2.120   4.812
 1708SOL    HW2 6676   0.137   2.092   4.708
 1709SOL     OW 6677   0.019   2.230   4.371
 1709SOL    HW1 6678  -0.063   2.273   4.410
 1709SOL    HW2 6679  -0.009   2.157   4.308
 1710SOL     OW 6680   0.569   3.137   4.889
 1710SOL    HW1 6681   0.476   3.130   4.852
 1710SOL    HW2 6682   0.580   3.226   4.933
 1711SOL     OW 6683   1.555   3.373   4.427
 1711SOL    HW1 6684   1.498   3.357   4.508
 1711SOL    HW2 6685   1.496   3.383   4.347
 1712SOL     OW 6686   1.135   2.565   4.441
 1712SOL    HW1 6687   1.192   2.643   4.416
 1712SOL    HW2 6688   1.075   2.591   4.517
 1713SOL     OW 6689   1.755   2.469   3.955
 1713SOL    HW1 6690   1.743   2.456   3.856
 1713SOL    HW2 6691   1.725   2.388   4.004
 1714SOL     OW 6692   0.768   3.006   4.747
 1714SOL    HW1 6693   0.690   3.023   4.807
 1714SOL    HW2 6694   0.802   3.093   4.711
 1715SOL     OW 6695   0.850   2.660   5.547
 1715SOL    HW1 6696   0.846   2.736   5.612
 1715SOL    HW2 6697   0.872   2.696   5.456
 1716SOL     OW 6698   0.685   2.874   4.389
 1716SOL    HW1 6699   0.754   2.858   4.459
 1716SOL    HW2 6700   0.612   2.931   4.427
 1717SOL     OW 6701   0.686   3.023   5.527
 1717SOL    HW1 6702   0.746   3.102   5.541
 1717SOL    HW2 6703   0.600   3.054   5.486
 1718SOL     OW 6704   0.335   3.297   4.785
 1718SOL    HW1 6705   0.257   3.266   4.732
 1718SOL    HW2 6706   0.393   3.355   4.728
 1719SOL     OW 6707   1.460   3.367   5.063
 1719SOL    HW1 6708   1.484   3.461   5.089
 1719SOL    HW2 6709   1.444   3.313   5.145
 1720SOL     OW 6710   0.438   2.254   5.223
 1720SOL    HW1 6711   0.520   2.198   5.232
 1720SOL    HW2 6712   0.357   2.196   5.227
 1721SOL     OW 6713   1.603   2.309   4.461
 1721SOL    HW1 6714   1.529   2.355   4.411
 1721SOL    HW2 6715   1.654   2.377   4.514
 1722SOL     OW 6716   0.231   3.575   4.207
 1722SOL    HW1 6717   0.265   3.652   4.261
 1722SOL    HW2 6718   0.275   3.575   4.117
 1723SOL     OW 6719   1.127   3.203   5.414
 1723SOL    HW1 6720   1.174   3.203   5.502
 1723SOL    HW2 6721   1.079   3.116   5.403
 1724SOL     OW 6722   0.230   3.296   4.262
 1724SOL    HW1 6723   0.204   3.392   4.262
 1724SOL    HW2 6724   0.159   3.242   4.307
 1725SOL     OW 6725   0.240   2.953   4.610
 1725SOL    HW1 6726   0.254   2.869   4.662
 1725SOL    HW2 6727   0.185   3.017   4.665
 1726SOL     OW 6728   0.620   3.648   5.163
 1726SOL    HW1 6729   0.528   3.631   5.198
 1726SOL    HW2 6730   0.648   3.740   5.189
 1727SOL     OW 6731   0.606   2.826   3.847
 1727SOL    HW1 6732   0.613   2.910   3.793
 1727SOL    HW2 6733   0.652   2.839   3.935
 1728SOL     OW 6734   1.594   1.976   5.204
 1728SOL    HW1 6735   1.576   2.043   5.132
 1728SOL    HW2 6736   1.591   2.022   5.293
 1729SOL     OW 6737   0.122   2.505   4.287
 1729SOL    HW1 6738   0.077   2.417   4.304
 1729SOL    HW2 6739   0.121   2.559   4.371
 1730SOL     OW 6740   1.842   3.629   4.083
 1730SOL    HW1 6741   1.896   3.600   4.163
 1730SOL    HW2 6742   1.872   3.719   4.054
 1731SOL     OW 6743   0.027   3.458   3.841
 1731SOL    HW1 6744   0.008   3.362   3.862
 1731SOL    HW2 6745  -0.006   3.516   3.916
 1732SOL     OW 6746   1.689   2.784   4.336
 1732SOL    HW1 6747   1.784   2.755   4.344
 1732SOL    HW2 6748   1.681   2.849   4.261
 1733SOL     OW 6749   1.641   2.970   4.156
 1733SOL    HW1 6750   1.727   2.972   4.104
 1733SOL    HW2 6751   1.655   3.017   4.244
 1734SOL     OW 6752   0.113   2.599   5.321
 1734SOL    HW1 6753   0.201   2.586   5.366
 1734SOL    HW2 6754   0.100   2.696   5.299
 1735SOL     OW 6755   0.613   3.227   4.450
 1735SOL    HW1 6756   0.564   3.140   4.459
 1735SOL    HW2 6757   0.590   3.270   4.363
 1736SOL     OW 6758   1.293   3.090   5.147
 1736SOL    HW1 6759   1.330   3.017   5.089
 1736SOL    HW2 6760   1.345   3.095   5.232
 1737SOL     OW 6761   0.809   1.866   4.226
 1737SOL    HW1 6762   0.849   1.957   4.217
 1737SOL    HW2 6763   0.709   1.874   4.232
 1738SOL     OW 6764   0.197   2.838   4.988
 1738SOL    HW1 6765   0.286   2.793   4.974
 1738SOL    HW2 6766   0.124   2.773   4.969
 1739SOL     OW 6767   1.525   2.861   3.914
 1739SOL    HW1 6768   1.462   2.785   3.927
 1739SOL    HW2 6769   1.573   2.879   4.000
 1740SOL     OW 6770   1.187   3.654   5.340
 1740SOL    HW1 6771   1.211   3.714   5.264
 1740SOL    HW2 6772   1.194   3.559   5.310
 1741SOL     OW 6773   0.317   2.113   5.525
 1741SOL    HW1 6774   0.388   2.184   5.531
 1741SOL    HW2 6775   0.229   2.152   5.553
 1742SOL     OW 6776   1.466   3.279   4.677
 1742SOL    HW1 6777   1.407   3.285   4.757
 1742SOL    HW2 6778   1.451   3.191   4.631
 1743SOL     OW 6779   1.667   3.576   4.296
 1743SOL    HW1 6780   1.626   3.553   4.208
 1743SOL    HW2 6781   1.649   3.502   4.361
 1744SOL     OW 6782   0.598   2.591   3.994
 1744SOL    HW1 6783   0.622   2.660   3.926
 1744SOL    HW2 6784   0.520   2.624   4.048
 1745SOL     OW 6785   1.281   2.207   4.668
 1745SOL    HW1 6786   1.195   2.157   4.655
 1745SOL    HW2 6787   1.343   2.153   4.724
 1746SOL     OW 6788   1.576   3.524   4.031
 1746SOL    HW1 6789   1.665   3.570   4.034
 1746SOL    HW2 6790   1.555   3.500   3.936
 1747SOL     OW 6791   0.807   2.467   5.189
 1747SOL    HW1 6792   0.760   2.464   5.278
 1747SOL    HW2 6793   0.756   2.412   5.123
 1748SOL     OW 6794   1.394   2.331   5.398
 1748SOL    HW1 6795   1.374   2.374   5.486
 1748SOL    HW2 6796   1.472   2.269   5.407
 1749SOL     OW 6797   0.973   2.752   5.296
 1749SOL    HW1 6798   1.019   2.668   5.267
 1749SOL    HW2 6799   0.917   2.786   5.221
 1750SOL     OW 6800   0.991   2.272   4.966
 1750SOL    HW1 6801   0.914   2.306   5.020
 1750SOL    HW2 6802   0.957   2.221   4.887
 1751SOL     OW 6803   1.041   2.563   4.153
 1751SOL    HW1 6804   1.067   2.559   4.249
 1751SOL    HW2 6805   0.956   2.512   4.139
 1752SOL     OW 6806   0.076   2.673   4.513
 1752SOL    HW1 6807   0.175   2.661   4.522
 1752SOL    HW2 6808   0.052   2.768   4.534
 1753SOL     OW 6809   0.130   3.683   5.295
 1753SOL    HW1 6810   0.120   3.668   5.394
 1753SOL    HW2 6811   0.044   3.719   5.259
 1754SOL     OW 6812   0.865   2.210   3.919
 1754SOL    HW1 6813   0.924   2.273   3.870
 1754SOL    HW2 6814   0.884   2.116   3.890
 1755SOL     OW 6815   1.719   2.447   5.555
 1755SOL    HW1 6816   1.693   2.536   5.519
 1755SOL    HW2 6817   1.717   2.379   5.482
 1756SOL     OW 6818   1.362   3.006   4.269
 1756SOL    HW1 6819   1.445   2.977   4.221
 1756SOL    HW2 6820   1.313   3.073   4.213
 1757SOL     OW 6821   0.550   2.058   4.609
 1757SOL    HW1 6822   0.545   2.053   4.709
 1757SOL    HW2 6823   0.552   2.154   4.580
 1758SOL     OW 6824   1.008   3.318   4.201
 1758SOL    HW1 6825   0.962   3.390   4.149
 1758SOL    HW2 6826   1.004   3.338   4.299
 1759SOL     OW 6827   0.351   3.663   4.577
 1759SOL    HW1 6828   0.401   3.577   4.583
 1759SOL    HW2 6829   0.416   3.740   4.574
 1760SOL     OW 6830   1.795   2.928   4.597
 1760SOL    HW1 6831   1.733   2.913   4.521
 1760SOL    HW2 6832   1.743   2.939   4.682
 1761SOL     OW 6833   1.227   3.412   5.230
 1761SOL    HW1 6834   1.233   3.335   5.294
 1761SOL    HW2 6835   1.175   3.386   5.150
 1762SOL     OW 6836   0.321   2.805   3.966
 1762SOL    HW1 6837   0.403   2.844   3.924
 1762SOL    HW2 6838   0.294   2.723   3.917
 1763SOL     OW 6839   1.458   2.597   4.452
 1763SOL    HW1 6840   1.453   2.532   4.527
 1763SOL    HW2 6841   1.538   2.656   4.465
 1764SOL     OW 6842   0.461   3.128   5.451
 1764SOL    HW1 6843   0.411   3.129   5.365
 1764SOL    HW2 6844   0.398   3.110   5.527
 1765SOL     OW 6845   1.111   3.638   3.961
 1765SOL    HW1 6846   1.051   3.576   4.011
 1765SOL    HW2 6847   1.142   3.594   3.876
 1766SOL     OW 6848   0.202   2.147   5.222
 1766SOL    HW1 6849   0.122   2.207   5.209
 1766SOL    HW2 6850   0.192   2.098   5.308
 1767SOL     OW 6851   1.632   3.239   3.805
 1767SOL    HW1 6852   1.600   3.333   3.795
 1767SOL    HW2 6853   1.556   3.176   3.793
 1768SOL     OW 6854   0.464   3.605   4.047
 1768SOL    HW1 6855   0.497   3.644   4.133
 1768SOL    HW2 6856   0.540   3.598   3.982
 1769SOL     OW 6857   1.400   1.969   4.150
 1769SOL    HW1 6858   1.376   1.932   4.060
 1769SOL    HW2 6859   1.499   1.985   4.154
 1770SOL     OW 6860   0.249   3.647   4.965
 1770SOL    HW1 6861   0.306   3.582   5.015
 1770SOL    HW2 6862   0.233   3.614   4.872
 1771SOL     OW 6863   0.940   3.560   4.628
 1771SOL    HW1 6864   1.020   3.503   4.649
 1771SOL    HW2 6865   0.891   3.520   4.551
 1772SOL     OW 6866   0.382   2.562   4.204
 1772SOL    HW1 6867   0.427   2.472   4.201
 1772SOL    HW2 6868   0.288   2.551   4.237
 1773SOL     OW 6869   1.547   2.084   5.453
 1773SOL    HW1 6870   1.542   2.121   5.545
 1773SOL    HW2 6871   1.475   2.015   5.441
 1774SOL     OW 6872   0.614   1.984   3.841
 1774SOL    HW1 6873   0.712   1.962   3.848
 1774SOL    HW2 6874   0.583   1.967   3.748
 1775SOL     OW 6875   0.781   2.126   5.473
 1775SOL    HW1 6876   0.848   2.065   5.516
 1775SOL    HW2 6877   0.708   2.145   5.538
 1776SOL     OW 6878   0.888   3.376   4.919
 1776SOL    HW1 6879   0.865   3.351   4.825
 1776SOL    HW2 6880   0.949   3.307   4.958
 1777SOL     OW 6881   1.351   2.452   5.157
 1777SOL    HW1 6882   1.379   2.409   5.242
 1777SOL    HW2 6883   1.376   2.548   5.158
 1778SOL     OW 6884   0.803   3.264   4.648
 1778SOL    HW1 6885   0.893   3.278   4.606
 1778SOL    HW2 6886   0.732   3.266   4.577
 1779SOL     OW 6887   0.922   2.365   4.623
 1779SOL    HW1 6888   0.897   2.356   4.527
 1779SOL    HW2 6889   0.970   2.283   4.654
 1780SOL     OW 6890   0.539   1.926   4.236
 1780SOL    HW1 6891   0.458   1.927   4.294
 1780SOL    HW2 6892   0.542   2.009   4.181
 1781SOL     OW 6893   1.434   3.050   3.765
 1781SOL    HW1 6894   1.466   2.974   3.822
 1781SOL    HW2 6895   1.342   3.077   3.795
 1782SOL     OW 6896   0.297   1.897   3.895
 1782SOL    HW1 6897   0.346   1.981   3.874
 1782SOL    HW2 6898   0.359   1.832   3.940
 1783SOL     OW 6899   0.935   2.098   4.204
 1783SOL    HW1 6900   0.887   2.139   4.126
 1783SOL    HW2 6901   1.034   2.096   4.185
 1784SOL     OW 6902   1.076   2.545   5.188
 1784SOL    HW1 6903   0.996   2.484   5.191
 1784SOL    HW2 6904   1.157   2.492   5.164
 1785SOL     OW 6905   1.227   3.432   4.517
 1785SOL    HW1 6906   1.248   3.506   4.452
 1785SOL    HW2 6907   1.295   3.432   4.590
 1786SOL     OW 6908   0.459   3.014   4.465
 1786SOL    HW1 6909   0.388   2.987   4.530
 1786SOL    HW2 6910   0.433   2.986   4.372
 1787SOL     OW 6911   1.271   3.659   4.315
 1787SOL    HW1 6912   1.315   3.723   4.251
 1787SOL    HW2 6913   1.221   3.711   4.385
 1788SOL     OW 6914   1.032   2.411   3.740
 1788SOL    HW1 6915   0.991   2.493   3.701
 1788SOL    HW2 6916   1.096   2.437   3.813
 1789SOL     OW 6917   0.078   2.418   5.110
 1789SOL    HW1 6918   0.170   2.417   5.069
 1789SOL    HW2 6919   0.072   2.492   5.177
 1790SOL     OW 6920   0.561   2.084   4.871
 1790SOL    HW1 6921   0.599   2.000   4.908
 1790SOL    HW2 6922   0.473   2.103   4.915
 1791SOL     OW 6923   0.866   2.316   4.366
 1791SOL    HW1 6924   0.834   2.388   4.304
 1791SOL    HW2 6925   0.890   2.235   4.313
 1792SOL     OW 6926   1.017   1.901   4.477
 1792SOL    HW1 6927   0.945   1.906   4.408
 1792SOL    HW2 6928   0.993   1.832   4.546
 1793SOL     OW 6929   1.429   3.035   4.591
 1793SOL    HW1 6930   1.374   2.951   4.584
 1793SOL    HW2 6931   1.455   3.064   4.499
 1794SOL     OW 6932   1.466   2.452   4.716
 1794SOL    HW1 6933   1.436   2.357   4.723
 1794SOL    HW2 6934   1.539   2.468   4.782
 1795SOL     OW 6935   1.857   2.695   4.101
 1795SOL    HW1 6936   1.899   2.631   4.165
 1795SOL    HW2 6937   1.819   2.644   4.023
 1796SOL     OW 6938   0.488   3.247   3.898
 1796SOL    HW1 6939   0.401   3.232   3.945
 1796SOL    HW2 6940   0.471   3.273   3.803
 1797SOL     OW 6941   1.664   3.142   4.381
 1797SOL    HW1 6942   1.763   3.150   4.395
 1797SOL    HW2 6943   1.619   3.226   4.412
 1798SOL     OW 6944   1.390   2.437   3.802
 1798SOL    HW1 6945   1.336   2.416   3.883
 1798SOL    HW2 6946   1.481   2.396   3.811
 1799SOL     OW 6947   0.527   2.118   4.052
 1799SOL    HW1 6948   0.554   2.059   3.977
 1799SOL    HW2 6949   0.527   2.213   4.021
 1800SOL     OW 6950   1.064   3.209   5.064
 1800SOL    HW1 6951   0.984   3.186   5.119
 1800SOL    HW2 6952   1.147   3.183   5.113
 1801SOL     OW 6953   1.592   3.491   5.349
 1801SOL    HW1 6954   1.619   3.525   5.259
 1801SOL    HW2 6955   1.671   3.453   5.395
 1802SOL     OW 6956   1.111   3.057   4.824
 1802SOL    HW1 6957   1.071   3.101   4.905
 1802SOL    HW2 6958   1.070   3.094   4.741
 1803SOL     OW 6959   1.638   2.961   4.803
 1803SOL    HW1 6960   1.643   3.042   4.862
 1803SOL    HW2 6961   1.552   2.963   4.752
 1804SOL     OW 6962   0.915   1.951   5.126
 1804SOL    HW1 6963   0.940   1.931   5.031
 1804SOL    HW2 6964   0.987   2.007   5.168
 1805SOL     OW 6965   0.980   2.978   5.443
 1805SOL    HW1 6966   0.881   2.984   5.453
 1805SOL    HW2 6967   1.003   2.898   5.387
 1806SOL     OW 6968   0.705   2.912   4.092
 1806SOL    HW1 6969   0.691   2.919   4.191
 1806SOL    HW2 6970   0.789   2.861   4.074
 1807SOL     OW 6971   0.410   2.675   4.975
 1807SOL    HW1 6972   0.496   2.687   5.025
 1807SOL    HW2 6973   0.368   2.588   5.002
 1808SOL     OW 6974   1.274   2.248   4.986
 1808SOL    HW1 6975   1.295   2.322   5.050
 1808SOL    HW2 6976   1.185   2.265   4.943
 1809SOL     OW 6977   0.064   3.426   5.055
 1809SOL    HW1 6978   0.018   3.508   5.021
 1809SOL    HW2 6979   0.162   3.445   5.064
 1810SOL     OW 6980   0.367   2.962   4.225
 1810SOL    HW1 6981   0.360   3.045   4.169
 1810SOL    HW2 6982   0.371   2.882   4.165
 1811SOL     OW 6983   0.566   2.399   4.589
 1811SOL    HW1 6984   0.578   2.465   4.515
 1811SOL    HW2 6985   0.612   2.433   4.672
 1812SOL     OW 6986   1.252   3.210   4.112
 1812SOL    HW1 6987   1.302   3.287   4.152
 1812SOL    HW2 6988   1.157   3.212   4.144
 1813SOL     OW 6989   1.272   3.307   4.866
 1813SOL    HW1 6990   1.319   3.320   4.953
 1813SOL    HW2 6991   1.206   3.233   4.875
 1814SOL     OW 6992   1.582   2.501   4.196
 1814SOL    HW1 6993   1.551   2.562   4.269
 1814SOL    HW2 6994   1.632   2.553   4.127
 1815SOL     OW 6995   0.354   3.372   5.053
 1815SOL    HW1 6996   0.333   3.328   4.966
 1815SOL    HW2 6997   0.451   3.398   5.056
 1816SOL     OW 6998   0.402   2.613   5.322
 1816SOL    HW1 6999   0.470   2.668   5.275
 1816SOL    HW2 7000   0.442   2.525   5.349
 1817SOL     OW 7001   1.587   2.641   5.394
 1817SOL    HW1 7002   1.495   2.679   5.389
 1817SOL    HW2 7003   1.647   2.688   5.329
 1818SOL     OW 7004   1.013   1.967   5.494
 1818SOL    HW1 7005   1.019   2.052   5.442
 1818SOL    HW2 7006   1.045   1.891   5.437
 1819SOL     OW 7007   0.504   1.912   5.464
 1819SOL    HW1 7008   0.462   1.855   5.394
 1819SOL    HW2 7009   0.438   1.981   5.496
 1820SOL     OW 7010   0.573   2.732   4.753
 1820SOL    HW1 7011   0.617   2.821   4.744
 1820SOL    HW2 7012   0.510   2.732   4.830
 1821SOL     OW 7013   1.360   2.724   4.769
 1821SOL    HW1 7014   1.285   2.724   4.703
 1821SOL    HW2 7015   1.397   2.632   4.778
 1822SOL     OW 7016   1.209   2.387   3.999
 1822SOL    HW1 7017   1.222   2.303   4.053
 1822SOL    HW2 7018   1.180   2.461   4.059
 1823SOL     OW 7019   0.307   2.075   4.955
 1823SOL    HW1 7020   0.284   2.112   5.045
 1823SOL    HW2 7021   0.277   1.980   4.949
 1824SOL     OW 7022   0.037   3.172   5.006
 1824SOL    HW1 7023   0.090   3.123   5.074
 1824SOL    HW2 7024   0.059   3.270   5.011
 1825SOL     OW 7025   0.732   2.496   4.788
 1825SOL    HW1 7026   0.791   2.470   4.712
 1825SOL    HW2 7027   0.704   2.592   4.777
 1826SOL     OW 7028   1.728   2.797   5.578
 1826SOL    HW1 7029   1.682   2.790   5.489
 1826SOL    HW2 7030   1.666   2.841   5.644
 1827SOL     OW 7031   0.307   1.925   4.342
 1827SOL    HW1 7032   0.296   2.019   4.375
 1827SOL    HW2 7033   0.302   1.862   4.419
 1828SOL     OW 7034   1.622   2.229   4.098
 1828SOL    HW1 7035   1.624   2.153   4.162
 1828SOL    HW2 7036   1.574   2.306   4.138
 1829SOL     OW 7037   1.023   2.628   4.690
 1829SOL    HW1 7038   1.038   2.649   4.786
 1829SOL    HW2 7039   0.993   2.533   4.681
 1830SOL     OW 7040   0.980   3.435   5.424
 1830SOL    HW1 7041   0.960   3.479   5.336
 1830SOL    HW2 7042   1.019   3.344   5.408
 1831SOL     OW 7043   0.350   2.760   5.528
 1831SOL    HW1 7044   0.426   2.804   5.576
 1831SOL    HW2 7045   0.385   2.713   5.446
 1832SOL     OW 7046   1.540   2.136   3.849
 1832SOL    HW1 7047   1.479   2.061   3.872
 1832SOL    HW2 7048   1.562   2.188   3.932
 1833SOL     OW 7049   1.303   2.700   3.766
 1833SOL    HW1 7050   1.337   2.607   3.781
 1833SOL    HW2 7051   1.321   2.727   3.671
 1834SOL     OW 7052   1.068   3.195   4.573
 1834SOL    HW1 7053   1.075   3.111   4.518
 1834SOL    HW2 7054   1.130   3.264   4.537
 1835SOL     OW 7055   0.319   2.672   4.673
 1835SOL    HW1 7056   0.412   2.708   4.678
 1835SOL    HW2 7057   0.313   2.587   4.725
 1836SOL     OW 7058   0.339   2.371   4.730
 1836SOL    HW1 7059   0.287   2.288   4.713
 1836SOL    HW2 7060   0.416   2.376   4.666
 1837SOL     OW 7061   1.138   2.242   5.402
 1837SOL    HW1 7062   1.093   2.305   5.466
 1837SOL    HW2 7063   1.231   2.273   5.385
 1838SOL     OW 7064   1.160   2.069   5.201
 1838SOL    HW1 7065   1.160   2.133   5.278
 1838SOL    HW2 7066   1.188   2.117   5.118
 1839SOL     OW 7067   0.008   3.188   3.924
 1839SOL    HW1 7068  -0.085   3.209   3.893
 1839SOL    HW2 7069   0.018   3.089   3.937
 1840SOL     OW 7070   0.088   3.663   4.651
 1840SOL    HW1 7071   0.046   3.577   4.624
 1840SOL    HW2 7072   0.182   3.666   4.617
 1841SOL     OW 7073   0.504   3.430   4.634
 1841SOL    HW1 7074   0.570   3.504   4.643
 1841SOL    HW2 7075   0.548   3.351   4.592
 1842SOL     OW 7076   1.002   2.658   4.962
 1842SOL    HW1 7077   1.043   2.626   5.048
 1842SOL    HW2 7078   0.906   2.631   4.959
 1843SOL     OW 7079   0.040   2.406   4.838
 1843SOL    HW1 7080   0.125   2.373   4.797
 1843SOL    HW2 7081   0.053   2.421   4.936
 1844SOL     OW 7082   0.189   2.382   5.446
 1844SOL    HW1 7083   0.248   2.342   5.376
 1844SOL    HW2 7084   0.131   2.453   5.405
 1845SOL     OW 7085   1.369   2.812   5.384
 1845SOL    HW1 7086   1.408   2.901   5.404
 1845SOL    HW2 7087   1.379   2.792   5.287
 1846SOL     OW 7088   0.815   2.434   4.049
 1846SOL    HW1 7089   0.822   2.345   4.003
 1846SOL    HW2 7090   0.721   2.468   4.041
 1847SOL     OW 7091   1.657   2.466   4.930
 1847SOL    HW1 7092   1.619   2.397   4.992
 1847SOL    HW2 7093   1.739   2.430   4.886
 1848SOL     OW 7094   0.252   3.426   5.468
 1848SOL    HW1 7095   0.222   3.483   5.544
 1848SOL    HW2 7096   0.245   3.329   5.494
 1849SOL     OW 7097   0.671   2.326   4.993
 1849SOL    HW1 7098   0.637   2.237   4.963
 1849SOL    HW2 7099   0.697   2.380   4.913
 1850SOL     OW 7100   0.930   3.540   5.189
 1850SOL    HW1 7101   0.906   3.522   5.094
 1850SOL    HW2 7102   0.960   3.634   5.199
 1851SOL     OW 7103   0.473   2.362   3.915
 1851SOL    HW1 7104   0.534   2.442   3.919
 1851SOL    HW2 7105   0.378   2.393   3.922
 1852SOL     OW 7106   0.159   2.999   5.190
 1852SOL    HW1 7107   0.181   2.938   5.266
 1852SOL    HW2 7108   0.169   2.950   5.104
 1853SOL     OW 7109   1.347   2.921   4.958
 1853SOL    HW1 7110   1.371   2.858   4.884
 1853SOL    HW2 7111   1.257   2.961   4.940
 1854SOL     OW 7112   1.302   2.717   4.033
 1854SOL    HW1 7113   1.216   2.686   4.075
 1854SOL    HW2 7114   1.298   2.703   3.934
 1855SOL     OW 7115   1.759   3.609   4.878
 1855SOL    HW1 7116   1.820   3.639   4.805
 1855SOL    HW2 7117   1.721   3.520   4.856
 1856SOL     OW 7118   1.252   3.593   4.852
 1856SOL    HW1 7119   1.336   3.598   4.798
 1856SOL    HW2 7120   1.229   3.497   4.870
 1857SOL     OW 7121   0.083   3.120   4.746
 1857SOL    HW1 7122   0.078   3.119   4.846
 1857SOL    HW2 7123   0.000   3.079   4.708
 1858SOL     OW 7124   0.688   3.524   5.440
 1858SOL    HW1 7125   0.632   3.605   5.449
 1858SOL    HW2 7126   0.740   3.528   5.354
 1859SOL     OW 7127   1.726   1.997   4.247
 1859SOL    HW1 7128   1.799   1.980   4.180
 1859SOL    HW2 7129   1.695   1.910   4.285
 1860SOL     OW 7130   1.388   3.435   4.201
 1860SOL    HW1 7131   1.455   3.447   4.127
 1860SOL    HW2 7132   1.348   3.524   4.224
 1861SOL     OW 7133   0.130   3.656   5.575
 1861SOL    HW1 7134   0.089   3.582   5.628
 1861SOL    HW2 7135   0.194   3.707   5.633
 1862SOL     OW 7136   1.280   2.789   4.396
 1862SOL    HW1 7137   1.340   2.708   4.398
 1862SOL    HW2 7138   1.320   2.858   4.336
 1863SOL     OW 7139   0.830   3.135   5.146
 1863SOL    HW1 7140   0.825   3.168   5.241
 1863SOL    HW2 7141   0.744   3.154   5.100
 1864SOL     OW 7142   1.650   3.582   5.118
 1864SOL    HW1 7143   1.703   3.592   5.034
 1864SOL    HW2 7144   1.623   3.672   5.152
 1865SOL     OW 7145   1.841   2.037   4.687
 1865SOL    HW1 7146   1.880   1.952   4.651
 1865SOL    HW2 7147   1.743   2.039   4.668
 1866SOL     OW 7148   0.263   2.188   4.444
 1866SOL    HW1 7149   0.184   2.239   4.410
 1866SOL    HW2 7150   0.254   2.173   4.542
 1867SOL     OW 7151   1.194   3.474   3.755
 1867SOL    HW1 7152   1.200   3.381   3.792
 1867SOL    HW2 7153   1.135   3.474   3.675
 1868SOL     OW 7154   0.822   2.864   5.096
 1868SOL    HW1 7155   0.862   2.863   5.004
 1868SOL    HW2 7156   0.832   2.956   5.136
 1869SOL     OW 7157   0.916   2.772   4.015
 1869SOL    HW1 7158   0.979   2.810   3.947
 1869SOL    HW2 7159   0.956   2.689   4.054
 1870SOL     OW 7160   1.504   3.469   3.768
 1870SOL    HW1 7161   1.412   3.506   3.775
 1870SOL    HW2 7162   1.542   3.489   3.678
 1871SOL     OW 7163   0.372   3.150   5.214
 1871SOL    HW1 7164   0.359   3.243   5.180
 1871SOL    HW2 7165   0.288   3.098   5.201
 1872SOL     OW 7166   1.614   3.154   5.013
 1872SOL    HW1 7167   1.674   3.157   5.093
 1872SOL    HW2 7168   1.539   3.218   5.026
 1873SOL     OW 7169   1.039   2.960   4.420
 1873SOL    HW1 7170   0.969   2.913   4.474
 1873SOL    HW2 7171   1.098   2.892   4.377
 1874SOL     OW 7172   1.014   2.098   4.695
 1874SOL    HW1 7173   1.006   2.062   4.602
 1874SOL    HW2 7174   1.012   2.022   4.760
 1875SOL     OW 7175   0.590   3.349   4.215
 1875SOL    HW1 7176   0.632   3.291   4.145
 1875SOL    HW2 7177   0.546   3.428   4.171
 1876SOL     OW 7178   1.709   2.247   5.105
 1876SOL    HW1 7179   1.782   2.316   5.109
 1876SOL    HW2 7180   1.737   2.172   5.046
 1877SOL     OW 7181   0.255   3.210   4.014
 1877SOL    HW1 7182   0.159   3.211   3.987
 1877SOL    HW2 7183   0.267   3.263   4.098
 1878SOL     OW 7184   0.105   2.875   5.450
 1878SOL    HW1 7185   0.028   2.842   5.504
 1878SOL    HW2 7186   0.190   2.845   5.492
 1879SOL     OW 7187   0.672   2.065   5.213
 1879SOL    HW1 7188   0.762   2.049   5.173
 1879SOL    HW2 7189   0.680   2.070   5.312
 1880SOL     OW 7190   0.075   2.207   3.757
 1880SOL    HW1 7191  -0.017   2.179   3.728
 1880SOL    HW2 7192   0.106   2.284   3.701
 1881SOL     OW 7193   1.440   2.718   5.122
 1881SOL    HW1 7194   1.383   2.770   5.059
 1881SOL    HW2 7195   1.536   2.730   5.098
 1882SOL     OW 7196   0.072   2.028   4.042
 1882SOL    HW1 7197   0.055   2.111   3.988
 1882SOL    HW2 7198   0.162   1.991   4.020
 1883SOL     OW 7199   1.183   3.197   3.843
 1883SOL    HW1 7200   1.084   3.186   3.845
 1883SOL    HW2 7201   1.217   3.212   3.936
 1884SOL     OW 7202   0.613   2.704   5.155
 1884SOL    HW1 7203   0.669   2.785   5.138
 1884SOL    HW2 7204   0.672   2.624   5.158
 1885SOL     OW 7205   1.493   3.629   4.683
 1885SOL    HW1 7206   1.526   3.693   4.614
 1885SOL    HW2 7207   1.559   3.623   4.758
 1886SOL     OW 7208   0.716   2.427   5.432
 1886SOL    HW1 7209   0.735   2.492   5.506
 1886SOL    HW2 7210   0.776   2.347   5.441
 1887SOL     OW 7211   1.450   3.082   5.357
 1887SOL    HW1 7212   1.441   3.072   5.456
 1887SOL    HW2 7213   1.546   3.075   5.331
 1888SOL     OW 7214   0.390   3.603   5.284
 1888SOL    HW1 7215   0.299   3.644   5.282
 1888SOL    HW2 7216   0.383   3.509   5.316
 1889SOL     OW 7217   1.225   2.187   4.173
 1889SOL    HW1 7218   1.290   2.113   4.162
 1889SOL    HW2 7219   1.245   2.237   4.257
 1890SOL     OW 7220   0.594   2.607   4.376
 1890SOL    HW1 7221   0.644   2.692   4.357
 1890SOL    HW2 7222   0.506   2.609   4.328
 1891SOL     OW 7223   1.777   2.204   5.366
 1891SOL    HW1 7224   1.760   2.235   5.272
 1891SOL    HW2 7225   1.693   2.167   5.404
 1892SOL     OW 7226   1.730   2.796   5.241
 1892SOL    HW1 7227   1.768   2.887   5.256
 1892SOL    HW2 7228   1.722   2.779   5.142
 1893SOL     OW 7229   0.859   3.236   3.740
 1893SOL    HW1 7230   0.813   3.251   3.828
 1893SOL    HW2 7231   0.903   3.321   3.710
 1894SOL     OW 7232   0.661   3.652   4.677
 1894SOL    HW1 7233   0.615   3.740   4.664
 1894SOL    HW2 7234   0.760   3.664   4.670
 1895SOL     OW 7235   0.859   2.818   4.585
 1895SOL    HW1 7236   0.913   2.749   4.633
 1895SOL    HW2 7237   0.827   2.887   4.651
 1896SOL     OW 7238   1.083   2.846   3.811
 1896SOL    HW1 7239   1.060   2.899   3.729
 1896SOL    HW2 7240   1.164   2.790   3.792
 1897SOL     OW 7241   1.861   3.431   4.575
 1897SOL    HW1 7242   1.790   3.419   4.505
 1897SOL    HW2 7243   1.862   3.352   4.635
 1898SOL     OW 7244   0.221   3.176   5.568
 1898SOL    HW1 7245   0.156   3.103   5.547
 1898SOL    HW2 7246   0.225   3.190   5.666
 1899SOL     OW 7247   0.079   3.102   4.377
 1899SOL    HW1 7248   0.078   3.055   4.465
 1899SOL    HW2 7249   0.161   3.074   4.326
 1900SOL     OW 7250   0.672   3.253   5.348
 1900SOL    HW1 7251   0.594   3.203   5.386
 1900SOL    HW2 7252   0.669   3.348   5.379
 1901SOL     OW 7253   1.824   2.054   4.951
 1901SOL    HW1 7254   1.820   1.964   4.995
 1901SOL    HW2 7255   1.827   2.043   4.852
 1902SOL     OW 7256   0.428   2.286   4.244
 1902SOL    HW1 7257   0.458   2.214   4.182
 1902SOL    HW2 7258   0.389   2.246   4.327
 1903SOL     OW 7259   1.705   3.349   4.828
 1903SOL    HW1 7260   1.612   3.324   4.801
 1903SOL    HW2 7261   1.731   3.299   4.910
 1904SOL     OW 7262   0.317   2.409   5.004
 1904SOL    HW1 7263   0.355   2.350   5.076
 1904SOL    HW2 7264   0.357   2.383   4.916
 1905SOL     OW 7265   0.812   3.448   4.411
 1905SOL    HW1 7266   0.844   3.458   4.317
 1905SOL    HW2 7267   0.733   3.386   4.413
 1906SOL     OW 7268   1.424   2.076   4.836
 1906SOL    HW1 7269   1.476   2.011   4.891
 1906SOL    HW2 7270   1.375   2.139   4.897
 1907SOL     OW 7271   1.001   1.896   4.878
 1907SOL    HW1 7272   0.938   1.824   4.847
 1907SOL    HW2 7273   1.094   1.860   4.878
 1908SOL     OW 7274   0.770   3.192   4.025
 1908SOL    HW1 7275   0.724   3.105   4.042
 1908SOL    HW2 7276   0.861   3.189   4.066
 1909SOL     OW 7277   0.618   3.429   5.008
 1909SOL    HW1 7278   0.613   3.511   5.065
 1909SOL    HW2 7279   0.707   3.426   4.963
 1910SOL     OW 7280   1.352   1.914   3.892
 1910SOL    HW1 7281   1.387   1.873   3.808
 1910SOL    HW2 7282   1.262   1.876   3.912
 1911SOL     OW 7283   1.300   2.315   4.415
 1911SOL    HW1 7284   1.241   2.395   4.419
 1911SOL    HW2 7285   1.315   2.280   4.508
 1912SOL     OW 7286   1.593   2.083   4.606
 1912SOL    HW1 7287   1.509   2.082   4.660
 1912SOL    HW2 7288   1.595   2.166   4.550
 1913SOL     OW 7289   0.039   2.939   4.024
 1913SOL    HW1 7290   0.138   2.928   4.015
 1913SOL    HW2 7291  -0.001   2.853   4.056
 1914SOL     OW 7292   0.875   3.508   4.061
 1914SOL    HW1 7293   0.798   3.473   4.007
 1914SOL    HW2 7294   0.843   3.579   4.123
 1915SOL     OW 7295   0.230   2.490   5.699
 1915SOL    HW1 7296   0.137   2.488   5.736
 1915SOL    HW2 7297   0.231   2.451   5.607
 1916SOL     OW 7298   0.225   2.137   6.582
 1916SOL    HW1 7299   0.260   2.120   6.674
 1916SOL    HW2 7300   0.137   2.092   6.570
 1917SOL     OW 7301   0.019   2.230   6.233
 1917SOL    HW1 7302  -0.063   2.273   6.272
 1917SOL    HW2 7303  -0.009   2.157   6.170
 1918SOL     OW 7304   0.569   3.137   6.751
 1918SOL    HW1 7305   0.476   3.130   6.714
 1918SOL    HW2 7306   0.580   3.226   6.795
 1919SOL     OW 7307   1.135   2.565   6.303
 1919SOL    HW1 7308   1.192   2.643   6.278
 1919SOL    HW2 7309   1.075   2.591   6.379
 1920SOL     OW 7310   1.755   2.469   5.817
 1920SOL    HW1 7311   1.743   2.456   5.718
 1920SOL    HW2 7312   1.725   2.388   5.866
 1921SOL     OW 7313   0.768   3.006   6.609
 1921SOL    HW1 7314   0.690   3.023   6.669
 1921SOL    HW2 7315   0.802   3.093   6.573
 1922SOL     OW 7316   0.850   2.660   7.409
 1922SOL    HW1 7317   0.846   2.736   7.474
 1922SOL    HW2 7318   0.872   2.696   7.318
 1923SOL     OW 7319   0.685   2.874   6.251
 1923SOL    HW1 7320   0.754   2.858   6.321
 1923SOL    HW2 7321   0.612   2.931   6.289
 1924SOL     OW 7322   0.686   3.023   7.389
 1924SOL    HW1 7323   0.746   3.102   7.403
 1924SOL    HW2 7324   0.600   3.054   7.348
 1925SOL     OW 7325   0.335   3.297   6.647
 1925SOL    HW1 7326   0.257   3.266   6.594
 1925SOL    HW2 7327   0.393   3.355   6.590
 1926SOL     OW 7328   1.460   3.367   6.925
 1926SOL    HW1 7329   1.484   3.461   6.951
 1926SOL    HW2 7330   1.444   3.313   7.007
 1927SOL     OW 7331   0.438   2.254   7.085
 1927SOL    HW1 7332   0.520   2.198   7.094
 1927SOL    HW2 7333   0.357   2.196   7.089
 1928SOL     OW 7334   1.603   2.309   6.323
 1928SOL    HW1 7335   1.529   2.355   6.273
 1928SOL    HW2 7336   1.654   2.377   6.376
 1929SOL     OW 7337   0.231   3.575   6.069
 1929SOL    HW1 7338   0.265   3.652   6.123
 1929SOL    HW2 7339   0.275   3.575   5.979
 1930SOL     OW 7340   1.127   3.203   7.276
 1930SOL    HW1 7341   1.174   3.203   7.364
 1930SOL    HW2 7342   1.079   3.116   7.265
 1931SOL     OW 7343   0.230   3.296   6.124
 1931SOL    HW1 7344   0.204   3.392   6.124
 1931SOL    HW2 7345   0.159   3.242   6.169
 1932SOL     OW 7346   0.240   2.953   6.472
 1932SOL    HW1 7347   0.254   2.869   6.524
 1932SOL    HW2 7348   0.185   3.017   6.527
 1933SOL     OW 7349   0.620   3.648   7.025
 1933SOL    HW1 7350   0.528   3.631   7.060
 1933SOL    HW2 7351   0.648   3.740   7.051
 1934SOL     OW 7352   0.606   2.826   5.709
 1934SOL    HW1 7353   0.613   2.910   5.655
 1934SOL    HW2 7354   0.652   2.839   5.797
 1935SOL     OW 7355   1.594   1.976   7.066
 1935SOL    HW1 7356   1.576   2.043   6.994
 1935SOL    HW2 7357   1.591   2.022   7.155
 1936SOL     OW 7358   0.122   2.505   6.149
 1936SOL    HW1 7359   0.077   2.417   6.166
 1936SOL    HW2 7360   0.121   2.559   6.233
 1937SOL     OW 7361   1.842   3.629   5.945
 1937SOL    HW1 7362   1.896   3.600   6.025
 1937SOL    HW2 7363   1.872   3.719   5.916
 1938SOL     OW 7364   0.027   3.458   5.703
 1938SOL    HW1 7365   0.008   3.362   5.724
 1938SOL    HW2 7366  -0.006   3.516   5.778
 1939SOL     OW 7367   1.689   2.784   6.198
 1939SOL    HW1 7368   1.784   2.755   6.206
 1939SOL    HW2 7369   1.681   2.849   6.123
 1940SOL     OW 7370   1.641   2.970   6.018
 1940SOL    HW1 7371   1.727   2.972   5.966
 1940SOL    HW2 7372   1.655   3.017   6.106
 1941SOL     OW 7373   0.113   2.599   7.183
 1941SOL    HW1 7374   0.201   2.586   7.228
 1941SOL    HW2 7375   0.100   2.696   7.161
 1942SOL     OW 7376   0.613   3.227   6.312
 1942SOL    HW1 7377   0.564   3.140   6.321
 1942SOL    HW2 7378   0.590   3.270   6.225
 1943SOL     OW 7379   1.293   3.090   7.009
 1943SOL    HW1 7380   1.330   3.017   6.951
 1943SOL    HW2 7381   1.345   3.095   7.094
 1944SOL     OW 7382   0.809   1.866   6.088
 1944SOL    HW1 7383   0.849   1.957   6.079
 1944SOL    HW2 7384   0.709   1.874   6.094
 1945SOL     OW 7385   0.197   2.838   6.850
 1945SOL    HW1 7386   0.286   2.793   6.836
 1945SOL    HW2 7387   0.124   2.773   6.831
 1946SOL     OW 7388   1.525   2.861   5.776
 1946SOL    HW1 7389   1.462   2.785   5.789
 1946SOL    HW2 7390   1.573   2.879   5.862
 1947SOL     OW 7391   1.187   3.654   7.202
 1947SOL    HW1 7392   1.211   3.714   7.126
 1947SOL    HW2 7393   1.194   3.559   7.172
 1948SOL     OW 7394   0.317   2.113   7.387
 1948SOL    HW1 7395   0.388   2.184   7.393
 1948SOL    HW2 7396   0.229   2.152   7.415
 1949SOL     OW 7397   1.466   3.279   6.539
 1949SOL    HW1 7398   1.407   3.285   6.619
 1949SOL    HW2 7399   1.451   3.191   6.493
 1950SOL     OW 7400   0.598   2.591   5.856
 1950SOL    HW1 7401   0.622   2.660   5.788
 1950SOL    HW2 7402   0.520   2.624   5.910
 1951SOL     OW 7403   1.281   2.207   6.530
 1951SOL    HW1 7404   1.195   2.157   6.517
 1951SOL    HW2 7405   1.343   2.153   6.586
 1952SOL     OW 7406   1.576   3.524   5.893
 1952SOL    HW1 7407   1.665   3.570   5.896
 1952SOL    HW2 7408   1.555   3.500   5.798
 1953SOL     OW 7409   0.807   2.467   7.051
 1953SOL    HW1 7410   0.760   2.464   7.140
 1953SOL    HW2 7411   0.756   2.412   6.985
 1954SOL     OW 7412   1.394   2.331   7.260
 1954SOL    HW1 7413   1.374   2.374   7.348
 1954SOL    HW2 7414   1.472   2.269   7.269
 1955SOL     OW 7415   0.973   2.752   7.158
 1955SOL    HW1 7416   1.019   2.668   7.129
 1955SOL    HW2 7417   0.917   2.786   7.083
 1956SOL     OW 7418   0.991   2.272   6.828
 1956SOL    HW1 7419   0.914   2.306   6.882
 1956SOL    HW2 7420   0.957   2.221   6.749
 1957SOL     OW 7421   1.041   2.563   6.015
 1957SOL    HW1 7422   1.067   2.559   6.111
 1957SOL    HW2 7423   0.956   2.512   6.001
 1958SOL     OW 7424   0.076   2.673   6.375
 1958SOL    HW1 7425   0.175   2.661   6.384
 1958SOL    HW2 7426   0.052   2.768   6.396
 1959SOL     OW 7427   0.130   3.683   7.157
 1959SOL    HW1 7428   0.120   3.668   7.256
 1959SOL    HW2 7429   0.044   3.719   7.121
 1960SOL     OW 7430   0.865   2.210   5.781
 1960SOL    HW1 7431   0.924   2.273   5.732
 1960SOL    HW2 7432   0.884   2.116   5.752
 1961SOL     OW 7433   1.719   2.447   7.417
 1961SOL    HW1 7434   1.693   2.536   7.381
 1961SOL    HW2 7435   1.717   2.379   7.344
 1962SOL     OW 7436   1.362   3.006   6.131
 1962SOL    HW1 7437   1.445   2.977   6.083
 1962SOL    HW2 7438   1.313   3.073   6.075
 1963SOL     OW 7439   0.550   2.058   6.471
 1963SOL    HW1 7440   0.545   2.053   6.571
 1963SOL    HW2 7441   0.552   2.154   6.442
 1964SOL     OW 7442   1.008   3.318   6.063
 1964SOL    HW1 7443   0.962   3.390   6.011
 1964SOL    HW2 7444   1.004   3.338   6.161
 1965SOL     OW 7445   0.351   3.663   6.439
 1965SOL    HW1 7446   0.401   3.577   6.445
 1965SOL    HW2 7447   0.416   3.740   6.436
 1966SOL     OW 7448   1.795   2.928   6.459
 1966SOL    HW1 7449   1.733   2.913   6.383
 1966SOL    HW2 7450   1.743   2.939   6.544
 1967SOL     OW 7451   1.227   3.412   7.092
 1967SOL    HW1 7452   1.233   3.335   7.156
 1967SOL    HW2 7453   1.175   3.386   7.012
 1968SOL     OW 7454   0.321   2.805   5.828
 1968SOL    HW1 7455   0.403   2.844   5.786
 1968SOL    HW2 7456   0.294   2.723   5.779
 1969SOL     OW 7457   1.458   2.597   6.314
 1969SOL    HW1 7458   1.453   2.532   6.389
 1969SOL    HW2 7459   1.538   2.656   6.327
 1970SOL     OW 7460   0.461   3.128   7.313
 1970SOL    HW1 7461   0.411   3.129   7.227
 1970SOL    HW2 7462   0.398   3.110   7.389
 1971SOL     OW 7463   1.111   3.638   5.823
 1971SOL    HW1 7464   1.051   3.576   5.873
 1971SOL    HW2 7465   1.142   3.594   5.738
 1972SOL     OW 7466   0.202   2.147   7.084
 1972SOL    HW1 7467   0.122   2.207   7.071
 1972SOL    HW2 7468   0.192   2.098   7.170
 1973SOL     OW 7469   1.632   3.239   5.667
 1973SOL    HW1 7470   1.600   3.333   5.657
 1973SOL    HW2 7471   1.556   3.176   5.655
 1974SOL     OW 7472   0.464   3.605   5.909
 1974SOL    HW1 7473   0.497   3.644   5.995
 1974SOL    HW2 7474   0.540   3.598   5.844
 1975SOL     OW 7475   1.400   1.969   6.012
 1975SOL    HW1 7476   1.376   1.932   5.922
 1975SOL    HW2 7477   1.499   1.985   6.016
 1976SOL     OW 7478   0.249   3.647   6.827
 1976SOL    HW1 7479   0.306   3.582   6.877
 1976SOL    HW2 7480   0.233   3.614   6.734
 1977SOL     OW 7481   0.940   3.560   6.490
 1977SOL    HW1 7482   1.020   3.503   6.511
 1977SOL    HW2 7483   0.891   3.520   6.413
 1978SOL     OW 7484   0.382   2.562   6.066
 1978SOL    HW1 7485   0.427   2.472   6.063
 1978SOL    HW2 7486   0.288   2.551   6.099
 1979SOL     OW 7487   1.547   2.084   7.315
 1979SOL    HW1 7488   1.542   2.121   7.407
 1979SOL    HW2 7489   1.475   2.015   7.303
 1980SOL     OW 7490   0.614   1.984   5.703
 1980SOL    HW1 7491   0.712   1.962   5.710
 1980SOL    HW2 7492   0.583   1.967   5.610
 1981SOL     OW 7493   0.781   2.126   7.335
 1981SOL    HW1 7494   0.848   2.065   7.378
 1981SOL    HW2 7495   0.708   2.145   7.400
 1982SOL     OW 7496   0.888   3.376   6.781
 1982SOL    HW1 7497   0.865   3.351   6.687
 1982SOL    HW2 7498   0.949   3.307   6.820
 1983SOL     OW 7499   1.351   2.452   7.019
 1983SOL    HW1 7500   1.379   2.409   7.104
 1983SOL    HW2 7501   1.376   2.548   7.020
 1984SOL     OW 7502   0.803   3.264   6.510
 1984SOL    HW1 7503   0.893   3.278   6.468
 1984SOL    HW2 7504   0.732   3.266   6.439
 1985SOL     OW 7505   0.922   2.365   6.485
 1985SOL    HW1 7506   0.897   2.356   6.389
 1985SOL    HW2 7507   0.970   2.283   6.516
 1986SOL     OW 7508   0.539   1.926   6.098
 1986SOL    HW1 7509   0.458   1.927   6.156
 1986SOL    HW2 7510   0.542   2.009   6.043
 1987SOL     OW 7511   1.434   3.050   5.627
 1987SOL    HW1 7512   1.466   2.974   5.684
 1987SOL    HW2 7513   1.342   3.077   5.657
 1988SOL     OW 7514   0.297   1.897   5.757
 1988SOL    HW1 7515   0.346   1.981   5.736
 1988SOL    HW2 7516   0.359   1.832   5.802
 1989SOL     OW 7517   0.935   2.098   6.066
 1989SOL    HW1 7518   0.887   2.139   5.988
 1989SOL    HW2 7519   1.034   2.096   6.047
 1990SOL     OW 7520   1.076   2.545   7.050
 1990SOL    HW1 7521   0.996   2.484   7.053
 1990SOL    HW2 7522   1.157   2.492   7.026
 1991SOL     OW 7523   1.227   3.432   6.379
 1991SOL    HW1 7524   1.248   3.506   6.314
 1991SOL    HW2 7525   1.295   3.432   6.452
 1992SOL     OW 7526   0.459   3.014   6.327
 1992SOL    HW1 7527   0.388   2.987   6.392
 1992SOL    HW2 7528   0.433   2.986   6.234
 1993SOL     OW 7529   1.271   3.659   6.177
 1993SOL    HW1 7530   1.315   3.723   6.113
 1993SOL    HW2 7531   1.221   3.711   6.247
 1994SOL     OW 7532   1.032   2.411   5.602
 1994SOL    HW1 7533   0.991   2.493   5.563
 1994SOL    HW2 7534   1.096   2.437   5.675
 1995SOL     OW 7535   0.078   2.418   6.972
 1995SOL    HW1 7536   0.170   2.417   6.931
 1995SOL    HW2 7537   0.072   2.492   7.039
 1996SOL     OW 7538   0.561   2.084   6.733
 1996SOL    HW1 7539   0.599   2.000   6.770
 1996SOL    HW2 7540   0.473   2.103   6.777
 1997SOL     OW 7541   0.866   2.316   6.228
 1997SOL    HW1 7542   0.834   2.388   6.166
 1997SOL    HW2 7543   0.890   2.235   6.175
 1998SOL     OW 7544   1.017   1.901   6.339
 1998SOL    HW1 7545   0.945   1.906   6.270
 1998SOL    HW2 7546   0.993   1.832   6.408
 1999SOL     OW 7547   1.429   3.035   6.453
 1999SOL    HW1 7548   1.374   2.951   6.446
 1999SOL    HW2 7549   1.455   3.064   6.361
 2000SOL     OW 7550   1.466   2.452   6.578
 2000SOL    HW1 7551   1.436   2.357   6.585
 2000SOL    HW2 7552   1.539   2.468   6.644
 2001SOL     OW 7553   1.857   2.695   5.963
 2001SOL    HW1 7554   1.899   2.631   6.027
 2001SOL    HW2 7555   1.819   2.644   5.885
 2002SOL     OW 7556   0.488   3.247   5.760
 2002SOL    HW1 7557   0.401   3.232   5.807
 2002SOL    HW2 7558   0.471   3.273   5.665
 2003SOL     OW 7559   1.664   3.142   6.243
 2003SOL    HW1 7560   1.763   3.150   6.257
 2003SOL    HW2 7561   1.619   3.226   6.274
 2004SOL     OW 7562   1.390   2.437   5.664
 2004SOL    HW1 7563   1.336   2.416   5.745
 2004SOL    HW2 7564   1.481   2.396   5.673
 2005SOL     OW 7565   0.527   2.118   5.914
 2005SOL    HW1 7566   0.554   2.059   5.839
 2005SOL    HW2 7567   0.527   2.213   5.883
 2006SOL     OW 7568   1.754   3.085   7.174
 2006SOL    HW1 7569   1.845   3.046   7.161
 2006SOL    HW2 7570   1.762   3.181   7.198
 2007SOL     OW 7571   1.064   3.209   6.926
 2007SOL    HW1 7572   0.984   3.186   6.981
 2007SOL    HW2 7573   1.147   3.183   6.975
 2008SOL     OW 7574   1.592   3.491   7.211
 2008SOL    HW1 7575   1.619   3.525   7.121
 2008SOL    HW2 7576   1.671   3.453   7.257
 2009SOL     OW 7577   1.111   3.057   6.686
 2009SOL    HW1 7578   1.071   3.101   6.767
 2009SOL    HW2 7579   1.070   3.094   6.603
 2010SOL     OW 7580   1.638   2.961   6.665
 2010SOL    HW1 7581   1.643   3.042   6.724
 2010SOL    HW2 7582   1.552   2.963   6.614
 2011SOL     OW 7583   0.915   1.951   6.988
 2011SOL    HW1 7584   0.940   1.931   6.893
 2011SOL    HW2 7585   0.987   2.007   7.030
 2012SOL     OW 7586   0.980   2.978   7.305
 2012SOL    HW1 7587   0.881   2.984   7.315
 2012SOL    HW2 7588   1.003   2.898   7.249
 2013SOL     OW 7589   0.705   2.912   5.954
 2013SOL    HW1 7590   0.691   2.919   6.053
 2013SOL    HW2 7591   0.789   2.861   5.936
 2014SOL     OW 7592   0.410   2.675   6.837
 2014SOL    HW1 7593   0.496   2.687   6.887
 2014SOL    HW2 7594   0.368   2.588   6.864
 2015SOL     OW 7595   1.274   2.248   6.848
 2015SOL    HW1 7596   1.295   2.322   6.912
 2015SOL    HW2 7597   1.185   2.265   6.805
 2016SOL     OW 7598   0.064   3.426   6.917
 2016SOL    HW1 7599   0.018   3.508   6.883
 2016SOL    HW2 7600   0.162   3.445   6.926
 2017SOL     OW 7601   0.367   2.962   6.087
 2017SOL    HW1 7602   0.360   3.045   6.031
 2017SOL    HW2 7603   0.371   2.882   6.027
 2018SOL     OW 7604   0.566   2.399   6.451
 2018SOL    HW1 7605   0.578   2.465   6.377
 2018SOL    HW2 7606   0.612   2.433   6.534
 2019SOL     OW 7607   1.252   3.210   5.974
 2019SOL    HW1 7608   1.302   3.287   6.014
 2019SOL    HW2 7609   1.157   3.212   6.006
 2020SOL     OW 7610   1.272   3.307   6.728
 2020SOL    HW1 7611   1.319   3.320   6.815
 2020SOL    HW2 7612   1.206   3.233   6.737
 2021SOL     OW 7613   1.582   2.501   6.058
 2021SOL    HW1 7614   1.551   2.562   6.131
 2021SOL    HW2 7615   1.632   2.553   5.989
 2022SOL     OW 7616   0.354   3.372   6.915
 2022SOL    HW1 7617   0.333   3.328   6.828
 2022SOL    HW2 7618   0.451   3.398   6.918
 2023SOL     OW 7619   0.402   2.613   7.184
 2023SOL    HW1 7620   0.470   2.668   7.137
 2023SOL    HW2 7621   0.442   2.525   7.211
 2024SOL     OW 7622   1.587   2.641   7.256
 2024SOL    HW1 7623   1.495   2.679   7.251
 2024SOL    HW2 7624   1.647   2.688   7.191
 2025SOL     OW 7625   1.013   1.967   7.356
 2025SOL    HW1 7626   1.019   2.052   7.304
 2025SOL    HW2 7627   1.045   1.891   7.299
 2026SOL     OW 7628   0.504   1.912   7.326
 2026SOL    HW1 7629   0.462   1.855   7.256
 2026SOL    HW2 7630   0.438   1.981   7.358
 2027SOL     OW 7631   0.573   2.732   6.615
 2027SOL    HW1 7632   0.617   2.821   6.606
 2027SOL    HW2 7633   0.510   2.732   6.692
 2028SOL     OW 7634   1.360   2.724   6.631
 2028SOL    HW1 7635   1.285   2.724   6.565
 2028SOL    HW2 7636   1.397   2.632   6.640
 2029SOL     OW 7637   1.209   2.387   5.861
 2029SOL    HW1 7638   1.222   2.303   5.915
 2029SOL    HW2 7639   1.180   2.461   5.921
 2030SOL     OW 7640   0.307   2.075   6.817
 2030SOL    HW1 7641   0.284   2.112   6.907
 2030SOL    HW2 7642   0.277   1.980   6.811
 2031SOL     OW 7643   0.037   3.172   6.868
 2031SOL    HW1 7644   0.090   3.123   6.936
 2031SOL    HW2 7645   0.059   3.270   6.873
 2032SOL     OW 7646   0.732   2.496   6.650
 2032SOL    HW1 7647   0.791   2.470   6.574
 2032SOL    HW2 7648   0.704   2.592   6.639
 2033SOL     OW 7649   1.728   2.797   7.440
 2033SOL    HW1 7650   1.682   2.790   7.351
 2033SOL    HW2 7651   1.666   2.841   7.506
 2034SOL     OW 7652   0.307   1.925   6.204
 2034SOL    HW1 7653   0.296   2.019   6.237
 2034SOL    HW2 7654   0.302   1.862   6.281
 2035SOL     OW 7655   1.622   2.229   5.960
 2035SOL    HW1 7656   1.624   2.153   6.024
 2035SOL    HW2 7657   1.574   2.306   6.000
 2036SOL     OW 7658   1.023   2.628   6.552
 2036SOL    HW1 7659   1.038   2.649   6.648
 2036SOL    HW2 7660   0.993   2.533   6.543
 2037SOL     OW 7661   0.980   3.435   7.286
 2037SOL    HW1 7662   0.960   3.479   7.198
 2037SOL    HW2 7663   1.019   3.344   7.270
 2038SOL     OW 7664   1.859   3.380   7.191
 2038SOL    HW1 7665   1.873   3.407   7.096
 2038SOL    HW2 7666   1.942   3.402   7.244
 2039SOL     OW 7667   0.350   2.760   7.390
 2039SOL    HW1 7668   0.426   2.804   7.438
 2039SOL    HW2 7669   0.385   2.713   7.308
 2040SOL     OW 7670   1.540   2.136   5.711
 2040SOL    HW1 7671   1.479   2.061   5.734
 2040SOL    HW2 7672   1.562   2.188   5.794
 2041SOL     OW 7673   1.303   2.700   5.628
 2041SOL    HW1 7674   1.337   2.607   5.643
 2041SOL    HW2 7675   1.321   2.727   5.533
 2042SOL     OW 7676   1.068   3.195   6.435
 2042SOL    HW1 7677   1.075   3.111   6.380
 2042SOL    HW2 7678   1.130   3.264   6.399
 2043SOL     OW 7679   0.319   2.672   6.535
 2043SOL    HW1 7680   0.412   2.708   6.540
 2043SOL    HW2 7681   0.313   2.587   6.587
 2044SOL     OW 7682   0.339   2.371   6.592
 2044SOL    HW1 7683   0.287   2.288   6.575
 2044SOL    HW2 7684   0.416   2.376   6.528
 2045SOL     OW 7685   1.138   2.242   7.264
 2045SOL    HW1 7686   1.093   2.305   7.328
 2045SOL    HW2 7687   1.231   2.273   7.247
 2046SOL     OW 7688   1.160   2.069   7.063
 2046SOL    HW1 7689   1.160   2.133   7.140
 2046SOL    HW2 7690   1.188   2.117   6.980
 2047SOL     OW 7691   0.008   3.188   5.786
 2047SOL    HW1 7692  -0.085   3.209   5.755
 2047SOL    HW2 7693   0.018   3.089   5.799
 2048SOL     OW 7694   0.088   3.663   6.513
 2048SOL    HW1 7695   0.046   3.577   6.486
 2048SOL    HW2 7696   0.182   3.666   6.479
 2049SOL     OW 7697   0.504   3.430   6.496
 2049SOL    HW1 7698   0.570   3.504   6.505
 2049SOL    HW2 7699   0.548   3.351   6.454
 2050SOL     OW 7700   1.002   2.658   6.824
 2050SOL    HW1 7701   1.043   2.626   6.910
 2050SOL    HW2 7702   0.906   2.631   6.821
 2051SOL     OW 7703   0.040   2.406   6.700
 2051SOL    HW1 7704   0.125   2.373   6.659
 2051SOL    HW2 7705   0.053   2.421   6.798
 2052SOL     OW 7706   0.189   2.382   7.308
 2052SOL    HW1 7707   0.248   2.342   7.238
 2052SOL    HW2 7708   0.131   2.453   7.267
 2053SOL     OW 7709   1.369   2.812   7.246
 2053SOL    HW1 7710   1.408   2.901   7.266
 2053SOL    HW2 7711   1.379   2.792   7.149
 2054SOL     OW 7712   0.815   2.434   5.911
 2054SOL    HW1 7713   0.822   2.345   5.865
 2054SOL    HW2 7714   0.721   2.468   5.903
 2055SOL     OW 7715   1.657   2.466   6.792
 2055SOL    HW1 7716   1.619   2.397   6.854
 2055SOL    HW2 7717   1.739   2.430   6.748
 2056SOL     OW 7718   0.252   3.426   7.330
 2056SOL    HW1 7719   0.222   3.483   7.406
 2056SOL    HW2 7720   0.245   3.329   7.356
 2057SOL     OW 7721   0.671   2.326   6.855
 2057SOL    HW1 7722   0.637   2.237   6.825
 2057SOL    HW2 7723   0.697   2.380   6.775
 2058SOL     OW 7724   0.930   3.540   7.051
 2058SOL    HW1 7725   0.906   3.522   6.956
 2058SOL    HW2 7726   0.960   3.634   7.061
 2059SOL     OW 7727   0.473   2.362   5.777
 2059SOL    HW1 7728   0.534   2.442   5.781
 2059SOL    HW2 7729   0.378   2.393   5.784
 2060SOL     OW 7730   0.159   2.999   7.052
 2060SOL    HW1 7731   0.181   2.938   7.128
 2060SOL    HW2 7732   0.169   2.950   6.966
 2061SOL     OW 7733   1.347   2.921   6.820
 2061SOL    HW1 7734   1.371   2.858   6.746
 2061SOL    HW2 7735   1.257   2.961   6.802
 2062SOL     OW 7736   1.302   2.717   5.895
 2062SOL    HW1 7737   1.216   2.686   5.937
 2062SOL    HW2 7738   1.298   2.703   5.796
 2063SOL     OW 7739   1.759   3.609   6.740
 2063SOL    HW1 7740   1.820   3.639   6.667
 2063SOL    HW2 7741   1.721   3.520   6.718
 2064SOL     OW 7742   1.252   3.593   6.714
 2064SOL    HW1 7743   1.336   3.598   6.660
 2064SOL    HW2 7744   1.229   3.497   6.732
 2065SOL     OW 7745   0.083   3.120   6.608
 2065SOL    HW1 7746   0.078   3.119   6.708
 2065SOL    HW2 7747   0.000   3.079   6.570
 2066SOL     OW 7748   0.688   3.524   7.302
 2066SOL    HW1 7749   0.632   3.605   7.311
 2066SOL    HW2 7750   0.740   3.528   7.216
 2067SOL     OW 7751   1.726   1.997   6.109
 2067SOL    HW1 7752   1.799   1.980   6.042
 2067SOL    HW2 7753   1.695   1.910   6.147
 2068SOL     OW 7754   1.388   3.435   6.063
 2068SOL    HW1 7755   1.455   3.447   5.989
 2068SOL    HW2 7756   1.348   3.524   6.086
 2069SOL     OW 7757   0.130   3.656   7.437
 2069SOL    HW1 7758   0.089   3.582   7.490
 2069SOL    HW2 7759   0.194   3.707   7.495
 2070SOL     OW 7760   1.280   2.789   6.258
 2070SOL    HW1 7761   1.340   2.708   6.260
 2070SOL    HW2 7762   1.320   2.858   6.198
 2071SOL     OW 7763   0.830   3.135   7.008
 2071SOL    HW1 7764   0.825   3.168   7.103
 2071SOL    HW2 7765   0.744   3.154   6.962
 2072SOL     OW 7766   0.672   3.478   5.740
 2072SOL    HW1 7767   0.681   3.488   5.641
 2072SOL    HW2 7768   0.632   3.389   5.761
 2073SOL     OW 7769   1.650   3.582   6.980
 2073SOL    HW1 7770   1.703   3.592   6.896
 2073SOL    HW2 7771   1.623   3.672   7.014
 2074SOL     OW 7772   1.841   2.037   6.549
 2074SOL    HW1 7773   1.880   1.952   6.513
 2074SOL    HW2 7774   1.743   2.039   6.530
 2075SOL     OW 7775   0.263   2.188   6.306
 2075SOL    HW1 7776   0.184   2.239   6.272
 2075SOL    HW2 7777   0.254   2.173   6.404
 2076SOL     OW 7778   1.194   3.474   5.617
 2076SOL    HW1 7779   1.200   3.381   5.654
 2076SOL    HW2 7780   1.135   3.474   5.537
 2077SOL     OW 7781   0.822   2.864   6.958
 2077SOL    HW1 7782   0.862   2.863   6.866
 2077SOL    HW2 7783   0.832   2.956   6.998
 2078SOL     OW 7784   0.916   2.772   5.877
 2078SOL    HW1 7785   0.979   2.810   5.809
 2078SOL    HW2 7786   0.956   2.689   5.916
 2079SOL     OW 7787   1.504   3.469   5.630
 2079SOL    HW1 7788   1.412   3.506   5.637
 2079SOL    HW2 7789   1.542   3.489   5.540
 2080SOL     OW 7790   0.372   3.150   7.076
 2080SOL    HW1 7791   0.359   3.243   7.042
 2080SOL    HW2 7792   0.288   3.098   7.063
 2081SOL     OW 7793   1.614   3.154   6.875
 2081SOL    HW1 7794   1.674   3.157   6.955
 2081SOL    HW2 7795   1.539   3.218   6.888
 2082SOL     OW 7796   1.039   2.960   6.282
 2082SOL    HW1 7797   0.969   2.913   6.336
 2082SOL    HW2 7798   1.098   2.892   6.239
 2083SOL     OW 7799   1.014   2.098   6.557
 2083SOL    HW1 7800   1.006   2.062   6.464
 2083SOL    HW2 7801   1.012   2.022   6.622
 2084SOL     OW 7802   0.590   3.349   6.077
 2084SOL    HW1 7803   0.632   3.291   6.007
 2084SOL    HW2 7804   0.546   3.428   6.033
 2085SOL     OW 7805   1.709   2.247   6.967
 2085SOL    HW1 7806   1.782   2.316   6.971
 2085SOL    HW2 7807   1.737   2.172   6.908
 2086SOL     OW 7808   0.255   3.210   5.876
 2086SOL    HW1 7809   0.159   3.211   5.849
 2086SOL    HW2 7810   0.267   3.263   5.960
 2087SOL     OW 7811   0.105   2.875   7.312
 2087SOL    HW1 7812   0.028   2.842   7.366
 2087SOL    HW2 7813   0.190   2.845   7.354
 2088SOL     OW 7814   0.672   2.065   7.075
 2088SOL    HW1 7815   0.762   2.049   7.035
 2088SOL    HW2 7816   0.680   2.070   7.174
 2089SOL     OW 7817   0.075   2.207   5.619
 2089SOL    HW1 7818  -0.017   2.179   5.590
 2089SOL    HW2 7819   0.106   2.284   5.563
 2090SOL     OW 7820   1.440   2.718   6.984
 2090SOL    HW1 7821   1.383   2.770   6.921
 2090SOL    HW2 7822   1.536   2.730   6.960
 2091SOL     OW 7823   1.183   3.197   5.705
 2091SOL    HW1 7824   1.084   3.186   5.707
 2091SOL    HW2 7825   1.217   3.212   5.798
 2092SOL     OW 7826   0.613   2.704   7.017
 2092SOL    HW1 7827   0.669   2.785   7.000
 2092SOL    HW2 7828   0.672   2.624   7.020
 2093SOL     OW 7829   1.493   3.629   6.545
 2093SOL    HW1 7830   1.526   3.693   6.476
 2093SOL    HW2 7831   1.559   3.623   6.620
 2094SOL     OW 7832   0.716   2.427   7.294
 2094SOL    HW1 7833   0.735   2.492   7.368
 2094SOL    HW2 7834   0.776   2.347   7.303
 2095SOL     OW 7835   1.450   3.082   7.219
 2095SOL    HW1 7836   1.441   3.072   7.318
 2095SOL    HW2 7837   1.546   3.075   7.193
 2096SOL     OW 7838   0.390   3.603   7.146
 2096SOL    HW1 7839   0.299   3.644   7.144
 2096SOL    HW2 7840   0.383   3.509   7.178
 2097SOL     OW 7841   1.674   2.745   6.840
 2097SOL    HW1 7842   1.647   2.656   6.803
 2097SOL    HW2 7843   1.675   2.813   6.767
 2098SOL     OW 7844   1.225   2.187   6.035
 2098SOL    HW1 7845   1.290   2.113   6.024
 2098SOL    HW2 7846   1.245   2.237   6.119
 2099SOL     OW 7847   0.594   2.607   6.238
 2099SOL    HW1 7848   0.644   2.692   6.219
 2099SOL    HW2 7849   0.506   2.609   6.190
 2100SOL     OW 7850   1.777   2.204   7.228
 2100SOL    HW1 7851   1.760   2.235   7.134
 2100SOL    HW2 7852   1.693   2.167   7.266
 2101SOL     OW 7853   1.730   2.796   7.103
 2101SOL    HW1 7854   1.768   2.887   7.118
 2101SOL    HW2 7855   1.722   2.779   7.004
 2102SOL     OW 7856   0.859   3.236   5.602
 2102SOL    HW1 7857   0.813   3.251   5.690
 2102SOL    HW2 7858   0.903   3.321   5.572
 2103SOL     OW 7859   0.661   3.652   6.539
 2103SOL    HW1 7860   0.615   3.740   6.526
 2103SOL    HW2 7861   0.760   3.664   6.532
 2104SOL     OW 7862   0.859   2.818   6.447
 2104SOL    HW1 7863   0.913   2.749   6.495
 2104SOL    HW2 7864   0.827   2.887   6.513
 2105SOL     OW 7865   1.083   2.846   5.673
 2105SOL    HW1 7866   1.060   2.899   5.591
 2105SOL    HW2 7867   1.164   2.790   5.654
 2106SOL     OW 7868   0.221   3.176   7.430
 2106SOL    HW1 7869   0.156   3.103   7.409
 2106SOL    HW2 7870   0.225   3.190   7.528
 2107SOL     OW 7871   0.079   3.102   6.239
 2107SOL    HW1 7872   0.078   3.055   6.327
 2107SOL    HW2 7873   0.161   3.074   6.188
 2108SOL     OW 7874   0.672   3.253   7.210
 2108SOL    HW1 7875   0.594   3.203   7.248
 2108SOL    HW2 7876   0.669   3.348   7.241
 2109SOL     OW 7877   1.824   2.054   6.813
 2109SOL    HW1 7878   1.820   1.964   6.857
 2109SOL    HW2 7879   1.827   2.043   6.714
 2110SOL     OW 7880   0.428   2.286   6.106
 2110SOL    HW1 7881   0.458   2.214   6.044
 2110SOL    HW2 7882   0.389   2.246   6.189
 2111SOL     OW 7883   1.705   3.349   6.690
 2111SOL    HW1 7884   1.612   3.324   6.663
 2111SOL    HW2 7885   1.731   3.299   6.772
 2112SOL     OW 7886   0.317   2.409   6.866
 2112SOL    HW1 7887   0.355   2.350   6.938
 2112SOL    HW2 7888   0.357   2.383   6.778
 2113SOL     OW 7889   0.812   3.448   6.273
 2113SOL    HW1 7890   0.844   3.458   6.179
 2113SOL    HW2 7891   0.733   3.386   6.275
 2114SOL     OW 7892   1.424   2.076   6.698
 2114SOL    HW1 7893   1.476   2.011   6.753
 2114SOL    HW2 7894   1.375   2.139   6.759
 2115SOL     OW 7895   1.001   1.896   6.740
 2115SOL    HW1 7896   0.938   1.824   6.709
 2115SOL    HW2 7897   1.094   1.860   6.740
 2116SOL     OW 7898   0.770   3.192   5.887
 2116SOL    HW1 7899   0.724   3.105   5.904
 2116SOL    HW2 7900   0.861   3.189   5.928
 2117SOL     OW 7901   0.618   3.429   6.870
 2117SOL    HW1 7902   0.613   3.511   6.927
 2117SOL    HW2 7903   0.707   3.426   6.825
 2118SOL     OW 7904   1.352   1.914   5.754
 2118SOL    HW1 7905   1.387   1.873   5.670
 2118SOL    HW2 7906   1.262   1.876   5.774
 2119SOL     OW 7907   1.300   2.315   6.277
 2119SOL    HW1 7908   1.241   2.395   6.281
 2119SOL    HW2 7909   1.315   2.280   6.370
 2120SOL     OW 7910   1.593   2.083   6.468
 2120SOL    HW1 7911   1.509   2.082   6.522
 2120SOL    HW2 7912   1.595   2.166   6.412
 2121SOL     OW 7913   0.039   2.939   5.886
 2121SOL    HW1 7914   0.138   2.928   5.877
 2121SOL    HW2 7915  -0.001   2.853   5.918
 2122SOL     OW 7916   0.875   3.508   5.923
 2122SOL    HW1 7917   0.798   3.473   5.869
 2122SOL    HW2 7918   0.843   3.579   5.985
 2123SOL     OW 7919   0.230   2.490   7.561
 2123SOL    HW1 7920   0.137   2.488   7.598
 2123SOL    HW2 7921   0.231   2.451   7.469
 2124SOL     OW 7922   0.225   2.137   8.444
 2124SOL    HW1 7923   0.260   2.120   8.536
 2124SOL    HW2 7924   0.137   2.092   8.432
 2125SOL     OW 7925   0.019   2.230   8.095
 2125SOL    HW1 7926  -0.063   2.273   8.134
 2125SOL    HW2 7927  -0.009   2.157   8.032
 2126SOL     OW 7928   1.555   3.373   8.151
 2126SOL    HW1 7929   1.498   3.357   8.232
 2126SOL    HW2 7930   1.496   3.383   8.071
 2127SOL     OW 7931   1.135   2.565   8.165
 2127SOL    HW1 7932   1.192   2.643   8.140
 2127SOL    HW2 7933   1.075   2.591   8.241
 2128SOL     OW 7934   1.755   2.469   7.679
 2128SOL    HW1 7935   1.743   2.456   7.580
 2128SOL    HW2 7936   1.725   2.388   7.728
 2129SOL     OW 7937   0.768   3.006   8.471
 2129SOL    HW1 7938   0.690   3.023   8.531
 2129SOL    HW2 7939   0.802   3.093   8.435
 2130SOL     OW 7940   0.685   2.874   8.113
 2130SOL    HW1 7941   0.754   2.858   8.183
 2130SOL    HW2 7942   0.612   2.931   8.151
 2131SOL     OW 7943   0.335   3.297   8.509
 2131SOL    HW1 7944   0.257   3.266   8.456
 2131SOL    HW2 7945   0.393   3.355   8.452
 2132SOL     OW 7946   1.603   2.309   8.185
 2132SOL    HW1 7947   1.529   2.355   8.135
 2132SOL    HW2 7948   1.654   2.377   8.238
 2133SOL     OW 7949   0.231   3.575   7.931
 2133SOL    HW1 7950   0.265   3.652   7.985
 2133SOL    HW2 7951   0.275   3.575   7.841
 2134SOL     OW 7952   0.230   3.296   7.986
 2134SOL    HW1 7953   0.204   3.392   7.986
 2134SOL    HW2 7954   0.159   3.242   8.031
 2135SOL     OW 7955   0.240   2.953   8.334
 2135SOL    HW1 7956   0.254   2.869   8.386
 2135SOL    HW2 7957   0.185   3.017   8.389
 2136SOL     OW 7958   0.606   2.826   7.571
 2136SOL    HW1 7959   0.613   2.910   7.517
 2136SOL    HW2 7960   0.652   2.839   7.659
 2137SOL     OW 7961   0.122   2.505   8.011
 2137SOL    HW1 7962   0.077   2.417   8.028
 2137SOL    HW2 7963   0.121   2.559   8.095
 2138SOL     OW 7964   1.842   3.629   7.807
 2138SOL    HW1 7965   1.896   3.600   7.887
 2138SOL    HW2 7966   1.872   3.719   7.778
 2139SOL     OW 7967   0.027   3.458   7.565
 2139SOL    HW1 7968   0.008   3.362   7.586
 2139SOL    HW2 7969  -0.006   3.516   7.640
 2140SOL     OW 7970   1.689   2.784   8.060
 2140SOL    HW1 7971   1.784   2.755   8.068
 2140SOL    HW2 7972   1.681   2.849   7.985
 2141SOL     OW 7973   1.641   2.970   7.880
 2141SOL    HW1 7974   1.727   2.972   7.828
 2141SOL    HW2 7975   1.655   3.017   7.968
 2142SOL     OW 7976   0.613   3.227   8.174
 2142SOL    HW1 7977   0.564   3.140   8.183
 2142SOL    HW2 7978   0.590   3.270   8.087
 2143SOL     OW 7979   0.809   1.866   7.950
 2143SOL    HW1 7980   0.849   1.957   7.941
 2143SOL    HW2 7981   0.709   1.874   7.956
 2144SOL     OW 7982   1.525   2.861   7.638
 2144SOL    HW1 7983   1.462   2.785   7.651
 2144SOL    HW2 7984   1.573   2.879   7.724
 2145SOL     OW 7985   1.466   3.279   8.401
 2145SOL    HW1 7986   1.407   3.285   8.481
 2145SOL    HW2 7987   1.451   3.191   8.355
 2146SOL     OW 7988   1.667   3.576   8.020
 2146SOL    HW1 7989   1.626   3.553   7.932
 2146SOL    HW2 7990   1.649   3.502   8.085
 2147SOL     OW 7991   0.598   2.591   7.718
 2147SOL    HW1 7992   0.622   2.660   7.650
 2147SOL    HW2 7993   0.520   2.624   7.772
 2148SOL     OW 7994   1.281   2.207   8.392
 2148SOL    HW1 7995   1.195   2.157   8.379
 2148SOL    HW2 7996   1.343   2.153   8.448
 2149SOL     OW 7997   1.576   3.524   7.755
 2149SOL    HW1 7998   1.665   3.570   7.758
 2149SOL    HW2 7999   1.555   3.500   7.660
 2150SOL     OW 8000   1.041   2.563   7.877
 2150SOL    HW1 8001   1.067   2.559   7.973
 2150SOL    HW2 8002   0.956   2.512   7.863
 2151SOL     OW 8003   0.076   2.673   8.237
 2151SOL    HW1 8004   0.175   2.661   8.246
 2151SOL    HW2 8005   0.052   2.768   8.258
 2152SOL     OW 8006   0.865   2.210   7.643
 2152SOL    HW1 8007   0.924   2.273   7.594
 2152SOL    HW2 8008   0.884   2.116   7.614
 2153SOL     OW 8009   1.362   3.006   7.993
 2153SOL    HW1 8010   1.445   2.977   7.945
 2153SOL    HW2 8011   1.313   3.073   7.937
 2154SOL     OW 8012   0.550   2.058   8.333
 2154SOL    HW1 8013   0.545   2.053   8.433
 2154SOL    HW2 8014   0.552   2.154   8.304
 2155SOL     OW 8015   1.008   3.318   7.925
 2155SOL    HW1 8016   0.962   3.390   7.873
 2155SOL    HW2 8017   1.004   3.338   8.023
 2156SOL     OW 8018   0.351   3.663   8.301
 2156SOL    HW1 8019   0.401   3.577   8.307
 2156SOL    HW2 8020   0.416   3.740   8.298
 2157SOL     OW 8021   1.795   2.928   8.321
 2157SOL    HW1 8022   1.733   2.913   8.245
 2157SOL    HW2 8023   1.743   2.939   8.406
 2158SOL     OW 8024   0.321   2.805   7.690
 2158SOL    HW1 8025   0.403   2.844   7.648
 2158SOL    HW2 8026   0.294   2.723   7.641
 2159SOL     OW 8027   1.458   2.597   8.176
 2159SOL    HW1 8028   1.453   2.532   8.251
 2159SOL    HW2 8029   1.538   2.656   8.189
 2160SOL     OW 8030   1.111   3.638   7.685
 2160SOL    HW1 8031   1.051   3.576   7.735
 2160SOL    HW2 8032   1.142   3.594   7.600
 2161SOL     OW 8033   1.632   3.239   7.529
 2161SOL    HW1 8034   1.600   3.333   7.519
 2161SOL    HW2 8035   1.556   3.176   7.517
 2162SOL     OW 8036   0.464   3.605   7.771
 2162SOL    HW1 8037   0.497   3.644   7.857
 2162SOL    HW2 8038   0.540   3.598   7.706
 2163SOL     OW 8039   1.400   1.969   7.874
 2163SOL    HW1 8040   1.376   1.932   7.784
 2163SOL    HW2 8041   1.499   1.985   7.878
 2164SOL     OW 8042   0.249   3.647   8.689
 2164SOL    HW1 8043   0.306   3.582   8.739
 2164SOL    HW2 8044   0.233   3.614   8.596
 2165SOL     OW 8045   0.940   3.560   8.352
 2165SOL    HW1 8046   1.020   3.503   8.373
 2165SOL    HW2 8047   0.891   3.520   8.275
 2166SOL     OW 8048   0.382   2.562   7.928
 2166SOL    HW1 8049   0.427   2.472   7.925
 2166SOL    HW2 8050   0.288   2.551   7.961
 2167SOL     OW 8051   0.614   1.984   7.565
 2167SOL    HW1 8052   0.712   1.962   7.572
 2167SOL    HW2 8053   0.583   1.967   7.472
 2168SOL     OW 8054   0.803   3.264   8.372
 2168SOL    HW1 8055   0.893   3.278   8.330
 2168SOL    HW2 8056   0.732   3.266   8.301
 2169SOL     OW 8057   0.922   2.365   8.347
 2169SOL    HW1 8058   0.897   2.356   8.251
 2169SOL    HW2 8059   0.970   2.283   8.378
 2170SOL     OW 8060   0.539   1.926   7.960
 2170SOL    HW1 8061   0.458   1.927   8.018
 2170SOL    HW2 8062   0.542   2.009   7.905
 2171SOL     OW 8063   1.434   3.050   7.489
 2171SOL    HW1 8064   1.466   2.974   7.546
 2171SOL    HW2 8065   1.342   3.077   7.519
 2172SOL     OW 8066   0.297   1.897   7.619
 2172SOL    HW1 8067   0.346   1.981   7.598
 2172SOL    HW2 8068   0.359   1.832   7.664
 2173SOL     OW 8069   0.935   2.098   7.928
 2173SOL    HW1 8070   0.887   2.139   7.850
 2173SOL    HW2 8071   1.034   2.096   7.909
 2174SOL     OW 8072   1.227   3.432   8.241
 2174SOL    HW1 8073   1.248   3.506   8.176
 2174SOL    HW2 8074   1.295   3.432   8.314
 2175SOL     OW 8075   0.459   3.014   8.189
 2175SOL    HW1 8076   0.388   2.987   8.254
 2175SOL    HW2 8077   0.433   2.986   8.096
 2176SOL     OW 8078   1.271   3.659   8.039
 2176SOL    HW1 8079   1.315   3.723   7.975
 2176SOL    HW2 8080   1.221   3.711   8.109
 2177SOL     OW 8081   1.032   2.411   7.464
 2177SOL    HW1 8082   0.991   2.493   7.425
 2177SOL    HW2 8083   1.096   2.437   7.537
 2178SOL     OW 8084   0.866   2.316   8.090
 2178SOL    HW1 8085   0.834   2.388   8.028
 2178SOL    HW2 8086   0.890   2.235   8.037
 2179SOL     OW 8087   1.017   1.901   8.201
 2179SOL    HW1 8088   0.945   1.906   8.132
 2179SOL    HW2 8089   0.993   1.832   8.270
 2180SOL     OW 8090   1.429   3.035   8.315
 2180SOL    HW1 8091   1.374   2.951   8.308
 2180SOL    HW2 8092   1.455   3.064   8.223
 2181SOL     OW 8093   1.466   2.452   8.440
 2181SOL    HW1 8094   1.436   2.357   8.447
 2181SOL    HW2 8095   1.539   2.468   8.506
 2182SOL     OW 8096   1.857   2.695   7.825
 2182SOL    HW1 8097   1.899   2.631   7.889
 2182SOL    HW2 8098   1.819   2.644   7.747
 2183SOL     OW 8099   0.488   3.247   7.622
 2183SOL    HW1 8100   0.401   3.232   7.669
 2183SOL    HW2 8101   0.471   3.273   7.527
 2184SOL     OW 8102   1.664   3.142   8.105
 2184SOL    HW1 8103   1.763   3.150   8.119
 2184SOL    HW2 8104   1.619   3.226   8.136
 2185SOL     OW 8105   1.390   2.437   7.526
 2185SOL    HW1 8106   1.336   2.416   7.607
 2185SOL    HW2 8107   1.481   2.396   7.535
 2186SOL     OW 8108   0.527   2.118   7.776
 2186SOL    HW1 8109   0.554   2.059   7.701
 2186SOL    HW2 8110   0.527   2.213   7.745
 2187SOL     OW 8111   0.705   2.912   7.816
 2187SOL    HW1 8112   0.691   2.919   7.915
 2187SOL    HW2 8113   0.789   2.861   7.798
 2188SOL     OW 8114   0.367   2.962   7.949
 2188SOL    HW1 8115   0.360   3.045   7.893
 2188SOL    HW2 8116   0.371   2.882   7.889
 2189SOL     OW 8117   0.566   2.399   8.313
 2189SOL    HW1 8118   0.578   2.465   8.239
 2189SOL    HW2 8119   0.612   2.433   8.396
 2190SOL     OW 8120   1.252   3.210   7.836
 2190SOL    HW1 8121   1.302   3.287   7.876
 2190SOL    HW2 8122   1.157   3.212   7.868
 2191SOL     OW 8123   1.582   2.501   7.920
 2191SOL    HW1 8124   1.551   2.562   7.993
 2191SOL    HW2 8125   1.632   2.553   7.851
 2192SOL     OW 8126   0.573   2.732   8.477
 2192SOL    HW1 8127   0.617   2.821   8.468
 2192SOL    HW2 8128   0.510   2.732   8.554
 2193SOL     OW 8129   1.209   2.387   7.723
 2193SOL    HW1 8130   1.222   2.303   7.777
 2193SOL    HW2 8131   1.180   2.461   7.783
 2194SOL     OW 8132   0.307   2.075   8.679
 2194SOL    HW1 8133   0.284   2.112   8.769
 2194SOL    HW2 8134   0.277   1.980   8.673
 2195SOL     OW 8135   0.732   2.496   8.512
 2195SOL    HW1 8136   0.791   2.470   8.436
 2195SOL    HW2 8137   0.704   2.592   8.501
 2196SOL     OW 8138   0.307   1.925   8.066
 2196SOL    HW1 8139   0.296   2.019   8.099
 2196SOL    HW2 8140   0.302   1.862   8.143
 2197SOL     OW 8141   1.622   2.229   7.822
 2197SOL    HW1 8142   1.624   2.153   7.886
 2197SOL    HW2 8143   1.574   2.306   7.862
 2198SOL     OW 8144   1.023   2.628   8.414
 2198SOL    HW1 8145   1.038   2.649   8.510
 2198SOL    HW2 8146   0.993   2.533   8.405
 2199SOL     OW 8147   1.540   2.136   7.573
 2199SOL    HW1 8148   1.479   2.061   7.596
 2199SOL    HW2 8149   1.562   2.188   7.656
 2200SOL     OW 8150   1.303   2.700   7.490
 2200SOL    HW1 8151   1.337   2.607   7.505
 2200SOL    HW2 8152   1.321   2.727   7.395
 2201SOL     OW 8153   1.068   3.195   8.297
 2201SOL    HW1 8154   1.075   3.111   8.242
 2201SOL    HW2 8155   1.130   3.264   8.261
 2202SOL     OW 8156   0.319   2.672   8.397
 2202SOL    HW1 8157   0.412   2.708   8.402
 2202SOL    HW2 8158   0.313   2.587   8.449
 2203SOL     OW 8159   0.339   2.371   8.454
 2203SOL    HW1 8160   0.287   2.288   8.437
 2203SOL    HW2 8161   0.416   2.376   8.390
 2204SOL     OW 8162   0.008   3.188   7.648
 2204SOL    HW1 8163  -0.085   3.209   7.617
 2204SOL    HW2 8164   0.018   3.089   7.661
 2205SOL     OW 8165   0.088   3.663   8.375
 2205SOL    HW1 8166   0.046   3.577   8.348
 2205SOL    HW2 8167   0.182   3.666   8.341
 2206SOL     OW 8168   0.504   3.430   8.358
 2206SOL    HW1 8169   0.570   3.504   8.367
 2206SOL    HW2 8170   0.548   3.351   8.316
 2207SOL     OW 8171   1.002   2.658   8.686
 2207SOL    HW1 8172   1.043   2.626   8.772
 2207SOL    HW2 8173   0.906   2.631   8.683
 2208SOL     OW 8174   0.815   2.434   7.773
 2208SOL    HW1 8175   0.822   2.345   7.727
 2208SOL    HW2 8176   0.721   2.468   7.765
 2209SOL     OW 8177   0.671   2.326   8.717
 2209SOL    HW1 8178   0.637   2.237   8.687
 2209SOL    HW2 8179   0.697   2.380   8.637
 2210SOL     OW 8180   0.473   2.362   7.639
 2210SOL    HW1 8181   0.534   2.442   7.643
 2210SOL    HW2 8182   0.378   2.393   7.646
 2211SOL     OW 8183   1.302   2.717   7.757
 2211SOL    HW1 8184   1.216   2.686   7.799
 2211SOL    HW2 8185   1.298   2.703   7.658
 2212SOL     OW 8186   1.759   3.609   8.602
 2212SOL    HW1 8187   1.820   3.639   8.529
 2212SOL    HW2 8188   1.721   3.520   8.580
 2213SOL     OW 8189   0.083   3.120   8.470
 2213SOL    HW1 8190   0.078   3.119   8.570
 2213SOL    HW2 8191   0.000   3.079   8.432
 2214SOL     OW 8192   1.726   1.997   7.971
 2214SOL    HW1 8193   1.799   1.980   7.904
 2214SOL    HW2 8194   1.695   1.910   8.009
 2215SOL     OW 8195   1.388   3.435   7.925
 2215SOL    HW1 8196   1.455   3.447   7.851
 2215SOL    HW2 8197   1.348   3.524   7.948
 2216SOL     OW 8198   1.280   2.789   8.120
 2216SOL    HW1 8199   1.340   2.708   8.122
 2216SOL    HW2 8200   1.320   2.858   8.060
 2217SOL     OW 8201   0.672   3.478   7.602
 2217SOL    HW1 8202   0.681   3.488   7.503
 2217SOL    HW2 8203   0.632   3.389   7.623
 2218SOL     OW 8204   1.841   2.037   8.411
 2218SOL    HW1 8205   1.880   1.952   8.375
 2218SOL    HW2 8206   1.743   2.039   8.392
 2219SOL     OW 8207   0.263   2.188   8.168
 2219SOL    HW1 8208   0.184   2.239   8.134
 2219SOL    HW2 8209   0.254   2.173   8.266
 2220SOL     OW 8210   1.194   3.474   7.479
 2220SOL    HW1 8211   1.200   3.381   7.516
 2220SOL    HW2 8212   1.135   3.474   7.399
 2221SOL     OW 8213   0.916   2.772   7.739
 2221SOL    HW1 8214   0.979   2.810   7.671
 2221SOL    HW2 8215   0.956   2.689   7.778
 2222SOL     OW 8216   1.504   3.469   7.492
 2222SOL    HW1 8217   1.412   3.506   7.499
 2222SOL    HW2 8218   1.542   3.489   7.402
 2223SOL     OW 8219   1.039   2.960   8.144
 2223SOL    HW1 8220   0.969   2.913   8.198
 2223SOL    HW2 8221   1.098   2.892   8.101
 2224SOL     OW 8222   1.014   2.098   8.419
 2224SOL    HW1 8223   1.006   2.062   8.326
 2224SOL    HW2 8224   1.012   2.022   8.484
 2225SOL     OW 8225   0.590   3.349   7.939
 2225SOL    HW1 8226   0.632   3.291   7.869
 2225SOL    HW2 8227   0.546   3.428   7.895
 2226SOL     OW 8228   0.255   3.210   7.738
 2226SOL    HW1 8229   0.159   3.211   7.711
 2226SOL    HW2 8230   0.267   3.263   7.822
 2227SOL     OW 8231   0.075   2.207   7.481
 2227SOL    HW1 8232  -0.017   2.179   7.452
 2227SOL    HW2 8233   0.106   2.284   7.425
 2228SOL     OW 8234   0.072   2.028   7.766
 2228SOL    HW1 8235   0.055   2.111   7.712
 2228SOL    HW2 8236   0.162   1.991   7.744
 2229SOL     OW 8237   1.183   3.197   7.567
 2229SOL    HW1 8238   1.084   3.186   7.569
 2229SOL    HW2 8239   1.217   3.212   7.660
 2230SOL     OW 8240   1.493   3.629   8.407
 2230SOL    HW1 8241   1.526   3.693   8.338
 2230SOL    HW2 8242   1.559   3.623   8.482
 2231SOL     OW 8243   1.674   2.745   8.702
 2231SOL    HW1 8244   1.647   2.656   8.665
 2231SOL    HW2 8245   1.675   2.813   8.629
 2232SOL     OW 8246   1.225   2.187   7.897
 2232SOL    HW1 8247   1.290   2.113   7.886
 2232SOL    HW2 8248   1.245   2.237   7.981
 2233SOL     OW 8249   0.594   2.607   8.100
 2233SOL    HW1 8250   0.644   2.692   8.081
 2233SOL    HW2 8251   0.506   2.609   8.052
 2234SOL     OW 8252   0.859   3.236   7.464
 2234SOL    HW1 8253   0.813   3.251   7.552
 2234SOL    HW2 8254   0.903   3.321   7.434
 2235SOL     OW 8255   0.661   3.652   8.401
 2235SOL    HW1 8256   0.615   3.740   8.388
 2235SOL    HW2 8257   0.760   3.664   8.394
 2236SOL     OW 8258   0.859   2.818   8.309
 2236SOL    HW1 8259   0.913   2.749   8.357
 2236SOL    HW2 8260   0.827   2.887   8.375
 2237SOL     OW 8261   1.083   2.846   7.535
 2237SOL    HW1 8262   1.060   2.899   7.453
 2237SOL    HW2 8263   1.164   2.790   7.516
 2238SOL     OW 8264   1.861   3.431   8.299
 2238SOL    HW1 8265   1.790   3.419   8.229
 2238SOL    HW2 8266   1.862   3.352   8.359
 2239SOL     OW 8267   0.079   3.102   8.101
 2239SOL    HW1 8268   0.078   3.055   8.189
 2239SOL    HW2 8269   0.161   3.074   8.050
 2240SOL     OW 8270   1.824   2.054   8.675
 2240SOL    HW1 8271   1.820   1.964   8.719
 2240SOL    HW2 8272   1.827   2.043   8.576
 2241SOL     OW 8273   0.428   2.286   7.968
 2241SOL    HW1 8274   0.458   2.214   7.906
 2241SOL    HW2 8275   0.389   2.246   8.051
 2242SOL     OW 8276   0.812   3.448   8.135
 2242SOL    HW1 8277   0.844   3.458   8.041
 2242SOL    HW2 8278   0.733   3.386   8.137
 2243SOL     OW 8279   0.770   3.192   7.749
 2243SOL    HW1 8280   0.724   3.105   7.766
 2243SOL    HW2 8281   0.861   3.189   7.790
 2244SOL     OW 8282   1.352   1.914   7.616
 2244SOL    HW1 8283   1.387   1.873   7.532
 2244SOL    HW2 8284   1.262   1.876   7.636
 2245SOL     OW 8285   1.300   2.315   8.139
 2245SOL    HW1 8286   1.241   2.395   8.143
 2245SOL    HW2 8287   1.315   2.280   8.232
 2246SOL     OW 8288   1.593   2.083   8.330
 2246SOL    HW1 8289   1.509   2.082   8.384
 2246SOL    HW2 8290   1.595   2.166   8.274
 2247SOL     OW 8291   0.039   2.939   7.748
 2247SOL    HW1 8292   0.138   2.928   7.739
 2247SOL    HW2 8293  -0.001   2.853   7.780
 2248SOL     OW 8294   0.875   3.508   7.785
 2248SOL    HW1 8295   0.798   3.473   7.731
 2248SOL    HW2 8296   0.843   3.579   7.847
 2249SOL     OW 8297   0.230   4.352   0.113
 2249SOL    HW1 8298   0.137   4.350   0.150
 2249SOL    HW2 8299   0.231   4.313   0.021
 2250SOL     OW 8300   0.225   3.999   0.996
 2250SOL    HW1 8301   0.260   3.982   1.088
 2250SOL    HW2 8302   0.137   3.954   0.984
 2251SOL     OW 8303   0.019   4.092   0.647
 2251SOL    HW1 8304  -0.063   4.135   0.686
 2251SOL    HW2 8305  -0.009   4.019   0.584
 2252SOL     OW 8306   0.569   4.999   1.165
 2252SOL    HW1 8307   0.476   4.992   1.128
 2252SOL    HW2 8308   0.580   5.088   1.209
 2253SOL     OW 8309   1.555   5.235   0.703
 2253SOL    HW1 8310   1.498   5.219   0.784
 2253SOL    HW2 8311   1.496   5.245   0.623
 2254SOL     OW 8312   1.135   4.427   0.717
 2254SOL    HW1 8313   1.192   4.505   0.692
 2254SOL    HW2 8314   1.075   4.453   0.793
 2255SOL     OW 8315   1.755   4.331   0.231
 2255SOL    HW1 8316   1.743   4.318   0.132
 2255SOL    HW2 8317   1.725   4.250   0.280
 2256SOL     OW 8318   0.768   4.868   1.023
 2256SOL    HW1 8319   0.690   4.885   1.083
 2256SOL    HW2 8320   0.802   4.955   0.987
 2257SOL     OW 8321   0.850   4.522   1.823
 2257SOL    HW1 8322   0.846   4.598   1.888
 2257SOL    HW2 8323   0.872   4.558   1.732
 2258SOL     OW 8324   0.685   4.736   0.665
 2258SOL    HW1 8325   0.754   4.720   0.735
 2258SOL    HW2 8326   0.612   4.793   0.703
 2259SOL     OW 8327   0.686   4.885   1.803
 2259SOL    HW1 8328   0.746   4.964   1.817
 2259SOL    HW2 8329   0.600   4.916   1.762
 2260SOL     OW 8330   0.335   5.159   1.061
 2260SOL    HW1 8331   0.257   5.128   1.008
 2260SOL    HW2 8332   0.393   5.217   1.004
 2261SOL     OW 8333   1.460   5.229   1.339
 2261SOL    HW1 8334   1.484   5.323   1.365
 2261SOL    HW2 8335   1.444   5.175   1.421
 2262SOL     OW 8336   0.438   4.116   1.499
 2262SOL    HW1 8337   0.520   4.060   1.508
 2262SOL    HW2 8338   0.357   4.058   1.503
 2263SOL     OW 8339   1.603   4.171   0.737
 2263SOL    HW1 8340   1.529   4.217   0.687
 2263SOL    HW2 8341   1.654   4.239   0.790
 2264SOL     OW 8342   0.231   5.437   0.483
 2264SOL    HW1 8343   0.265   5.514   0.537
 2264SOL    HW2 8344   0.275   5.437   0.393
 2265SOL     OW 8345   1.127   5.065   1.690
 2265SOL    HW1 8346   1.174   5.065   1.778
 2265SOL    HW2 8347   1.079   4.978   1.679
 2266SOL     OW 8348   0.230   5.158   0.538
 2266SOL    HW1 8349   0.204   5.254   0.538
 2266SOL    HW2 8350   0.159   5.104   0.583
 2267SOL     OW 8351   0.240   4.815   0.886
 2267SOL    HW1 8352   0.254   4.731   0.938
 2267SOL    HW2 8353   0.185   4.879   0.941
 2268SOL     OW 8354   0.620   5.510   1.439
 2268SOL    HW1 8355   0.528   5.493   1.474
 2268SOL    HW2 8356   0.648   5.602   1.465
 2269SOL     OW 8357   0.606   4.688   0.123
 2269SOL    HW1 8358   0.613   4.772   0.069
 2269SOL    HW2 8359   0.652   4.701   0.211
 2270SOL     OW 8360   1.594   3.838   1.480
 2270SOL    HW1 8361   1.576   3.905   1.408
 2270SOL    HW2 8362   1.591   3.884   1.569
 2271SOL     OW 8363   0.122   4.367   0.563
 2271SOL    HW1 8364   0.077   4.279   0.580
 2271SOL    HW2 8365   0.121   4.421   0.647
 2272SOL     OW 8366   1.842   5.491   0.359
 2272SOL    HW1 8367   1.896   5.462   0.439
 2272SOL    HW2 8368   1.872   5.581   0.330
 2273SOL     OW 8369   0.027   5.320   0.117
 2273SOL    HW1 8370   0.008   5.224   0.138
 2273SOL    HW2 8371  -0.006   5.378   0.192
 2274SOL     OW 8372   1.689   4.646   0.612
 2274SOL    HW1 8373   1.784   4.617   0.620
 2274SOL    HW2 8374   1.681   4.711   0.537
 2275SOL     OW 8375   1.641   4.832   0.432
 2275SOL    HW1 8376   1.727   4.834   0.380
 2275SOL    HW2 8377   1.655   4.879   0.520
 2276SOL     OW 8378   0.113   4.461   1.597
 2276SOL    HW1 8379   0.201   4.448   1.642
 2276SOL    HW2 8380   0.100   4.558   1.575
 2277SOL     OW 8381   0.613   5.089   0.726
 2277SOL    HW1 8382   0.564   5.002   0.735
 2277SOL    HW2 8383   0.590   5.132   0.639
 2278SOL     OW 8384   1.293   4.952   1.423
 2278SOL    HW1 8385   1.330   4.879   1.365
 2278SOL    HW2 8386   1.345   4.957   1.508
 2279SOL     OW 8387   0.809   3.728   0.502
 2279SOL    HW1 8388   0.849   3.819   0.493
 2279SOL    HW2 8389   0.709   3.736   0.508
 2280SOL     OW 8390   0.197   4.700   1.264
 2280SOL    HW1 8391   0.286   4.655   1.250
 2280SOL    HW2 8392   0.124   4.635   1.245
 2281SOL     OW 8393   1.525   4.723   0.190
 2281SOL    HW1 8394   1.462   4.647   0.203
 2281SOL    HW2 8395   1.573   4.741   0.276
 2282SOL     OW 8396   1.187   5.516   1.616
 2282SOL    HW1 8397   1.211   5.576   1.540
 2282SOL    HW2 8398   1.194   5.421   1.586
 2283SOL     OW 8399   0.317   3.975   1.801
 2283SOL    HW1 8400   0.388   4.046   1.807
 2283SOL    HW2 8401   0.229   4.014   1.829
 2284SOL     OW 8402   1.466   5.141   0.953
 2284SOL    HW1 8403   1.407   5.147   1.033
 2284SOL    HW2 8404   1.451   5.053   0.907
 2285SOL     OW 8405   1.667   5.438   0.572
 2285SOL    HW1 8406   1.626   5.415   0.484
 2285SOL    HW2 8407   1.649   5.364   0.637
 2286SOL     OW 8408   0.598   4.453   0.270
 2286SOL    HW1 8409   0.622   4.522   0.202
 2286SOL    HW2 8410   0.520   4.486   0.324
 2287SOL     OW 8411   1.281   4.069   0.944
 2287SOL    HW1 8412   1.195   4.019   0.931
 2287SOL    HW2 8413   1.343   4.015   1.000
 2288SOL     OW 8414   1.576   5.386   0.307
 2288SOL    HW1 8415   1.665   5.432   0.310
 2288SOL    HW2 8416   1.555   5.362   0.212
 2289SOL     OW 8417   0.807   4.329   1.465
 2289SOL    HW1 8418   0.760   4.326   1.554
 2289SOL    HW2 8419   0.756   4.274   1.399
 2290SOL     OW 8420   1.394   4.193   1.674
 2290SOL    HW1 8421   1.374   4.236   1.762
 2290SOL    HW2 8422   1.472   4.131   1.683
 2291SOL     OW 8423   0.973   4.614   1.572
 2291SOL    HW1 8424   1.019   4.530   1.543
 2291SOL    HW2 8425   0.917   4.648   1.497
 2292SOL     OW 8426   0.991   4.134   1.242
 2292SOL    HW1 8427   0.914   4.168   1.296
 2292SOL    HW2 8428   0.957   4.083   1.163
 2293SOL     OW 8429   1.041   4.425   0.429
 2293SOL    HW1 8430   1.067   4.421   0.525
 2293SOL    HW2 8431   0.956   4.374   0.415
 2294SOL     OW 8432   0.076   4.535   0.789
 2294SOL    HW1 8433   0.175   4.523   0.798
 2294SOL    HW2 8434   0.052   4.630   0.810
 2295SOL     OW 8435   0.130   5.545   1.571
 2295SOL    HW1 8436   0.120   5.530   1.670
 2295SOL    HW2 8437   0.044   5.581   1.535
 2296SOL     OW 8438   0.865   4.072   0.195
 2296SOL    HW1 8439   0.924   4.135   0.146
 2296SOL    HW2 8440   0.884   3.978   0.166
 2297SOL     OW 8441   1.719   4.309   1.831
 2297SOL    HW1 8442   1.693   4.398   1.795
 2297SOL    HW2 8443   1.717   4.241   1.758
 2298SOL     OW 8444   1.362   4.868   0.545
 2298SOL    HW1 8445   1.445   4.839   0.497
 2298SOL    HW2 8446   1.313   4.935   0.489
 2299SOL     OW 8447   0.550   3.920   0.885
 2299SOL    HW1 8448   0.545   3.915   0.985
 2299SOL    HW2 8449   0.552   4.016   0.856
 2300SOL     OW 8450   1.008   5.180   0.477
 2300SOL    HW1 8451   0.962   5.252   0.425
 2300SOL    HW2 8452   1.004   5.200   0.575
 2301SOL     OW 8453   0.351   5.525   0.853
 2301SOL    HW1 8454   0.401   5.439   0.859
 2301SOL    HW2 8455   0.416   5.602   0.850
 2302SOL     OW 8456   1.795   4.790   0.873
 2302SOL    HW1 8457   1.733   4.775   0.797
 2302SOL    HW2 8458   1.743   4.801   0.958
 2303SOL     OW 8459   1.227   5.274   1.506
 2303SOL    HW1 8460   1.233   5.197   1.570
 2303SOL    HW2 8461   1.175   5.248   1.426
 2304SOL     OW 8462   0.321   4.667   0.242
 2304SOL    HW1 8463   0.403   4.706   0.200
 2304SOL    HW2 8464   0.294   4.585   0.193
 2305SOL     OW 8465   1.458   4.459   0.728
 2305SOL    HW1 8466   1.453   4.394   0.803
 2305SOL    HW2 8467   1.538   4.518   0.741
 2306SOL     OW 8468   0.461   4.990   1.727
 2306SOL    HW1 8469   0.411   4.991   1.641
 2306SOL    HW2 8470   0.398   4.972   1.803
 2307SOL     OW 8471   1.111   5.500   0.237
 2307SOL    HW1 8472   1.051   5.438   0.287
 2307SOL    HW2 8473   1.142   5.456   0.152
 2308SOL     OW 8474   0.202   4.009   1.498
 2308SOL    HW1 8475   0.122   4.069   1.485
 2308SOL    HW2 8476   0.192   3.960   1.584
 2309SOL     OW 8477   1.632   5.101   0.081
 2309SOL    HW1 8478   1.600   5.195   0.071
 2309SOL    HW2 8479   1.556   5.038   0.069
 2310SOL     OW 8480   0.464   5.467   0.323
 2310SOL    HW1 8481   0.497   5.506   0.409
 2310SOL    HW2 8482   0.540   5.460   0.258
 2311SOL     OW 8483   1.400   3.831   0.426
 2311SOL    HW1 8484   1.376   3.794   0.336
 2311SOL    HW2 8485   1.499   3.847   0.430
 2312SOL     OW 8486   0.249   5.509   1.241
 2312SOL    HW1 8487   0.306   5.444   1.291
 2312SOL    HW2 8488   0.233   5.476   1.148
 2313SOL     OW 8489   0.940   5.422   0.904
 2313SOL    HW1 8490   1.020   5.365   0.925
 2313SOL    HW2 8491   0.891   5.382   0.827
 2314SOL     OW 8492   0.382   4.424   0.480
 2314SOL    HW1 8493   0.427   4.334   0.477
 2314SOL    HW2 8494   0.288   4.413   0.513
 2315SOL     OW 8495   1.547   3.946   1.729
 2315SOL    HW1 8496   1.542   3.983   1.821
 2315SOL    HW2 8497   1.475   3.877   1.717
 2316SOL     OW 8498   0.614   3.846   0.117
 2316SOL    HW1 8499   0.712   3.824   0.124
 2316SOL    HW2 8500   0.583   3.829   0.024
 2317SOL     OW 8501   0.781   3.988   1.749
 2317SOL    HW1 8502   0.848   3.927   1.792
 2317SOL    HW2 8503   0.708   4.007   1.814
 2318SOL     OW 8504   0.888   5.238   1.195
 2318SOL    HW1 8505   0.865   5.213   1.101
 2318SOL    HW2 8506   0.949   5.169   1.234
 2319SOL     OW 8507   1.351   4.314   1.433
 2319SOL    HW1 8508   1.379   4.271   1.518
 2319SOL    HW2 8509   1.376   4.410   1.434
 2320SOL     OW 8510   0.803   5.126   0.924
 2320SOL    HW1 8511   0.893   5.140   0.882
 2320SOL    HW2 8512   0.732   5.128   0.853
 2321SOL     OW 8513   0.922   4.227   0.899
 2321SOL    HW1 8514   0.897   4.218   0.803
 2321SOL    HW2 8515   0.970   4.145   0.930
 2322SOL     OW 8516   0.539   3.788   0.512
 2322SOL    HW1 8517   0.458   3.789   0.570
 2322SOL    HW2 8518   0.542   3.871   0.457
 2323SOL     OW 8519   1.434   4.912   0.041
 2323SOL    HW1 8520   1.466   4.836   0.098
 2323SOL    HW2 8521   1.342   4.939   0.071
 2324SOL     OW 8522   0.935   3.960   0.480
 2324SOL    HW1 8523   0.887   4.001   0.402
 2324SOL    HW2 8524   1.034   3.958   0.461
 2325SOL     OW 8525   1.076   4.407   1.464
 2325SOL    HW1 8526   0.996   4.346   1.467
 2325SOL    HW2 8527   1.157   4.354   1.440
 2326SOL     OW 8528   1.227   5.294   0.793
 2326SOL    HW1 8529   1.248   5.368   0.728
 2326SOL    HW2 8530   1.295   5.294   0.866
 2327SOL     OW 8531   0.459   4.876   0.741
 2327SOL    HW1 8532   0.388   4.849   0.806
 2327SOL    HW2 8533   0.433   4.848   0.648
 2328SOL     OW 8534   1.271   5.521   0.591
 2328SOL    HW1 8535   1.315   5.585   0.527
 2328SOL    HW2 8536   1.221   5.573   0.661
 2329SOL     OW 8537   1.032   4.273   0.016
 2329SOL    HW1 8538   0.991   4.355  -0.023
 2329SOL    HW2 8539   1.096   4.299   0.089
 2330SOL     OW 8540   0.078   4.280   1.386
 2330SOL    HW1 8541   0.170   4.279   1.345
 2330SOL    HW2 8542   0.072   4.354   1.453
 2331SOL     OW 8543   0.561   3.946   1.147
 2331SOL    HW1 8544   0.599   3.862   1.184
 2331SOL    HW2 8545   0.473   3.965   1.191
 2332SOL     OW 8546   0.866   4.178   0.642
 2332SOL    HW1 8547   0.834   4.250   0.580
 2332SOL    HW2 8548   0.890   4.097   0.589
 2333SOL     OW 8549   1.017   3.763   0.753
 2333SOL    HW1 8550   0.945   3.768   0.684
 2333SOL    HW2 8551   0.993   3.694   0.822
 2334SOL     OW 8552   1.429   4.897   0.867
 2334SOL    HW1 8553   1.374   4.813   0.860
 2334SOL    HW2 8554   1.455   4.926   0.775
 2335SOL     OW 8555   1.466   4.314   0.992
 2335SOL    HW1 8556   1.436   4.219   0.999
 2335SOL    HW2 8557   1.539   4.330   1.058
 2336SOL     OW 8558   1.857   4.557   0.377
 2336SOL    HW1 8559   1.899   4.493   0.441
 2336SOL    HW2 8560   1.819   4.506   0.299
 2337SOL     OW 8561   0.488   5.109   0.174
 2337SOL    HW1 8562   0.401   5.094   0.221
 2337SOL    HW2 8563   0.471   5.135   0.079
 2338SOL     OW 8564   1.664   5.004   0.657
 2338SOL    HW1 8565   1.763   5.012   0.671
 2338SOL    HW2 8566   1.619   5.088   0.688
 2339SOL     OW 8567   1.390   4.299   0.078
 2339SOL    HW1 8568   1.336   4.278   0.159
 2339SOL    HW2 8569   1.481   4.258   0.087
 2340SOL     OW 8570   0.527   3.980   0.328
 2340SOL    HW1 8571   0.554   3.921   0.253
 2340SOL    HW2 8572   0.527   4.075   0.297
 2341SOL     OW 8573   1.754   4.947   1.588
 2341SOL    HW1 8574   1.845   4.908   1.575
 2341SOL    HW2 8575   1.762   5.043   1.612
 2342SOL     OW 8576   1.064   5.071   1.340
 2342SOL    HW1 8577   0.984   5.048   1.395
 2342SOL    HW2 8578   1.147   5.045   1.389
 2343SOL     OW 8579   1.592   5.353   1.625
 2343SOL    HW1 8580   1.619   5.387   1.535
 2343SOL    HW2 8581   1.671   5.315   1.671
 2344SOL     OW 8582   1.111   4.919   1.100
 2344SOL    HW1 8583   1.071   4.963   1.181
 2344SOL    HW2 8584   1.070   4.956   1.017
 2345SOL     OW 8585   1.638   4.823   1.079
 2345SOL    HW1 8586   1.643   4.904   1.138
 2345SOL    HW2 8587   1.552   4.825   1.028
 2346SOL     OW 8588   0.915   3.813   1.402
 2346SOL    HW1 8589   0.940   3.793   1.307
 2346SOL    HW2 8590   0.987   3.869   1.444
 2347SOL     OW 8591   0.980   4.840   1.719
 2347SOL    HW1 8592   0.881   4.846   1.729
 2347SOL    HW2 8593   1.003   4.760   1.663
 2348SOL     OW 8594   0.705   4.774   0.368
 2348SOL    HW1 8595   0.691   4.781   0.467
 2348SOL    HW2 8596   0.789   4.723   0.350
 2349SOL     OW 8597   0.410   4.537   1.251
 2349SOL    HW1 8598   0.496   4.549   1.301
 2349SOL    HW2 8599   0.368   4.450   1.278
 2350SOL     OW 8600   1.274   4.110   1.262
 2350SOL    HW1 8601   1.295   4.184   1.326
 2350SOL    HW2 8602   1.185   4.127   1.219
 2351SOL     OW 8603   0.064   5.288   1.331
 2351SOL    HW1 8604   0.018   5.370   1.297
 2351SOL    HW2 8605   0.162   5.307   1.340
 2352SOL     OW 8606   0.367   4.824   0.501
 2352SOL    HW1 8607   0.360   4.907   0.445
 2352SOL    HW2 8608   0.371   4.744   0.441
 2353SOL     OW 8609   0.566   4.261   0.865
 2353SOL    HW1 8610   0.578   4.327   0.791
 2353SOL    HW2 8611   0.612   4.295   0.948
 2354SOL     OW 8612   1.252   5.072   0.388
 2354SOL    HW1 8613   1.302   5.149   0.428
 2354SOL    HW2 8614   1.157   5.074   0.420
 2355SOL     OW 8615   1.272   5.169   1.142
 2355SOL    HW1 8616   1.319   5.182   1.229
 2355SOL    HW2 8617   1.206   5.095   1.151
 2356SOL     OW 8618   1.582   4.363   0.472
 2356SOL    HW1 8619   1.551   4.424   0.545
 2356SOL    HW2 8620   1.632   4.415   0.403
 2357SOL     OW 8621   0.354   5.234   1.329
 2357SOL    HW1 8622   0.333   5.190   1.242
 2357SOL    HW2 8623   0.451   5.260   1.332
 2358SOL     OW 8624   0.402   4.475   1.598
 2358SOL    HW1 8625   0.470   4.530   1.551
 2358SOL    HW2 8626   0.442   4.387   1.625
 2359SOL     OW 8627   1.587   4.503   1.670
 2359SOL    HW1 8628   1.495   4.541   1.665
 2359SOL    HW2 8629   1.647   4.550   1.605
 2360SOL     OW 8630   1.013   3.829   1.770
 2360SOL    HW1 8631   1.019   3.914   1.718
 2360SOL    HW2 8632   1.045   3.753   1.713
 2361SOL     OW 8633   0.504   3.774   1.740
 2361SOL    HW1 8634   0.462   3.717   1.670
 2361SOL    HW2 8635   0.438   3.843   1.772
 2362SOL     OW 8636   0.573   4.594   1.029
 2362SOL    HW1 8637   0.617   4.683   1.020
 2362SOL    HW2 8638   0.510   4.594   1.106
 2363SOL     OW 8639   1.360   4.586   1.045
 2363SOL    HW1 8640   1.285   4.586   0.979
 2363SOL    HW2 8641   1.397   4.494   1.054
 2364SOL     OW 8642   1.209   4.249   0.275
 2364SOL    HW1 8643   1.222   4.165   0.329
 2364SOL    HW2 8644   1.180   4.323   0.335
 2365SOL     OW 8645   0.307   3.937   1.231
 2365SOL    HW1 8646   0.284   3.974   1.321
 2365SOL    HW2 8647   0.277   3.842   1.225
 2366SOL     OW 8648   0.037   5.034   1.282
 2366SOL    HW1 8649   0.090   4.985   1.350
 2366SOL    HW2 8650   0.059   5.132   1.287
 2367SOL     OW 8651   0.732   4.358   1.064
 2367SOL    HW1 8652   0.791   4.332   0.988
 2367SOL    HW2 8653   0.704   4.454   1.053
 2368SOL     OW 8654   1.728   4.659   1.854
 2368SOL    HW1 8655   1.682   4.652   1.765
 2368SOL    HW2 8656   1.666   4.703   1.920
 2369SOL     OW 8657   0.307   3.787   0.618
 2369SOL    HW1 8658   0.296   3.881   0.651
 2369SOL    HW2 8659   0.302   3.724   0.695
 2370SOL     OW 8660   1.622   4.091   0.374
 2370SOL    HW1 8661   1.624   4.015   0.438
 2370SOL    HW2 8662   1.574   4.168   0.414
 2371SOL     OW 8663   1.023   4.490   0.966
 2371SOL    HW1 8664   1.038   4.511   1.062
 2371SOL    HW2 8665   0.993   4.395   0.957
 2372SOL     OW 8666   0.980   5.297   1.700
 2372SOL    HW1 8667   0.960   5.341   1.612
 2372SOL    HW2 8668   1.019   5.206   1.684
 2373SOL     OW 8669   1.859   5.242   1.605
 2373SOL    HW1 8670   1.873   5.269   1.510
 2373SOL    HW2 8671   1.942   5.264   1.658
 2374SOL     OW 8672   0.350   4.622   1.804
 2374SOL    HW1 8673   0.426   4.666   1.852
 2374SOL    HW2 8674   0.385   4.575   1.722
 2375SOL     OW 8675   1.540   3.998   0.125
 2375SOL    HW1 8676   1.479   3.923   0.148
 2375SOL    HW2 8677   1.562   4.050   0.208
 2376SOL     OW 8678   1.303   4.562   0.042
 2376SOL    HW1 8679   1.337   4.469   0.057
 2376SOL    HW2 8680   1.321   4.589  -0.053
 2377SOL     OW 8681   1.068   5.057   0.849
 2377SOL    HW1 8682   1.075   4.973   0.794
 2377SOL    HW2 8683   1.130   5.126   0.813
 2378SOL     OW 8684   0.319   4.534   0.949
 2378SOL    HW1 8685   0.412   4.570   0.954
 2378SOL    HW2 8686   0.313   4.449   1.001
 2379SOL     OW 8687   0.339   4.233   1.006
 2379SOL    HW1 8688   0.287   4.150   0.989
 2379SOL    HW2 8689   0.416   4.238   0.942
 2380SOL     OW 8690   1.138   4.104   1.678
 2380SOL    HW1 8691   1.093   4.167   1.742
 2380SOL    HW2 8692   1.231   4.135   1.661
 2381SOL     OW 8693   1.160   3.931   1.477
 2381SOL    HW1 8694   1.160   3.995   1.554
 2381SOL    HW2 8695   1.188   3.979   1.394
 2382SOL     OW 8696   0.008   5.050   0.200
 2382SOL    HW1 8697  -0.085   5.071   0.169
 2382SOL    HW2 8698   0.018   4.951   0.213
 2383SOL     OW 8699   0.088   5.525   0.927
 2383SOL    HW1 8700   0.046   5.439   0.900
 2383SOL    HW2 8701   0.182   5.528   0.893
 2384SOL     OW 8702   0.504   5.292   0.910
 2384SOL    HW1 8703   0.570   5.366   0.919
 2384SOL    HW2 8704   0.548   5.213   0.868
 2385SOL     OW 8705   1.002   4.520   1.238
 2385SOL    HW1 8706   1.043   4.488   1.324
 2385SOL    HW2 8707   0.906   4.493   1.235
 2386SOL     OW 8708   0.040   4.268   1.114
 2386SOL    HW1 8709   0.125   4.235   1.073
 2386SOL    HW2 8710   0.053   4.283   1.212
 2387SOL     OW 8711   1.369   4.674   1.660
 2387SOL    HW1 8712   1.408   4.763   1.680
 2387SOL    HW2 8713   1.379   4.654   1.563
 2388SOL     OW 8714   0.815   4.296   0.325
 2388SOL    HW1 8715   0.822   4.207   0.279
 2388SOL    HW2 8716   0.721   4.330   0.317
 2389SOL     OW 8717   1.657   4.328   1.206
 2389SOL    HW1 8718   1.619   4.259   1.268
 2389SOL    HW2 8719   1.739   4.292   1.162
 2390SOL     OW 8720   0.252   5.288   1.744
 2390SOL    HW1 8721   0.222   5.345   1.820
 2390SOL    HW2 8722   0.245   5.191   1.770
 2391SOL     OW 8723   0.671   4.188   1.269
 2391SOL    HW1 8724   0.637   4.099   1.239
 2391SOL    HW2 8725   0.697   4.242   1.189
 2392SOL     OW 8726   0.930   5.402   1.465
 2392SOL    HW1 8727   0.906   5.384   1.370
 2392SOL    HW2 8728   0.960   5.496   1.475
 2393SOL     OW 8729   0.473   4.224   0.191
 2393SOL    HW1 8730   0.534   4.304   0.195
 2393SOL    HW2 8731   0.378   4.255   0.198
 2394SOL     OW 8732   0.159   4.861   1.466
 2394SOL    HW1 8733   0.181   4.800   1.542
 2394SOL    HW2 8734   0.169   4.812   1.380
 2395SOL     OW 8735   1.347   4.783   1.234
 2395SOL    HW1 8736   1.371   4.720   1.160
 2395SOL    HW2 8737   1.257   4.823   1.216
 2396SOL     OW 8738   1.302   4.579   0.309
 2396SOL    HW1 8739   1.216   4.548   0.351
 2396SOL    HW2 8740   1.298   4.565   0.210
 2397SOL     OW 8741   1.759   5.471   1.154
 2397SOL    HW1 8742   1.820   5.501   1.081
 2397SOL    HW2 8743   1.721   5.382   1.132
 2398SOL     OW 8744   1.252   5.455   1.128
 2398SOL    HW1 8745   1.336   5.460   1.074
 2398SOL    HW2 8746   1.229   5.359   1.146
 2399SOL     OW 8747   0.083   4.982   1.022
 2399SOL    HW1 8748   0.078   4.981   1.122
 2399SOL    HW2 8749   0.000   4.941   0.984
 2400SOL     OW 8750   0.688   5.386   1.716
 2400SOL    HW1 8751   0.632   5.467   1.725
 2400SOL    HW2 8752   0.740   5.390   1.630
 2401SOL     OW 8753   0.903   3.810   0.133
 2401SOL    HW1 8754   0.954   3.811   0.047
 2401SOL    HW2 8755   0.959   3.768   0.204
 2402SOL     OW 8756   1.726   3.859   0.523
 2402SOL    HW1 8757   1.799   3.842   0.456
 2402SOL    HW2 8758   1.695   3.772   0.561
 2403SOL     OW 8759   1.388   5.297   0.477
 2403SOL    HW1 8760   1.455   5.309   0.403
 2403SOL    HW2 8761   1.348   5.386   0.500
 2404SOL     OW 8762   0.130   5.518   1.851
 2404SOL    HW1 8763   0.089   5.444   1.904
 2404SOL    HW2 8764   0.194   5.569   1.909
 2405SOL     OW 8765   1.280   4.651   0.672
 2405SOL    HW1 8766   1.340   4.570   0.674
 2405SOL    HW2 8767   1.320   4.720   0.612
 2406SOL     OW 8768   0.830   4.997   1.422
 2406SOL    HW1 8769   0.825   5.030   1.517
 2406SOL    HW2 8770   0.744   5.016   1.376
 2407SOL     OW 8771   0.672   5.340   0.154
 2407SOL    HW1 8772   0.681   5.350   0.055
 2407SOL    HW2 8773   0.632   5.251   0.175
 2408SOL     OW 8774   1.650   5.444   1.394
 2408SOL    HW1 8775   1.703   5.454   1.310
 2408SOL    HW2 8776   1.623   5.534   1.428
 2409SOL     OW 8777   1.841   3.899   0.963
 2409SOL    HW1 8778   1.880   3.814   0.927
 2409SOL    HW2 8779   1.743   3.901   0.944
 2410SOL     OW 8780   0.263   4.050   0.720
 2410SOL    HW1 8781   0.184   4.101   0.686
 2410SOL    HW2 8782   0.254   4.035   0.818
 2411SOL     OW 8783   1.194   5.336   0.031
 2411SOL    HW1 8784   1.200   5.243   0.068
 2411SOL    HW2 8785   1.135   5.336  -0.049
 2412SOL     OW 8786   0.822   4.726   1.372
 2412SOL    HW1 8787   0.862   4.725   1.280
 2412SOL    HW2 8788   0.832   4.818   1.412
 2413SOL     OW 8789   0.916   4.634   0.291
 2413SOL    HW1 8790   0.979   4.672   0.223
 2413SOL    HW2 8791   0.956   4.551   0.330
 2414SOL     OW 8792   1.504   5.331   0.044
 2414SOL    HW1 8793   1.412   5.368   0.051
 2414SOL    HW2 8794   1.542   5.351  -0.046
 2415SOL     OW 8795   0.372   5.012   1.490
 2415SOL    HW1 8796   0.359   5.105   1.456
 2415SOL    HW2 8797   0.288   4.960   1.477
 2416SOL     OW 8798   1.614   5.016   1.289
 2416SOL    HW1 8799   1.674   5.019   1.369
 2416SOL    HW2 8800   1.539   5.080   1.302
 2417SOL     OW 8801   1.039   4.822   0.696
 2417SOL    HW1 8802   0.969   4.775   0.750
 2417SOL    HW2 8803   1.098   4.754   0.653
 2418SOL     OW 8804   1.014   3.960   0.971
 2418SOL    HW1 8805   1.006   3.924   0.878
 2418SOL    HW2 8806   1.012   3.884   1.036
 2419SOL     OW 8807   0.590   5.211   0.491
 2419SOL    HW1 8808   0.632   5.153   0.421
 2419SOL    HW2 8809   0.546   5.290   0.447
 2420SOL     OW 8810   1.709   4.109   1.381
 2420SOL    HW1 8811   1.782   4.178   1.385
 2420SOL    HW2 8812   1.737   4.034   1.322
 2421SOL     OW 8813   0.255   5.072   0.290
 2421SOL    HW1 8814   0.159   5.073   0.263
 2421SOL    HW2 8815   0.267   5.125   0.374
 2422SOL     OW 8816   0.105   4.737   1.726
 2422SOL    HW1 8817   0.028   4.704   1.780
 2422SOL    HW2 8818   0.190   4.707   1.768
 2423SOL     OW 8819   0.672   3.927   1.489
 2423SOL    HW1 8820   0.762   3.911   1.449
 2423SOL    HW2 8821   0.680   3.932   1.588
 2424SOL     OW 8822   0.075   4.069   0.033
 2424SOL    HW1 8823  -0.017   4.041   0.004
 2424SOL    HW2 8824   0.106   4.146  -0.023
 2425SOL     OW 8825   1.440   4.580   1.398
 2425SOL    HW1 8826   1.383   4.632   1.335
 2425SOL    HW2 8827   1.536   4.592   1.374
 2426SOL     OW 8828   0.072   3.890   0.318
 2426SOL    HW1 8829   0.055   3.973   0.264
 2426SOL    HW2 8830   0.162   3.853   0.296
 2427SOL     OW 8831   1.183   5.059   0.119
 2427SOL    HW1 8832   1.084   5.048   0.121
 2427SOL    HW2 8833   1.217   5.074   0.212
 2428SOL     OW 8834   0.613   4.566   1.431
 2428SOL    HW1 8835   0.669   4.647   1.414
 2428SOL    HW2 8836   0.672   4.486   1.434
 2429SOL     OW 8837   1.493   5.491   0.959
 2429SOL    HW1 8838   1.526   5.555   0.890
 2429SOL    HW2 8839   1.559   5.485   1.034
 2430SOL     OW 8840   0.716   4.289   1.708
 2430SOL    HW1 8841   0.735   4.354   1.782
 2430SOL    HW2 8842   0.776   4.209   1.717
 2431SOL     OW 8843   1.450   4.944   1.633
 2431SOL    HW1 8844   1.441   4.934   1.732
 2431SOL    HW2 8845   1.546   4.937   1.607
 2432SOL     OW 8846   0.390   5.465   1.560
 2432SOL    HW1 8847   0.299   5.506   1.558
 2432SOL    HW2 8848   0.383   5.371   1.592
 2433SOL     OW 8849   1.674   4.607   1.254
 2433SOL    HW1 8850   1.647   4.518   1.217
 2433SOL    HW2 8851   1.675   4.675   1.181
 2434SOL     OW 8852   1.225   4.049   0.449
 2434SOL    HW1 8853   1.290   3.975   0.438
 2434SOL    HW2 8854   1.245   4.099   0.533
 2435SOL     OW 8855   0.594   4.469   0.652
 2435SOL    HW1 8856   0.644   4.554   0.633
 2435SOL    HW2 8857   0.506   4.471   0.604
 2436SOL     OW 8858   1.777   4.066   1.642
 2436SOL    HW1 8859   1.760   4.097   1.548
 2436SOL    HW2 8860   1.693   4.029   1.680
 2437SOL     OW 8861   1.730   4.658   1.517
 2437SOL    HW1 8862   1.768   4.749   1.532
 2437SOL    HW2 8863   1.722   4.641   1.418
 2438SOL     OW 8864   0.859   5.098   0.016
 2438SOL    HW1 8865   0.813   5.113   0.104
 2438SOL    HW2 8866   0.903   5.183  -0.014
 2439SOL     OW 8867   0.661   5.514   0.953
 2439SOL    HW1 8868   0.615   5.602   0.940
 2439SOL    HW2 8869   0.760   5.526   0.946
 2440SOL     OW 8870   0.859   4.680   0.861
 2440SOL    HW1 8871   0.913   4.611   0.909
 2440SOL    HW2 8872   0.827   4.749   0.927
 2441SOL     OW 8873   1.083   4.708   0.087
 2441SOL    HW1 8874   1.060   4.761   0.005
 2441SOL    HW2 8875   1.164   4.652   0.068
 2442SOL     OW 8876   1.861   5.293   0.851
 2442SOL    HW1 8877   1.790   5.281   0.781
 2442SOL    HW2 8878   1.862   5.214   0.911
 2443SOL     OW 8879   0.221   5.038   1.844
 2443SOL    HW1 8880   0.156   4.965   1.823
 2443SOL    HW2 8881   0.225   5.052   1.942
 2444SOL     OW 8882   0.079   4.964   0.653
 2444SOL    HW1 8883   0.078   4.917   0.741
 2444SOL    HW2 8884   0.161   4.936   0.602
 2445SOL     OW 8885   0.672   5.115   1.624
 2445SOL    HW1 8886   0.594   5.065   1.662
 2445SOL    HW2 8887   0.669   5.210   1.655
[truncated: 1,449,167 more chars]
