# Supplementary material for: Redox Potentials of Disulfide Bonds in LOXL2 Studied by Nonequilibrium Alchemical Simulation
Source: Front Chem. 2021 Dec 14;9:797036. doi: 10.3389/fchem.2021.797036 (PMC8713139; doi:10.3389/fchem.2021.797036)
Supplement: Supplementary file 2 [file DataSheet2.ZIP › Raw Date for Redox potential LOXL2-797036/Input files/265x275/protein.top]

;
;	File 'unmodified.top' was generated
;	By user: Lirui (997)
;	On host: geng-PowerEdge-R740
;	At date: Sat Jul 24 16:29:38 2021
;
;	This is a standalone topology file
;
;	Created by:
;	                    :-) GROMACS - gmx pdb2gmx, 2019.4 (-:
;	
;	Executable:   /home/Kai/Program/gromacs/bin/gmx
;	Data prefix:  /home/Kai/Program/gromacs
;	Working dir:  /home/Lirui/redox-LOXL2/2SRCR-265x275
;	Command line:
;	  gmx pdb2gmx -f prot_cyd.pdb -water tip3p -i protein -p unmodified
;	Force field was read from current directory or a relative path - path added.
;

; Include forcefield parameters
#include "./charmm27.ff/forcefield.itp"

[ moleculetype ]
; Name            nrexcl
Protein_chain_A     3

[ atoms ]
;   nr       type  resnr residue  atom   cgnr     charge       mass  typeB    chargeB      massB
; residue 166 PHE rtp PHE  q +1.0
     1        NH3    166    PHE      N      1       -0.3    14.0027
     2         HC    166    PHE     H1      2       0.33      1.008
     3         HC    166    PHE     H2      3       0.33      1.008
     4         HC    166    PHE     H3      4       0.33      1.008
     5        CT1    166    PHE     CA      5       0.21     12.011
     6         HB    166    PHE     HA      6        0.1      1.008
     7        CT2    166    PHE     CB      7      -0.18     12.011
     8         HA    166    PHE    HB1      8       0.09      1.008
     9         HA    166    PHE    HB2      9       0.09      1.008
    10         CA    166    PHE     CG     10          0     12.011
    11         CA    166    PHE    CD1     11     -0.115     12.011
    12         HP    166    PHE    HD1     12      0.115      1.008
    13         CA    166    PHE    CE1     13     -0.115     12.011
    14         HP    166    PHE    HE1     14      0.115      1.008
    15         CA    166    PHE     CZ     15     -0.115     12.011
    16         HP    166    PHE     HZ     16      0.115      1.008
    17         CA    166    PHE    CD2     17     -0.115     12.011
    18         HP    166    PHE    HD2     18      0.115      1.008
    19         CA    166    PHE    CE2     19     -0.115     12.011
    20         HP    166    PHE    HE2     20      0.115      1.008
    21          C    166    PHE      C     21       0.51     12.011
    22          O    166    PHE      O     22      -0.51     15.999   ; qtot 1
; residue 167 LYS rtp LYS  q +1.0
    23        NH1    167    LYS      N     23      -0.47     14.007
    24          H    167    LYS     HN     24       0.31      1.008
    25        CT1    167    LYS     CA     25       0.07     12.011
    26         HB    167    LYS     HA     26       0.09      1.008
    27        CT2    167    LYS     CB     27      -0.18     12.011
    28         HA    167    LYS    HB1     28       0.09      1.008
    29         HA    167    LYS    HB2     29       0.09      1.008
    30        CT2    167    LYS     CG     30      -0.18     12.011
    31         HA    167    LYS    HG1     31       0.09      1.008
    32         HA    167    LYS    HG2     32       0.09      1.008
    33        CT2    167    LYS     CD     33      -0.18     12.011
    34         HA    167    LYS    HD1     34       0.09      1.008
    35         HA    167    LYS    HD2     35       0.09      1.008
    36        CT2    167    LYS     CE     36       0.21     12.011
    37         HA    167    LYS    HE1     37       0.05      1.008
    38         HA    167    LYS    HE2     38       0.05      1.008
    39        NH3    167    LYS     NZ     39       -0.3     14.007
    40         HC    167    LYS    HZ1     40       0.33      1.008
    41         HC    167    LYS    HZ2     41       0.33      1.008
    42         HC    167    LYS    HZ3     42       0.33      1.008
    43          C    167    LYS      C     43       0.51     12.011
    44          O    167    LYS      O     44      -0.51     15.999   ; qtot 2
; residue 168 PHE rtp PHE  q  0.0
    45        NH1    168    PHE      N     45      -0.47     14.007
    46          H    168    PHE     HN     46       0.31      1.008
    47        CT1    168    PHE     CA     47       0.07     12.011
    48         HB    168    PHE     HA     48       0.09      1.008
    49        CT2    168    PHE     CB     49      -0.18     12.011
    50         HA    168    PHE    HB1     50       0.09      1.008
    51         HA    168    PHE    HB2     51       0.09      1.008
    52         CA    168    PHE     CG     52          0     12.011
    53         CA    168    PHE    CD1     53     -0.115     12.011
    54         HP    168    PHE    HD1     54      0.115      1.008
    55         CA    168    PHE    CE1     55     -0.115     12.011
    56         HP    168    PHE    HE1     56      0.115      1.008
    57         CA    168    PHE     CZ     57     -0.115     12.011
    58         HP    168    PHE     HZ     58      0.115      1.008
    59         CA    168    PHE    CD2     59     -0.115     12.011
    60         HP    168    PHE    HD2     60      0.115      1.008
    61         CA    168    PHE    CE2     61     -0.115     12.011
    62         HP    168    PHE    HE2     62      0.115      1.008
    63          C    168    PHE      C     63       0.51     12.011
    64          O    168    PHE      O     64      -0.51     15.999   ; qtot 2
; residue 169 ASP rtp ASP  q -1.0
    65        NH1    169    ASP      N     65      -0.47     14.007
    66          H    169    ASP     HN     66       0.31      1.008
    67        CT1    169    ASP     CA     67       0.07     12.011
    68         HB    169    ASP     HA     68       0.09      1.008
    69        CT2    169    ASP     CB     69      -0.28     12.011
    70         HA    169    ASP    HB1     70       0.09      1.008
    71         HA    169    ASP    HB2     71       0.09      1.008
    72         CC    169    ASP     CG     72       0.62     12.011
    73         OC    169    ASP    OD1     73      -0.76     15.999
    74         OC    169    ASP    OD2     74      -0.76     15.999
    75          C    169    ASP      C     75       0.51     12.011
    76          O    169    ASP      O     76      -0.51     15.999   ; qtot 1
; residue 170 ASN rtp ASN  q  0.0
    77        NH1    170    ASN      N     77      -0.47     14.007
    78          H    170    ASN     HN     78       0.31      1.008
    79        CT1    170    ASN     CA     79       0.07     12.011
    80         HB    170    ASN     HA     80       0.09      1.008
    81        CT2    170    ASN     CB     81      -0.18     12.011
    82         HA    170    ASN    HB1     82       0.09      1.008
    83         HA    170    ASN    HB2     83       0.09      1.008
    84         CC    170    ASN     CG     84       0.55     12.011
    85          O    170    ASN    OD1     85      -0.55     15.999
    86        NH2    170    ASN    ND2     86      -0.62     14.007
    87          H    170    ASN   HD21     87       0.32      1.008
    88          H    170    ASN   HD22     88        0.3      1.008
    89          C    170    ASN      C     89       0.51     12.011
    90          O    170    ASN      O     90      -0.51     15.999   ; qtot 1
; residue 171 SER rtp SER  q  0.0
    91        NH1    171    SER      N     91      -0.47     14.007
    92          H    171    SER     HN     92       0.31      1.008
    93        CT1    171    SER     CA     93       0.07     12.011
    94         HB    171    SER     HA     94       0.09      1.008
    95        CT2    171    SER     CB     95       0.05     12.011
    96         HA    171    SER    HB1     96       0.09      1.008
    97         HA    171    SER    HB2     97       0.09      1.008
    98        OH1    171    SER     OG     98      -0.66     15.999
    99          H    171    SER    HG1     99       0.43      1.008
   100          C    171    SER      C    100       0.51     12.011
   101          O    171    SER      O    101      -0.51     15.999   ; qtot 1
; residue 172 LEU rtp LEU  q  0.0
   102        NH1    172    LEU      N    102      -0.47     14.007
   103          H    172    LEU     HN    103       0.31      1.008
   104        CT1    172    LEU     CA    104       0.07     12.011
   105         HB    172    LEU     HA    105       0.09      1.008
   106        CT2    172    LEU     CB    106      -0.18     12.011
   107         HA    172    LEU    HB1    107       0.09      1.008
   108         HA    172    LEU    HB2    108       0.09      1.008
   109        CT1    172    LEU     CG    109      -0.09     12.011
   110         HA    172    LEU     HG    110       0.09      1.008
   111        CT3    172    LEU    CD1    111      -0.27     12.011
   112         HA    172    LEU   HD11    112       0.09      1.008
   113         HA    172    LEU   HD12    113       0.09      1.008
   114         HA    172    LEU   HD13    114       0.09      1.008
   115        CT3    172    LEU    CD2    115      -0.27     12.011
   116         HA    172    LEU   HD21    116       0.09      1.008
   117         HA    172    LEU   HD22    117       0.09      1.008
   118         HA    172    LEU   HD23    118       0.09      1.008
   119          C    172    LEU      C    119       0.51     12.011
   120          O    172    LEU      O    120      -0.51     15.999   ; qtot 1
; residue 173 ILE rtp ILE  q  0.0
   121        NH1    173    ILE      N    121      -0.47     14.007
   122          H    173    ILE     HN    122       0.31      1.008
   123        CT1    173    ILE     CA    123       0.07     12.011
   124         HB    173    ILE     HA    124       0.09      1.008
   125        CT1    173    ILE     CB    125      -0.09     12.011
   126         HA    173    ILE     HB    126       0.09      1.008
   127        CT3    173    ILE    CG2    127      -0.27     12.011
   128         HA    173    ILE   HG21    128       0.09      1.008
   129         HA    173    ILE   HG22    129       0.09      1.008
   130         HA    173    ILE   HG23    130       0.09      1.008
   131        CT2    173    ILE    CG1    131      -0.18     12.011
   132         HA    173    ILE   HG11    132       0.09      1.008
   133         HA    173    ILE   HG12    133       0.09      1.008
   134        CT3    173    ILE     CD    134      -0.27     12.011
   135         HA    173    ILE    HD1    135       0.09      1.008
   136         HA    173    ILE    HD2    136       0.09      1.008
   137         HA    173    ILE    HD3    137       0.09      1.008
   138          C    173    ILE      C    138       0.51     12.011
   139          O    173    ILE      O    139      -0.51     15.999   ; qtot 1
; residue 174 ASN rtp ASN  q  0.0
   140        NH1    174    ASN      N    140      -0.47     14.007
   141          H    174    ASN     HN    141       0.31      1.008
   142        CT1    174    ASN     CA    142       0.07     12.011
   143         HB    174    ASN     HA    143       0.09      1.008
   144        CT2    174    ASN     CB    144      -0.18     12.011
   145         HA    174    ASN    HB1    145       0.09      1.008
   146         HA    174    ASN    HB2    146       0.09      1.008
   147         CC    174    ASN     CG    147       0.55     12.011
   148          O    174    ASN    OD1    148      -0.55     15.999
   149        NH2    174    ASN    ND2    149      -0.62     14.007
   150          H    174    ASN   HD21    150       0.32      1.008
   151          H    174    ASN   HD22    151        0.3      1.008
   152          C    174    ASN      C    152       0.51     12.011
   153          O    174    ASN      O    153      -0.51     15.999   ; qtot 1
; residue 175 GLN rtp GLN  q  0.0
   154        NH1    175    GLN      N    154      -0.47     14.007
   155          H    175    GLN     HN    155       0.31      1.008
   156        CT1    175    GLN     CA    156       0.07     12.011
   157         HB    175    GLN     HA    157       0.09      1.008
   158        CT2    175    GLN     CB    158      -0.18     12.011
   159         HA    175    GLN    HB1    159       0.09      1.008
   160         HA    175    GLN    HB2    160       0.09      1.008
   161        CT2    175    GLN     CG    161      -0.18     12.011
   162         HA    175    GLN    HG1    162       0.09      1.008
   163         HA    175    GLN    HG2    163       0.09      1.008
   164         CC    175    GLN     CD    164       0.55     12.011
   165          O    175    GLN    OE1    165      -0.55     15.999
   166        NH2    175    GLN    NE2    166      -0.62     14.007
   167          H    175    GLN   HE21    167       0.32      1.008
   168          H    175    GLN   HE22    168        0.3      1.008
   169          C    175    GLN      C    169       0.51     12.011
   170          O    175    GLN      O    170      -0.51     15.999   ; qtot 1
; residue 176 ILE rtp ILE  q  0.0
   171        NH1    176    ILE      N    171      -0.47     14.007
   172          H    176    ILE     HN    172       0.31      1.008
   173        CT1    176    ILE     CA    173       0.07     12.011
   174         HB    176    ILE     HA    174       0.09      1.008
   175        CT1    176    ILE     CB    175      -0.09     12.011
   176         HA    176    ILE     HB    176       0.09      1.008
   177        CT3    176    ILE    CG2    177      -0.27     12.011
   178         HA    176    ILE   HG21    178       0.09      1.008
   179         HA    176    ILE   HG22    179       0.09      1.008
   180         HA    176    ILE   HG23    180       0.09      1.008
   181        CT2    176    ILE    CG1    181      -0.18     12.011
   182         HA    176    ILE   HG11    182       0.09      1.008
   183         HA    176    ILE   HG12    183       0.09      1.008
   184        CT3    176    ILE     CD    184      -0.27     12.011
   185         HA    176    ILE    HD1    185       0.09      1.008
   186         HA    176    ILE    HD2    186       0.09      1.008
   187         HA    176    ILE    HD3    187       0.09      1.008
   188          C    176    ILE      C    188       0.51     12.011
   189          O    176    ILE      O    189      -0.51     15.999   ; qtot 1
; residue 177 GLU rtp GLU  q -1.0
   190        NH1    177    GLU      N    190      -0.47     14.007
   191          H    177    GLU     HN    191       0.31      1.008
   192        CT1    177    GLU     CA    192       0.07     12.011
   193         HB    177    GLU     HA    193       0.09      1.008
   194        CT2    177    GLU     CB    194      -0.18     12.011
   195         HA    177    GLU    HB1    195       0.09      1.008
   196         HA    177    GLU    HB2    196       0.09      1.008
   197        CT2    177    GLU     CG    197      -0.28     12.011
   198         HA    177    GLU    HG1    198       0.09      1.008
   199         HA    177    GLU    HG2    199       0.09      1.008
   200         CC    177    GLU     CD    200       0.62     12.011
   201         OC    177    GLU    OE1    201      -0.76     15.999
   202         OC    177    GLU    OE2    202      -0.76     15.999
   203          C    177    GLU      C    203       0.51     12.011
   204          O    177    GLU      O    204      -0.51     15.999   ; qtot 0
; residue 178 ASN rtp ASN  q  0.0
   205        NH1    178    ASN      N    205      -0.47     14.007
   206          H    178    ASN     HN    206       0.31      1.008
   207        CT1    178    ASN     CA    207       0.07     12.011
   208         HB    178    ASN     HA    208       0.09      1.008
   209        CT2    178    ASN     CB    209      -0.18     12.011
   210         HA    178    ASN    HB1    210       0.09      1.008
   211         HA    178    ASN    HB2    211       0.09      1.008
   212         CC    178    ASN     CG    212       0.55     12.011
   213          O    178    ASN    OD1    213      -0.55     15.999
   214        NH2    178    ASN    ND2    214      -0.62     14.007
   215          H    178    ASN   HD21    215       0.32      1.008
   216          H    178    ASN   HD22    216        0.3      1.008
   217          C    178    ASN      C    217       0.51     12.011
   218          O    178    ASN      O    218      -0.51     15.999   ; qtot 0
; residue 179 LEU rtp LEU  q  0.0
   219        NH1    179    LEU      N    219      -0.47     14.007
   220          H    179    LEU     HN    220       0.31      1.008
   221        CT1    179    LEU     CA    221       0.07     12.011
   222         HB    179    LEU     HA    222       0.09      1.008
   223        CT2    179    LEU     CB    223      -0.18     12.011
   224         HA    179    LEU    HB1    224       0.09      1.008
   225         HA    179    LEU    HB2    225       0.09      1.008
   226        CT1    179    LEU     CG    226      -0.09     12.011
   227         HA    179    LEU     HG    227       0.09      1.008
   228        CT3    179    LEU    CD1    228      -0.27     12.011
   229         HA    179    LEU   HD11    229       0.09      1.008
   230         HA    179    LEU   HD12    230       0.09      1.008
   231         HA    179    LEU   HD13    231       0.09      1.008
   232        CT3    179    LEU    CD2    232      -0.27     12.011
   233         HA    179    LEU   HD21    233       0.09      1.008
   234         HA    179    LEU   HD22    234       0.09      1.008
   235         HA    179    LEU   HD23    235       0.09      1.008
   236          C    179    LEU      C    236       0.51     12.011
   237          O    179    LEU      O    237      -0.51     15.999   ; qtot 0
; residue 180 ASN rtp ASN  q  0.0
   238        NH1    180    ASN      N    238      -0.47     14.007
   239          H    180    ASN     HN    239       0.31      1.008
   240        CT1    180    ASN     CA    240       0.07     12.011
   241         HB    180    ASN     HA    241       0.09      1.008
   242        CT2    180    ASN     CB    242      -0.18     12.011
   243         HA    180    ASN    HB1    243       0.09      1.008
   244         HA    180    ASN    HB2    244       0.09      1.008
   245         CC    180    ASN     CG    245       0.55     12.011
   246          O    180    ASN    OD1    246      -0.55     15.999
   247        NH2    180    ASN    ND2    247      -0.62     14.007
   248          H    180    ASN   HD21    248       0.32      1.008
   249          H    180    ASN   HD22    249        0.3      1.008
   250          C    180    ASN      C    250       0.51     12.011
   251          O    180    ASN      O    251      -0.51     15.999   ; qtot 0
; residue 181 ILE rtp ILE  q  0.0
   252        NH1    181    ILE      N    252      -0.47     14.007
   253          H    181    ILE     HN    253       0.31      1.008
   254        CT1    181    ILE     CA    254       0.07     12.011
   255         HB    181    ILE     HA    255       0.09      1.008
   256        CT1    181    ILE     CB    256      -0.09     12.011
   257         HA    181    ILE     HB    257       0.09      1.008
   258        CT3    181    ILE    CG2    258      -0.27     12.011
   259         HA    181    ILE   HG21    259       0.09      1.008
   260         HA    181    ILE   HG22    260       0.09      1.008
   261         HA    181    ILE   HG23    261       0.09      1.008
   262        CT2    181    ILE    CG1    262      -0.18     12.011
   263         HA    181    ILE   HG11    263       0.09      1.008
   264         HA    181    ILE   HG12    264       0.09      1.008
   265        CT3    181    ILE     CD    265      -0.27     12.011
   266         HA    181    ILE    HD1    266       0.09      1.008
   267         HA    181    ILE    HD2    267       0.09      1.008
   268         HA    181    ILE    HD3    268       0.09      1.008
   269          C    181    ILE      C    269       0.51     12.011
   270          O    181    ILE      O    270      -0.51     15.999   ; qtot 0
; residue 182 GLN rtp GLN  q  0.0
   271        NH1    182    GLN      N    271      -0.47     14.007
   272          H    182    GLN     HN    272       0.31      1.008
   273        CT1    182    GLN     CA    273       0.07     12.011
   274         HB    182    GLN     HA    274       0.09      1.008
   275        CT2    182    GLN     CB    275      -0.18     12.011
   276         HA    182    GLN    HB1    276       0.09      1.008
   277         HA    182    GLN    HB2    277       0.09      1.008
   278        CT2    182    GLN     CG    278      -0.18     12.011
   279         HA    182    GLN    HG1    279       0.09      1.008
   280         HA    182    GLN    HG2    280       0.09      1.008
   281         CC    182    GLN     CD    281       0.55     12.011
   282          O    182    GLN    OE1    282      -0.55     15.999
   283        NH2    182    GLN    NE2    283      -0.62     14.007
   284          H    182    GLN   HE21    284       0.32      1.008
   285          H    182    GLN   HE22    285        0.3      1.008
   286          C    182    GLN      C    286       0.51     12.011
   287          O    182    GLN      O    287      -0.51     15.999   ; qtot 0
; residue 183 VAL rtp VAL  q  0.0
   288        NH1    183    VAL      N    288      -0.47     14.007
   289          H    183    VAL     HN    289       0.31      1.008
   290        CT1    183    VAL     CA    290       0.07     12.011
   291         HB    183    VAL     HA    291       0.09      1.008
   292        CT1    183    VAL     CB    292      -0.09     12.011
   293         HA    183    VAL     HB    293       0.09      1.008
   294        CT3    183    VAL    CG1    294      -0.27     12.011
   295         HA    183    VAL   HG11    295       0.09      1.008
   296         HA    183    VAL   HG12    296       0.09      1.008
   297         HA    183    VAL   HG13    297       0.09      1.008
   298        CT3    183    VAL    CG2    298      -0.27     12.011
   299         HA    183    VAL   HG21    299       0.09      1.008
   300         HA    183    VAL   HG22    300       0.09      1.008
   301         HA    183    VAL   HG23    301       0.09      1.008
   302          C    183    VAL      C    302       0.51     12.011
   303          O    183    VAL      O    303      -0.51     15.999   ; qtot 0
; residue 184 GLU rtp GLU  q -1.0
   304        NH1    184    GLU      N    304      -0.47     14.007
   305          H    184    GLU     HN    305       0.31      1.008
   306        CT1    184    GLU     CA    306       0.07     12.011
   307         HB    184    GLU     HA    307       0.09      1.008
   308        CT2    184    GLU     CB    308      -0.18     12.011
   309         HA    184    GLU    HB1    309       0.09      1.008
   310         HA    184    GLU    HB2    310       0.09      1.008
   311        CT2    184    GLU     CG    311      -0.28     12.011
   312         HA    184    GLU    HG1    312       0.09      1.008
   313         HA    184    GLU    HG2    313       0.09      1.008
   314         CC    184    GLU     CD    314       0.62     12.011
   315         OC    184    GLU    OE1    315      -0.76     15.999
   316         OC    184    GLU    OE2    316      -0.76     15.999
   317          C    184    GLU      C    317       0.51     12.011
   318          O    184    GLU      O    318      -0.51     15.999   ; qtot -1
; residue 185 ASP rtp ASP  q -1.0
   319        NH1    185    ASP      N    319      -0.47     14.007
   320          H    185    ASP     HN    320       0.31      1.008
   321        CT1    185    ASP     CA    321       0.07     12.011
   322         HB    185    ASP     HA    322       0.09      1.008
   323        CT2    185    ASP     CB    323      -0.28     12.011
   324         HA    185    ASP    HB1    324       0.09      1.008
   325         HA    185    ASP    HB2    325       0.09      1.008
   326         CC    185    ASP     CG    326       0.62     12.011
   327         OC    185    ASP    OD1    327      -0.76     15.999
   328         OC    185    ASP    OD2    328      -0.76     15.999
   329          C    185    ASP      C    329       0.51     12.011
   330          O    185    ASP      O    330      -0.51     15.999   ; qtot -2
; residue 186 ILE rtp ILE  q  0.0
   331        NH1    186    ILE      N    331      -0.47     14.007
   332          H    186    ILE     HN    332       0.31      1.008
   333        CT1    186    ILE     CA    333       0.07     12.011
   334         HB    186    ILE     HA    334       0.09      1.008
   335        CT1    186    ILE     CB    335      -0.09     12.011
   336         HA    186    ILE     HB    336       0.09      1.008
   337        CT3    186    ILE    CG2    337      -0.27     12.011
   338         HA    186    ILE   HG21    338       0.09      1.008
   339         HA    186    ILE   HG22    339       0.09      1.008
   340         HA    186    ILE   HG23    340       0.09      1.008
   341        CT2    186    ILE    CG1    341      -0.18     12.011
   342         HA    186    ILE   HG11    342       0.09      1.008
   343         HA    186    ILE   HG12    343       0.09      1.008
   344        CT3    186    ILE     CD    344      -0.27     12.011
   345         HA    186    ILE    HD1    345       0.09      1.008
   346         HA    186    ILE    HD2    346       0.09      1.008
   347         HA    186    ILE    HD3    347       0.09      1.008
   348          C    186    ILE      C    348       0.51     12.011
   349          O    186    ILE      O    349      -0.51     15.999   ; qtot -2
; residue 187 ARG rtp ARG  q +1.0
   350        NH1    187    ARG      N    350      -0.47     14.007
   351          H    187    ARG     HN    351       0.31      1.008
   352        CT1    187    ARG     CA    352       0.07     12.011
   353         HB    187    ARG     HA    353       0.09      1.008
   354        CT2    187    ARG     CB    354      -0.18     12.011
   355         HA    187    ARG    HB1    355       0.09      1.008
   356         HA    187    ARG    HB2    356       0.09      1.008
   357        CT2    187    ARG     CG    357      -0.18     12.011
   358         HA    187    ARG    HG1    358       0.09      1.008
   359         HA    187    ARG    HG2    359       0.09      1.008
   360        CT2    187    ARG     CD    360        0.2     12.011
   361         HA    187    ARG    HD1    361       0.09      1.008
   362         HA    187    ARG    HD2    362       0.09      1.008
   363        NC2    187    ARG     NE    363       -0.7     14.007
   364         HC    187    ARG     HE    364       0.44      1.008
   365          C    187    ARG     CZ    365       0.64     12.011
   366        NC2    187    ARG    NH1    366       -0.8     14.007
   367         HC    187    ARG   HH11    367       0.46      1.008
   368         HC    187    ARG   HH12    368       0.46      1.008
   369        NC2    187    ARG    NH2    369       -0.8     14.007
   370         HC    187    ARG   HH21    370       0.46      1.008
   371         HC    187    ARG   HH22    371       0.46      1.008
   372          C    187    ARG      C    372       0.51     12.011
   373          O    187    ARG      O    373      -0.51     15.999   ; qtot -1
; residue 188 ILE rtp ILE  q  0.0
   374        NH1    188    ILE      N    374      -0.47     14.007
   375          H    188    ILE     HN    375       0.31      1.008
   376        CT1    188    ILE     CA    376       0.07     12.011
   377         HB    188    ILE     HA    377       0.09      1.008
   378        CT1    188    ILE     CB    378      -0.09     12.011
   379         HA    188    ILE     HB    379       0.09      1.008
   380        CT3    188    ILE    CG2    380      -0.27     12.011
   381         HA    188    ILE   HG21    381       0.09      1.008
   382         HA    188    ILE   HG22    382       0.09      1.008
   383         HA    188    ILE   HG23    383       0.09      1.008
   384        CT2    188    ILE    CG1    384      -0.18     12.011
   385         HA    188    ILE   HG11    385       0.09      1.008
   386         HA    188    ILE   HG12    386       0.09      1.008
   387        CT3    188    ILE     CD    387      -0.27     12.011
   388         HA    188    ILE    HD1    388       0.09      1.008
   389         HA    188    ILE    HD2    389       0.09      1.008
   390         HA    188    ILE    HD3    390       0.09      1.008
   391          C    188    ILE      C    391       0.51     12.011
   392          O    188    ILE      O    392      -0.51     15.999   ; qtot -1
; residue 189 ARG rtp ARG  q +1.0
   393        NH1    189    ARG      N    393      -0.47     14.007
   394          H    189    ARG     HN    394       0.31      1.008
   395        CT1    189    ARG     CA    395       0.07     12.011
   396         HB    189    ARG     HA    396       0.09      1.008
   397        CT2    189    ARG     CB    397      -0.18     12.011
   398         HA    189    ARG    HB1    398       0.09      1.008
   399         HA    189    ARG    HB2    399       0.09      1.008
   400        CT2    189    ARG     CG    400      -0.18     12.011
   401         HA    189    ARG    HG1    401       0.09      1.008
   402         HA    189    ARG    HG2    402       0.09      1.008
   403        CT2    189    ARG     CD    403        0.2     12.011
   404         HA    189    ARG    HD1    404       0.09      1.008
   405         HA    189    ARG    HD2    405       0.09      1.008
   406        NC2    189    ARG     NE    406       -0.7     14.007
   407         HC    189    ARG     HE    407       0.44      1.008
   408          C    189    ARG     CZ    408       0.64     12.011
   409        NC2    189    ARG    NH1    409       -0.8     14.007
   410         HC    189    ARG   HH11    410       0.46      1.008
   411         HC    189    ARG   HH12    411       0.46      1.008
   412        NC2    189    ARG    NH2    412       -0.8     14.007
   413         HC    189    ARG   HH21    413       0.46      1.008
   414         HC    189    ARG   HH22    414       0.46      1.008
   415          C    189    ARG      C    415       0.51     12.011
   416          O    189    ARG      O    416      -0.51     15.999   ; qtot 0
; residue 190 ALA rtp ALA  q  0.0
   417        NH1    190    ALA      N    417      -0.47     14.007
   418          H    190    ALA     HN    418       0.31      1.008
   419        CT1    190    ALA     CA    419       0.07     12.011
   420         HB    190    ALA     HA    420       0.09      1.008
   421        CT3    190    ALA     CB    421      -0.27     12.011
   422         HA    190    ALA    HB1    422       0.09      1.008
   423         HA    190    ALA    HB2    423       0.09      1.008
   424         HA    190    ALA    HB3    424       0.09      1.008
   425          C    190    ALA      C    425       0.51     12.011
   426          O    190    ALA      O    426      -0.51     15.999   ; qtot 0
; residue 191 ILE rtp ILE  q  0.0
   427        NH1    191    ILE      N    427      -0.47     14.007
   428          H    191    ILE     HN    428       0.31      1.008
   429        CT1    191    ILE     CA    429       0.07     12.011
   430         HB    191    ILE     HA    430       0.09      1.008
   431        CT1    191    ILE     CB    431      -0.09     12.011
   432         HA    191    ILE     HB    432       0.09      1.008
   433        CT3    191    ILE    CG2    433      -0.27     12.011
   434         HA    191    ILE   HG21    434       0.09      1.008
   435         HA    191    ILE   HG22    435       0.09      1.008
   436         HA    191    ILE   HG23    436       0.09      1.008
   437        CT2    191    ILE    CG1    437      -0.18     12.011
   438         HA    191    ILE   HG11    438       0.09      1.008
   439         HA    191    ILE   HG12    439       0.09      1.008
   440        CT3    191    ILE     CD    440      -0.27     12.011
   441         HA    191    ILE    HD1    441       0.09      1.008
   442         HA    191    ILE    HD2    442       0.09      1.008
   443         HA    191    ILE    HD3    443       0.09      1.008
   444          C    191    ILE      C    444       0.51     12.011
   445          O    191    ILE      O    445      -0.51     15.999   ; qtot 0
; residue 192 LEU rtp LEU  q  0.0
   446        NH1    192    LEU      N    446      -0.47     14.007
   447          H    192    LEU     HN    447       0.31      1.008
   448        CT1    192    LEU     CA    448       0.07     12.011
   449         HB    192    LEU     HA    449       0.09      1.008
   450        CT2    192    LEU     CB    450      -0.18     12.011
   451         HA    192    LEU    HB1    451       0.09      1.008
   452         HA    192    LEU    HB2    452       0.09      1.008
   453        CT1    192    LEU     CG    453      -0.09     12.011
   454         HA    192    LEU     HG    454       0.09      1.008
   455        CT3    192    LEU    CD1    455      -0.27     12.011
   456         HA    192    LEU   HD11    456       0.09      1.008
   457         HA    192    LEU   HD12    457       0.09      1.008
   458         HA    192    LEU   HD13    458       0.09      1.008
   459        CT3    192    LEU    CD2    459      -0.27     12.011
   460         HA    192    LEU   HD21    460       0.09      1.008
   461         HA    192    LEU   HD22    461       0.09      1.008
   462         HA    192    LEU   HD23    462       0.09      1.008
   463          C    192    LEU      C    463       0.51     12.011
   464          O    192    LEU      O    464      -0.51     15.999   ; qtot 0
; residue 193 SER rtp SER  q  0.0
   465        NH1    193    SER      N    465      -0.47     14.007
   466          H    193    SER     HN    466       0.31      1.008
   467        CT1    193    SER     CA    467       0.07     12.011
   468         HB    193    SER     HA    468       0.09      1.008
   469        CT2    193    SER     CB    469       0.05     12.011
   470         HA    193    SER    HB1    470       0.09      1.008
   471         HA    193    SER    HB2    471       0.09      1.008
   472        OH1    193    SER     OG    472      -0.66     15.999
   473          H    193    SER    HG1    473       0.43      1.008
   474          C    193    SER      C    474       0.51     12.011
   475          O    193    SER      O    475      -0.51     15.999   ; qtot 0
; residue 194 THR rtp THR  q  0.0
   476        NH1    194    THR      N    476      -0.47     14.007
   477          H    194    THR     HN    477       0.31      1.008
   478        CT1    194    THR     CA    478       0.07     12.011
   479         HB    194    THR     HA    479       0.09      1.008
   480        CT1    194    THR     CB    480       0.14     12.011
   481         HA    194    THR     HB    481       0.09      1.008
   482        OH1    194    THR    OG1    482      -0.66     15.999
   483          H    194    THR    HG1    483       0.43      1.008
   484        CT3    194    THR    CG2    484      -0.27     12.011
   485         HA    194    THR   HG21    485       0.09      1.008
   486         HA    194    THR   HG22    486       0.09      1.008
   487         HA    194    THR   HG23    487       0.09      1.008
   488          C    194    THR      C    488       0.51     12.011
   489          O    194    THR      O    489      -0.51     15.999   ; qtot 0
; residue 195 TYR rtp TYR  q  0.0
   490        NH1    195    TYR      N    490      -0.47     14.007
   491          H    195    TYR     HN    491       0.31      1.008
   492        CT1    195    TYR     CA    492       0.07     12.011
   493         HB    195    TYR     HA    493       0.09      1.008
   494        CT2    195    TYR     CB    494      -0.18     12.011
   495         HA    195    TYR    HB1    495       0.09      1.008
   496         HA    195    TYR    HB2    496       0.09      1.008
   497         CA    195    TYR     CG    497          0     12.011
   498         CA    195    TYR    CD1    498     -0.115     12.011
   499         HP    195    TYR    HD1    499      0.115      1.008
   500         CA    195    TYR    CE1    500     -0.115     12.011
   501         HP    195    TYR    HE1    501      0.115      1.008
   502         CA    195    TYR     CZ    502       0.11     12.011
   503        OH1    195    TYR     OH    503      -0.54     15.999
   504          H    195    TYR     HH    504       0.43      1.008
   505         CA    195    TYR    CD2    505     -0.115     12.011
   506         HP    195    TYR    HD2    506      0.115      1.008
   507         CA    195    TYR    CE2    507     -0.115     12.011
   508         HP    195    TYR    HE2    508      0.115      1.008
   509          C    195    TYR      C    509       0.51     12.011
   510          O    195    TYR      O    510      -0.51     15.999   ; qtot 0
; residue 196 ARG rtp ARG  q +1.0
   511        NH1    196    ARG      N    511      -0.47     14.007
   512          H    196    ARG     HN    512       0.31      1.008
   513        CT1    196    ARG     CA    513       0.07     12.011
   514         HB    196    ARG     HA    514       0.09      1.008
   515        CT2    196    ARG     CB    515      -0.18     12.011
   516         HA    196    ARG    HB1    516       0.09      1.008
   517         HA    196    ARG    HB2    517       0.09      1.008
   518        CT2    196    ARG     CG    518      -0.18     12.011
   519         HA    196    ARG    HG1    519       0.09      1.008
   520         HA    196    ARG    HG2    520       0.09      1.008
   521        CT2    196    ARG     CD    521        0.2     12.011
   522         HA    196    ARG    HD1    522       0.09      1.008
   523         HA    196    ARG    HD2    523       0.09      1.008
   524        NC2    196    ARG     NE    524       -0.7     14.007
   525         HC    196    ARG     HE    525       0.44      1.008
   526          C    196    ARG     CZ    526       0.64     12.011
   527        NC2    196    ARG    NH1    527       -0.8     14.007
   528         HC    196    ARG   HH11    528       0.46      1.008
   529         HC    196    ARG   HH12    529       0.46      1.008
   530        NC2    196    ARG    NH2    530       -0.8     14.007
   531         HC    196    ARG   HH21    531       0.46      1.008
   532         HC    196    ARG   HH22    532       0.46      1.008
   533          C    196    ARG      C    533       0.51     12.011
   534          O    196    ARG      O    534      -0.51     15.999   ; qtot 1
; residue 197 LYS rtp LYS  q +1.0
   535        NH1    197    LYS      N    535      -0.47     14.007
   536          H    197    LYS     HN    536       0.31      1.008
   537        CT1    197    LYS     CA    537       0.07     12.011
   538         HB    197    LYS     HA    538       0.09      1.008
   539        CT2    197    LYS     CB    539      -0.18     12.011
   540         HA    197    LYS    HB1    540       0.09      1.008
   541         HA    197    LYS    HB2    541       0.09      1.008
   542        CT2    197    LYS     CG    542      -0.18     12.011
   543         HA    197    LYS    HG1    543       0.09      1.008
   544         HA    197    LYS    HG2    544       0.09      1.008
   545        CT2    197    LYS     CD    545      -0.18     12.011
   546         HA    197    LYS    HD1    546       0.09      1.008
   547         HA    197    LYS    HD2    547       0.09      1.008
   548        CT2    197    LYS     CE    548       0.21     12.011
   549         HA    197    LYS    HE1    549       0.05      1.008
   550         HA    197    LYS    HE2    550       0.05      1.008
   551        NH3    197    LYS     NZ    551       -0.3     14.007
   552         HC    197    LYS    HZ1    552       0.33      1.008
   553         HC    197    LYS    HZ2    553       0.33      1.008
   554         HC    197    LYS    HZ3    554       0.33      1.008
   555          C    197    LYS      C    555       0.51     12.011
   556          O    197    LYS      O    556      -0.51     15.999   ; qtot 2
; residue 198 ARG rtp ARG  q +1.0
   557        NH1    198    ARG      N    557      -0.47     14.007
   558          H    198    ARG     HN    558       0.31      1.008
   559        CT1    198    ARG     CA    559       0.07     12.011
   560         HB    198    ARG     HA    560       0.09      1.008
   561        CT2    198    ARG     CB    561      -0.18     12.011
   562         HA    198    ARG    HB1    562       0.09      1.008
   563         HA    198    ARG    HB2    563       0.09      1.008
   564        CT2    198    ARG     CG    564      -0.18     12.011
   565         HA    198    ARG    HG1    565       0.09      1.008
   566         HA    198    ARG    HG2    566       0.09      1.008
   567        CT2    198    ARG     CD    567        0.2     12.011
   568         HA    198    ARG    HD1    568       0.09      1.008
   569         HA    198    ARG    HD2    569       0.09      1.008
   570        NC2    198    ARG     NE    570       -0.7     14.007
   571         HC    198    ARG     HE    571       0.44      1.008
   572          C    198    ARG     CZ    572       0.64     12.011
   573        NC2    198    ARG    NH1    573       -0.8     14.007
   574         HC    198    ARG   HH11    574       0.46      1.008
   575         HC    198    ARG   HH12    575       0.46      1.008
   576        NC2    198    ARG    NH2    576       -0.8     14.007
   577         HC    198    ARG   HH21    577       0.46      1.008
   578         HC    198    ARG   HH22    578       0.46      1.008
   579          C    198    ARG      C    579       0.51     12.011
   580          O    198    ARG      O    580      -0.51     15.999   ; qtot 3
; residue 199 THR rtp THR  q  0.0
   581        NH1    199    THR      N    581      -0.47     14.007
   582          H    199    THR     HN    582       0.31      1.008
   583        CT1    199    THR     CA    583       0.07     12.011
   584         HB    199    THR     HA    584       0.09      1.008
   585        CT1    199    THR     CB    585       0.14     12.011
   586         HA    199    THR     HB    586       0.09      1.008
   587        OH1    199    THR    OG1    587      -0.66     15.999
   588          H    199    THR    HG1    588       0.43      1.008
   589        CT3    199    THR    CG2    589      -0.27     12.011
   590         HA    199    THR   HG21    590       0.09      1.008
   591         HA    199    THR   HG22    591       0.09      1.008
   592         HA    199    THR   HG23    592       0.09      1.008
   593          C    199    THR      C    593       0.51     12.011
   594          O    199    THR      O    594      -0.51     15.999   ; qtot 3
; residue 200 PRO rtp PRO  q  0.0
   595          N    200    PRO      N    595      -0.29     14.007
   596        CP3    200    PRO     CD    596          0     12.011
   597         HA    200    PRO    HD1    597       0.09      1.008
   598         HA    200    PRO    HD2    598       0.09      1.008
   599        CP1    200    PRO     CA    599       0.02     12.011
   600         HB    200    PRO     HA    600       0.09      1.008
   601        CP2    200    PRO     CB    601      -0.18     12.011
   602         HA    200    PRO    HB1    602       0.09      1.008
   603         HA    200    PRO    HB2    603       0.09      1.008
   604        CP2    200    PRO     CG    604      -0.18     12.011
   605         HA    200    PRO    HG1    605       0.09      1.008
   606         HA    200    PRO    HG2    606       0.09      1.008
   607          C    200    PRO      C    607       0.51     12.011
   608          O    200    PRO      O    608      -0.51     15.999   ; qtot 3
; residue 201 VAL rtp VAL  q  0.0
   609        NH1    201    VAL      N    609      -0.47     14.007
   610          H    201    VAL     HN    610       0.31      1.008
   611        CT1    201    VAL     CA    611       0.07     12.011
   612         HB    201    VAL     HA    612       0.09      1.008
   613        CT1    201    VAL     CB    613      -0.09     12.011
   614         HA    201    VAL     HB    614       0.09      1.008
   615        CT3    201    VAL    CG1    615      -0.27     12.011
   616         HA    201    VAL   HG11    616       0.09      1.008
   617         HA    201    VAL   HG12    617       0.09      1.008
   618         HA    201    VAL   HG13    618       0.09      1.008
   619        CT3    201    VAL    CG2    619      -0.27     12.011
   620         HA    201    VAL   HG21    620       0.09      1.008
   621         HA    201    VAL   HG22    621       0.09      1.008
   622         HA    201    VAL   HG23    622       0.09      1.008
   623          C    201    VAL      C    623       0.51     12.011
   624          O    201    VAL      O    624      -0.51     15.999   ; qtot 3
; residue 202 MET rtp MET  q  0.0
   625        NH1    202    MET      N    625      -0.47     14.007
   626          H    202    MET     HN    626       0.31      1.008
   627        CT1    202    MET     CA    627       0.07     12.011
   628         HB    202    MET     HA    628       0.09      1.008
   629        CT2    202    MET     CB    629      -0.18     12.011
   630         HA    202    MET    HB1    630       0.09      1.008
   631         HA    202    MET    HB2    631       0.09      1.008
   632        CT2    202    MET     CG    632      -0.14     12.011
   633         HA    202    MET    HG1    633       0.09      1.008
   634         HA    202    MET    HG2    634       0.09      1.008
   635          S    202    MET     SD    635      -0.09      32.06
   636        CT3    202    MET     CE    636      -0.22     12.011
   637         HA    202    MET    HE1    637       0.09      1.008
   638         HA    202    MET    HE2    638       0.09      1.008
   639         HA    202    MET    HE3    639       0.09      1.008
   640          C    202    MET      C    640       0.51     12.011
   641          O    202    MET      O    641      -0.51     15.999   ; qtot 3
; residue 203 GLU rtp GLU  q -1.0
   642        NH1    203    GLU      N    642      -0.47     14.007
   643          H    203    GLU     HN    643       0.31      1.008
   644        CT1    203    GLU     CA    644       0.07     12.011
   645         HB    203    GLU     HA    645       0.09      1.008
   646        CT2    203    GLU     CB    646      -0.18     12.011
   647         HA    203    GLU    HB1    647       0.09      1.008
   648         HA    203    GLU    HB2    648       0.09      1.008
   649        CT2    203    GLU     CG    649      -0.28     12.011
   650         HA    203    GLU    HG1    650       0.09      1.008
   651         HA    203    GLU    HG2    651       0.09      1.008
   652         CC    203    GLU     CD    652       0.62     12.011
   653         OC    203    GLU    OE1    653      -0.76     15.999
   654         OC    203    GLU    OE2    654      -0.76     15.999
   655          C    203    GLU      C    655       0.51     12.011
   656          O    203    GLU      O    656      -0.51     15.999   ; qtot 2
; residue 204 GLY rtp GLY  q  0.0
   657        NH1    204    GLY      N    657      -0.47     14.007
   658          H    204    GLY     HN    658       0.31      1.008
   659        CT2    204    GLY     CA    659      -0.02     12.011
   660         HB    204    GLY    HA1    660       0.09      1.008
   661         HB    204    GLY    HA2    661       0.09      1.008
   662          C    204    GLY      C    662       0.51     12.011
   663          O    204    GLY      O    663      -0.51     15.999   ; qtot 2
; residue 205 TYR rtp TYR  q  0.0
   664        NH1    205    TYR      N    664      -0.47     14.007
   665          H    205    TYR     HN    665       0.31      1.008
   666        CT1    205    TYR     CA    666       0.07     12.011
   667         HB    205    TYR     HA    667       0.09      1.008
   668        CT2    205    TYR     CB    668      -0.18     12.011
   669         HA    205    TYR    HB1    669       0.09      1.008
   670         HA    205    TYR    HB2    670       0.09      1.008
   671         CA    205    TYR     CG    671          0     12.011
   672         CA    205    TYR    CD1    672     -0.115     12.011
   673         HP    205    TYR    HD1    673      0.115      1.008
   674         CA    205    TYR    CE1    674     -0.115     12.011
   675         HP    205    TYR    HE1    675      0.115      1.008
   676         CA    205    TYR     CZ    676       0.11     12.011
   677        OH1    205    TYR     OH    677      -0.54     15.999
   678          H    205    TYR     HH    678       0.43      1.008
   679         CA    205    TYR    CD2    679     -0.115     12.011
   680         HP    205    TYR    HD2    680      0.115      1.008
   681         CA    205    TYR    CE2    681     -0.115     12.011
   682         HP    205    TYR    HE2    682      0.115      1.008
   683          C    205    TYR      C    683       0.51     12.011
   684          O    205    TYR      O    684      -0.51     15.999   ; qtot 2
; residue 206 VAL rtp VAL  q  0.0
   685        NH1    206    VAL      N    685      -0.47     14.007
   686          H    206    VAL     HN    686       0.31      1.008
   687        CT1    206    VAL     CA    687       0.07     12.011
   688         HB    206    VAL     HA    688       0.09      1.008
   689        CT1    206    VAL     CB    689      -0.09     12.011
   690         HA    206    VAL     HB    690       0.09      1.008
   691        CT3    206    VAL    CG1    691      -0.27     12.011
   692         HA    206    VAL   HG11    692       0.09      1.008
   693         HA    206    VAL   HG12    693       0.09      1.008
   694         HA    206    VAL   HG13    694       0.09      1.008
   695        CT3    206    VAL    CG2    695      -0.27     12.011
   696         HA    206    VAL   HG21    696       0.09      1.008
   697         HA    206    VAL   HG22    697       0.09      1.008
   698         HA    206    VAL   HG23    698       0.09      1.008
   699          C    206    VAL      C    699       0.51     12.011
   700          O    206    VAL      O    700      -0.51     15.999   ; qtot 2
; residue 207 GLU rtp GLU  q -1.0
   701        NH1    207    GLU      N    701      -0.47     14.007
   702          H    207    GLU     HN    702       0.31      1.008
   703        CT1    207    GLU     CA    703       0.07     12.011
   704         HB    207    GLU     HA    704       0.09      1.008
   705        CT2    207    GLU     CB    705      -0.18     12.011
   706         HA    207    GLU    HB1    706       0.09      1.008
   707         HA    207    GLU    HB2    707       0.09      1.008
   708        CT2    207    GLU     CG    708      -0.28     12.011
   709         HA    207    GLU    HG1    709       0.09      1.008
   710         HA    207    GLU    HG2    710       0.09      1.008
   711         CC    207    GLU     CD    711       0.62     12.011
   712         OC    207    GLU    OE1    712      -0.76     15.999
   713         OC    207    GLU    OE2    713      -0.76     15.999
   714          C    207    GLU      C    714       0.51     12.011
   715          O    207    GLU      O    715      -0.51     15.999   ; qtot 1
; residue 208 VAL rtp VAL  q  0.0
   716        NH1    208    VAL      N    716      -0.47     14.007
   717          H    208    VAL     HN    717       0.31      1.008
   718        CT1    208    VAL     CA    718       0.07     12.011
   719         HB    208    VAL     HA    719       0.09      1.008
   720        CT1    208    VAL     CB    720      -0.09     12.011
   721         HA    208    VAL     HB    721       0.09      1.008
   722        CT3    208    VAL    CG1    722      -0.27     12.011
   723         HA    208    VAL   HG11    723       0.09      1.008
   724         HA    208    VAL   HG12    724       0.09      1.008
   725         HA    208    VAL   HG13    725       0.09      1.008
   726        CT3    208    VAL    CG2    726      -0.27     12.011
   727         HA    208    VAL   HG21    727       0.09      1.008
   728         HA    208    VAL   HG22    728       0.09      1.008
   729         HA    208    VAL   HG23    729       0.09      1.008
   730          C    208    VAL      C    730       0.51     12.011
   731          O    208    VAL      O    731      -0.51     15.999   ; qtot 1
; residue 209 LYS rtp LYS  q +1.0
   732        NH1    209    LYS      N    732      -0.47     14.007
   733          H    209    LYS     HN    733       0.31      1.008
   734        CT1    209    LYS     CA    734       0.07     12.011
   735         HB    209    LYS     HA    735       0.09      1.008
   736        CT2    209    LYS     CB    736      -0.18     12.011
   737         HA    209    LYS    HB1    737       0.09      1.008
   738         HA    209    LYS    HB2    738       0.09      1.008
   739        CT2    209    LYS     CG    739      -0.18     12.011
   740         HA    209    LYS    HG1    740       0.09      1.008
   741         HA    209    LYS    HG2    741       0.09      1.008
   742        CT2    209    LYS     CD    742      -0.18     12.011
   743         HA    209    LYS    HD1    743       0.09      1.008
   744         HA    209    LYS    HD2    744       0.09      1.008
   745        CT2    209    LYS     CE    745       0.21     12.011
   746         HA    209    LYS    HE1    746       0.05      1.008
   747         HA    209    LYS    HE2    747       0.05      1.008
   748        NH3    209    LYS     NZ    748       -0.3     14.007
   749         HC    209    LYS    HZ1    749       0.33      1.008
   750         HC    209    LYS    HZ2    750       0.33      1.008
   751         HC    209    LYS    HZ3    751       0.33      1.008
   752          C    209    LYS      C    752       0.51     12.011
   753          O    209    LYS      O    753      -0.51     15.999   ; qtot 2
; residue 210 GLU rtp GLU  q -1.0
   754        NH1    210    GLU      N    754      -0.47     14.007
   755          H    210    GLU     HN    755       0.31      1.008
   756        CT1    210    GLU     CA    756       0.07     12.011
   757         HB    210    GLU     HA    757       0.09      1.008
   758        CT2    210    GLU     CB    758      -0.18     12.011
   759         HA    210    GLU    HB1    759       0.09      1.008
   760         HA    210    GLU    HB2    760       0.09      1.008
   761        CT2    210    GLU     CG    761      -0.28     12.011
   762         HA    210    GLU    HG1    762       0.09      1.008
   763         HA    210    GLU    HG2    763       0.09      1.008
   764         CC    210    GLU     CD    764       0.62     12.011
   765         OC    210    GLU    OE1    765      -0.76     15.999
   766         OC    210    GLU    OE2    766      -0.76     15.999
   767          C    210    GLU      C    767       0.51     12.011
   768          O    210    GLU      O    768      -0.51     15.999   ; qtot 1
; residue 211 GLY rtp GLY  q  0.0
   769        NH1    211    GLY      N    769      -0.47     14.007
   770          H    211    GLY     HN    770       0.31      1.008
   771        CT2    211    GLY     CA    771      -0.02     12.011
   772         HB    211    GLY    HA1    772       0.09      1.008
   773         HB    211    GLY    HA2    773       0.09      1.008
   774          C    211    GLY      C    774       0.51     12.011
   775          O    211    GLY      O    775      -0.51     15.999   ; qtot 1
; residue 212 LYS rtp LYS  q +1.0
   776        NH1    212    LYS      N    776      -0.47     14.007
   777          H    212    LYS     HN    777       0.31      1.008
   778        CT1    212    LYS     CA    778       0.07     12.011
   779         HB    212    LYS     HA    779       0.09      1.008
   780        CT2    212    LYS     CB    780      -0.18     12.011
   781         HA    212    LYS    HB1    781       0.09      1.008
   782         HA    212    LYS    HB2    782       0.09      1.008
   783        CT2    212    LYS     CG    783      -0.18     12.011
   784         HA    212    LYS    HG1    784       0.09      1.008
   785         HA    212    LYS    HG2    785       0.09      1.008
   786        CT2    212    LYS     CD    786      -0.18     12.011
   787         HA    212    LYS    HD1    787       0.09      1.008
   788         HA    212    LYS    HD2    788       0.09      1.008
   789        CT2    212    LYS     CE    789       0.21     12.011
   790         HA    212    LYS    HE1    790       0.05      1.008
   791         HA    212    LYS    HE2    791       0.05      1.008
   792        NH3    212    LYS     NZ    792       -0.3     14.007
   793         HC    212    LYS    HZ1    793       0.33      1.008
   794         HC    212    LYS    HZ2    794       0.33      1.008
   795         HC    212    LYS    HZ3    795       0.33      1.008
   796          C    212    LYS      C    796       0.51     12.011
   797          O    212    LYS      O    797      -0.51     15.999   ; qtot 2
; residue 213 THR rtp THR  q  0.0
   798        NH1    213    THR      N    798      -0.47     14.007
   799          H    213    THR     HN    799       0.31      1.008
   800        CT1    213    THR     CA    800       0.07     12.011
   801         HB    213    THR     HA    801       0.09      1.008
   802        CT1    213    THR     CB    802       0.14     12.011
   803         HA    213    THR     HB    803       0.09      1.008
   804        OH1    213    THR    OG1    804      -0.66     15.999
   805          H    213    THR    HG1    805       0.43      1.008
   806        CT3    213    THR    CG2    806      -0.27     12.011
   807         HA    213    THR   HG21    807       0.09      1.008
   808         HA    213    THR   HG22    808       0.09      1.008
   809         HA    213    THR   HG23    809       0.09      1.008
   810          C    213    THR      C    810       0.51     12.011
   811          O    213    THR      O    811      -0.51     15.999   ; qtot 2
; residue 214 TRP rtp TRP  q  0.0
   812        NH1    214    TRP      N    812      -0.47     14.007
   813          H    214    TRP     HN    813       0.31      1.008
   814        CT1    214    TRP     CA    814       0.07     12.011
   815         HB    214    TRP     HA    815       0.09      1.008
   816        CT2    214    TRP     CB    816      -0.18     12.011
   817         HA    214    TRP    HB1    817       0.09      1.008
   818         HA    214    TRP    HB2    818       0.09      1.008
   819         CY    214    TRP     CG    819      -0.03     12.011
   820         CA    214    TRP    CD1    820      0.035     12.011
   821         HP    214    TRP    HD1    821      0.115      1.008
   822         NY    214    TRP    NE1    822      -0.61     14.007
   823          H    214    TRP    HE1    823       0.38      1.008
   824        CPT    214    TRP    CE2    824       0.13     12.011
   825        CPT    214    TRP    CD2    825      -0.02     12.011
   826         CA    214    TRP    CE3    826     -0.115     12.011
   827         HP    214    TRP    HE3    827      0.115      1.008
   828         CA    214    TRP    CZ3    828     -0.115     12.011
   829         HP    214    TRP    HZ3    829      0.115      1.008
   830         CA    214    TRP    CZ2    830     -0.115     12.011
   831         HP    214    TRP    HZ2    831      0.115      1.008
   832         CA    214    TRP    CH2    832     -0.115     12.011
   833         HP    214    TRP    HH2    833      0.115      1.008
   834          C    214    TRP      C    834       0.51     12.011
   835          O    214    TRP      O    835      -0.51     15.999   ; qtot 2
; residue 215 LYS rtp LYS  q +1.0
   836        NH1    215    LYS      N    836      -0.47     14.007
   837          H    215    LYS     HN    837       0.31      1.008
   838        CT1    215    LYS     CA    838       0.07     12.011
   839         HB    215    LYS     HA    839       0.09      1.008
   840        CT2    215    LYS     CB    840      -0.18     12.011
   841         HA    215    LYS    HB1    841       0.09      1.008
   842         HA    215    LYS    HB2    842       0.09      1.008
   843        CT2    215    LYS     CG    843      -0.18     12.011
   844         HA    215    LYS    HG1    844       0.09      1.008
   845         HA    215    LYS    HG2    845       0.09      1.008
   846        CT2    215    LYS     CD    846      -0.18     12.011
   847         HA    215    LYS    HD1    847       0.09      1.008
   848         HA    215    LYS    HD2    848       0.09      1.008
   849        CT2    215    LYS     CE    849       0.21     12.011
   850         HA    215    LYS    HE1    850       0.05      1.008
   851         HA    215    LYS    HE2    851       0.05      1.008
   852        NH3    215    LYS     NZ    852       -0.3     14.007
   853         HC    215    LYS    HZ1    853       0.33      1.008
   854         HC    215    LYS    HZ2    854       0.33      1.008
   855         HC    215    LYS    HZ3    855       0.33      1.008
   856          C    215    LYS      C    856       0.51     12.011
   857          O    215    LYS      O    857      -0.51     15.999   ; qtot 3
; residue 216 GLN rtp GLN  q  0.0
   858        NH1    216    GLN      N    858      -0.47     14.007
   859          H    216    GLN     HN    859       0.31      1.008
   860        CT1    216    GLN     CA    860       0.07     12.011
   861         HB    216    GLN     HA    861       0.09      1.008
   862        CT2    216    GLN     CB    862      -0.18     12.011
   863         HA    216    GLN    HB1    863       0.09      1.008
   864         HA    216    GLN    HB2    864       0.09      1.008
   865        CT2    216    GLN     CG    865      -0.18     12.011
   866         HA    216    GLN    HG1    866       0.09      1.008
   867         HA    216    GLN    HG2    867       0.09      1.008
   868         CC    216    GLN     CD    868       0.55     12.011
   869          O    216    GLN    OE1    869      -0.55     15.999
   870        NH2    216    GLN    NE2    870      -0.62     14.007
   871          H    216    GLN   HE21    871       0.32      1.008
   872          H    216    GLN   HE22    872        0.3      1.008
   873          C    216    GLN      C    873       0.51     12.011
   874          O    216    GLN      O    874      -0.51     15.999   ; qtot 3
; residue 217 ILE rtp ILE  q  0.0
   875        NH1    217    ILE      N    875      -0.47     14.007
   876          H    217    ILE     HN    876       0.31      1.008
   877        CT1    217    ILE     CA    877       0.07     12.011
   878         HB    217    ILE     HA    878       0.09      1.008
   879        CT1    217    ILE     CB    879      -0.09     12.011
   880         HA    217    ILE     HB    880       0.09      1.008
   881        CT3    217    ILE    CG2    881      -0.27     12.011
   882         HA    217    ILE   HG21    882       0.09      1.008
   883         HA    217    ILE   HG22    883       0.09      1.008
   884         HA    217    ILE   HG23    884       0.09      1.008
   885        CT2    217    ILE    CG1    885      -0.18     12.011
   886         HA    217    ILE   HG11    886       0.09      1.008
   887         HA    217    ILE   HG12    887       0.09      1.008
   888        CT3    217    ILE     CD    888      -0.27     12.011
   889         HA    217    ILE    HD1    889       0.09      1.008
   890         HA    217    ILE    HD2    890       0.09      1.008
   891         HA    217    ILE    HD3    891       0.09      1.008
   892          C    217    ILE      C    892       0.51     12.011
   893          O    217    ILE      O    893      -0.51     15.999   ; qtot 3
; residue 218 CYS rtp CYS2 q  0.0
   894        NH1    218    CYS      N    894      -0.47     14.007
   895          H    218    CYS     HN    895       0.31      1.008
   896        CT1    218    CYS     CA    896       0.07     12.011
   897         HB    218    CYS     HA    897       0.09      1.008
   898        CT2    218    CYS     CB    898       -0.1     12.011
   899         HA    218    CYS    HB1    899       0.09      1.008
   900         HA    218    CYS    HB2    900       0.09      1.008
   901         SM    218    CYS     SG    901      -0.08      32.06
   902          C    218    CYS      C    902       0.51     12.011
   903          O    218    CYS      O    903      -0.51     15.999   ; qtot 3
; residue 219 ASP rtp ASP  q -1.0
   904        NH1    219    ASP      N    904      -0.47     14.007
   905          H    219    ASP     HN    905       0.31      1.008
   906        CT1    219    ASP     CA    906       0.07     12.011
   907         HB    219    ASP     HA    907       0.09      1.008
   908        CT2    219    ASP     CB    908      -0.28     12.011
   909         HA    219    ASP    HB1    909       0.09      1.008
   910         HA    219    ASP    HB2    910       0.09      1.008
   911         CC    219    ASP     CG    911       0.62     12.011
   912         OC    219    ASP    OD1    912      -0.76     15.999
   913         OC    219    ASP    OD2    913      -0.76     15.999
   914          C    219    ASP      C    914       0.51     12.011
   915          O    219    ASP      O    915      -0.51     15.999   ; qtot 2
; residue 220 LYS rtp LYS  q +1.0
   916        NH1    220    LYS      N    916      -0.47     14.007
   917          H    220    LYS     HN    917       0.31      1.008
   918        CT1    220    LYS     CA    918       0.07     12.011
   919         HB    220    LYS     HA    919       0.09      1.008
   920        CT2    220    LYS     CB    920      -0.18     12.011
   921         HA    220    LYS    HB1    921       0.09      1.008
   922         HA    220    LYS    HB2    922       0.09      1.008
   923        CT2    220    LYS     CG    923      -0.18     12.011
   924         HA    220    LYS    HG1    924       0.09      1.008
   925         HA    220    LYS    HG2    925       0.09      1.008
   926        CT2    220    LYS     CD    926      -0.18     12.011
   927         HA    220    LYS    HD1    927       0.09      1.008
   928         HA    220    LYS    HD2    928       0.09      1.008
   929        CT2    220    LYS     CE    929       0.21     12.011
   930         HA    220    LYS    HE1    930       0.05      1.008
   931         HA    220    LYS    HE2    931       0.05      1.008
   932        NH3    220    LYS     NZ    932       -0.3     14.007
   933         HC    220    LYS    HZ1    933       0.33      1.008
   934         HC    220    LYS    HZ2    934       0.33      1.008
   935         HC    220    LYS    HZ3    935       0.33      1.008
   936          C    220    LYS      C    936       0.51     12.011
   937          O    220    LYS      O    937      -0.51     15.999   ; qtot 3
; residue 221 HSE rtp HSE  q  0.0
   938        NH1    221    HSE      N    938      -0.47     14.007
   939          H    221    HSE     HN    939       0.31      1.008
   940        CT1    221    HSE     CA    940       0.07     12.011
   941         HB    221    HSE     HA    941       0.09      1.008
   942        CT2    221    HSE     CB    942      -0.08     12.011
   943         HA    221    HSE    HB1    943       0.09      1.008
   944         HA    221    HSE    HB2    944       0.09      1.008
   945        NR2    221    HSE    ND1    945       -0.7     14.007
   946       CPH1    221    HSE     CG    946       0.22     12.011
   947       CPH2    221    HSE    CE1    947       0.25     12.011
   948        HR1    221    HSE    HE1    948       0.13      1.008
   949        NR1    221    HSE    NE2    949      -0.36     14.007
   950          H    221    HSE    HE2    950       0.32      1.008
   951       CPH1    221    HSE    CD2    951      -0.05     12.011
   952        HR3    221    HSE    HD2    952       0.09      1.008
   953          C    221    HSE      C    953       0.51     12.011
   954          O    221    HSE      O    954      -0.51     15.999   ; qtot 3
; residue 222 TRP rtp TRP  q  0.0
   955        NH1    222    TRP      N    955      -0.47     14.007
   956          H    222    TRP     HN    956       0.31      1.008
   957        CT1    222    TRP     CA    957       0.07     12.011
   958         HB    222    TRP     HA    958       0.09      1.008
   959        CT2    222    TRP     CB    959      -0.18     12.011
   960         HA    222    TRP    HB1    960       0.09      1.008
   961         HA    222    TRP    HB2    961       0.09      1.008
   962         CY    222    TRP     CG    962      -0.03     12.011
   963         CA    222    TRP    CD1    963      0.035     12.011
   964         HP    222    TRP    HD1    964      0.115      1.008
   965         NY    222    TRP    NE1    965      -0.61     14.007
   966          H    222    TRP    HE1    966       0.38      1.008
   967        CPT    222    TRP    CE2    967       0.13     12.011
   968        CPT    222    TRP    CD2    968      -0.02     12.011
   969         CA    222    TRP    CE3    969     -0.115     12.011
   970         HP    222    TRP    HE3    970      0.115      1.008
   971         CA    222    TRP    CZ3    971     -0.115     12.011
   972         HP    222    TRP    HZ3    972      0.115      1.008
   973         CA    222    TRP    CZ2    973     -0.115     12.011
   974         HP    222    TRP    HZ2    974      0.115      1.008
   975         CA    222    TRP    CH2    975     -0.115     12.011
   976         HP    222    TRP    HH2    976      0.115      1.008
   977          C    222    TRP      C    977       0.51     12.011
   978          O    222    TRP      O    978      -0.51     15.999   ; qtot 3
; residue 223 THR rtp THR  q  0.0
   979        NH1    223    THR      N    979      -0.47     14.007
   980          H    223    THR     HN    980       0.31      1.008
   981        CT1    223    THR     CA    981       0.07     12.011
   982         HB    223    THR     HA    982       0.09      1.008
   983        CT1    223    THR     CB    983       0.14     12.011
   984         HA    223    THR     HB    984       0.09      1.008
   985        OH1    223    THR    OG1    985      -0.66     15.999
   986          H    223    THR    HG1    986       0.43      1.008
   987        CT3    223    THR    CG2    987      -0.27     12.011
   988         HA    223    THR   HG21    988       0.09      1.008
   989         HA    223    THR   HG22    989       0.09      1.008
   990         HA    223    THR   HG23    990       0.09      1.008
   991          C    223    THR      C    991       0.51     12.011
   992          O    223    THR      O    992      -0.51     15.999   ; qtot 3
; residue 224 ALA rtp ALA  q  0.0
   993        NH1    224    ALA      N    993      -0.47     14.007
   994          H    224    ALA     HN    994       0.31      1.008
   995        CT1    224    ALA     CA    995       0.07     12.011
   996         HB    224    ALA     HA    996       0.09      1.008
   997        CT3    224    ALA     CB    997      -0.27     12.011
   998         HA    224    ALA    HB1    998       0.09      1.008
   999         HA    224    ALA    HB2    999       0.09      1.008
  1000         HA    224    ALA    HB3   1000       0.09      1.008
  1001          C    224    ALA      C   1001       0.51     12.011
  1002          O    224    ALA      O   1002      -0.51     15.999   ; qtot 3
; residue 225 LYS rtp LYS  q +1.0
  1003        NH1    225    LYS      N   1003      -0.47     14.007
  1004          H    225    LYS     HN   1004       0.31      1.008
  1005        CT1    225    LYS     CA   1005       0.07     12.011
  1006         HB    225    LYS     HA   1006       0.09      1.008
  1007        CT2    225    LYS     CB   1007      -0.18     12.011
  1008         HA    225    LYS    HB1   1008       0.09      1.008
  1009         HA    225    LYS    HB2   1009       0.09      1.008
  1010        CT2    225    LYS     CG   1010      -0.18     12.011
  1011         HA    225    LYS    HG1   1011       0.09      1.008
  1012         HA    225    LYS    HG2   1012       0.09      1.008
  1013        CT2    225    LYS     CD   1013      -0.18     12.011
  1014         HA    225    LYS    HD1   1014       0.09      1.008
  1015         HA    225    LYS    HD2   1015       0.09      1.008
  1016        CT2    225    LYS     CE   1016       0.21     12.011
  1017         HA    225    LYS    HE1   1017       0.05      1.008
  1018         HA    225    LYS    HE2   1018       0.05      1.008
  1019        NH3    225    LYS     NZ   1019       -0.3     14.007
  1020         HC    225    LYS    HZ1   1020       0.33      1.008
  1021         HC    225    LYS    HZ2   1021       0.33      1.008
  1022         HC    225    LYS    HZ3   1022       0.33      1.008
  1023          C    225    LYS      C   1023       0.51     12.011
  1024          O    225    LYS      O   1024      -0.51     15.999   ; qtot 4
; residue 226 ASN rtp ASN  q  0.0
  1025        NH1    226    ASN      N   1025      -0.47     14.007
  1026          H    226    ASN     HN   1026       0.31      1.008
  1027        CT1    226    ASN     CA   1027       0.07     12.011
  1028         HB    226    ASN     HA   1028       0.09      1.008
  1029        CT2    226    ASN     CB   1029      -0.18     12.011
  1030         HA    226    ASN    HB1   1030       0.09      1.008
  1031         HA    226    ASN    HB2   1031       0.09      1.008
  1032         CC    226    ASN     CG   1032       0.55     12.011
  1033          O    226    ASN    OD1   1033      -0.55     15.999
  1034        NH2    226    ASN    ND2   1034      -0.62     14.007
  1035          H    226    ASN   HD21   1035       0.32      1.008
  1036          H    226    ASN   HD22   1036        0.3      1.008
  1037          C    226    ASN      C   1037       0.51     12.011
  1038          O    226    ASN      O   1038      -0.51     15.999   ; qtot 4
; residue 227 SER rtp SER  q  0.0
  1039        NH1    227    SER      N   1039      -0.47     14.007
  1040          H    227    SER     HN   1040       0.31      1.008
  1041        CT1    227    SER     CA   1041       0.07     12.011
  1042         HB    227    SER     HA   1042       0.09      1.008
  1043        CT2    227    SER     CB   1043       0.05     12.011
  1044         HA    227    SER    HB1   1044       0.09      1.008
  1045         HA    227    SER    HB2   1045       0.09      1.008
  1046        OH1    227    SER     OG   1046      -0.66     15.999
  1047          H    227    SER    HG1   1047       0.43      1.008
  1048          C    227    SER      C   1048       0.51     12.011
  1049          O    227    SER      O   1049      -0.51     15.999   ; qtot 4
; residue 228 ARG rtp ARG  q +1.0
  1050        NH1    228    ARG      N   1050      -0.47     14.007
  1051          H    228    ARG     HN   1051       0.31      1.008
  1052        CT1    228    ARG     CA   1052       0.07     12.011
  1053         HB    228    ARG     HA   1053       0.09      1.008
  1054        CT2    228    ARG     CB   1054      -0.18     12.011
  1055         HA    228    ARG    HB1   1055       0.09      1.008
  1056         HA    228    ARG    HB2   1056       0.09      1.008
  1057        CT2    228    ARG     CG   1057      -0.18     12.011
  1058         HA    228    ARG    HG1   1058       0.09      1.008
  1059         HA    228    ARG    HG2   1059       0.09      1.008
  1060        CT2    228    ARG     CD   1060        0.2     12.011
  1061         HA    228    ARG    HD1   1061       0.09      1.008
  1062         HA    228    ARG    HD2   1062       0.09      1.008
  1063        NC2    228    ARG     NE   1063       -0.7     14.007
  1064         HC    228    ARG     HE   1064       0.44      1.008
  1065          C    228    ARG     CZ   1065       0.64     12.011
  1066        NC2    228    ARG    NH1   1066       -0.8     14.007
  1067         HC    228    ARG   HH11   1067       0.46      1.008
  1068         HC    228    ARG   HH12   1068       0.46      1.008
  1069        NC2    228    ARG    NH2   1069       -0.8     14.007
  1070         HC    228    ARG   HH21   1070       0.46      1.008
  1071         HC    228    ARG   HH22   1071       0.46      1.008
  1072          C    228    ARG      C   1072       0.51     12.011
  1073          O    228    ARG      O   1073      -0.51     15.999   ; qtot 5
; residue 229 VAL rtp VAL  q  0.0
  1074        NH1    229    VAL      N   1074      -0.47     14.007
  1075          H    229    VAL     HN   1075       0.31      1.008
  1076        CT1    229    VAL     CA   1076       0.07     12.011
  1077         HB    229    VAL     HA   1077       0.09      1.008
  1078        CT1    229    VAL     CB   1078      -0.09     12.011
  1079         HA    229    VAL     HB   1079       0.09      1.008
  1080        CT3    229    VAL    CG1   1080      -0.27     12.011
  1081         HA    229    VAL   HG11   1081       0.09      1.008
  1082         HA    229    VAL   HG12   1082       0.09      1.008
  1083         HA    229    VAL   HG13   1083       0.09      1.008
  1084        CT3    229    VAL    CG2   1084      -0.27     12.011
  1085         HA    229    VAL   HG21   1085       0.09      1.008
  1086         HA    229    VAL   HG22   1086       0.09      1.008
  1087         HA    229    VAL   HG23   1087       0.09      1.008
  1088          C    229    VAL      C   1088       0.51     12.011
  1089          O    229    VAL      O   1089      -0.51     15.999   ; qtot 5
; residue 230 VAL rtp VAL  q  0.0
  1090        NH1    230    VAL      N   1090      -0.47     14.007
  1091          H    230    VAL     HN   1091       0.31      1.008
  1092        CT1    230    VAL     CA   1092       0.07     12.011
  1093         HB    230    VAL     HA   1093       0.09      1.008
  1094        CT1    230    VAL     CB   1094      -0.09     12.011
  1095         HA    230    VAL     HB   1095       0.09      1.008
  1096        CT3    230    VAL    CG1   1096      -0.27     12.011
  1097         HA    230    VAL   HG11   1097       0.09      1.008
  1098         HA    230    VAL   HG12   1098       0.09      1.008
  1099         HA    230    VAL   HG13   1099       0.09      1.008
  1100        CT3    230    VAL    CG2   1100      -0.27     12.011
  1101         HA    230    VAL   HG21   1101       0.09      1.008
  1102         HA    230    VAL   HG22   1102       0.09      1.008
  1103         HA    230    VAL   HG23   1103       0.09      1.008
  1104          C    230    VAL      C   1104       0.51     12.011
  1105          O    230    VAL      O   1105      -0.51     15.999   ; qtot 5
; residue 231 CYS rtp CYS2 q  0.0
  1106        NH1    231    CYS      N   1106      -0.47     14.007
  1107          H    231    CYS     HN   1107       0.31      1.008
  1108        CT1    231    CYS     CA   1108       0.07     12.011
  1109         HB    231    CYS     HA   1109       0.09      1.008
  1110        CT2    231    CYS     CB   1110       -0.1     12.011
  1111         HA    231    CYS    HB1   1111       0.09      1.008
  1112         HA    231    CYS    HB2   1112       0.09      1.008
  1113         SM    231    CYS     SG   1113      -0.08      32.06
  1114          C    231    CYS      C   1114       0.51     12.011
  1115          O    231    CYS      O   1115      -0.51     15.999   ; qtot 5
; residue 232 GLY rtp GLY  q  0.0
  1116        NH1    232    GLY      N   1116      -0.47     14.007
  1117          H    232    GLY     HN   1117       0.31      1.008
  1118        CT2    232    GLY     CA   1118      -0.02     12.011
  1119         HB    232    GLY    HA1   1119       0.09      1.008
  1120         HB    232    GLY    HA2   1120       0.09      1.008
  1121          C    232    GLY      C   1121       0.51     12.011
  1122          O    232    GLY      O   1122      -0.51     15.999   ; qtot 5
; residue 233 MET rtp MET  q  0.0
  1123        NH1    233    MET      N   1123      -0.47     14.007
  1124          H    233    MET     HN   1124       0.31      1.008
  1125        CT1    233    MET     CA   1125       0.07     12.011
  1126         HB    233    MET     HA   1126       0.09      1.008
  1127        CT2    233    MET     CB   1127      -0.18     12.011
  1128         HA    233    MET    HB1   1128       0.09      1.008
  1129         HA    233    MET    HB2   1129       0.09      1.008
  1130        CT2    233    MET     CG   1130      -0.14     12.011
  1131         HA    233    MET    HG1   1131       0.09      1.008
  1132         HA    233    MET    HG2   1132       0.09      1.008
  1133          S    233    MET     SD   1133      -0.09      32.06
  1134        CT3    233    MET     CE   1134      -0.22     12.011
  1135         HA    233    MET    HE1   1135       0.09      1.008
  1136         HA    233    MET    HE2   1136       0.09      1.008
  1137         HA    233    MET    HE3   1137       0.09      1.008
  1138          C    233    MET      C   1138       0.51     12.011
  1139          O    233    MET      O   1139      -0.51     15.999   ; qtot 5
; residue 234 PHE rtp PHE  q  0.0
  1140        NH1    234    PHE      N   1140      -0.47     14.007
  1141          H    234    PHE     HN   1141       0.31      1.008
  1142        CT1    234    PHE     CA   1142       0.07     12.011
  1143         HB    234    PHE     HA   1143       0.09      1.008
  1144        CT2    234    PHE     CB   1144      -0.18     12.011
  1145         HA    234    PHE    HB1   1145       0.09      1.008
  1146         HA    234    PHE    HB2   1146       0.09      1.008
  1147         CA    234    PHE     CG   1147          0     12.011
  1148         CA    234    PHE    CD1   1148     -0.115     12.011
  1149         HP    234    PHE    HD1   1149      0.115      1.008
  1150         CA    234    PHE    CE1   1150     -0.115     12.011
  1151         HP    234    PHE    HE1   1151      0.115      1.008
  1152         CA    234    PHE     CZ   1152     -0.115     12.011
  1153         HP    234    PHE     HZ   1153      0.115      1.008
  1154         CA    234    PHE    CD2   1154     -0.115     12.011
  1155         HP    234    PHE    HD2   1155      0.115      1.008
  1156         CA    234    PHE    CE2   1156     -0.115     12.011
  1157         HP    234    PHE    HE2   1157      0.115      1.008
  1158          C    234    PHE      C   1158       0.51     12.011
  1159          O    234    PHE      O   1159      -0.51     15.999   ; qtot 5
; residue 235 GLY rtp GLY  q  0.0
  1160        NH1    235    GLY      N   1160      -0.47     14.007
  1161          H    235    GLY     HN   1161       0.31      1.008
  1162        CT2    235    GLY     CA   1162      -0.02     12.011
  1163         HB    235    GLY    HA1   1163       0.09      1.008
  1164         HB    235    GLY    HA2   1164       0.09      1.008
  1165          C    235    GLY      C   1165       0.51     12.011
  1166          O    235    GLY      O   1166      -0.51     15.999   ; qtot 5
; residue 236 PHE rtp PHE  q  0.0
  1167        NH1    236    PHE      N   1167      -0.47     14.007
  1168          H    236    PHE     HN   1168       0.31      1.008
  1169        CT1    236    PHE     CA   1169       0.07     12.011
  1170         HB    236    PHE     HA   1170       0.09      1.008
  1171        CT2    236    PHE     CB   1171      -0.18     12.011
  1172         HA    236    PHE    HB1   1172       0.09      1.008
  1173         HA    236    PHE    HB2   1173       0.09      1.008
  1174         CA    236    PHE     CG   1174          0     12.011
  1175         CA    236    PHE    CD1   1175     -0.115     12.011
  1176         HP    236    PHE    HD1   1176      0.115      1.008
  1177         CA    236    PHE    CE1   1177     -0.115     12.011
  1178         HP    236    PHE    HE1   1178      0.115      1.008
  1179         CA    236    PHE     CZ   1179     -0.115     12.011
  1180         HP    236    PHE     HZ   1180      0.115      1.008
  1181         CA    236    PHE    CD2   1181     -0.115     12.011
  1182         HP    236    PHE    HD2   1182      0.115      1.008
  1183         CA    236    PHE    CE2   1183     -0.115     12.011
  1184         HP    236    PHE    HE2   1184      0.115      1.008
  1185          C    236    PHE      C   1185       0.51     12.011
  1186          O    236    PHE      O   1186      -0.51     15.999   ; qtot 5
; residue 237 PRO rtp PRO  q  0.0
  1187          N    237    PRO      N   1187      -0.29     14.007
  1188        CP3    237    PRO     CD   1188          0     12.011
  1189         HA    237    PRO    HD1   1189       0.09      1.008
  1190         HA    237    PRO    HD2   1190       0.09      1.008
  1191        CP1    237    PRO     CA   1191       0.02     12.011
  1192         HB    237    PRO     HA   1192       0.09      1.008
  1193        CP2    237    PRO     CB   1193      -0.18     12.011
  1194         HA    237    PRO    HB1   1194       0.09      1.008
  1195         HA    237    PRO    HB2   1195       0.09      1.008
  1196        CP2    237    PRO     CG   1196      -0.18     12.011
  1197         HA    237    PRO    HG1   1197       0.09      1.008
  1198         HA    237    PRO    HG2   1198       0.09      1.008
  1199          C    237    PRO      C   1199       0.51     12.011
  1200          O    237    PRO      O   1200      -0.51     15.999   ; qtot 5
; residue 238 GLY rtp GLY  q  0.0
  1201        NH1    238    GLY      N   1201      -0.47     14.007
  1202          H    238    GLY     HN   1202       0.31      1.008
  1203        CT2    238    GLY     CA   1203      -0.02     12.011
  1204         HB    238    GLY    HA1   1204       0.09      1.008
  1205         HB    238    GLY    HA2   1205       0.09      1.008
  1206          C    238    GLY      C   1206       0.51     12.011
  1207          O    238    GLY      O   1207      -0.51     15.999   ; qtot 5
; residue 239 GLU rtp GLU  q -1.0
  1208        NH1    239    GLU      N   1208      -0.47     14.007
  1209          H    239    GLU     HN   1209       0.31      1.008
  1210        CT1    239    GLU     CA   1210       0.07     12.011
  1211         HB    239    GLU     HA   1211       0.09      1.008
  1212        CT2    239    GLU     CB   1212      -0.18     12.011
  1213         HA    239    GLU    HB1   1213       0.09      1.008
  1214         HA    239    GLU    HB2   1214       0.09      1.008
  1215        CT2    239    GLU     CG   1215      -0.28     12.011
  1216         HA    239    GLU    HG1   1216       0.09      1.008
  1217         HA    239    GLU    HG2   1217       0.09      1.008
  1218         CC    239    GLU     CD   1218       0.62     12.011
  1219         OC    239    GLU    OE1   1219      -0.76     15.999
  1220         OC    239    GLU    OE2   1220      -0.76     15.999
  1221          C    239    GLU      C   1221       0.51     12.011
  1222          O    239    GLU      O   1222      -0.51     15.999   ; qtot 4
; residue 240 ARG rtp ARG  q +1.0
  1223        NH1    240    ARG      N   1223      -0.47     14.007
  1224          H    240    ARG     HN   1224       0.31      1.008
  1225        CT1    240    ARG     CA   1225       0.07     12.011
  1226         HB    240    ARG     HA   1226       0.09      1.008
  1227        CT2    240    ARG     CB   1227      -0.18     12.011
  1228         HA    240    ARG    HB1   1228       0.09      1.008
  1229         HA    240    ARG    HB2   1229       0.09      1.008
  1230        CT2    240    ARG     CG   1230      -0.18     12.011
  1231         HA    240    ARG    HG1   1231       0.09      1.008
  1232         HA    240    ARG    HG2   1232       0.09      1.008
  1233        CT2    240    ARG     CD   1233        0.2     12.011
  1234         HA    240    ARG    HD1   1234       0.09      1.008
  1235         HA    240    ARG    HD2   1235       0.09      1.008
  1236        NC2    240    ARG     NE   1236       -0.7     14.007
  1237         HC    240    ARG     HE   1237       0.44      1.008
  1238          C    240    ARG     CZ   1238       0.64     12.011
  1239        NC2    240    ARG    NH1   1239       -0.8     14.007
  1240         HC    240    ARG   HH11   1240       0.46      1.008
  1241         HC    240    ARG   HH12   1241       0.46      1.008
  1242        NC2    240    ARG    NH2   1242       -0.8     14.007
  1243         HC    240    ARG   HH21   1243       0.46      1.008
  1244         HC    240    ARG   HH22   1244       0.46      1.008
  1245          C    240    ARG      C   1245       0.51     12.011
  1246          O    240    ARG      O   1246      -0.51     15.999   ; qtot 5
; residue 241 THR rtp THR  q  0.0
  1247        NH1    241    THR      N   1247      -0.47     14.007
  1248          H    241    THR     HN   1248       0.31      1.008
  1249        CT1    241    THR     CA   1249       0.07     12.011
  1250         HB    241    THR     HA   1250       0.09      1.008
  1251        CT1    241    THR     CB   1251       0.14     12.011
  1252         HA    241    THR     HB   1252       0.09      1.008
  1253        OH1    241    THR    OG1   1253      -0.66     15.999
  1254          H    241    THR    HG1   1254       0.43      1.008
  1255        CT3    241    THR    CG2   1255      -0.27     12.011
  1256         HA    241    THR   HG21   1256       0.09      1.008
  1257         HA    241    THR   HG22   1257       0.09      1.008
  1258         HA    241    THR   HG23   1258       0.09      1.008
  1259          C    241    THR      C   1259       0.51     12.011
  1260          O    241    THR      O   1260      -0.51     15.999   ; qtot 5
; residue 242 TYR rtp TYR  q  0.0
  1261        NH1    242    TYR      N   1261      -0.47     14.007
  1262          H    242    TYR     HN   1262       0.31      1.008
  1263        CT1    242    TYR     CA   1263       0.07     12.011
  1264         HB    242    TYR     HA   1264       0.09      1.008
  1265        CT2    242    TYR     CB   1265      -0.18     12.011
  1266         HA    242    TYR    HB1   1266       0.09      1.008
  1267         HA    242    TYR    HB2   1267       0.09      1.008
  1268         CA    242    TYR     CG   1268          0     12.011
  1269         CA    242    TYR    CD1   1269     -0.115     12.011
  1270         HP    242    TYR    HD1   1270      0.115      1.008
  1271         CA    242    TYR    CE1   1271     -0.115     12.011
  1272         HP    242    TYR    HE1   1272      0.115      1.008
  1273         CA    242    TYR     CZ   1273       0.11     12.011
  1274        OH1    242    TYR     OH   1274      -0.54     15.999
  1275          H    242    TYR     HH   1275       0.43      1.008
  1276         CA    242    TYR    CD2   1276     -0.115     12.011
  1277         HP    242    TYR    HD2   1277      0.115      1.008
  1278         CA    242    TYR    CE2   1278     -0.115     12.011
  1279         HP    242    TYR    HE2   1279      0.115      1.008
  1280          C    242    TYR      C   1280       0.51     12.011
  1281          O    242    TYR      O   1281      -0.51     15.999   ; qtot 5
; residue 243 ASN rtp ASN  q  0.0
  1282        NH1    243    ASN      N   1282      -0.47     14.007
  1283          H    243    ASN     HN   1283       0.31      1.008
  1284        CT1    243    ASN     CA   1284       0.07     12.011
  1285         HB    243    ASN     HA   1285       0.09      1.008
  1286        CT2    243    ASN     CB   1286      -0.18     12.011
  1287         HA    243    ASN    HB1   1287       0.09      1.008
  1288         HA    243    ASN    HB2   1288       0.09      1.008
  1289         CC    243    ASN     CG   1289       0.55     12.011
  1290          O    243    ASN    OD1   1290      -0.55     15.999
  1291        NH2    243    ASN    ND2   1291      -0.62     14.007
  1292          H    243    ASN   HD21   1292       0.32      1.008
  1293          H    243    ASN   HD22   1293        0.3      1.008
  1294          C    243    ASN      C   1294       0.51     12.011
  1295          O    243    ASN      O   1295      -0.51     15.999   ; qtot 5
; residue 244 THR rtp THR  q  0.0
  1296        NH1    244    THR      N   1296      -0.47     14.007
  1297          H    244    THR     HN   1297       0.31      1.008
  1298        CT1    244    THR     CA   1298       0.07     12.011
  1299         HB    244    THR     HA   1299       0.09      1.008
  1300        CT1    244    THR     CB   1300       0.14     12.011
  1301         HA    244    THR     HB   1301       0.09      1.008
  1302        OH1    244    THR    OG1   1302      -0.66     15.999
  1303          H    244    THR    HG1   1303       0.43      1.008
  1304        CT3    244    THR    CG2   1304      -0.27     12.011
  1305         HA    244    THR   HG21   1305       0.09      1.008
  1306         HA    244    THR   HG22   1306       0.09      1.008
  1307         HA    244    THR   HG23   1307       0.09      1.008
  1308          C    244    THR      C   1308       0.51     12.011
  1309          O    244    THR      O   1309      -0.51     15.999   ; qtot 5
; residue 245 LYS rtp LYS  q +1.0
  1310        NH1    245    LYS      N   1310      -0.47     14.007
  1311          H    245    LYS     HN   1311       0.31      1.008
  1312        CT1    245    LYS     CA   1312       0.07     12.011
  1313         HB    245    LYS     HA   1313       0.09      1.008
  1314        CT2    245    LYS     CB   1314      -0.18     12.011
  1315         HA    245    LYS    HB1   1315       0.09      1.008
  1316         HA    245    LYS    HB2   1316       0.09      1.008
  1317        CT2    245    LYS     CG   1317      -0.18     12.011
  1318         HA    245    LYS    HG1   1318       0.09      1.008
  1319         HA    245    LYS    HG2   1319       0.09      1.008
  1320        CT2    245    LYS     CD   1320      -0.18     12.011
  1321         HA    245    LYS    HD1   1321       0.09      1.008
  1322         HA    245    LYS    HD2   1322       0.09      1.008
  1323        CT2    245    LYS     CE   1323       0.21     12.011
  1324         HA    245    LYS    HE1   1324       0.05      1.008
  1325         HA    245    LYS    HE2   1325       0.05      1.008
  1326        NH3    245    LYS     NZ   1326       -0.3     14.007
  1327         HC    245    LYS    HZ1   1327       0.33      1.008
  1328         HC    245    LYS    HZ2   1328       0.33      1.008
  1329         HC    245    LYS    HZ3   1329       0.33      1.008
  1330          C    245    LYS      C   1330       0.51     12.011
  1331          O    245    LYS      O   1331      -0.51     15.999   ; qtot 6
; residue 246 VAL rtp VAL  q  0.0
  1332        NH1    246    VAL      N   1332      -0.47     14.007
  1333          H    246    VAL     HN   1333       0.31      1.008
  1334        CT1    246    VAL     CA   1334       0.07     12.011
  1335         HB    246    VAL     HA   1335       0.09      1.008
  1336        CT1    246    VAL     CB   1336      -0.09     12.011
  1337         HA    246    VAL     HB   1337       0.09      1.008
  1338        CT3    246    VAL    CG1   1338      -0.27     12.011
  1339         HA    246    VAL   HG11   1339       0.09      1.008
  1340         HA    246    VAL   HG12   1340       0.09      1.008
  1341         HA    246    VAL   HG13   1341       0.09      1.008
  1342        CT3    246    VAL    CG2   1342      -0.27     12.011
  1343         HA    246    VAL   HG21   1343       0.09      1.008
  1344         HA    246    VAL   HG22   1344       0.09      1.008
  1345         HA    246    VAL   HG23   1345       0.09      1.008
  1346          C    246    VAL      C   1346       0.51     12.011
  1347          O    246    VAL      O   1347      -0.51     15.999   ; qtot 6
; residue 247 TYR rtp TYR  q  0.0
  1348        NH1    247    TYR      N   1348      -0.47     14.007
  1349          H    247    TYR     HN   1349       0.31      1.008
  1350        CT1    247    TYR     CA   1350       0.07     12.011
  1351         HB    247    TYR     HA   1351       0.09      1.008
  1352        CT2    247    TYR     CB   1352      -0.18     12.011
  1353         HA    247    TYR    HB1   1353       0.09      1.008
  1354         HA    247    TYR    HB2   1354       0.09      1.008
  1355         CA    247    TYR     CG   1355          0     12.011
  1356         CA    247    TYR    CD1   1356     -0.115     12.011
  1357         HP    247    TYR    HD1   1357      0.115      1.008
  1358         CA    247    TYR    CE1   1358     -0.115     12.011
  1359         HP    247    TYR    HE1   1359      0.115      1.008
  1360         CA    247    TYR     CZ   1360       0.11     12.011
  1361        OH1    247    TYR     OH   1361      -0.54     15.999
  1362          H    247    TYR     HH   1362       0.43      1.008
  1363         CA    247    TYR    CD2   1363     -0.115     12.011
  1364         HP    247    TYR    HD2   1364      0.115      1.008
  1365         CA    247    TYR    CE2   1365     -0.115     12.011
  1366         HP    247    TYR    HE2   1366      0.115      1.008
  1367          C    247    TYR      C   1367       0.51     12.011
  1368          O    247    TYR      O   1368      -0.51     15.999   ; qtot 6
; residue 248 LYS rtp LYS  q +1.0
  1369        NH1    248    LYS      N   1369      -0.47     14.007
  1370          H    248    LYS     HN   1370       0.31      1.008
  1371        CT1    248    LYS     CA   1371       0.07     12.011
  1372         HB    248    LYS     HA   1372       0.09      1.008
  1373        CT2    248    LYS     CB   1373      -0.18     12.011
  1374         HA    248    LYS    HB1   1374       0.09      1.008
  1375         HA    248    LYS    HB2   1375       0.09      1.008
  1376        CT2    248    LYS     CG   1376      -0.18     12.011
  1377         HA    248    LYS    HG1   1377       0.09      1.008
  1378         HA    248    LYS    HG2   1378       0.09      1.008
  1379        CT2    248    LYS     CD   1379      -0.18     12.011
  1380         HA    248    LYS    HD1   1380       0.09      1.008
  1381         HA    248    LYS    HD2   1381       0.09      1.008
  1382        CT2    248    LYS     CE   1382       0.21     12.011
  1383         HA    248    LYS    HE1   1383       0.05      1.008
  1384         HA    248    LYS    HE2   1384       0.05      1.008
  1385        NH3    248    LYS     NZ   1385       -0.3     14.007
  1386         HC    248    LYS    HZ1   1386       0.33      1.008
  1387         HC    248    LYS    HZ2   1387       0.33      1.008
  1388         HC    248    LYS    HZ3   1388       0.33      1.008
  1389          C    248    LYS      C   1389       0.51     12.011
  1390          O    248    LYS      O   1390      -0.51     15.999   ; qtot 7
; residue 249 MET rtp MET  q  0.0
  1391        NH1    249    MET      N   1391      -0.47     14.007
  1392          H    249    MET     HN   1392       0.31      1.008
  1393        CT1    249    MET     CA   1393       0.07     12.011
  1394         HB    249    MET     HA   1394       0.09      1.008
  1395        CT2    249    MET     CB   1395      -0.18     12.011
  1396         HA    249    MET    HB1   1396       0.09      1.008
  1397         HA    249    MET    HB2   1397       0.09      1.008
  1398        CT2    249    MET     CG   1398      -0.14     12.011
  1399         HA    249    MET    HG1   1399       0.09      1.008
  1400         HA    249    MET    HG2   1400       0.09      1.008
  1401          S    249    MET     SD   1401      -0.09      32.06
  1402        CT3    249    MET     CE   1402      -0.22     12.011
  1403         HA    249    MET    HE1   1403       0.09      1.008
  1404         HA    249    MET    HE2   1404       0.09      1.008
  1405         HA    249    MET    HE3   1405       0.09      1.008
  1406          C    249    MET      C   1406       0.51     12.011
  1407          O    249    MET      O   1407      -0.51     15.999   ; qtot 7
; residue 250 PHE rtp PHE  q  0.0
  1408        NH1    250    PHE      N   1408      -0.47     14.007
  1409          H    250    PHE     HN   1409       0.31      1.008
  1410        CT1    250    PHE     CA   1410       0.07     12.011
  1411         HB    250    PHE     HA   1411       0.09      1.008
  1412        CT2    250    PHE     CB   1412      -0.18     12.011
  1413         HA    250    PHE    HB1   1413       0.09      1.008
  1414         HA    250    PHE    HB2   1414       0.09      1.008
  1415         CA    250    PHE     CG   1415          0     12.011
  1416         CA    250    PHE    CD1   1416     -0.115     12.011
  1417         HP    250    PHE    HD1   1417      0.115      1.008
  1418         CA    250    PHE    CE1   1418     -0.115     12.011
  1419         HP    250    PHE    HE1   1419      0.115      1.008
  1420         CA    250    PHE     CZ   1420     -0.115     12.011
  1421         HP    250    PHE     HZ   1421      0.115      1.008
  1422         CA    250    PHE    CD2   1422     -0.115     12.011
  1423         HP    250    PHE    HD2   1423      0.115      1.008
  1424         CA    250    PHE    CE2   1424     -0.115     12.011
  1425         HP    250    PHE    HE2   1425      0.115      1.008
  1426          C    250    PHE      C   1426       0.51     12.011
  1427          O    250    PHE      O   1427      -0.51     15.999   ; qtot 7
; residue 251 ALA rtp ALA  q  0.0
  1428        NH1    251    ALA      N   1428      -0.47     14.007
  1429          H    251    ALA     HN   1429       0.31      1.008
  1430        CT1    251    ALA     CA   1430       0.07     12.011
  1431         HB    251    ALA     HA   1431       0.09      1.008
  1432        CT3    251    ALA     CB   1432      -0.27     12.011
  1433         HA    251    ALA    HB1   1433       0.09      1.008
  1434         HA    251    ALA    HB2   1434       0.09      1.008
  1435         HA    251    ALA    HB3   1435       0.09      1.008
  1436          C    251    ALA      C   1436       0.51     12.011
  1437          O    251    ALA      O   1437      -0.51     15.999   ; qtot 7
; residue 252 SER rtp SER  q  0.0
  1438        NH1    252    SER      N   1438      -0.47     14.007
  1439          H    252    SER     HN   1439       0.31      1.008
  1440        CT1    252    SER     CA   1440       0.07     12.011
  1441         HB    252    SER     HA   1441       0.09      1.008
  1442        CT2    252    SER     CB   1442       0.05     12.011
  1443         HA    252    SER    HB1   1443       0.09      1.008
  1444         HA    252    SER    HB2   1444       0.09      1.008
  1445        OH1    252    SER     OG   1445      -0.66     15.999
  1446          H    252    SER    HG1   1446       0.43      1.008
  1447          C    252    SER      C   1447       0.51     12.011
  1448          O    252    SER      O   1448      -0.51     15.999   ; qtot 7
; residue 253 ARG rtp ARG  q +1.0
  1449        NH1    253    ARG      N   1449      -0.47     14.007
  1450          H    253    ARG     HN   1450       0.31      1.008
  1451        CT1    253    ARG     CA   1451       0.07     12.011
  1452         HB    253    ARG     HA   1452       0.09      1.008
  1453        CT2    253    ARG     CB   1453      -0.18     12.011
  1454         HA    253    ARG    HB1   1454       0.09      1.008
  1455         HA    253    ARG    HB2   1455       0.09      1.008
  1456        CT2    253    ARG     CG   1456      -0.18     12.011
  1457         HA    253    ARG    HG1   1457       0.09      1.008
  1458         HA    253    ARG    HG2   1458       0.09      1.008
  1459        CT2    253    ARG     CD   1459        0.2     12.011
  1460         HA    253    ARG    HD1   1460       0.09      1.008
  1461         HA    253    ARG    HD2   1461       0.09      1.008
  1462        NC2    253    ARG     NE   1462       -0.7     14.007
  1463         HC    253    ARG     HE   1463       0.44      1.008
  1464          C    253    ARG     CZ   1464       0.64     12.011
  1465        NC2    253    ARG    NH1   1465       -0.8     14.007
  1466         HC    253    ARG   HH11   1466       0.46      1.008
  1467         HC    253    ARG   HH12   1467       0.46      1.008
  1468        NC2    253    ARG    NH2   1468       -0.8     14.007
  1469         HC    253    ARG   HH21   1469       0.46      1.008
  1470         HC    253    ARG   HH22   1470       0.46      1.008
  1471          C    253    ARG      C   1471       0.51     12.011
  1472          O    253    ARG      O   1472      -0.51     15.999   ; qtot 8
; residue 254 ARG rtp ARG  q +1.0
  1473        NH1    254    ARG      N   1473      -0.47     14.007
  1474          H    254    ARG     HN   1474       0.31      1.008
  1475        CT1    254    ARG     CA   1475       0.07     12.011
  1476         HB    254    ARG     HA   1476       0.09      1.008
  1477        CT2    254    ARG     CB   1477      -0.18     12.011
  1478         HA    254    ARG    HB1   1478       0.09      1.008
  1479         HA    254    ARG    HB2   1479       0.09      1.008
  1480        CT2    254    ARG     CG   1480      -0.18     12.011
  1481         HA    254    ARG    HG1   1481       0.09      1.008
  1482         HA    254    ARG    HG2   1482       0.09      1.008
  1483        CT2    254    ARG     CD   1483        0.2     12.011
  1484         HA    254    ARG    HD1   1484       0.09      1.008
  1485         HA    254    ARG    HD2   1485       0.09      1.008
  1486        NC2    254    ARG     NE   1486       -0.7     14.007
  1487         HC    254    ARG     HE   1487       0.44      1.008
  1488          C    254    ARG     CZ   1488       0.64     12.011
  1489        NC2    254    ARG    NH1   1489       -0.8     14.007
  1490         HC    254    ARG   HH11   1490       0.46      1.008
  1491         HC    254    ARG   HH12   1491       0.46      1.008
  1492        NC2    254    ARG    NH2   1492       -0.8     14.007
  1493         HC    254    ARG   HH21   1493       0.46      1.008
  1494         HC    254    ARG   HH22   1494       0.46      1.008
  1495          C    254    ARG      C   1495       0.51     12.011
  1496          O    254    ARG      O   1496      -0.51     15.999   ; qtot 9
; residue 255 LYS rtp LYS  q +1.0
  1497        NH1    255    LYS      N   1497      -0.47     14.007
  1498          H    255    LYS     HN   1498       0.31      1.008
  1499        CT1    255    LYS     CA   1499       0.07     12.011
  1500         HB    255    LYS     HA   1500       0.09      1.008
  1501        CT2    255    LYS     CB   1501      -0.18     12.011
  1502         HA    255    LYS    HB1   1502       0.09      1.008
  1503         HA    255    LYS    HB2   1503       0.09      1.008
  1504        CT2    255    LYS     CG   1504      -0.18     12.011
  1505         HA    255    LYS    HG1   1505       0.09      1.008
  1506         HA    255    LYS    HG2   1506       0.09      1.008
  1507        CT2    255    LYS     CD   1507      -0.18     12.011
  1508         HA    255    LYS    HD1   1508       0.09      1.008
  1509         HA    255    LYS    HD2   1509       0.09      1.008
  1510        CT2    255    LYS     CE   1510       0.21     12.011
  1511         HA    255    LYS    HE1   1511       0.05      1.008
  1512         HA    255    LYS    HE2   1512       0.05      1.008
  1513        NH3    255    LYS     NZ   1513       -0.3     14.007
  1514         HC    255    LYS    HZ1   1514       0.33      1.008
  1515         HC    255    LYS    HZ2   1515       0.33      1.008
  1516         HC    255    LYS    HZ3   1516       0.33      1.008
  1517          C    255    LYS      C   1517       0.51     12.011
  1518          O    255    LYS      O   1518      -0.51     15.999   ; qtot 10
; residue 256 GLN rtp GLN  q  0.0
  1519        NH1    256    GLN      N   1519      -0.47     14.007
  1520          H    256    GLN     HN   1520       0.31      1.008
  1521        CT1    256    GLN     CA   1521       0.07     12.011
  1522         HB    256    GLN     HA   1522       0.09      1.008
  1523        CT2    256    GLN     CB   1523      -0.18     12.011
  1524         HA    256    GLN    HB1   1524       0.09      1.008
  1525         HA    256    GLN    HB2   1525       0.09      1.008
  1526        CT2    256    GLN     CG   1526      -0.18     12.011
  1527         HA    256    GLN    HG1   1527       0.09      1.008
  1528         HA    256    GLN    HG2   1528       0.09      1.008
  1529         CC    256    GLN     CD   1529       0.55     12.011
  1530          O    256    GLN    OE1   1530      -0.55     15.999
  1531        NH2    256    GLN    NE2   1531      -0.62     14.007
  1532          H    256    GLN   HE21   1532       0.32      1.008
  1533          H    256    GLN   HE22   1533        0.3      1.008
  1534          C    256    GLN      C   1534       0.51     12.011
  1535          O    256    GLN      O   1535      -0.51     15.999   ; qtot 10
; residue 257 ARG rtp ARG  q +1.0
  1536        NH1    257    ARG      N   1536      -0.47     14.007
  1537          H    257    ARG     HN   1537       0.31      1.008
  1538        CT1    257    ARG     CA   1538       0.07     12.011
  1539         HB    257    ARG     HA   1539       0.09      1.008
  1540        CT2    257    ARG     CB   1540      -0.18     12.011
  1541         HA    257    ARG    HB1   1541       0.09      1.008
  1542         HA    257    ARG    HB2   1542       0.09      1.008
  1543        CT2    257    ARG     CG   1543      -0.18     12.011
  1544         HA    257    ARG    HG1   1544       0.09      1.008
  1545         HA    257    ARG    HG2   1545       0.09      1.008
  1546        CT2    257    ARG     CD   1546        0.2     12.011
  1547         HA    257    ARG    HD1   1547       0.09      1.008
  1548         HA    257    ARG    HD2   1548       0.09      1.008
  1549        NC2    257    ARG     NE   1549       -0.7     14.007
  1550         HC    257    ARG     HE   1550       0.44      1.008
  1551          C    257    ARG     CZ   1551       0.64     12.011
  1552        NC2    257    ARG    NH1   1552       -0.8     14.007
  1553         HC    257    ARG   HH11   1553       0.46      1.008
  1554         HC    257    ARG   HH12   1554       0.46      1.008
  1555        NC2    257    ARG    NH2   1555       -0.8     14.007
  1556         HC    257    ARG   HH21   1556       0.46      1.008
  1557         HC    257    ARG   HH22   1557       0.46      1.008
  1558          C    257    ARG      C   1558       0.51     12.011
  1559          O    257    ARG      O   1559      -0.51     15.999   ; qtot 11
; residue 258 TYR rtp TYR  q  0.0
  1560        NH1    258    TYR      N   1560      -0.47     14.007
  1561          H    258    TYR     HN   1561       0.31      1.008
  1562        CT1    258    TYR     CA   1562       0.07     12.011
  1563         HB    258    TYR     HA   1563       0.09      1.008
  1564        CT2    258    TYR     CB   1564      -0.18     12.011
  1565         HA    258    TYR    HB1   1565       0.09      1.008
  1566         HA    258    TYR    HB2   1566       0.09      1.008
  1567         CA    258    TYR     CG   1567          0     12.011
  1568         CA    258    TYR    CD1   1568     -0.115     12.011
  1569         HP    258    TYR    HD1   1569      0.115      1.008
  1570         CA    258    TYR    CE1   1570     -0.115     12.011
  1571         HP    258    TYR    HE1   1571      0.115      1.008
  1572         CA    258    TYR     CZ   1572       0.11     12.011
  1573        OH1    258    TYR     OH   1573      -0.54     15.999
  1574          H    258    TYR     HH   1574       0.43      1.008
  1575         CA    258    TYR    CD2   1575     -0.115     12.011
  1576         HP    258    TYR    HD2   1576      0.115      1.008
  1577         CA    258    TYR    CE2   1577     -0.115     12.011
  1578         HP    258    TYR    HE2   1578      0.115      1.008
  1579          C    258    TYR      C   1579       0.51     12.011
  1580          O    258    TYR      O   1580      -0.51     15.999   ; qtot 11
; residue 259 TRP rtp TRP  q  0.0
  1581        NH1    259    TRP      N   1581      -0.47     14.007
  1582          H    259    TRP     HN   1582       0.31      1.008
  1583        CT1    259    TRP     CA   1583       0.07     12.011
  1584         HB    259    TRP     HA   1584       0.09      1.008
  1585        CT2    259    TRP     CB   1585      -0.18     12.011
  1586         HA    259    TRP    HB1   1586       0.09      1.008
  1587         HA    259    TRP    HB2   1587       0.09      1.008
  1588         CY    259    TRP     CG   1588      -0.03     12.011
  1589         CA    259    TRP    CD1   1589      0.035     12.011
  1590         HP    259    TRP    HD1   1590      0.115      1.008
  1591         NY    259    TRP    NE1   1591      -0.61     14.007
  1592          H    259    TRP    HE1   1592       0.38      1.008
  1593        CPT    259    TRP    CE2   1593       0.13     12.011
  1594        CPT    259    TRP    CD2   1594      -0.02     12.011
  1595         CA    259    TRP    CE3   1595     -0.115     12.011
  1596         HP    259    TRP    HE3   1596      0.115      1.008
  1597         CA    259    TRP    CZ3   1597     -0.115     12.011
  1598         HP    259    TRP    HZ3   1598      0.115      1.008
  1599         CA    259    TRP    CZ2   1599     -0.115     12.011
  1600         HP    259    TRP    HZ2   1600      0.115      1.008
  1601         CA    259    TRP    CH2   1601     -0.115     12.011
  1602         HP    259    TRP    HH2   1602      0.115      1.008
  1603          C    259    TRP      C   1603       0.51     12.011
  1604          O    259    TRP      O   1604      -0.51     15.999   ; qtot 11
; residue 260 PRO rtp PRO  q  0.0
  1605          N    260    PRO      N   1605      -0.29     14.007
  1606        CP3    260    PRO     CD   1606          0     12.011
  1607         HA    260    PRO    HD1   1607       0.09      1.008
  1608         HA    260    PRO    HD2   1608       0.09      1.008
  1609        CP1    260    PRO     CA   1609       0.02     12.011
  1610         HB    260    PRO     HA   1610       0.09      1.008
  1611        CP2    260    PRO     CB   1611      -0.18     12.011
  1612         HA    260    PRO    HB1   1612       0.09      1.008
  1613         HA    260    PRO    HB2   1613       0.09      1.008
  1614        CP2    260    PRO     CG   1614      -0.18     12.011
  1615         HA    260    PRO    HG1   1615       0.09      1.008
  1616         HA    260    PRO    HG2   1616       0.09      1.008
  1617          C    260    PRO      C   1617       0.51     12.011
  1618          O    260    PRO      O   1618      -0.51     15.999   ; qtot 11
; residue 261 PHE rtp PHE  q  0.0
  1619        NH1    261    PHE      N   1619      -0.47     14.007
  1620          H    261    PHE     HN   1620       0.31      1.008
  1621        CT1    261    PHE     CA   1621       0.07     12.011
  1622         HB    261    PHE     HA   1622       0.09      1.008
  1623        CT2    261    PHE     CB   1623      -0.18     12.011
  1624         HA    261    PHE    HB1   1624       0.09      1.008
  1625         HA    261    PHE    HB2   1625       0.09      1.008
  1626         CA    261    PHE     CG   1626          0     12.011
  1627         CA    261    PHE    CD1   1627     -0.115     12.011
  1628         HP    261    PHE    HD1   1628      0.115      1.008
  1629         CA    261    PHE    CE1   1629     -0.115     12.011
  1630         HP    261    PHE    HE1   1630      0.115      1.008
  1631         CA    261    PHE     CZ   1631     -0.115     12.011
  1632         HP    261    PHE     HZ   1632      0.115      1.008
  1633         CA    261    PHE    CD2   1633     -0.115     12.011
  1634         HP    261    PHE    HD2   1634      0.115      1.008
  1635         CA    261    PHE    CE2   1635     -0.115     12.011
  1636         HP    261    PHE    HE2   1636      0.115      1.008
  1637          C    261    PHE      C   1637       0.51     12.011
  1638          O    261    PHE      O   1638      -0.51     15.999   ; qtot 11
; residue 262 SER rtp SER  q  0.0
  1639        NH1    262    SER      N   1639      -0.47     14.007
  1640          H    262    SER     HN   1640       0.31      1.008
  1641        CT1    262    SER     CA   1641       0.07     12.011
  1642         HB    262    SER     HA   1642       0.09      1.008
  1643        CT2    262    SER     CB   1643       0.05     12.011
  1644         HA    262    SER    HB1   1644       0.09      1.008
  1645         HA    262    SER    HB2   1645       0.09      1.008
  1646        OH1    262    SER     OG   1646      -0.66     15.999
  1647          H    262    SER    HG1   1647       0.43      1.008
  1648          C    262    SER      C   1648       0.51     12.011
  1649          O    262    SER      O   1649      -0.51     15.999   ; qtot 11
; residue 263 MET rtp MET  q  0.0
  1650        NH1    263    MET      N   1650      -0.47     14.007
  1651          H    263    MET     HN   1651       0.31      1.008
  1652        CT1    263    MET     CA   1652       0.07     12.011
  1653         HB    263    MET     HA   1653       0.09      1.008
  1654        CT2    263    MET     CB   1654      -0.18     12.011
  1655         HA    263    MET    HB1   1655       0.09      1.008
  1656         HA    263    MET    HB2   1656       0.09      1.008
  1657        CT2    263    MET     CG   1657      -0.14     12.011
  1658         HA    263    MET    HG1   1658       0.09      1.008
  1659         HA    263    MET    HG2   1659       0.09      1.008
  1660          S    263    MET     SD   1660      -0.09      32.06
  1661        CT3    263    MET     CE   1661      -0.22     12.011
  1662         HA    263    MET    HE1   1662       0.09      1.008
  1663         HA    263    MET    HE2   1663       0.09      1.008
  1664         HA    263    MET    HE3   1664       0.09      1.008
  1665          C    263    MET      C   1665       0.51     12.011
  1666          O    263    MET      O   1666      -0.51     15.999   ; qtot 11
; residue 264 ASP rtp ASP  q -1.0
  1667        NH1    264    ASP      N   1667      -0.47     14.007
  1668          H    264    ASP     HN   1668       0.31      1.008
  1669        CT1    264    ASP     CA   1669       0.07     12.011
  1670         HB    264    ASP     HA   1670       0.09      1.008
  1671        CT2    264    ASP     CB   1671      -0.28     12.011
  1672         HA    264    ASP    HB1   1672       0.09      1.008
  1673         HA    264    ASP    HB2   1673       0.09      1.008
  1674         CC    264    ASP     CG   1674       0.62     12.011
  1675         OC    264    ASP    OD1   1675      -0.76     15.999
  1676         OC    264    ASP    OD2   1676      -0.76     15.999
  1677          C    264    ASP      C   1677       0.51     12.011
  1678          O    264    ASP      O   1678      -0.51     15.999   ; qtot 10
; residue 265 CYD rtp CYD  q  0.0
  1679        NH1    265    CYD      N   1679      -0.47     14.007
  1680          H    265    CYD     HN   1680       0.31      1.008
  1681        CT1    265    CYD     CA   1681       0.07     12.011
  1682         HB    265    CYD     HA   1682       0.09      1.008
  1683        CT2    265    CYD     CB   1683       -0.1     12.011	   CT2        0.00  12.011   
  1684        VSc    265    CYD     Vc   1683          0          0	   VSc       -0.11   0.00
  1685         HA    265    CYD    HB1   1684       0.09      1.008	
  1686         HA    265    CYD    HB2   1685       0.09      1.008	    
  1687         SM    265    CYD     SG   1686      -0.08      32.06	   S          0.00  32.06   
  1688        VSs    265    CYD     Vs   1686          0          0	   VSs       -0.23   0.00    
  1689        HUD    265    CYD    HUD   1687          0      1.008	   HS         0.16   1.008   
  1690          C    265    CYD      C   1688       0.51     12.011	
  1691          O    265    CYD      O   1689      -0.51     15.999   	
; residue 266 THR rtp THR  q  0.0
  1692        NH1    266    THR      N   1690      -0.47     14.007
  1693          H    266    THR     HN   1691       0.31      1.008
  1694        CT1    266    THR     CA   1692       0.07     12.011
  1695         HB    266    THR     HA   1693       0.09      1.008
  1696        CT1    266    THR     CB   1694       0.14     12.011
  1697         HA    266    THR     HB   1695       0.09      1.008
  1698        OH1    266    THR    OG1   1696      -0.66     15.999
  1699          H    266    THR    HG1   1697       0.43      1.008
  1700        CT3    266    THR    CG2   1698      -0.27     12.011
  1701         HA    266    THR   HG21   1699       0.09      1.008
  1702         HA    266    THR   HG22   1700       0.09      1.008
  1703         HA    266    THR   HG23   1701       0.09      1.008
  1704          C    266    THR      C   1702       0.51     12.011
  1705          O    266    THR      O   1703      -0.51     15.999   ; qtot 10
; residue 267 GLY rtp GLY  q  0.0
  1706        NH1    267    GLY      N   1704      -0.47     14.007
  1707          H    267    GLY     HN   1705       0.31      1.008
  1708        CT2    267    GLY     CA   1706      -0.02     12.011
  1709         HB    267    GLY    HA1   1707       0.09      1.008
  1710         HB    267    GLY    HA2   1708       0.09      1.008
  1711          C    267    GLY      C   1709       0.51     12.011
  1712          O    267    GLY      O   1710      -0.51     15.999   ; qtot 10
; residue 268 THR rtp THR  q  0.0
  1713        NH1    268    THR      N   1711      -0.47     14.007
  1714          H    268    THR     HN   1712       0.31      1.008
  1715        CT1    268    THR     CA   1713       0.07     12.011
  1716         HB    268    THR     HA   1714       0.09      1.008
  1717        CT1    268    THR     CB   1715       0.14     12.011
  1718         HA    268    THR     HB   1716       0.09      1.008
  1719        OH1    268    THR    OG1   1717      -0.66     15.999
  1720          H    268    THR    HG1   1718       0.43      1.008
  1721        CT3    268    THR    CG2   1719      -0.27     12.011
  1722         HA    268    THR   HG21   1720       0.09      1.008
  1723         HA    268    THR   HG22   1721       0.09      1.008
  1724         HA    268    THR   HG23   1722       0.09      1.008
  1725          C    268    THR      C   1723       0.51     12.011
  1726          O    268    THR      O   1724      -0.51     15.999   ; qtot 10
; residue 269 GLU rtp GLU  q -1.0
  1727        NH1    269    GLU      N   1725      -0.47     14.007
  1728          H    269    GLU     HN   1726       0.31      1.008
  1729        CT1    269    GLU     CA   1727       0.07     12.011
  1730         HB    269    GLU     HA   1728       0.09      1.008
  1731        CT2    269    GLU     CB   1729      -0.18     12.011
  1732         HA    269    GLU    HB1   1730       0.09      1.008
  1733         HA    269    GLU    HB2   1731       0.09      1.008
  1734        CT2    269    GLU     CG   1732      -0.28     12.011
  1735         HA    269    GLU    HG1   1733       0.09      1.008
  1736         HA    269    GLU    HG2   1734       0.09      1.008
  1737         CC    269    GLU     CD   1735       0.62     12.011
  1738         OC    269    GLU    OE1   1736      -0.76     15.999
  1739         OC    269    GLU    OE2   1737      -0.76     15.999
  1740          C    269    GLU      C   1738       0.51     12.011
  1741          O    269    GLU      O   1739      -0.51     15.999   ; qtot 9
; residue 270 ALA rtp ALA  q  0.0
  1742        NH1    270    ALA      N   1740      -0.47     14.007
  1743          H    270    ALA     HN   1741       0.31      1.008
  1744        CT1    270    ALA     CA   1742       0.07     12.011
  1745         HB    270    ALA     HA   1743       0.09      1.008
  1746        CT3    270    ALA     CB   1744      -0.27     12.011
  1747         HA    270    ALA    HB1   1745       0.09      1.008
  1748         HA    270    ALA    HB2   1746       0.09      1.008
  1749         HA    270    ALA    HB3   1747       0.09      1.008
  1750          C    270    ALA      C   1748       0.51     12.011
  1751          O    270    ALA      O   1749      -0.51     15.999   ; qtot 9
; residue 271 HSE rtp HSE  q  0.0
  1752        NH1    271    HSE      N   1750      -0.47     14.007
  1753          H    271    HSE     HN   1751       0.31      1.008
  1754        CT1    271    HSE     CA   1752       0.07     12.011
  1755         HB    271    HSE     HA   1753       0.09      1.008
  1756        CT2    271    HSE     CB   1754      -0.08     12.011
  1757         HA    271    HSE    HB1   1755       0.09      1.008
  1758         HA    271    HSE    HB2   1756       0.09      1.008
  1759        NR2    271    HSE    ND1   1757       -0.7     14.007
  1760       CPH1    271    HSE     CG   1758       0.22     12.011
  1761       CPH2    271    HSE    CE1   1759       0.25     12.011
  1762        HR1    271    HSE    HE1   1760       0.13      1.008
  1763        NR1    271    HSE    NE2   1761      -0.36     14.007
  1764          H    271    HSE    HE2   1762       0.32      1.008
  1765       CPH1    271    HSE    CD2   1763      -0.05     12.011
  1766        HR3    271    HSE    HD2   1764       0.09      1.008
  1767          C    271    HSE      C   1765       0.51     12.011
  1768          O    271    HSE      O   1766      -0.51     15.999   ; qtot 9
; residue 272 ILE rtp ILE  q  0.0
  1769        NH1    272    ILE      N   1767      -0.47     14.007
  1770          H    272    ILE     HN   1768       0.31      1.008
  1771        CT1    272    ILE     CA   1769       0.07     12.011
  1772         HB    272    ILE     HA   1770       0.09      1.008
  1773        CT1    272    ILE     CB   1771      -0.09     12.011
  1774         HA    272    ILE     HB   1772       0.09      1.008
  1775        CT3    272    ILE    CG2   1773      -0.27     12.011
  1776         HA    272    ILE   HG21   1774       0.09      1.008
  1777         HA    272    ILE   HG22   1775       0.09      1.008
  1778         HA    272    ILE   HG23   1776       0.09      1.008
  1779        CT2    272    ILE    CG1   1777      -0.18     12.011
  1780         HA    272    ILE   HG11   1778       0.09      1.008
  1781         HA    272    ILE   HG12   1779       0.09      1.008
  1782        CT3    272    ILE     CD   1780      -0.27     12.011
  1783         HA    272    ILE    HD1   1781       0.09      1.008
  1784         HA    272    ILE    HD2   1782       0.09      1.008
  1785         HA    272    ILE    HD3   1783       0.09      1.008
  1786          C    272    ILE      C   1784       0.51     12.011
  1787          O    272    ILE      O   1785      -0.51     15.999   ; qtot 9
; residue 273 SER rtp SER  q  0.0
  1788        NH1    273    SER      N   1786      -0.47     14.007
  1789          H    273    SER     HN   1787       0.31      1.008
  1790        CT1    273    SER     CA   1788       0.07     12.011
  1791         HB    273    SER     HA   1789       0.09      1.008
  1792        CT2    273    SER     CB   1790       0.05     12.011
  1793         HA    273    SER    HB1   1791       0.09      1.008
  1794         HA    273    SER    HB2   1792       0.09      1.008
  1795        OH1    273    SER     OG   1793      -0.66     15.999
  1796          H    273    SER    HG1   1794       0.43      1.008
  1797          C    273    SER      C   1795       0.51     12.011
  1798          O    273    SER      O   1796      -0.51     15.999   ; qtot 9
; residue 274 SER rtp SER  q  0.0
  1799        NH1    274    SER      N   1797      -0.47     14.007
  1800          H    274    SER     HN   1798       0.31      1.008
  1801        CT1    274    SER     CA   1799       0.07     12.011
  1802         HB    274    SER     HA   1800       0.09      1.008
  1803        CT2    274    SER     CB   1801       0.05     12.011
  1804         HA    274    SER    HB1   1802       0.09      1.008
  1805         HA    274    SER    HB2   1803       0.09      1.008
  1806        OH1    274    SER     OG   1804      -0.66     15.999
  1807          H    274    SER    HG1   1805       0.43      1.008
  1808          C    274    SER      C   1806       0.51     12.011
  1809          O    274    SER      O   1807      -0.51     15.999   ; qtot 9
; residue 275 CYD rtp CYD  q  0.0
  1810        NH1    275    CYD      N   1808      -0.47     14.007
  1811          H    275    CYD     HN   1809       0.31      1.008
  1812        CT1    275    CYD     CA   1810       0.07     12.011
  1813         HB    275    CYD     HA   1811       0.09      1.008
  1814        CT2    275    CYD     CB   1812       -0.1     12.011	   CT2        0.00  12.011   
  1815        VSc    275    CYD     Vc   1812          0          0	   VSc       -0.11   0.00
  1816         HA    275    CYD    HB1   1813       0.09      1.008	
  1817         HA    275    CYD    HB2   1814       0.09      1.008	    
  1818         SM    275    CYD     SG   1815      -0.08      32.06	   S          0.00  32.06   
  1819        VSs    275    CYD     Vs   1815          0          0	   VSs       -0.23   0.00    
  1820        HUD    275    CYD    HUD   1816          0      1.008	   HS         0.16   1.008   
  1821          C    275    CYD      C   1817       0.51     12.011	
  1822          O    275    CYD      O   1818      -0.51     15.999   	
; residue 276 LYS rtp LYS  q +1.0
  1823        NH1    276    LYS      N   1819      -0.47     14.007
  1824          H    276    LYS     HN   1820       0.31      1.008
  1825        CT1    276    LYS     CA   1821       0.07     12.011
  1826         HB    276    LYS     HA   1822       0.09      1.008
  1827        CT2    276    LYS     CB   1823      -0.18     12.011
  1828         HA    276    LYS    HB1   1824       0.09      1.008
  1829         HA    276    LYS    HB2   1825       0.09      1.008
  1830        CT2    276    LYS     CG   1826      -0.18     12.011
  1831         HA    276    LYS    HG1   1827       0.09      1.008
  1832         HA    276    LYS    HG2   1828       0.09      1.008
  1833        CT2    276    LYS     CD   1829      -0.18     12.011
  1834         HA    276    LYS    HD1   1830       0.09      1.008
  1835         HA    276    LYS    HD2   1831       0.09      1.008
  1836        CT2    276    LYS     CE   1832       0.21     12.011
  1837         HA    276    LYS    HE1   1833       0.05      1.008
  1838         HA    276    LYS    HE2   1834       0.05      1.008
  1839        NH3    276    LYS     NZ   1835       -0.3     14.007
  1840         HC    276    LYS    HZ1   1836       0.33      1.008
  1841         HC    276    LYS    HZ2   1837       0.33      1.008
  1842         HC    276    LYS    HZ3   1838       0.33      1.008
  1843          C    276    LYS      C   1839       0.51     12.011
  1844          O    276    LYS      O   1840      -0.51     15.999   ; qtot 10
; residue 277 LEU rtp LEU  q  0.0
  1845        NH1    277    LEU      N   1841      -0.47     14.007
  1846          H    277    LEU     HN   1842       0.31      1.008
  1847        CT1    277    LEU     CA   1843       0.07     12.011
  1848         HB    277    LEU     HA   1844       0.09      1.008
  1849        CT2    277    LEU     CB   1845      -0.18     12.011
  1850         HA    277    LEU    HB1   1846       0.09      1.008
  1851         HA    277    LEU    HB2   1847       0.09      1.008
  1852        CT1    277    LEU     CG   1848      -0.09     12.011
  1853         HA    277    LEU     HG   1849       0.09      1.008
  1854        CT3    277    LEU    CD1   1850      -0.27     12.011
  1855         HA    277    LEU   HD11   1851       0.09      1.008
  1856         HA    277    LEU   HD12   1852       0.09      1.008
  1857         HA    277    LEU   HD13   1853       0.09      1.008
  1858        CT3    277    LEU    CD2   1854      -0.27     12.011
  1859         HA    277    LEU   HD21   1855       0.09      1.008
  1860         HA    277    LEU   HD22   1856       0.09      1.008
  1861         HA    277    LEU   HD23   1857       0.09      1.008
  1862          C    277    LEU      C   1858       0.51     12.011
  1863          O    277    LEU      O   1859      -0.51     15.999   ; qtot 10
; residue 278 GLY rtp GLY  q  0.0
  1864        NH1    278    GLY      N   1860      -0.47     14.007
  1865          H    278    GLY     HN   1861       0.31      1.008
  1866        CT2    278    GLY     CA   1862      -0.02     12.011
  1867         HB    278    GLY    HA1   1863       0.09      1.008
  1868         HB    278    GLY    HA2   1864       0.09      1.008
  1869          C    278    GLY      C   1865       0.51     12.011
  1870          O    278    GLY      O   1866      -0.51     15.999   ; qtot 10
; residue 279 PRO rtp PRO  q  0.0
  1871          N    279    PRO      N   1867      -0.29     14.007
  1872        CP3    279    PRO     CD   1868          0     12.011
  1873         HA    279    PRO    HD1   1869       0.09      1.008
  1874         HA    279    PRO    HD2   1870       0.09      1.008
  1875        CP1    279    PRO     CA   1871       0.02     12.011
  1876         HB    279    PRO     HA   1872       0.09      1.008
  1877        CP2    279    PRO     CB   1873      -0.18     12.011
  1878         HA    279    PRO    HB1   1874       0.09      1.008
  1879         HA    279    PRO    HB2   1875       0.09      1.008
  1880        CP2    279    PRO     CG   1876      -0.18     12.011
  1881         HA    279    PRO    HG1   1877       0.09      1.008
  1882         HA    279    PRO    HG2   1878       0.09      1.008
  1883          C    279    PRO      C   1879       0.51     12.011
  1884          O    279    PRO      O   1880      -0.51     15.999   ; qtot 10
; residue 280 GLN rtp GLN  q  0.0
  1885        NH1    280    GLN      N   1881      -0.47     14.007
  1886          H    280    GLN     HN   1882       0.31      1.008
  1887        CT1    280    GLN     CA   1883       0.07     12.011
  1888         HB    280    GLN     HA   1884       0.09      1.008
  1889        CT2    280    GLN     CB   1885      -0.18     12.011
  1890         HA    280    GLN    HB1   1886       0.09      1.008
  1891         HA    280    GLN    HB2   1887       0.09      1.008
  1892        CT2    280    GLN     CG   1888      -0.18     12.011
  1893         HA    280    GLN    HG1   1889       0.09      1.008
  1894         HA    280    GLN    HG2   1890       0.09      1.008
  1895         CC    280    GLN     CD   1891       0.55     12.011
  1896          O    280    GLN    OE1   1892      -0.55     15.999
  1897        NH2    280    GLN    NE2   1893      -0.62     14.007
  1898          H    280    GLN   HE21   1894       0.32      1.008
  1899          H    280    GLN   HE22   1895        0.3      1.008
  1900          C    280    GLN      C   1896       0.51     12.011
  1901          O    280    GLN      O   1897      -0.51     15.999   ; qtot 10
; residue 281 VAL rtp VAL  q  0.0
  1902        NH1    281    VAL      N   1898      -0.47     14.007
  1903          H    281    VAL     HN   1899       0.31      1.008
  1904        CT1    281    VAL     CA   1900       0.07     12.011
  1905         HB    281    VAL     HA   1901       0.09      1.008
  1906        CT1    281    VAL     CB   1902      -0.09     12.011
  1907         HA    281    VAL     HB   1903       0.09      1.008
  1908        CT3    281    VAL    CG1   1904      -0.27     12.011
  1909         HA    281    VAL   HG11   1905       0.09      1.008
  1910         HA    281    VAL   HG12   1906       0.09      1.008
  1911         HA    281    VAL   HG13   1907       0.09      1.008
  1912        CT3    281    VAL    CG2   1908      -0.27     12.011
  1913         HA    281    VAL   HG21   1909       0.09      1.008
  1914         HA    281    VAL   HG22   1910       0.09      1.008
  1915         HA    281    VAL   HG23   1911       0.09      1.008
  1916          C    281    VAL      C   1912       0.51     12.011
  1917          O    281    VAL      O   1913      -0.51     15.999   ; qtot 10
; residue 282 SER rtp SER  q  0.0
  1918        NH1    282    SER      N   1914      -0.47     14.007
  1919          H    282    SER     HN   1915       0.31      1.008
  1920        CT1    282    SER     CA   1916       0.07     12.011
  1921         HB    282    SER     HA   1917       0.09      1.008
  1922        CT2    282    SER     CB   1918       0.05     12.011
  1923         HA    282    SER    HB1   1919       0.09      1.008
  1924         HA    282    SER    HB2   1920       0.09      1.008
  1925        OH1    282    SER     OG   1921      -0.66     15.999
  1926          H    282    SER    HG1   1922       0.43      1.008
  1927          C    282    SER      C   1923       0.51     12.011
  1928          O    282    SER      O   1924      -0.51     15.999   ; qtot 10
; residue 283 LEU rtp LEU  q  0.0
  1929        NH1    283    LEU      N   1925      -0.47     14.007
  1930          H    283    LEU     HN   1926       0.31      1.008
  1931        CT1    283    LEU     CA   1927       0.07     12.011
  1932         HB    283    LEU     HA   1928       0.09      1.008
  1933        CT2    283    LEU     CB   1929      -0.18     12.011
  1934         HA    283    LEU    HB1   1930       0.09      1.008
  1935         HA    283    LEU    HB2   1931       0.09      1.008
  1936        CT1    283    LEU     CG   1932      -0.09     12.011
  1937         HA    283    LEU     HG   1933       0.09      1.008
  1938        CT3    283    LEU    CD1   1934      -0.27     12.011
  1939         HA    283    LEU   HD11   1935       0.09      1.008
  1940         HA    283    LEU   HD12   1936       0.09      1.008
  1941         HA    283    LEU   HD13   1937       0.09      1.008
  1942        CT3    283    LEU    CD2   1938      -0.27     12.011
  1943         HA    283    LEU   HD21   1939       0.09      1.008
  1944         HA    283    LEU   HD22   1940       0.09      1.008
  1945         HA    283    LEU   HD23   1941       0.09      1.008
  1946          C    283    LEU      C   1942       0.51     12.011
  1947          O    283    LEU      O   1943      -0.51     15.999   ; qtot 10
; residue 284 ASP rtp ASP  q -1.0
  1948        NH1    284    ASP      N   1944      -0.47     14.007
  1949          H    284    ASP     HN   1945       0.31      1.008
  1950        CT1    284    ASP     CA   1946       0.07     12.011
  1951         HB    284    ASP     HA   1947       0.09      1.008
  1952        CT2    284    ASP     CB   1948      -0.28     12.011
  1953         HA    284    ASP    HB1   1949       0.09      1.008
  1954         HA    284    ASP    HB2   1950       0.09      1.008
  1955         CC    284    ASP     CG   1951       0.62     12.011
  1956         OC    284    ASP    OD1   1952      -0.76     15.999
  1957         OC    284    ASP    OD2   1953      -0.76     15.999
  1958          C    284    ASP      C   1954       0.51     12.011
  1959          O    284    ASP      O   1955      -0.51     15.999   ; qtot 9
; residue 285 PRO rtp PRO  q  0.0
  1960          N    285    PRO      N   1956      -0.29     14.007
  1961        CP3    285    PRO     CD   1957          0     12.011
  1962         HA    285    PRO    HD1   1958       0.09      1.008
  1963         HA    285    PRO    HD2   1959       0.09      1.008
  1964        CP1    285    PRO     CA   1960       0.02     12.011
  1965         HB    285    PRO     HA   1961       0.09      1.008
  1966        CP2    285    PRO     CB   1962      -0.18     12.011
  1967         HA    285    PRO    HB1   1963       0.09      1.008
  1968         HA    285    PRO    HB2   1964       0.09      1.008
  1969        CP2    285    PRO     CG   1965      -0.18     12.011
  1970         HA    285    PRO    HG1   1966       0.09      1.008
  1971         HA    285    PRO    HG2   1967       0.09      1.008
  1972          C    285    PRO      C   1968       0.51     12.011
  1973          O    285    PRO      O   1969      -0.51     15.999   ; qtot 9
; residue 286 MET rtp MET  q  0.0
  1974        NH1    286    MET      N   1970      -0.47     14.007
  1975          H    286    MET     HN   1971       0.31      1.008
  1976        CT1    286    MET     CA   1972       0.07     12.011
  1977         HB    286    MET     HA   1973       0.09      1.008
  1978        CT2    286    MET     CB   1974      -0.18     12.011
  1979         HA    286    MET    HB1   1975       0.09      1.008
  1980         HA    286    MET    HB2   1976       0.09      1.008
  1981        CT2    286    MET     CG   1977      -0.14     12.011
  1982         HA    286    MET    HG1   1978       0.09      1.008
  1983         HA    286    MET    HG2   1979       0.09      1.008
  1984          S    286    MET     SD   1980      -0.09      32.06
  1985        CT3    286    MET     CE   1981      -0.22     12.011
  1986         HA    286    MET    HE1   1982       0.09      1.008
  1987         HA    286    MET    HE2   1983       0.09      1.008
  1988         HA    286    MET    HE3   1984       0.09      1.008
  1989          C    286    MET      C   1985       0.51     12.011
  1990          O    286    MET      O   1986      -0.51     15.999   ; qtot 9
; residue 287 LYS rtp LYS  q +1.0
  1991        NH1    287    LYS      N   1987      -0.47     14.007
  1992          H    287    LYS     HN   1988       0.31      1.008
  1993        CT1    287    LYS     CA   1989       0.07     12.011
  1994         HB    287    LYS     HA   1990       0.09      1.008
  1995        CT2    287    LYS     CB   1991      -0.18     12.011
  1996         HA    287    LYS    HB1   1992       0.09      1.008
  1997         HA    287    LYS    HB2   1993       0.09      1.008
  1998        CT2    287    LYS     CG   1994      -0.18     12.011
  1999         HA    287    LYS    HG1   1995       0.09      1.008
  2000         HA    287    LYS    HG2   1996       0.09      1.008
  2001        CT2    287    LYS     CD   1997      -0.18     12.011
  2002         HA    287    LYS    HD1   1998       0.09      1.008
  2003         HA    287    LYS    HD2   1999       0.09      1.008
  2004        CT2    287    LYS     CE   2000       0.21     12.011
  2005         HA    287    LYS    HE1   2001       0.05      1.008
  2006         HA    287    LYS    HE2   2002       0.05      1.008
  2007        NH3    287    LYS     NZ   2003       -0.3     14.007
  2008         HC    287    LYS    HZ1   2004       0.33      1.008
  2009         HC    287    LYS    HZ2   2005       0.33      1.008
  2010         HC    287    LYS    HZ3   2006       0.33      1.008
  2011          C    287    LYS      C   2007       0.51     12.011
  2012          O    287    LYS      O   2008      -0.51     15.999   ; qtot 10
; residue 288 ASN rtp ASN  q  0.0
  2013        NH1    288    ASN      N   2009      -0.47     14.007
  2014          H    288    ASN     HN   2010       0.31      1.008
  2015        CT1    288    ASN     CA   2011       0.07     12.011
  2016         HB    288    ASN     HA   2012       0.09      1.008
  2017        CT2    288    ASN     CB   2013      -0.18     12.011
  2018         HA    288    ASN    HB1   2014       0.09      1.008
  2019         HA    288    ASN    HB2   2015       0.09      1.008
  2020         CC    288    ASN     CG   2016       0.55     12.011
  2021          O    288    ASN    OD1   2017      -0.55     15.999
  2022        NH2    288    ASN    ND2   2018      -0.62     14.007
  2023          H    288    ASN   HD21   2019       0.32      1.008
  2024          H    288    ASN   HD22   2020        0.3      1.008
  2025          C    288    ASN      C   2021       0.51     12.011
  2026          O    288    ASN      O   2022      -0.51     15.999   ; qtot 10
; residue 289 VAL rtp VAL  q  0.0
  2027        NH1    289    VAL      N   2023      -0.47     14.007
  2028          H    289    VAL     HN   2024       0.31      1.008
  2029        CT1    289    VAL     CA   2025       0.07     12.011
  2030         HB    289    VAL     HA   2026       0.09      1.008
  2031        CT1    289    VAL     CB   2027      -0.09     12.011
  2032         HA    289    VAL     HB   2028       0.09      1.008
  2033        CT3    289    VAL    CG1   2029      -0.27     12.011
  2034         HA    289    VAL   HG11   2030       0.09      1.008
  2035         HA    289    VAL   HG12   2031       0.09      1.008
  2036         HA    289    VAL   HG13   2032       0.09      1.008
  2037        CT3    289    VAL    CG2   2033      -0.27     12.011
  2038         HA    289    VAL   HG21   2034       0.09      1.008
  2039         HA    289    VAL   HG22   2035       0.09      1.008
  2040         HA    289    VAL   HG23   2036       0.09      1.008
  2041          C    289    VAL      C   2037       0.51     12.011
  2042          O    289    VAL      O   2038      -0.51     15.999   ; qtot 10
; residue 290 THR rtp THR  q  0.0
  2043        NH1    290    THR      N   2039      -0.47     14.007
  2044          H    290    THR     HN   2040       0.31      1.008
  2045        CT1    290    THR     CA   2041       0.07     12.011
  2046         HB    290    THR     HA   2042       0.09      1.008
  2047        CT1    290    THR     CB   2043       0.14     12.011
  2048         HA    290    THR     HB   2044       0.09      1.008
  2049        OH1    290    THR    OG1   2045      -0.66     15.999
  2050          H    290    THR    HG1   2046       0.43      1.008
  2051        CT3    290    THR    CG2   2047      -0.27     12.011
  2052         HA    290    THR   HG21   2048       0.09      1.008
  2053         HA    290    THR   HG22   2049       0.09      1.008
  2054         HA    290    THR   HG23   2050       0.09      1.008
  2055          C    290    THR      C   2051       0.51     12.011
  2056          O    290    THR      O   2052      -0.51     15.999   ; qtot 10
; residue 291 CYS rtp CYS2 q  0.0
  2057        NH1    291    CYS      N   2053      -0.47     14.007
  2058          H    291    CYS     HN   2054       0.31      1.008
  2059        CT1    291    CYS     CA   2055       0.07     12.011
  2060         HB    291    CYS     HA   2056       0.09      1.008
  2061        CT2    291    CYS     CB   2057       -0.1     12.011
  2062         HA    291    CYS    HB1   2058       0.09      1.008
  2063         HA    291    CYS    HB2   2059       0.09      1.008
  2064         SM    291    CYS     SG   2060      -0.08      32.06
  2065          C    291    CYS      C   2061       0.51     12.011
  2066          O    291    CYS      O   2062      -0.51     15.999   ; qtot 10
; residue 292 GLU rtp GLU  q -1.0
  2067        NH1    292    GLU      N   2063      -0.47     14.007
  2068          H    292    GLU     HN   2064       0.31      1.008
  2069        CT1    292    GLU     CA   2065       0.07     12.011
  2070         HB    292    GLU     HA   2066       0.09      1.008
  2071        CT2    292    GLU     CB   2067      -0.18     12.011
  2072         HA    292    GLU    HB1   2068       0.09      1.008
  2073         HA    292    GLU    HB2   2069       0.09      1.008
  2074        CT2    292    GLU     CG   2070      -0.28     12.011
  2075         HA    292    GLU    HG1   2071       0.09      1.008
  2076         HA    292    GLU    HG2   2072       0.09      1.008
  2077         CC    292    GLU     CD   2073       0.62     12.011
  2078         OC    292    GLU    OE1   2074      -0.76     15.999
  2079         OC    292    GLU    OE2   2075      -0.76     15.999
  2080          C    292    GLU      C   2076       0.51     12.011
  2081          O    292    GLU      O   2077      -0.51     15.999   ; qtot 9
; residue 293 ASN rtp ASN  q  0.0
  2082        NH1    293    ASN      N   2078      -0.47     14.007
  2083          H    293    ASN     HN   2079       0.31      1.008
  2084        CT1    293    ASN     CA   2080       0.07     12.011
  2085         HB    293    ASN     HA   2081       0.09      1.008
  2086        CT2    293    ASN     CB   2082      -0.18     12.011
  2087         HA    293    ASN    HB1   2083       0.09      1.008
  2088         HA    293    ASN    HB2   2084       0.09      1.008
  2089         CC    293    ASN     CG   2085       0.55     12.011
  2090          O    293    ASN    OD1   2086      -0.55     15.999
  2091        NH2    293    ASN    ND2   2087      -0.62     14.007
  2092          H    293    ASN   HD21   2088       0.32      1.008
  2093          H    293    ASN   HD22   2089        0.3      1.008
  2094          C    293    ASN      C   2090       0.51     12.011
  2095          O    293    ASN      O   2091      -0.51     15.999   ; qtot 9
; residue 294 GLY rtp GLY  q  0.0
  2096        NH1    294    GLY      N   2092      -0.47     14.007
  2097          H    294    GLY     HN   2093       0.31      1.008
  2098        CT2    294    GLY     CA   2094      -0.02     12.011
  2099         HB    294    GLY    HA1   2095       0.09      1.008
  2100         HB    294    GLY    HA2   2096       0.09      1.008
  2101          C    294    GLY      C   2097       0.51     12.011
  2102          O    294    GLY      O   2098      -0.51     15.999   ; qtot 9
; residue 295 LEU rtp LEU  q  0.0
  2103        NH1    295    LEU      N   2099      -0.47     14.007
  2104          H    295    LEU     HN   2100       0.31      1.008
  2105        CT1    295    LEU     CA   2101       0.07     12.011
  2106         HB    295    LEU     HA   2102       0.09      1.008
  2107        CT2    295    LEU     CB   2103      -0.18     12.011
  2108         HA    295    LEU    HB1   2104       0.09      1.008
  2109         HA    295    LEU    HB2   2105       0.09      1.008
  2110        CT1    295    LEU     CG   2106      -0.09     12.011
  2111         HA    295    LEU     HG   2107       0.09      1.008
  2112        CT3    295    LEU    CD1   2108      -0.27     12.011
  2113         HA    295    LEU   HD11   2109       0.09      1.008
  2114         HA    295    LEU   HD12   2110       0.09      1.008
  2115         HA    295    LEU   HD13   2111       0.09      1.008
  2116        CT3    295    LEU    CD2   2112      -0.27     12.011
  2117         HA    295    LEU   HD21   2113       0.09      1.008
  2118         HA    295    LEU   HD22   2114       0.09      1.008
  2119         HA    295    LEU   HD23   2115       0.09      1.008
  2120          C    295    LEU      C   2116       0.51     12.011
  2121          O    295    LEU      O   2117      -0.51     15.999   ; qtot 9
; residue 296 PRO rtp PRO  q  0.0
  2122          N    296    PRO      N   2118      -0.29     14.007
  2123        CP3    296    PRO     CD   2119          0     12.011
  2124         HA    296    PRO    HD1   2120       0.09      1.008
  2125         HA    296    PRO    HD2   2121       0.09      1.008
  2126        CP1    296    PRO     CA   2122       0.02     12.011
  2127         HB    296    PRO     HA   2123       0.09      1.008
  2128        CP2    296    PRO     CB   2124      -0.18     12.011
  2129         HA    296    PRO    HB1   2125       0.09      1.008
  2130         HA    296    PRO    HB2   2126       0.09      1.008
  2131        CP2    296    PRO     CG   2127      -0.18     12.011
  2132         HA    296    PRO    HG1   2128       0.09      1.008
  2133         HA    296    PRO    HG2   2129       0.09      1.008
  2134          C    296    PRO      C   2130       0.51     12.011
  2135          O    296    PRO      O   2131      -0.51     15.999   ; qtot 9
; residue 297 ALA rtp ALA  q  0.0
  2136        NH1    297    ALA      N   2132      -0.47     14.007
  2137          H    297    ALA     HN   2133       0.31      1.008
  2138        CT1    297    ALA     CA   2134       0.07     12.011
  2139         HB    297    ALA     HA   2135       0.09      1.008
  2140        CT3    297    ALA     CB   2136      -0.27     12.011
  2141         HA    297    ALA    HB1   2137       0.09      1.008
  2142         HA    297    ALA    HB2   2138       0.09      1.008
  2143         HA    297    ALA    HB3   2139       0.09      1.008
  2144          C    297    ALA      C   2140       0.51     12.011
  2145          O    297    ALA      O   2141      -0.51     15.999   ; qtot 9
; residue 298 VAL rtp VAL  q  0.0
  2146        NH1    298    VAL      N   2142      -0.47     14.007
  2147          H    298    VAL     HN   2143       0.31      1.008
  2148        CT1    298    VAL     CA   2144       0.07     12.011
  2149         HB    298    VAL     HA   2145       0.09      1.008
  2150        CT1    298    VAL     CB   2146      -0.09     12.011
  2151         HA    298    VAL     HB   2147       0.09      1.008
  2152        CT3    298    VAL    CG1   2148      -0.27     12.011
  2153         HA    298    VAL   HG11   2149       0.09      1.008
  2154         HA    298    VAL   HG12   2150       0.09      1.008
  2155         HA    298    VAL   HG13   2151       0.09      1.008
  2156        CT3    298    VAL    CG2   2152      -0.27     12.011
  2157         HA    298    VAL   HG21   2153       0.09      1.008
  2158         HA    298    VAL   HG22   2154       0.09      1.008
  2159         HA    298    VAL   HG23   2155       0.09      1.008
  2160          C    298    VAL      C   2156       0.51     12.011
  2161          O    298    VAL      O   2157      -0.51     15.999   ; qtot 9
; residue 299 VAL rtp VAL  q  0.0
  2162        NH1    299    VAL      N   2158      -0.47     14.007
  2163          H    299    VAL     HN   2159       0.31      1.008
  2164        CT1    299    VAL     CA   2160       0.07     12.011
  2165         HB    299    VAL     HA   2161       0.09      1.008
  2166        CT1    299    VAL     CB   2162      -0.09     12.011
  2167         HA    299    VAL     HB   2163       0.09      1.008
  2168        CT3    299    VAL    CG1   2164      -0.27     12.011
  2169         HA    299    VAL   HG11   2165       0.09      1.008
  2170         HA    299    VAL   HG12   2166       0.09      1.008
  2171         HA    299    VAL   HG13   2167       0.09      1.008
  2172        CT3    299    VAL    CG2   2168      -0.27     12.011
  2173         HA    299    VAL   HG21   2169       0.09      1.008
  2174         HA    299    VAL   HG22   2170       0.09      1.008
  2175         HA    299    VAL   HG23   2171       0.09      1.008
  2176          C    299    VAL      C   2172       0.51     12.011
  2177          O    299    VAL      O   2173      -0.51     15.999   ; qtot 9
; residue 300 SER rtp SER  q  0.0
  2178        NH1    300    SER      N   2174      -0.47     14.007
  2179          H    300    SER     HN   2175       0.31      1.008
  2180        CT1    300    SER     CA   2176       0.07     12.011
  2181         HB    300    SER     HA   2177       0.09      1.008
  2182        CT2    300    SER     CB   2178       0.05     12.011
  2183         HA    300    SER    HB1   2179       0.09      1.008
  2184         HA    300    SER    HB2   2180       0.09      1.008
  2185        OH1    300    SER     OG   2181      -0.66     15.999
  2186          H    300    SER    HG1   2182       0.43      1.008
  2187          C    300    SER      C   2183       0.51     12.011
  2188          O    300    SER      O   2184      -0.51     15.999   ; qtot 9
; residue 301 CYS rtp CYS2 q  0.0
  2189        NH1    301    CYS      N   2185      -0.47     14.007
  2190          H    301    CYS     HN   2186       0.31      1.008
  2191        CT1    301    CYS     CA   2187       0.07     12.011
  2192         HB    301    CYS     HA   2188       0.09      1.008
  2193        CT2    301    CYS     CB   2189       -0.1     12.011
  2194         HA    301    CYS    HB1   2190       0.09      1.008
  2195         HA    301    CYS    HB2   2191       0.09      1.008
  2196         SM    301    CYS     SG   2192      -0.08      32.06
  2197          C    301    CYS      C   2193       0.51     12.011
  2198          O    301    CYS      O   2194      -0.51     15.999   ; qtot 9
; residue 302 VAL rtp VAL  q  0.0
  2199        NH1    302    VAL      N   2195      -0.47     14.007
  2200          H    302    VAL     HN   2196       0.31      1.008
  2201        CT1    302    VAL     CA   2197       0.07     12.011
  2202         HB    302    VAL     HA   2198       0.09      1.008
  2203        CT1    302    VAL     CB   2199      -0.09     12.011
  2204         HA    302    VAL     HB   2200       0.09      1.008
  2205        CT3    302    VAL    CG1   2201      -0.27     12.011
  2206         HA    302    VAL   HG11   2202       0.09      1.008
  2207         HA    302    VAL   HG12   2203       0.09      1.008
  2208         HA    302    VAL   HG13   2204       0.09      1.008
  2209        CT3    302    VAL    CG2   2205      -0.27     12.011
  2210         HA    302    VAL   HG21   2206       0.09      1.008
  2211         HA    302    VAL   HG22   2207       0.09      1.008
  2212         HA    302    VAL   HG23   2208       0.09      1.008
  2213          C    302    VAL      C   2209       0.51     12.011
  2214          O    302    VAL      O   2210      -0.51     15.999   ; qtot 9
; residue 303 PRO rtp PRO  q  0.0
  2215          N    303    PRO      N   2211      -0.29     14.007
  2216        CP3    303    PRO     CD   2212          0     12.011
  2217         HA    303    PRO    HD1   2213       0.09      1.008
  2218         HA    303    PRO    HD2   2214       0.09      1.008
  2219        CP1    303    PRO     CA   2215       0.02     12.011
  2220         HB    303    PRO     HA   2216       0.09      1.008
  2221        CP2    303    PRO     CB   2217      -0.18     12.011
  2222         HA    303    PRO    HB1   2218       0.09      1.008
  2223         HA    303    PRO    HB2   2219       0.09      1.008
  2224        CP2    303    PRO     CG   2220      -0.18     12.011
  2225         HA    303    PRO    HG1   2221       0.09      1.008
  2226         HA    303    PRO    HG2   2222       0.09      1.008
  2227          C    303    PRO      C   2223       0.51     12.011
  2228          O    303    PRO      O   2224      -0.51     15.999   ; qtot 9
; residue 304 GLY rtp GLY  q  0.0
  2229        NH1    304    GLY      N   2225      -0.47     14.007
  2230          H    304    GLY     HN   2226       0.31      1.008
  2231        CT2    304    GLY     CA   2227      -0.02     12.011
  2232         HB    304    GLY    HA1   2228       0.09      1.008
  2233         HB    304    GLY    HA2   2229       0.09      1.008
  2234          C    304    GLY      C   2230       0.51     12.011
  2235          O    304    GLY      O   2231      -0.51     15.999   ; qtot 9
; residue 305 GLN rtp GLN  q  0.0
  2236        NH1    305    GLN      N   2232      -0.47     14.007
  2237          H    305    GLN     HN   2233       0.31      1.008
  2238        CT1    305    GLN     CA   2234       0.07     12.011
  2239         HB    305    GLN     HA   2235       0.09      1.008
  2240        CT2    305    GLN     CB   2236      -0.18     12.011
  2241         HA    305    GLN    HB1   2237       0.09      1.008
  2242         HA    305    GLN    HB2   2238       0.09      1.008
  2243        CT2    305    GLN     CG   2239      -0.18     12.011
  2244         HA    305    GLN    HG1   2240       0.09      1.008
  2245         HA    305    GLN    HG2   2241       0.09      1.008
  2246         CC    305    GLN     CD   2242       0.55     12.011
  2247          O    305    GLN    OE1   2243      -0.55     15.999
  2248        NH2    305    GLN    NE2   2244      -0.62     14.007
  2249          H    305    GLN   HE21   2245       0.32      1.008
  2250          H    305    GLN   HE22   2246        0.3      1.008
  2251          C    305    GLN      C   2247       0.51     12.011
  2252          O    305    GLN      O   2248      -0.51     15.999   ; qtot 9
; residue 306 VAL rtp VAL  q  0.0
  2253        NH1    306    VAL      N   2249      -0.47     14.007
  2254          H    306    VAL     HN   2250       0.31      1.008
  2255        CT1    306    VAL     CA   2251       0.07     12.011
  2256         HB    306    VAL     HA   2252       0.09      1.008
  2257        CT1    306    VAL     CB   2253      -0.09     12.011
  2258         HA    306    VAL     HB   2254       0.09      1.008
  2259        CT3    306    VAL    CG1   2255      -0.27     12.011
  2260         HA    306    VAL   HG11   2256       0.09      1.008
  2261         HA    306    VAL   HG12   2257       0.09      1.008
  2262         HA    306    VAL   HG13   2258       0.09      1.008
  2263        CT3    306    VAL    CG2   2259      -0.27     12.011
  2264         HA    306    VAL   HG21   2260       0.09      1.008
  2265         HA    306    VAL   HG22   2261       0.09      1.008
  2266         HA    306    VAL   HG23   2262       0.09      1.008
  2267          C    306    VAL      C   2263       0.51     12.011
  2268          O    306    VAL      O   2264      -0.51     15.999   ; qtot 9
; residue 307 PHE rtp PHE  q  0.0
  2269        NH1    307    PHE      N   2265      -0.47     14.007
  2270          H    307    PHE     HN   2266       0.31      1.008
  2271        CT1    307    PHE     CA   2267       0.07     12.011
  2272         HB    307    PHE     HA   2268       0.09      1.008
  2273        CT2    307    PHE     CB   2269      -0.18     12.011
  2274         HA    307    PHE    HB1   2270       0.09      1.008
  2275         HA    307    PHE    HB2   2271       0.09      1.008
  2276         CA    307    PHE     CG   2272          0     12.011
  2277         CA    307    PHE    CD1   2273     -0.115     12.011
  2278         HP    307    PHE    HD1   2274      0.115      1.008
  2279         CA    307    PHE    CE1   2275     -0.115     12.011
  2280         HP    307    PHE    HE1   2276      0.115      1.008
  2281         CA    307    PHE     CZ   2277     -0.115     12.011
  2282         HP    307    PHE     HZ   2278      0.115      1.008
  2283         CA    307    PHE    CD2   2279     -0.115     12.011
  2284         HP    307    PHE    HD2   2280      0.115      1.008
  2285         CA    307    PHE    CE2   2281     -0.115     12.011
  2286         HP    307    PHE    HE2   2282      0.115      1.008
  2287          C    307    PHE      C   2283       0.51     12.011
  2288          O    307    PHE      O   2284      -0.51     15.999   ; qtot 9
; residue 308 SER rtp SER  q  0.0
  2289        NH1    308    SER      N   2285      -0.47     14.007
  2290          H    308    SER     HN   2286       0.31      1.008
  2291        CT1    308    SER     CA   2287       0.07     12.011
  2292         HB    308    SER     HA   2288       0.09      1.008
  2293        CT2    308    SER     CB   2289       0.05     12.011
  2294         HA    308    SER    HB1   2290       0.09      1.008
  2295         HA    308    SER    HB2   2291       0.09      1.008
  2296        OH1    308    SER     OG   2292      -0.66     15.999
  2297          H    308    SER    HG1   2293       0.43      1.008
  2298          C    308    SER      C   2294       0.51     12.011
  2299          O    308    SER      O   2295      -0.51     15.999   ; qtot 9
; residue 309 PRO rtp PRO  q  0.0
  2300          N    309    PRO      N   2296      -0.29     14.007
  2301        CP3    309    PRO     CD   2297          0     12.011
  2302         HA    309    PRO    HD1   2298       0.09      1.008
  2303         HA    309    PRO    HD2   2299       0.09      1.008
  2304        CP1    309    PRO     CA   2300       0.02     12.011
  2305         HB    309    PRO     HA   2301       0.09      1.008
  2306        CP2    309    PRO     CB   2302      -0.18     12.011
  2307         HA    309    PRO    HB1   2303       0.09      1.008
  2308         HA    309    PRO    HB2   2304       0.09      1.008
  2309        CP2    309    PRO     CG   2305      -0.18     12.011
  2310         HA    309    PRO    HG1   2306       0.09      1.008
  2311         HA    309    PRO    HG2   2307       0.09      1.008
  2312          C    309    PRO      C   2308       0.51     12.011
  2313          O    309    PRO      O   2309      -0.51     15.999   ; qtot 9
; residue 310 ASP rtp ASP  q -1.0
  2314        NH1    310    ASP      N   2310      -0.47     14.007
  2315          H    310    ASP     HN   2311       0.31      1.008
  2316        CT1    310    ASP     CA   2312       0.07     12.011
  2317         HB    310    ASP     HA   2313       0.09      1.008
  2318        CT2    310    ASP     CB   2314      -0.28     12.011
  2319         HA    310    ASP    HB1   2315       0.09      1.008
  2320         HA    310    ASP    HB2   2316       0.09      1.008
  2321         CC    310    ASP     CG   2317       0.62     12.011
  2322         OC    310    ASP    OD1   2318      -0.76     15.999
  2323         OC    310    ASP    OD2   2319      -0.76     15.999
  2324          C    310    ASP      C   2320       0.51     12.011
  2325          O    310    ASP      O   2321      -0.51     15.999   ; qtot 8
; residue 311 GLY rtp GLY  q  0.0
  2326        NH1    311    GLY      N   2322      -0.47     14.007
  2327          H    311    GLY     HN   2323       0.31      1.008
  2328        CT2    311    GLY     CA   2324      -0.02     12.011
  2329         HB    311    GLY    HA1   2325       0.09      1.008
  2330         HB    311    GLY    HA2   2326       0.09      1.008
  2331          C    311    GLY      C   2327       0.51     12.011
  2332          O    311    GLY      O   2328      -0.51     15.999   ; qtot 8
; residue 312 PRO rtp PRO  q  0.0
  2333          N    312    PRO      N   2329      -0.29     14.007
  2334        CP3    312    PRO     CD   2330          0     12.011
  2335         HA    312    PRO    HD1   2331       0.09      1.008
  2336         HA    312    PRO    HD2   2332       0.09      1.008
  2337        CP1    312    PRO     CA   2333       0.02     12.011
  2338         HB    312    PRO     HA   2334       0.09      1.008
  2339        CP2    312    PRO     CB   2335      -0.18     12.011
  2340         HA    312    PRO    HB1   2336       0.09      1.008
  2341         HA    312    PRO    HB2   2337       0.09      1.008
  2342        CP2    312    PRO     CG   2338      -0.18     12.011
  2343         HA    312    PRO    HG1   2339       0.09      1.008
  2344         HA    312    PRO    HG2   2340       0.09      1.008
  2345          C    312    PRO      C   2341       0.51     12.011
  2346          O    312    PRO      O   2342      -0.51     15.999   ; qtot 8
; residue 313 SER rtp SER  q  0.0
  2347        NH1    313    SER      N   2343      -0.47     14.007
  2348          H    313    SER     HN   2344       0.31      1.008
  2349        CT1    313    SER     CA   2345       0.07     12.011
  2350         HB    313    SER     HA   2346       0.09      1.008
  2351        CT2    313    SER     CB   2347       0.05     12.011
  2352         HA    313    SER    HB1   2348       0.09      1.008
  2353         HA    313    SER    HB2   2349       0.09      1.008
  2354        OH1    313    SER     OG   2350      -0.66     15.999
  2355          H    313    SER    HG1   2351       0.43      1.008
  2356          C    313    SER      C   2352       0.51     12.011
  2357          O    313    SER      O   2353      -0.51     15.999   ; qtot 8
; residue 314 ARG rtp ARG  q +1.0
  2358        NH1    314    ARG      N   2354      -0.47     14.007
  2359          H    314    ARG     HN   2355       0.31      1.008
  2360        CT1    314    ARG     CA   2356       0.07     12.011
  2361         HB    314    ARG     HA   2357       0.09      1.008
  2362        CT2    314    ARG     CB   2358      -0.18     12.011
  2363         HA    314    ARG    HB1   2359       0.09      1.008
  2364         HA    314    ARG    HB2   2360       0.09      1.008
  2365        CT2    314    ARG     CG   2361      -0.18     12.011
  2366         HA    314    ARG    HG1   2362       0.09      1.008
  2367         HA    314    ARG    HG2   2363       0.09      1.008
  2368        CT2    314    ARG     CD   2364        0.2     12.011
  2369         HA    314    ARG    HD1   2365       0.09      1.008
  2370         HA    314    ARG    HD2   2366       0.09      1.008
  2371        NC2    314    ARG     NE   2367       -0.7     14.007
  2372         HC    314    ARG     HE   2368       0.44      1.008
  2373          C    314    ARG     CZ   2369       0.64     12.011
  2374        NC2    314    ARG    NH1   2370       -0.8     14.007
  2375         HC    314    ARG   HH11   2371       0.46      1.008
  2376         HC    314    ARG   HH12   2372       0.46      1.008
  2377        NC2    314    ARG    NH2   2373       -0.8     14.007
  2378         HC    314    ARG   HH21   2374       0.46      1.008
  2379         HC    314    ARG   HH22   2375       0.46      1.008
  2380          C    314    ARG      C   2376       0.51     12.011
  2381          O    314    ARG      O   2377      -0.51     15.999   ; qtot 9
; residue 315 PHE rtp PHE  q  0.0
  2382        NH1    315    PHE      N   2378      -0.47     14.007
  2383          H    315    PHE     HN   2379       0.31      1.008
  2384        CT1    315    PHE     CA   2380       0.07     12.011
  2385         HB    315    PHE     HA   2381       0.09      1.008
  2386        CT2    315    PHE     CB   2382      -0.18     12.011
  2387         HA    315    PHE    HB1   2383       0.09      1.008
  2388         HA    315    PHE    HB2   2384       0.09      1.008
  2389         CA    315    PHE     CG   2385          0     12.011
  2390         CA    315    PHE    CD1   2386     -0.115     12.011
  2391         HP    315    PHE    HD1   2387      0.115      1.008
  2392         CA    315    PHE    CE1   2388     -0.115     12.011
  2393         HP    315    PHE    HE1   2389      0.115      1.008
  2394         CA    315    PHE     CZ   2390     -0.115     12.011
  2395         HP    315    PHE     HZ   2391      0.115      1.008
  2396         CA    315    PHE    CD2   2392     -0.115     12.011
  2397         HP    315    PHE    HD2   2393      0.115      1.008
  2398         CA    315    PHE    CE2   2394     -0.115     12.011
  2399         HP    315    PHE    HE2   2395      0.115      1.008
  2400          C    315    PHE      C   2396       0.51     12.011
  2401          O    315    PHE      O   2397      -0.51     15.999   ; qtot 9
; residue 316 ARG rtp ARG  q +1.0
  2402        NH1    316    ARG      N   2398      -0.47     14.007
  2403          H    316    ARG     HN   2399       0.31      1.008
  2404        CT1    316    ARG     CA   2400       0.07     12.011
  2405         HB    316    ARG     HA   2401       0.09      1.008
  2406        CT2    316    ARG     CB   2402      -0.18     12.011
  2407         HA    316    ARG    HB1   2403       0.09      1.008
  2408         HA    316    ARG    HB2   2404       0.09      1.008
  2409        CT2    316    ARG     CG   2405      -0.18     12.011
  2410         HA    316    ARG    HG1   2406       0.09      1.008
  2411         HA    316    ARG    HG2   2407       0.09      1.008
  2412        CT2    316    ARG     CD   2408        0.2     12.011
  2413         HA    316    ARG    HD1   2409       0.09      1.008
  2414         HA    316    ARG    HD2   2410       0.09      1.008
  2415        NC2    316    ARG     NE   2411       -0.7     14.007
  2416         HC    316    ARG     HE   2412       0.44      1.008
  2417          C    316    ARG     CZ   2413       0.64     12.011
  2418        NC2    316    ARG    NH1   2414       -0.8     14.007
  2419         HC    316    ARG   HH11   2415       0.46      1.008
  2420         HC    316    ARG   HH12   2416       0.46      1.008
  2421        NC2    316    ARG    NH2   2417       -0.8     14.007
  2422         HC    316    ARG   HH21   2418       0.46      1.008
  2423         HC    316    ARG   HH22   2419       0.46      1.008
  2424          C    316    ARG      C   2420       0.51     12.011
  2425          O    316    ARG      O   2421      -0.51     15.999   ; qtot 10
; residue 317 LYS rtp LYS  q +1.0
  2426        NH1    317    LYS      N   2422      -0.47     14.007
  2427          H    317    LYS     HN   2423       0.31      1.008
  2428        CT1    317    LYS     CA   2424       0.07     12.011
  2429         HB    317    LYS     HA   2425       0.09      1.008
  2430        CT2    317    LYS     CB   2426      -0.18     12.011
  2431         HA    317    LYS    HB1   2427       0.09      1.008
  2432         HA    317    LYS    HB2   2428       0.09      1.008
  2433        CT2    317    LYS     CG   2429      -0.18     12.011
  2434         HA    317    LYS    HG1   2430       0.09      1.008
  2435         HA    317    LYS    HG2   2431       0.09      1.008
  2436        CT2    317    LYS     CD   2432      -0.18     12.011
  2437         HA    317    LYS    HD1   2433       0.09      1.008
  2438         HA    317    LYS    HD2   2434       0.09      1.008
  2439        CT2    317    LYS     CE   2435       0.21     12.011
  2440         HA    317    LYS    HE1   2436       0.05      1.008
  2441         HA    317    LYS    HE2   2437       0.05      1.008
  2442        NH3    317    LYS     NZ   2438       -0.3     14.007
  2443         HC    317    LYS    HZ1   2439       0.33      1.008
  2444         HC    317    LYS    HZ2   2440       0.33      1.008
  2445         HC    317    LYS    HZ3   2441       0.33      1.008
  2446          C    317    LYS      C   2442       0.51     12.011
  2447          O    317    LYS      O   2443      -0.51     15.999   ; qtot 11
; residue 318 ALA rtp ALA  q  0.0
  2448        NH1    318    ALA      N   2444      -0.47     14.007
  2449          H    318    ALA     HN   2445       0.31      1.008
  2450        CT1    318    ALA     CA   2446       0.07     12.011
  2451         HB    318    ALA     HA   2447       0.09      1.008
  2452        CT3    318    ALA     CB   2448      -0.27     12.011
  2453         HA    318    ALA    HB1   2449       0.09      1.008
  2454         HA    318    ALA    HB2   2450       0.09      1.008
  2455         HA    318    ALA    HB3   2451       0.09      1.008
  2456          C    318    ALA      C   2452       0.51     12.011
  2457          O    318    ALA      O   2453      -0.51     15.999   ; qtot 11
; residue 319 TYR rtp TYR  q  0.0
  2458        NH1    319    TYR      N   2454      -0.47     14.007
  2459          H    319    TYR     HN   2455       0.31      1.008
  2460        CT1    319    TYR     CA   2456       0.07     12.011
  2461         HB    319    TYR     HA   2457       0.09      1.008
  2462        CT2    319    TYR     CB   2458      -0.18     12.011
  2463         HA    319    TYR    HB1   2459       0.09      1.008
  2464         HA    319    TYR    HB2   2460       0.09      1.008
  2465         CA    319    TYR     CG   2461          0     12.011
  2466         CA    319    TYR    CD1   2462     -0.115     12.011
  2467         HP    319    TYR    HD1   2463      0.115      1.008
  2468         CA    319    TYR    CE1   2464     -0.115     12.011
  2469         HP    319    TYR    HE1   2465      0.115      1.008
  2470         CA    319    TYR     CZ   2466       0.11     12.011
  2471        OH1    319    TYR     OH   2467      -0.54     15.999
  2472          H    319    TYR     HH   2468       0.43      1.008
  2473         CA    319    TYR    CD2   2469     -0.115     12.011
  2474         HP    319    TYR    HD2   2470      0.115      1.008
  2475         CA    319    TYR    CE2   2471     -0.115     12.011
  2476         HP    319    TYR    HE2   2472      0.115      1.008
  2477          C    319    TYR      C   2473       0.51     12.011
  2478          O    319    TYR      O   2474      -0.51     15.999   ; qtot 11
; residue 320 LYS rtp LYS  q +1.0
  2479        NH1    320    LYS      N   2475      -0.47     14.007
  2480          H    320    LYS     HN   2476       0.31      1.008
  2481        CT1    320    LYS     CA   2477       0.07     12.011
  2482         HB    320    LYS     HA   2478       0.09      1.008
  2483        CT2    320    LYS     CB   2479      -0.18     12.011
  2484         HA    320    LYS    HB1   2480       0.09      1.008
  2485         HA    320    LYS    HB2   2481       0.09      1.008
  2486        CT2    320    LYS     CG   2482      -0.18     12.011
  2487         HA    320    LYS    HG1   2483       0.09      1.008
  2488         HA    320    LYS    HG2   2484       0.09      1.008
  2489        CT2    320    LYS     CD   2485      -0.18     12.011
  2490         HA    320    LYS    HD1   2486       0.09      1.008
  2491         HA    320    LYS    HD2   2487       0.09      1.008
  2492        CT2    320    LYS     CE   2488       0.21     12.011
  2493         HA    320    LYS    HE1   2489       0.05      1.008
  2494         HA    320    LYS    HE2   2490       0.05      1.008
  2495        NH3    320    LYS     NZ   2491       -0.3     14.007
  2496         HC    320    LYS    HZ1   2492       0.33      1.008
  2497         HC    320    LYS    HZ2   2493       0.33      1.008
  2498         HC    320    LYS    HZ3   2494       0.33      1.008
  2499          C    320    LYS      C   2495       0.51     12.011
  2500          O    320    LYS      O   2496      -0.51     15.999   ; qtot 12
; residue 321 PRO rtp PRO  q -1.0
  2501          N    321    PRO      N   2497      -0.29     14.007
  2502        CP3    321    PRO     CD   2498          0     12.011
  2503         HA    321    PRO    HD1   2499       0.09      1.008
  2504         HA    321    PRO    HD2   2500       0.09      1.008
  2505        CP1    321    PRO     CA   2501       0.02     12.011
  2506         HB    321    PRO     HA   2502       0.09      1.008
  2507        CP2    321    PRO     CB   2503      -0.18     12.011
  2508         HA    321    PRO    HB1   2504       0.09      1.008
  2509         HA    321    PRO    HB2   2505       0.09      1.008
  2510        CP2    321    PRO     CG   2506      -0.18     12.011
  2511         HA    321    PRO    HG1   2507       0.09      1.008
  2512         HA    321    PRO    HG2   2508       0.09      1.008
  2513         CC    321    PRO      C   2509       0.34     12.011
  2514         OC    321    PRO    OT1   2510      -0.67    15.9994
  2515         OC    321    PRO    OT2   2511      -0.67    15.9994   ; qtot 11

[ bonds ]
;  ai    aj funct            c0            c1            c2            c3
    1     2     1 
    1     3     1 
    1     4     1 
    1     5     1 
    5     6     1 
    5     7     1 
    5    21     1 
    7     8     1 
    7     9     1 
    7    10     1 
   10    11     1 
   10    17     1 
   11    12     1 
   11    13     1 
   13    14     1 
   13    15     1 
   15    16     1 
   15    19     1 
   17    18     1 
   17    19     1 
   19    20     1 
   21    22     1 
   21    23     1 
   23    24     1 
   23    25     1 
   25    26     1 
   25    27     1 
   25    43     1 
   27    28     1 
   27    29     1 
   27    30     1 
   30    31     1 
   30    32     1 
   30    33     1 
   33    34     1 
   33    35     1 
   33    36     1 
   36    37     1 
   36    38     1 
   36    39     1 
   39    40     1 
   39    41     1 
   39    42     1 
   43    44     1 
   43    45     1 
   45    46     1 
   45    47     1 
   47    48     1 
   47    49     1 
   47    63     1 
   49    50     1 
   49    51     1 
   49    52     1 
   52    53     1 
   52    59     1 
   53    54     1 
   53    55     1 
   55    56     1 
   55    57     1 
   57    58     1 
   57    61     1 
   59    60     1 
   59    61     1 
   61    62     1 
   63    64     1 
   63    65     1 
   65    66     1 
   65    67     1 
   67    68     1 
   67    69     1 
   67    75     1 
   69    70     1 
   69    71     1 
   69    72     1 
   72    73     1 
   72    74     1 
   75    76     1 
   75    77     1 
   77    78     1 
   77    79     1 
   79    80     1 
   79    81     1 
   79    89     1 
   81    82     1 
   81    83     1 
   81    84     1 
   84    85     1 
   84    86     1 
   86    87     1 
   86    88     1 
   89    90     1 
   89    91     1 
   91    92     1 
   91    93     1 
   93    94     1 
   93    95     1 
   93   100     1 
   95    96     1 
   95    97     1 
   95    98     1 
   98    99     1 
  100   101     1 
  100   102     1 
  102   103     1 
  102   104     1 
  104   105     1 
  104   106     1 
  104   119     1 
  106   107     1 
  106   108     1 
  106   109     1 
  109   110     1 
  109   111     1 
  109   115     1 
  111   112     1 
  111   113     1 
  111   114     1 
  115   116     1 
  115   117     1 
  115   118     1 
  119   120     1 
  119   121     1 
  121   122     1 
  121   123     1 
  123   124     1 
  123   125     1 
  123   138     1 
  125   126     1 
  125   127     1 
  125   131     1 
  127   128     1 
  127   129     1 
  127   130     1 
  131   132     1 
  131   133     1 
  131   134     1 
  134   135     1 
  134   136     1 
  134   137     1 
  138   139     1 
  138   140     1 
  140   141     1 
  140   142     1 
  142   143     1 
  142   144     1 
  142   152     1 
  144   145     1 
  144   146     1 
  144   147     1 
  147   148     1 
  147   149     1 
  149   150     1 
  149   151     1 
  152   153     1 
  152   154     1 
  154   155     1 
  154   156     1 
  156   157     1 
  156   158     1 
  156   169     1 
  158   159     1 
  158   160     1 
  158   161     1 
  161   162     1 
  161   163     1 
  161   164     1 
  164   165     1 
  164   166     1 
  166   167     1 
  166   168     1 
  169   170     1 
  169   171     1 
  171   172     1 
  171   173     1 
  173   174     1 
  173   175     1 
  173   188     1 
  175   176     1 
  175   177     1 
  175   181     1 
  177   178     1 
  177   179     1 
  177   180     1 
  181   182     1 
  181   183     1 
  181   184     1 
  184   185     1 
  184   186     1 
  184   187     1 
  188   189     1 
  188   190     1 
  190   191     1 
  190   192     1 
  192   193     1 
  192   194     1 
  192   203     1 
  194   195     1 
  194   196     1 
  194   197     1 
  197   198     1 
  197   199     1 
  197   200     1 
  200   201     1 
  200   202     1 
  203   204     1 
  203   205     1 
  205   206     1 
  205   207     1 
  207   208     1 
  207   209     1 
  207   217     1 
  209   210     1 
  209   211     1 
  209   212     1 
  212   213     1 
  212   214     1 
  214   215     1 
  214   216     1 
  217   218     1 
  217   219     1 
  219   220     1 
  219   221     1 
  221   222     1 
  221   223     1 
  221   236     1 
  223   224     1 
  223   225     1 
  223   226     1 
  226   227     1 
  226   228     1 
  226   232     1 
  228   229     1 
  228   230     1 
  228   231     1 
  232   233     1 
  232   234     1 
  232   235     1 
  236   237     1 
  236   238     1 
  238   239     1 
  238   240     1 
  240   241     1 
  240   242     1 
  240   250     1 
  242   243     1 
  242   244     1 
  242   245     1 
  245   246     1 
  245   247     1 
  247   248     1 
  247   249     1 
  250   251     1 
  250   252     1 
  252   253     1 
  252   254     1 
  254   255     1 
  254   256     1 
  254   269     1 
  256   257     1 
  256   258     1 
  256   262     1 
  258   259     1 
  258   260     1 
  258   261     1 
  262   263     1 
  262   264     1 
  262   265     1 
  265   266     1 
  265   267     1 
  265   268     1 
  269   270     1 
  269   271     1 
  271   272     1 
  271   273     1 
  273   274     1 
  273   275     1 
  273   286     1 
  275   276     1 
  275   277     1 
  275   278     1 
  278   279     1 
  278   280     1 
  278   281     1 
  281   282     1 
  281   283     1 
  283   284     1 
  283   285     1 
  286   287     1 
  286   288     1 
  288   289     1 
  288   290     1 
  290   291     1 
  290   292     1 
  290   302     1 
  292   293     1 
  292   294     1 
  292   298     1 
  294   295     1 
  294   296     1 
  294   297     1 
  298   299     1 
  298   300     1 
  298   301     1 
  302   303     1 
  302   304     1 
  304   305     1 
  304   306     1 
  306   307     1 
  306   308     1 
  306   317     1 
  308   309     1 
  308   310     1 
  308   311     1 
  311   312     1 
  311   313     1 
  311   314     1 
  314   315     1 
  314   316     1 
  317   318     1 
  317   319     1 
  319   320     1 
  319   321     1 
  321   322     1 
  321   323     1 
  321   329     1 
  323   324     1 
  323   325     1 
  323   326     1 
  326   327     1 
  326   328     1 
  329   330     1 
  329   331     1 
  331   332     1 
  331   333     1 
  333   334     1 
  333   335     1 
  333   348     1 
  335   336     1 
  335   337     1 
  335   341     1 
  337   338     1 
  337   339     1 
  337   340     1 
  341   342     1 
  341   343     1 
  341   344     1 
  344   345     1 
  344   346     1 
  344   347     1 
  348   349     1 
  348   350     1 
  350   351     1 
  350   352     1 
  352   353     1 
  352   354     1 
  352   372     1 
  354   355     1 
  354   356     1 
  354   357     1 
  357   358     1 
  357   359     1 
  357   360     1 
  360   361     1 
  360   362     1 
  360   363     1 
  363   364     1 
  363   365     1 
  365   366     1 
  365   369     1 
  366   367     1 
  366   368     1 
  369   370     1 
  369   371     1 
  372   373     1 
  372   374     1 
  374   375     1 
  374   376     1 
  376   377     1 
  376   378     1 
  376   391     1 
  378   379     1 
  378   380     1 
  378   384     1 
  380   381     1 
  380   382     1 
  380   383     1 
  384   385     1 
  384   386     1 
  384   387     1 
  387   388     1 
  387   389     1 
  387   390     1 
  391   392     1 
  391   393     1 
  393   394     1 
  393   395     1 
  395   396     1 
  395   397     1 
  395   415     1 
  397   398     1 
  397   399     1 
  397   400     1 
  400   401     1 
  400   402     1 
  400   403     1 
  403   404     1 
  403   405     1 
  403   406     1 
  406   407     1 
  406   408     1 
  408   409     1 
  408   412     1 
  409   410     1 
  409   411     1 
  412   413     1 
  412   414     1 
  415   416     1 
  415   417     1 
  417   418     1 
  417   419     1 
  419   420     1 
  419   421     1 
  419   425     1 
  421   422     1 
  421   423     1 
  421   424     1 
  425   426     1 
  425   427     1 
  427   428     1 
  427   429     1 
  429   430     1 
  429   431     1 
  429   444     1 
  431   432     1 
  431   433     1 
  431   437     1 
  433   434     1 
  433   435     1 
  433   436     1 
  437   438     1 
  437   439     1 
  437   440     1 
  440   441     1 
  440   442     1 
  440   443     1 
  444   445     1 
  444   446     1 
  446   447     1 
  446   448     1 
  448   449     1 
  448   450     1 
  448   463     1 
  450   451     1 
  450   452     1 
  450   453     1 
  453   454     1 
  453   455     1 
  453   459     1 
  455   456     1 
  455   457     1 
  455   458     1 
  459   460     1 
  459   461     1 
  459   462     1 
  463   464     1 
  463   465     1 
  465   466     1 
  465   467     1 
  467   468     1 
  467   469     1 
  467   474     1 
  469   470     1 
  469   471     1 
  469   472     1 
  472   473     1 
  474   475     1 
  474   476     1 
  476   477     1 
  476   478     1 
  478   479     1 
  478   480     1 
  478   488     1 
  480   481     1 
  480   482     1 
  480   484     1 
  482   483     1 
  484   485     1 
  484   486     1 
  484   487     1 
  488   489     1 
  488   490     1 
  490   491     1 
  490   492     1 
  492   493     1 
  492   494     1 
  492   509     1 
  494   495     1 
  494   496     1 
  494   497     1 
  497   498     1 
  497   505     1 
  498   499     1 
  498   500     1 
  500   501     1 
  500   502     1 
  502   503     1 
  502   507     1 
  503   504     1 
  505   506     1 
  505   507     1 
  507   508     1 
  509   510     1 
  509   511     1 
  511   512     1 
  511   513     1 
  513   514     1 
  513   515     1 
  513   533     1 
  515   516     1 
  515   517     1 
  515   518     1 
  518   519     1 
  518   520     1 
  518   521     1 
  521   522     1 
  521   523     1 
  521   524     1 
  524   525     1 
  524   526     1 
  526   527     1 
  526   530     1 
  527   528     1 
  527   529     1 
  530   531     1 
  530   532     1 
  533   534     1 
  533   535     1 
  535   536     1 
  535   537     1 
  537   538     1 
  537   539     1 
  537   555     1 
  539   540     1 
  539   541     1 
  539   542     1 
  542   543     1 
  542   544     1 
  542   545     1 
  545   546     1 
  545   547     1 
  545   548     1 
  548   549     1 
  548   550     1 
  548   551     1 
  551   552     1 
  551   553     1 
  551   554     1 
  555   556     1 
  555   557     1 
  557   558     1 
  557   559     1 
  559   560     1 
  559   561     1 
  559   579     1 
  561   562     1 
  561   563     1 
  561   564     1 
  564   565     1 
  564   566     1 
  564   567     1 
  567   568     1 
  567   569     1 
  567   570     1 
  570   571     1 
  570   572     1 
  572   573     1 
  572   576     1 
  573   574     1 
  573   575     1 
  576   577     1 
  576   578     1 
  579   580     1 
  579   581     1 
  581   582     1 
  581   583     1 
  583   584     1 
  583   585     1 
  583   593     1 
  585   586     1 
  585   587     1 
  585   589     1 
  587   588     1 
  589   590     1 
  589   591     1 
  589   592     1 
  593   594     1 
  593   595     1 
  595   596     1 
  595   599     1 
  596   597     1 
  596   598     1 
  596   604     1 
  599   600     1 
  599   601     1 
  599   607     1 
  601   602     1 
  601   603     1 
  601   604     1 
  604   605     1 
  604   606     1 
  607   608     1 
  607   609     1 
  609   610     1 
  609   611     1 
  611   612     1 
  611   613     1 
  611   623     1 
  613   614     1 
  613   615     1 
  613   619     1 
  615   616     1 
  615   617     1 
  615   618     1 
  619   620     1 
  619   621     1 
  619   622     1 
  623   624     1 
  623   625     1 
  625   626     1 
  625   627     1 
  627   628     1 
  627   629     1 
  627   640     1 
  629   630     1 
  629   631     1 
  629   632     1 
  632   633     1 
  632   634     1 
  632   635     1 
  635   636     1 
  636   637     1 
  636   638     1 
  636   639     1 
  640   641     1 
  640   642     1 
  642   643     1 
  642   644     1 
  644   645     1 
  644   646     1 
  644   655     1 
  646   647     1 
  646   648     1 
  646   649     1 
  649   650     1 
  649   651     1 
  649   652     1 
  652   653     1 
  652   654     1 
  655   656     1 
  655   657     1 
  657   658     1 
  657   659     1 
  659   660     1 
  659   661     1 
  659   662     1 
  662   663     1 
  662   664     1 
  664   665     1 
  664   666     1 
  666   667     1 
  666   668     1 
  666   683     1 
  668   669     1 
  668   670     1 
  668   671     1 
  671   672     1 
  671   679     1 
  672   673     1 
  672   674     1 
  674   675     1 
  674   676     1 
  676   677     1 
  676   681     1 
  677   678     1 
  679   680     1 
  679   681     1 
  681   682     1 
  683   684     1 
  683   685     1 
  685   686     1 
  685   687     1 
  687   688     1 
  687   689     1 
  687   699     1 
  689   690     1 
  689   691     1 
  689   695     1 
  691   692     1 
  691   693     1 
  691   694     1 
  695   696     1 
  695   697     1 
  695   698     1 
  699   700     1 
  699   701     1 
  701   702     1 
  701   703     1 
  703   704     1 
  703   705     1 
  703   714     1 
  705   706     1 
  705   707     1 
  705   708     1 
  708   709     1 
  708   710     1 
  708   711     1 
  711   712     1 
  711   713     1 
  714   715     1 
  714   716     1 
  716   717     1 
  716   718     1 
  718   719     1 
  718   720     1 
  718   730     1 
  720   721     1 
  720   722     1 
  720   726     1 
  722   723     1 
  722   724     1 
  722   725     1 
  726   727     1 
  726   728     1 
  726   729     1 
  730   731     1 
  730   732     1 
  732   733     1 
  732   734     1 
  734   735     1 
  734   736     1 
  734   752     1 
  736   737     1 
  736   738     1 
  736   739     1 
  739   740     1 
  739   741     1 
  739   742     1 
  742   743     1 
  742   744     1 
  742   745     1 
  745   746     1 
  745   747     1 
  745   748     1 
  748   749     1 
  748   750     1 
  748   751     1 
  752   753     1 
  752   754     1 
  754   755     1 
  754   756     1 
  756   757     1 
  756   758     1 
  756   767     1 
  758   759     1 
  758   760     1 
  758   761     1 
  761   762     1 
  761   763     1 
  761   764     1 
  764   765     1 
  764   766     1 
  767   768     1 
  767   769     1 
  769   770     1 
  769   771     1 
  771   772     1 
  771   773     1 
  771   774     1 
  774   775     1 
  774   776     1 
  776   777     1 
  776   778     1 
  778   779     1 
  778   780     1 
  778   796     1 
  780   781     1 
  780   782     1 
  780   783     1 
  783   784     1 
  783   785     1 
  783   786     1 
  786   787     1 
  786   788     1 
  786   789     1 
  789   790     1 
  789   791     1 
  789   792     1 
  792   793     1 
  792   794     1 
  792   795     1 
  796   797     1 
  796   798     1 
  798   799     1 
  798   800     1 
  800   801     1 
  800   802     1 
  800   810     1 
  802   803     1 
  802   804     1 
  802   806     1 
  804   805     1 
  806   807     1 
  806   808     1 
  806   809     1 
  810   811     1 
  810   812     1 
  812   813     1 
  812   814     1 
  814   815     1 
  814   816     1 
  814   834     1 
  816   817     1 
  816   818     1 
  816   819     1 
  819   820     1 
  819   825     1 
  820   821     1 
  820   822     1 
  822   823     1 
  822   824     1 
  824   825     1 
  824   830     1 
  825   826     1 
  826   827     1 
  826   828     1 
  828   829     1 
  828   832     1 
  830   831     1 
  830   832     1 
  832   833     1 
  834   835     1 
  834   836     1 
  836   837     1 
  836   838     1 
  838   839     1 
  838   840     1 
  838   856     1 
  840   841     1 
  840   842     1 
  840   843     1 
  843   844     1 
  843   845     1 
  843   846     1 
  846   847     1 
  846   848     1 
  846   849     1 
  849   850     1 
  849   851     1 
  849   852     1 
  852   853     1 
  852   854     1 
  852   855     1 
  856   857     1 
  856   858     1 
  858   859     1 
  858   860     1 
  860   861     1 
  860   862     1 
  860   873     1 
  862   863     1 
  862   864     1 
  862   865     1 
  865   866     1 
  865   867     1 
  865   868     1 
  868   869     1 
  868   870     1 
  870   871     1 
  870   872     1 
  873   874     1 
  873   875     1 
  875   876     1 
  875   877     1 
  877   878     1 
  877   879     1 
  877   892     1 
  879   880     1 
  879   881     1 
  879   885     1 
  881   882     1 
  881   883     1 
  881   884     1 
  885   886     1 
  885   887     1 
  885   888     1 
  888   889     1 
  888   890     1 
  888   891     1 
  892   893     1 
  892   894     1 
  894   895     1 
  894   896     1 
  896   897     1 
  896   898     1 
  896   902     1 
  898   899     1 
  898   900     1 
  898   901     1 
  901  2064     1 
  902   903     1 
  902   904     1 
  904   905     1 
  904   906     1 
  906   907     1 
  906   908     1 
  906   914     1 
  908   909     1 
  908   910     1 
  908   911     1 
  911   912     1 
  911   913     1 
  914   915     1 
  914   916     1 
  916   917     1 
  916   918     1 
  918   919     1 
  918   920     1 
  918   936     1 
  920   921     1 
  920   922     1 
  920   923     1 
  923   924     1 
  923   925     1 
  923   926     1 
  926   927     1 
  926   928     1 
  926   929     1 
  929   930     1 
  929   931     1 
  929   932     1 
  932   933     1 
  932   934     1 
  932   935     1 
  936   937     1 
  936   938     1 
  938   939     1 
  938   940     1 
  940   941     1 
  940   942     1 
  940   953     1 
  942   943     1 
  942   944     1 
  942   946     1 
  945   946     1 
  945   947     1 
  946   951     1 
  947   948     1 
  947   949     1 
  949   950     1 
  949   951     1 
  951   952     1 
  953   954     1 
  953   955     1 
  955   956     1 
  955   957     1 
  957   958     1 
  957   959     1 
  957   977     1 
  959   960     1 
  959   961     1 
  959   962     1 
  962   963     1 
  962   968     1 
  963   964     1 
  963   965     1 
  965   966     1 
  965   967     1 
  967   968     1 
  967   973     1 
  968   969     1 
  969   970     1 
  969   971     1 
  971   972     1 
  971   975     1 
  973   974     1 
  973   975     1 
  975   976     1 
  977   978     1 
  977   979     1 
  979   980     1 
  979   981     1 
  981   982     1 
  981   983     1 
  981   991     1 
  983   984     1 
  983   985     1 
  983   987     1 
  985   986     1 
  987   988     1 
  987   989     1 
  987   990     1 
  991   992     1 
  991   993     1 
  993   994     1 
  993   995     1 
  995   996     1 
  995   997     1 
  995  1001     1 
  997   998     1 
  997   999     1 
  997  1000     1 
 1001  1002     1 
 1001  1003     1 
 1003  1004     1 
 1003  1005     1 
 1005  1006     1 
 1005  1007     1 
 1005  1023     1 
 1007  1008     1 
 1007  1009     1 
 1007  1010     1 
 1010  1011     1 
 1010  1012     1 
 1010  1013     1 
 1013  1014     1 
 1013  1015     1 
 1013  1016     1 
 1016  1017     1 
 1016  1018     1 
 1016  1019     1 
 1019  1020     1 
 1019  1021     1 
 1019  1022     1 
 1023  1024     1 
 1023  1025     1 
 1025  1026     1 
 1025  1027     1 
 1027  1028     1 
 1027  1029     1 
 1027  1037     1 
 1029  1030     1 
 1029  1031     1 
 1029  1032     1 
 1032  1033     1 
 1032  1034     1 
 1034  1035     1 
 1034  1036     1 
 1037  1038     1 
 1037  1039     1 
 1039  1040     1 
 1039  1041     1 
 1041  1042     1 
 1041  1043     1 
 1041  1048     1 
 1043  1044     1 
 1043  1045     1 
 1043  1046     1 
 1046  1047     1 
 1048  1049     1 
 1048  1050     1 
 1050  1051     1 
 1050  1052     1 
 1052  1053     1 
 1052  1054     1 
 1052  1072     1 
 1054  1055     1 
 1054  1056     1 
 1054  1057     1 
 1057  1058     1 
 1057  1059     1 
 1057  1060     1 
 1060  1061     1 
 1060  1062     1 
 1060  1063     1 
 1063  1064     1 
 1063  1065     1 
 1065  1066     1 
 1065  1069     1 
 1066  1067     1 
 1066  1068     1 
 1069  1070     1 
 1069  1071     1 
 1072  1073     1 
 1072  1074     1 
 1074  1075     1 
 1074  1076     1 
 1076  1077     1 
 1076  1078     1 
 1076  1088     1 
 1078  1079     1 
 1078  1080     1 
 1078  1084     1 
 1080  1081     1 
 1080  1082     1 
 1080  1083     1 
 1084  1085     1 
 1084  1086     1 
 1084  1087     1 
 1088  1089     1 
 1088  1090     1 
 1090  1091     1 
 1090  1092     1 
 1092  1093     1 
 1092  1094     1 
 1092  1104     1 
 1094  1095     1 
 1094  1096     1 
 1094  1100     1 
 1096  1097     1 
 1096  1098     1 
 1096  1099     1 
 1100  1101     1 
 1100  1102     1 
 1100  1103     1 
 1104  1105     1 
 1104  1106     1 
 1106  1107     1 
 1106  1108     1 
 1108  1109     1 
 1108  1110     1 
 1108  1114     1 
 1110  1111     1 
 1110  1112     1 
 1110  1113     1 
 1113  2196     1 
 1114  1115     1 
 1114  1116     1 
 1116  1117     1 
 1116  1118     1 
 1118  1119     1 
 1118  1120     1 
 1118  1121     1 
 1121  1122     1 
 1121  1123     1 
 1123  1124     1 
 1123  1125     1 
 1125  1126     1 
 1125  1127     1 
 1125  1138     1 
 1127  1128     1 
 1127  1129     1 
 1127  1130     1 
 1130  1131     1 
 1130  1132     1 
 1130  1133     1 
 1133  1134     1 
 1134  1135     1 
 1134  1136     1 
 1134  1137     1 
 1138  1139     1 
 1138  1140     1 
 1140  1141     1 
 1140  1142     1 
 1142  1143     1 
 1142  1144     1 
 1142  1158     1 
 1144  1145     1 
 1144  1146     1 
 1144  1147     1 
 1147  1148     1 
 1147  1154     1 
 1148  1149     1 
 1148  1150     1 
 1150  1151     1 
 1150  1152     1 
 1152  1153     1 
 1152  1156     1 
 1154  1155     1 
 1154  1156     1 
 1156  1157     1 
 1158  1159     1 
 1158  1160     1 
 1160  1161     1 
 1160  1162     1 
 1162  1163     1 
 1162  1164     1 
 1162  1165     1 
 1165  1166     1 
 1165  1167     1 
 1167  1168     1 
 1167  1169     1 
 1169  1170     1 
 1169  1171     1 
 1169  1185     1 
 1171  1172     1 
 1171  1173     1 
 1171  1174     1 
 1174  1175     1 
 1174  1181     1 
 1175  1176     1 
 1175  1177     1 
 1177  1178     1 
 1177  1179     1 
 1179  1180     1 
 1179  1183     1 
 1181  1182     1 
 1181  1183     1 
 1183  1184     1 
 1185  1186     1 
 1185  1187     1 
 1187  1188     1 
 1187  1191     1 
 1188  1189     1 
 1188  1190     1 
 1188  1196     1 
 1191  1192     1 
 1191  1193     1 
 1191  1199     1 
 1193  1194     1 
 1193  1195     1 
 1193  1196     1 
 1196  1197     1 
 1196  1198     1 
 1199  1200     1 
 1199  1201     1 
 1201  1202     1 
 1201  1203     1 
 1203  1204     1 
 1203  1205     1 
 1203  1206     1 
 1206  1207     1 
 1206  1208     1 
 1208  1209     1 
 1208  1210     1 
 1210  1211     1 
 1210  1212     1 
 1210  1221     1 
 1212  1213     1 
 1212  1214     1 
 1212  1215     1 
 1215  1216     1 
 1215  1217     1 
 1215  1218     1 
 1218  1219     1 
 1218  1220     1 
 1221  1222     1 
 1221  1223     1 
 1223  1224     1 
 1223  1225     1 
 1225  1226     1 
 1225  1227     1 
 1225  1245     1 
 1227  1228     1 
 1227  1229     1 
 1227  1230     1 
 1230  1231     1 
 1230  1232     1 
 1230  1233     1 
 1233  1234     1 
 1233  1235     1 
 1233  1236     1 
 1236  1237     1 
 1236  1238     1 
 1238  1239     1 
 1238  1242     1 
 1239  1240     1 
 1239  1241     1 
 1242  1243     1 
 1242  1244     1 
 1245  1246     1 
 1245  1247     1 
 1247  1248     1 
 1247  1249     1 
 1249  1250     1 
 1249  1251     1 
 1249  1259     1 
 1251  1252     1 
 1251  1253     1 
 1251  1255     1 
 1253  1254     1 
 1255  1256     1 
 1255  1257     1 
 1255  1258     1 
 1259  1260     1 
 1259  1261     1 
 1261  1262     1 
 1261  1263     1 
 1263  1264     1 
 1263  1265     1 
 1263  1280     1 
 1265  1266     1 
 1265  1267     1 
 1265  1268     1 
 1268  1269     1 
 1268  1276     1 
 1269  1270     1 
 1269  1271     1 
 1271  1272     1 
 1271  1273     1 
 1273  1274     1 
 1273  1278     1 
 1274  1275     1 
 1276  1277     1 
 1276  1278     1 
 1278  1279     1 
 1280  1281     1 
 1280  1282     1 
 1282  1283     1 
 1282  1284     1 
 1284  1285     1 
 1284  1286     1 
 1284  1294     1 
 1286  1287     1 
 1286  1288     1 
 1286  1289     1 
 1289  1290     1 
 1289  1291     1 
 1291  1292     1 
 1291  1293     1 
 1294  1295     1 
 1294  1296     1 
 1296  1297     1 
 1296  1298     1 
 1298  1299     1 
 1298  1300     1 
 1298  1308     1 
 1300  1301     1 
 1300  1302     1 
 1300  1304     1 
 1302  1303     1 
 1304  1305     1 
 1304  1306     1 
 1304  1307     1 
 1308  1309     1 
 1308  1310     1 
 1310  1311     1 
 1310  1312     1 
 1312  1313     1 
 1312  1314     1 
 1312  1330     1 
 1314  1315     1 
 1314  1316     1 
 1314  1317     1 
 1317  1318     1 
 1317  1319     1 
 1317  1320     1 
 1320  1321     1 
 1320  1322     1 
 1320  1323     1 
 1323  1324     1 
 1323  1325     1 
 1323  1326     1 
 1326  1327     1 
 1326  1328     1 
 1326  1329     1 
 1330  1331     1 
 1330  1332     1 
 1332  1333     1 
 1332  1334     1 
 1334  1335     1 
 1334  1336     1 
 1334  1346     1 
 1336  1337     1 
 1336  1338     1 
 1336  1342     1 
 1338  1339     1 
 1338  1340     1 
 1338  1341     1 
 1342  1343     1 
 1342  1344     1 
 1342  1345     1 
 1346  1347     1 
 1346  1348     1 
 1348  1349     1 
 1348  1350     1 
 1350  1351     1 
 1350  1352     1 
 1350  1367     1 
 1352  1353     1 
 1352  1354     1 
 1352  1355     1 
 1355  1356     1 
 1355  1363     1 
 1356  1357     1 
 1356  1358     1 
 1358  1359     1 
 1358  1360     1 
 1360  1361     1 
 1360  1365     1 
 1361  1362     1 
 1363  1364     1 
 1363  1365     1 
 1365  1366     1 
 1367  1368     1 
 1367  1369     1 
 1369  1370     1 
 1369  1371     1 
 1371  1372     1 
 1371  1373     1 
 1371  1389     1 
 1373  1374     1 
 1373  1375     1 
 1373  1376     1 
 1376  1377     1 
 1376  1378     1 
 1376  1379     1 
 1379  1380     1 
 1379  1381     1 
 1379  1382     1 
 1382  1383     1 
 1382  1384     1 
 1382  1385     1 
 1385  1386     1 
 1385  1387     1 
 1385  1388     1 
 1389  1390     1 
 1389  1391     1 
 1391  1392     1 
 1391  1393     1 
 1393  1394     1 
 1393  1395     1 
 1393  1406     1 
 1395  1396     1 
 1395  1397     1 
 1395  1398     1 
 1398  1399     1 
 1398  1400     1 
 1398  1401     1 
 1401  1402     1 
 1402  1403     1 
 1402  1404     1 
 1402  1405     1 
 1406  1407     1 
 1406  1408     1 
 1408  1409     1 
 1408  1410     1 
 1410  1411     1 
 1410  1412     1 
 1410  1426     1 
 1412  1413     1 
 1412  1414     1 
 1412  1415     1 
 1415  1416     1 
 1415  1422     1 
 1416  1417     1 
 1416  1418     1 
 1418  1419     1 
 1418  1420     1 
 1420  1421     1 
 1420  1424     1 
 1422  1423     1 
 1422  1424     1 
 1424  1425     1 
 1426  1427     1 
 1426  1428     1 
 1428  1429     1 
 1428  1430     1 
 1430  1431     1 
 1430  1432     1 
 1430  1436     1 
 1432  1433     1 
 1432  1434     1 
 1432  1435     1 
 1436  1437     1 
 1436  1438     1 
 1438  1439     1 
 1438  1440     1 
 1440  1441     1 
 1440  1442     1 
 1440  1447     1 
 1442  1443     1 
 1442  1444     1 
 1442  1445     1 
 1445  1446     1 
 1447  1448     1 
 1447  1449     1 
 1449  1450     1 
 1449  1451     1 
 1451  1452     1 
 1451  1453     1 
 1451  1471     1 
 1453  1454     1 
 1453  1455     1 
 1453  1456     1 
 1456  1457     1 
 1456  1458     1 
 1456  1459     1 
 1459  1460     1 
 1459  1461     1 
 1459  1462     1 
 1462  1463     1 
 1462  1464     1 
 1464  1465     1 
 1464  1468     1 
 1465  1466     1 
 1465  1467     1 
 1468  1469     1 
 1468  1470     1 
 1471  1472     1 
 1471  1473     1 
 1473  1474     1 
 1473  1475     1 
 1475  1476     1 
 1475  1477     1 
 1475  1495     1 
 1477  1478     1 
 1477  1479     1 
 1477  1480     1 
 1480  1481     1 
 1480  1482     1 
 1480  1483     1 
 1483  1484     1 
 1483  1485     1 
 1483  1486     1 
 1486  1487     1 
 1486  1488     1 
 1488  1489     1 
 1488  1492     1 
 1489  1490     1 
 1489  1491     1 
 1492  1493     1 
 1492  1494     1 
 1495  1496     1 
 1495  1497     1 
 1497  1498     1 
 1497  1499     1 
 1499  1500     1 
 1499  1501     1 
 1499  1517     1 
 1501  1502     1 
 1501  1503     1 
 1501  1504     1 
 1504  1505     1 
 1504  1506     1 
 1504  1507     1 
 1507  1508     1 
 1507  1509     1 
 1507  1510     1 
 1510  1511     1 
 1510  1512     1 
 1510  1513     1 
 1513  1514     1 
 1513  1515     1 
 1513  1516     1 
 1517  1518     1 
 1517  1519     1 
 1519  1520     1 
 1519  1521     1 
 1521  1522     1 
 1521  1523     1 
 1521  1534     1 
 1523  1524     1 
 1523  1525     1 
 1523  1526     1 
 1526  1527     1 
 1526  1528     1 
 1526  1529     1 
 1529  1530     1 
 1529  1531     1 
 1531  1532     1 
 1531  1533     1 
 1534  1535     1 
 1534  1536     1 
 1536  1537     1 
 1536  1538     1 
 1538  1539     1 
 1538  1540     1 
 1538  1558     1 
 1540  1541     1 
 1540  1542     1 
 1540  1543     1 
 1543  1544     1 
 1543  1545     1 
 1543  1546     1 
 1546  1547     1 
 1546  1548     1 
 1546  1549     1 
 1549  1550     1 
 1549  1551     1 
 1551  1552     1 
 1551  1555     1 
 1552  1553     1 
 1552  1554     1 
 1555  1556     1 
 1555  1557     1 
 1558  1559     1 
 1558  1560     1 
 1560  1561     1 
 1560  1562     1 
 1562  1563     1 
 1562  1564     1 
 1562  1579     1 
 1564  1565     1 
 1564  1566     1 
 1564  1567     1 
 1567  1568     1 
 1567  1575     1 
 1568  1569     1 
 1568  1570     1 
 1570  1571     1 
 1570  1572     1 
 1572  1573     1 
 1572  1577     1 
 1573  1574     1 
 1575  1576     1 
 1575  1577     1 
 1577  1578     1 
 1579  1580     1 
 1579  1581     1 
 1581  1582     1 
 1581  1583     1 
 1583  1584     1 
 1583  1585     1 
 1583  1603     1 
 1585  1586     1 
 1585  1587     1 
 1585  1588     1 
 1588  1589     1 
 1588  1594     1 
 1589  1590     1 
 1589  1591     1 
 1591  1592     1 
 1591  1593     1 
 1593  1594     1 
 1593  1599     1 
 1594  1595     1 
 1595  1596     1 
 1595  1597     1 
 1597  1598     1 
 1597  1601     1 
 1599  1600     1 
 1599  1601     1 
 1601  1602     1 
 1603  1604     1 
 1603  1605     1 
 1605  1606     1 
 1605  1609     1 
 1606  1607     1 
 1606  1608     1 
 1606  1614     1 
 1609  1610     1 
 1609  1611     1 
 1609  1617     1 
 1611  1612     1 
 1611  1613     1 
 1611  1614     1 
 1614  1615     1 
 1614  1616     1 
 1617  1618     1 
 1617  1619     1 
 1619  1620     1 
 1619  1621     1 
 1621  1622     1 
 1621  1623     1 
 1621  1637     1 
 1623  1624     1 
 1623  1625     1 
 1623  1626     1 
 1626  1627     1 
 1626  1633     1 
 1627  1628     1 
 1627  1629     1 
 1629  1630     1 
 1629  1631     1 
 1631  1632     1 
 1631  1635     1 
 1633  1634     1 
 1633  1635     1 
 1635  1636     1 
 1637  1638     1 
 1637  1639     1 
 1639  1640     1 
 1639  1641     1 
 1641  1642     1 
 1641  1643     1 
 1641  1648     1 
 1643  1644     1 
 1643  1645     1 
 1643  1646     1 
 1646  1647     1 
 1648  1649     1 
 1648  1650     1 
 1650  1651     1 
 1650  1652     1 
 1652  1653     1 
 1652  1654     1 
 1652  1665     1 
 1654  1655     1 
 1654  1656     1 
 1654  1657     1 
 1657  1658     1 
 1657  1659     1 
 1657  1660     1 
 1660  1661     1 
 1661  1662     1 
 1661  1663     1 
 1661  1664     1 
 1665  1666     1 
 1665  1667     1 
 1667  1668     1 
 1667  1669     1 
 1669  1670     1 
 1669  1671     1 
 1669  1677     1 
 1671  1672     1 
 1671  1673     1 
 1671  1674     1 
 1674  1675     1 
 1674  1676     1 
 1677  1678     1 
 1677  1679     1 
 1679  1680     1 
 1679  1681     1 
 1681  1682     1 
 1681  1683     1 
 1681  1690     1 
 1683  1685     1 
 1683  1686     1 
 1683  1687     1 
 1687  1689     1 
 1690  1691     1 
 1690  1692     1 
 1692  1693     1 
 1692  1694     1 
 1694  1695     1 
 1694  1696     1 
 1694  1704     1 
 1696  1697     1 
 1696  1698     1 
 1696  1700     1 
 1698  1699     1 
 1700  1701     1 
 1700  1702     1 
 1700  1703     1 
 1704  1705     1 
 1704  1706     1 
 1706  1707     1 
 1706  1708     1 
 1708  1709     1 
 1708  1710     1 
 1708  1711     1 
 1711  1712     1 
 1711  1713     1 
 1713  1714     1 
 1713  1715     1 
 1715  1716     1 
 1715  1717     1 
 1715  1725     1 
 1717  1718     1 
 1717  1719     1 
 1717  1721     1 
 1719  1720     1 
 1721  1722     1 
 1721  1723     1 
 1721  1724     1 
 1725  1726     1 
 1725  1727     1 
 1727  1728     1 
 1727  1729     1 
 1729  1730     1 
 1729  1731     1 
 1729  1740     1 
 1731  1732     1 
 1731  1733     1 
 1731  1734     1 
 1734  1735     1 
 1734  1736     1 
 1734  1737     1 
 1737  1738     1 
 1737  1739     1 
 1740  1741     1 
 1740  1742     1 
 1742  1743     1 
 1742  1744     1 
 1744  1745     1 
 1744  1746     1 
 1744  1750     1 
 1746  1747     1 
 1746  1748     1 
 1746  1749     1 
 1750  1751     1 
 1750  1752     1 
 1752  1753     1 
 1752  1754     1 
 1754  1755     1 
 1754  1756     1 
 1754  1767     1 
 1756  1757     1 
 1756  1758     1 
 1756  1760     1 
 1759  1760     1 
 1759  1761     1 
 1760  1765     1 
 1761  1762     1 
 1761  1763     1 
 1763  1764     1 
 1763  1765     1 
 1765  1766     1 
 1767  1768     1 
 1767  1769     1 
 1769  1770     1 
 1769  1771     1 
 1771  1772     1 
 1771  1773     1 
 1771  1786     1 
 1773  1774     1 
 1773  1775     1 
 1773  1779     1 
 1775  1776     1 
 1775  1777     1 
 1775  1778     1 
 1779  1780     1 
 1779  1781     1 
 1779  1782     1 
 1782  1783     1 
 1782  1784     1 
 1782  1785     1 
 1786  1787     1 
 1786  1788     1 
 1788  1789     1 
 1788  1790     1 
 1790  1791     1 
 1790  1792     1 
 1790  1797     1 
 1792  1793     1 
 1792  1794     1 
 1792  1795     1 
 1795  1796     1 
 1797  1798     1 
 1797  1799     1 
 1799  1800     1 
 1799  1801     1 
 1801  1802     1 
 1801  1803     1 
 1801  1808     1 
 1803  1804     1 
 1803  1805     1 
 1803  1806     1 
 1806  1807     1 
 1808  1809     1 
 1808  1810     1 
 1810  1811     1 
 1810  1812     1 
 1812  1813     1 
 1812  1814     1 
 1812  1821     1 
 1814  1816     1 
 1814  1817     1 
 1814  1818     1 
 1818  1820     1 
 1821  1822     1 
 1821  1823     1 
 1823  1824     1 
 1823  1825     1 
 1825  1826     1 
 1825  1827     1 
 1825  1843     1 
 1827  1828     1 
 1827  1829     1 
 1827  1830     1 
 1830  1831     1 
 1830  1832     1 
 1830  1833     1 
 1833  1834     1 
 1833  1835     1 
 1833  1836     1 
 1836  1837     1 
 1836  1838     1 
 1836  1839     1 
 1839  1840     1 
 1839  1841     1 
 1839  1842     1 
 1843  1844     1 
 1843  1845     1 
 1845  1846     1 
 1845  1847     1 
 1847  1848     1 
 1847  1849     1 
 1847  1862     1 
 1849  1850     1 
 1849  1851     1 
 1849  1852     1 
 1852  1853     1 
 1852  1854     1 
 1852  1858     1 
 1854  1855     1 
 1854  1856     1 
 1854  1857     1 
 1858  1859     1 
 1858  1860     1 
 1858  1861     1 
 1862  1863     1 
 1862  1864     1 
 1864  1865     1 
 1864  1866     1 
 1866  1867     1 
 1866  1868     1 
 1866  1869     1 
 1869  1870     1 
 1869  1871     1 
 1871  1872     1 
 1871  1875     1 
 1872  1873     1 
 1872  1874     1 
 1872  1880     1 
 1875  1876     1 
 1875  1877     1 
 1875  1883     1 
 1877  1878     1 
 1877  1879     1 
 1877  1880     1 
 1880  1881     1 
 1880  1882     1 
 1883  1884     1 
 1883  1885     1 
 1885  1886     1 
 1885  1887     1 
 1887  1888     1 
 1887  1889     1 
 1887  1900     1 
 1889  1890     1 
 1889  1891     1 
 1889  1892     1 
 1892  1893     1 
 1892  1894     1 
 1892  1895     1 
 1895  1896     1 
 1895  1897     1 
 1897  1898     1 
 1897  1899     1 
 1900  1901     1 
 1900  1902     1 
 1902  1903     1 
 1902  1904     1 
 1904  1905     1 
 1904  1906     1 
 1904  1916     1 
 1906  1907     1 
 1906  1908     1 
 1906  1912     1 
 1908  1909     1 
 1908  1910     1 
 1908  1911     1 
 1912  1913     1 
 1912  1914     1 
 1912  1915     1 
 1916  1917     1 
 1916  1918     1 
 1918  1919     1 
 1918  1920     1 
 1920  1921     1 
 1920  1922     1 
 1920  1927     1 
 1922  1923     1 
 1922  1924     1 
 1922  1925     1 
 1925  1926     1 
 1927  1928     1 
 1927  1929     1 
 1929  1930     1 
 1929  1931     1 
 1931  1932     1 
 1931  1933     1 
 1931  1946     1 
 1933  1934     1 
 1933  1935     1 
 1933  1936     1 
 1936  1937     1 
 1936  1938     1 
 1936  1942     1 
 1938  1939     1 
 1938  1940     1 
 1938  1941     1 
 1942  1943     1 
 1942  1944     1 
 1942  1945     1 
 1946  1947     1 
 1946  1948     1 
 1948  1949     1 
 1948  1950     1 
 1950  1951     1 
 1950  1952     1 
 1950  1958     1 
 1952  1953     1 
 1952  1954     1 
 1952  1955     1 
 1955  1956     1 
 1955  1957     1 
 1958  1959     1 
 1958  1960     1 
 1960  1961     1 
 1960  1964     1 
 1961  1962     1 
 1961  1963     1 
 1961  1969     1 
 1964  1965     1 
 1964  1966     1 
 1964  1972     1 
 1966  1967     1 
 1966  1968     1 
 1966  1969     1 
 1969  1970     1 
 1969  1971     1 
 1972  1973     1 
 1972  1974     1 
 1974  1975     1 
 1974  1976     1 
 1976  1977     1 
 1976  1978     1 
 1976  1989     1 
 1978  1979     1 
 1978  1980     1 
 1978  1981     1 
 1981  1982     1 
 1981  1983     1 
 1981  1984     1 
 1984  1985     1 
 1985  1986     1 
 1985  1987     1 
 1985  1988     1 
 1989  1990     1 
 1989  1991     1 
 1991  1992     1 
 1991  1993     1 
 1993  1994     1 
 1993  1995     1 
 1993  2011     1 
 1995  1996     1 
 1995  1997     1 
 1995  1998     1 
 1998  1999     1 
 1998  2000     1 
 1998  2001     1 
 2001  2002     1 
 2001  2003     1 
 2001  2004     1 
 2004  2005     1 
 2004  2006     1 
 2004  2007     1 
 2007  2008     1 
 2007  2009     1 
 2007  2010     1 
 2011  2012     1 
 2011  2013     1 
 2013  2014     1 
 2013  2015     1 
 2015  2016     1 
 2015  2017     1 
 2015  2025     1 
 2017  2018     1 
 2017  2019     1 
 2017  2020     1 
 2020  2021     1 
 2020  2022     1 
 2022  2023     1 
 2022  2024     1 
 2025  2026     1 
 2025  2027     1 
 2027  2028     1 
 2027  2029     1 
 2029  2030     1 
 2029  2031     1 
 2029  2041     1 
 2031  2032     1 
 2031  2033     1 
 2031  2037     1 
 2033  2034     1 
 2033  2035     1 
 2033  2036     1 
 2037  2038     1 
 2037  2039     1 
 2037  2040     1 
 2041  2042     1 
 2041  2043     1 
 2043  2044     1 
 2043  2045     1 
 2045  2046     1 
 2045  2047     1 
 2045  2055     1 
 2047  2048     1 
 2047  2049     1 
 2047  2051     1 
 2049  2050     1 
 2051  2052     1 
 2051  2053     1 
 2051  2054     1 
 2055  2056     1 
 2055  2057     1 
 2057  2058     1 
 2057  2059     1 
 2059  2060     1 
 2059  2061     1 
 2059  2065     1 
 2061  2062     1 
 2061  2063     1 
 2061  2064     1 
 2065  2066     1 
 2065  2067     1 
 2067  2068     1 
 2067  2069     1 
 2069  2070     1 
 2069  2071     1 
 2069  2080     1 
 2071  2072     1 
 2071  2073     1 
 2071  2074     1 
 2074  2075     1 
 2074  2076     1 
 2074  2077     1 
 2077  2078     1 
 2077  2079     1 
 2080  2081     1 
 2080  2082     1 
 2082  2083     1 
 2082  2084     1 
 2084  2085     1 
 2084  2086     1 
 2084  2094     1 
 2086  2087     1 
 2086  2088     1 
 2086  2089     1 
 2089  2090     1 
 2089  2091     1 
 2091  2092     1 
 2091  2093     1 
 2094  2095     1 
 2094  2096     1 
 2096  2097     1 
 2096  2098     1 
 2098  2099     1 
 2098  2100     1 
 2098  2101     1 
 2101  2102     1 
 2101  2103     1 
 2103  2104     1 
 2103  2105     1 
 2105  2106     1 
 2105  2107     1 
 2105  2120     1 
 2107  2108     1 
 2107  2109     1 
 2107  2110     1 
 2110  2111     1 
 2110  2112     1 
 2110  2116     1 
 2112  2113     1 
 2112  2114     1 
 2112  2115     1 
 2116  2117     1 
 2116  2118     1 
 2116  2119     1 
 2120  2121     1 
 2120  2122     1 
 2122  2123     1 
 2122  2126     1 
 2123  2124     1 
 2123  2125     1 
 2123  2131     1 
 2126  2127     1 
 2126  2128     1 
 2126  2134     1 
 2128  2129     1 
 2128  2130     1 
 2128  2131     1 
 2131  2132     1 
 2131  2133     1 
 2134  2135     1 
 2134  2136     1 
 2136  2137     1 
 2136  2138     1 
 2138  2139     1 
 2138  2140     1 
 2138  2144     1 
 2140  2141     1 
 2140  2142     1 
 2140  2143     1 
 2144  2145     1 
 2144  2146     1 
 2146  2147     1 
 2146  2148     1 
 2148  2149     1 
 2148  2150     1 
 2148  2160     1 
 2150  2151     1 
 2150  2152     1 
 2150  2156     1 
 2152  2153     1 
 2152  2154     1 
 2152  2155     1 
 2156  2157     1 
 2156  2158     1 
 2156  2159     1 
 2160  2161     1 
 2160  2162     1 
 2162  2163     1 
 2162  2164     1 
 2164  2165     1 
 2164  2166     1 
 2164  2176     1 
 2166  2167     1 
 2166  2168     1 
 2166  2172     1 
 2168  2169     1 
 2168  2170     1 
 2168  2171     1 
 2172  2173     1 
 2172  2174     1 
 2172  2175     1 
 2176  2177     1 
 2176  2178     1 
 2178  2179     1 
 2178  2180     1 
 2180  2181     1 
 2180  2182     1 
 2180  2187     1 
 2182  2183     1 
 2182  2184     1 
 2182  2185     1 
 2185  2186     1 
 2187  2188     1 
 2187  2189     1 
 2189  2190     1 
 2189  2191     1 
 2191  2192     1 
 2191  2193     1 
 2191  2197     1 
 2193  2194     1 
 2193  2195     1 
 2193  2196     1 
 2197  2198     1 
 2197  2199     1 
 2199  2200     1 
 2199  2201     1 
 2201  2202     1 
 2201  2203     1 
 2201  2213     1 
 2203  2204     1 
 2203  2205     1 
 2203  2209     1 
 2205  2206     1 
 2205  2207     1 
 2205  2208     1 
 2209  2210     1 
 2209  2211     1 
 2209  2212     1 
 2213  2214     1 
 2213  2215     1 
 2215  2216     1 
 2215  2219     1 
 2216  2217     1 
 2216  2218     1 
 2216  2224     1 
 2219  2220     1 
 2219  2221     1 
 2219  2227     1 
 2221  2222     1 
 2221  2223     1 
 2221  2224     1 
 2224  2225     1 
 2224  2226     1 
 2227  2228     1 
 2227  2229     1 
 2229  2230     1 
 2229  2231     1 
 2231  2232     1 
 2231  2233     1 
 2231  2234     1 
 2234  2235     1 
 2234  2236     1 
 2236  2237     1 
 2236  2238     1 
 2238  2239     1 
 2238  2240     1 
 2238  2251     1 
 2240  2241     1 
 2240  2242     1 
 2240  2243     1 
 2243  2244     1 
 2243  2245     1 
 2243  2246     1 
 2246  2247     1 
 2246  2248     1 
 2248  2249     1 
 2248  2250     1 
 2251  2252     1 
 2251  2253     1 
 2253  2254     1 
 2253  2255     1 
 2255  2256     1 
 2255  2257     1 
 2255  2267     1 
 2257  2258     1 
 2257  2259     1 
 2257  2263     1 
 2259  2260     1 
 2259  2261     1 
 2259  2262     1 
 2263  2264     1 
 2263  2265     1 
 2263  2266     1 
 2267  2268     1 
 2267  2269     1 
 2269  2270     1 
 2269  2271     1 
 2271  2272     1 
 2271  2273     1 
 2271  2287     1 
 2273  2274     1 
 2273  2275     1 
 2273  2276     1 
 2276  2277     1 
 2276  2283     1 
 2277  2278     1 
 2277  2279     1 
 2279  2280     1 
 2279  2281     1 
 2281  2282     1 
 2281  2285     1 
 2283  2284     1 
 2283  2285     1 
 2285  2286     1 
 2287  2288     1 
 2287  2289     1 
 2289  2290     1 
 2289  2291     1 
 2291  2292     1 
 2291  2293     1 
 2291  2298     1 
 2293  2294     1 
 2293  2295     1 
 2293  2296     1 
 2296  2297     1 
 2298  2299     1 
 2298  2300     1 
 2300  2301     1 
 2300  2304     1 
 2301  2302     1 
 2301  2303     1 
 2301  2309     1 
 2304  2305     1 
 2304  2306     1 
 2304  2312     1 
 2306  2307     1 
 2306  2308     1 
 2306  2309     1 
 2309  2310     1 
 2309  2311     1 
 2312  2313     1 
 2312  2314     1 
 2314  2315     1 
 2314  2316     1 
 2316  2317     1 
 2316  2318     1 
 2316  2324     1 
 2318  2319     1 
 2318  2320     1 
 2318  2321     1 
 2321  2322     1 
 2321  2323     1 
 2324  2325     1 
 2324  2326     1 
 2326  2327     1 
 2326  2328     1 
 2328  2329     1 
 2328  2330     1 
 2328  2331     1 
 2331  2332     1 
 2331  2333     1 
 2333  2334     1 
 2333  2337     1 
 2334  2335     1 
 2334  2336     1 
 2334  2342     1 
 2337  2338     1 
 2337  2339     1 
 2337  2345     1 
 2339  2340     1 
 2339  2341     1 
 2339  2342     1 
 2342  2343     1 
 2342  2344     1 
 2345  2346     1 
 2345  2347     1 
 2347  2348     1 
 2347  2349     1 
 2349  2350     1 
 2349  2351     1 
 2349  2356     1 
 2351  2352     1 
 2351  2353     1 
 2351  2354     1 
 2354  2355     1 
 2356  2357     1 
 2356  2358     1 
 2358  2359     1 
 2358  2360     1 
 2360  2361     1 
 2360  2362     1 
 2360  2380     1 
 2362  2363     1 
 2362  2364     1 
 2362  2365     1 
 2365  2366     1 
 2365  2367     1 
 2365  2368     1 
 2368  2369     1 
 2368  2370     1 
 2368  2371     1 
 2371  2372     1 
 2371  2373     1 
 2373  2374     1 
 2373  2377     1 
 2374  2375     1 
 2374  2376     1 
 2377  2378     1 
 2377  2379     1 
 2380  2381     1 
 2380  2382     1 
 2382  2383     1 
 2382  2384     1 
 2384  2385     1 
 2384  2386     1 
 2384  2400     1 
 2386  2387     1 
 2386  2388     1 
 2386  2389     1 
 2389  2390     1 
 2389  2396     1 
 2390  2391     1 
 2390  2392     1 
 2392  2393     1 
 2392  2394     1 
 2394  2395     1 
 2394  2398     1 
 2396  2397     1 
 2396  2398     1 
 2398  2399     1 
 2400  2401     1 
 2400  2402     1 
 2402  2403     1 
 2402  2404     1 
 2404  2405     1 
 2404  2406     1 
 2404  2424     1 
 2406  2407     1 
 2406  2408     1 
 2406  2409     1 
 2409  2410     1 
 2409  2411     1 
 2409  2412     1 
 2412  2413     1 
 2412  2414     1 
 2412  2415     1 
 2415  2416     1 
 2415  2417     1 
 2417  2418     1 
 2417  2421     1 
 2418  2419     1 
 2418  2420     1 
 2421  2422     1 
 2421  2423     1 
 2424  2425     1 
 2424  2426     1 
 2426  2427     1 
 2426  2428     1 
 2428  2429     1 
 2428  2430     1 
 2428  2446     1 
 2430  2431     1 
 2430  2432     1 
 2430  2433     1 
 2433  2434     1 
 2433  2435     1 
 2433  2436     1 
 2436  2437     1 
 2436  2438     1 
 2436  2439     1 
 2439  2440     1 
 2439  2441     1 
 2439  2442     1 
 2442  2443     1 
 2442  2444     1 
 2442  2445     1 
 2446  2447     1 
 2446  2448     1 
 2448  2449     1 
 2448  2450     1 
 2450  2451     1 
 2450  2452     1 
 2450  2456     1 
 2452  2453     1 
 2452  2454     1 
 2452  2455     1 
 2456  2457     1 
 2456  2458     1 
 2458  2459     1 
 2458  2460     1 
 2460  2461     1 
 2460  2462     1 
 2460  2477     1 
 2462  2463     1 
 2462  2464     1 
 2462  2465     1 
 2465  2466     1 
 2465  2473     1 
 2466  2467     1 
 2466  2468     1 
 2468  2469     1 
 2468  2470     1 
 2470  2471     1 
 2470  2475     1 
 2471  2472     1 
 2473  2474     1 
 2473  2475     1 
 2475  2476     1 
 2477  2478     1 
 2477  2479     1 
 2479  2480     1 
 2479  2481     1 
 2481  2482     1 
 2481  2483     1 
 2481  2499     1 
 2483  2484     1 
 2483  2485     1 
 2483  2486     1 
 2486  2487     1 
 2486  2488     1 
 2486  2489     1 
 2489  2490     1 
 2489  2491     1 
 2489  2492     1 
 2492  2493     1 
 2492  2494     1 
 2492  2495     1 
 2495  2496     1 
 2495  2497     1 
 2495  2498     1 
 2499  2500     1 
 2499  2501     1 
 2501  2502     1 
 2501  2505     1 
 2502  2503     1 
 2502  2504     1 
 2502  2510     1 
 2505  2506     1 
 2505  2507     1 
 2505  2513     1 
 2507  2508     1 
 2507  2509     1 
 2507  2510     1 
 2510  2511     1 
 2510  2512     1 
 2513  2514     1 
 2513  2515     1 
  1687   1818     1         0.2029  144766.4        0.2029  0.00 ; the disulfide bond 

[ pairs ]
;  ai    aj funct            c0            c1            c2            c3
    1     8     1 
    1     9     1 
    1    10     1 
    1    22     1 
    1    23     1 
    2     6     1 
    2     7     1 
    2    21     1 
    3     6     1 
    3     7     1 
    3    21     1 
    4     6     1 
    4     7     1 
    4    21     1 
    5    11     1 
    5    17     1 
    5    24     1 
    5    25     1 
    6     8     1 
    6     9     1 
    6    10     1 
    6    22     1 
    6    23     1 
    7    12     1 
    7    13     1 
    7    18     1 
    7    19     1 
    7    22     1 
    7    23     1 
    8    11     1 
    8    17     1 
    8    21     1 
    9    11     1 
    9    17     1 
    9    21     1 
   10    14     1 
   10    15     1 
   10    20     1 
   10    21     1 
   11    16     1 
   11    18     1 
   11    19     1 
   12    14     1 
   12    15     1 
   12    17     1 
   13    17     1 
   13    20     1 
   14    16     1 
   14    19     1 
   15    18     1 
   16    17     1 
   16    20     1 
   18    20     1 
   21    26     1 
   21    27     1 
   21    43     1 
   22    24     1 
   22    25     1 
   23    28     1 
   23    29     1 
   23    30     1 
   23    44     1 
   23    45     1 
   24    26     1 
   24    27     1 
   24    43     1 
   25    31     1 
   25    32     1 
   25    33     1 
   25    46     1 
   25    47     1 
   26    28     1 
   26    29     1 
   26    30     1 
   26    44     1 
   26    45     1 
   27    34     1 
   27    35     1 
   27    36     1 
   27    44     1 
   27    45     1 
   28    31     1 
   28    32     1 
   28    33     1 
   28    43     1 
   29    31     1 
   29    32     1 
   29    33     1 
   29    43     1 
   30    37     1 
   30    38     1 
   30    39     1 
   30    43     1 
   31    34     1 
   31    35     1 
   31    36     1 
   32    34     1 
   32    35     1 
   32    36     1 
   33    40     1 
   33    41     1 
   33    42     1 
   34    37     1 
   34    38     1 
   34    39     1 
   35    37     1 
   35    38     1 
   35    39     1 
   37    40     1 
   37    41     1 
   37    42     1 
   38    40     1 
   38    41     1 
   38    42     1 
   43    48     1 
   43    49     1 
   43    63     1 
   44    46     1 
   44    47     1 
   45    50     1 
   45    51     1 
   45    52     1 
   45    64     1 
   45    65     1 
   46    48     1 
   46    49     1 
   46    63     1 
   47    53     1 
   47    59     1 
   47    66     1 
   47    67     1 
   48    50     1 
   48    51     1 
   48    52     1 
   48    64     1 
   48    65     1 
   49    54     1 
   49    55     1 
   49    60     1 
   49    61     1 
   49    64     1 
   49    65     1 
   50    53     1 
   50    59     1 
   50    63     1 
   51    53     1 
   51    59     1 
   51    63     1 
   52    56     1 
   52    57     1 
   52    62     1 
   52    63     1 
   53    58     1 
   53    60     1 
   53    61     1 
   54    56     1 
   54    57     1 
   54    59     1 
   55    59     1 
   55    62     1 
   56    58     1 
   56    61     1 
   57    60     1 
   58    59     1 
   58    62     1 
   60    62     1 
   63    68     1 
   63    69     1 
   63    75     1 
   64    66     1 
   64    67     1 
   65    70     1 
   65    71     1 
   65    72     1 
   65    76     1 
   65    77     1 
   66    68     1 
   66    69     1 
   66    75     1 
   67    73     1 
   67    74     1 
   67    78     1 
   67    79     1 
   68    70     1 
   68    71     1 
   68    72     1 
   68    76     1 
   68    77     1 
   69    76     1 
   69    77     1 
   70    73     1 
   70    74     1 
   70    75     1 
   71    73     1 
   71    74     1 
   71    75     1 
   72    75     1 
   75    80     1 
   75    81     1 
   75    89     1 
   76    78     1 
   76    79     1 
   77    82     1 
   77    83     1 
   77    84     1 
   77    90     1 
   77    91     1 
   78    80     1 
   78    81     1 
   78    89     1 
   79    85     1 
   79    86     1 
   79    92     1 
   79    93     1 
   80    82     1 
   80    83     1 
   80    84     1 
   80    90     1 
   80    91     1 
   81    87     1 
   81    88     1 
   81    90     1 
   81    91     1 
   82    85     1 
   82    86     1 
   82    89     1 
   83    85     1 
   83    86     1 
   83    89     1 
   84    89     1 
   85    87     1 
   85    88     1 
   89    94     1 
   89    95     1 
   89   100     1 
   90    92     1 
   90    93     1 
   91    96     1 
   91    97     1 
   91    98     1 
   91   101     1 
   91   102     1 
   92    94     1 
   92    95     1 
   92   100     1 
   93    99     1 
   93   103     1 
   93   104     1 
   94    96     1 
   94    97     1 
   94    98     1 
   94   101     1 
   94   102     1 
   95   101     1 
   95   102     1 
   96    99     1 
   96   100     1 
   97    99     1 
   97   100     1 
   98   100     1 
  100   105     1 
  100   106     1 
  100   119     1 
  101   103     1 
  101   104     1 
  102   107     1 
  102   108     1 
  102   109     1 
  102   120     1 
  102   121     1 
  103   105     1 
  103   106     1 
  103   119     1 
  104   110     1 
  104   111     1 
  104   115     1 
  104   122     1 
  104   123     1 
  105   107     1 
  105   108     1 
  105   109     1 
  105   120     1 
  105   121     1 
  106   112     1 
  106   113     1 
  106   114     1 
  106   116     1 
  106   117     1 
  106   118     1 
  106   120     1 
  106   121     1 
  107   110     1 
  107   111     1 
  107   115     1 
  107   119     1 
  108   110     1 
  108   111     1 
  108   115     1 
  108   119     1 
  109   119     1 
  110   112     1 
  110   113     1 
  110   114     1 
  110   116     1 
  110   117     1 
  110   118     1 
  111   116     1 
  111   117     1 
  111   118     1 
  112   115     1 
  113   115     1 
  114   115     1 
  119   124     1 
  119   125     1 
  119   138     1 
  120   122     1 
  120   123     1 
  121   126     1 
  121   127     1 
  121   131     1 
  121   139     1 
  121   140     1 
  122   124     1 
  122   125     1 
  122   138     1 
  123   128     1 
  123   129     1 
  123   130     1 
  123   132     1 
  123   133     1 
  123   134     1 
  123   141     1 
  123   142     1 
  124   126     1 
  124   127     1 
  124   131     1 
  124   139     1 
  124   140     1 
  125   135     1 
  125   136     1 
  125   137     1 
  125   139     1 
  125   140     1 
  126   128     1 
  126   129     1 
  126   130     1 
  126   132     1 
  126   133     1 
  126   134     1 
  126   138     1 
  127   132     1 
  127   133     1 
  127   134     1 
  127   138     1 
  128   131     1 
  129   131     1 
  130   131     1 
  131   138     1 
  132   135     1 
  132   136     1 
  132   137     1 
  133   135     1 
  133   136     1 
  133   137     1 
  138   143     1 
  138   144     1 
  138   152     1 
  139   141     1 
  139   142     1 
  140   145     1 
  140   146     1 
  140   147     1 
  140   153     1 
  140   154     1 
  141   143     1 
  141   144     1 
  141   152     1 
  142   148     1 
  142   149     1 
  142   155     1 
  142   156     1 
  143   145     1 
  143   146     1 
  143   147     1 
  143   153     1 
  143   154     1 
  144   150     1 
  144   151     1 
  144   153     1 
  144   154     1 
  145   148     1 
  145   149     1 
  145   152     1 
  146   148     1 
  146   149     1 
  146   152     1 
  147   152     1 
  148   150     1 
  148   151     1 
  152   157     1 
  152   158     1 
  152   169     1 
  153   155     1 
  153   156     1 
  154   159     1 
  154   160     1 
  154   161     1 
  154   170     1 
  154   171     1 
  155   157     1 
  155   158     1 
  155   169     1 
  156   162     1 
  156   163     1 
  156   164     1 
  156   172     1 
  156   173     1 
  157   159     1 
  157   160     1 
  157   161     1 
  157   170     1 
  157   171     1 
  158   165     1 
  158   166     1 
  158   170     1 
  158   171     1 
  159   162     1 
  159   163     1 
  159   164     1 
  159   169     1 
  160   162     1 
  160   163     1 
  160   164     1 
  160   169     1 
  161   167     1 
  161   168     1 
  161   169     1 
  162   165     1 
  162   166     1 
  163   165     1 
  163   166     1 
  165   167     1 
  165   168     1 
  169   174     1 
  169   175     1 
  169   188     1 
  170   172     1 
  170   173     1 
  171   176     1 
  171   177     1 
  171   181     1 
  171   189     1 
  171   190     1 
  172   174     1 
  172   175     1 
  172   188     1 
  173   178     1 
  173   179     1 
  173   180     1 
  173   182     1 
  173   183     1 
  173   184     1 
  173   191     1 
  173   192     1 
  174   176     1 
  174   177     1 
  174   181     1 
  174   189     1 
  174   190     1 
  175   185     1 
  175   186     1 
  175   187     1 
  175   189     1 
  175   190     1 
  176   178     1 
  176   179     1 
  176   180     1 
  176   182     1 
  176   183     1 
  176   184     1 
  176   188     1 
  177   182     1 
  177   183     1 
  177   184     1 
  177   188     1 
  178   181     1 
  179   181     1 
  180   181     1 
  181   188     1 
  182   185     1 
  182   186     1 
  182   187     1 
  183   185     1 
  183   186     1 
  183   187     1 
  188   193     1 
  188   194     1 
  188   203     1 
  189   191     1 
  189   192     1 
  190   195     1 
  190   196     1 
  190   197     1 
  190   204     1 
  190   205     1 
  191   193     1 
  191   194     1 
  191   203     1 
  192   198     1 
  192   199     1 
  192   200     1 
  192   206     1 
  192   207     1 
  193   195     1 
  193   196     1 
  193   197     1 
  193   204     1 
  193   205     1 
  194   201     1 
  194   202     1 
  194   204     1 
  194   205     1 
  195   198     1 
  195   199     1 
  195   200     1 
  195   203     1 
  196   198     1 
  196   199     1 
  196   200     1 
  196   203     1 
  197   203     1 
  198   201     1 
  198   202     1 
  199   201     1 
  199   202     1 
  203   208     1 
  203   209     1 
  203   217     1 
  204   206     1 
  204   207     1 
  205   210     1 
  205   211     1 
  205   212     1 
  205   218     1 
  205   219     1 
  206   208     1 
  206   209     1 
  206   217     1 
  207   213     1 
  207   214     1 
  207   220     1 
  207   221     1 
  208   210     1 
  208   211     1 
  208   212     1 
  208   218     1 
  208   219     1 
  209   215     1 
  209   216     1 
  209   218     1 
  209   219     1 
  210   213     1 
  210   214     1 
  210   217     1 
  211   213     1 
  211   214     1 
  211   217     1 
  212   217     1 
  213   215     1 
  213   216     1 
  217   222     1 
  217   223     1 
  217   236     1 
  218   220     1 
  218   221     1 
  219   224     1 
  219   225     1 
  219   226     1 
  219   237     1 
  219   238     1 
  220   222     1 
  220   223     1 
  220   236     1 
  221   227     1 
  221   228     1 
  221   232     1 
  221   239     1 
  221   240     1 
  222   224     1 
  222   225     1 
  222   226     1 
  222   237     1 
  222   238     1 
  223   229     1 
  223   230     1 
  223   231     1 
  223   233     1 
  223   234     1 
  223   235     1 
  223   237     1 
  223   238     1 
  224   227     1 
  224   228     1 
  224   232     1 
  224   236     1 
  225   227     1 
  225   228     1 
  225   232     1 
  225   236     1 
  226   236     1 
  227   229     1 
  227   230     1 
  227   231     1 
  227   233     1 
  227   234     1 
  227   235     1 
  228   233     1 
  228   234     1 
  228   235     1 
  229   232     1 
  230   232     1 
  231   232     1 
  236   241     1 
  236   242     1 
  236   250     1 
  237   239     1 
  237   240     1 
  238   243     1 
  238   244     1 
  238   245     1 
  238   251     1 
  238   252     1 
  239   241     1 
  239   242     1 
  239   250     1 
  240   246     1 
  240   247     1 
  240   253     1 
  240   254     1 
  241   243     1 
  241   244     1 
  241   245     1 
  241   251     1 
  241   252     1 
  242   248     1 
  242   249     1 
  242   251     1 
  242   252     1 
  243   246     1 
  243   247     1 
  243   250     1 
  244   246     1 
  244   247     1 
  244   250     1 
  245   250     1 
  246   248     1 
  246   249     1 
  250   255     1 
  250   256     1 
  250   269     1 
  251   253     1 
  251   254     1 
  252   257     1 
  252   258     1 
  252   262     1 
  252   270     1 
  252   271     1 
  253   255     1 
  253   256     1 
  253   269     1 
  254   259     1 
  254   260     1 
  254   261     1 
  254   263     1 
  254   264     1 
  254   265     1 
  254   272     1 
  254   273     1 
  255   257     1 
  255   258     1 
  255   262     1 
  255   270     1 
  255   271     1 
  256   266     1 
  256   267     1 
  256   268     1 
  256   270     1 
  256   271     1 
  257   259     1 
  257   260     1 
  257   261     1 
  257   263     1 
  257   264     1 
  257   265     1 
  257   269     1 
  258   263     1 
  258   264     1 
  258   265     1 
  258   269     1 
  259   262     1 
  260   262     1 
  261   262     1 
  262   269     1 
  263   266     1 
  263   267     1 
  263   268     1 
  264   266     1 
  264   267     1 
  264   268     1 
  269   274     1 
  269   275     1 
  269   286     1 
  270   272     1 
  270   273     1 
  271   276     1 
  271   277     1 
  271   278     1 
  271   287     1 
  271   288     1 
  272   274     1 
  272   275     1 
  272   286     1 
  273   279     1 
  273   280     1 
  273   281     1 
  273   289     1 
  273   290     1 
  274   276     1 
  274   277     1 
  274   278     1 
  274   287     1 
  274   288     1 
  275   282     1 
  275   283     1 
  275   287     1 
  275   288     1 
  276   279     1 
  276   280     1 
  276   281     1 
  276   286     1 
  277   279     1 
  277   280     1 
  277   281     1 
  277   286     1 
  278   284     1 
  278   285     1 
  278   286     1 
  279   282     1 
  279   283     1 
  280   282     1 
  280   283     1 
  282   284     1 
  282   285     1 
  286   291     1 
  286   292     1 
  286   302     1 
  287   289     1 
  287   290     1 
  288   293     1 
  288   294     1 
  288   298     1 
  288   303     1 
  288   304     1 
  289   291     1 
  289   292     1 
  289   302     1 
  290   295     1 
  290   296     1 
  290   297     1 
  290   299     1 
  290   300     1 
  290   301     1 
  290   305     1 
  290   306     1 
  291   293     1 
  291   294     1 
  291   298     1 
  291   303     1 
  291   304     1 
  292   303     1 
  292   304     1 
  293   295     1 
  293   296     1 
  293   297     1 
  293   299     1 
  293   300     1 
  293   301     1 
  293   302     1 
  294   299     1 
  294   300     1 
  294   301     1 
  294   302     1 
  295   298     1 
  296   298     1 
  297   298     1 
  298   302     1 
  302   307     1 
  302   308     1 
  302   317     1 
  303   305     1 
  303   306     1 
  304   309     1 
  304   310     1 
  304   311     1 
  304   318     1 
  304   319     1 
  305   307     1 
  305   308     1 
  305   317     1 
  306   312     1 
  306   313     1 
  306   314     1 
  306   320     1 
  306   321     1 
  307   309     1 
  307   310     1 
  307   311     1 
  307   318     1 
  307   319     1 
  308   315     1 
  308   316     1 
  308   318     1 
  308   319     1 
  309   312     1 
  309   313     1 
  309   314     1 
  309   317     1 
  310   312     1 
  310   313     1 
  310   314     1 
  310   317     1 
  311   317     1 
  312   315     1 
  312   316     1 
  313   315     1 
  313   316     1 
  317   322     1 
  317   323     1 
  317   329     1 
  318   320     1 
  318   321     1 
  319   324     1 
  319   325     1 
  319   326     1 
  319   330     1 
  319   331     1 
  320   322     1 
  320   323     1 
  320   329     1 
  321   327     1 
  321   328     1 
  321   332     1 
  321   333     1 
  322   324     1 
  322   325     1 
  322   326     1 
  322   330     1 
  322   331     1 
  323   330     1 
  323   331     1 
  324   327     1 
  324   328     1 
  324   329     1 
  325   327     1 
  325   328     1 
  325   329     1 
  326   329     1 
  329   334     1 
  329   335     1 
  329   348     1 
  330   332     1 
  330   333     1 
  331   336     1 
  331   337     1 
  331   341     1 
  331   349     1 
  331   350     1 
  332   334     1 
  332   335     1 
  332   348     1 
  333   338     1 
  333   339     1 
  333   340     1 
  333   342     1 
  333   343     1 
  333   344     1 
  333   351     1 
  333   352     1 
  334   336     1 
  334   337     1 
  334   341     1 
  334   349     1 
  334   350     1 
  335   345     1 
  335   346     1 
  335   347     1 
  335   349     1 
  335   350     1 
  336   338     1 
  336   339     1 
  336   340     1 
  336   342     1 
  336   343     1 
  336   344     1 
  336   348     1 
  337   342     1 
  337   343     1 
  337   344     1 
  337   348     1 
  338   341     1 
  339   341     1 
  340   341     1 
  341   348     1 
  342   345     1 
  342   346     1 
  342   347     1 
  343   345     1 
  343   346     1 
  343   347     1 
  348   353     1 
  348   354     1 
  348   372     1 
  349   351     1 
  349   352     1 
  350   355     1 
  350   356     1 
  350   357     1 
  350   373     1 
  350   374     1 
  351   353     1 
  351   354     1 
  351   372     1 
  352   358     1 
  352   359     1 
  352   360     1 
  352   375     1 
  352   376     1 
  353   355     1 
  353   356     1 
  353   357     1 
  353   373     1 
  353   374     1 
  354   361     1 
  354   362     1 
  354   363     1 
  354   373     1 
  354   374     1 
  355   358     1 
  355   359     1 
  355   360     1 
  355   372     1 
  356   358     1 
  356   359     1 
  356   360     1 
  356   372     1 
  357   364     1 
  357   365     1 
  357   372     1 
  358   361     1 
  358   362     1 
  358   363     1 
  359   361     1 
  359   362     1 
  359   363     1 
  360   366     1 
  360   369     1 
  361   364     1 
  361   365     1 
  362   364     1 
  362   365     1 
  363   367     1 
  363   368     1 
  363   370     1 
  363   371     1 
  364   366     1 
  364   369     1 
  366   370     1 
  366   371     1 
  367   369     1 
  368   369     1 
  372   377     1 
  372   378     1 
  372   391     1 
  373   375     1 
  373   376     1 
  374   379     1 
  374   380     1 
  374   384     1 
  374   392     1 
  374   393     1 
  375   377     1 
  375   378     1 
  375   391     1 
  376   381     1 
  376   382     1 
  376   383     1 
  376   385     1 
  376   386     1 
  376   387     1 
  376   394     1 
  376   395     1 
  377   379     1 
  377   380     1 
  377   384     1 
  377   392     1 
  377   393     1 
  378   388     1 
  378   389     1 
  378   390     1 
  378   392     1 
  378   393     1 
  379   381     1 
  379   382     1 
  379   383     1 
  379   385     1 
  379   386     1 
  379   387     1 
  379   391     1 
  380   385     1 
  380   386     1 
  380   387     1 
  380   391     1 
  381   384     1 
  382   384     1 
  383   384     1 
  384   391     1 
  385   388     1 
  385   389     1 
  385   390     1 
  386   388     1 
  386   389     1 
  386   390     1 
  391   396     1 
  391   397     1 
  391   415     1 
  392   394     1 
  392   395     1 
  393   398     1 
  393   399     1 
  393   400     1 
  393   416     1 
  393   417     1 
  394   396     1 
  394   397     1 
  394   415     1 
  395   401     1 
  395   402     1 
  395   403     1 
  395   418     1 
  395   419     1 
  396   398     1 
  396   399     1 
  396   400     1 
  396   416     1 
  396   417     1 
  397   404     1 
  397   405     1 
  397   406     1 
  397   416     1 
  397   417     1 
  398   401     1 
  398   402     1 
  398   403     1 
  398   415     1 
  399   401     1 
  399   402     1 
  399   403     1 
  399   415     1 
  400   407     1 
  400   408     1 
  400   415     1 
  401   404     1 
  401   405     1 
  401   406     1 
  402   404     1 
  402   405     1 
  402   406     1 
  403   409     1 
  403   412     1 
  404   407     1 
  404   408     1 
  405   407     1 
  405   408     1 
  406   410     1 
  406   411     1 
  406   413     1 
  406   414     1 
  407   409     1 
  407   412     1 
  409   413     1 
  409   414     1 
  410   412     1 
  411   412     1 
  415   420     1 
  415   421     1 
  415   425     1 
  416   418     1 
  416   419     1 
  417   422     1 
  417   423     1 
  417   424     1 
  417   426     1 
  417   427     1 
  418   420     1 
  418   421     1 
  418   425     1 
  419   428     1 
  419   429     1 
  420   422     1 
  420   423     1 
  420   424     1 
  420   426     1 
  420   427     1 
  421   426     1 
  421   427     1 
  422   425     1 
  423   425     1 
  424   425     1 
  425   430     1 
  425   431     1 
  425   444     1 
  426   428     1 
  426   429     1 
  427   432     1 
  427   433     1 
  427   437     1 
  427   445     1 
  427   446     1 
  428   430     1 
  428   431     1 
  428   444     1 
  429   434     1 
  429   435     1 
  429   436     1 
  429   438     1 
  429   439     1 
  429   440     1 
  429   447     1 
  429   448     1 
  430   432     1 
  430   433     1 
  430   437     1 
  430   445     1 
  430   446     1 
  431   441     1 
  431   442     1 
  431   443     1 
  431   445     1 
  431   446     1 
  432   434     1 
  432   435     1 
  432   436     1 
  432   438     1 
  432   439     1 
  432   440     1 
  432   444     1 
  433   438     1 
  433   439     1 
  433   440     1 
  433   444     1 
  434   437     1 
  435   437     1 
  436   437     1 
  437   444     1 
  438   441     1 
  438   442     1 
  438   443     1 
  439   441     1 
  439   442     1 
  439   443     1 
  444   449     1 
  444   450     1 
  444   463     1 
  445   447     1 
  445   448     1 
  446   451     1 
  446   452     1 
  446   453     1 
  446   464     1 
  446   465     1 
  447   449     1 
  447   450     1 
  447   463     1 
  448   454     1 
  448   455     1 
  448   459     1 
  448   466     1 
  448   467     1 
  449   451     1 
  449   452     1 
  449   453     1 
  449   464     1 
  449   465     1 
  450   456     1 
  450   457     1 
  450   458     1 
  450   460     1 
  450   461     1 
  450   462     1 
  450   464     1 
  450   465     1 
  451   454     1 
  451   455     1 
  451   459     1 
  451   463     1 
  452   454     1 
  452   455     1 
  452   459     1 
  452   463     1 
  453   463     1 
  454   456     1 
  454   457     1 
  454   458     1 
  454   460     1 
  454   461     1 
  454   462     1 
  455   460     1 
  455   461     1 
  455   462     1 
  456   459     1 
  457   459     1 
  458   459     1 
  463   468     1 
  463   469     1 
  463   474     1 
  464   466     1 
  464   467     1 
  465   470     1 
  465   471     1 
  465   472     1 
  465   475     1 
  465   476     1 
  466   468     1 
  466   469     1 
  466   474     1 
  467   473     1 
  467   477     1 
  467   478     1 
  468   470     1 
  468   471     1 
  468   472     1 
  468   475     1 
  468   476     1 
  469   475     1 
  469   476     1 
  470   473     1 
  470   474     1 
  471   473     1 
  471   474     1 
  472   474     1 
  474   479     1 
  474   480     1 
  474   488     1 
  475   477     1 
  475   478     1 
  476   481     1 
  476   482     1 
  476   484     1 
  476   489     1 
  476   490     1 
  477   479     1 
  477   480     1 
  477   488     1 
  478   483     1 
  478   485     1 
  478   486     1 
  478   487     1 
  478   491     1 
  478   492     1 
  479   481     1 
  479   482     1 
  479   484     1 
  479   489     1 
  479   490     1 
  480   489     1 
  480   490     1 
  481   483     1 
  481   485     1 
  481   486     1 
  481   487     1 
  481   488     1 
  482   485     1 
  482   486     1 
  482   487     1 
  482   488     1 
  483   484     1 
  484   488     1 
  488   493     1 
  488   494     1 
  488   509     1 
  489   491     1 
  489   492     1 
  490   495     1 
  490   496     1 
  490   497     1 
  490   510     1 
  490   511     1 
  491   493     1 
  491   494     1 
  491   509     1 
  492   498     1 
  492   505     1 
  492   512     1 
  492   513     1 
  493   495     1 
  493   496     1 
  493   497     1 
  493   510     1 
  493   511     1 
  494   499     1 
  494   500     1 
  494   506     1 
  494   507     1 
  494   510     1 
  494   511     1 
  495   498     1 
  495   505     1 
  495   509     1 
  496   498     1 
  496   505     1 
  496   509     1 
  497   501     1 
  497   502     1 
  497   508     1 
  497   509     1 
  498   503     1 
  498   506     1 
  498   507     1 
  499   501     1 
  499   502     1 
  499   505     1 
  500   504     1 
  500   505     1 
  500   508     1 
  501   503     1 
  501   507     1 
  502   506     1 
  503   505     1 
  503   508     1 
  504   507     1 
  506   508     1 
  509   514     1 
  509   515     1 
  509   533     1 
  510   512     1 
  510   513     1 
  511   516     1 
  511   517     1 
  511   518     1 
  511   534     1 
  511   535     1 
  512   514     1 
  512   515     1 
  512   533     1 
  513   519     1 
  513   520     1 
  513   521     1 
  513   536     1 
  513   537     1 
  514   516     1 
  514   517     1 
  514   518     1 
  514   534     1 
  514   535     1 
  515   522     1 
  515   523     1 
  515   524     1 
  515   534     1 
  515   535     1 
  516   519     1 
  516   520     1 
  516   521     1 
  516   533     1 
  517   519     1 
  517   520     1 
  517   521     1 
  517   533     1 
  518   525     1 
  518   526     1 
  518   533     1 
  519   522     1 
  519   523     1 
  519   524     1 
  520   522     1 
  520   523     1 
  520   524     1 
  521   527     1 
  521   530     1 
  522   525     1 
  522   526     1 
  523   525     1 
  523   526     1 
  524   528     1 
  524   529     1 
  524   531     1 
  524   532     1 
  525   527     1 
  525   530     1 
  527   531     1 
  527   532     1 
  528   530     1 
  529   530     1 
  533   538     1 
  533   539     1 
  533   555     1 
  534   536     1 
  534   537     1 
  535   540     1 
  535   541     1 
  535   542     1 
  535   556     1 
  535   557     1 
  536   538     1 
  536   539     1 
  536   555     1 
  537   543     1 
  537   544     1 
  537   545     1 
  537   558     1 
  537   559     1 
  538   540     1 
  538   541     1 
  538   542     1 
  538   556     1 
  538   557     1 
  539   546     1 
  539   547     1 
  539   548     1 
  539   556     1 
  539   557     1 
  540   543     1 
  540   544     1 
  540   545     1 
  540   555     1 
  541   543     1 
  541   544     1 
  541   545     1 
  541   555     1 
  542   549     1 
  542   550     1 
  542   551     1 
  542   555     1 
  543   546     1 
  543   547     1 
  543   548     1 
  544   546     1 
  544   547     1 
  544   548     1 
  545   552     1 
  545   553     1 
  545   554     1 
  546   549     1 
  546   550     1 
  546   551     1 
  547   549     1 
  547   550     1 
  547   551     1 
  549   552     1 
  549   553     1 
  549   554     1 
  550   552     1 
  550   553     1 
  550   554     1 
  555   560     1 
  555   561     1 
  555   579     1 
  556   558     1 
  556   559     1 
  557   562     1 
  557   563     1 
  557   564     1 
  557   580     1 
  557   581     1 
  558   560     1 
  558   561     1 
  558   579     1 
  559   565     1 
  559   566     1 
  559   567     1 
  559   582     1 
  559   583     1 
  560   562     1 
  560   563     1 
  560   564     1 
  560   580     1 
  560   581     1 
  561   568     1 
  561   569     1 
  561   570     1 
  561   580     1 
  561   581     1 
  562   565     1 
  562   566     1 
  562   567     1 
  562   579     1 
  563   565     1 
  563   566     1 
  563   567     1 
  563   579     1 
  564   571     1 
  564   572     1 
  564   579     1 
  565   568     1 
  565   569     1 
  565   570     1 
  566   568     1 
  566   569     1 
  566   570     1 
  567   573     1 
  567   576     1 
  568   571     1 
  568   572     1 
  569   571     1 
  569   572     1 
  570   574     1 
  570   575     1 
  570   577     1 
  570   578     1 
  571   573     1 
  571   576     1 
  573   577     1 
  573   578     1 
  574   576     1 
  575   576     1 
  579   584     1 
  579   585     1 
  579   593     1 
  580   582     1 
  580   583     1 
  581   586     1 
  581   587     1 
  581   589     1 
  581   594     1 
  581   595     1 
  582   584     1 
  582   585     1 
  582   593     1 
  583   588     1 
  583   590     1 
  583   591     1 
  583   592     1 
  583   596     1 
  583   599     1 
  584   586     1 
  584   587     1 
  584   589     1 
  584   594     1 
  584   595     1 
  585   594     1 
  585   595     1 
  586   588     1 
  586   590     1 
  586   591     1 
  586   592     1 
  586   593     1 
  587   590     1 
  587   591     1 
  587   592     1 
  587   593     1 
  588   589     1 
  589   593     1 
  593   597     1 
  593   598     1 
  593   600     1 
  593   601     1 
  593   604     1 
  593   607     1 
  594   596     1 
  594   599     1 
  595   602     1 
  595   603     1 
  595   605     1 
  595   606     1 
  595   608     1 
  595   609     1 
  596   600     1 
  596   602     1 
  596   603     1 
  596   607     1 
  597   599     1 
  597   601     1 
  597   605     1 
  597   606     1 
  598   599     1 
  598   601     1 
  598   605     1 
  598   606     1 
  599   605     1 
  599   606     1 
  599   610     1 
  599   611     1 
  600   602     1 
  600   603     1 
  600   604     1 
  600   608     1 
  600   609     1 
  601   608     1 
  601   609     1 
  602   605     1 
  602   606     1 
  602   607     1 
  603   605     1 
  603   606     1 
  603   607     1 
  604   607     1 
  607   612     1 
  607   613     1 
  607   623     1 
  608   610     1 
  608   611     1 
  609   614     1 
  609   615     1 
  609   619     1 
  609   624     1 
  609   625     1 
  610   612     1 
  610   613     1 
  610   623     1 
  611   616     1 
  611   617     1 
  611   618     1 
  611   620     1 
  611   621     1 
  611   622     1 
  611   626     1 
  611   627     1 
  612   614     1 
  612   615     1 
  612   619     1 
  612   624     1 
  612   625     1 
  613   624     1 
  613   625     1 
  614   616     1 
  614   617     1 
  614   618     1 
  614   620     1 
  614   621     1 
  614   622     1 
  614   623     1 
  615   620     1 
  615   621     1 
  615   622     1 
  615   623     1 
  616   619     1 
  617   619     1 
  618   619     1 
  619   623     1 
  623   628     1 
  623   629     1 
  623   640     1 
  624   626     1 
  624   627     1 
  625   630     1 
  625   631     1 
  625   632     1 
  625   641     1 
  625   642     1 
  626   628     1 
  626   629     1 
  626   640     1 
  627   633     1 
  627   634     1 
  627   635     1 
  627   643     1 
  627   644     1 
  628   630     1 
  628   631     1 
  628   632     1 
  628   641     1 
  628   642     1 
  629   636     1 
  629   641     1 
  629   642     1 
  630   633     1 
  630   634     1 
  630   635     1 
  630   640     1 
  631   633     1 
  631   634     1 
  631   635     1 
  631   640     1 
  632   637     1 
  632   638     1 
  632   639     1 
  632   640     1 
  633   636     1 
  634   636     1 
  640   645     1 
  640   646     1 
  640   655     1 
  641   643     1 
  641   644     1 
  642   647     1 
  642   648     1 
  642   649     1 
  642   656     1 
  642   657     1 
  643   645     1 
  643   646     1 
  643   655     1 
  644   650     1 
  644   651     1 
  644   652     1 
  644   658     1 
  644   659     1 
  645   647     1 
  645   648     1 
  645   649     1 
  645   656     1 
  645   657     1 
  646   653     1 
  646   654     1 
  646   656     1 
  646   657     1 
  647   650     1 
  647   651     1 
  647   652     1 
  647   655     1 
  648   650     1 
  648   651     1 
  648   652     1 
  648   655     1 
  649   655     1 
  650   653     1 
  650   654     1 
  651   653     1 
  651   654     1 
  655   660     1 
  655   661     1 
  655   662     1 
  656   658     1 
  656   659     1 
  657   663     1 
  657   664     1 
  658   660     1 
  658   661     1 
  658   662     1 
  659   665     1 
  659   666     1 
  660   663     1 
  660   664     1 
  661   663     1 
  661   664     1 
  662   667     1 
  662   668     1 
  662   683     1 
  663   665     1 
  663   666     1 
  664   669     1 
  664   670     1 
  664   671     1 
  664   684     1 
  664   685     1 
  665   667     1 
  665   668     1 
  665   683     1 
  666   672     1 
  666   679     1 
  666   686     1 
  666   687     1 
  667   669     1 
  667   670     1 
  667   671     1 
  667   684     1 
  667   685     1 
  668   673     1 
  668   674     1 
  668   680     1 
  668   681     1 
  668   684     1 
  668   685     1 
  669   672     1 
  669   679     1 
  669   683     1 
  670   672     1 
  670   679     1 
  670   683     1 
  671   675     1 
  671   676     1 
  671   682     1 
  671   683     1 
  672   677     1 
  672   680     1 
  672   681     1 
  673   675     1 
  673   676     1 
  673   679     1 
  674   678     1 
  674   679     1 
  674   682     1 
  675   677     1 
  675   681     1 
  676   680     1 
  677   679     1 
  677   682     1 
  678   681     1 
  680   682     1 
  683   688     1 
  683   689     1 
  683   699     1 
  684   686     1 
  684   687     1 
  685   690     1 
  685   691     1 
  685   695     1 
  685   700     1 
  685   701     1 
  686   688     1 
  686   689     1 
  686   699     1 
  687   692     1 
  687   693     1 
  687   694     1 
  687   696     1 
  687   697     1 
  687   698     1 
  687   702     1 
  687   703     1 
  688   690     1 
  688   691     1 
  688   695     1 
  688   700     1 
  688   701     1 
  689   700     1 
  689   701     1 
  690   692     1 
  690   693     1 
  690   694     1 
  690   696     1 
  690   697     1 
  690   698     1 
  690   699     1 
  691   696     1 
  691   697     1 
  691   698     1 
  691   699     1 
  692   695     1 
  693   695     1 
  694   695     1 
  695   699     1 
  699   704     1 
  699   705     1 
  699   714     1 
  700   702     1 
  700   703     1 
  701   706     1 
  701   707     1 
  701   708     1 
  701   715     1 
  701   716     1 
  702   704     1 
  702   705     1 
  702   714     1 
  703   709     1 
  703   710     1 
  703   711     1 
  703   717     1 
  703   718     1 
  704   706     1 
  704   707     1 
  704   708     1 
  704   715     1 
  704   716     1 
  705   712     1 
  705   713     1 
  705   715     1 
  705   716     1 
  706   709     1 
  706   710     1 
  706   711     1 
  706   714     1 
  707   709     1 
  707   710     1 
  707   711     1 
  707   714     1 
  708   714     1 
  709   712     1 
  709   713     1 
  710   712     1 
  710   713     1 
  714   719     1 
  714   720     1 
  714   730     1 
  715   717     1 
  715   718     1 
  716   721     1 
  716   722     1 
  716   726     1 
  716   731     1 
  716   732     1 
  717   719     1 
  717   720     1 
  717   730     1 
  718   723     1 
  718   724     1 
  718   725     1 
  718   727     1 
  718   728     1 
  718   729     1 
  718   733     1 
  718   734     1 
  719   721     1 
  719   722     1 
  719   726     1 
  719   731     1 
  719   732     1 
  720   731     1 
  720   732     1 
  721   723     1 
  721   724     1 
  721   725     1 
  721   727     1 
  721   728     1 
  721   729     1 
  721   730     1 
  722   727     1 
  722   728     1 
  722   729     1 
  722   730     1 
  723   726     1 
  724   726     1 
  725   726     1 
  726   730     1 
  730   735     1 
  730   736     1 
  730   752     1 
  731   733     1 
  731   734     1 
  732   737     1 
  732   738     1 
  732   739     1 
  732   753     1 
  732   754     1 
  733   735     1 
  733   736     1 
  733   752     1 
  734   740     1 
  734   741     1 
  734   742     1 
  734   755     1 
  734   756     1 
  735   737     1 
  735   738     1 
  735   739     1 
  735   753     1 
  735   754     1 
  736   743     1 
  736   744     1 
  736   745     1 
  736   753     1 
  736   754     1 
  737   740     1 
  737   741     1 
  737   742     1 
  737   752     1 
  738   740     1 
  738   741     1 
  738   742     1 
  738   752     1 
  739   746     1 
  739   747     1 
  739   748     1 
  739   752     1 
  740   743     1 
  740   744     1 
  740   745     1 
  741   743     1 
  741   744     1 
  741   745     1 
  742   749     1 
  742   750     1 
  742   751     1 
  743   746     1 
  743   747     1 
  743   748     1 
  744   746     1 
  744   747     1 
  744   748     1 
  746   749     1 
  746   750     1 
  746   751     1 
  747   749     1 
  747   750     1 
  747   751     1 
  752   757     1 
  752   758     1 
  752   767     1 
  753   755     1 
  753   756     1 
  754   759     1 
  754   760     1 
  754   761     1 
  754   768     1 
  754   769     1 
  755   757     1 
  755   758     1 
  755   767     1 
  756   762     1 
  756   763     1 
  756   764     1 
  756   770     1 
  756   771     1 
  757   759     1 
  757   760     1 
  757   761     1 
  757   768     1 
  757   769     1 
  758   765     1 
  758   766     1 
  758   768     1 
  758   769     1 
  759   762     1 
  759   763     1 
  759   764     1 
  759   767     1 
  760   762     1 
  760   763     1 
  760   764     1 
  760   767     1 
  761   767     1 
  762   765     1 
  762   766     1 
  763   765     1 
  763   766     1 
  767   772     1 
  767   773     1 
  767   774     1 
  768   770     1 
  768   771     1 
  769   775     1 
  769   776     1 
  770   772     1 
  770   773     1 
  770   774     1 
  771   777     1 
  771   778     1 
  772   775     1 
  772   776     1 
  773   775     1 
  773   776     1 
  774   779     1 
  774   780     1 
  774   796     1 
  775   777     1 
  775   778     1 
  776   781     1 
  776   782     1 
  776   783     1 
  776   797     1 
  776   798     1 
  777   779     1 
  777   780     1 
  777   796     1 
  778   784     1 
  778   785     1 
  778   786     1 
  778   799     1 
  778   800     1 
  779   781     1 
  779   782     1 
  779   783     1 
  779   797     1 
  779   798     1 
  780   787     1 
  780   788     1 
  780   789     1 
  780   797     1 
  780   798     1 
  781   784     1 
  781   785     1 
  781   786     1 
  781   796     1 
  782   784     1 
  782   785     1 
  782   786     1 
  782   796     1 
  783   790     1 
  783   791     1 
  783   792     1 
  783   796     1 
  784   787     1 
  784   788     1 
  784   789     1 
  785   787     1 
  785   788     1 
  785   789     1 
  786   793     1 
  786   794     1 
  786   795     1 
  787   790     1 
  787   791     1 
  787   792     1 
  788   790     1 
  788   791     1 
  788   792     1 
  790   793     1 
  790   794     1 
  790   795     1 
  791   793     1 
  791   794     1 
  791   795     1 
  796   801     1 
  796   802     1 
  796   810     1 
  797   799     1 
  797   800     1 
  798   803     1 
  798   804     1 
  798   806     1 
  798   811     1 
  798   812     1 
  799   801     1 
  799   802     1 
  799   810     1 
  800   805     1 
  800   807     1 
  800   808     1 
  800   809     1 
  800   813     1 
  800   814     1 
  801   803     1 
  801   804     1 
  801   806     1 
  801   811     1 
  801   812     1 
  802   811     1 
  802   812     1 
  803   805     1 
  803   807     1 
  803   808     1 
  803   809     1 
  803   810     1 
  804   807     1 
  804   808     1 
  804   809     1 
  804   810     1 
  805   806     1 
  806   810     1 
  810   815     1 
  810   816     1 
  810   834     1 
  811   813     1 
  811   814     1 
  812   817     1 
  812   818     1 
  812   819     1 
  812   835     1 
  812   836     1 
  813   815     1 
  813   816     1 
  813   834     1 
  814   820     1 
  814   825     1 
  814   837     1 
  814   838     1 
  815   817     1 
  815   818     1 
  815   819     1 
  815   835     1 
  815   836     1 
  816   821     1 
  816   822     1 
  816   824     1 
  816   826     1 
  816   835     1 
  816   836     1 
  817   820     1 
  817   825     1 
  817   834     1 
  818   820     1 
  818   825     1 
  818   834     1 
  819   823     1 
  819   827     1 
  819   828     1 
  819   830     1 
  819   834     1 
  820   826     1 
  820   830     1 
  821   823     1 
  821   824     1 
  821   825     1 
  822   826     1 
  822   831     1 
  822   832     1 
  823   825     1 
  823   830     1 
  824   827     1 
  824   828     1 
  824   833     1 
  825   829     1 
  825   831     1 
  825   832     1 
  826   830     1 
  826   833     1 
  827   829     1 
  827   832     1 
  828   831     1 
  829   830     1 
  829   833     1 
  831   833     1 
  834   839     1 
  834   840     1 
  834   856     1 
  835   837     1 
  835   838     1 
  836   841     1 
  836   842     1 
  836   843     1 
  836   857     1 
  836   858     1 
  837   839     1 
  837   840     1 
  837   856     1 
  838   844     1 
  838   845     1 
  838   846     1 
  838   859     1 
  838   860     1 
  839   841     1 
  839   842     1 
  839   843     1 
  839   857     1 
  839   858     1 
  840   847     1 
  840   848     1 
  840   849     1 
  840   857     1 
  840   858     1 
  841   844     1 
  841   845     1 
  841   846     1 
  841   856     1 
  842   844     1 
  842   845     1 
  842   846     1 
  842   856     1 
  843   850     1 
  843   851     1 
  843   852     1 
  843   856     1 
  844   847     1 
  844   848     1 
  844   849     1 
  845   847     1 
  845   848     1 
  845   849     1 
  846   853     1 
  846   854     1 
  846   855     1 
  847   850     1 
  847   851     1 
  847   852     1 
  848   850     1 
  848   851     1 
  848   852     1 
  850   853     1 
  850   854     1 
  850   855     1 
  851   853     1 
  851   854     1 
  851   855     1 
  856   861     1 
  856   862     1 
  856   873     1 
  857   859     1 
  857   860     1 
  858   863     1 
  858   864     1 
  858   865     1 
  858   874     1 
  858   875     1 
  859   861     1 
  859   862     1 
  859   873     1 
  860   866     1 
  860   867     1 
  860   868     1 
  860   876     1 
  860   877     1 
  861   863     1 
  861   864     1 
  861   865     1 
  861   874     1 
  861   875     1 
  862   869     1 
  862   870     1 
  862   874     1 
  862   875     1 
  863   866     1 
  863   867     1 
  863   868     1 
  863   873     1 
  864   866     1 
  864   867     1 
  864   868     1 
  864   873     1 
  865   871     1 
  865   872     1 
  865   873     1 
  866   869     1 
  866   870     1 
  867   869     1 
  867   870     1 
  869   871     1 
  869   872     1 
  873   878     1 
  873   879     1 
  873   892     1 
  874   876     1 
  874   877     1 
  875   880     1 
  875   881     1 
  875   885     1 
  875   893     1 
  875   894     1 
  876   878     1 
  876   879     1 
  876   892     1 
  877   882     1 
  877   883     1 
  877   884     1 
  877   886     1 
  877   887     1 
  877   888     1 
  877   895     1 
  877   896     1 
  878   880     1 
  878   881     1 
  878   885     1 
  878   893     1 
  878   894     1 
  879   889     1 
  879   890     1 
  879   891     1 
  879   893     1 
  879   894     1 
  880   882     1 
  880   883     1 
  880   884     1 
  880   886     1 
  880   887     1 
  880   888     1 
  880   892     1 
  881   886     1 
  881   887     1 
  881   888     1 
  881   892     1 
  882   885     1 
  883   885     1 
  884   885     1 
  885   892     1 
  886   889     1 
  886   890     1 
  886   891     1 
  887   889     1 
  887   890     1 
  887   891     1 
  892   897     1 
  892   898     1 
  892   902     1 
  893   895     1 
  893   896     1 
  894   899     1 
  894   900     1 
  894   901     1 
  894   903     1 
  894   904     1 
  895   897     1 
  895   898     1 
  895   902     1 
  896   905     1 
  896   906     1 
  896  2064     1 
  897   899     1 
  897   900     1 
  897   901     1 
  897   903     1 
  897   904     1 
  898   903     1 
  898   904     1 
  898  2061     1 
  899   902     1 
  899  2064     1 
  900   902     1 
  900  2064     1 
  901   902     1 
  901  2059     1 
  901  2062     1 
  901  2063     1 
  902   907     1 
  902   908     1 
  902   914     1 
  903   905     1 
  903   906     1 
  904   909     1 
  904   910     1 
  904   911     1 
  904   915     1 
  904   916     1 
  905   907     1 
  905   908     1 
  905   914     1 
  906   912     1 
  906   913     1 
  906   917     1 
  906   918     1 
  907   909     1 
  907   910     1 
  907   911     1 
  907   915     1 
  907   916     1 
  908   915     1 
  908   916     1 
  909   912     1 
  909   913     1 
  909   914     1 
  910   912     1 
  910   913     1 
  910   914     1 
  911   914     1 
  914   919     1 
  914   920     1 
  914   936     1 
  915   917     1 
  915   918     1 
  916   921     1 
  916   922     1 
  916   923     1 
  916   937     1 
  916   938     1 
  917   919     1 
  917   920     1 
  917   936     1 
  918   924     1 
  918   925     1 
  918   926     1 
  918   939     1 
  918   940     1 
  919   921     1 
  919   922     1 
  919   923     1 
  919   937     1 
  919   938     1 
  920   927     1 
  920   928     1 
  920   929     1 
  920   937     1 
  920   938     1 
  921   924     1 
  921   925     1 
  921   926     1 
  921   936     1 
  922   924     1 
  922   925     1 
  922   926     1 
  922   936     1 
  923   930     1 
  923   931     1 
  923   932     1 
  923   936     1 
  924   927     1 
  924   928     1 
  924   929     1 
  925   927     1 
  925   928     1 
  925   929     1 
  926   933     1 
  926   934     1 
  926   935     1 
  927   930     1 
  927   931     1 
  927   932     1 
  928   930     1 
  928   931     1 
  928   932     1 
  930   933     1 
  930   934     1 
  930   935     1 
  931   933     1 
  931   934     1 
  931   935     1 
  936   941     1 
  936   942     1 
  936   953     1 
  937   939     1 
  937   940     1 
  938   943     1 
  938   944     1 
  938   946     1 
  938   954     1 
  938   955     1 
  939   941     1 
  939   942     1 
  939   953     1 
  940   945     1 
  940   951     1 
  940   956     1 
  940   957     1 
  941   943     1 
  941   944     1 
  941   946     1 
  941   954     1 
  941   955     1 
  942   947     1 
  942   949     1 
  942   952     1 
  942   954     1 
  942   955     1 
  943   945     1 
  943   951     1 
  943   953     1 
  944   945     1 
  944   951     1 
  944   953     1 
  945   950     1 
  945   952     1 
  946   948     1 
  946   950     1 
  946   953     1 
  947   952     1 
  948   950     1 
  948   951     1 
  950   952     1 
  953   958     1 
  953   959     1 
  953   977     1 
  954   956     1 
  954   957     1 
  955   960     1 
  955   961     1 
  955   962     1 
  955   978     1 
  955   979     1 
  956   958     1 
  956   959     1 
  956   977     1 
  957   963     1 
  957   968     1 
  957   980     1 
  957   981     1 
  958   960     1 
  958   961     1 
  958   962     1 
  958   978     1 
  958   979     1 
  959   964     1 
  959   965     1 
  959   967     1 
  959   969     1 
  959   978     1 
  959   979     1 
  960   963     1 
  960   968     1 
  960   977     1 
  961   963     1 
  961   968     1 
  961   977     1 
  962   966     1 
  962   970     1 
  962   971     1 
  962   973     1 
  962   977     1 
  963   969     1 
  963   973     1 
  964   966     1 
  964   967     1 
  964   968     1 
  965   969     1 
  965   974     1 
  965   975     1 
  966   968     1 
  966   973     1 
  967   970     1 
  967   971     1 
  967   976     1 
  968   972     1 
  968   974     1 
  968   975     1 
  969   973     1 
  969   976     1 
  970   972     1 
  970   975     1 
  971   974     1 
  972   973     1 
  972   976     1 
  974   976     1 
  977   982     1 
  977   983     1 
  977   991     1 
  978   980     1 
  978   981     1 
  979   984     1 
  979   985     1 
  979   987     1 
  979   992     1 
  979   993     1 
  980   982     1 
  980   983     1 
  980   991     1 
  981   986     1 
  981   988     1 
  981   989     1 
  981   990     1 
  981   994     1 
  981   995     1 
  982   984     1 
  982   985     1 
  982   987     1 
  982   992     1 
  982   993     1 
  983   992     1 
  983   993     1 
  984   986     1 
  984   988     1 
  984   989     1 
  984   990     1 
  984   991     1 
  985   988     1 
  985   989     1 
  985   990     1 
  985   991     1 
  986   987     1 
  987   991     1 
  991   996     1 
  991   997     1 
  991  1001     1 
  992   994     1 
  992   995     1 
  993   998     1 
  993   999     1 
  993  1000     1 
  993  1002     1 
  993  1003     1 
  994   996     1 
  994   997     1 
  994  1001     1 
  995  1004     1 
  995  1005     1 
  996   998     1 
  996   999     1 
  996  1000     1 
  996  1002     1 
  996  1003     1 
  997  1002     1 
  997  1003     1 
  998  1001     1 
  999  1001     1 
 1000  1001     1 
 1001  1006     1 
 1001  1007     1 
 1001  1023     1 
 1002  1004     1 
 1002  1005     1 
 1003  1008     1 
 1003  1009     1 
 1003  1010     1 
 1003  1024     1 
 1003  1025     1 
 1004  1006     1 
 1004  1007     1 
 1004  1023     1 
 1005  1011     1 
 1005  1012     1 
 1005  1013     1 
 1005  1026     1 
 1005  1027     1 
 1006  1008     1 
 1006  1009     1 
 1006  1010     1 
 1006  1024     1 
 1006  1025     1 
 1007  1014     1 
 1007  1015     1 
 1007  1016     1 
 1007  1024     1 
 1007  1025     1 
 1008  1011     1 
 1008  1012     1 
 1008  1013     1 
 1008  1023     1 
 1009  1011     1 
 1009  1012     1 
 1009  1013     1 
 1009  1023     1 
 1010  1017     1 
 1010  1018     1 
 1010  1019     1 
 1010  1023     1 
 1011  1014     1 
 1011  1015     1 
 1011  1016     1 
 1012  1014     1 
 1012  1015     1 
 1012  1016     1 
 1013  1020     1 
 1013  1021     1 
 1013  1022     1 
 1014  1017     1 
 1014  1018     1 
 1014  1019     1 
 1015  1017     1 
 1015  1018     1 
 1015  1019     1 
 1017  1020     1 
 1017  1021     1 
 1017  1022     1 
 1018  1020     1 
 1018  1021     1 
 1018  1022     1 
 1023  1028     1 
 1023  1029     1 
 1023  1037     1 
 1024  1026     1 
 1024  1027     1 
 1025  1030     1 
 1025  1031     1 
 1025  1032     1 
 1025  1038     1 
 1025  1039     1 
 1026  1028     1 
 1026  1029     1 
 1026  1037     1 
 1027  1033     1 
 1027  1034     1 
 1027  1040     1 
 1027  1041     1 
 1028  1030     1 
 1028  1031     1 
 1028  1032     1 
 1028  1038     1 
 1028  1039     1 
 1029  1035     1 
 1029  1036     1 
 1029  1038     1 
 1029  1039     1 
 1030  1033     1 
 1030  1034     1 
 1030  1037     1 
 1031  1033     1 
 1031  1034     1 
 1031  1037     1 
 1032  1037     1 
 1033  1035     1 
 1033  1036     1 
 1037  1042     1 
 1037  1043     1 
 1037  1048     1 
 1038  1040     1 
 1038  1041     1 
 1039  1044     1 
 1039  1045     1 
 1039  1046     1 
 1039  1049     1 
 1039  1050     1 
 1040  1042     1 
 1040  1043     1 
 1040  1048     1 
 1041  1047     1 
 1041  1051     1 
 1041  1052     1 
 1042  1044     1 
 1042  1045     1 
 1042  1046     1 
 1042  1049     1 
 1042  1050     1 
 1043  1049     1 
 1043  1050     1 
 1044  1047     1 
 1044  1048     1 
 1045  1047     1 
 1045  1048     1 
 1046  1048     1 
 1048  1053     1 
 1048  1054     1 
 1048  1072     1 
 1049  1051     1 
 1049  1052     1 
 1050  1055     1 
 1050  1056     1 
 1050  1057     1 
 1050  1073     1 
 1050  1074     1 
 1051  1053     1 
 1051  1054     1 
 1051  1072     1 
 1052  1058     1 
 1052  1059     1 
 1052  1060     1 
 1052  1075     1 
 1052  1076     1 
 1053  1055     1 
 1053  1056     1 
 1053  1057     1 
 1053  1073     1 
 1053  1074     1 
 1054  1061     1 
 1054  1062     1 
 1054  1063     1 
 1054  1073     1 
 1054  1074     1 
 1055  1058     1 
 1055  1059     1 
 1055  1060     1 
 1055  1072     1 
 1056  1058     1 
 1056  1059     1 
 1056  1060     1 
 1056  1072     1 
 1057  1064     1 
 1057  1065     1 
 1057  1072     1 
 1058  1061     1 
 1058  1062     1 
 1058  1063     1 
 1059  1061     1 
 1059  1062     1 
 1059  1063     1 
 1060  1066     1 
 1060  1069     1 
 1061  1064     1 
 1061  1065     1 
 1062  1064     1 
 1062  1065     1 
 1063  1067     1 
 1063  1068     1 
 1063  1070     1 
 1063  1071     1 
 1064  1066     1 
 1064  1069     1 
 1066  1070     1 
 1066  1071     1 
 1067  1069     1 
 1068  1069     1 
 1072  1077     1 
 1072  1078     1 
 1072  1088     1 
 1073  1075     1 
 1073  1076     1 
 1074  1079     1 
 1074  1080     1 
 1074  1084     1 
 1074  1089     1 
 1074  1090     1 
 1075  1077     1 
 1075  1078     1 
 1075  1088     1 
 1076  1081     1 
 1076  1082     1 
 1076  1083     1 
 1076  1085     1 
 1076  1086     1 
 1076  1087     1 
 1076  1091     1 
 1076  1092     1 
 1077  1079     1 
 1077  1080     1 
 1077  1084     1 
 1077  1089     1 
 1077  1090     1 
 1078  1089     1 
 1078  1090     1 
 1079  1081     1 
 1079  1082     1 
 1079  1083     1 
 1079  1085     1 
 1079  1086     1 
 1079  1087     1 
 1079  1088     1 
 1080  1085     1 
 1080  1086     1 
 1080  1087     1 
 1080  1088     1 
 1081  1084     1 
 1082  1084     1 
 1083  1084     1 
 1084  1088     1 
 1088  1093     1 
 1088  1094     1 
 1088  1104     1 
 1089  1091     1 
 1089  1092     1 
 1090  1095     1 
 1090  1096     1 
 1090  1100     1 
 1090  1105     1 
 1090  1106     1 
 1091  1093     1 
 1091  1094     1 
 1091  1104     1 
 1092  1097     1 
 1092  1098     1 
 1092  1099     1 
 1092  1101     1 
 1092  1102     1 
 1092  1103     1 
 1092  1107     1 
 1092  1108     1 
 1093  1095     1 
 1093  1096     1 
 1093  1100     1 
 1093  1105     1 
 1093  1106     1 
 1094  1105     1 
 1094  1106     1 
 1095  1097     1 
 1095  1098     1 
 1095  1099     1 
 1095  1101     1 
 1095  1102     1 
 1095  1103     1 
 1095  1104     1 
 1096  1101     1 
 1096  1102     1 
 1096  1103     1 
 1096  1104     1 
 1097  1100     1 
 1098  1100     1 
 1099  1100     1 
 1100  1104     1 
 1104  1109     1 
 1104  1110     1 
 1104  1114     1 
 1105  1107     1 
 1105  1108     1 
 1106  1111     1 
 1106  1112     1 
 1106  1113     1 
 1106  1115     1 
 1106  1116     1 
 1107  1109     1 
 1107  1110     1 
 1107  1114     1 
 1108  1117     1 
 1108  1118     1 
 1108  2196     1 
 1109  1111     1 
 1109  1112     1 
 1109  1113     1 
 1109  1115     1 
 1109  1116     1 
 1110  1115     1 
 1110  1116     1 
 1110  2193     1 
 1111  1114     1 
 1111  2196     1 
 1112  1114     1 
 1112  2196     1 
 1113  1114     1 
 1113  2191     1 
 1113  2194     1 
 1113  2195     1 
 1114  1119     1 
 1114  1120     1 
 1114  1121     1 
 1115  1117     1 
 1115  1118     1 
 1116  1122     1 
 1116  1123     1 
 1117  1119     1 
 1117  1120     1 
 1117  1121     1 
 1118  1124     1 
 1118  1125     1 
 1119  1122     1 
 1119  1123     1 
 1120  1122     1 
 1120  1123     1 
 1121  1126     1 
 1121  1127     1 
 1121  1138     1 
 1122  1124     1 
 1122  1125     1 
 1123  1128     1 
 1123  1129     1 
 1123  1130     1 
 1123  1139     1 
 1123  1140     1 
 1124  1126     1 
 1124  1127     1 
 1124  1138     1 
 1125  1131     1 
 1125  1132     1 
 1125  1133     1 
 1125  1141     1 
 1125  1142     1 
 1126  1128     1 
 1126  1129     1 
 1126  1130     1 
 1126  1139     1 
 1126  1140     1 
 1127  1134     1 
 1127  1139     1 
 1127  1140     1 
 1128  1131     1 
 1128  1132     1 
 1128  1133     1 
 1128  1138     1 
 1129  1131     1 
 1129  1132     1 
 1129  1133     1 
 1129  1138     1 
 1130  1135     1 
 1130  1136     1 
 1130  1137     1 
 1130  1138     1 
 1131  1134     1 
 1132  1134     1 
 1138  1143     1 
 1138  1144     1 
 1138  1158     1 
 1139  1141     1 
 1139  1142     1 
 1140  1145     1 
 1140  1146     1 
 1140  1147     1 
 1140  1159     1 
 1140  1160     1 
 1141  1143     1 
 1141  1144     1 
 1141  1158     1 
 1142  1148     1 
 1142  1154     1 
 1142  1161     1 
 1142  1162     1 
 1143  1145     1 
 1143  1146     1 
 1143  1147     1 
 1143  1159     1 
 1143  1160     1 
 1144  1149     1 
 1144  1150     1 
 1144  1155     1 
 1144  1156     1 
 1144  1159     1 
 1144  1160     1 
 1145  1148     1 
 1145  1154     1 
 1145  1158     1 
 1146  1148     1 
 1146  1154     1 
 1146  1158     1 
 1147  1151     1 
 1147  1152     1 
 1147  1157     1 
 1147  1158     1 
 1148  1153     1 
 1148  1155     1 
 1148  1156     1 
 1149  1151     1 
 1149  1152     1 
 1149  1154     1 
 1150  1154     1 
 1150  1157     1 
 1151  1153     1 
 1151  1156     1 
 1152  1155     1 
 1153  1154     1 
 1153  1157     1 
 1155  1157     1 
 1158  1163     1 
 1158  1164     1 
 1158  1165     1 
 1159  1161     1 
 1159  1162     1 
 1160  1166     1 
 1160  1167     1 
 1161  1163     1 
 1161  1164     1 
 1161  1165     1 
 1162  1168     1 
 1162  1169     1 
 1163  1166     1 
 1163  1167     1 
 1164  1166     1 
 1164  1167     1 
 1165  1170     1 
 1165  1171     1 
 1165  1185     1 
 1166  1168     1 
 1166  1169     1 
 1167  1172     1 
 1167  1173     1 
 1167  1174     1 
 1167  1186     1 
 1167  1187     1 
 1168  1170     1 
 1168  1171     1 
 1168  1185     1 
 1169  1175     1 
 1169  1181     1 
 1169  1188     1 
 1169  1191     1 
 1170  1172     1 
 1170  1173     1 
 1170  1174     1 
 1170  1186     1 
 1170  1187     1 
 1171  1176     1 
 1171  1177     1 
 1171  1182     1 
 1171  1183     1 
 1171  1186     1 
 1171  1187     1 
 1172  1175     1 
 1172  1181     1 
 1172  1185     1 
 1173  1175     1 
 1173  1181     1 
 1173  1185     1 
 1174  1178     1 
 1174  1179     1 
 1174  1184     1 
 1174  1185     1 
 1175  1180     1 
 1175  1182     1 
 1175  1183     1 
 1176  1178     1 
 1176  1179     1 
 1176  1181     1 
 1177  1181     1 
 1177  1184     1 
 1178  1180     1 
 1178  1183     1 
 1179  1182     1 
 1180  1181     1 
 1180  1184     1 
 1182  1184     1 
 1185  1189     1 
 1185  1190     1 
 1185  1192     1 
 1185  1193     1 
 1185  1196     1 
 1185  1199     1 
 1186  1188     1 
 1186  1191     1 
 1187  1194     1 
 1187  1195     1 
 1187  1197     1 
 1187  1198     1 
 1187  1200     1 
 1187  1201     1 
 1188  1192     1 
 1188  1194     1 
 1188  1195     1 
 1188  1199     1 
 1189  1191     1 
 1189  1193     1 
 1189  1197     1 
 1189  1198     1 
 1190  1191     1 
 1190  1193     1 
 1190  1197     1 
 1190  1198     1 
 1191  1197     1 
 1191  1198     1 
 1191  1202     1 
 1191  1203     1 
 1192  1194     1 
 1192  1195     1 
 1192  1196     1 
 1192  1200     1 
 1192  1201     1 
 1193  1200     1 
 1193  1201     1 
 1194  1197     1 
 1194  1198     1 
 1194  1199     1 
 1195  1197     1 
 1195  1198     1 
 1195  1199     1 
 1196  1199     1 
 1199  1204     1 
 1199  1205     1 
 1199  1206     1 
 1200  1202     1 
 1200  1203     1 
 1201  1207     1 
 1201  1208     1 
 1202  1204     1 
 1202  1205     1 
 1202  1206     1 
 1203  1209     1 
 1203  1210     1 
 1204  1207     1 
 1204  1208     1 
 1205  1207     1 
 1205  1208     1 
 1206  1211     1 
 1206  1212     1 
 1206  1221     1 
 1207  1209     1 
 1207  1210     1 
 1208  1213     1 
 1208  1214     1 
 1208  1215     1 
 1208  1222     1 
 1208  1223     1 
 1209  1211     1 
 1209  1212     1 
 1209  1221     1 
 1210  1216     1 
 1210  1217     1 
 1210  1218     1 
 1210  1224     1 
 1210  1225     1 
 1211  1213     1 
 1211  1214     1 
 1211  1215     1 
 1211  1222     1 
 1211  1223     1 
 1212  1219     1 
 1212  1220     1 
 1212  1222     1 
 1212  1223     1 
 1213  1216     1 
 1213  1217     1 
 1213  1218     1 
 1213  1221     1 
 1214  1216     1 
 1214  1217     1 
 1214  1218     1 
 1214  1221     1 
 1215  1221     1 
 1216  1219     1 
 1216  1220     1 
 1217  1219     1 
 1217  1220     1 
 1221  1226     1 
 1221  1227     1 
 1221  1245     1 
 1222  1224     1 
 1222  1225     1 
 1223  1228     1 
 1223  1229     1 
 1223  1230     1 
 1223  1246     1 
 1223  1247     1 
 1224  1226     1 
 1224  1227     1 
 1224  1245     1 
 1225  1231     1 
 1225  1232     1 
 1225  1233     1 
 1225  1248     1 
 1225  1249     1 
 1226  1228     1 
 1226  1229     1 
 1226  1230     1 
 1226  1246     1 
 1226  1247     1 
 1227  1234     1 
 1227  1235     1 
 1227  1236     1 
 1227  1246     1 
 1227  1247     1 
 1228  1231     1 
 1228  1232     1 
 1228  1233     1 
 1228  1245     1 
 1229  1231     1 
 1229  1232     1 
 1229  1233     1 
 1229  1245     1 
 1230  1237     1 
 1230  1238     1 
 1230  1245     1 
 1231  1234     1 
 1231  1235     1 
 1231  1236     1 
 1232  1234     1 
 1232  1235     1 
 1232  1236     1 
 1233  1239     1 
 1233  1242     1 
 1234  1237     1 
 1234  1238     1 
 1235  1237     1 
 1235  1238     1 
 1236  1240     1 
 1236  1241     1 
 1236  1243     1 
 1236  1244     1 
 1237  1239     1 
 1237  1242     1 
 1239  1243     1 
 1239  1244     1 
 1240  1242     1 
 1241  1242     1 
 1245  1250     1 
 1245  1251     1 
 1245  1259     1 
 1246  1248     1 
 1246  1249     1 
 1247  1252     1 
 1247  1253     1 
 1247  1255     1 
 1247  1260     1 
 1247  1261     1 
 1248  1250     1 
 1248  1251     1 
 1248  1259     1 
 1249  1254     1 
 1249  1256     1 
 1249  1257     1 
 1249  1258     1 
 1249  1262     1 
 1249  1263     1 
 1250  1252     1 
 1250  1253     1 
 1250  1255     1 
 1250  1260     1 
 1250  1261     1 
 1251  1260     1 
 1251  1261     1 
 1252  1254     1 
 1252  1256     1 
 1252  1257     1 
 1252  1258     1 
 1252  1259     1 
 1253  1256     1 
 1253  1257     1 
 1253  1258     1 
 1253  1259     1 
 1254  1255     1 
 1255  1259     1 
 1259  1264     1 
 1259  1265     1 
 1259  1280     1 
 1260  1262     1 
 1260  1263     1 
 1261  1266     1 
 1261  1267     1 
 1261  1268     1 
 1261  1281     1 
 1261  1282     1 
 1262  1264     1 
 1262  1265     1 
 1262  1280     1 
 1263  1269     1 
 1263  1276     1 
 1263  1283     1 
 1263  1284     1 
 1264  1266     1 
 1264  1267     1 
 1264  1268     1 
 1264  1281     1 
 1264  1282     1 
 1265  1270     1 
 1265  1271     1 
 1265  1277     1 
 1265  1278     1 
 1265  1281     1 
 1265  1282     1 
 1266  1269     1 
 1266  1276     1 
 1266  1280     1 
 1267  1269     1 
 1267  1276     1 
 1267  1280     1 
 1268  1272     1 
 1268  1273     1 
 1268  1279     1 
 1268  1280     1 
 1269  1274     1 
 1269  1277     1 
 1269  1278     1 
 1270  1272     1 
 1270  1273     1 
 1270  1276     1 
 1271  1275     1 
 1271  1276     1 
 1271  1279     1 
 1272  1274     1 
 1272  1278     1 
 1273  1277     1 
 1274  1276     1 
 1274  1279     1 
 1275  1278     1 
 1277  1279     1 
 1280  1285     1 
 1280  1286     1 
 1280  1294     1 
 1281  1283     1 
 1281  1284     1 
 1282  1287     1 
 1282  1288     1 
 1282  1289     1 
 1282  1295     1 
 1282  1296     1 
 1283  1285     1 
 1283  1286     1 
 1283  1294     1 
 1284  1290     1 
 1284  1291     1 
 1284  1297     1 
 1284  1298     1 
 1285  1287     1 
 1285  1288     1 
 1285  1289     1 
 1285  1295     1 
 1285  1296     1 
 1286  1292     1 
 1286  1293     1 
 1286  1295     1 
 1286  1296     1 
 1287  1290     1 
 1287  1291     1 
 1287  1294     1 
 1288  1290     1 
 1288  1291     1 
 1288  1294     1 
 1289  1294     1 
 1290  1292     1 
 1290  1293     1 
 1294  1299     1 
 1294  1300     1 
 1294  1308     1 
 1295  1297     1 
 1295  1298     1 
 1296  1301     1 
 1296  1302     1 
 1296  1304     1 
 1296  1309     1 
 1296  1310     1 
 1297  1299     1 
 1297  1300     1 
 1297  1308     1 
 1298  1303     1 
 1298  1305     1 
 1298  1306     1 
 1298  1307     1 
 1298  1311     1 
 1298  1312     1 
 1299  1301     1 
 1299  1302     1 
 1299  1304     1 
 1299  1309     1 
 1299  1310     1 
 1300  1309     1 
 1300  1310     1 
 1301  1303     1 
 1301  1305     1 
 1301  1306     1 
 1301  1307     1 
 1301  1308     1 
 1302  1305     1 
 1302  1306     1 
 1302  1307     1 
 1302  1308     1 
 1303  1304     1 
 1304  1308     1 
 1308  1313     1 
 1308  1314     1 
 1308  1330     1 
 1309  1311     1 
 1309  1312     1 
 1310  1315     1 
 1310  1316     1 
 1310  1317     1 
 1310  1331     1 
 1310  1332     1 
 1311  1313     1 
 1311  1314     1 
 1311  1330     1 
 1312  1318     1 
 1312  1319     1 
 1312  1320     1 
 1312  1333     1 
 1312  1334     1 
 1313  1315     1 
 1313  1316     1 
 1313  1317     1 
 1313  1331     1 
 1313  1332     1 
 1314  1321     1 
 1314  1322     1 
 1314  1323     1 
 1314  1331     1 
 1314  1332     1 
 1315  1318     1 
 1315  1319     1 
 1315  1320     1 
 1315  1330     1 
 1316  1318     1 
 1316  1319     1 
 1316  1320     1 
 1316  1330     1 
 1317  1324     1 
 1317  1325     1 
 1317  1326     1 
 1317  1330     1 
 1318  1321     1 
 1318  1322     1 
 1318  1323     1 
 1319  1321     1 
 1319  1322     1 
 1319  1323     1 
 1320  1327     1 
 1320  1328     1 
 1320  1329     1 
 1321  1324     1 
 1321  1325     1 
 1321  1326     1 
 1322  1324     1 
 1322  1325     1 
 1322  1326     1 
 1324  1327     1 
 1324  1328     1 
 1324  1329     1 
 1325  1327     1 
 1325  1328     1 
 1325  1329     1 
 1330  1335     1 
 1330  1336     1 
 1330  1346     1 
 1331  1333     1 
 1331  1334     1 
 1332  1337     1 
 1332  1338     1 
 1332  1342     1 
 1332  1347     1 
 1332  1348     1 
 1333  1335     1 
 1333  1336     1 
 1333  1346     1 
 1334  1339     1 
 1334  1340     1 
 1334  1341     1 
 1334  1343     1 
 1334  1344     1 
 1334  1345     1 
 1334  1349     1 
 1334  1350     1 
 1335  1337     1 
 1335  1338     1 
 1335  1342     1 
 1335  1347     1 
 1335  1348     1 
 1336  1347     1 
 1336  1348     1 
 1337  1339     1 
 1337  1340     1 
 1337  1341     1 
 1337  1343     1 
 1337  1344     1 
 1337  1345     1 
 1337  1346     1 
 1338  1343     1 
 1338  1344     1 
 1338  1345     1 
 1338  1346     1 
 1339  1342     1 
 1340  1342     1 
 1341  1342     1 
 1342  1346     1 
 1346  1351     1 
 1346  1352     1 
 1346  1367     1 
 1347  1349     1 
 1347  1350     1 
 1348  1353     1 
 1348  1354     1 
 1348  1355     1 
 1348  1368     1 
 1348  1369     1 
 1349  1351     1 
 1349  1352     1 
 1349  1367     1 
 1350  1356     1 
 1350  1363     1 
 1350  1370     1 
 1350  1371     1 
 1351  1353     1 
 1351  1354     1 
 1351  1355     1 
 1351  1368     1 
 1351  1369     1 
 1352  1357     1 
 1352  1358     1 
 1352  1364     1 
 1352  1365     1 
 1352  1368     1 
 1352  1369     1 
 1353  1356     1 
 1353  1363     1 
 1353  1367     1 
 1354  1356     1 
 1354  1363     1 
 1354  1367     1 
 1355  1359     1 
 1355  1360     1 
 1355  1366     1 
 1355  1367     1 
 1356  1361     1 
 1356  1364     1 
 1356  1365     1 
 1357  1359     1 
 1357  1360     1 
 1357  1363     1 
 1358  1362     1 
 1358  1363     1 
 1358  1366     1 
 1359  1361     1 
 1359  1365     1 
 1360  1364     1 
 1361  1363     1 
 1361  1366     1 
 1362  1365     1 
 1364  1366     1 
 1367  1372     1 
 1367  1373     1 
 1367  1389     1 
 1368  1370     1 
 1368  1371     1 
 1369  1374     1 
 1369  1375     1 
 1369  1376     1 
 1369  1390     1 
 1369  1391     1 
 1370  1372     1 
 1370  1373     1 
 1370  1389     1 
 1371  1377     1 
 1371  1378     1 
 1371  1379     1 
 1371  1392     1 
 1371  1393     1 
 1372  1374     1 
 1372  1375     1 
 1372  1376     1 
 1372  1390     1 
 1372  1391     1 
 1373  1380     1 
 1373  1381     1 
 1373  1382     1 
 1373  1390     1 
 1373  1391     1 
 1374  1377     1 
 1374  1378     1 
 1374  1379     1 
 1374  1389     1 
 1375  1377     1 
 1375  1378     1 
 1375  1379     1 
 1375  1389     1 
 1376  1383     1 
 1376  1384     1 
 1376  1385     1 
 1376  1389     1 
 1377  1380     1 
 1377  1381     1 
 1377  1382     1 
 1378  1380     1 
 1378  1381     1 
 1378  1382     1 
 1379  1386     1 
 1379  1387     1 
 1379  1388     1 
 1380  1383     1 
 1380  1384     1 
 1380  1385     1 
 1381  1383     1 
 1381  1384     1 
 1381  1385     1 
 1383  1386     1 
 1383  1387     1 
 1383  1388     1 
 1384  1386     1 
 1384  1387     1 
 1384  1388     1 
 1389  1394     1 
 1389  1395     1 
 1389  1406     1 
 1390  1392     1 
 1390  1393     1 
 1391  1396     1 
 1391  1397     1 
 1391  1398     1 
 1391  1407     1 
 1391  1408     1 
 1392  1394     1 
 1392  1395     1 
 1392  1406     1 
 1393  1399     1 
 1393  1400     1 
 1393  1401     1 
 1393  1409     1 
 1393  1410     1 
 1394  1396     1 
 1394  1397     1 
 1394  1398     1 
 1394  1407     1 
 1394  1408     1 
 1395  1402     1 
 1395  1407     1 
 1395  1408     1 
 1396  1399     1 
 1396  1400     1 
 1396  1401     1 
 1396  1406     1 
 1397  1399     1 
 1397  1400     1 
 1397  1401     1 
 1397  1406     1 
 1398  1403     1 
 1398  1404     1 
 1398  1405     1 
 1398  1406     1 
 1399  1402     1 
 1400  1402     1 
 1406  1411     1 
 1406  1412     1 
 1406  1426     1 
 1407  1409     1 
 1407  1410     1 
 1408  1413     1 
 1408  1414     1 
 1408  1415     1 
 1408  1427     1 
 1408  1428     1 
 1409  1411     1 
 1409  1412     1 
 1409  1426     1 
 1410  1416     1 
 1410  1422     1 
 1410  1429     1 
 1410  1430     1 
 1411  1413     1 
 1411  1414     1 
 1411  1415     1 
 1411  1427     1 
 1411  1428     1 
 1412  1417     1 
 1412  1418     1 
 1412  1423     1 
 1412  1424     1 
 1412  1427     1 
 1412  1428     1 
 1413  1416     1 
 1413  1422     1 
 1413  1426     1 
 1414  1416     1 
 1414  1422     1 
 1414  1426     1 
 1415  1419     1 
 1415  1420     1 
 1415  1425     1 
 1415  1426     1 
 1416  1421     1 
 1416  1423     1 
 1416  1424     1 
 1417  1419     1 
 1417  1420     1 
 1417  1422     1 
 1418  1422     1 
 1418  1425     1 
 1419  1421     1 
 1419  1424     1 
 1420  1423     1 
 1421  1422     1 
 1421  1425     1 
 1423  1425     1 
 1426  1431     1 
 1426  1432     1 
 1426  1436     1 
 1427  1429     1 
 1427  1430     1 
 1428  1433     1 
 1428  1434     1 
 1428  1435     1 
 1428  1437     1 
 1428  1438     1 
 1429  1431     1 
 1429  1432     1 
 1429  1436     1 
 1430  1439     1 
 1430  1440     1 
 1431  1433     1 
 1431  1434     1 
 1431  1435     1 
 1431  1437     1 
 1431  1438     1 
 1432  1437     1 
 1432  1438     1 
 1433  1436     1 
 1434  1436     1 
 1435  1436     1 
 1436  1441     1 
 1436  1442     1 
 1436  1447     1 
 1437  1439     1 
 1437  1440     1 
 1438  1443     1 
 1438  1444     1 
 1438  1445     1 
 1438  1448     1 
 1438  1449     1 
 1439  1441     1 
 1439  1442     1 
 1439  1447     1 
 1440  1446     1 
 1440  1450     1 
 1440  1451     1 
 1441  1443     1 
 1441  1444     1 
 1441  1445     1 
 1441  1448     1 
 1441  1449     1 
 1442  1448     1 
 1442  1449     1 
 1443  1446     1 
 1443  1447     1 
 1444  1446     1 
 1444  1447     1 
 1445  1447     1 
 1447  1452     1 
 1447  1453     1 
 1447  1471     1 
 1448  1450     1 
 1448  1451     1 
 1449  1454     1 
 1449  1455     1 
 1449  1456     1 
 1449  1472     1 
 1449  1473     1 
 1450  1452     1 
 1450  1453     1 
 1450  1471     1 
 1451  1457     1 
 1451  1458     1 
 1451  1459     1 
 1451  1474     1 
 1451  1475     1 
 1452  1454     1 
 1452  1455     1 
 1452  1456     1 
 1452  1472     1 
 1452  1473     1 
 1453  1460     1 
 1453  1461     1 
 1453  1462     1 
 1453  1472     1 
 1453  1473     1 
 1454  1457     1 
 1454  1458     1 
 1454  1459     1 
 1454  1471     1 
 1455  1457     1 
 1455  1458     1 
 1455  1459     1 
 1455  1471     1 
 1456  1463     1 
 1456  1464     1 
 1456  1471     1 
 1457  1460     1 
 1457  1461     1 
 1457  1462     1 
 1458  1460     1 
 1458  1461     1 
 1458  1462     1 
 1459  1465     1 
 1459  1468     1 
 1460  1463     1 
 1460  1464     1 
 1461  1463     1 
 1461  1464     1 
 1462  1466     1 
 1462  1467     1 
 1462  1469     1 
 1462  1470     1 
 1463  1465     1 
 1463  1468     1 
 1465  1469     1 
 1465  1470     1 
 1466  1468     1 
 1467  1468     1 
 1471  1476     1 
 1471  1477     1 
 1471  1495     1 
 1472  1474     1 
 1472  1475     1 
 1473  1478     1 
 1473  1479     1 
 1473  1480     1 
 1473  1496     1 
 1473  1497     1 
 1474  1476     1 
 1474  1477     1 
 1474  1495     1 
 1475  1481     1 
 1475  1482     1 
 1475  1483     1 
 1475  1498     1 
 1475  1499     1 
 1476  1478     1 
 1476  1479     1 
 1476  1480     1 
 1476  1496     1 
 1476  1497     1 
 1477  1484     1 
 1477  1485     1 
 1477  1486     1 
 1477  1496     1 
 1477  1497     1 
 1478  1481     1 
 1478  1482     1 
 1478  1483     1 
 1478  1495     1 
 1479  1481     1 
 1479  1482     1 
 1479  1483     1 
 1479  1495     1 
 1480  1487     1 
 1480  1488     1 
 1480  1495     1 
 1481  1484     1 
 1481  1485     1 
 1481  1486     1 
 1482  1484     1 
 1482  1485     1 
 1482  1486     1 
 1483  1489     1 
 1483  1492     1 
 1484  1487     1 
 1484  1488     1 
 1485  1487     1 
 1485  1488     1 
 1486  1490     1 
 1486  1491     1 
 1486  1493     1 
 1486  1494     1 
 1487  1489     1 
 1487  1492     1 
 1489  1493     1 
 1489  1494     1 
 1490  1492     1 
 1491  1492     1 
 1495  1500     1 
 1495  1501     1 
 1495  1517     1 
 1496  1498     1 
 1496  1499     1 
 1497  1502     1 
 1497  1503     1 
 1497  1504     1 
 1497  1518     1 
 1497  1519     1 
 1498  1500     1 
 1498  1501     1 
 1498  1517     1 
 1499  1505     1 
 1499  1506     1 
 1499  1507     1 
 1499  1520     1 
 1499  1521     1 
 1500  1502     1 
 1500  1503     1 
 1500  1504     1 
 1500  1518     1 
 1500  1519     1 
 1501  1508     1 
 1501  1509     1 
 1501  1510     1 
 1501  1518     1 
 1501  1519     1 
 1502  1505     1 
 1502  1506     1 
 1502  1507     1 
 1502  1517     1 
 1503  1505     1 
 1503  1506     1 
 1503  1507     1 
 1503  1517     1 
 1504  1511     1 
 1504  1512     1 
 1504  1513     1 
 1504  1517     1 
 1505  1508     1 
 1505  1509     1 
 1505  1510     1 
 1506  1508     1 
 1506  1509     1 
 1506  1510     1 
 1507  1514     1 
 1507  1515     1 
 1507  1516     1 
 1508  1511     1 
 1508  1512     1 
 1508  1513     1 
 1509  1511     1 
 1509  1512     1 
 1509  1513     1 
 1511  1514     1 
 1511  1515     1 
 1511  1516     1 
 1512  1514     1 
 1512  1515     1 
 1512  1516     1 
 1517  1522     1 
 1517  1523     1 
 1517  1534     1 
 1518  1520     1 
 1518  1521     1 
 1519  1524     1 
 1519  1525     1 
 1519  1526     1 
 1519  1535     1 
 1519  1536     1 
 1520  1522     1 
 1520  1523     1 
 1520  1534     1 
 1521  1527     1 
 1521  1528     1 
 1521  1529     1 
 1521  1537     1 
 1521  1538     1 
 1522  1524     1 
 1522  1525     1 
 1522  1526     1 
 1522  1535     1 
 1522  1536     1 
 1523  1530     1 
 1523  1531     1 
 1523  1535     1 
 1523  1536     1 
 1524  1527     1 
 1524  1528     1 
 1524  1529     1 
 1524  1534     1 
 1525  1527     1 
 1525  1528     1 
 1525  1529     1 
 1525  1534     1 
 1526  1532     1 
 1526  1533     1 
 1526  1534     1 
 1527  1530     1 
 1527  1531     1 
 1528  1530     1 
 1528  1531     1 
 1530  1532     1 
 1530  1533     1 
 1534  1539     1 
 1534  1540     1 
 1534  1558     1 
 1535  1537     1 
 1535  1538     1 
 1536  1541     1 
 1536  1542     1 
 1536  1543     1 
 1536  1559     1 
 1536  1560     1 
 1537  1539     1 
 1537  1540     1 
 1537  1558     1 
 1538  1544     1 
 1538  1545     1 
 1538  1546     1 
 1538  1561     1 
 1538  1562     1 
 1539  1541     1 
 1539  1542     1 
 1539  1543     1 
 1539  1559     1 
 1539  1560     1 
 1540  1547     1 
 1540  1548     1 
 1540  1549     1 
 1540  1559     1 
 1540  1560     1 
 1541  1544     1 
 1541  1545     1 
 1541  1546     1 
 1541  1558     1 
 1542  1544     1 
 1542  1545     1 
 1542  1546     1 
 1542  1558     1 
 1543  1550     1 
 1543  1551     1 
 1543  1558     1 
 1544  1547     1 
 1544  1548     1 
 1544  1549     1 
 1545  1547     1 
 1545  1548     1 
 1545  1549     1 
 1546  1552     1 
 1546  1555     1 
 1547  1550     1 
 1547  1551     1 
 1548  1550     1 
 1548  1551     1 
 1549  1553     1 
 1549  1554     1 
 1549  1556     1 
 1549  1557     1 
 1550  1552     1 
 1550  1555     1 
 1552  1556     1 
 1552  1557     1 
 1553  1555     1 
 1554  1555     1 
 1558  1563     1 
 1558  1564     1 
 1558  1579     1 
 1559  1561     1 
 1559  1562     1 
 1560  1565     1 
 1560  1566     1 
 1560  1567     1 
 1560  1580     1 
 1560  1581     1 
 1561  1563     1 
 1561  1564     1 
 1561  1579     1 
 1562  1568     1 
 1562  1575     1 
 1562  1582     1 
 1562  1583     1 
 1563  1565     1 
 1563  1566     1 
 1563  1567     1 
 1563  1580     1 
 1563  1581     1 
 1564  1569     1 
 1564  1570     1 
 1564  1576     1 
 1564  1577     1 
 1564  1580     1 
 1564  1581     1 
 1565  1568     1 
 1565  1575     1 
 1565  1579     1 
 1566  1568     1 
 1566  1575     1 
 1566  1579     1 
 1567  1571     1 
 1567  1572     1 
 1567  1578     1 
 1567  1579     1 
 1568  1573     1 
 1568  1576     1 
 1568  1577     1 
 1569  1571     1 
 1569  1572     1 
 1569  1575     1 
 1570  1574     1 
 1570  1575     1 
 1570  1578     1 
 1571  1573     1 
 1571  1577     1 
 1572  1576     1 
 1573  1575     1 
 1573  1578     1 
 1574  1577     1 
 1576  1578     1 
 1579  1584     1 
 1579  1585     1 
 1579  1603     1 
 1580  1582     1 
 1580  1583     1 
 1581  1586     1 
 1581  1587     1 
 1581  1588     1 
 1581  1604     1 
 1581  1605     1 
 1582  1584     1 
 1582  1585     1 
 1582  1603     1 
 1583  1589     1 
 1583  1594     1 
 1583  1606     1 
 1583  1609     1 
 1584  1586     1 
 1584  1587     1 
 1584  1588     1 
 1584  1604     1 
 1584  1605     1 
 1585  1590     1 
 1585  1591     1 
 1585  1593     1 
 1585  1595     1 
 1585  1604     1 
 1585  1605     1 
 1586  1589     1 
 1586  1594     1 
 1586  1603     1 
 1587  1589     1 
 1587  1594     1 
 1587  1603     1 
 1588  1592     1 
 1588  1596     1 
 1588  1597     1 
 1588  1599     1 
 1588  1603     1 
 1589  1595     1 
 1589  1599     1 
 1590  1592     1 
 1590  1593     1 
 1590  1594     1 
 1591  1595     1 
 1591  1600     1 
 1591  1601     1 
 1592  1594     1 
 1592  1599     1 
 1593  1596     1 
 1593  1597     1 
 1593  1602     1 
 1594  1598     1 
 1594  1600     1 
 1594  1601     1 
 1595  1599     1 
 1595  1602     1 
 1596  1598     1 
 1596  1601     1 
 1597  1600     1 
 1598  1599     1 
 1598  1602     1 
 1600  1602     1 
 1603  1607     1 
 1603  1608     1 
 1603  1610     1 
 1603  1611     1 
 1603  1614     1 
 1603  1617     1 
 1604  1606     1 
 1604  1609     1 
 1605  1612     1 
 1605  1613     1 
 1605  1615     1 
 1605  1616     1 
 1605  1618     1 
 1605  1619     1 
 1606  1610     1 
 1606  1612     1 
 1606  1613     1 
 1606  1617     1 
 1607  1609     1 
 1607  1611     1 
 1607  1615     1 
 1607  1616     1 
 1608  1609     1 
 1608  1611     1 
 1608  1615     1 
 1608  1616     1 
 1609  1615     1 
 1609  1616     1 
 1609  1620     1 
 1609  1621     1 
 1610  1612     1 
 1610  1613     1 
 1610  1614     1 
 1610  1618     1 
 1610  1619     1 
 1611  1618     1 
 1611  1619     1 
 1612  1615     1 
 1612  1616     1 
 1612  1617     1 
 1613  1615     1 
 1613  1616     1 
 1613  1617     1 
 1614  1617     1 
 1617  1622     1 
 1617  1623     1 
 1617  1637     1 
 1618  1620     1 
 1618  1621     1 
 1619  1624     1 
 1619  1625     1 
 1619  1626     1 
 1619  1638     1 
 1619  1639     1 
 1620  1622     1 
 1620  1623     1 
 1620  1637     1 
 1621  1627     1 
 1621  1633     1 
 1621  1640     1 
 1621  1641     1 
 1622  1624     1 
 1622  1625     1 
 1622  1626     1 
 1622  1638     1 
 1622  1639     1 
 1623  1628     1 
 1623  1629     1 
 1623  1634     1 
 1623  1635     1 
 1623  1638     1 
 1623  1639     1 
 1624  1627     1 
 1624  1633     1 
 1624  1637     1 
 1625  1627     1 
 1625  1633     1 
 1625  1637     1 
 1626  1630     1 
 1626  1631     1 
 1626  1636     1 
 1626  1637     1 
 1627  1632     1 
 1627  1634     1 
 1627  1635     1 
 1628  1630     1 
 1628  1631     1 
 1628  1633     1 
 1629  1633     1 
 1629  1636     1 
 1630  1632     1 
 1630  1635     1 
 1631  1634     1 
 1632  1633     1 
 1632  1636     1 
 1634  1636     1 
 1637  1642     1 
 1637  1643     1 
 1637  1648     1 
 1638  1640     1 
 1638  1641     1 
 1639  1644     1 
 1639  1645     1 
 1639  1646     1 
 1639  1649     1 
 1639  1650     1 
 1640  1642     1 
 1640  1643     1 
 1640  1648     1 
 1641  1647     1 
 1641  1651     1 
 1641  1652     1 
 1642  1644     1 
 1642  1645     1 
 1642  1646     1 
 1642  1649     1 
 1642  1650     1 
 1643  1649     1 
 1643  1650     1 
 1644  1647     1 
 1644  1648     1 
 1645  1647     1 
 1645  1648     1 
 1646  1648     1 
 1648  1653     1 
 1648  1654     1 
 1648  1665     1 
 1649  1651     1 
 1649  1652     1 
 1650  1655     1 
 1650  1656     1 
 1650  1657     1 
 1650  1666     1 
 1650  1667     1 
 1651  1653     1 
 1651  1654     1 
 1651  1665     1 
 1652  1658     1 
 1652  1659     1 
 1652  1660     1 
 1652  1668     1 
 1652  1669     1 
 1653  1655     1 
 1653  1656     1 
 1653  1657     1 
 1653  1666     1 
 1653  1667     1 
 1654  1661     1 
 1654  1666     1 
 1654  1667     1 
 1655  1658     1 
 1655  1659     1 
 1655  1660     1 
 1655  1665     1 
 1656  1658     1 
 1656  1659     1 
 1656  1660     1 
 1656  1665     1 
 1657  1662     1 
 1657  1663     1 
 1657  1664     1 
 1657  1665     1 
 1658  1661     1 
 1659  1661     1 
 1665  1670     1 
 1665  1671     1 
 1665  1677     1 
 1666  1668     1 
 1666  1669     1 
 1667  1672     1 
 1667  1673     1 
 1667  1674     1 
 1667  1678     1 
 1667  1679     1 
 1668  1670     1 
 1668  1671     1 
 1668  1677     1 
 1669  1675     1 
 1669  1676     1 
 1669  1680     1 
 1669  1681     1 
 1670  1672     1 
 1670  1673     1 
 1670  1674     1 
 1670  1678     1 
 1670  1679     1 
 1671  1678     1 
 1671  1679     1 
 1672  1675     1 
 1672  1676     1 
 1672  1677     1 
 1673  1675     1 
 1673  1676     1 
 1673  1677     1 
 1674  1677     1 
 1677  1682     1 
 1677  1683     1 
 1677  1690     1 
 1678  1680     1 
 1678  1681     1 
 1679  1685     1 
 1679  1686     1 
 1679  1687     1 
 1679  1691     1 
 1679  1692     1 
 1680  1682     1 
 1680  1683     1 
 1680  1690     1 
 1681  1689     1 
 1681  1693     1 
 1681  1694     1 
 1682  1685     1 
 1682  1686     1 
 1682  1687     1 
 1682  1691     1 
 1682  1692     1 
 1683  1691     1 
 1683  1692     1 
 1685  1689     1 
 1685  1690     1 
 1686  1689     1 
 1686  1690     1 
 1687  1690     1 
 1690  1695     1 
 1690  1696     1 
 1690  1704     1 
 1691  1693     1 
 1691  1694     1 
 1692  1697     1 
 1692  1698     1 
 1692  1700     1 
 1692  1705     1 
 1692  1706     1 
 1693  1695     1 
 1693  1696     1 
 1693  1704     1 
 1694  1699     1 
 1694  1701     1 
 1694  1702     1 
 1694  1703     1 
 1694  1707     1 
 1694  1708     1 
 1695  1697     1 
 1695  1698     1 
 1695  1700     1 
 1695  1705     1 
 1695  1706     1 
 1696  1705     1 
 1696  1706     1 
 1697  1699     1 
 1697  1701     1 
 1697  1702     1 
 1697  1703     1 
 1697  1704     1 
 1698  1701     1 
 1698  1702     1 
 1698  1703     1 
 1698  1704     1 
 1699  1700     1 
 1700  1704     1 
 1704  1709     1 
 1704  1710     1 
 1704  1711     1 
 1705  1707     1 
 1705  1708     1 
 1706  1712     1 
 1706  1713     1 
 1707  1709     1 
 1707  1710     1 
 1707  1711     1 
 1708  1714     1 
 1708  1715     1 
 1709  1712     1 
 1709  1713     1 
 1710  1712     1 
 1710  1713     1 
 1711  1716     1 
 1711  1717     1 
 1711  1725     1 
 1712  1714     1 
 1712  1715     1 
 1713  1718     1 
 1713  1719     1 
 1713  1721     1 
 1713  1726     1 
 1713  1727     1 
 1714  1716     1 
 1714  1717     1 
 1714  1725     1 
 1715  1720     1 
 1715  1722     1 
 1715  1723     1 
 1715  1724     1 
 1715  1728     1 
 1715  1729     1 
 1716  1718     1 
 1716  1719     1 
 1716  1721     1 
 1716  1726     1 
 1716  1727     1 
 1717  1726     1 
 1717  1727     1 
 1718  1720     1 
 1718  1722     1 
 1718  1723     1 
 1718  1724     1 
 1718  1725     1 
 1719  1722     1 
 1719  1723     1 
 1719  1724     1 
 1719  1725     1 
 1720  1721     1 
 1721  1725     1 
 1725  1730     1 
 1725  1731     1 
 1725  1740     1 
 1726  1728     1 
 1726  1729     1 
 1727  1732     1 
 1727  1733     1 
 1727  1734     1 
 1727  1741     1 
 1727  1742     1 
 1728  1730     1 
 1728  1731     1 
 1728  1740     1 
 1729  1735     1 
 1729  1736     1 
 1729  1737     1 
 1729  1743     1 
 1729  1744     1 
 1730  1732     1 
 1730  1733     1 
 1730  1734     1 
 1730  1741     1 
 1730  1742     1 
 1731  1738     1 
 1731  1739     1 
 1731  1741     1 
 1731  1742     1 
 1732  1735     1 
 1732  1736     1 
 1732  1737     1 
 1732  1740     1 
 1733  1735     1 
 1733  1736     1 
 1733  1737     1 
 1733  1740     1 
 1734  1740     1 
 1735  1738     1 
 1735  1739     1 
 1736  1738     1 
 1736  1739     1 
 1740  1745     1 
 1740  1746     1 
 1740  1750     1 
 1741  1743     1 
 1741  1744     1 
 1742  1747     1 
 1742  1748     1 
 1742  1749     1 
 1742  1751     1 
 1742  1752     1 
 1743  1745     1 
 1743  1746     1 
 1743  1750     1 
 1744  1753     1 
 1744  1754     1 
 1745  1747     1 
 1745  1748     1 
 1745  1749     1 
 1745  1751     1 
 1745  1752     1 
 1746  1751     1 
 1746  1752     1 
 1747  1750     1 
 1748  1750     1 
 1749  1750     1 
 1750  1755     1 
 1750  1756     1 
 1750  1767     1 
 1751  1753     1 
 1751  1754     1 
 1752  1757     1 
 1752  1758     1 
 1752  1760     1 
 1752  1768     1 
 1752  1769     1 
 1753  1755     1 
 1753  1756     1 
 1753  1767     1 
 1754  1759     1 
 1754  1765     1 
 1754  1770     1 
 1754  1771     1 
 1755  1757     1 
 1755  1758     1 
 1755  1760     1 
 1755  1768     1 
 1755  1769     1 
 1756  1761     1 
 1756  1763     1 
 1756  1766     1 
 1756  1768     1 
 1756  1769     1 
 1757  1759     1 
 1757  1765     1 
 1757  1767     1 
 1758  1759     1 
 1758  1765     1 
 1758  1767     1 
 1759  1764     1 
 1759  1766     1 
 1760  1762     1 
 1760  1764     1 
 1760  1767     1 
 1761  1766     1 
 1762  1764     1 
 1762  1765     1 
 1764  1766     1 
 1767  1772     1 
 1767  1773     1 
 1767  1786     1 
 1768  1770     1 
 1768  1771     1 
 1769  1774     1 
 1769  1775     1 
 1769  1779     1 
 1769  1787     1 
 1769  1788     1 
 1770  1772     1 
 1770  1773     1 
 1770  1786     1 
 1771  1776     1 
 1771  1777     1 
 1771  1778     1 
 1771  1780     1 
 1771  1781     1 
 1771  1782     1 
 1771  1789     1 
 1771  1790     1 
 1772  1774     1 
 1772  1775     1 
 1772  1779     1 
 1772  1787     1 
 1772  1788     1 
 1773  1783     1 
 1773  1784     1 
 1773  1785     1 
 1773  1787     1 
 1773  1788     1 
 1774  1776     1 
 1774  1777     1 
 1774  1778     1 
 1774  1780     1 
 1774  1781     1 
 1774  1782     1 
 1774  1786     1 
 1775  1780     1 
 1775  1781     1 
 1775  1782     1 
 1775  1786     1 
 1776  1779     1 
 1777  1779     1 
 1778  1779     1 
 1779  1786     1 
 1780  1783     1 
 1780  1784     1 
 1780  1785     1 
 1781  1783     1 
 1781  1784     1 
 1781  1785     1 
 1786  1791     1 
 1786  1792     1 
 1786  1797     1 
 1787  1789     1 
 1787  1790     1 
 1788  1793     1 
 1788  1794     1 
 1788  1795     1 
 1788  1798     1 
 1788  1799     1 
 1789  1791     1 
 1789  1792     1 
 1789  1797     1 
 1790  1796     1 
 1790  1800     1 
 1790  1801     1 
 1791  1793     1 
 1791  1794     1 
 1791  1795     1 
 1791  1798     1 
 1791  1799     1 
 1792  1798     1 
 1792  1799     1 
 1793  1796     1 
 1793  1797     1 
 1794  1796     1 
 1794  1797     1 
 1795  1797     1 
 1797  1802     1 
 1797  1803     1 
 1797  1808     1 
 1798  1800     1 
 1798  1801     1 
 1799  1804     1 
 1799  1805     1 
 1799  1806     1 
 1799  1809     1 
 1799  1810     1 
 1800  1802     1 
 1800  1803     1 
 1800  1808     1 
 1801  1807     1 
 1801  1811     1 
 1801  1812     1 
 1802  1804     1 
 1802  1805     1 
 1802  1806     1 
 1802  1809     1 
 1802  1810     1 
 1803  1809     1 
 1803  1810     1 
 1804  1807     1 
 1804  1808     1 
 1805  1807     1 
 1805  1808     1 
 1806  1808     1 
 1808  1813     1 
 1808  1814     1 
 1808  1821     1 
 1809  1811     1 
 1809  1812     1 
 1810  1816     1 
 1810  1817     1 
 1810  1818     1 
 1810  1822     1 
 1810  1823     1 
 1811  1813     1 
 1811  1814     1 
 1811  1821     1 
 1812  1820     1 
 1812  1824     1 
 1812  1825     1 
 1813  1816     1 
 1813  1817     1 
 1813  1818     1 
 1813  1822     1 
 1813  1823     1 
 1814  1822     1 
 1814  1823     1 
 1816  1820     1 
 1816  1821     1 
 1817  1820     1 
 1817  1821     1 
 1818  1821     1 
 1821  1826     1 
 1821  1827     1 
 1821  1843     1 
 1822  1824     1 
 1822  1825     1 
 1823  1828     1 
 1823  1829     1 
 1823  1830     1 
 1823  1844     1 
 1823  1845     1 
 1824  1826     1 
 1824  1827     1 
 1824  1843     1 
 1825  1831     1 
 1825  1832     1 
 1825  1833     1 
 1825  1846     1 
 1825  1847     1 
 1826  1828     1 
 1826  1829     1 
 1826  1830     1 
 1826  1844     1 
 1826  1845     1 
 1827  1834     1 
 1827  1835     1 
 1827  1836     1 
 1827  1844     1 
 1827  1845     1 
 1828  1831     1 
 1828  1832     1 
 1828  1833     1 
 1828  1843     1 
 1829  1831     1 
 1829  1832     1 
 1829  1833     1 
 1829  1843     1 
 1830  1837     1 
 1830  1838     1 
 1830  1839     1 
 1830  1843     1 
 1831  1834     1 
 1831  1835     1 
 1831  1836     1 
 1832  1834     1 
 1832  1835     1 
 1832  1836     1 
 1833  1840     1 
 1833  1841     1 
 1833  1842     1 
 1834  1837     1 
 1834  1838     1 
 1834  1839     1 
 1835  1837     1 
 1835  1838     1 
 1835  1839     1 
 1837  1840     1 
 1837  1841     1 
 1837  1842     1 
 1838  1840     1 
 1838  1841     1 
 1838  1842     1 
 1843  1848     1 
 1843  1849     1 
 1843  1862     1 
 1844  1846     1 
 1844  1847     1 
 1845  1850     1 
 1845  1851     1 
 1845  1852     1 
 1845  1863     1 
 1845  1864     1 
 1846  1848     1 
 1846  1849     1 
 1846  1862     1 
 1847  1853     1 
 1847  1854     1 
 1847  1858     1 
 1847  1865     1 
 1847  1866     1 
 1848  1850     1 
 1848  1851     1 
 1848  1852     1 
 1848  1863     1 
 1848  1864     1 
 1849  1855     1 
 1849  1856     1 
 1849  1857     1 
 1849  1859     1 
 1849  1860     1 
 1849  1861     1 
 1849  1863     1 
 1849  1864     1 
 1850  1853     1 
 1850  1854     1 
 1850  1858     1 
 1850  1862     1 
 1851  1853     1 
 1851  1854     1 
 1851  1858     1 
 1851  1862     1 
 1852  1862     1 
 1853  1855     1 
 1853  1856     1 
 1853  1857     1 
 1853  1859     1 
 1853  1860     1 
 1853  1861     1 
 1854  1859     1 
 1854  1860     1 
 1854  1861     1 
 1855  1858     1 
 1856  1858     1 
 1857  1858     1 
 1862  1867     1 
 1862  1868     1 
 1862  1869     1 
 1863  1865     1 
 1863  1866     1 
 1864  1870     1 
 1864  1871     1 
 1865  1867     1 
 1865  1868     1 
 1865  1869     1 
 1866  1872     1 
 1866  1875     1 
 1867  1870     1 
 1867  1871     1 
 1868  1870     1 
 1868  1871     1 
 1869  1873     1 
 1869  1874     1 
 1869  1876     1 
 1869  1877     1 
 1869  1880     1 
 1869  1883     1 
 1870  1872     1 
 1870  1875     1 
 1871  1878     1 
 1871  1879     1 
 1871  1881     1 
 1871  1882     1 
 1871  1884     1 
 1871  1885     1 
 1872  1876     1 
 1872  1878     1 
 1872  1879     1 
 1872  1883     1 
 1873  1875     1 
 1873  1877     1 
 1873  1881     1 
 1873  1882     1 
 1874  1875     1 
 1874  1877     1 
 1874  1881     1 
 1874  1882     1 
 1875  1881     1 
 1875  1882     1 
 1875  1886     1 
 1875  1887     1 
 1876  1878     1 
 1876  1879     1 
 1876  1880     1 
 1876  1884     1 
 1876  1885     1 
 1877  1884     1 
 1877  1885     1 
 1878  1881     1 
 1878  1882     1 
 1878  1883     1 
 1879  1881     1 
 1879  1882     1 
 1879  1883     1 
 1880  1883     1 
 1883  1888     1 
 1883  1889     1 
 1883  1900     1 
 1884  1886     1 
 1884  1887     1 
 1885  1890     1 
 1885  1891     1 
 1885  1892     1 
 1885  1901     1 
 1885  1902     1 
 1886  1888     1 
 1886  1889     1 
 1886  1900     1 
 1887  1893     1 
 1887  1894     1 
 1887  1895     1 
 1887  1903     1 
 1887  1904     1 
 1888  1890     1 
 1888  1891     1 
 1888  1892     1 
 1888  1901     1 
 1888  1902     1 
 1889  1896     1 
 1889  1897     1 
 1889  1901     1 
 1889  1902     1 
 1890  1893     1 
 1890  1894     1 
 1890  1895     1 
 1890  1900     1 
 1891  1893     1 
 1891  1894     1 
 1891  1895     1 
 1891  1900     1 
 1892  1898     1 
 1892  1899     1 
 1892  1900     1 
 1893  1896     1 
 1893  1897     1 
 1894  1896     1 
 1894  1897     1 
 1896  1898     1 
 1896  1899     1 
 1900  1905     1 
 1900  1906     1 
 1900  1916     1 
 1901  1903     1 
 1901  1904     1 
 1902  1907     1 
 1902  1908     1 
 1902  1912     1 
 1902  1917     1 
 1902  1918     1 
 1903  1905     1 
 1903  1906     1 
 1903  1916     1 
 1904  1909     1 
 1904  1910     1 
 1904  1911     1 
 1904  1913     1 
 1904  1914     1 
 1904  1915     1 
 1904  1919     1 
 1904  1920     1 
 1905  1907     1 
 1905  1908     1 
 1905  1912     1 
 1905  1917     1 
 1905  1918     1 
 1906  1917     1 
 1906  1918     1 
 1907  1909     1 
 1907  1910     1 
 1907  1911     1 
 1907  1913     1 
 1907  1914     1 
 1907  1915     1 
 1907  1916     1 
 1908  1913     1 
 1908  1914     1 
 1908  1915     1 
 1908  1916     1 
 1909  1912     1 
 1910  1912     1 
 1911  1912     1 
 1912  1916     1 
 1916  1921     1 
 1916  1922     1 
 1916  1927     1 
 1917  1919     1 
 1917  1920     1 
 1918  1923     1 
 1918  1924     1 
 1918  1925     1 
 1918  1928     1 
 1918  1929     1 
 1919  1921     1 
 1919  1922     1 
 1919  1927     1 
 1920  1926     1 
 1920  1930     1 
 1920  1931     1 
 1921  1923     1 
 1921  1924     1 
 1921  1925     1 
 1921  1928     1 
 1921  1929     1 
 1922  1928     1 
 1922  1929     1 
 1923  1926     1 
 1923  1927     1 
 1924  1926     1 
 1924  1927     1 
 1925  1927     1 
 1927  1932     1 
 1927  1933     1 
 1927  1946     1 
 1928  1930     1 
 1928  1931     1 
 1929  1934     1 
 1929  1935     1 
 1929  1936     1 
 1929  1947     1 
 1929  1948     1 
 1930  1932     1 
 1930  1933     1 
 1930  1946     1 
 1931  1937     1 
 1931  1938     1 
 1931  1942     1 
 1931  1949     1 
 1931  1950     1 
 1932  1934     1 
 1932  1935     1 
 1932  1936     1 
 1932  1947     1 
 1932  1948     1 
 1933  1939     1 
 1933  1940     1 
 1933  1941     1 
 1933  1943     1 
 1933  1944     1 
 1933  1945     1 
 1933  1947     1 
 1933  1948     1 
 1934  1937     1 
 1934  1938     1 
 1934  1942     1 
 1934  1946     1 
 1935  1937     1 
 1935  1938     1 
 1935  1942     1 
 1935  1946     1 
 1936  1946     1 
 1937  1939     1 
 1937  1940     1 
 1937  1941     1 
 1937  1943     1 
 1937  1944     1 
 1937  1945     1 
 1938  1943     1 
 1938  1944     1 
 1938  1945     1 
 1939  1942     1 
 1940  1942     1 
 1941  1942     1 
 1946  1951     1 
 1946  1952     1 
 1946  1958     1 
 1947  1949     1 
 1947  1950     1 
 1948  1953     1 
 1948  1954     1 
 1948  1955     1 
 1948  1959     1 
 1948  1960     1 
 1949  1951     1 
 1949  1952     1 
 1949  1958     1 
 1950  1956     1 
 1950  1957     1 
 1950  1961     1 
 1950  1964     1 
 1951  1953     1 
 1951  1954     1 
 1951  1955     1 
 1951  1959     1 
 1951  1960     1 
 1952  1959     1 
 1952  1960     1 
 1953  1956     1 
 1953  1957     1 
 1953  1958     1 
 1954  1956     1 
 1954  1957     1 
 1954  1958     1 
 1955  1958     1 
 1958  1962     1 
 1958  1963     1 
 1958  1965     1 
 1958  1966     1 
 1958  1969     1 
 1958  1972     1 
 1959  1961     1 
 1959  1964     1 
 1960  1967     1 
 1960  1968     1 
 1960  1970     1 
 1960  1971     1 
 1960  1973     1 
 1960  1974     1 
 1961  1965     1 
 1961  1967     1 
 1961  1968     1 
 1961  1972     1 
 1962  1964     1 
 1962  1966     1 
 1962  1970     1 
 1962  1971     1 
 1963  1964     1 
 1963  1966     1 
 1963  1970     1 
 1963  1971     1 
 1964  1970     1 
 1964  1971     1 
 1964  1975     1 
 1964  1976     1 
 1965  1967     1 
 1965  1968     1 
 1965  1969     1 
 1965  1973     1 
 1965  1974     1 
 1966  1973     1 
 1966  1974     1 
 1967  1970     1 
 1967  1971     1 
 1967  1972     1 
 1968  1970     1 
 1968  1971     1 
 1968  1972     1 
 1969  1972     1 
 1972  1977     1 
 1972  1978     1 
 1972  1989     1 
 1973  1975     1 
 1973  1976     1 
 1974  1979     1 
 1974  1980     1 
 1974  1981     1 
 1974  1990     1 
 1974  1991     1 
 1975  1977     1 
 1975  1978     1 
 1975  1989     1 
 1976  1982     1 
 1976  1983     1 
 1976  1984     1 
 1976  1992     1 
 1976  1993     1 
 1977  1979     1 
 1977  1980     1 
 1977  1981     1 
 1977  1990     1 
 1977  1991     1 
 1978  1985     1 
 1978  1990     1 
 1978  1991     1 
 1979  1982     1 
 1979  1983     1 
 1979  1984     1 
 1979  1989     1 
 1980  1982     1 
 1980  1983     1 
 1980  1984     1 
 1980  1989     1 
 1981  1986     1 
 1981  1987     1 
 1981  1988     1 
 1981  1989     1 
 1982  1985     1 
 1983  1985     1 
 1989  1994     1 
 1989  1995     1 
 1989  2011     1 
 1990  1992     1 
 1990  1993     1 
 1991  1996     1 
 1991  1997     1 
 1991  1998     1 
 1991  2012     1 
 1991  2013     1 
 1992  1994     1 
 1992  1995     1 
 1992  2011     1 
 1993  1999     1 
 1993  2000     1 
 1993  2001     1 
 1993  2014     1 
 1993  2015     1 
 1994  1996     1 
 1994  1997     1 
 1994  1998     1 
 1994  2012     1 
 1994  2013     1 
 1995  2002     1 
 1995  2003     1 
 1995  2004     1 
 1995  2012     1 
 1995  2013     1 
 1996  1999     1 
 1996  2000     1 
 1996  2001     1 
 1996  2011     1 
 1997  1999     1 
 1997  2000     1 
 1997  2001     1 
 1997  2011     1 
 1998  2005     1 
 1998  2006     1 
 1998  2007     1 
 1998  2011     1 
 1999  2002     1 
 1999  2003     1 
 1999  2004     1 
 2000  2002     1 
 2000  2003     1 
 2000  2004     1 
 2001  2008     1 
 2001  2009     1 
 2001  2010     1 
 2002  2005     1 
 2002  2006     1 
 2002  2007     1 
 2003  2005     1 
 2003  2006     1 
 2003  2007     1 
 2005  2008     1 
 2005  2009     1 
 2005  2010     1 
 2006  2008     1 
 2006  2009     1 
 2006  2010     1 
 2011  2016     1 
 2011  2017     1 
 2011  2025     1 
 2012  2014     1 
 2012  2015     1 
 2013  2018     1 
 2013  2019     1 
 2013  2020     1 
 2013  2026     1 
 2013  2027     1 
 2014  2016     1 
 2014  2017     1 
 2014  2025     1 
 2015  2021     1 
 2015  2022     1 
 2015  2028     1 
 2015  2029     1 
 2016  2018     1 
 2016  2019     1 
 2016  2020     1 
 2016  2026     1 
 2016  2027     1 
 2017  2023     1 
 2017  2024     1 
 2017  2026     1 
 2017  2027     1 
 2018  2021     1 
 2018  2022     1 
 2018  2025     1 
 2019  2021     1 
 2019  2022     1 
 2019  2025     1 
 2020  2025     1 
 2021  2023     1 
 2021  2024     1 
 2025  2030     1 
 2025  2031     1 
 2025  2041     1 
 2026  2028     1 
 2026  2029     1 
 2027  2032     1 
 2027  2033     1 
 2027  2037     1 
 2027  2042     1 
 2027  2043     1 
 2028  2030     1 
 2028  2031     1 
 2028  2041     1 
 2029  2034     1 
 2029  2035     1 
 2029  2036     1 
 2029  2038     1 
 2029  2039     1 
 2029  2040     1 
 2029  2044     1 
 2029  2045     1 
 2030  2032     1 
 2030  2033     1 
 2030  2037     1 
 2030  2042     1 
 2030  2043     1 
 2031  2042     1 
 2031  2043     1 
 2032  2034     1 
 2032  2035     1 
 2032  2036     1 
 2032  2038     1 
 2032  2039     1 
 2032  2040     1 
 2032  2041     1 
 2033  2038     1 
 2033  2039     1 
 2033  2040     1 
 2033  2041     1 
 2034  2037     1 
 2035  2037     1 
 2036  2037     1 
 2037  2041     1 
 2041  2046     1 
 2041  2047     1 
 2041  2055     1 
 2042  2044     1 
 2042  2045     1 
 2043  2048     1 
 2043  2049     1 
 2043  2051     1 
 2043  2056     1 
 2043  2057     1 
 2044  2046     1 
 2044  2047     1 
 2044  2055     1 
 2045  2050     1 
 2045  2052     1 
 2045  2053     1 
 2045  2054     1 
 2045  2058     1 
 2045  2059     1 
 2046  2048     1 
 2046  2049     1 
 2046  2051     1 
 2046  2056     1 
 2046  2057     1 
 2047  2056     1 
 2047  2057     1 
 2048  2050     1 
 2048  2052     1 
 2048  2053     1 
 2048  2054     1 
 2048  2055     1 
 2049  2052     1 
 2049  2053     1 
 2049  2054     1 
 2049  2055     1 
 2050  2051     1 
 2051  2055     1 
 2055  2060     1 
 2055  2061     1 
 2055  2065     1 
 2056  2058     1 
 2056  2059     1 
 2057  2062     1 
 2057  2063     1 
 2057  2064     1 
 2057  2066     1 
 2057  2067     1 
 2058  2060     1 
 2058  2061     1 
 2058  2065     1 
 2059  2068     1 
 2059  2069     1 
 2060  2062     1 
 2060  2063     1 
 2060  2064     1 
 2060  2066     1 
 2060  2067     1 
 2061  2066     1 
 2061  2067     1 
 2062  2065     1 
 2063  2065     1 
 2064  2065     1 
 2065  2070     1 
 2065  2071     1 
 2065  2080     1 
 2066  2068     1 
 2066  2069     1 
 2067  2072     1 
 2067  2073     1 
 2067  2074     1 
 2067  2081     1 
 2067  2082     1 
 2068  2070     1 
 2068  2071     1 
 2068  2080     1 
 2069  2075     1 
 2069  2076     1 
 2069  2077     1 
 2069  2083     1 
 2069  2084     1 
 2070  2072     1 
 2070  2073     1 
 2070  2074     1 
 2070  2081     1 
 2070  2082     1 
 2071  2078     1 
 2071  2079     1 
 2071  2081     1 
 2071  2082     1 
 2072  2075     1 
 2072  2076     1 
 2072  2077     1 
 2072  2080     1 
 2073  2075     1 
 2073  2076     1 
 2073  2077     1 
 2073  2080     1 
 2074  2080     1 
 2075  2078     1 
 2075  2079     1 
 2076  2078     1 
 2076  2079     1 
 2080  2085     1 
 2080  2086     1 
 2080  2094     1 
 2081  2083     1 
 2081  2084     1 
 2082  2087     1 
 2082  2088     1 
 2082  2089     1 
 2082  2095     1 
 2082  2096     1 
 2083  2085     1 
 2083  2086     1 
 2083  2094     1 
 2084  2090     1 
 2084  2091     1 
 2084  2097     1 
 2084  2098     1 
 2085  2087     1 
 2085  2088     1 
 2085  2089     1 
 2085  2095     1 
 2085  2096     1 
 2086  2092     1 
 2086  2093     1 
 2086  2095     1 
 2086  2096     1 
 2087  2090     1 
 2087  2091     1 
 2087  2094     1 
 2088  2090     1 
 2088  2091     1 
 2088  2094     1 
 2089  2094     1 
 2090  2092     1 
 2090  2093     1 
 2094  2099     1 
 2094  2100     1 
 2094  2101     1 
 2095  2097     1 
 2095  2098     1 
 2096  2102     1 
 2096  2103     1 
 2097  2099     1 
 2097  2100     1 
 2097  2101     1 
 2098  2104     1 
 2098  2105     1 
 2099  2102     1 
 2099  2103     1 
 2100  2102     1 
 2100  2103     1 
 2101  2106     1 
 2101  2107     1 
 2101  2120     1 
 2102  2104     1 
 2102  2105     1 
 2103  2108     1 
 2103  2109     1 
 2103  2110     1 
 2103  2121     1 
 2103  2122     1 
 2104  2106     1 
 2104  2107     1 
 2104  2120     1 
 2105  2111     1 
 2105  2112     1 
 2105  2116     1 
 2105  2123     1 
 2105  2126     1 
 2106  2108     1 
 2106  2109     1 
 2106  2110     1 
 2106  2121     1 
 2106  2122     1 
 2107  2113     1 
 2107  2114     1 
 2107  2115     1 
 2107  2117     1 
 2107  2118     1 
 2107  2119     1 
 2107  2121     1 
 2107  2122     1 
 2108  2111     1 
 2108  2112     1 
 2108  2116     1 
 2108  2120     1 
 2109  2111     1 
 2109  2112     1 
 2109  2116     1 
 2109  2120     1 
 2110  2120     1 
 2111  2113     1 
 2111  2114     1 
 2111  2115     1 
 2111  2117     1 
 2111  2118     1 
 2111  2119     1 
 2112  2117     1 
 2112  2118     1 
 2112  2119     1 
 2113  2116     1 
 2114  2116     1 
 2115  2116     1 
 2120  2124     1 
 2120  2125     1 
 2120  2127     1 
 2120  2128     1 
 2120  2131     1 
 2120  2134     1 
 2121  2123     1 
 2121  2126     1 
 2122  2129     1 
 2122  2130     1 
 2122  2132     1 
 2122  2133     1 
 2122  2135     1 
 2122  2136     1 
 2123  2127     1 
 2123  2129     1 
 2123  2130     1 
 2123  2134     1 
 2124  2126     1 
 2124  2128     1 
 2124  2132     1 
 2124  2133     1 
 2125  2126     1 
 2125  2128     1 
 2125  2132     1 
 2125  2133     1 
 2126  2132     1 
 2126  2133     1 
 2126  2137     1 
 2126  2138     1 
 2127  2129     1 
 2127  2130     1 
 2127  2131     1 
 2127  2135     1 
 2127  2136     1 
 2128  2135     1 
 2128  2136     1 
 2129  2132     1 
 2129  2133     1 
 2129  2134     1 
 2130  2132     1 
 2130  2133     1 
 2130  2134     1 
 2131  2134     1 
 2134  2139     1 
 2134  2140     1 
 2134  2144     1 
 2135  2137     1 
 2135  2138     1 
 2136  2141     1 
 2136  2142     1 
 2136  2143     1 
 2136  2145     1 
 2136  2146     1 
 2137  2139     1 
 2137  2140     1 
 2137  2144     1 
 2138  2147     1 
 2138  2148     1 
 2139  2141     1 
 2139  2142     1 
 2139  2143     1 
 2139  2145     1 
 2139  2146     1 
 2140  2145     1 
 2140  2146     1 
 2141  2144     1 
 2142  2144     1 
 2143  2144     1 
 2144  2149     1 
 2144  2150     1 
 2144  2160     1 
 2145  2147     1 
 2145  2148     1 
 2146  2151     1 
 2146  2152     1 
 2146  2156     1 
 2146  2161     1 
 2146  2162     1 
 2147  2149     1 
 2147  2150     1 
 2147  2160     1 
 2148  2153     1 
 2148  2154     1 
 2148  2155     1 
 2148  2157     1 
 2148  2158     1 
 2148  2159     1 
 2148  2163     1 
 2148  2164     1 
 2149  2151     1 
 2149  2152     1 
 2149  2156     1 
 2149  2161     1 
 2149  2162     1 
 2150  2161     1 
 2150  2162     1 
 2151  2153     1 
 2151  2154     1 
 2151  2155     1 
 2151  2157     1 
 2151  2158     1 
 2151  2159     1 
 2151  2160     1 
 2152  2157     1 
 2152  2158     1 
 2152  2159     1 
 2152  2160     1 
 2153  2156     1 
 2154  2156     1 
 2155  2156     1 
 2156  2160     1 
 2160  2165     1 
 2160  2166     1 
 2160  2176     1 
 2161  2163     1 
 2161  2164     1 
 2162  2167     1 
 2162  2168     1 
 2162  2172     1 
 2162  2177     1 
 2162  2178     1 
 2163  2165     1 
 2163  2166     1 
 2163  2176     1 
 2164  2169     1 
 2164  2170     1 
 2164  2171     1 
 2164  2173     1 
 2164  2174     1 
 2164  2175     1 
 2164  2179     1 
 2164  2180     1 
 2165  2167     1 
 2165  2168     1 
 2165  2172     1 
 2165  2177     1 
 2165  2178     1 
 2166  2177     1 
 2166  2178     1 
 2167  2169     1 
 2167  2170     1 
 2167  2171     1 
 2167  2173     1 
 2167  2174     1 
 2167  2175     1 
 2167  2176     1 
 2168  2173     1 
 2168  2174     1 
 2168  2175     1 
 2168  2176     1 
 2169  2172     1 
 2170  2172     1 
 2171  2172     1 
 2172  2176     1 
 2176  2181     1 
 2176  2182     1 
 2176  2187     1 
 2177  2179     1 
 2177  2180     1 
 2178  2183     1 
 2178  2184     1 
 2178  2185     1 
 2178  2188     1 
 2178  2189     1 
 2179  2181     1 
 2179  2182     1 
 2179  2187     1 
 2180  2186     1 
 2180  2190     1 
 2180  2191     1 
 2181  2183     1 
 2181  2184     1 
 2181  2185     1 
 2181  2188     1 
 2181  2189     1 
 2182  2188     1 
 2182  2189     1 
 2183  2186     1 
 2183  2187     1 
 2184  2186     1 
 2184  2187     1 
 2185  2187     1 
 2187  2192     1 
 2187  2193     1 
 2187  2197     1 
 2188  2190     1 
 2188  2191     1 
 2189  2194     1 
 2189  2195     1 
 2189  2196     1 
 2189  2198     1 
 2189  2199     1 
 2190  2192     1 
 2190  2193     1 
 2190  2197     1 
 2191  2200     1 
 2191  2201     1 
 2192  2194     1 
 2192  2195     1 
 2192  2196     1 
 2192  2198     1 
 2192  2199     1 
 2193  2198     1 
 2193  2199     1 
 2194  2197     1 
 2195  2197     1 
 2196  2197     1 
 2197  2202     1 
 2197  2203     1 
 2197  2213     1 
 2198  2200     1 
 2198  2201     1 
 2199  2204     1 
 2199  2205     1 
 2199  2209     1 
 2199  2214     1 
 2199  2215     1 
 2200  2202     1 
 2200  2203     1 
 2200  2213     1 
 2201  2206     1 
 2201  2207     1 
 2201  2208     1 
 2201  2210     1 
 2201  2211     1 
 2201  2212     1 
 2201  2216     1 
 2201  2219     1 
 2202  2204     1 
 2202  2205     1 
 2202  2209     1 
 2202  2214     1 
 2202  2215     1 
 2203  2214     1 
 2203  2215     1 
 2204  2206     1 
 2204  2207     1 
 2204  2208     1 
 2204  2210     1 
 2204  2211     1 
 2204  2212     1 
 2204  2213     1 
 2205  2210     1 
 2205  2211     1 
 2205  2212     1 
 2205  2213     1 
 2206  2209     1 
 2207  2209     1 
 2208  2209     1 
 2209  2213     1 
 2213  2217     1 
 2213  2218     1 
 2213  2220     1 
 2213  2221     1 
 2213  2224     1 
 2213  2227     1 
 2214  2216     1 
 2214  2219     1 
 2215  2222     1 
 2215  2223     1 
 2215  2225     1 
 2215  2226     1 
 2215  2228     1 
 2215  2229     1 
 2216  2220     1 
 2216  2222     1 
 2216  2223     1 
 2216  2227     1 
 2217  2219     1 
 2217  2221     1 
 2217  2225     1 
 2217  2226     1 
 2218  2219     1 
 2218  2221     1 
 2218  2225     1 
 2218  2226     1 
 2219  2225     1 
 2219  2226     1 
 2219  2230     1 
 2219  2231     1 
 2220  2222     1 
 2220  2223     1 
 2220  2224     1 
 2220  2228     1 
 2220  2229     1 
 2221  2228     1 
 2221  2229     1 
 2222  2225     1 
 2222  2226     1 
 2222  2227     1 
 2223  2225     1 
 2223  2226     1 
 2223  2227     1 
 2224  2227     1 
 2227  2232     1 
 2227  2233     1 
 2227  2234     1 
 2228  2230     1 
 2228  2231     1 
 2229  2235     1 
 2229  2236     1 
 2230  2232     1 
 2230  2233     1 
 2230  2234     1 
 2231  2237     1 
 2231  2238     1 
 2232  2235     1 
 2232  2236     1 
 2233  2235     1 
 2233  2236     1 
 2234  2239     1 
 2234  2240     1 
 2234  2251     1 
 2235  2237     1 
 2235  2238     1 
 2236  2241     1 
 2236  2242     1 
 2236  2243     1 
 2236  2252     1 
 2236  2253     1 
 2237  2239     1 
 2237  2240     1 
 2237  2251     1 
 2238  2244     1 
 2238  2245     1 
 2238  2246     1 
 2238  2254     1 
 2238  2255     1 
 2239  2241     1 
 2239  2242     1 
 2239  2243     1 
 2239  2252     1 
 2239  2253     1 
 2240  2247     1 
 2240  2248     1 
 2240  2252     1 
 2240  2253     1 
 2241  2244     1 
 2241  2245     1 
 2241  2246     1 
 2241  2251     1 
 2242  2244     1 
 2242  2245     1 
 2242  2246     1 
 2242  2251     1 
 2243  2249     1 
 2243  2250     1 
 2243  2251     1 
 2244  2247     1 
 2244  2248     1 
 2245  2247     1 
 2245  2248     1 
 2247  2249     1 
 2247  2250     1 
 2251  2256     1 
 2251  2257     1 
 2251  2267     1 
 2252  2254     1 
 2252  2255     1 
 2253  2258     1 
 2253  2259     1 
 2253  2263     1 
 2253  2268     1 
 2253  2269     1 
 2254  2256     1 
 2254  2257     1 
 2254  2267     1 
 2255  2260     1 
 2255  2261     1 
 2255  2262     1 
 2255  2264     1 
 2255  2265     1 
 2255  2266     1 
 2255  2270     1 
 2255  2271     1 
 2256  2258     1 
 2256  2259     1 
 2256  2263     1 
 2256  2268     1 
 2256  2269     1 
 2257  2268     1 
 2257  2269     1 
 2258  2260     1 
 2258  2261     1 
 2258  2262     1 
 2258  2264     1 
 2258  2265     1 
 2258  2266     1 
 2258  2267     1 
 2259  2264     1 
 2259  2265     1 
 2259  2266     1 
 2259  2267     1 
 2260  2263     1 
 2261  2263     1 
 2262  2263     1 
 2263  2267     1 
 2267  2272     1 
 2267  2273     1 
 2267  2287     1 
 2268  2270     1 
 2268  2271     1 
 2269  2274     1 
 2269  2275     1 
 2269  2276     1 
 2269  2288     1 
 2269  2289     1 
 2270  2272     1 
 2270  2273     1 
 2270  2287     1 
 2271  2277     1 
 2271  2283     1 
 2271  2290     1 
 2271  2291     1 
 2272  2274     1 
 2272  2275     1 
 2272  2276     1 
 2272  2288     1 
 2272  2289     1 
 2273  2278     1 
 2273  2279     1 
 2273  2284     1 
 2273  2285     1 
 2273  2288     1 
 2273  2289     1 
 2274  2277     1 
 2274  2283     1 
 2274  2287     1 
 2275  2277     1 
 2275  2283     1 
 2275  2287     1 
 2276  2280     1 
 2276  2281     1 
 2276  2286     1 
 2276  2287     1 
 2277  2282     1 
 2277  2284     1 
 2277  2285     1 
 2278  2280     1 
 2278  2281     1 
 2278  2283     1 
 2279  2283     1 
 2279  2286     1 
 2280  2282     1 
 2280  2285     1 
 2281  2284     1 
 2282  2283     1 
 2282  2286     1 
 2284  2286     1 
 2287  2292     1 
 2287  2293     1 
 2287  2298     1 
 2288  2290     1 
 2288  2291     1 
 2289  2294     1 
 2289  2295     1 
 2289  2296     1 
 2289  2299     1 
 2289  2300     1 
 2290  2292     1 
 2290  2293     1 
 2290  2298     1 
 2291  2297     1 
 2291  2301     1 
 2291  2304     1 
 2292  2294     1 
 2292  2295     1 
 2292  2296     1 
 2292  2299     1 
 2292  2300     1 
 2293  2299     1 
 2293  2300     1 
 2294  2297     1 
 2294  2298     1 
 2295  2297     1 
 2295  2298     1 
 2296  2298     1 
 2298  2302     1 
 2298  2303     1 
 2298  2305     1 
 2298  2306     1 
 2298  2309     1 
 2298  2312     1 
 2299  2301     1 
 2299  2304     1 
 2300  2307     1 
 2300  2308     1 
 2300  2310     1 
 2300  2311     1 
 2300  2313     1 
 2300  2314     1 
 2301  2305     1 
 2301  2307     1 
 2301  2308     1 
 2301  2312     1 
 2302  2304     1 
 2302  2306     1 
 2302  2310     1 
 2302  2311     1 
 2303  2304     1 
 2303  2306     1 
 2303  2310     1 
 2303  2311     1 
 2304  2310     1 
 2304  2311     1 
 2304  2315     1 
 2304  2316     1 
 2305  2307     1 
 2305  2308     1 
 2305  2309     1 
 2305  2313     1 
 2305  2314     1 
 2306  2313     1 
 2306  2314     1 
 2307  2310     1 
 2307  2311     1 
 2307  2312     1 
 2308  2310     1 
 2308  2311     1 
 2308  2312     1 
 2309  2312     1 
 2312  2317     1 
 2312  2318     1 
 2312  2324     1 
 2313  2315     1 
 2313  2316     1 
 2314  2319     1 
 2314  2320     1 
 2314  2321     1 
 2314  2325     1 
 2314  2326     1 
 2315  2317     1 
 2315  2318     1 
 2315  2324     1 
 2316  2322     1 
 2316  2323     1 
 2316  2327     1 
 2316  2328     1 
 2317  2319     1 
 2317  2320     1 
 2317  2321     1 
 2317  2325     1 
 2317  2326     1 
 2318  2325     1 
 2318  2326     1 
 2319  2322     1 
 2319  2323     1 
 2319  2324     1 
 2320  2322     1 
 2320  2323     1 
 2320  2324     1 
 2321  2324     1 
 2324  2329     1 
 2324  2330     1 
 2324  2331     1 
 2325  2327     1 
 2325  2328     1 
 2326  2332     1 
 2326  2333     1 
 2327  2329     1 
 2327  2330     1 
 2327  2331     1 
 2328  2334     1 
 2328  2337     1 
 2329  2332     1 
 2329  2333     1 
 2330  2332     1 
 2330  2333     1 
 2331  2335     1 
 2331  2336     1 
 2331  2338     1 
 2331  2339     1 
 2331  2342     1 
 2331  2345     1 
 2332  2334     1 
 2332  2337     1 
 2333  2340     1 
 2333  2341     1 
 2333  2343     1 
 2333  2344     1 
 2333  2346     1 
 2333  2347     1 
 2334  2338     1 
 2334  2340     1 
 2334  2341     1 
 2334  2345     1 
 2335  2337     1 
 2335  2339     1 
 2335  2343     1 
 2335  2344     1 
 2336  2337     1 
 2336  2339     1 
 2336  2343     1 
 2336  2344     1 
 2337  2343     1 
 2337  2344     1 
 2337  2348     1 
 2337  2349     1 
 2338  2340     1 
 2338  2341     1 
 2338  2342     1 
 2338  2346     1 
 2338  2347     1 
 2339  2346     1 
 2339  2347     1 
 2340  2343     1 
 2340  2344     1 
 2340  2345     1 
 2341  2343     1 
 2341  2344     1 
 2341  2345     1 
 2342  2345     1 
 2345  2350     1 
 2345  2351     1 
 2345  2356     1 
 2346  2348     1 
 2346  2349     1 
 2347  2352     1 
 2347  2353     1 
 2347  2354     1 
 2347  2357     1 
 2347  2358     1 
 2348  2350     1 
 2348  2351     1 
 2348  2356     1 
 2349  2355     1 
 2349  2359     1 
 2349  2360     1 
 2350  2352     1 
 2350  2353     1 
 2350  2354     1 
 2350  2357     1 
 2350  2358     1 
 2351  2357     1 
 2351  2358     1 
 2352  2355     1 
 2352  2356     1 
 2353  2355     1 
 2353  2356     1 
 2354  2356     1 
 2356  2361     1 
 2356  2362     1 
 2356  2380     1 
 2357  2359     1 
 2357  2360     1 
 2358  2363     1 
 2358  2364     1 
 2358  2365     1 
 2358  2381     1 
 2358  2382     1 
 2359  2361     1 
 2359  2362     1 
 2359  2380     1 
 2360  2366     1 
 2360  2367     1 
 2360  2368     1 
 2360  2383     1 
 2360  2384     1 
 2361  2363     1 
 2361  2364     1 
 2361  2365     1 
 2361  2381     1 
 2361  2382     1 
 2362  2369     1 
 2362  2370     1 
 2362  2371     1 
 2362  2381     1 
 2362  2382     1 
 2363  2366     1 
 2363  2367     1 
 2363  2368     1 
 2363  2380     1 
 2364  2366     1 
 2364  2367     1 
 2364  2368     1 
 2364  2380     1 
 2365  2372     1 
 2365  2373     1 
 2365  2380     1 
 2366  2369     1 
 2366  2370     1 
 2366  2371     1 
 2367  2369     1 
 2367  2370     1 
 2367  2371     1 
 2368  2374     1 
 2368  2377     1 
 2369  2372     1 
 2369  2373     1 
 2370  2372     1 
 2370  2373     1 
 2371  2375     1 
 2371  2376     1 
 2371  2378     1 
 2371  2379     1 
 2372  2374     1 
 2372  2377     1 
 2374  2378     1 
 2374  2379     1 
 2375  2377     1 
 2376  2377     1 
 2380  2385     1 
 2380  2386     1 
 2380  2400     1 
 2381  2383     1 
 2381  2384     1 
 2382  2387     1 
 2382  2388     1 
 2382  2389     1 
 2382  2401     1 
 2382  2402     1 
 2383  2385     1 
 2383  2386     1 
 2383  2400     1 
 2384  2390     1 
 2384  2396     1 
 2384  2403     1 
 2384  2404     1 
 2385  2387     1 
 2385  2388     1 
 2385  2389     1 
 2385  2401     1 
 2385  2402     1 
 2386  2391     1 
 2386  2392     1 
 2386  2397     1 
 2386  2398     1 
 2386  2401     1 
 2386  2402     1 
 2387  2390     1 
 2387  2396     1 
 2387  2400     1 
 2388  2390     1 
 2388  2396     1 
 2388  2400     1 
 2389  2393     1 
 2389  2394     1 
 2389  2399     1 
 2389  2400     1 
 2390  2395     1 
 2390  2397     1 
 2390  2398     1 
 2391  2393     1 
 2391  2394     1 
 2391  2396     1 
 2392  2396     1 
 2392  2399     1 
 2393  2395     1 
 2393  2398     1 
 2394  2397     1 
 2395  2396     1 
 2395  2399     1 
 2397  2399     1 
 2400  2405     1 
 2400  2406     1 
 2400  2424     1 
 2401  2403     1 
 2401  2404     1 
 2402  2407     1 
 2402  2408     1 
 2402  2409     1 
 2402  2425     1 
 2402  2426     1 
 2403  2405     1 
 2403  2406     1 
 2403  2424     1 
 2404  2410     1 
 2404  2411     1 
 2404  2412     1 
 2404  2427     1 
 2404  2428     1 
 2405  2407     1 
 2405  2408     1 
 2405  2409     1 
 2405  2425     1 
 2405  2426     1 
 2406  2413     1 
 2406  2414     1 
 2406  2415     1 
 2406  2425     1 
 2406  2426     1 
 2407  2410     1 
 2407  2411     1 
 2407  2412     1 
 2407  2424     1 
 2408  2410     1 
 2408  2411     1 
 2408  2412     1 
 2408  2424     1 
 2409  2416     1 
 2409  2417     1 
 2409  2424     1 
 2410  2413     1 
 2410  2414     1 
 2410  2415     1 
 2411  2413     1 
 2411  2414     1 
 2411  2415     1 
 2412  2418     1 
 2412  2421     1 
 2413  2416     1 
 2413  2417     1 
 2414  2416     1 
 2414  2417     1 
 2415  2419     1 
 2415  2420     1 
 2415  2422     1 
 2415  2423     1 
 2416  2418     1 
 2416  2421     1 
 2418  2422     1 
 2418  2423     1 
 2419  2421     1 
 2420  2421     1 
 2424  2429     1 
 2424  2430     1 
 2424  2446     1 
 2425  2427     1 
 2425  2428     1 
 2426  2431     1 
 2426  2432     1 
 2426  2433     1 
 2426  2447     1 
 2426  2448     1 
 2427  2429     1 
 2427  2430     1 
 2427  2446     1 
 2428  2434     1 
 2428  2435     1 
 2428  2436     1 
 2428  2449     1 
 2428  2450     1 
 2429  2431     1 
 2429  2432     1 
 2429  2433     1 
 2429  2447     1 
 2429  2448     1 
 2430  2437     1 
 2430  2438     1 
 2430  2439     1 
 2430  2447     1 
 2430  2448     1 
 2431  2434     1 
 2431  2435     1 
 2431  2436     1 
 2431  2446     1 
 2432  2434     1 
 2432  2435     1 
 2432  2436     1 
 2432  2446     1 
 2433  2440     1 
 2433  2441     1 
 2433  2442     1 
 2433  2446     1 
 2434  2437     1 
 2434  2438     1 
 2434  2439     1 
 2435  2437     1 
 2435  2438     1 
 2435  2439     1 
 2436  2443     1 
 2436  2444     1 
 2436  2445     1 
 2437  2440     1 
 2437  2441     1 
 2437  2442     1 
 2438  2440     1 
 2438  2441     1 
 2438  2442     1 
 2440  2443     1 
 2440  2444     1 
 2440  2445     1 
 2441  2443     1 
 2441  2444     1 
 2441  2445     1 
 2446  2451     1 
 2446  2452     1 
 2446  2456     1 
 2447  2449     1 
 2447  2450     1 
 2448  2453     1 
 2448  2454     1 
 2448  2455     1 
 2448  2457     1 
 2448  2458     1 
 2449  2451     1 
 2449  2452     1 
 2449  2456     1 
 2450  2459     1 
 2450  2460     1 
 2451  2453     1 
 2451  2454     1 
 2451  2455     1 
 2451  2457     1 
 2451  2458     1 
 2452  2457     1 
 2452  2458     1 
 2453  2456     1 
 2454  2456     1 
 2455  2456     1 
 2456  2461     1 
 2456  2462     1 
 2456  2477     1 
 2457  2459     1 
 2457  2460     1 
 2458  2463     1 
 2458  2464     1 
 2458  2465     1 
 2458  2478     1 
 2458  2479     1 
 2459  2461     1 
 2459  2462     1 
 2459  2477     1 
 2460  2466     1 
 2460  2473     1 
 2460  2480     1 
 2460  2481     1 
 2461  2463     1 
 2461  2464     1 
 2461  2465     1 
 2461  2478     1 
 2461  2479     1 
 2462  2467     1 
 2462  2468     1 
 2462  2474     1 
 2462  2475     1 
 2462  2478     1 
 2462  2479     1 
 2463  2466     1 
 2463  2473     1 
 2463  2477     1 
 2464  2466     1 
 2464  2473     1 
 2464  2477     1 
 2465  2469     1 
 2465  2470     1 
 2465  2476     1 
 2465  2477     1 
 2466  2471     1 
 2466  2474     1 
 2466  2475     1 
 2467  2469     1 
 2467  2470     1 
 2467  2473     1 
 2468  2472     1 
 2468  2473     1 
 2468  2476     1 
 2469  2471     1 
 2469  2475     1 
 2470  2474     1 
 2471  2473     1 
 2471  2476     1 
 2472  2475     1 
 2474  2476     1 
 2477  2482     1 
 2477  2483     1 
 2477  2499     1 
 2478  2480     1 
 2478  2481     1 
 2479  2484     1 
 2479  2485     1 
 2479  2486     1 
 2479  2500     1 
 2479  2501     1 
 2480  2482     1 
 2480  2483     1 
 2480  2499     1 
 2481  2487     1 
 2481  2488     1 
 2481  2489     1 
 2481  2502     1 
 2481  2505     1 
 2482  2484     1 
 2482  2485     1 
 2482  2486     1 
 2482  2500     1 
 2482  2501     1 
 2483  2490     1 
 2483  2491     1 
 2483  2492     1 
 2483  2500     1 
 2483  2501     1 
 2484  2487     1 
 2484  2488     1 
 2484  2489     1 
 2484  2499     1 
 2485  2487     1 
 2485  2488     1 
 2485  2489     1 
 2485  2499     1 
 2486  2493     1 
 2486  2494     1 
 2486  2495     1 
 2486  2499     1 
 2487  2490     1 
 2487  2491     1 
 2487  2492     1 
 2488  2490     1 
 2488  2491     1 
 2488  2492     1 
 2489  2496     1 
 2489  2497     1 
 2489  2498     1 
 2490  2493     1 
 2490  2494     1 
 2490  2495     1 
 2491  2493     1 
 2491  2494     1 
 2491  2495     1 
 2493  2496     1 
 2493  2497     1 
 2493  2498     1 
 2494  2496     1 
 2494  2497     1 
 2494  2498     1 
 2499  2503     1 
 2499  2504     1 
 2499  2506     1 
 2499  2507     1 
 2499  2510     1 
 2499  2513     1 
 2500  2502     1 
 2500  2505     1 
 2501  2508     1 
 2501  2509     1 
 2501  2511     1 
 2501  2512     1 
 2501  2514     1 
 2501  2515     1 
 2502  2506     1 
 2502  2508     1 
 2502  2509     1 
 2502  2513     1 
 2503  2505     1 
 2503  2507     1 
 2503  2511     1 
 2503  2512     1 
 2504  2505     1 
 2504  2507     1 
 2504  2511     1 
 2504  2512     1 
 2505  2511     1 
 2505  2512     1 
 2506  2508     1 
 2506  2509     1 
 2506  2510     1 
 2506  2514     1 
 2506  2515     1 
 2507  2514     1 
 2507  2515     1 
 2508  2511     1 
 2508  2512     1 
 2508  2513     1 
 2509  2511     1 
 2509  2512     1 
 2509  2513     1 
 2510  2513     1 
  1683   1814     1       0.33854         0.04184         0.387540942391  0.23012         ; CB-CB' 
  1681   1818     1       0.345223253279  0.257919081884  0.380859202005  0.396929091904  ; CA-SG' 
  1687   1812     1       0.345223253279  0.257919081884  0.380859202005  0.396929091904  ; SG-CA' 
  1685   1818     1       0.2935511       0.3825558       0.2957784       0.4163027       ; HB1-SG' 
  1686   1818     1       0.2935511       0.3825558       0.2957784       0.4163027       ; HB2-SG'
  1687   1816     1       0.2935511       0.3825558       0.2957784       0.4163027       ; SG-HB1' 
  1687   1817     1       0.2935511       0.3825558       0.2957784       0.4163027       ; SG-HB2' 
  1689   1820     1       0.00            0.00            0.0801808846326 0.4184          ; HUD-HUD' 
  1687   1819     1       0.00            0.00            0.356359487256  1.8828          ; SG-Vs' 
  1683   1819     1       0.00            0.00            0.371950214823  0.658232433112  ; CB-Vs'  
  1814   1688     1       0.00            0.00            0.371950214823  0.658232433112  ; CB'-Vs 
  1683   1820     1       0.00            0.00            0.2338609135118 0.310293744700  ; CB-HUD' 
  1814   1689     1       0.00            0.00            0.2338609135118 0.310293744700  ; CB'-HUD 
  1687   1820     1       0.00            0.00            0.2182701859443 0.887560431745  ; SG-HUD' 
  1818   1689     1       0.00            0.00            0.2182701859443 0.887560431745  ; SG'-HUD 

[ exclusions ]
;    i    excluded from i
  1679   1684
  1681   1684  1688
  1682   1684
  1683   1684  1688
  1684   1685  1686  1687  1688  1689  1690
  1685   1688
  1686   1688
  1687   1688
  1688   1689
  1810   1815
  1812   1815  1819
  1813   1815
  1814   1815  1819
  1815   1816  1817  1818  1819  1820  1821
  1816   1819
  1817   1819
  1818   1819
  1819   1820

[ angles ]
;  ai    aj    ak funct            c0            c1            c2            c3
    2     1     3     5 
    2     1     4     5 
    2     1     5     5 
    3     1     4     5 
    3     1     5     5 
    4     1     5     5 
    1     5     6     5 
    1     5     7     5 
    1     5    21     5 
    6     5     7     5 
    6     5    21     5 
    7     5    21     5 
    5     7     8     5 
    5     7     9     5 
    5     7    10     5 
    8     7     9     5 
    8     7    10     5 
    9     7    10     5 
    7    10    11     5 
    7    10    17     5 
   11    10    17     5 
   10    11    12     5 
   10    11    13     5 
   12    11    13     5 
   11    13    14     5 
   11    13    15     5 
   14    13    15     5 
   13    15    16     5 
   13    15    19     5 
   16    15    19     5 
   10    17    18     5 
   10    17    19     5 
   18    17    19     5 
   15    19    17     5 
   15    19    20     5 
   17    19    20     5 
    5    21    22     5 
    5    21    23     5 
   22    21    23     5 
   21    23    24     5 
   21    23    25     5 
   24    23    25     5 
   23    25    26     5 
   23    25    27     5 
   23    25    43     5 
   26    25    27     5 
   26    25    43     5 
   27    25    43     5 
   25    27    28     5 
   25    27    29     5 
   25    27    30     5 
   28    27    29     5 
   28    27    30     5 
   29    27    30     5 
   27    30    31     5 
   27    30    32     5 
   27    30    33     5 
   31    30    32     5 
   31    30    33     5 
   32    30    33     5 
   30    33    34     5 
   30    33    35     5 
   30    33    36     5 
   34    33    35     5 
   34    33    36     5 
   35    33    36     5 
   33    36    37     5 
   33    36    38     5 
   33    36    39     5 
   37    36    38     5 
   37    36    39     5 
   38    36    39     5 
   36    39    40     5 
   36    39    41     5 
   36    39    42     5 
   40    39    41     5 
   40    39    42     5 
   41    39    42     5 
   25    43    44     5 
   25    43    45     5 
   44    43    45     5 
   43    45    46     5 
   43    45    47     5 
   46    45    47     5 
   45    47    48     5 
   45    47    49     5 
   45    47    63     5 
   48    47    49     5 
   48    47    63     5 
   49    47    63     5 
   47    49    50     5 
   47    49    51     5 
   47    49    52     5 
   50    49    51     5 
   50    49    52     5 
   51    49    52     5 
   49    52    53     5 
   49    52    59     5 
   53    52    59     5 
   52    53    54     5 
   52    53    55     5 
   54    53    55     5 
   53    55    56     5 
   53    55    57     5 
   56    55    57     5 
   55    57    58     5 
   55    57    61     5 
   58    57    61     5 
   52    59    60     5 
   52    59    61     5 
   60    59    61     5 
   57    61    59     5 
   57    61    62     5 
   59    61    62     5 
   47    63    64     5 
   47    63    65     5 
   64    63    65     5 
   63    65    66     5 
   63    65    67     5 
   66    65    67     5 
   65    67    68     5 
   65    67    69     5 
   65    67    75     5 
   68    67    69     5 
   68    67    75     5 
   69    67    75     5 
   67    69    70     5 
   67    69    71     5 
   67    69    72     5 
   70    69    71     5 
   70    69    72     5 
   71    69    72     5 
   69    72    73     5 
   69    72    74     5 
   73    72    74     5 
   67    75    76     5 
   67    75    77     5 
   76    75    77     5 
   75    77    78     5 
   75    77    79     5 
   78    77    79     5 
   77    79    80     5 
   77    79    81     5 
   77    79    89     5 
   80    79    81     5 
   80    79    89     5 
   81    79    89     5 
   79    81    82     5 
   79    81    83     5 
   79    81    84     5 
   82    81    83     5 
   82    81    84     5 
   83    81    84     5 
   81    84    85     5 
   81    84    86     5 
   85    84    86     5 
   84    86    87     5 
   84    86    88     5 
   87    86    88     5 
   79    89    90     5 
   79    89    91     5 
   90    89    91     5 
   89    91    92     5 
   89    91    93     5 
   92    91    93     5 
   91    93    94     5 
   91    93    95     5 
   91    93   100     5 
   94    93    95     5 
   94    93   100     5 
   95    93   100     5 
   93    95    96     5 
   93    95    97     5 
   93    95    98     5 
   96    95    97     5 
   96    95    98     5 
   97    95    98     5 
   95    98    99     5 
   93   100   101     5 
   93   100   102     5 
  101   100   102     5 
  100   102   103     5 
  100   102   104     5 
  103   102   104     5 
  102   104   105     5 
  102   104   106     5 
  102   104   119     5 
  105   104   106     5 
  105   104   119     5 
  106   104   119     5 
  104   106   107     5 
  104   106   108     5 
  104   106   109     5 
  107   106   108     5 
  107   106   109     5 
  108   106   109     5 
  106   109   110     5 
  106   109   111     5 
  106   109   115     5 
  110   109   111     5 
  110   109   115     5 
  111   109   115     5 
  109   111   112     5 
  109   111   113     5 
  109   111   114     5 
  112   111   113     5 
  112   111   114     5 
  113   111   114     5 
  109   115   116     5 
  109   115   117     5 
  109   115   118     5 
  116   115   117     5 
  116   115   118     5 
  117   115   118     5 
  104   119   120     5 
  104   119   121     5 
  120   119   121     5 
  119   121   122     5 
  119   121   123     5 
  122   121   123     5 
  121   123   124     5 
  121   123   125     5 
  121   123   138     5 
  124   123   125     5 
  124   123   138     5 
  125   123   138     5 
  123   125   126     5 
  123   125   127     5 
  123   125   131     5 
  126   125   127     5 
  126   125   131     5 
  127   125   131     5 
  125   127   128     5 
  125   127   129     5 
  125   127   130     5 
  128   127   129     5 
  128   127   130     5 
  129   127   130     5 
  125   131   132     5 
  125   131   133     5 
  125   131   134     5 
  132   131   133     5 
  132   131   134     5 
  133   131   134     5 
  131   134   135     5 
  131   134   136     5 
  131   134   137     5 
  135   134   136     5 
  135   134   137     5 
  136   134   137     5 
  123   138   139     5 
  123   138   140     5 
  139   138   140     5 
  138   140   141     5 
  138   140   142     5 
  141   140   142     5 
  140   142   143     5 
  140   142   144     5 
  140   142   152     5 
  143   142   144     5 
  143   142   152     5 
  144   142   152     5 
  142   144   145     5 
  142   144   146     5 
  142   144   147     5 
  145   144   146     5 
  145   144   147     5 
  146   144   147     5 
  144   147   148     5 
  144   147   149     5 
  148   147   149     5 
  147   149   150     5 
  147   149   151     5 
  150   149   151     5 
  142   152   153     5 
  142   152   154     5 
  153   152   154     5 
  152   154   155     5 
  152   154   156     5 
  155   154   156     5 
  154   156   157     5 
  154   156   158     5 
  154   156   169     5 
  157   156   158     5 
  157   156   169     5 
  158   156   169     5 
  156   158   159     5 
  156   158   160     5 
  156   158   161     5 
  159   158   160     5 
  159   158   161     5 
  160   158   161     5 
  158   161   162     5 
  158   161   163     5 
  158   161   164     5 
  162   161   163     5 
  162   161   164     5 
  163   161   164     5 
  161   164   165     5 
  161   164   166     5 
  165   164   166     5 
  164   166   167     5 
  164   166   168     5 
  167   166   168     5 
  156   169   170     5 
  156   169   171     5 
  170   169   171     5 
  169   171   172     5 
  169   171   173     5 
  172   171   173     5 
  171   173   174     5 
  171   173   175     5 
  171   173   188     5 
  174   173   175     5 
  174   173   188     5 
  175   173   188     5 
  173   175   176     5 
  173   175   177     5 
  173   175   181     5 
  176   175   177     5 
  176   175   181     5 
  177   175   181     5 
  175   177   178     5 
  175   177   179     5 
  175   177   180     5 
  178   177   179     5 
  178   177   180     5 
  179   177   180     5 
  175   181   182     5 
  175   181   183     5 
  175   181   184     5 
  182   181   183     5 
  182   181   184     5 
  183   181   184     5 
  181   184   185     5 
  181   184   186     5 
  181   184   187     5 
  185   184   186     5 
  185   184   187     5 
  186   184   187     5 
  173   188   189     5 
  173   188   190     5 
  189   188   190     5 
  188   190   191     5 
  188   190   192     5 
  191   190   192     5 
  190   192   193     5 
  190   192   194     5 
  190   192   203     5 
  193   192   194     5 
  193   192   203     5 
  194   192   203     5 
  192   194   195     5 
  192   194   196     5 
  192   194   197     5 
  195   194   196     5 
  195   194   197     5 
  196   194   197     5 
  194   197   198     5 
  194   197   199     5 
  194   197   200     5 
  198   197   199     5 
  198   197   200     5 
  199   197   200     5 
  197   200   201     5 
  197   200   202     5 
  201   200   202     5 
  192   203   204     5 
  192   203   205     5 
  204   203   205     5 
  203   205   206     5 
  203   205   207     5 
  206   205   207     5 
  205   207   208     5 
  205   207   209     5 
  205   207   217     5 
  208   207   209     5 
  208   207   217     5 
  209   207   217     5 
  207   209   210     5 
  207   209   211     5 
  207   209   212     5 
  210   209   211     5 
  210   209   212     5 
  211   209   212     5 
  209   212   213     5 
  209   212   214     5 
  213   212   214     5 
  212   214   215     5 
  212   214   216     5 
  215   214   216     5 
  207   217   218     5 
  207   217   219     5 
  218   217   219     5 
  217   219   220     5 
  217   219   221     5 
  220   219   221     5 
  219   221   222     5 
  219   221   223     5 
  219   221   236     5 
  222   221   223     5 
  222   221   236     5 
  223   221   236     5 
  221   223   224     5 
  221   223   225     5 
  221   223   226     5 
  224   223   225     5 
  224   223   226     5 
  225   223   226     5 
  223   226   227     5 
  223   226   228     5 
  223   226   232     5 
  227   226   228     5 
  227   226   232     5 
  228   226   232     5 
  226   228   229     5 
  226   228   230     5 
  226   228   231     5 
  229   228   230     5 
  229   228   231     5 
  230   228   231     5 
  226   232   233     5 
  226   232   234     5 
  226   232   235     5 
  233   232   234     5 
  233   232   235     5 
  234   232   235     5 
  221   236   237     5 
  221   236   238     5 
  237   236   238     5 
  236   238   239     5 
  236   238   240     5 
  239   238   240     5 
  238   240   241     5 
  238   240   242     5 
  238   240   250     5 
  241   240   242     5 
  241   240   250     5 
  242   240   250     5 
  240   242   243     5 
  240   242   244     5 
  240   242   245     5 
  243   242   244     5 
  243   242   245     5 
  244   242   245     5 
  242   245   246     5 
  242   245   247     5 
  246   245   247     5 
  245   247   248     5 
  245   247   249     5 
  248   247   249     5 
  240   250   251     5 
  240   250   252     5 
  251   250   252     5 
  250   252   253     5 
  250   252   254     5 
  253   252   254     5 
  252   254   255     5 
  252   254   256     5 
  252   254   269     5 
  255   254   256     5 
  255   254   269     5 
  256   254   269     5 
  254   256   257     5 
  254   256   258     5 
  254   256   262     5 
  257   256   258     5 
  257   256   262     5 
  258   256   262     5 
  256   258   259     5 
  256   258   260     5 
  256   258   261     5 
  259   258   260     5 
  259   258   261     5 
  260   258   261     5 
  256   262   263     5 
  256   262   264     5 
  256   262   265     5 
  263   262   264     5 
  263   262   265     5 
  264   262   265     5 
  262   265   266     5 
  262   265   267     5 
  262   265   268     5 
  266   265   267     5 
  266   265   268     5 
  267   265   268     5 
  254   269   270     5 
  254   269   271     5 
  270   269   271     5 
  269   271   272     5 
  269   271   273     5 
  272   271   273     5 
  271   273   274     5 
  271   273   275     5 
  271   273   286     5 
  274   273   275     5 
  274   273   286     5 
  275   273   286     5 
  273   275   276     5 
  273   275   277     5 
  273   275   278     5 
  276   275   277     5 
  276   275   278     5 
  277   275   278     5 
  275   278   279     5 
  275   278   280     5 
  275   278   281     5 
  279   278   280     5 
  279   278   281     5 
  280   278   281     5 
  278   281   282     5 
  278   281   283     5 
  282   281   283     5 
  281   283   284     5 
  281   283   285     5 
  284   283   285     5 
  273   286   287     5 
  273   286   288     5 
  287   286   288     5 
  286   288   289     5 
  286   288   290     5 
  289   288   290     5 
  288   290   291     5 
  288   290   292     5 
  288   290   302     5 
  291   290   292     5 
  291   290   302     5 
  292   290   302     5 
  290   292   293     5 
  290   292   294     5 
  290   292   298     5 
  293   292   294     5 
  293   292   298     5 
  294   292   298     5 
  292   294   295     5 
  292   294   296     5 
  292   294   297     5 
  295   294   296     5 
  295   294   297     5 
  296   294   297     5 
  292   298   299     5 
  292   298   300     5 
  292   298   301     5 
  299   298   300     5 
  299   298   301     5 
  300   298   301     5 
  290   302   303     5 
  290   302   304     5 
  303   302   304     5 
  302   304   305     5 
  302   304   306     5 
  305   304   306     5 
  304   306   307     5 
  304   306   308     5 
  304   306   317     5 
  307   306   308     5 
  307   306   317     5 
  308   306   317     5 
  306   308   309     5 
  306   308   310     5 
  306   308   311     5 
  309   308   310     5 
  309   308   311     5 
  310   308   311     5 
  308   311   312     5 
  308   311   313     5 
  308   311   314     5 
  312   311   313     5 
  312   311   314     5 
  313   311   314     5 
  311   314   315     5 
  311   314   316     5 
  315   314   316     5 
  306   317   318     5 
  306   317   319     5 
  318   317   319     5 
  317   319   320     5 
  317   319   321     5 
  320   319   321     5 
  319   321   322     5 
  319   321   323     5 
  319   321   329     5 
  322   321   323     5 
  322   321   329     5 
  323   321   329     5 
  321   323   324     5 
  321   323   325     5 
  321   323   326     5 
  324   323   325     5 
  324   323   326     5 
  325   323   326     5 
  323   326   327     5 
  323   326   328     5 
  327   326   328     5 
  321   329   330     5 
  321   329   331     5 
  330   329   331     5 
  329   331   332     5 
  329   331   333     5 
  332   331   333     5 
  331   333   334     5 
  331   333   335     5 
  331   333   348     5 
  334   333   335     5 
  334   333   348     5 
  335   333   348     5 
  333   335   336     5 
  333   335   337     5 
  333   335   341     5 
  336   335   337     5 
  336   335   341     5 
  337   335   341     5 
  335   337   338     5 
  335   337   339     5 
  335   337   340     5 
  338   337   339     5 
  338   337   340     5 
  339   337   340     5 
  335   341   342     5 
  335   341   343     5 
  335   341   344     5 
  342   341   343     5 
  342   341   344     5 
  343   341   344     5 
  341   344   345     5 
  341   344   346     5 
  341   344   347     5 
  345   344   346     5 
  345   344   347     5 
  346   344   347     5 
  333   348   349     5 
  333   348   350     5 
  349   348   350     5 
  348   350   351     5 
  348   350   352     5 
  351   350   352     5 
  350   352   353     5 
  350   352   354     5 
  350   352   372     5 
  353   352   354     5 
  353   352   372     5 
  354   352   372     5 
  352   354   355     5 
  352   354   356     5 
  352   354   357     5 
  355   354   356     5 
  355   354   357     5 
  356   354   357     5 
  354   357   358     5 
  354   357   359     5 
  354   357   360     5 
  358   357   359     5 
  358   357   360     5 
  359   357   360     5 
  357   360   361     5 
  357   360   362     5 
  357   360   363     5 
  361   360   362     5 
  361   360   363     5 
  362   360   363     5 
  360   363   364     5 
  360   363   365     5 
  364   363   365     5 
  363   365   366     5 
  363   365   369     5 
  366   365   369     5 
  365   366   367     5 
  365   366   368     5 
  367   366   368     5 
  365   369   370     5 
  365   369   371     5 
  370   369   371     5 
  352   372   373     5 
  352   372   374     5 
  373   372   374     5 
  372   374   375     5 
  372   374   376     5 
  375   374   376     5 
  374   376   377     5 
  374   376   378     5 
  374   376   391     5 
  377   376   378     5 
  377   376   391     5 
  378   376   391     5 
  376   378   379     5 
  376   378   380     5 
  376   378   384     5 
  379   378   380     5 
  379   378   384     5 
  380   378   384     5 
  378   380   381     5 
  378   380   382     5 
  378   380   383     5 
  381   380   382     5 
  381   380   383     5 
  382   380   383     5 
  378   384   385     5 
  378   384   386     5 
  378   384   387     5 
  385   384   386     5 
  385   384   387     5 
  386   384   387     5 
  384   387   388     5 
  384   387   389     5 
  384   387   390     5 
  388   387   389     5 
  388   387   390     5 
  389   387   390     5 
  376   391   392     5 
  376   391   393     5 
  392   391   393     5 
  391   393   394     5 
  391   393   395     5 
  394   393   395     5 
  393   395   396     5 
  393   395   397     5 
  393   395   415     5 
  396   395   397     5 
  396   395   415     5 
  397   395   415     5 
  395   397   398     5 
  395   397   399     5 
  395   397   400     5 
  398   397   399     5 
  398   397   400     5 
  399   397   400     5 
  397   400   401     5 
  397   400   402     5 
  397   400   403     5 
  401   400   402     5 
  401   400   403     5 
  402   400   403     5 
  400   403   404     5 
  400   403   405     5 
  400   403   406     5 
  404   403   405     5 
  404   403   406     5 
  405   403   406     5 
  403   406   407     5 
  403   406   408     5 
  407   406   408     5 
  406   408   409     5 
  406   408   412     5 
  409   408   412     5 
  408   409   410     5 
  408   409   411     5 
  410   409   411     5 
  408   412   413     5 
  408   412   414     5 
  413   412   414     5 
  395   415   416     5 
  395   415   417     5 
  416   415   417     5 
  415   417   418     5 
  415   417   419     5 
  418   417   419     5 
  417   419   420     5 
  417   419   421     5 
  417   419   425     5 
  420   419   421     5 
  420   419   425     5 
  421   419   425     5 
  419   421   422     5 
  419   421   423     5 
  419   421   424     5 
  422   421   423     5 
  422   421   424     5 
  423   421   424     5 
  419   425   426     5 
  419   425   427     5 
  426   425   427     5 
  425   427   428     5 
  425   427   429     5 
  428   427   429     5 
  427   429   430     5 
  427   429   431     5 
  427   429   444     5 
  430   429   431     5 
  430   429   444     5 
  431   429   444     5 
  429   431   432     5 
  429   431   433     5 
  429   431   437     5 
  432   431   433     5 
  432   431   437     5 
  433   431   437     5 
  431   433   434     5 
  431   433   435     5 
  431   433   436     5 
  434   433   435     5 
  434   433   436     5 
  435   433   436     5 
  431   437   438     5 
  431   437   439     5 
  431   437   440     5 
  438   437   439     5 
  438   437   440     5 
  439   437   440     5 
  437   440   441     5 
  437   440   442     5 
  437   440   443     5 
  441   440   442     5 
  441   440   443     5 
  442   440   443     5 
  429   444   445     5 
  429   444   446     5 
  445   444   446     5 
  444   446   447     5 
  444   446   448     5 
  447   446   448     5 
  446   448   449     5 
  446   448   450     5 
  446   448   463     5 
  449   448   450     5 
  449   448   463     5 
  450   448   463     5 
  448   450   451     5 
  448   450   452     5 
  448   450   453     5 
  451   450   452     5 
  451   450   453     5 
  452   450   453     5 
  450   453   454     5 
  450   453   455     5 
  450   453   459     5 
  454   453   455     5 
  454   453   459     5 
  455   453   459     5 
  453   455   456     5 
  453   455   457     5 
  453   455   458     5 
  456   455   457     5 
  456   455   458     5 
  457   455   458     5 
  453   459   460     5 
  453   459   461     5 
  453   459   462     5 
  460   459   461     5 
  460   459   462     5 
  461   459   462     5 
  448   463   464     5 
  448   463   465     5 
  464   463   465     5 
  463   465   466     5 
  463   465   467     5 
  466   465   467     5 
  465   467   468     5 
  465   467   469     5 
  465   467   474     5 
  468   467   469     5 
  468   467   474     5 
  469   467   474     5 
  467   469   470     5 
  467   469   471     5 
  467   469   472     5 
  470   469   471     5 
  470   469   472     5 
  471   469   472     5 
  469   472   473     5 
  467   474   475     5 
  467   474   476     5 
  475   474   476     5 
  474   476   477     5 
  474   476   478     5 
  477   476   478     5 
  476   478   479     5 
  476   478   480     5 
  476   478   488     5 
  479   478   480     5 
  479   478   488     5 
  480   478   488     5 
  478   480   481     5 
  478   480   482     5 
  478   480   484     5 
  481   480   482     5 
  481   480   484     5 
  482   480   484     5 
  480   482   483     5 
  480   484   485     5 
  480   484   486     5 
  480   484   487     5 
  485   484   486     5 
  485   484   487     5 
  486   484   487     5 
  478   488   489     5 
  478   488   490     5 
  489   488   490     5 
  488   490   491     5 
  488   490   492     5 
  491   490   492     5 
  490   492   493     5 
  490   492   494     5 
  490   492   509     5 
  493   492   494     5 
  493   492   509     5 
  494   492   509     5 
  492   494   495     5 
  492   494   496     5 
  492   494   497     5 
  495   494   496     5 
  495   494   497     5 
  496   494   497     5 
  494   497   498     5 
  494   497   505     5 
  498   497   505     5 
  497   498   499     5 
  497   498   500     5 
  499   498   500     5 
  498   500   501     5 
  498   500   502     5 
  501   500   502     5 
  500   502   503     5 
  500   502   507     5 
  503   502   507     5 
  502   503   504     5 
  497   505   506     5 
  497   505   507     5 
  506   505   507     5 
  502   507   505     5 
  502   507   508     5 
  505   507   508     5 
  492   509   510     5 
  492   509   511     5 
  510   509   511     5 
  509   511   512     5 
  509   511   513     5 
  512   511   513     5 
  511   513   514     5 
  511   513   515     5 
  511   513   533     5 
  514   513   515     5 
  514   513   533     5 
  515   513   533     5 
  513   515   516     5 
  513   515   517     5 
  513   515   518     5 
  516   515   517     5 
  516   515   518     5 
  517   515   518     5 
  515   518   519     5 
  515   518   520     5 
  515   518   521     5 
  519   518   520     5 
  519   518   521     5 
  520   518   521     5 
  518   521   522     5 
  518   521   523     5 
  518   521   524     5 
  522   521   523     5 
  522   521   524     5 
  523   521   524     5 
  521   524   525     5 
  521   524   526     5 
  525   524   526     5 
  524   526   527     5 
  524   526   530     5 
  527   526   530     5 
  526   527   528     5 
  526   527   529     5 
  528   527   529     5 
  526   530   531     5 
  526   530   532     5 
  531   530   532     5 
  513   533   534     5 
  513   533   535     5 
  534   533   535     5 
  533   535   536     5 
  533   535   537     5 
  536   535   537     5 
  535   537   538     5 
  535   537   539     5 
  535   537   555     5 
  538   537   539     5 
  538   537   555     5 
  539   537   555     5 
  537   539   540     5 
  537   539   541     5 
  537   539   542     5 
  540   539   541     5 
  540   539   542     5 
  541   539   542     5 
  539   542   543     5 
  539   542   544     5 
  539   542   545     5 
  543   542   544     5 
  543   542   545     5 
  544   542   545     5 
  542   545   546     5 
  542   545   547     5 
  542   545   548     5 
  546   545   547     5 
  546   545   548     5 
  547   545   548     5 
  545   548   549     5 
  545   548   550     5 
  545   548   551     5 
  549   548   550     5 
  549   548   551     5 
  550   548   551     5 
  548   551   552     5 
  548   551   553     5 
  548   551   554     5 
  552   551   553     5 
  552   551   554     5 
  553   551   554     5 
  537   555   556     5 
  537   555   557     5 
  556   555   557     5 
  555   557   558     5 
  555   557   559     5 
  558   557   559     5 
  557   559   560     5 
  557   559   561     5 
  557   559   579     5 
  560   559   561     5 
  560   559   579     5 
  561   559   579     5 
  559   561   562     5 
  559   561   563     5 
  559   561   564     5 
  562   561   563     5 
  562   561   564     5 
  563   561   564     5 
  561   564   565     5 
  561   564   566     5 
  561   564   567     5 
  565   564   566     5 
  565   564   567     5 
  566   564   567     5 
  564   567   568     5 
  564   567   569     5 
  564   567   570     5 
  568   567   569     5 
  568   567   570     5 
  569   567   570     5 
  567   570   571     5 
  567   570   572     5 
  571   570   572     5 
  570   572   573     5 
  570   572   576     5 
  573   572   576     5 
  572   573   574     5 
  572   573   575     5 
  574   573   575     5 
  572   576   577     5 
  572   576   578     5 
  577   576   578     5 
  559   579   580     5 
  559   579   581     5 
  580   579   581     5 
  579   581   582     5 
  579   581   583     5 
  582   581   583     5 
  581   583   584     5 
  581   583   585     5 
  581   583   593     5 
  584   583   585     5 
  584   583   593     5 
  585   583   593     5 
  583   585   586     5 
  583   585   587     5 
  583   585   589     5 
  586   585   587     5 
  586   585   589     5 
  587   585   589     5 
  585   587   588     5 
  585   589   590     5 
  585   589   591     5 
  585   589   592     5 
  590   589   591     5 
  590   589   592     5 
  591   589   592     5 
  583   593   594     5 
  583   593   595     5 
  594   593   595     5 
  593   595   596     5 
  593   595   599     5 
  596   595   599     5 
  595   596   597     5 
  595   596   598     5 
  595   596   604     5 
  597   596   598     5 
  597   596   604     5 
  598   596   604     5 
  595   599   600     5 
  595   599   601     5 
  595   599   607     5 
  600   599   601     5 
  600   599   607     5 
  601   599   607     5 
  599   601   602     5 
  599   601   603     5 
  599   601   604     5 
  602   601   603     5 
  602   601   604     5 
  603   601   604     5 
  596   604   601     5 
  596   604   605     5 
  596   604   606     5 
  601   604   605     5 
  601   604   606     5 
  605   604   606     5 
  599   607   608     5 
  599   607   609     5 
  608   607   609     5 
  607   609   610     5 
  607   609   611     5 
  610   609   611     5 
  609   611   612     5 
  609   611   613     5 
  609   611   623     5 
  612   611   613     5 
  612   611   623     5 
  613   611   623     5 
  611   613   614     5 
  611   613   615     5 
  611   613   619     5 
  614   613   615     5 
  614   613   619     5 
  615   613   619     5 
  613   615   616     5 
  613   615   617     5 
  613   615   618     5 
  616   615   617     5 
  616   615   618     5 
  617   615   618     5 
  613   619   620     5 
  613   619   621     5 
  613   619   622     5 
  620   619   621     5 
  620   619   622     5 
  621   619   622     5 
  611   623   624     5 
  611   623   625     5 
  624   623   625     5 
  623   625   626     5 
  623   625   627     5 
  626   625   627     5 
  625   627   628     5 
  625   627   629     5 
  625   627   640     5 
  628   627   629     5 
  628   627   640     5 
  629   627   640     5 
  627   629   630     5 
  627   629   631     5 
  627   629   632     5 
  630   629   631     5 
  630   629   632     5 
  631   629   632     5 
  629   632   633     5 
  629   632   634     5 
  629   632   635     5 
  633   632   634     5 
  633   632   635     5 
  634   632   635     5 
  632   635   636     5 
  635   636   637     5 
  635   636   638     5 
  635   636   639     5 
  637   636   638     5 
  637   636   639     5 
  638   636   639     5 
  627   640   641     5 
  627   640   642     5 
  641   640   642     5 
  640   642   643     5 
  640   642   644     5 
  643   642   644     5 
  642   644   645     5 
  642   644   646     5 
  642   644   655     5 
  645   644   646     5 
  645   644   655     5 
  646   644   655     5 
  644   646   647     5 
  644   646   648     5 
  644   646   649     5 
  647   646   648     5 
  647   646   649     5 
  648   646   649     5 
  646   649   650     5 
  646   649   651     5 
  646   649   652     5 
  650   649   651     5 
  650   649   652     5 
  651   649   652     5 
  649   652   653     5 
  649   652   654     5 
  653   652   654     5 
  644   655   656     5 
  644   655   657     5 
  656   655   657     5 
  655   657   658     5 
  655   657   659     5 
  658   657   659     5 
  657   659   660     5 
  657   659   661     5 
  657   659   662     5 
  660   659   661     5 
  660   659   662     5 
  661   659   662     5 
  659   662   663     5 
  659   662   664     5 
  663   662   664     5 
  662   664   665     5 
  662   664   666     5 
  665   664   666     5 
  664   666   667     5 
  664   666   668     5 
  664   666   683     5 
  667   666   668     5 
  667   666   683     5 
  668   666   683     5 
  666   668   669     5 
  666   668   670     5 
  666   668   671     5 
  669   668   670     5 
  669   668   671     5 
  670   668   671     5 
  668   671   672     5 
  668   671   679     5 
  672   671   679     5 
  671   672   673     5 
  671   672   674     5 
  673   672   674     5 
  672   674   675     5 
  672   674   676     5 
  675   674   676     5 
  674   676   677     5 
  674   676   681     5 
  677   676   681     5 
  676   677   678     5 
  671   679   680     5 
  671   679   681     5 
  680   679   681     5 
  676   681   679     5 
  676   681   682     5 
  679   681   682     5 
  666   683   684     5 
  666   683   685     5 
  684   683   685     5 
  683   685   686     5 
  683   685   687     5 
  686   685   687     5 
  685   687   688     5 
  685   687   689     5 
  685   687   699     5 
  688   687   689     5 
  688   687   699     5 
  689   687   699     5 
  687   689   690     5 
  687   689   691     5 
  687   689   695     5 
  690   689   691     5 
  690   689   695     5 
  691   689   695     5 
  689   691   692     5 
  689   691   693     5 
  689   691   694     5 
  692   691   693     5 
  692   691   694     5 
  693   691   694     5 
  689   695   696     5 
  689   695   697     5 
  689   695   698     5 
  696   695   697     5 
  696   695   698     5 
  697   695   698     5 
  687   699   700     5 
  687   699   701     5 
  700   699   701     5 
  699   701   702     5 
  699   701   703     5 
  702   701   703     5 
  701   703   704     5 
  701   703   705     5 
  701   703   714     5 
  704   703   705     5 
  704   703   714     5 
  705   703   714     5 
  703   705   706     5 
  703   705   707     5 
  703   705   708     5 
  706   705   707     5 
  706   705   708     5 
  707   705   708     5 
  705   708   709     5 
  705   708   710     5 
  705   708   711     5 
  709   708   710     5 
  709   708   711     5 
  710   708   711     5 
  708   711   712     5 
  708   711   713     5 
  712   711   713     5 
  703   714   715     5 
  703   714   716     5 
  715   714   716     5 
  714   716   717     5 
  714   716   718     5 
  717   716   718     5 
  716   718   719     5 
  716   718   720     5 
  716   718   730     5 
  719   718   720     5 
  719   718   730     5 
  720   718   730     5 
  718   720   721     5 
  718   720   722     5 
  718   720   726     5 
  721   720   722     5 
  721   720   726     5 
  722   720   726     5 
  720   722   723     5 
  720   722   724     5 
  720   722   725     5 
  723   722   724     5 
  723   722   725     5 
  724   722   725     5 
  720   726   727     5 
  720   726   728     5 
  720   726   729     5 
  727   726   728     5 
  727   726   729     5 
  728   726   729     5 
  718   730   731     5 
  718   730   732     5 
  731   730   732     5 
  730   732   733     5 
  730   732   734     5 
  733   732   734     5 
  732   734   735     5 
  732   734   736     5 
  732   734   752     5 
  735   734   736     5 
  735   734   752     5 
  736   734   752     5 
  734   736   737     5 
  734   736   738     5 
  734   736   739     5 
  737   736   738     5 
  737   736   739     5 
  738   736   739     5 
  736   739   740     5 
  736   739   741     5 
  736   739   742     5 
  740   739   741     5 
  740   739   742     5 
  741   739   742     5 
  739   742   743     5 
  739   742   744     5 
  739   742   745     5 
  743   742   744     5 
  743   742   745     5 
  744   742   745     5 
  742   745   746     5 
  742   745   747     5 
  742   745   748     5 
  746   745   747     5 
  746   745   748     5 
  747   745   748     5 
  745   748   749     5 
  745   748   750     5 
  745   748   751     5 
  749   748   750     5 
  749   748   751     5 
  750   748   751     5 
  734   752   753     5 
  734   752   754     5 
  753   752   754     5 
  752   754   755     5 
  752   754   756     5 
  755   754   756     5 
  754   756   757     5 
  754   756   758     5 
  754   756   767     5 
  757   756   758     5 
  757   756   767     5 
  758   756   767     5 
  756   758   759     5 
  756   758   760     5 
  756   758   761     5 
  759   758   760     5 
  759   758   761     5 
  760   758   761     5 
  758   761   762     5 
  758   761   763     5 
  758   761   764     5 
  762   761   763     5 
  762   761   764     5 
  763   761   764     5 
  761   764   765     5 
  761   764   766     5 
  765   764   766     5 
  756   767   768     5 
  756   767   769     5 
  768   767   769     5 
  767   769   770     5 
  767   769   771     5 
  770   769   771     5 
  769   771   772     5 
  769   771   773     5 
  769   771   774     5 
  772   771   773     5 
  772   771   774     5 
  773   771   774     5 
  771   774   775     5 
  771   774   776     5 
  775   774   776     5 
  774   776   777     5 
  774   776   778     5 
  777   776   778     5 
  776   778   779     5 
  776   778   780     5 
  776   778   796     5 
  779   778   780     5 
  779   778   796     5 
  780   778   796     5 
  778   780   781     5 
  778   780   782     5 
  778   780   783     5 
  781   780   782     5 
  781   780   783     5 
  782   780   783     5 
  780   783   784     5 
  780   783   785     5 
  780   783   786     5 
  784   783   785     5 
  784   783   786     5 
  785   783   786     5 
  783   786   787     5 
  783   786   788     5 
  783   786   789     5 
  787   786   788     5 
  787   786   789     5 
  788   786   789     5 
  786   789   790     5 
  786   789   791     5 
  786   789   792     5 
  790   789   791     5 
  790   789   792     5 
  791   789   792     5 
  789   792   793     5 
  789   792   794     5 
  789   792   795     5 
  793   792   794     5 
  793   792   795     5 
  794   792   795     5 
  778   796   797     5 
  778   796   798     5 
  797   796   798     5 
  796   798   799     5 
  796   798   800     5 
  799   798   800     5 
  798   800   801     5 
  798   800   802     5 
  798   800   810     5 
  801   800   802     5 
  801   800   810     5 
  802   800   810     5 
  800   802   803     5 
  800   802   804     5 
  800   802   806     5 
  803   802   804     5 
  803   802   806     5 
  804   802   806     5 
  802   804   805     5 
  802   806   807     5 
  802   806   808     5 
  802   806   809     5 
  807   806   808     5 
  807   806   809     5 
  808   806   809     5 
  800   810   811     5 
  800   810   812     5 
  811   810   812     5 
  810   812   813     5 
  810   812   814     5 
  813   812   814     5 
  812   814   815     5 
  812   814   816     5 
  812   814   834     5 
  815   814   816     5 
  815   814   834     5 
  816   814   834     5 
  814   816   817     5 
  814   816   818     5 
  814   816   819     5 
  817   816   818     5 
  817   816   819     5 
  818   816   819     5 
  816   819   820     5 
  816   819   825     5 
  820   819   825     5 
  819   820   821     5 
  819   820   822     5 
  821   820   822     5 
  820   822   823     5 
  820   822   824     5 
  823   822   824     5 
  822   824   825     5 
  822   824   830     5 
  825   824   830     5 
  819   825   824     5 
  819   825   826     5 
  824   825   826     5 
  825   826   827     5 
  825   826   828     5 
  827   826   828     5 
  826   828   829     5 
  826   828   832     5 
  829   828   832     5 
  824   830   831     5 
  824   830   832     5 
  831   830   832     5 
  828   832   830     5 
  828   832   833     5 
  830   832   833     5 
  814   834   835     5 
  814   834   836     5 
  835   834   836     5 
  834   836   837     5 
  834   836   838     5 
  837   836   838     5 
  836   838   839     5 
  836   838   840     5 
  836   838   856     5 
  839   838   840     5 
  839   838   856     5 
  840   838   856     5 
  838   840   841     5 
  838   840   842     5 
  838   840   843     5 
  841   840   842     5 
  841   840   843     5 
  842   840   843     5 
  840   843   844     5 
  840   843   845     5 
  840   843   846     5 
  844   843   845     5 
  844   843   846     5 
  845   843   846     5 
  843   846   847     5 
  843   846   848     5 
  843   846   849     5 
  847   846   848     5 
  847   846   849     5 
  848   846   849     5 
  846   849   850     5 
  846   849   851     5 
  846   849   852     5 
  850   849   851     5 
  850   849   852     5 
  851   849   852     5 
  849   852   853     5 
  849   852   854     5 
  849   852   855     5 
  853   852   854     5 
  853   852   855     5 
  854   852   855     5 
  838   856   857     5 
  838   856   858     5 
  857   856   858     5 
  856   858   859     5 
  856   858   860     5 
  859   858   860     5 
  858   860   861     5 
  858   860   862     5 
  858   860   873     5 
  861   860   862     5 
  861   860   873     5 
  862   860   873     5 
  860   862   863     5 
  860   862   864     5 
  860   862   865     5 
  863   862   864     5 
  863   862   865     5 
  864   862   865     5 
  862   865   866     5 
  862   865   867     5 
  862   865   868     5 
  866   865   867     5 
  866   865   868     5 
  867   865   868     5 
  865   868   869     5 
  865   868   870     5 
  869   868   870     5 
  868   870   871     5 
  868   870   872     5 
  871   870   872     5 
  860   873   874     5 
  860   873   875     5 
  874   873   875     5 
  873   875   876     5 
  873   875   877     5 
  876   875   877     5 
  875   877   878     5 
  875   877   879     5 
  875   877   892     5 
  878   877   879     5 
  878   877   892     5 
  879   877   892     5 
  877   879   880     5 
  877   879   881     5 
  877   879   885     5 
  880   879   881     5 
  880   879   885     5 
  881   879   885     5 
  879   881   882     5 
  879   881   883     5 
  879   881   884     5 
  882   881   883     5 
  882   881   884     5 
  883   881   884     5 
  879   885   886     5 
  879   885   887     5 
  879   885   888     5 
  886   885   887     5 
  886   885   888     5 
  887   885   888     5 
  885   888   889     5 
  885   888   890     5 
  885   888   891     5 
  889   888   890     5 
  889   888   891     5 
  890   888   891     5 
  877   892   893     5 
  877   892   894     5 
  893   892   894     5 
  892   894   895     5 
  892   894   896     5 
  895   894   896     5 
  894   896   897     5 
  894   896   898     5 
  894   896   902     5 
  897   896   898     5 
  897   896   902     5 
  898   896   902     5 
  896   898   899     5 
  896   898   900     5 
  896   898   901     5 
  899   898   900     5 
  899   898   901     5 
  900   898   901     5 
  898   901  2064     5 
  896   902   903     5 
  896   902   904     5 
  903   902   904     5 
  902   904   905     5 
  902   904   906     5 
  905   904   906     5 
  904   906   907     5 
  904   906   908     5 
  904   906   914     5 
  907   906   908     5 
  907   906   914     5 
  908   906   914     5 
  906   908   909     5 
  906   908   910     5 
  906   908   911     5 
  909   908   910     5 
  909   908   911     5 
  910   908   911     5 
  908   911   912     5 
  908   911   913     5 
  912   911   913     5 
  906   914   915     5 
  906   914   916     5 
  915   914   916     5 
  914   916   917     5 
  914   916   918     5 
  917   916   918     5 
  916   918   919     5 
  916   918   920     5 
  916   918   936     5 
  919   918   920     5 
  919   918   936     5 
  920   918   936     5 
  918   920   921     5 
  918   920   922     5 
  918   920   923     5 
  921   920   922     5 
  921   920   923     5 
  922   920   923     5 
  920   923   924     5 
  920   923   925     5 
  920   923   926     5 
  924   923   925     5 
  924   923   926     5 
  925   923   926     5 
  923   926   927     5 
  923   926   928     5 
  923   926   929     5 
  927   926   928     5 
  927   926   929     5 
  928   926   929     5 
  926   929   930     5 
  926   929   931     5 
  926   929   932     5 
  930   929   931     5 
  930   929   932     5 
  931   929   932     5 
  929   932   933     5 
  929   932   934     5 
  929   932   935     5 
  933   932   934     5 
  933   932   935     5 
  934   932   935     5 
  918   936   937     5 
  918   936   938     5 
  937   936   938     5 
  936   938   939     5 
  936   938   940     5 
  939   938   940     5 
  938   940   941     5 
  938   940   942     5 
  938   940   953     5 
  941   940   942     5 
  941   940   953     5 
  942   940   953     5 
  940   942   943     5 
  940   942   944     5 
  940   942   946     5 
  943   942   944     5 
  943   942   946     5 
  944   942   946     5 
  946   945   947     5 
  942   946   945     5 
  942   946   951     5 
  945   946   951     5 
  945   947   948     5 
  945   947   949     5 
  948   947   949     5 
  947   949   950     5 
  947   949   951     5 
  950   949   951     5 
  946   951   949     5 
  946   951   952     5 
  949   951   952     5 
  940   953   954     5 
  940   953   955     5 
  954   953   955     5 
  953   955   956     5 
  953   955   957     5 
  956   955   957     5 
  955   957   958     5 
  955   957   959     5 
  955   957   977     5 
  958   957   959     5 
  958   957   977     5 
  959   957   977     5 
  957   959   960     5 
  957   959   961     5 
  957   959   962     5 
  960   959   961     5 
  960   959   962     5 
  961   959   962     5 
  959   962   963     5 
  959   962   968     5 
  963   962   968     5 
  962   963   964     5 
  962   963   965     5 
  964   963   965     5 
  963   965   966     5 
  963   965   967     5
[truncated: 301,664 more chars]
