# Supplementary material for: Redox Potentials of Disulfide Bonds in LOXL2 Studied by Nonequilibrium Alchemical Simulation
Source: Front Chem. 2021 Dec 14;9:797036. doi: 10.3389/fchem.2021.797036 (PMC8713139; doi:10.3389/fchem.2021.797036)
Supplement: Supplementary file 2 [file DataSheet2.ZIP › Raw Date for Redox potential LOXL2-797036/Input files/265x275/salted.gro]

Gromacs Runs On Most of All Computer Systems in water
41105
  166PHE      N    1   3.729   5.484   4.982
  166PHE     H1    2   3.811   5.537   4.959
  166PHE     H2    3   3.724   5.471   5.081
  166PHE     H3    4   3.733   5.396   4.936
  166PHE     CA    5   3.611   5.557   4.936
  166PHE     HA    6   3.610   5.642   4.989
  166PHE     CB    7   3.624   5.586   4.787
  166PHE    HB1    8   3.711   5.632   4.771
  166PHE    HB2    9   3.622   5.499   4.737
  166PHE     CG   10   3.513   5.674   4.733
  166PHE    CD1   11   3.396   5.616   4.682
  166PHE    HD1   12   3.388   5.516   4.675
  166PHE    CE1   13   3.290   5.699   4.641
  166PHE    HE1   14   3.206   5.658   4.606
  166PHE     CZ   15   3.302   5.838   4.648
  166PHE     HZ   16   3.226   5.896   4.618
  166PHE    CD2   17   3.525   5.814   4.741
  166PHE    HD2   18   3.609   5.855   4.777
  166PHE    CE2   19   3.420   5.896   4.697
  166PHE    HE2   20   3.429   5.995   4.700
  166PHE      C   21   3.480   5.482   4.968
  166PHE      O   22   3.469   5.361   4.950
  167LYS      N   23   3.377   5.556   5.012
  167LYS     HN   24   3.393   5.653   5.028
  167LYS     CA   25   3.243   5.502   5.040
  167LYS     HA   26   3.239   5.413   4.995
  167LYS     CB   27   3.221   5.487   5.191
  167LYS    HB1   28   3.239   5.575   5.235
  167LYS    HB2   29   3.125   5.461   5.207
  167LYS     CG   30   3.312   5.382   5.254
  167LYS    HG1   31   3.297   5.294   5.209
  167LYS    HG2   32   3.407   5.409   5.244
  167LYS     CD   33   3.278   5.368   5.402
  167LYS    HD1   34   3.289   5.457   5.447
  167LYS    HD2   35   3.184   5.337   5.413
  167LYS     CE   36   3.372   5.267   5.467
  167LYS    HE1   37   3.358   5.177   5.425
  167LYS    HE2   38   3.467   5.295   5.453
  167LYS     NZ   39   3.345   5.258   5.612
  167LYS    HZ1   40   3.407   5.191   5.653
  167LYS    HZ2   41   3.359   5.347   5.654
  167LYS    HZ3   42   3.250   5.229   5.626
  167LYS      C   43   3.138   5.595   4.982
  167LYS      O   44   3.143   5.715   5.007
  168PHE      N   45   3.039   5.539   4.913
  168PHE     HN   46   3.047   5.443   4.887
  168PHE     CA   47   2.920   5.614   4.873
  168PHE     HA   48   2.953   5.702   4.839
  168PHE     CB   49   2.846   5.541   4.760
  168PHE    HB1   50   2.835   5.445   4.785
  168PHE    HB2   51   2.756   5.583   4.748
  168PHE     CG   52   2.921   5.548   4.629
  168PHE    CD1   53   2.902   5.658   4.543
  168PHE    HD1   54   2.834   5.728   4.566
  168PHE    CE1   55   2.977   5.669   4.425
  168PHE    HE1   56   2.963   5.747   4.363
  168PHE     CZ   57   3.073   5.571   4.393
  168PHE     HZ   58   3.126   5.578   4.309
  168PHE    CD2   59   3.016   5.450   4.597
  168PHE    HD2   60   3.030   5.372   4.658
  168PHE    CE2   61   3.092   5.462   4.480
  168PHE    HE2   62   3.161   5.392   4.458
  168PHE      C   63   2.830   5.639   4.994
  168PHE      O   64   2.819   5.554   5.083
  169ASP      N   65   2.763   5.755   4.997
  169ASP     HN   66   2.785   5.825   4.930
  169ASP     CA   67   2.657   5.780   5.094
  169ASP     HA   68   2.696   5.754   5.183
  169ASP     CB   69   2.621   5.929   5.103
  169ASP    HB1   70   2.704   5.982   5.124
  169ASP    HB2   71   2.584   5.959   5.015
  169ASP     CG   72   2.516   5.958   5.213
  169ASP    OD1   73   2.476   5.864   5.284
  169ASP    OD2   74   2.466   6.072   5.223
  169ASP      C   75   2.536   5.691   5.062
  169ASP      O   76   2.465   5.710   4.963
  170ASN      N   77   2.511   5.593   5.149
  170ASN     HN   78   2.571   5.584   5.229
  170ASN     CA   79   2.401   5.499   5.134
  170ASN     HA   80   2.410   5.468   5.040
  170ASN     CB   81   2.419   5.382   5.234
  170ASN    HB1   82   2.439   5.420   5.324
  170ASN    HB2   83   2.333   5.331   5.238
  170ASN     CG   84   2.529   5.283   5.199
  170ASN    OD1   85   2.594   5.285   5.097
  170ASN    ND2   86   2.553   5.187   5.285
  170ASN   HD21   87   2.499   5.180   5.369
  170ASN   HD22   88   2.624   5.119   5.267
  170ASN      C   89   2.262   5.564   5.149
  170ASN      O   90   2.162   5.496   5.122
  171SER      N   91   2.252   5.690   5.191
  171SER     HN   92   2.336   5.744   5.201
  171SER     CA   93   2.124   5.754   5.225
  171SER     HA   94   2.083   5.688   5.287
  171SER     CB   95   2.148   5.888   5.297
  171SER    HB1   96   2.061   5.922   5.334
  171SER    HB2   97   2.213   5.875   5.372
  171SER     OG   98   2.200   5.992   5.216
  171SER    HG1   99   2.211   6.075   5.272
  171SER      C  100   2.027   5.769   5.107
  171SER      O  101   1.906   5.774   5.130
  172LEU      N  102   2.076   5.767   4.983
  172LEU     HN  103   2.175   5.760   4.972
  172LEU     CA  104   1.995   5.775   4.860
  172LEU     HA  105   1.903   5.800   4.889
  172LEU     CB  106   2.057   5.883   4.770
  172LEU    HB1  107   2.156   5.882   4.783
  172LEU    HB2  108   2.036   5.860   4.675
  172LEU     CG  109   2.007   6.026   4.797
  172LEU     HG  110   1.982   6.032   4.894
  172LEU    CD1  111   2.117   6.126   4.764
  172LEU   HD11  112   2.084   6.219   4.782
  172LEU   HD12  113   2.197   6.108   4.821
  172LEU   HD13  114   2.141   6.118   4.668
  172LEU    CD2  115   1.886   6.057   4.710
  172LEU   HD21  116   1.854   6.150   4.729
  172LEU   HD22  117   1.911   6.050   4.614
  172LEU   HD23  118   1.812   5.992   4.730
  172LEU      C  119   1.979   5.640   4.787
  172LEU      O  120   1.905   5.633   4.688
  173ILE      N  121   2.043   5.532   4.833
  173ILE     HN  122   2.094   5.539   4.919
  173ILE     CA  123   2.042   5.401   4.762
  173ILE     HA  124   2.071   5.423   4.669
  173ILE     CB  125   2.142   5.302   4.827
  173ILE     HB  126   2.122   5.298   4.925
  173ILE    CG2  127   2.127   5.159   4.771
  173ILE   HG21  128   2.194   5.099   4.816
  173ILE   HG22  129   2.035   5.126   4.790
  173ILE   HG23  130   2.144   5.160   4.673
  173ILE    CG1  131   2.286   5.352   4.804
  173ILE   HG11  132   2.305   5.352   4.706
  173ILE   HG12  133   2.294   5.446   4.839
  173ILE     CD  134   2.392   5.266   4.873
  173ILE    HD1  135   2.483   5.304   4.855
  173ILE    HD2  136   2.375   5.266   4.972
  173ILE    HD3  137   2.387   5.173   4.839
  173ILE      C  138   1.902   5.341   4.753
  173ILE      O  139   1.867   5.278   4.653
  174ASN      N  140   1.817   5.364   4.854
  174ASN     HN  141   1.845   5.425   4.927
  174ASN     CA  142   1.685   5.302   4.861
  174ASN     HA  143   1.701   5.206   4.837
  174ASN     CB  144   1.631   5.317   5.004
  174ASN    HB1  145   1.637   5.414   5.030
  174ASN    HB2  146   1.535   5.289   5.005
  174ASN     CG  147   1.706   5.235   5.107
  174ASN    OD1  148   1.779   5.142   5.079
  174ASN    ND2  149   1.691   5.268   5.233
  174ASN   HD21  150   1.631   5.344   5.258
  174ASN   HD22  151   1.739   5.216   5.304
  174ASN      C  152   1.584   5.355   4.756
  174ASN      O  153   1.475   5.300   4.747
  175GLN      N  154   1.617   5.460   4.680
  175GLN     HN  155   1.708   5.499   4.692
  175GLN     CA  156   1.528   5.519   4.580
  175GLN     HA  157   1.442   5.470   4.590
  175GLN     CB  158   1.512   5.669   4.609
  175GLN    HB1  159   1.603   5.710   4.620
  175GLN    HB2  160   1.466   5.713   4.532
  175GLN     CG  161   1.431   5.694   4.736
  175GLN    HG1  162   1.342   5.648   4.728
  175GLN    HG2  163   1.481   5.657   4.814
  175GLN     CD  164   1.406   5.843   4.761
  175GLN    OE1  165   1.479   5.930   4.717
  175GLN    NE2  166   1.303   5.878   4.834
  175GLN   HE21  167   1.243   5.809   4.873
  175GLN   HE22  168   1.285   5.975   4.852
  175GLN      C  169   1.574   5.496   4.435
  175GLN      O  170   1.510   5.546   4.343
  176ILE      N  171   1.684   5.423   4.413
  176ILE     HN  172   1.724   5.373   4.489
  176ILE     CA  173   1.748   5.415   4.281
  176ILE     HA  174   1.686   5.453   4.213
  176ILE     CB  175   1.877   5.499   4.281
  176ILE     HB  176   1.937   5.463   4.353
  176ILE    CG2  177   1.952   5.486   4.146
  176ILE   HG21  178   2.035   5.541   4.149
  176ILE   HG22  179   1.976   5.390   4.130
  176ILE   HG23  180   1.892   5.518   4.072
  176ILE    CG1  181   1.846   5.648   4.309
  176ILE   HG11  182   1.803   5.687   4.228
  176ILE   HG12  183   1.782   5.652   4.386
  176ILE     CD  184   1.966   5.734   4.344
  176ILE    HD1  185   1.936   5.828   4.360
  176ILE    HD2  186   2.010   5.698   4.426
  176ILE    HD3  187   2.031   5.733   4.268
  176ILE      C  188   1.770   5.268   4.247
  176ILE      O  189   1.863   5.204   4.296
  177GLU      N  190   1.688   5.215   4.156
  177GLU     HN  191   1.616   5.273   4.117
  177GLU     CA  192   1.697   5.075   4.110
  177GLU     HA  193   1.705   5.022   4.195
  177GLU     CB  194   1.568   5.037   4.034
  177GLU    HB1  195   1.552   5.106   3.963
  177GLU    HB2  196   1.582   4.948   3.991
  177GLU     CG  197   1.444   5.030   4.124
  177GLU    HG1  198   1.464   4.970   4.202
  177GLU    HG2  199   1.424   5.122   4.158
  177GLU     CD  200   1.320   4.975   4.051
  177GLU    OE1  201   1.230   4.923   4.122
  177GLU    OE2  202   1.315   4.985   3.927
  177GLU      C  203   1.822   5.045   4.025
  177GLU      O  204   1.847   4.931   3.989
  178ASN      N  205   1.904   5.146   3.991
  178ASN     HN  206   1.889   5.235   4.034
  178ASN     CA  207   2.016   5.134   3.896
  178ASN     HA  208   2.039   5.036   3.895
  178ASN     CB  209   1.969   5.181   3.757
  178ASN    HB1  210   1.930   5.273   3.766
  178ASN    HB2  211   2.048   5.184   3.696
  178ASN     CG  212   1.865   5.091   3.695
  178ASN    OD1  213   1.881   4.971   3.679
  178ASN    ND2  214   1.756   5.146   3.647
  178ASN   HD21  215   1.744   5.245   3.652
  178ASN   HD22  216   1.686   5.089   3.605
  178ASN      C  217   2.144   5.207   3.941
  178ASN      O  218   2.207   5.280   3.863
  179LEU      N  219   2.182   5.193   4.068
  179LEU     HN  220   2.127   5.135   4.128
  179LEU     CA  221   2.301   5.258   4.123
  179LEU     HA  222   2.312   5.346   4.077
  179LEU     CB  223   2.277   5.280   4.274
  179LEU    HB1  224   2.183   5.253   4.295
  179LEU    HB2  225   2.340   5.221   4.324
  179LEU     CG  226   2.297   5.425   4.319
  179LEU     HG  227   2.269   5.486   4.245
  179LEU    CD1  228   2.213   5.448   4.444
  179LEU   HD11  229   2.226   5.543   4.475
  179LEU   HD12  230   2.117   5.432   4.423
  179LEU   HD13  231   2.243   5.386   4.516
  179LEU    CD2  232   2.444   5.453   4.350
  179LEU   HD21  233   2.454   5.549   4.379
  179LEU   HD22  234   2.475   5.393   4.423
  179LEU   HD23  235   2.500   5.438   4.268
  179LEU      C  236   2.427   5.177   4.093
  179LEU      O  237   2.439   5.062   4.136
  180ASN      N  238   2.524   5.236   4.023
  180ASN     HN  239   2.505   5.325   3.982
  180ASN     CA  240   2.657   5.178   4.004
  180ASN     HA  241   2.645   5.080   3.994
  180ASN     CB  242   2.723   5.235   3.876
  180ASN    HB1  243   2.706   5.334   3.873
  180ASN    HB2  244   2.821   5.218   3.880
  180ASN     CG  245   2.671   5.176   3.746
  180ASN    OD1  246   2.602   5.076   3.742
  180ASN    ND2  247   2.703   5.236   3.634
  180ASN   HD21  248   2.760   5.318   3.636
  180ASN   HD22  249   2.671   5.199   3.547
  180ASN      C  250   2.744   5.207   4.129
  180ASN      O  251   2.822   5.302   4.128
  181ILE      N  252   2.732   5.128   4.236
  181ILE     HN  253   2.657   5.062   4.242
  181ILE     CA  254   2.830   5.138   4.347
  181ILE     HA  255   2.833   5.235   4.371
  181ILE     CB  256   2.788   5.067   4.477
  181ILE     HB  257   2.764   4.973   4.454
  181ILE    CG2  258   2.903   5.064   4.580
  181ILE   HG21  259   2.872   5.017   4.663
  181ILE   HG22  260   2.981   5.014   4.541
  181ILE   HG23  261   2.930   5.157   4.603
  181ILE    CG1  262   2.668   5.141   4.541
  181ILE   HG11  263   2.699   5.229   4.577
  181ILE   HG12  264   2.599   5.157   4.470
  181ILE     CD  265   2.603   5.062   4.655
  181ILE    HD1  266   2.526   5.114   4.692
  181ILE    HD2  267   2.570   4.974   4.620
  181ILE    HD3  268   2.670   5.046   4.727
  181ILE      C  269   2.965   5.090   4.294
  181ILE      O  270   2.987   4.972   4.265
  182GLN      N  271   3.056   5.185   4.282
  182GLN     HN  272   3.029   5.278   4.309
  182GLN     CA  273   3.191   5.167   4.234
  182GLN     HA  274   3.192   5.104   4.156
  182GLN     CB  275   3.240   5.305   4.188
  182GLN    HB1  276   3.220   5.371   4.260
  182GLN    HB2  277   3.339   5.300   4.175
  182GLN     CG  278   3.179   5.359   4.057
  182GLN    HG1  279   3.080   5.361   4.069
  182GLN    HG2  280   3.213   5.452   4.043
  182GLN     CD  281   3.209   5.280   3.930
  182GLN    OE1  282   3.313   5.216   3.912
  182GLN    NE2  283   3.118   5.278   3.836
  182GLN   HE21  284   3.033   5.328   3.848
  182GLN   HE22  285   3.135   5.228   3.751
  182GLN      C  286   3.275   5.100   4.344
  182GLN      O  287   3.312   5.162   4.444
  183VAL      N  288   3.305   4.971   4.328
  183VAL     HN  289   3.266   4.924   4.249
  183VAL     CA  290   3.390   4.893   4.420
  183VAL     HA  291   3.351   4.905   4.511
  183VAL     CB  292   3.388   4.744   4.381
  183VAL     HB  293   3.432   4.738   4.292
  183VAL    CG1  294   3.462   4.660   4.485
  183VAL   HG11  295   3.459   4.564   4.458
  183VAL   HG12  296   3.557   4.691   4.490
  183VAL   HG13  297   3.418   4.671   4.574
  183VAL    CG2  298   3.245   4.687   4.370
  183VAL   HG21  299   3.250   4.590   4.345
  183VAL   HG22  300   3.199   4.696   4.458
  183VAL   HG23  301   3.194   4.737   4.300
  183VAL      C  302   3.534   4.948   4.418
  183VAL      O  303   3.585   4.978   4.310
  184GLU      N  304   3.600   4.959   4.534
  184GLU     HN  305   3.552   4.936   4.619
  184GLU     CA  306   3.741   5.003   4.544
  184GLU     HA  307   3.738   5.094   4.500
  184GLU     CB  308   3.790   5.009   4.690
  184GLU    HB1  309   3.760   4.926   4.735
  184GLU    HB2  310   3.889   5.013   4.688
  184GLU     CG  311   3.740   5.128   4.773
  184GLU    HG1  312   3.768   5.213   4.729
  184GLU    HG2  313   3.640   5.124   4.778
  184GLU     CD  314   3.798   5.123   4.915
  184GLU    OE1  315   3.727   5.154   5.013
  184GLU    OE2  316   3.917   5.085   4.933
  184GLU      C  317   3.836   4.908   4.470
  184GLU      O  318   3.921   4.952   4.394
  185ASP      N  319   3.824   4.778   4.498
  185ASP     HN  320   3.749   4.751   4.559
  185ASP     CA  321   3.911   4.673   4.446
  185ASP     HA  322   3.929   4.694   4.350
  185ASP     CB  323   4.042   4.675   4.527
  185ASP    HB1  324   4.071   4.770   4.538
  185ASP    HB2  325   4.025   4.635   4.616
  185ASP     CG  326   4.158   4.598   4.463
  185ASP    OD1  327   4.141   4.547   4.350
  185ASP    OD2  328   4.261   4.585   4.534
  185ASP      C  329   3.841   4.536   4.454
  185ASP      O  330   3.751   4.515   4.537
  186ILE      N  331   3.881   4.441   4.370
  186ILE     HN  332   3.956   4.463   4.308
  186ILE     CA  333   3.823   4.307   4.362
  186ILE     HA  334   3.783   4.288   4.451
  186ILE     CB  335   3.711   4.301   4.256
  186ILE     HB  336   3.645   4.373   4.280
  186ILE    CG2  337   3.762   4.334   4.115
  186ILE   HG21  338   3.686   4.329   4.050
  186ILE   HG22  339   3.800   4.426   4.114
  186ILE   HG23  340   3.832   4.268   4.089
  186ILE    CG1  341   3.636   4.166   4.258
  186ILE   HG11  342   3.697   4.095   4.221
  186ILE   HG12  343   3.613   4.143   4.353
  186ILE     CD  344   3.507   4.164   4.176
  186ILE    HD1  345   3.465   4.074   4.182
  186ILE    HD2  346   3.444   4.233   4.212
  186ILE    HD3  347   3.528   4.185   4.080
  186ILE      C  348   3.933   4.203   4.339
  186ILE      O  349   4.032   4.227   4.271
  187ARG      N  350   3.916   4.082   4.395
  187ARG     HN  351   3.836   4.067   4.452
  187ARG     CA  352   4.010   3.970   4.375
  187ARG     HA  353   4.048   3.984   4.283
  187ARG     CB  354   4.122   3.977   4.480
  187ARG    HB1  355   4.196   3.916   4.453
  187ARG    HB2  356   4.156   4.071   4.484
  187ARG     CG  357   4.073   3.937   4.620
  187ARG    HG1  358   3.997   3.995   4.647
  187ARG    HG2  359   4.043   3.841   4.619
  187ARG     CD  360   4.187   3.952   4.720
  187ARG    HD1  361   4.267   3.901   4.688
  187ARG    HD2  362   4.210   4.049   4.729
  187ARG     NE  363   4.149   3.900   4.852
  187ARG     HE  364   4.060   3.854   4.859
  187ARG     CZ  365   4.221   3.909   4.961
  187ARG    NH1  366   4.341   3.961   4.961
  187ARG   HH11  367   4.380   3.996   4.875
  187ARG   HH12  368   4.393   3.966   5.046
  187ARG    NH2  369   4.172   3.865   5.073
  187ARG   HH21  370   4.081   3.824   5.074
  187ARG   HH22  371   4.226   3.871   5.157
  187ARG      C  372   3.943   3.834   4.373
  187ARG      O  373   3.839   3.814   4.435
  188ILE      N  374   4.012   3.737   4.314
  188ILE     HN  375   4.089   3.763   4.255
  188ILE     CA  376   3.983   3.594   4.328
  188ILE     HA  377   3.888   3.587   4.358
  188ILE     CB  378   3.997   3.519   4.194
  188ILE     HB  379   4.092   3.525   4.163
  188ILE    CG2  380   3.958   3.371   4.214
  188ILE   HG21  381   3.967   3.323   4.127
  188ILE   HG22  382   4.019   3.330   4.282
  188ILE   HG23  383   3.864   3.366   4.246
  188ILE    CG1  384   3.909   3.584   4.084
  188ILE   HG11  385   3.813   3.573   4.109
  188ILE   HG12  386   3.931   3.682   4.079
  188ILE     CD  387   3.929   3.524   3.944
  188ILE    HD1  388   3.869   3.571   3.879
  188ILE    HD2  389   4.024   3.535   3.916
  188ILE    HD3  390   3.906   3.427   3.946
  188ILE      C  391   4.076   3.536   4.436
  188ILE      O  392   4.197   3.526   4.417
  189ARG      N  393   4.021   3.495   4.551
  189ARG     HN  394   3.923   3.508   4.564
  189ARG     CA  395   4.099   3.431   4.658
  189ARG     HA  396   4.193   3.462   4.646
  189ARG     CB  397   4.049   3.478   4.796
  189ARG    HB1  398   4.049   3.578   4.798
  189ARG    HB2  399   3.957   3.444   4.811
  189ARG     CG  400   4.143   3.425   4.906
  189ARG    HG1  401   4.132   3.325   4.911
  189ARG    HG2  402   4.237   3.446   4.881
  189ARG     CD  403   4.114   3.485   5.043
  189ARG    HD1  404   4.185   3.456   5.108
  189ARG    HD2  405   4.113   3.585   5.037
  189ARG     NE  406   3.985   3.442   5.098
  189ARG     HE  407   3.905   3.495   5.068
  189ARG     CZ  408   3.959   3.344   5.181
  189ARG    NH1  409   4.052   3.261   5.221
  189ARG   HH11  410   4.146   3.272   5.189
  189ARG   HH12  411   4.029   3.187   5.285
  189ARG    NH2  412   3.837   3.328   5.225
  189ARG   HH21  413   3.765   3.391   5.196
  189ARG   HH22  414   3.816   3.254   5.288
  189ARG      C  415   4.099   3.279   4.643
  189ARG      O  416   4.000   3.213   4.675
  190ALA      N  417   4.214   3.223   4.606
  190ALA     HN  418   4.290   3.283   4.581
  190ALA     CA  419   4.235   3.079   4.600
  190ALA     HA  420   4.164   3.043   4.540
  190ALA     CB  421   4.374   3.050   4.541
  190ALA    HB1  422   4.389   2.951   4.537
  190ALA    HB2  423   4.379   3.088   4.449
  190ALA    HB3  424   4.444   3.092   4.599
  190ALA      C  425   4.220   3.013   4.739
  190ALA      O  426   4.292   3.043   4.835
  191ILE      N  427   4.127   2.918   4.750
  191ILE     HN  428   4.075   2.892   4.669
  191ILE     CA  429   4.097   2.849   4.877
  191ILE     HA  430   4.131   2.909   4.950
  191ILE     CB  431   3.945   2.831   4.894
  191ILE     HB  432   3.915   2.771   4.819
  191ILE    CG2  433   3.911   2.762   5.027
  191ILE   HG21  434   3.812   2.751   5.035
  191ILE   HG22  435   3.954   2.672   5.030
  191ILE   HG23  436   3.945   2.818   5.103
  191ILE    CG1  437   3.870   2.965   4.883
  191ILE   HG11  438   3.881   3.000   4.790
  191ILE   HG12  439   3.773   2.948   4.900
  191ILE     CD  440   3.918   3.074   4.980
  191ILE    HD1  441   3.864   3.158   4.965
  191ILE    HD2  442   3.906   3.043   5.074
  191ILE    HD3  443   4.014   3.094   4.963
  191ILE      C  444   4.175   2.719   4.889
  191ILE      O  445   4.234   2.692   4.994
  192LEU      N  446   4.180   2.642   4.780
  192LEU     HN  447   4.136   2.676   4.697
  192LEU     CA  448   4.246   2.512   4.775
  192LEU     HA  449   4.226   2.466   4.862
  192LEU     CB  450   4.188   2.430   4.658
  192LEU    HB1  451   4.209   2.476   4.573
  192LEU    HB2  452   4.231   2.339   4.659
  192LEU     CG  453   4.035   2.410   4.666
  192LEU     HG  454   3.994   2.500   4.680
  192LEU    CD1  455   3.977   2.352   4.538
  192LEU   HD11  456   3.878   2.342   4.548
  192LEU   HD12  457   3.997   2.414   4.462
  192LEU   HD13  458   4.019   2.263   4.520
  192LEU    CD2  459   4.001   2.317   4.782
  192LEU   HD21  460   3.902   2.305   4.786
  192LEU   HD22  461   4.045   2.228   4.767
  192LEU   HD23  462   4.034   2.357   4.867
  192LEU      C  463   4.397   2.528   4.763
  192LEU      O  464   4.446   2.608   4.683
  193SER      N  465   4.471   2.450   4.841
  193SER     HN  466   4.424   2.388   4.904
  193SER     CA  467   4.618   2.450   4.841
  193SER     HA  468   4.644   2.542   4.870
  193SER     CB  469   4.671   2.344   4.938
  193SER    HB1  470   4.769   2.329   4.926
  193SER    HB2  471   4.653   2.371   5.033
  193SER     OG  472   4.606   2.221   4.915
  193SER    HG1  473   4.640   2.152   4.979
  193SER      C  474   4.676   2.423   4.702
  193SER      O  475   4.773   2.487   4.663
  194THR      N  476   4.610   2.336   4.625
  194THR     HN  477   4.531   2.290   4.664
  194THR     CA  478   4.646   2.303   4.486
  194THR     HA  479   4.738   2.267   4.495
  194THR     CB  480   4.547   2.199   4.427
  194THR     HB  481   4.474   2.248   4.379
  194THR    OG1  482   4.483   2.125   4.529
  194THR    HG1  483   4.420   2.059   4.487
  194THR    CG2  484   4.620   2.100   4.337
  194THR   HG21  485   4.554   2.034   4.301
  194THR   HG22  486   4.664   2.149   4.262
  194THR   HG23  487   4.690   2.052   4.390
  194THR      C  488   4.646   2.425   4.394
  194THR      O  489   4.725   2.430   4.301
  195TYR      N  490   4.561   2.525   4.421
  195TYR     HN  491   4.499   2.514   4.499
  195TYR     CA  492   4.552   2.648   4.342
  195TYR     HA  493   4.593   2.623   4.254
  195TYR     CB  494   4.405   2.689   4.323
  195TYR    HB1  495   4.363   2.699   4.413
  195TYR    HB2  496   4.403   2.776   4.274
  195TYR     CG  497   4.324   2.589   4.243
  195TYR    CD1  498   4.363   2.554   4.112
  195TYR    HD1  499   4.443   2.597   4.071
  195TYR    CE1  500   4.289   2.458   4.039
  195TYR    HE1  501   4.317   2.433   3.946
  195TYR     CZ  502   4.176   2.397   4.097
  195TYR     OH  503   4.105   2.303   4.030
  195TYR     HH  504   4.029   2.272   4.086
  195TYR    CD2  505   4.206   2.534   4.297
  195TYR    HD2  506   4.173   2.564   4.386
  195TYR    CE2  507   4.134   2.436   4.225
  195TYR    HE2  508   4.053   2.395   4.266
  195TYR      C  509   4.636   2.762   4.399
  195TYR      O  510   4.676   2.850   4.324
  196ARG      N  511   4.672   2.761   4.529
  196ARG     HN  512   4.641   2.685   4.586
  196ARG     CA  513   4.755   2.867   4.589
  196ARG     HA  514   4.704   2.950   4.565
  196ARG     CB  515   4.767   2.850   4.740
  196ARG    HB1  516   4.792   2.755   4.760
  196ARG    HB2  517   4.839   2.910   4.774
  196ARG     CG  518   4.637   2.882   4.813
  196ARG    HG1  519   4.606   2.973   4.787
  196ARG    HG2  520   4.567   2.815   4.789
  196ARG     CD  521   4.662   2.879   4.964
  196ARG    HD1  522   4.715   2.798   4.988
  196ARG    HD2  523   4.712   2.961   4.992
  196ARG     NE  524   4.535   2.874   5.037
  196ARG     HE  525   4.452   2.903   4.987
  196ARG     CZ  526   4.519   2.837   5.162
  196ARG    NH1  527   4.621   2.819   5.242
  196ARG   HH11  528   4.714   2.834   5.209
  196ARG   HH12  529   4.605   2.790   5.337
  196ARG    NH2  530   4.400   2.813   5.207
  196ARG   HH21  531   4.320   2.823   5.147
  196ARG   HH22  532   4.387   2.784   5.302
  196ARG      C  533   4.896   2.878   4.530
  196ARG      O  534   4.956   2.984   4.538
  197LYS      N  535   4.949   2.768   4.475
  197LYS     HN  536   4.897   2.683   4.479
  197LYS     CA  537   5.080   2.765   4.407
  197LYS     HA  538   5.126   2.848   4.440
  197LYS     CB  539   5.158   2.639   4.447
  197LYS    HB1  540   5.102   2.559   4.428
  197LYS    HB2  541   5.242   2.635   4.393
  197LYS     CG  542   5.197   2.636   4.596
  197LYS    HG1  543   5.239   2.724   4.621
  197LYS    HG2  544   5.115   2.622   4.651
  197LYS     CD  545   5.297   2.523   4.623
  197LYS    HD1  546   5.254   2.435   4.601
  197LYS    HD2  547   5.377   2.535   4.564
  197LYS     CE  548   5.341   2.521   4.769
  197LYS    HE1  549   5.371   2.613   4.796
  197LYS    HE2  550   5.265   2.493   4.827
  197LYS     NZ  551   5.454   2.428   4.792
  197LYS    HZ1  552   5.480   2.430   4.889
  197LYS    HZ2  553   5.426   2.335   4.767
  197LYS    HZ3  554   5.532   2.455   4.736
  197LYS      C  555   5.070   2.776   4.255
  197LYS      O  556   5.174   2.779   4.189
  198ARG      N  557   4.949   2.776   4.198
  198ARG     HN  558   4.869   2.769   4.257
  198ARG     CA  559   4.929   2.786   4.053
  198ARG     HA  560   5.012   2.748   4.011
  198ARG     CB  561   4.809   2.702   4.007
  198ARG    HB1  562   4.732   2.718   4.070
  198ARG    HB2  563   4.783   2.731   3.915
  198ARG     CG  564   4.841   2.553   4.005
  198ARG    HG1  565   4.920   2.536   3.945
  198ARG    HG2  566   4.863   2.522   4.098
  198ARG     CD  567   4.721   2.474   3.953
  198ARG    HD1  568   4.643   2.487   4.015
  198ARG    HD2  569   4.697   2.506   3.862
  198ARG     NE  570   4.749   2.329   3.946
  198ARG     HE  571   4.823   2.295   4.004
  198ARG     CZ  572   4.687   2.241   3.870
  198ARG    NH1  573   4.588   2.274   3.792
  198ARG   HH11  574   4.557   2.369   3.787
  198ARG   HH12  575   4.543   2.204   3.736
  198ARG    NH2  576   4.724   2.116   3.871
  198ARG   HH21  577   4.800   2.087   3.929
  198ARG   HH22  578   4.676   2.049   3.813
  198ARG      C  579   4.912   2.931   4.014
  198ARG      O  580   4.837   3.004   4.078
  199THR      N  581   4.977   2.968   3.905
  199THR     HN  582   5.041   2.902   3.863
  199THR     CA  583   4.962   3.098   3.842
  199THR     HA  584   4.892   3.148   3.893
  199THR     CB  585   5.092   3.181   3.852
  199THR     HB  586   5.157   3.147   3.784
  199THR    OG1  587   5.153   3.167   3.978
  199THR    HG1  588   5.237   3.222   3.980
  199THR    CG2  589   5.058   3.328   3.840
  199THR   HG21  590   5.142   3.382   3.847
  199THR   HG22  591   5.014   3.345   3.752
  199THR   HG23  592   4.996   3.354   3.914
  199THR      C  593   4.920   3.076   3.697
  199THR      O  594   4.983   2.993   3.631
  200PRO      N  595   4.813   3.141   3.648
  200PRO     CD  596   4.761   3.118   3.514
  200PRO    HD1  597   4.735   3.021   3.504
  200PRO    HD2  598   4.831   3.140   3.447
  200PRO     CA  599   4.729   3.239   3.718
  200PRO     HA  600   4.787   3.297   3.775
  200PRO     CB  601   4.660   3.316   3.606
  200PRO    HB1  602   4.573   3.353   3.637
  200PRO    HB2  603   4.718   3.390   3.572
  200PRO     CG  604   4.639   3.209   3.499
  200PRO    HG1  605   4.554   3.158   3.515
  200PRO    HG2  606   4.636   3.250   3.407
  200PRO      C  607   4.630   3.174   3.816
  200PRO      O  608   4.603   3.053   3.812
  201VAL      N  609   4.572   3.254   3.906
  201VAL     HN  610   4.604   3.348   3.914
  201VAL     CA  611   4.463   3.209   3.995
  201VAL     HA  612   4.490   3.119   4.028
  201VAL     CB  613   4.444   3.301   4.117
  201VAL     HB  614   4.428   3.393   4.083
  201VAL    CG1  615   4.325   3.255   4.203
  201VAL   HG11  616   4.315   3.316   4.281
  201VAL   HG12  617   4.242   3.258   4.148
  201VAL   HG13  618   4.341   3.162   4.235
  201VAL    CG2  619   4.570   3.299   4.206
  201VAL   HG21  620   4.556   3.359   4.284
  201VAL   HG22  621   4.586   3.206   4.238
  201VAL   HG23  622   4.648   3.331   4.153
  201VAL      C  623   4.334   3.201   3.914
  201VAL      O  624   4.276   3.302   3.877
  202MET      N  625   4.289   3.078   3.887
  202MET     HN  626   4.337   3.000   3.925
  202MET     CA  627   4.171   3.053   3.803
  202MET     HA  628   4.157   3.139   3.754
  202MET     CB  629   4.199   2.935   3.709
  202MET    HB1  630   4.220   2.855   3.765
  202MET    HB2  631   4.117   2.918   3.655
  202MET     CG  632   4.316   2.961   3.614
  202MET    HG1  633   4.289   3.041   3.562
  202MET    HG2  634   4.393   2.984   3.674
  202MET     SD  635   4.355   2.820   3.507
  202MET     CE  636   4.410   2.696   3.627
  202MET    HE1  637   4.434   2.612   3.578
  202MET    HE2  638   4.489   2.730   3.676
  202MET    HE3  639   4.336   2.677   3.691
  202MET      C  640   4.044   3.022   3.883
  202MET      O  641   3.936   3.022   3.825
  203GLU      N  642   4.054   2.989   4.011
  203GLU     HN  643   4.143   2.995   4.056
  203GLU     CA  644   3.938   2.944   4.089
  203GLU     HA  645   3.860   2.990   4.048
  203GLU     CB  646   3.923   2.792   4.078
  203GLU    HB1  647   3.938   2.765   3.983
  203GLU    HB2  648   3.991   2.748   4.136
  203GLU     CG  649   3.783   2.744   4.121
  203GLU    HG1  650   3.770   2.766   4.218
  203GLU    HG2  651   3.714   2.791   4.066
  203GLU     CD  652   3.768   2.592   4.102
  203GLU    OE1  653   3.771   2.517   4.202
  203GLU    OE2  654   3.753   2.551   3.985
  203GLU      C  655   3.947   2.989   4.235
  203GLU      O  656   4.050   2.973   4.302
  204GLY      N  657   3.838   3.044   4.289
  204GLY     HN  658   3.754   3.049   4.234
  204GLY     CA  659   3.836   3.096   4.425
  204GLY    HA1  660   3.841   3.017   4.487
  204GLY    HA2  661   3.918   3.152   4.436
  204GLY      C  662   3.713   3.178   4.459
  204GLY      O  663   3.624   3.197   4.376
  205TYR      N  664   3.710   3.228   4.583
  205TYR     HN  665   3.781   3.201   4.648
  205TYR     CA  666   3.605   3.321   4.626
  205TYR     HA  667   3.520   3.280   4.593
  205TYR     CB  668   3.602   3.335   4.779
  205TYR    HB1  669   3.692   3.364   4.810
  205TYR    HB2  670   3.535   3.405   4.802
  205TYR     CG  671   3.565   3.210   4.857
  205TYR    CD1  672   3.478   3.114   4.802
  205TYR    HD1  673   3.443   3.126   4.710
  205TYR    CE1  674   3.441   3.001   4.877
  205TYR    HE1  675   3.377   2.935   4.838
  205TYR     CZ  676   3.494   2.981   5.005
  205TYR     OH  677   3.464   2.868   5.074
  205TYR     HH  678   3.509   2.869   5.163
  205TYR    CD2  679   3.610   3.194   4.990
  205TYR    HD2  680   3.666   3.266   5.032
  205TYR    CE2  681   3.577   3.079   5.064
  205TYR    HE2  682   3.611   3.067   5.157
  205TYR      C  683   3.626   3.458   4.563
  205TYR      O  684   3.739   3.507   4.561
  206VAL      N  685   3.516   3.519   4.520
  206VAL     HN  686   3.431   3.468   4.515
  206VAL     CA  687   3.516   3.659   4.477
  206VAL     HA  688   3.602   3.674   4.429
  206VAL     CB  689   3.402   3.690   4.378
  206VAL     HB  690   3.316   3.680   4.428
  206VAL    CG1  691   3.418   3.831   4.322
  206VAL   HG11  692   3.344   3.850   4.258
  206VAL   HG12  693   3.415   3.897   4.398
  206VAL   HG13  694   3.506   3.839   4.275
  206VAL    CG2  695   3.405   3.593   4.260
  206VAL   HG21  696   3.330   3.615   4.197
  206VAL   HG22  697   3.492   3.601   4.212
  206VAL   HG23  698   3.394   3.499   4.293
  206VAL      C  699   3.507   3.747   4.601
  206VAL      O  700   3.413   3.736   4.681
  207GLU      N  701   3.608   3.831   4.620
  207GLU     HN  702   3.683   3.831   4.554
  207GLU     CA  703   3.615   3.925   4.731
  207GLU     HA  704   3.528   3.915   4.780
  207GLU     CB  705   3.730   3.891   4.827
  207GLU    HB1  706   3.815   3.883   4.774
  207GLU    HB2  707   3.740   3.965   4.893
  207GLU     CG  708   3.706   3.760   4.901
  207GLU    HG1  709   3.620   3.768   4.952
  207GLU    HG2  710   3.697   3.687   4.834
  207GLU     CD  711   3.817   3.722   5.000
  207GLU    OE1  712   3.791   3.634   5.087
  207GLU    OE2  713   3.931   3.772   4.990
  207GLU      C  714   3.627   4.067   4.679
  207GLU      O  715   3.707   4.095   4.591
  208VAL      N  716   3.550   4.157   4.740
  208VAL     HN  717   3.485   4.123   4.808
  208VAL     CA  718   3.553   4.300   4.715
  208VAL     HA  719   3.615   4.313   4.637
  208VAL     CB  720   3.415   4.354   4.674
  208VAL     HB  721   3.416   4.452   4.692
  208VAL    CG1  722   3.390   4.322   4.526
  208VAL   HG11  723   3.301   4.357   4.499
  208VAL   HG12  724   3.461   4.366   4.471
  208VAL   HG13  725   3.393   4.223   4.513
  208VAL    CG2  726   3.298   4.294   4.753
  208VAL   HG21  727   3.212   4.334   4.721
  208VAL   HG22  728   3.296   4.195   4.740
  208VAL   HG23  729   3.310   4.315   4.850
  208VAL      C  730   3.609   4.372   4.836
  208VAL      O  731   3.588   4.332   4.951
  209LYS      N  732   3.687   4.476   4.809
  209LYS     HN  733   3.705   4.498   4.713
  209LYS     CA  734   3.747   4.560   4.912
  209LYS     HA  735   3.761   4.505   4.994
  209LYS     CB  736   3.881   4.609   4.861
  209LYS    HB1  737   3.929   4.533   4.817
  209LYS    HB2  738   3.866   4.681   4.793
  209LYS     CG  739   3.969   4.664   4.973
  209LYS    HG1  740   3.922   4.742   5.017
  209LYS    HG2  741   3.986   4.593   5.041
  209LYS     CD  742   4.100   4.711   4.911
  209LYS    HD1  743   4.145   4.633   4.867
  209LYS    HD2  744   4.081   4.782   4.843
  209LYS     CE  745   4.194   4.768   5.017
  209LYS    HE1  746   4.146   4.838   5.071
  209LYS    HE2  747   4.226   4.696   5.077
  209LYS     NZ  748   4.309   4.830   4.948
  209LYS    HZ1  749   4.372   4.868   5.017
  209LYS    HZ2  750   4.357   4.761   4.895
  209LYS    HZ3  751   4.278   4.903   4.888
  209LYS      C  752   3.650   4.673   4.946
  209LYS      O  753   3.604   4.745   4.858
  210GLU      N  754   3.620   4.686   5.074
  210GLU     HN  755   3.652   4.615   5.137
  210GLU     CA  756   3.544   4.798   5.129
  210GLU     HA  757   3.534   4.868   5.059
  210GLU     CB  758   3.403   4.749   5.167
  210GLU    HB1  759   3.363   4.701   5.089
  210GLU    HB2  760   3.411   4.687   5.245
  210GLU     CG  761   3.310   4.865   5.206
  210GLU    HG1  762   3.355   4.923   5.274
  210GLU    HG2  763   3.289   4.920   5.125
  210GLU     CD  764   3.181   4.810   5.265
  210GLU    OE1  765   3.079   4.798   5.194
  210GLU    OE2  766   3.185   4.768   5.383
  210GLU      C  767   3.623   4.854   5.248
  210GLU      O  768   3.641   4.786   5.351
  211GLY      N  769   3.678   4.974   5.231
  211GLY     HN  770   3.651   5.029   5.152
  211GLY     CA  771   3.775   5.029   5.324
  211GLY    HA1  772   3.795   5.123   5.295
  211GLY    HA2  773   3.732   5.031   5.415
  211GLY      C  774   3.903   4.946   5.328
  211GLY      O  775   3.963   4.907   5.228
  212LYS      N  776   3.948   4.913   5.450
  212LYS     HN  777   3.897   4.946   5.529
  212LYS     CA  778   4.067   4.830   5.472
  212LYS     HA  779   4.125   4.842   5.392
  212LYS     CB  780   4.141   4.880   5.597
  212LYS    HB1  781   4.077   4.884   5.674
  212LYS    HB2  782   4.215   4.817   5.619
  212LYS     CG  783   4.201   5.021   5.575
  212LYS    HG1  784   4.275   5.014   5.507
  212LYS    HG2  785   4.129   5.081   5.540
  212LYS     CD  786   4.258   5.082   5.704
  212LYS    HD1  787   4.186   5.091   5.772
  212LYS    HD2  788   4.330   5.022   5.740
  212LYS     CE  789   4.318   5.221   5.675
  212LYS    HE1  790   4.406   5.211   5.630
  212LYS    HE2  791   4.256   5.271   5.614
  212LYS     NZ  792   4.338   5.303   5.797
  212LYS    HZ1  793   4.376   5.392   5.772
  212LYS    HZ2  794   4.250   5.317   5.843
  212LYS    HZ3  795   4.401   5.256   5.859
  212LYS      C  796   4.037   4.679   5.475
  212LYS      O  797   4.127   4.600   5.503
  213THR      N  798   3.912   4.638   5.451
  213THR     HN  799   3.845   4.705   5.420
  213THR     CA  800   3.870   4.498   5.468
  213THR     HA  801   3.955   4.453   5.495
  213THR     CB  802   3.765   4.481   5.578
  213THR     HB  803   3.738   4.384   5.577
  213THR    OG1  804   3.644   4.549   5.553
  213THR    HG1  805   3.580   4.534   5.629
  213THR    CG2  806   3.816   4.527   5.715
  213THR   HG21  807   3.745   4.514   5.783
  213THR   HG22  808   3.897   4.472   5.740
  213THR   HG23  809   3.841   4.623   5.710
  213THR      C  810   3.822   4.434   5.339
  213THR      O  811   3.742   4.492   5.266
  214TRP      N  812   3.867   4.311   5.314
  214TRP     HN  813   3.941   4.276   5.371
  214TRP     CA  814   3.814   4.226   5.208
  214TRP     HA  815   3.789   4.285   5.132
  214TRP     CB  816   3.921   4.126   5.164
  214TRP    HB1  817   3.957   4.080   5.245
  214TRP    HB2  818   3.880   4.059   5.103
  214TRP     CG  819   4.036   4.189   5.093
  214TRP    CD1  820   4.154   4.228   5.147
  214TRP    HD1  821   4.180   4.217   5.242
  214TRP    NE1  822   4.233   4.286   5.049
  214TRP    HE1  823   4.325   4.322   5.064
  214TRP    CE2  824   4.168   4.288   4.927
  214TRP    CD2  825   4.041   4.229   4.952
  214TRP    CE3  826   3.950   4.221   4.845
  214TRP    HE3  827   3.859   4.182   4.859
  214TRP    CZ3  828   3.985   4.270   4.718
  214TRP    HZ3  829   3.919   4.264   4.643
  214TRP    CZ2  830   4.204   4.336   4.800
  214TRP    HZ2  831   4.294   4.377   4.785
  214TRP    CH2  832   4.112   4.325   4.695
  214TRP    HH2  833   4.137   4.358   4.603
  214TRP      C  834   3.688   4.155   5.258
  214TRP      O  835   3.689   4.093   5.365
  215LYS      N  836   3.581   4.163   5.179
  215LYS     HN  837   3.590   4.216   5.095
  215LYS     CA  838   3.451   4.100   5.205
  215LYS     HA  839   3.461   4.045   5.288
  215LYS     CB  840   3.345   4.209   5.227
  215LYS    HB1  841   3.344   4.269   5.147
  215LYS    HB2  842   3.256   4.164   5.236
  215LYS     CG  843   3.371   4.294   5.352
  215LYS    HG1  844   3.379   4.234   5.432
  215LYS    HG2  845   3.456   4.345   5.340
  215LYS     CD  846   3.255   4.391   5.374
  215LYS    HD1  847   3.250   4.454   5.296
  215LYS    HD2  848   3.169   4.339   5.380
  215LYS     CE  849   3.273   4.471   5.502
  215LYS    HE1  850   3.285   4.409   5.580
  215LYS    HE2  851   3.353   4.531   5.494
  215LYS     NZ  852   3.154   4.555   5.528
  215LYS    HZ1  853   3.167   4.607   5.612
  215LYS    HZ2  854   3.140   4.618   5.451
  215LYS    HZ3  855   3.073   4.497   5.537
  215LYS      C  856   3.413   4.009   5.089
  215LYS      O  857   3.441   4.040   4.974
  216GLN      N  858   3.352   3.894   5.118
  216GLN     HN  859   3.338   3.871   5.214
  216GLN     CA  860   3.304   3.802   5.015
  216GLN     HA  861   3.377   3.799   4.947
  216GLN     CB  862   3.281   3.661   5.074
  216GLN    HB1  863   3.219   3.670   5.152
  216GLN    HB2  864   3.238   3.605   5.004
  216GLN     CG  865   3.408   3.590   5.122
  216GLN    HG1  866   3.390   3.492   5.125
  216GLN    HG2  867   3.481   3.608   5.057
  216GLN     CD  868   3.458   3.632   5.261
  216GLN    OE1  869   3.384   3.660   5.354
  216GLN    NE2  870   3.587   3.634   5.283
  216GLN   HE21  871   3.651   3.609   5.209
  216GLN   HE22  872   3.623   3.661   5.372
  216GLN      C  873   3.175   3.853   4.952
  216GLN      O  874   3.090   3.909   5.022
  217ILE      N  875   3.153   3.829   4.822
  217ILE     HN  876   3.229   3.800   4.765
  217ILE     CA  877   3.019   3.845   4.763
  217ILE     HA  878   2.978   3.926   4.804
  217ILE     CB  879   3.027   3.873   4.611
  217ILE     HB  880   3.068   3.795   4.564
  217ILE    CG2  881   2.884   3.894   4.557
  217ILE   HG21  882   2.888   3.912   4.458
  217ILE   HG22  883   2.830   3.812   4.573
  217ILE   HG23  884   2.842   3.972   4.603
  217ILE    CG1  885   3.115   3.997   4.583
  217ILE   HG11  886   3.077   4.075   4.633
  217ILE   HG12  887   3.208   3.978   4.616
  217ILE     CD  888   3.125   4.035   4.435
  217ILE    HD1  889   3.183   4.115   4.425
  217ILE    HD2  890   3.164   3.958   4.383
  217ILE    HD3  891   3.033   4.055   4.400
  217ILE      C  892   2.935   3.722   4.799
  217ILE      O  893   2.986   3.610   4.798
  218CYS      N  894   2.808   3.742   4.834
  218CYS     HN  895   2.776   3.835   4.845
  218CYS     CA  896   2.715   3.632   4.859
  218CYS     HA  897   2.764   3.563   4.913
  218CYS     CB  898   2.595   3.686   4.938
  218CYS    HB1  899   2.637   3.730   5.017
  218CYS    HB2  900   2.557   3.755   4.877
  218CYS     SG  901   2.470   3.564   4.988
  218CYS      C  902   2.672   3.568   4.726
  218CYS      O  903   2.650   3.637   4.628
  219ASP      N  904   2.656   3.436   4.724
  219ASP     HN  905   2.676   3.384   4.807
  219ASP     CA  906   2.610   3.362   4.606
  219ASP     HA  907   2.656   3.408   4.530
  219ASP     CB  908   2.656   3.215   4.614
  219ASP    HB1  909   2.642   3.173   4.524
  219ASP    HB2  910   2.754   3.214   4.636
  219ASP     CG  911   2.581   3.131   4.718
  219ASP    OD1  912   2.512   3.188   4.806
  219ASP    OD2  913   2.598   3.007   4.715
  219ASP      C  914   2.459   3.372   4.579
  219ASP      O  915   2.412   3.331   4.474
  220LYS      N  916   2.381   3.432   4.671
  220LYS     HN  917   2.420   3.453   4.761
  220LYS     CA  918   2.241   3.467   4.644
  220LYS     HA  919   2.196   3.381   4.621
  220LYS     CB  920   2.171   3.528   4.767
  220LYS    HB1  921   2.240   3.558   4.832
  220LYS    HB2  922   2.116   3.606   4.737
  220LYS     CG  923   2.079   3.427   4.836
  220LYS    HG1  924   2.011   3.393   4.770
  220LYS    HG2  925   2.134   3.350   4.869
  220LYS     CD  926   2.007   3.493   4.954
  220LYS    HD1  927   2.072   3.510   5.028
  220LYS    HD2  928   1.967   3.580   4.924
  220LYS     CE  929   1.895   3.402   5.006
  220LYS    HE1  930   1.819   3.401   4.941
  220LYS    HE2  931   1.930   3.309   5.017
  220LYS     NZ  932   1.843   3.449   5.137
  220LYS    HZ1  933   1.771   3.387   5.168
  220LYS    HZ2  934   1.918   3.449   5.204
  220LYS    HZ3  935   1.807   3.541   5.127
  220LYS      C  936   2.236   3.564   4.526
  220LYS      O  937   2.294   3.672   4.532
  221HSE      N  938   2.163   3.525   4.422
  221HSE     HN  939   2.110   3.441   4.433
  221HSE     CA  940   2.154   3.594   4.293
  221HSE     HA  941   2.088   3.538   4.242
  221HSE     CB  942   2.096   3.736   4.310
  221HSE    HB1  943   2.166   3.796   4.348
  221HSE    HB2  944   2.068   3.771   4.220
  221HSE    ND1  945   1.850   3.696   4.370
  221HSE     CG  946   1.976   3.740   4.401
  221HSE    CE1  947   1.773   3.709   4.479
  221HSE    HE1  948   1.676   3.686   4.484
  221HSE    NE2  949   1.845   3.757   4.582
  221HSE    HE2  950   1.814   3.773   4.675
  221HSE    CD2  951   1.974   3.781   4.531
  221HSE    HD2  952   2.051   3.820   4.582
  221HSE      C  953   2.282   3.590   4.208
  221HSE      O  954   2.289   3.656   4.105
  222TRP      N  955   2.382   3.510   4.246
  222TRP     HN  956   2.375   3.461   4.333
  222TRP     CA  957   2.502   3.493   4.164
  222TRP     HA  958   2.522   3.585   4.129
  222TRP     CB  959   2.620   3.446   4.248
  222TRP    HB1  960   2.624   3.501   4.332
  222TRP    HB2  961   2.606   3.350   4.273
  222TRP     CG  962   2.751   3.458   4.178
  222TRP    CD1  963   2.810   3.363   4.102
  222TRP    HD1  964   2.774   3.271   4.086
  222TRP    NE1  965   2.928   3.412   4.050
  222TRP    HE1  966   2.990   3.360   3.992
  222TRP    CE2  967   2.949   3.543   4.088
  222TRP    CD2  968   2.837   3.575   4.170
  222TRP    CE3  969   2.829   3.705   4.223
  222TRP    HE3  970   2.752   3.730   4.282
  222TRP    CZ3  971   2.929   3.800   4.195
  222TRP    HZ3  972   2.921   3.892   4.232
  222TRP    CZ2  973   3.050   3.636   4.061
  222TRP    HZ2  974   3.128   3.612   4.003
  222TRP    CH2  975   3.039   3.766   4.115
  222TRP    HH2  976   3.110   3.834   4.096
  222TRP      C  977   2.475   3.400   4.046
  222TRP      O  978   2.443   3.283   4.064
  223THR      N  979   2.490   3.452   3.925
  223THR     HN  980   2.521   3.547   3.917
  223THR     CA  981   2.464   3.378   3.801
  223THR     HA  982   2.426   3.291   3.833
  223THR     CB  983   2.361   3.451   3.713
  223THR     HB  984   2.337   3.393   3.635
  223THR    OG1  985   2.419   3.567   3.660
  223THR    HG1  986   2.353   3.615   3.603
  223THR    CG2  987   2.232   3.488   3.786
  223THR   HG21  988   2.170   3.535   3.723
  223THR   HG22  989   2.188   3.405   3.820
  223THR   HG23  990   2.254   3.548   3.863
  223THR      C  991   2.592   3.348   3.722
  223THR      O  992   2.702   3.395   3.754
  224ALA      N  993   2.578   3.270   3.614
  224ALA     HN  994   2.491   3.223   3.600
  224ALA     CA  995   2.686   3.249   3.518
  224ALA     HA  996   2.764   3.214   3.570
  224ALA     CB  997   2.641   3.146   3.414
  224ALA    HB1  998   2.714   3.132   3.347
  224ALA    HB2  999   2.620   3.060   3.459
  224ALA    HB3 1000   2.559   3.180   3.367
  224ALA      C 1001   2.730   3.381   3.451
  224ALA      O 1002   2.848   3.401   3.430
  225LYS      N 1003   2.637   3.476   3.430
  225LYS     HN 1004   2.542   3.456   3.453
  225LYS     CA 1005   2.667   3.608   3.372
  225LYS     HA 1006   2.713   3.590   3.286
  225LYS     CB 1007   2.537   3.686   3.349
  225LYS    HB1 1008   2.486   3.690   3.435
  225LYS    HB2 1009   2.560   3.779   3.320
  225LYS     CG 1010   2.448   3.622   3.242
  225LYS    HG1 1011   2.493   3.627   3.153
  225LYS    HG2 1012   2.431   3.526   3.265
  225LYS     CD 1013   2.315   3.697   3.236
  225LYS    HD1 1014   2.259   3.671   3.315
  225LYS    HD2 1015   2.333   3.795   3.238
  225LYS     CE 1016   2.239   3.664   3.107
  225LYS    HE1 1017   2.303   3.651   3.032
  225LYS    HE2 1018   2.185   3.580   3.120
  225LYS     NZ 1019   2.146   3.774   3.073
  225LYS    HZ1 1020   2.096   3.751   2.990
  225LYS    HZ2 1021   2.081   3.787   3.148
  225LYS    HZ3 1022   2.198   3.858   3.060
  225LYS      C 1023   2.761   3.690   3.461
  225LYS      O 1024   2.859   3.744   3.412
  226ASN      N 1025   2.738   3.688   3.593
  226ASN     HN 1026   2.655   3.642   3.626
  226ASN     CA 1027   2.828   3.751   3.689
  226ASN     HA 1028   2.834   3.847   3.662
  226ASN     CB 1029   2.770   3.738   3.831
  226ASN    HB1 1030   2.763   3.641   3.854
  226ASN    HB2 1031   2.832   3.783   3.895
  226ASN     CG 1032   2.632   3.799   3.849
  226ASN    OD1 1033   2.575   3.863   3.762
  226ASN    ND2 1034   2.573   3.777   3.964
  226ASN   HD21 1035   2.619   3.723   4.034
  226ASN   HD22 1036   2.482   3.815   3.981
  226ASN      C 1037   2.967   3.687   3.684
  226ASN      O 1038   3.069   3.755   3.686
  227SER      N 1039   2.971   3.554   3.675
  227SER     HN 1040   2.884   3.503   3.674
  227SER     CA 1041   3.096   3.478   3.665
  227SER     HA 1042   3.150   3.509   3.743
  227SER     CB 1043   3.071   3.328   3.673
  227SER    HB1 1044   3.017   3.296   3.595
  227SER    HB2 1045   3.157   3.277   3.677
  227SER     OG 1046   2.997   3.297   3.790
  227SER    HG1 1047   2.981   3.198   3.794
  227SER      C 1048   3.172   3.511   3.536
  227SER      O 1049   3.294   3.530   3.543
  228ARG      N 1050   3.102   3.526   3.423
  228ARG     HN 1051   3.004   3.508   3.427
  228ARG     CA 1052   3.159   3.567   3.294
  228ARG     HA 1053   3.232   3.503   3.272
  228ARG     CB 1054   3.048   3.561   3.187
  228ARG    HB1 1055   3.018   3.466   3.179
  228ARG    HB2 1056   2.972   3.618   3.217
  228ARG     CG 1057   3.094   3.610   3.049
  228ARG    HG1 1058   3.114   3.708   3.053
  228ARG    HG2 1059   3.176   3.560   3.021
  228ARG     CD 1060   2.981   3.585   2.949
  228ARG    HD1 1061   2.973   3.487   2.931
  228ARG    HD2 1062   2.895   3.619   2.986
  228ARG     NE 1063   3.005   3.652   2.819
  228ARG     HE 1064   3.046   3.743   2.823
  228ARG     CZ 1065   2.978   3.604   2.699
  228ARG    NH1 1066   2.933   3.483   2.682
  228ARG   HH11 1067   2.918   3.423   2.761
  228ARG   HH12 1068   2.914   3.450   2.590
  228ARG    NH2 1069   2.994   3.677   2.592
  228ARG   HH21 1070   3.026   3.771   2.600
  228ARG   HH22 1071   2.973   3.638   2.503
  228ARG      C 1072   3.224   3.705   3.302
  228ARG      O 1073   3.338   3.719   3.261
  229VAL      N 1074   3.156   3.805   3.359
  229VAL     HN 1075   3.063   3.788   3.392
  229VAL     CA 1076   3.213   3.941   3.376
  229VAL     HA 1077   3.240   3.968   3.284
  229VAL     CB 1078   3.108   4.040   3.430
  229VAL     HB 1079   3.072   4.002   3.516
  229VAL    CG1 1080   3.170   4.177   3.460
  229VAL   HG11 1081   3.099   4.239   3.495
  229VAL   HG12 1082   3.242   4.167   3.529
  229VAL   HG13 1083   3.209   4.215   3.376
  229VAL    CG2 1084   2.996   4.059   3.328
  229VAL   HG21 1085   2.929   4.124   3.364
  229VAL   HG22 1086   3.035   4.095   3.243
  229VAL   HG23 1087   2.952   3.971   3.310
  229VAL      C 1088   3.336   3.938   3.466
  229VAL      O 1089   3.439   3.996   3.432
  230VAL      N 1090   3.330   3.866   3.579
  230VAL     HN 1091   3.244   3.820   3.602
  230VAL     CA 1092   3.444   3.853   3.670
  230VAL     HA 1093   3.471   3.947   3.692
  230VAL     CB 1094   3.405   3.782   3.801
  230VAL     HB 1095   3.359   3.697   3.773
  230VAL    CG1 1096   3.526   3.751   3.890
  230VAL   HG11 1097   3.495   3.705   3.973
  230VAL   HG12 1098   3.589   3.691   3.840
  230VAL   HG13 1099   3.572   3.836   3.914
  230VAL    CG2 1100   3.314   3.873   3.884
  230VAL   HG21 1101   3.289   3.826   3.968
  230VAL   HG22 1102   3.362   3.957   3.906
  230VAL   HG23 1103   3.231   3.894   3.832
  230VAL      C 1104   3.562   3.783   3.602
  230VAL      O 1105   3.674   3.833   3.607
  231CYS      N 1106   3.539   3.669   3.536
  231CYS     HN 1107   3.447   3.630   3.537
  231CYS     CA 1108   3.645   3.600   3.462
  231CYS     HA 1109   3.718   3.581   3.528
  231CYS     CB 1110   3.591   3.467   3.408
  231CYS    HB1 1111   3.504   3.492   3.364
  231CYS    HB2 1112   3.657   3.441   3.337
  231CYS     SG 1113   3.570   3.337   3.533
  231CYS      C 1114   3.704   3.691   3.353
  231CYS      O 1115   3.826   3.704   3.346
  232GLY      N 1116   3.619   3.761   3.277
  232GLY     HN 1117   3.521   3.746   3.291
  232GLY     CA 1118   3.660   3.859   3.177
  232GLY    HA1 1119   3.707   3.809   3.104
  232GLY    HA2 1120   3.576   3.901   3.140
  232GLY      C 1121   3.751   3.967   3.233
  232GLY      O 1122   3.862   3.985   3.185
  233MET      N 1123   3.711   4.035   3.341
  233MET     HN 1124   3.624   4.013   3.384
  233MET     CA 1125   3.794   4.142   3.397
  233MET     HA 1126   3.819   4.198   3.317
  233MET     CB 1127   3.713   4.226   3.495
  233MET    HB1 1128   3.765   4.309   3.518
  233MET    HB2 1129   3.627   4.253   3.451
  233MET     CG 1130   3.681   4.152   3.625
  233MET    HG1 1131   3.626   4.074   3.596
  233MET    HG2 1132   3.770   4.119   3.657
  233MET     SD 1133   3.596   4.250   3.750
  233MET     CE 1134   3.732   4.362   3.789
  233MET    HE1 1135   3.703   4.427   3.859
  233MET    HE2 1136   3.810   4.310   3.823
  233MET    HE3 1137   3.758   4.413   3.707
  233MET      C 1138   3.926   4.093   3.459
  233MET      O 1139   4.022   4.169   3.467
  234PHE      N 1140   3.936   3.965   3.497
  234PHE     HN 1141   3.853   3.910   3.496
  234PHE     CA 1142   4.061   3.902   3.541
  234PHE     HA 1143   4.116   3.978   3.576
  234PHE     CB 1144   4.034   3.802   3.654
  234PHE    HB1 1145   3.954   3.747   3.631
  234PHE    HB2 1146   4.114   3.742   3.664
  234PHE     CG 1147   4.008   3.869   3.788
  234PHE    CD1 1148   4.113   3.938   3.853
  234PHE    HD1 1149   4.205   3.939   3.813
  234PHE    CE1 1150   4.087   4.007   3.973
  234PHE    HE1 1151   4.161   4.055   4.019
  234PHE     CZ 1152   3.958   4.006   4.027
  234PHE     HZ 1153   3.939   4.057   4.111
  234PHE    CD2 1154   3.881   3.865   3.846
  234PHE    HD2 1155   3.808   3.812   3.802
  234PHE    CE2 1156   3.855   3.934   3.965
  234PHE    HE2 1157   3.763   3.933   4.005
  234PHE      C 1158   4.143   3.840   3.426
  234PHE      O 1159   4.245   3.775   3.452
  235GLY      N 1160   4.102   3.862   3.301
  235GLY     HN 1161   4.014   3.908   3.288
  235GLY     CA 1162   4.178   3.823   3.183
  235GLY    HA1 1163   4.159   3.892   3.113
  235GLY    HA2 1164   4.275   3.828   3.208
  235GLY      C 1165   4.147   3.685   3.128
  235GLY      O 1166   4.229   3.629   3.055
  236PHE      N 1167   4.033   3.627   3.162
  236PHE     HN 1168   3.971   3.678   3.223
  236PHE     CA 1169   3.992   3.495   3.117
  236PHE     HA 1170   4.071   3.456   3.071
  236PHE     CB 1171   3.953   3.411   3.239
  236PHE    HB1 1172   3.874   3.454   3.283
  236PHE    HB2 1173   3.928   3.319   3.207
  236PHE     CG 1174   4.062   3.396   3.343
  236PHE    CD1 1175   4.167   3.306   3.320
  236PHE    HD1 1176   4.170   3.254   3.235
  236PHE    CE1 1177   4.269   3.288   3.416
  236PHE    HE1 1178   4.344   3.226   3.397
  236PHE     CZ 1179   4.263   3.360   3.537
  236PHE     HZ 1180   4.335   3.347   3.605
  236PHE    CD2 1181   4.058   3.468   3.464
  236PHE    HD2 1182   3.983   3.533   3.481
  236PHE    CE2 1183   4.158   3.450   3.560
  236PHE    HE2 1184   4.154   3.500   3.647
  236PHE      C 1185   3.876   3.503   3.016
  236PHE      O 1186   3.776   3.569   3.046
  237PRO      N 1187   3.883   3.432   2.902
  237PRO     CD 1188   3.997   3.356   2.854
  237PRO    HD1 1189   4.031   3.298   2.928
  237PRO    HD2 1190   4.069   3.418   2.825
  237PRO     CA 1191   3.781   3.439   2.796
  237PRO     HA 1192   3.759   3.535   2.781
  237PRO     CB 1193   3.843   3.368   2.675
  237PRO    HB1 1194   3.773   3.317   2.624
  237PRO    HB2 1195   3.887   3.433   2.614
  237PRO     CG 1196   3.945   3.273   2.738
  237PRO    HG1 1197   3.902   3.189   2.770
  237PRO    HG2 1198   4.018   3.251   2.673
  237PRO      C 1199   3.647   3.374   2.835
  237PRO      O 1200   3.546   3.395   2.768
  238GLY      N 1201   3.645   3.293   2.941
  238GLY     HN 1202   3.730   3.276   2.990
  238GLY     CA 1203   3.522   3.230   2.986
  238GLY    HA1 1204   3.452   3.302   2.991
  238GLY    HA2 1205   3.496   3.163   2.917
  238GLY      C 1206   3.535   3.163   3.121
  238GLY      O 1207   3.640   3.158   3.185
  239GLU      N 1208   3.422   3.108   3.163
  239GLU     HN 1209   3.344   3.114   3.102
  239GLU     CA 1210   3.400   3.040   3.290
  239GLU     HA 1211   3.488   3.044   3.337
  239GLU     CB 1212   3.294   3.116   3.372
  239GLU    HB1 1213   3.300   3.083   3.466
  239GLU    HB2 1214   3.317   3.213   3.369
  239GLU     CG 1215   3.147   3.102   3.326
  239GLU    HG1 1216   3.129   3.004   3.313
  239GLU    HG2 1217   3.089   3.137   3.399
  239GLU     CD 1218   3.107   3.174   3.196
  239GLU    OE1 1219   2.990   3.158   3.157
  239GLU    OE2 1220   3.191   3.245   3.136
  239GLU      C 1221   3.367   2.891   3.270
  239GLU      O 1222   3.326   2.846   3.163
  240ARG      N 1223   3.385   2.812   3.376
  240ARG     HN 1224   3.426   2.853   3.458
  240ARG     CA 1225   3.348   2.671   3.381
  240ARG     HA 1226   3.278   2.658   3.310
  240ARG     CB 1227   3.469   2.583   3.348
  240ARG    HB1 1228   3.440   2.487   3.343
  240ARG    HB2 1229   3.506   2.611   3.259
  240ARG     CG 1230   3.580   2.595   3.453
  240ARG    HG1 1231   3.616   2.688   3.453
  240ARG    HG2 1232   3.543   2.574   3.543
  240ARG     CD 1233   3.694   2.498   3.422
  240ARG    HD1 1234   3.660   2.404   3.423
  240ARG    HD2 1235   3.732   2.518   3.332
  240ARG     NE 1236   3.799   2.511   3.523
  240ARG     HE 1237   3.773   2.552   3.610
  240ARG     CZ 1238   3.924   2.474   3.509
  240ARG    NH1 1239   3.965   2.405   3.405
  240ARG   HH11 1240   3.900   2.380   3.333
  240ARG   HH12 1241   4.061   2.378   3.397
  240ARG    NH2 1242   4.012   2.507   3.599
  240ARG   HH21 1243   3.984   2.560   3.679
  240ARG   HH22 1244   4.107   2.479   3.589
  240ARG      C 1245   3.285   2.634   3.514
  240ARG      O 1246   3.291   2.708   3.613
  241THR      N 1247   3.227   2.515   3.520
  241THR     HN 1248   3.223   2.460   3.437
  241THR     CA 1249   3.171   2.460   3.644
  241THR     HA 1250   3.117   2.535   3.682
  241THR     CB 1251   3.082   2.339   3.614
  241THR     HB 1252   3.050   2.299   3.700
  241THR    OG1 1253   3.158   2.240   3.548
  241THR    HG1 1254   3.099   2.161   3.528
  241THR    CG2 1255   2.963   2.375   3.524
  241THR   HG21 1256   2.908   2.294   3.506
  241THR   HG22 1257   2.907   2.444   3.569
  241THR   HG23 1258   2.998   2.411   3.437
  241THR      C 1259   3.279   2.419   3.743
  241THR      O 1260   3.382   2.364   3.704
  242TYR      N 1261   3.252   2.435   3.873
  242TYR     HN 1262   3.166   2.479   3.897
  242TYR     CA 1263   3.340   2.394   3.983
  242TYR     HA 1264   3.417   2.346   3.941
  242TYR     CB 1265   3.390   2.519   4.057
  242TYR    HB1 1266   3.455   2.490   4.128
  242TYR    HB2 1267   3.437   2.578   3.992
  242TYR     CG 1268   3.280   2.599   4.124
  242TYR    CD1 1269   3.212   2.698   4.051
  242TYR    HD1 1270   3.238   2.718   3.957
  242TYR    CE1 1271   3.106   2.769   4.112
  242TYR    HE1 1272   3.057   2.839   4.060
  242TYR     CZ 1273   3.069   2.740   4.245
  242TYR     OH 1274   2.968   2.808   4.305
  242TYR     HH 1275   2.956   2.774   4.399
  242TYR    CD2 1276   3.246   2.572   4.258
  242TYR    HD2 1277   3.296   2.503   4.310
  242TYR    CE2 1278   3.140   2.643   4.318
  242TYR    HE2 1279   3.116   2.625   4.414
  242TYR      C 1280   3.270   2.297   4.079
  242TYR      O 1281   3.148   2.281   4.078
  243ASN      N 1282   3.347   2.231   4.166
  243ASN     HN 1283   3.446   2.245   4.164
  243ASN     CA 1284   3.291   2.139   4.266
  243ASN     HA 1285   3.214   2.094   4.222
  243ASN     CB 1286   3.395   2.032   4.302
  243ASN    HB1 1287   3.430   1.991   4.218
  243ASN    HB2 1288   3.470   2.076   4.351
  243ASN     CG 1289   3.338   1.921   4.389
  243ASN    OD1 1290   3.237   1.934   4.457
  243ASN    ND2 1291   3.402   1.807   4.391
  243ASN   HD21 1292   3.485   1.796   4.336
  243ASN   HD22 1293   3.368   1.731   4.446
  243ASN      C 1294   3.236   2.215   4.388
  243ASN      O 1295   3.308   2.243   4.484
  244THR      N 1296   3.106   2.242   4.386
  244THR     HN 1297   3.053   2.211   4.307
  244THR     CA 1298   3.034   2.315   4.491
  244THR     HA 1299   3.079   2.405   4.492
  244THR     CB 1300   2.884   2.325   4.458
  244THR     HB 1301   2.837   2.365   4.535
  244THR    OG1 1302   2.830   2.196   4.438
  244THR    HG1 1303   2.733   2.203   4.416
  244THR    CG2 1304   2.858   2.404   4.330
  244THR   HG21 1305   2.759   2.408   4.312
  244THR   HG22 1306   2.893   2.497   4.341
  244THR   HG23 1307   2.904   2.360   4.253
  244THR      C 1308   3.048   2.253   4.630
  244THR      O 1309   3.057   2.325   4.730
  245LYS      N 1310   3.057   2.119   4.641
  245LYS     HN 1311   3.056   2.065   4.557
  245LYS     CA 1312   3.069   2.049   4.770
  245LYS     HA 1313   2.989   2.079   4.822
  245LYS     CB 1314   3.066   1.896   4.751
  245LYS    HB1 1315   3.140   1.871   4.688
  245LYS    HB2 1316   3.082   1.853   4.840
  245LYS     CG 1317   2.934   1.843   4.694
  245LYS    HG1 1318   2.859   1.868   4.755
  245LYS    HG2 1319   2.918   1.884   4.604
  245LYS     CD 1320   2.938   1.690   4.680
  245LYS    HD1 1321   3.013   1.664   4.619
  245LYS    HD2 1322   2.953   1.649   4.770
  245LYS     CE 1323   2.805   1.638   4.623
  245LYS    HE1 1324   2.731   1.658   4.687
  245LYS    HE2 1325   2.787   1.683   4.535
  245LYS     NZ 1326   2.807   1.491   4.600
  245LYS    HZ1 1327   2.719   1.462   4.562
  245LYS    HZ2 1328   2.880   1.469   4.535
  245LYS    HZ3 1329   2.824   1.444   4.686
  245LYS      C 1330   3.196   2.088   4.845
  245LYS      O 1331   3.193   2.104   4.967
  246VAL      N 1332   3.306   2.106   4.772
  246VAL     HN 1333   3.300   2.093   4.673
  246VAL     CA 1334   3.436   2.143   4.830
  246VAL     HA 1335   3.454   2.078   4.904
  246VAL     CB 1336   3.546   2.129   4.724
  246VAL     HB 1337   3.520   2.187   4.646
  246VAL    CG1 1338   3.681   2.175   4.779
  246VAL   HG11 1339   3.751   2.166   4.708
  246VAL   HG12 1340   3.674   2.271   4.807
  246VAL   HG13 1341   3.705   2.119   4.858
  246VAL    CG2 1342   3.563   1.984   4.679
  246VAL   HG21 1343   3.635   1.978   4.610
  246VAL   HG22 1344   3.587   1.927   4.758
  246VAL   HG23 1345   3.477   1.951   4.639
  246VAL      C 1346   3.429   2.284   4.888
  246VAL      O 1347   3.463   2.304   5.004
  247TYR      N 1348   3.378   2.380   4.811
  247TYR     HN 1349   3.346   2.357   4.720
  247TYR     CA 1350   3.367   2.518   4.857
  247TYR     HA 1351   3.456   2.543   4.894
  247TYR     CB 1352   3.334   2.608   4.738
  247TYR    HB1 1353   3.264   2.564   4.681
  247TYR    HB2 1354   3.300   2.696   4.771
  247TYR     CG 1355   3.457   2.632   4.654
  247TYR    CD1 1356   3.546   2.735   4.691
  247TYR    HD1 1357   3.526   2.791   4.771
  247TYR    CE1 1358   3.662   2.761   4.616
  247TYR    HE1 1359   3.720   2.839   4.638
  247TYR     CZ 1360   3.695   2.676   4.509
  247TYR     OH 1361   3.814   2.693   4.447
  247TYR     HH 1362   3.824   2.626   4.373
  247TYR    CD2 1363   3.489   2.549   4.545
  247TYR    HD2 1364   3.426   2.476   4.518
  247TYR    CE2 1365   3.609   2.569   4.475
  247TYR    HE2 1366   3.634   2.507   4.400
  247TYR      C 1367   3.267   2.535   4.972
  247TYR      O 1368   3.297   2.603   5.069
  248LYS      N 1369   3.155   2.461   4.969
  248LYS     HN 1370   3.134   2.408   4.887
  248LYS     CA 1371   3.061   2.456   5.082
  248LYS     HA 1372   3.031   2.550   5.100
  248LYS     CB 1373   2.940   2.369   5.041
  248LYS    HB1 1374   2.904   2.404   4.954
  248LYS    HB2 1375   2.971   2.275   5.030
  248LYS     CG 1376   2.829   2.373   5.146
  248LYS    HG1 1377   2.859   2.324   5.228
  248LYS    HG2 1378   2.810   2.468   5.170
  248LYS     CD 1379   2.700   2.308   5.093
  248LYS    HD1 1380   2.674   2.353   5.007
  248LYS    HD2 1381   2.716   2.211   5.076
  248LYS     CE 1382   2.587   2.324   5.195
  248LYS    HE1 1383   2.608   2.271   5.277
  248LYS    HE2 1384   2.578   2.421   5.220
  248LYS     NZ 1385   2.456   2.278   5.142
  248LYS    HZ1 1386   2.386   2.290   5.212
  248LYS    HZ2 1387   2.433   2.331   5.061
  248LYS    HZ3 1388   2.463   2.181   5.118
  248LYS      C 1389   3.128   2.407   5.211
  248LYS      O 1390   3.107   2.466   5.317
  249MET      N 1391   3.214   2.305   5.202
  249MET     HN 1392   3.226   2.260   5.113
  249MET     CA 1393   3.290   2.254   5.317
  249MET     HA 1394   3.222   2.236   5.388
  249MET     CB 1395   3.365   2.126   5.276
  249MET    HB1 1396   3.300   2.062   5.236
  249MET    HB2 1397   3.435   2.150   5.208
  249MET     CG 1398   3.434   2.058   5.395
  249MET    HG1 1399   3.469   2.134   5.450
  249MET    HG2 1400   3.360   2.013   5.444
  249MET     SD 1401   3.566   1.942   5.351
  249MET     CE 1402   3.472   1.817   5.260
  249MET    HE1 1403   3.533   1.745   5.229
  249MET    HE2 1404   3.402   1.778   5.320
  249MET    HE3 1405   3.428   1.860   5.181
  249MET      C 1406   3.390   2.358   5.371
  249MET      O 1407   3.407   2.369   5.492
  250PHE      N 1408   3.457   2.435   5.285
  250PHE     HN 1409   3.445   2.420   5.187
  250PHE     CA 1410   3.549   2.539   5.331
  250PHE     HA 1411   3.600   2.496   5.405
  250PHE     CB 1412   3.644   2.581   5.219
  250PHE    HB1 1413   3.594   2.581   5.132
  250PHE    HB2 1414   3.678   2.673   5.237
  250PHE     CG 1415   3.763   2.488   5.205
  250PHE    CD1 1416   3.871   2.499   5.294
  250PHE    HD1 1417   3.870   2.568   5.366
  250PHE    CE1 1418   3.981   2.411   5.283
  250PHE    HE1 1419   4.058   2.420   5.346
  250PHE     CZ 1420   3.982   2.312   5.183
  250PHE     HZ 1421   4.059   2.250   5.176
  250PHE    CD2 1422   3.765   2.390   5.104
  250PHE    HD2 1423   3.690   2.384   5.038
  250PHE    CE2 1424   3.873   2.301   5.095
  250PHE    HE2 1425   3.873   2.230   5.025
  250PHE      C 1426   3.475   2.660   5.389
  250PHE      O 1427   3.523   2.719   5.486
  251ALA      N 1428   3.361   2.697   5.331
  251ALA     HN 1429   3.330   2.647   5.251
  251ALA     CA 1430   3.277   2.806   5.380
  251ALA     HA 1431   3.335   2.887   5.382
  251ALA     CB 1432   3.161   2.825   5.283
  251ALA    HB1 1433   3.102   2.899   5.315
  251ALA    HB2 1434   3.197   2.847   5.192
  251ALA    HB3 1435   3.107   2.740   5.278
  251ALA      C 1436   3.228   2.780   5.524
  251ALA      O 1437   3.232   2.871   5.606
  252SER      N 1438   3.191   2.656   5.558
  252SER     HN 1439   3.197   2.584   5.489
  252SER     CA 1440   3.142   2.620   5.692
  252SER     HA 1441   3.078   2.694   5.713
  252SER     CB 1442   3.071   2.484   5.688
  252SER    HB1 1443   3.027   2.465   5.775
  252SER    HB2 1444   3.004   2.482   5.614
  252SER     OG 1445   3.163   2.379   5.664
  252SER    HG1 1446   3.114   2.292   5.662
  252SER      C 1447   3.249   2.622   5.802
  252SER      O 1448   3.216   2.623   5.920
  253ARG      N 1449   3.379   2.623   5.766
  253ARG     HN 1450   3.401   2.626   5.669
  253ARG     CA 1451   3.490   2.620   5.863
  253ARG     HA 1452   3.454   2.565   5.939
  253ARG     CB 1453   3.615   2.557   5.799
  253ARG    HB1 1454   3.631   2.601   5.711
  253ARG    HB2 1455   3.693   2.573   5.859
  253ARG     CG 1456   3.600   2.406   5.777
  253ARG    HG1 1457   3.587   2.361   5.866
  253ARG    HG2 1458   3.520   2.389   5.719
  253ARG     CD 1459   3.726   2.353   5.709
  253ARG    HD1 1460   3.742   2.403   5.624
  253ARG    HD2 1461   3.804   2.363   5.770
  253ARG     NE 1462   3.713   2.210   5.675
  253ARG     HE 1463   3.621   2.171   5.679
  253ARG     CZ 1464   3.811   2.128   5.641
  253ARG    NH1 1465   3.936   2.167   5.637
  253ARG   HH11 1466   3.959   2.262   5.661
  253ARG   HH12 1467   4.008   2.103   5.611
  253ARG    NH2 1468   3.786   2.004   5.610
  253ARG   HH21 1469   3.692   1.970   5.612
  253ARG   HH22 1470   3.861   1.943   5.584
  253ARG      C 1471   3.527   2.757   5.921
  253ARG      O 1472   3.604   2.763   6.017
  254ARG      N 1473   3.480   2.867   5.862
  254ARG     HN 1474   3.420   2.857   5.783
  254ARG     CA 1475   3.513   3.004   5.907
  254ARG     HA 1476   3.541   2.995   6.002
  254ARG     CB 1477   3.628   3.063   5.825
  254ARG    HB1 1478   3.610   3.048   5.728
  254ARG    HB2 1479   3.633   3.161   5.843
  254ARG     CG 1480   3.764   3.000   5.859
  254ARG    HG1 1481   3.778   3.004   5.958
  254ARG    HG2 1482   3.765   2.905   5.829
  254ARG     CD 1483   3.879   3.075   5.790
  254ARG    HD1 1484   3.872   3.063   5.691
  254ARG    HD2 1485   3.875   3.172   5.813
  254ARG     NE 1486   4.011   3.023   5.833
  254ARG     HE 1487   4.010   2.940   5.889
  254ARG     CZ 1488   4.129   3.075   5.806
  254ARG    NH1 1489   4.142   3.181   5.729
  254ARG   HH11 1490   4.061   3.224   5.690
  254ARG   HH12 1491   4.233   3.218   5.710
  254ARG    NH2 1492   4.238   3.023   5.855
  254ARG   HH21 1493   4.233   2.943   5.914
  254ARG   HH22 1494   4.327   3.064   5.833
  254ARG      C 1495   3.390   3.093   5.899
  254ARG      O 1496   3.311   3.082   5.805
  255LYS      N 1497   3.377   3.185   5.994
  255LYS     HN 1498   3.438   3.182   6.073
  255LYS     CA 1499   3.276   3.291   5.985
  255LYS     HA 1500   3.187   3.250   5.968
  255LYS     CB 1501   3.268   3.366   6.119
  255LYS    HB1 1502   3.264   3.300   6.194
  255LYS    HB2 1503   3.349   3.424   6.130
  255LYS     CG 1504   3.142   3.455   6.126
  255LYS    HG1 1505   3.152   3.530   6.061
  255LYS    HG2 1506   3.062   3.400   6.102
  255LYS     CD 1507   3.122   3.514   6.267
  255LYS    HD1 1508   3.118   3.440   6.334
  255LYS    HD2 1509   3.198   3.575   6.289
  255LYS     CE 1510   2.990   3.594   6.270
  255LYS    HE1 1511   2.997   3.671   6.208
  255LYS    HE2 1512   2.915   3.534   6.241
  255LYS     NZ 1513   2.957   3.646   6.405
  255LYS    HZ1 1514   2.871   3.697   6.401
  255LYS    HZ2 1515   2.948   3.570   6.469
  255LYS    HZ3 1516   3.030   3.707   6.436
  255LYS      C 1517   3.311   3.382   5.867
  255LYS      O 1518   3.422   3.436   5.862
  256GLN      N 1519   3.220   3.394   5.772
  256GLN     HN 1520   3.134   3.344   5.782
  256GLN     CA 1521   3.238   3.477   5.652
  256GLN     HA 1522   3.336   3.476   5.632
  256GLN     CB 1523   3.163   3.416   5.533
  256GLN    HB1 1524   3.064   3.425   5.550
  256GLN    HB2 1525   3.187   3.468   5.451
  256GLN     CG 1526   3.193   3.268   5.507
  256GLN    HG1 1527   3.160   3.214   5.584
  256GLN    HG2 1528   3.145   3.240   5.424
  256GLN     CD 1529   3.341   3.235   5.487
  256GLN    OE1 1530   3.423   3.311   5.438
  256GLN    NE2 1531   3.384   3.116   5.525
  256GLN   HE21 1532   3.320   3.051   5.565
  256GLN   HE22 1533   3.480   3.091   5.513
  256GLN      C 1534   3.194   3.621   5.681
  256GLN      O 1535   3.109   3.644   5.768
  257ARG      N 1536   3.252   3.717   5.609
  257ARG     HN 1537   3.328   3.691   5.549
  257ARG     CA 1538   3.213   3.858   5.613
  257ARG     HA 1539   3.139   3.867   5.679
  257ARG     CB 1540   3.329   3.947   5.657
  257ARG    HB1 1541   3.414   3.913   5.615
  257ARG    HB2 1542   3.312   4.040   5.625
  257ARG     CG 1543   3.348   3.950   5.809
  257ARG    HG1 1544   3.263   3.977   5.853
  257ARG    HG2 1545   3.375   3.859   5.841
  257ARG     CD 1546   3.459   4.051   5.844
  257ARG    HD1 1547   3.547   4.015   5.815
  257ARG    HD2 1548   3.441   4.138   5.798
  257ARG     NE 1549   3.466   4.077   5.989
  257ARG     HE 1550   3.406   4.022   6.048
  257ARG     CZ 1551   3.543   4.166   6.048
  257ARG    NH1 1552   3.628   4.240   5.981
  257ARG   HH11 1553   3.635   4.229   5.882
  257ARG   HH12 1554   3.685   4.307   6.029
  257ARG    NH2 1555   3.538   4.185   6.177
  257ARG   HH21 1556   3.474   4.131   6.233
  257ARG   HH22 1557   3.597   4.252   6.221
  257ARG      C 1558   3.166   3.896   5.474
  257ARG      O 1559   3.248   3.923   5.387
  258TYR      N 1560   3.034   3.896   5.453
  258TYR     HN 1561   2.972   3.873   5.528
  258TYR     CA 1562   2.980   3.931   5.323
  258TYR     HA 1563   3.049   3.896   5.260
  258TYR     CB 1564   2.849   3.860   5.292
  258TYR    HB1 1565   2.780   3.888   5.359
  258TYR    HB2 1566   2.819   3.886   5.200
  258TYR     CG 1567   2.861   3.710   5.297
  258TYR    CD1 1568   2.902   3.643   5.181
  258TYR    HD1 1569   2.926   3.694   5.099
  258TYR    CE1 1570   2.909   3.503   5.181
  258TYR    HE1 1571   2.938   3.455   5.098
  258TYR     CZ 1572   2.875   3.430   5.296
  258TYR     OH 1573   2.874   3.294   5.292
  258TYR     HH 1574   2.848   3.258   5.382
  258TYR    CD2 1575   2.833   3.639   5.415
  258TYR    HD2 1576   2.808   3.688   5.499
  258TYR    CE2 1577   2.838   3.498   5.414
  258TYR    HE2 1578   2.816   3.446   5.497
  258TYR      C 1579   2.970   4.081   5.303
  258TYR      O 1580   2.944   4.158   5.397
  259TRP      N 1581   2.991   4.121   5.178
  259TRP     HN 1582   3.036   4.057   5.116
  259TRP     CA 1583   2.952   4.250   5.126
  259TRP     HA 1584   2.982   4.322   5.188
  259TRP     CB 1585   3.023   4.267   4.992
  259TRP    HB1 1586   3.119   4.240   5.002
  259TRP    HB2 1587   2.979   4.207   4.924
  259TRP     CG 1588   3.021   4.405   4.937
  259TRP    CD1 1589   3.068   4.516   4.999
  259TRP    HD1 1590   3.112   4.517   5.089
  259TRP    NE1 1591   3.044   4.626   4.921
  259TRP    HE1 1592   3.064   4.720   4.948
  259TRP    CE2 1593   2.991   4.591   4.799
  259TRP    CD2 1594   2.972   4.449   4.808
  259TRP    CE3 1595   2.912   4.384   4.698
  259TRP    HE3 1596   2.898   4.285   4.700
  259TRP    CZ3 1597   2.873   4.457   4.585
  259TRP    HZ3 1598   2.828   4.410   4.508
  259TRP    CZ2 1599   2.954   4.663   4.685
  259TRP    HZ2 1600   2.970   4.762   4.681
  259TRP    CH2 1601   2.895   4.596   4.577
  259TRP    HH2 1602   2.869   4.646   4.495
  259TRP      C 1603   2.798   4.255   5.116
  259TRP      O 1604   2.738   4.154   5.080
  260PRO      N 1605   2.733   4.366   5.155
  260PRO     CD 1606   2.793   4.492   5.198
  260PRO    HD1 1607   2.852   4.527   5.125
  260PRO    HD2 1608   2.848   4.476   5.280
  260PRO     CA 1609   2.588   4.369   5.176
  260PRO     HA 1610   2.563   4.284   5.222
  260PRO     CB 1611   2.562   4.494   5.261
  260PRO    HB1 1612   2.475   4.536   5.236
  260PRO    HB2 1613   2.562   4.472   5.358
  260PRO     CG 1614   2.678   4.587   5.226
  260PRO    HG1 1615   2.657   4.643   5.146
  260PRO    HG2 1616   2.700   4.647   5.303
  260PRO      C 1617   2.504   4.368   5.047
  260PRO      O 1618   2.383   4.352   5.054
  261PHE      N 1619   2.567   4.383   4.930
  261PHE     HN 1620   2.666   4.391   4.931
  261PHE     CA 1621   2.498   4.387   4.801
  261PHE     HA 1622   2.400   4.390   4.821
  261PHE     CB 1623   2.538   4.515   4.726
  261PHE    HB1 1624   2.635   4.509   4.703
  261PHE    HB2 1625   2.485   4.520   4.642
  261PHE     CG 1626   2.515   4.643   4.804
  261PHE    CD1 1627   2.387   4.699   4.811
  261PHE    HD1 1628   2.310   4.655   4.764
  261PHE    CE1 1629   2.365   4.818   4.883
  261PHE    HE1 1630   2.274   4.858   4.888
  261PHE     CZ 1631   2.472   4.881   4.949
  261PHE     HZ 1632   2.457   4.965   5.000
  261PHE    CD2 1633   2.623   4.706   4.870
  261PHE    HD2 1634   2.714   4.666   4.866
  261PHE    CE2 1635   2.601   4.825   4.942
  261PHE    HE2 1636   2.678   4.869   4.989
  261PHE      C 1637   2.525   4.261   4.719
  261PHE      O 1638   2.633   4.202   4.725
  262SER      N 1639   2.425   4.220   4.641
  262SER     HN 1640   2.333   4.258   4.657
  262SER     CA 1641   2.442   4.122   4.534
  262SER     HA 1642   2.520   4.065   4.560
  262SER     CB 1643   2.320   4.029   4.524
  262SER    HB1 1644   2.331   3.965   4.448
  262SER    HB2 1645   2.307   3.979   4.609
  262SER     OG 1646   2.200   4.100   4.499
  262SER    HG1 1647   2.124   4.036   4.493
  262SER      C 1648   2.476   4.193   4.402
  262SER      O 1649   2.475   4.316   4.395
  263MET      N 1650   2.509   4.116   4.299
  263MET     HN 1651   2.510   4.017   4.312
  263MET     CA 1652   2.546   4.168   4.167
  263MET     HA 1653   2.537   4.267   4.171
  263MET     CB 1654   2.692   4.130   4.134
  263MET    HB1 1655   2.704   4.032   4.151
  263MET    HB2 1656   2.709   4.149   4.038
  263MET     CG 1657   2.793   4.207   4.219
  263MET    HG1 1658   2.768   4.187   4.314
  263MET    HG2 1659   2.881   4.165   4.199
  263MET     SD 1660   2.793   4.385   4.186
  263MET     CE 1661   2.941   4.439   4.274
  263MET    HE1 1662   2.952   4.538   4.263
  263MET    HE2 1663   2.932   4.417   4.371
  263MET    HE3 1664   3.021   4.392   4.236
  263MET      C 1665   2.452   4.112   4.061
  263MET      O 1666   2.421   3.992   4.065
  264ASP      N 1667   2.410   4.196   3.967
  264ASP     HN 1668   2.440   4.292   3.974
  264ASP     CA 1669   2.324   4.160   3.854
  264ASP     HA 1670   2.319   4.061   3.851
  264ASP     CB 1671   2.183   4.216   3.876
  264ASP    HB1 1672   2.151   4.188   3.967
  264ASP    HB2 1673   2.186   4.316   3.871
  264ASP     CG 1674   2.083   4.163   3.772
  264ASP    OD1 1675   2.110   4.056   3.713
  264ASP    OD2 1676   1.977   4.228   3.755
  264ASP      C 1677   2.388   4.208   3.722
  264ASP      O 1678   2.367   4.320   3.675
  265CYD      N 1679   2.473   4.123   3.665
  265CYD     HN 1680   2.494   4.038   3.714
  265CYD     CA 1681   2.538   4.147   3.537
  265CYD     HA 1682   2.544   4.247   3.528
  265CYD     CB 1683   2.678   4.085   3.537
  265CYD     Vc 1684   2.678   4.085   3.537
  265CYD    HB1 1685   2.659   3.987   3.547
  265CYD    HB2 1686   2.712   4.103   3.445
  265CYD     SG 1687   2.796   4.142   3.663
  265CYD     Vs 1688   2.796   4.142   3.663
  265CYD    HUD 1689   2.659   3.987   3.547
  265CYD      C 1690   2.456   4.089   3.421
  265CYD      O 1691   2.404   3.978   3.429
  266THR      N 1692   2.454   4.159   3.308
  266THR     HN 1693   2.495   4.250   3.308
  266THR     CA 1694   2.396   4.110   3.182
  266THR     HA 1695   2.312   4.065   3.213
  266THR     CB 1696   2.363   4.224   3.086
  266THR     HB 1697   2.322   4.186   3.004
  266THR    OG1 1698   2.479   4.288   3.044
  266THR    HG1 1699   2.456   4.363   2.981
  266THR    CG2 1700   2.270   4.329   3.147
  266THR   HG21 1701   2.252   4.401   3.080
  266THR   HG22 1702   2.183   4.286   3.174
  266THR   HG23 1703   2.313   4.369   3.228
  266THR      C 1704   2.485   4.007   3.112
  266THR      O 1705   2.432   3.920   3.042
  267GLY      N 1706   2.616   4.010   3.138
  267GLY     HN 1707   2.648   4.082   3.200
  267GLY     CA 1708   2.718   3.919   3.086
  267GLY    HA1 1709   2.777   3.892   3.163
  267GLY    HA2 1710   2.671   3.838   3.051
  267GLY      C 1711   2.805   3.978   2.974
  267GLY      O 1712   2.896   3.910   2.926
  268THR      N 1713   2.777   4.102   2.933
  268THR     HN 1714   2.701   4.149   2.977
  268THR     CA 1715   2.849   4.174   2.826
  268THR     HA 1716   2.910   4.105   2.787
  268THR     CB 1717   2.752   4.227   2.720
  268THR     HB 1718   2.802   4.279   2.651
  268THR    OG1 1719   2.660   4.315   2.778
  268THR    HG1 1720   2.597   4.349   2.708
  268THR    CG2 1721   2.671   4.113   2.657
  268THR   HG21 1722   2.609   4.150   2.589
  268THR   HG22 1723   2.733   4.048   2.614
  268THR   HG23 1724   2.618   4.066   2.728
  268THR      C 1725   2.934   4.289   2.880
  268THR      O 1726   3.013   4.348   2.807
  269GLU      N 1727   2.922   4.318   3.009
  269GLU     HN 1728   2.857   4.267   3.064
  269GLU     CA 1729   3.000   4.422   3.075
  269GLU     HA 1730   2.985   4.503   3.019
  269GLU     CB 1731   2.952   4.445   3.219
  269GLU    HB1 1732   2.964   4.360   3.270
  269GLU    HB2 1733   3.008   4.517   3.260
  269GLU     CG 1734   2.805   4.487   3.231
  269GLU    HG1 1735   2.794   4.540   3.315
  269GLU    HG2 1736   2.782   4.545   3.153
  269GLU     CD 1737   2.705   4.371   3.236
  269GLU    OE1 1738   2.585   4.397   3.262
  269GLU    OE2 1739   2.740   4.252   3.213
  269GLU      C 1740   3.149   4.386   3.078
  269GLU      O 1741   3.189   4.274   3.113
  270ALA      N 1742   3.234   4.485   3.050
  270ALA     HN 1743   3.198   4.574   3.024
  270ALA     CA 1744   3.378   4.466   3.056
  270ALA     HA 1745   3.396   4.376   3.017
  270ALA     CB 1746   3.443   4.578   2.975
  270ALA    HB1 1747   3.542   4.568   2.978
  270ALA    HB2 1748   3.411   4.573   2.881
  270ALA    HB3 1749   3.417   4.666   3.014
  270ALA      C 1750   3.433   4.462   3.200
  270ALA      O 1751   3.541   4.408   3.225
  271HSE      N 1752   3.361   4.520   3.296
  271HSE     HN 1753   3.272   4.559   3.271
  271HSE     CA 1754   3.403   4.531   3.435
  271HSE     HA 1755   3.464   4.454   3.453
  271HSE     CB 1756   3.477   4.664   3.455
  271HSE    HB1 1757   3.545   4.675   3.382
  271HSE    HB2 1758   3.411   4.739   3.450
  271HSE    ND1 1759   3.495   4.724   3.704
  271HSE     CG 1760   3.547   4.673   3.587
  271HSE    CE1 1761   3.590   4.717   3.798
  271HSE    HE1 1762   3.579   4.746   3.893
  271HSE    NE2 1763   3.702   4.664   3.748
  271HSE    HE2 1764   3.788   4.648   3.796
  271HSE    CD2 1765   3.676   4.638   3.613
  271HSE    HD2 1766   3.741   4.599   3.547
  271HSE      C 1767   3.283   4.519   3.529
  271HSE      O 1768   3.175   4.571   3.499
  272ILE      N 1769   3.301   4.457   3.646
  272ILE     HN 1770   3.393   4.425   3.669
  272ILE     CA 1771   3.192   4.434   3.743
  272ILE     HA 1772   3.123   4.384   3.690
  272ILE     CB 1773   3.242   4.349   3.861
  272ILE     HB 1774   3.298   4.274   3.825
  272ILE    CG2 1775   3.334   4.431   3.954
  272ILE   HG21 1776   3.365   4.373   4.030
  272ILE   HG22 1777   3.414   4.463   3.902
  272ILE   HG23 1778   3.284   4.509   3.990
  272ILE    CG1 1779   3.123   4.286   3.936
  272ILE   HG11 1780   3.069   4.360   3.977
  272ILE   HG12 1781   3.067   4.236   3.870
  272ILE     CD 1782   3.164   4.189   4.047
  272ILE    HD1 1783   3.082   4.152   4.091
  272ILE    HD2 1784   3.217   4.114   4.008
  272ILE    HD3 1785   3.219   4.237   4.115
  272ILE      C 1786   3.126   4.564   3.791
  272ILE      O 1787   3.008   4.565   3.824
  273SER      N 1788   3.199   4.676   3.792
  273SER     HN 1789   3.296   4.670   3.766
  273SER     CA 1790   3.144   4.807   3.829
  273SER     HA 1791   3.093   4.785   3.912
  273SER     CB 1792   3.255   4.908   3.857
  273SER    HB1 1793   3.217   4.992   3.896
  273SER    HB2 1794   3.323   4.869   3.920
  273SER     OG 1795   3.324   4.944   3.738
  273SER    HG1 1796   3.396   5.010   3.760
  273SER      C 1797   3.048   4.866   3.726
  273SER      O 1798   2.987   4.970   3.753
  274SER      N 1799   3.037   4.805   3.608
  274SER     HN 1800   3.103   4.733   3.586
  274SER     CA 1801   2.935   4.838   3.508
  274SER     HA 1802   2.910   4.933   3.528
  274SER     CB 1803   2.993   4.826   3.367
  274SER    HB1 1804   3.021   4.732   3.348
  274SER    HB2 1805   2.927   4.856   3.299
  274SER     OG 1806   3.107   4.909   3.356
  274SER    HG1 1807   3.145   4.902   3.263
  274SER      C 1808   2.811   4.750   3.522
  274SER      O 1809   2.711   4.777   3.455
  275CYD      N 1810   2.815   4.646   3.607
  275CYD     HN 1811   2.902   4.622   3.649
  275CYD     CA 1812   2.696   4.568   3.639
  275CYD     HA 1813   2.650   4.553   3.551
  275CYD     CB 1814   2.734   4.433   3.701
  275CYD     Vc 1815   2.734   4.433   3.701
  275CYD    HB1 1816   2.776   4.458   3.789
  275CYD    HB2 1817   2.646   4.389   3.718
  275CYD     SG 1818   2.844   4.330   3.602
  275CYD     Vs 1819   2.844   4.330   3.602
  275CYD    HUD 1820   2.776   4.458   3.789
  275CYD      C 1821   2.606   4.644   3.735
  275CYD      O 1822   2.653   4.720   3.821
  276LYS      N 1823   2.476   4.617   3.728
  276LYS     HN 1824   2.443   4.560   3.653
  276LYS     CA 1825   2.381   4.669   3.825
  276LYS     HA 1826   2.400   4.766   3.835
  276LYS     CB 1827   2.238   4.650   3.775
  276LYS    HB1 1828   2.222   4.553   3.757
  276LYS    HB2 1829   2.174   4.682   3.845
  276LYS     CG 1830   2.213   4.729   3.646
  276LYS    HG1 1831   2.231   4.826   3.662
  276LYS    HG2 1832   2.273   4.696   3.574
  276LYS     CD 1833   2.067   4.711   3.604
  276LYS    HD1 1834   2.050   4.614   3.587
  276LYS    HD2 1835   2.007   4.744   3.677
  276LYS     CE 1836   2.039   4.791   3.476
  276LYS    HE1 1837   2.078   4.883   3.484
  276LYS    HE2 1838   2.078   4.744   3.397
  276LYS     NZ 1839   1.893   4.803   3.457
  276LYS    HZ1 1840   1.875   4.855   3.374
  276LYS    HZ2 1841   1.853   4.712   3.449
  276LYS    HZ3 1842   1.853   4.850   3.535
  276LYS      C 1843   2.402   4.599   3.959
  276LYS      O 1844   2.436   4.480   3.965
  277LEU      N 1845   2.377   4.671   4.067
  277LEU     HN 1846   2.366   4.770   4.059
  277LEU     CA 1847   2.366   4.607   4.197
  277LEU     HA 1848   2.444   4.546   4.205
  277LEU     CB 1849   2.370   4.710   4.309
  277LEU    HB1 1850   2.298   4.778   4.293
  277LEU    HB2 1851   2.354   4.664   4.396
  277LEU     CG 1852   2.504   4.781   4.315
  277LEU     HG 1853   2.533   4.806   4.222
  277LEU    CD1 1854   2.482   4.901   4.404
  277LEU   HD11 1855   2.567   4.953   4.412
  277LEU   HD12 1856   2.412   4.960   4.364
  277LEU   HD13 1857   2.453   4.870   4.494
  277LEU    CD2 1858   2.617   4.695   4.372
  277LEU   HD21 1859   2.702   4.747   4.373
  277LEU   HD22 1860   2.594   4.667   4.465
  277LEU   HD23 1861   2.629   4.613   4.315
  277LEU      C 1862   2.235   4.531   4.204
  277LEU      O 1863   2.129   4.584   4.173
  278GLY      N 1864   2.244   4.407   4.250
  278GLY     HN 1865   2.334   4.365   4.258
  278GLY     CA 1866   2.127   4.333   4.288
  278GLY    HA1 1867   2.058   4.345   4.216
  278GLY    HA2 1868   2.152   4.236   4.293
  278GLY      C 1869   2.072   4.380   4.423
  278GLY      O 1870   2.130   4.466   4.491
  279PRO      N 1871   1.960   4.321   4.468
  279PRO     CD 1872   1.890   4.211   4.403
  279PRO    HD1 1873   1.957   4.148   4.363
  279PRO    HD2 1874   1.831   4.247   4.331
  279PRO     CA 1875   1.900   4.353   4.597
  279PRO     HA 1876   1.876   4.449   4.599
  279PRO     CB 1877   1.778   4.261   4.609
  279PRO    HB1 1878   1.767   4.227   4.703
  279PRO    HB2 1879   1.695   4.308   4.580
  279PRO     CG 1880   1.810   4.145   4.514
  279PRO    HG1 1881   1.864   4.074   4.560
  279PRO    HG2 1882   1.726   4.104   4.478
  279PRO      C 1883   2.000   4.333   4.713
  279PRO      O 1884   2.090   4.248   4.707
  280GLN      N 1885   1.982   4.411   4.820
  280GLN     HN 1886   1.914   4.485   4.815
  280GLN     CA 1887   2.057   4.391   4.943
  280GLN     HA 1888   2.152   4.406   4.917
  280GLN     CB 1889   2.019   4.491   5.053
  280GLN    HB1 1890   1.924   4.519   5.040
  280GLN    HB2 1891   2.029   4.448   5.142
  280GLN     CG 1892   2.108   4.616   5.049
  280GLN    HG1 1893   2.203   4.587   5.041
  280GLN    HG2 1894   2.083   4.672   4.970
  280GLN     CD 1895   2.094   4.701   5.175
  280GLN    OE1 1896   2.000   4.692   5.252
  280GLN    NE2 1897   2.189   4.788   5.202
  280GLN   HE21 1898   2.268   4.796   5.141
  280GLN   HE22 1899   2.183   4.845   5.284
  280GLN      C 1900   2.036   4.248   4.995
  280GLN      O 1901   1.923   4.199   5.009
  281VAL      N 1902   2.146   4.183   5.026
  281VAL     HN 1903   2.234   4.229   5.015
  281VAL     CA 1904   2.144   4.046   5.075
  281VAL     HA 1905   2.071   3.996   5.028
  281VAL     CB 1906   2.276   3.974   5.042
  281VAL     HB 1907   2.349   4.018   5.094
  281VAL    CG1 1908   2.263   3.826   5.079
  281VAL   HG11 1909   2.348   3.779   5.057
  281VAL   HG12 1910   2.244   3.818   5.176
  281VAL   HG13 1911   2.188   3.785   5.027
  281VAL    CG2 1912   2.309   3.983   4.892
  281VAL   HG21 1913   2.395   3.935   4.874
  281VAL   HG22 1914   2.235   3.940   4.839
  281VAL   HG23 1915   2.318   4.079   4.866
  281VAL      C 1916   2.116   4.052   5.225
  281VAL      O 1917   2.205   4.080   5.304
  282SER      N 1918   1.988   4.030   5.261
  282SER     HN 1919   1.923   4.020   5.185
  282SER     CA 1920   1.931   4.020   5.397
  282SER     HA 1921   1.861   4.091   5.398
  282SER     CB 1922   1.874   3.880   5.418
  282SER    HB1 1923   1.808   3.857   5.345
  282SER    HB2 1924   1.947   3.812   5.419
  282SER     OG 1925   1.805   3.871   5.540
  282SER    HG1 1926   1.768   3.779   5.552
  282SER      C 1927   2.029   4.054   5.510
  282SER      O 1928   2.098   3.966   5.561
  283LEU      N 1929   2.029   4.180   5.553
  283LEU     HN 1930   1.989   4.250   5.494
  283LEU     CA 1931   2.084   4.222   5.681
  283LEU     HA 1932   2.169   4.173   5.698
  283LEU     CB 1933   2.113   4.374   5.675
  283LEU    HB1 1934   2.039   4.418   5.625
  283LEU    HB2 1935   2.115   4.409   5.769
  283LEU     CG 1936   2.246   4.408   5.607
  283LEU     HG 1937   2.265   4.338   5.539
  283LEU    CD1 1938   2.239   4.545   5.538
  283LEU   HD11 1939   2.326   4.565   5.495
  283LEU   HD12 1940   2.166   4.543   5.469
  283LEU   HD13 1941   2.218   4.615   5.606
  283LEU    CD2 1942   2.359   4.414   5.711
  283LEU   HD21 1943   2.445   4.437   5.665
  283LEU   HD22 1944   2.338   4.484   5.779
  283LEU   HD23 1945   2.367   4.325   5.755
  283LEU      C 1946   1.981   4.188   5.789
  283LEU      O 1947   1.888   4.264   5.809
  284ASP      N 1948   1.996   4.074   5.857
  284ASP     HN 1949   2.054   4.001   5.821
  284ASP     CA 1950   1.927   4.056   5.986
  284ASP     HA 1951   1.833   4.086   5.976
  284ASP     CB 1952   1.920   3.908   6.025
  284ASP    HB1 1953   1.874   3.858   5.952
  284ASP    HB2 1954   2.013   3.873   6.036
  284ASP     CG 1955   1.844   3.882   6.157
  284ASP    OD1 1956   1.836   3.976   6.240
  284ASP    OD2 1957   1.803   3.766   6.179
  284ASP      C 1958   2.002   4.144   6.089
  284ASP      O 1959   2.115   4.108   6.127
  285PRO      N 1960   1.944   4.258   6.133
  285PRO     CD 1961   1.809   4.305   6.108
  285PRO    HD1 1962   1.746   4.264   6.173
  285PRO    HD2 1963   1.781   4.281   6.015
  285PRO     CA 1964   2.013   4.352   6.222
  285PRO     HA 1965   2.100   4.376   6.180
  285PRO     CB 1966   1.917   4.471   6.239
  285PRO    HB1 1967   1.872   4.468   6.328
  285PRO    HB2 1968   1.967   4.557   6.230
  285PRO     CG 1969   1.816   4.456   6.126
  285PRO    HG1 1970   1.727   4.493   6.153
  285PRO    HG2 1971   1.847   4.501   6.043
  285PRO      C 1972   2.044   4.288   6.358
  285PRO      O 1973   2.137   4.330   6.426
  286MET      N 1974   1.968   4.185   6.396
  286MET     HN 1975   1.896   4.154   6.335
  286MET     CA 1976   1.985   4.115   6.523
  286MET     HA 1977   2.016   4.184   6.587
  286MET     CB 1978   1.850   4.056   6.567
  286MET    HB1 1979   1.813   4.000   6.492
  286MET    HB2 1980   1.865   3.998   6.647
  286MET     CG 1981   1.746   4.163   6.603
  286MET    HG1 1982   1.790   4.250   6.582
  286MET    HG2 1983   1.670   4.147   6.540
  286MET     SD 1984   1.694   4.154   6.777
  286MET     CE 1985   1.551   4.265   6.772
  286MET    HE1 1986   1.510   4.271   6.863
  286MET    HE2 1987   1.580   4.356   6.743
  286MET    HE3 1988   1.483   4.229   6.707
  286MET      C 1989   2.090   4.004   6.514
  286MET      O 1990   2.160   3.979   6.613
  287LYS      N 1991   2.106   3.938   6.399
  287LYS     HN 1992   2.051   3.965   6.320
  287LYS     CA 1993   2.201   3.826   6.385
  287LYS     HA 1994   2.219   3.798   6.480
  287LYS     CB 1995   2.138   3.710   6.307
  287LYS    HB1 1996   2.104   3.745   6.220
  287LYS    HB2 1997   2.208   3.641   6.290
  287LYS     CG 1998   2.021   3.646   6.383
  287LYS    HG1 1999   2.052   3.612   6.472
  287LYS    HG2 2000   1.948   3.713   6.396
  287LYS     CD 2001   1.968   3.528   6.299
  287LYS    HD1 2002   1.962   3.556   6.203
  287LYS    HD2 2003   2.032   3.451   6.307
  287LYS     CE 2004   1.830   3.484   6.346
  287LYS    HE1 2005   1.839   3.419   6.422
  287LYS    HE2 2006   1.777   3.563   6.376
  287LYS     NZ 2007   1.759   3.417   6.235
  287LYS    HZ1 2008   1.669   3.387   6.266
  287LYS    HZ2 2009   1.749   3.480   6.158
  287LYS    HZ3 2010   1.811   3.337   6.205
  287LYS      C 2011   2.337   3.864   6.328
  287LYS      O 2012   2.430   3.783   6.335
  288ASN      N 2013   2.354   3.985   6.272
  288ASN     HN 2014   2.280   4.051   6.279
  288ASN     CA 2015   2.478   4.024   6.202
  288ASN     HA 2016   2.457   4.110   6.155
  288ASN     CB 2017   2.590   4.051   6.306
  288ASN    HB1 2018   2.563   4.011   6.394
  288ASN    HB2 2019   2.674   4.007   6.274
  288ASN     CG 2020   2.621   4.197   6.331
  288ASN    OD1 2021   2.585   4.286   6.257
  288ASN    ND2 2022   2.696   4.228   6.434
  288ASN   HD21 2023   2.731   4.155   6.494
  288ASN   HD22 2024   2.718   4.323   6.453
  288ASN      C 2025   2.516   3.923   6.091
  288ASN      O 2026   2.634   3.901   6.061
  289VAL      N 2027   2.416   3.856   6.032
  289VAL     HN 2028   2.323   3.872   6.066
  289VAL     CA 2029   2.432   3.762   5.921
  289VAL     HA 2030   2.528   3.734   5.918
  289VAL     CB 2031   2.347   3.634   5.941
  289VAL     HB 2032   2.253   3.665   5.955
  289VAL    CG1 2033   2.354   3.541   5.819
  289VAL   HG11 2034   2.298   3.460   5.836
  289VAL   HG12 2035   2.320   3.589   5.738
  289VAL   HG13 2036   2.449   3.513   5.804
  289VAL    CG2 2037   2.397   3.554   6.061
  289VAL   HG21 2038   2.341   3.472   6.072
  289VAL   HG22 2039   2.492   3.527   6.047
  289VAL   HG23 2040   2.390   3.610   6.144
  289VAL      C 2041   2.393   3.836   5.793
  289VAL      O 2042   2.279   3.877   5.780
  290THR      N 2043   2.489   3.852   5.702
  290THR     HN 2044   2.578   3.808   5.720
  290THR     CA 2045   2.475   3.930   5.578
  290THR     HA 2046   2.394   3.986   5.593
  290THR     CB 2047   2.601   4.017   5.557
  290THR     HB 2048   2.602   4.042   5.460
  290THR    OG1 2049   2.721   3.947   5.585
  290THR    HG1 2050   2.799   4.008   5.570
  290THR    CG2 2051   2.604   4.136   5.652
  290THR   HG21 2052   2.687   4.189   5.635
  290THR   HG22 2053   2.524   4.193   5.637
  290THR   HG23 2054   2.604   4.102   5.747
  290THR      C 2055   2.446   3.844   5.454
  290THR      O 2056   2.452   3.892   5.342
  291CYS      N 2057   2.419   3.714   5.471
  291CYS     HN 2058   2.416   3.679   5.565
  291CYS     CA 2059   2.395   3.618   5.363
  291CYS     HA 2060   2.333   3.658   5.296
  291CYS     CB 2061   2.530   3.589   5.294
  291CYS    HB1 2062   2.559   3.681   5.266
  291CYS    HB2 2063   2.586   3.558   5.370
  291CYS     SG 2064   2.540   3.473   5.155
  291CYS      C 2065   2.329   3.491   5.421
  291CYS      O 2066   2.391   3.386   5.436
  292GLU      N 2067   2.203   3.503   5.464
  292GLU     HN 2068   2.157   3.591   5.453
  292GLU     CA 2069   2.131   3.392   5.526
  292GLU     HA 2070   2.190   3.358   5.600
  292GLU     CB 2071   2.000   3.441   5.589
  292GLU    HB1 2072   2.018   3.527   5.637
  292GLU    HB2 2073   1.933   3.457   5.516
  292GLU     CG 2074   1.943   3.339   5.689
  292GLU    HG1 2075   1.917   3.257   5.639
  292GLU    HG2 2076   2.014   3.317   5.756
  292GLU     CD 2077   1.819   3.392   5.764
  292GLU    OE1 2078   1.801   3.351   5.882
  292GLU    OE2 2079   1.745   3.471   5.703
  292GLU      C 2080   2.110   3.277   5.426
  292GLU      O 2081   2.050   3.296   5.320
  293ASN      N 2082   2.162   3.159   5.461
  293ASN     HN 2083   2.202   3.154   5.553
  293ASN     CA 2084   2.169   3.036   5.382
  293ASN     HA 2085   2.223   2.975   5.440
  293ASN     CB 2086   2.027   2.979   5.361
  293ASN    HB1 2087   1.972   3.046   5.311
  293ASN    HB2 2088   2.033   2.895   5.308
  293ASN     CG 2089   1.959   2.948   5.492
  293ASN    OD1 2090   2.018   2.894   5.584
  293ASN    ND2 2091   1.832   2.981   5.506
  293ASN   HD21 2092   1.784   3.025   5.431
  293ASN   HD22 2093   1.785   2.962   5.592
  293ASN      C 2094   2.250   3.042   5.251
  293ASN      O 2095   2.250   2.944   5.176
  294GLY      N 2096   2.322   3.152   5.225
  294GLY     HN 2097   2.313   3.230   5.287
  294GLY     CA 2098   2.412   3.162   5.111
  294GLY    HA1 2099   2.379   3.100   5.040
  294GLY    HA2 2100   2.406   3.256   5.077
  294GLY      C 2101   2.557   3.128   5.145
  294GLY      O 2102   2.598   3.122   5.262
  295LEU      N 2103   2.636   3.105   5.041
  295LEU     HN 2104   2.593   3.105   4.951
  295LEU     CA 2105   2.779   3.079   5.046
  295LEU     HA 2106   2.806   3.076   5.142
  295LEU     CB 2107   2.808   2.943   4.979
  295LEU    HB1 2108   2.777   2.947   4.884
  295LEU    HB2 2109   2.907   2.928   4.981
  295LEU     CG 2110   2.740   2.823   5.047
  295LEU     HG 2111   2.644   2.847   5.059
  295LEU    CD1 2112   2.754   2.698   4.959
  295LEU   HD11 2113   2.709   2.621   5.004
  295LEU   HD12 2114   2.711   2.715   4.870
  295LEU   HD13 2115   2.851   2.678   4.945
  295LEU    CD2 2116   2.804   2.791   5.182
  295LEU   HD21 2117   2.757   2.713   5.224
  295LEU   HD22 2118   2.900   2.770   5.169
  295LEU   HD23 2119   2.795   2.871   5.242
  295LEU      C 2120   2.855   3.194   4.977
  295LEU      O 2121   2.795   3.277   4.910
  296PRO      N 2122   2.988   3.201   4.992
  296PRO     CD 2123   3.072   3.133   5.089
  296PRO    HD1 2124   3.098   3.043   5.054
  296PRO    HD2 2125   3.022   3.122   5.175
  296PRO     CA 2126   3.068   3.291   4.911
  296PRO     HA 2127   3.035   3.385   4.921
  296PRO     CB 2128   3.211   3.276   4.963
  296PRO    HB1 2129   3.262   3.211   4.907
  296PRO    HB2 2130   3.258   3.364   4.963
  296PRO     CG 2131   3.193   3.224   5.105
  296PRO    HG1 2132   3.273   3.174   5.136
  296PRO    HG2 2133   3.174   3.299   5.169
  296PRO      C 2134   3.056   3.256   4.763
  296PRO      O 2135   3.070   3.140   4.726
  297ALA      N 2136   3.035   3.358   4.679
  297ALA     HN 2137   3.015   3.448   4.717
  297ALA     CA 2138   3.040   3.344   4.535
  297ALA     HA 2139   2.969   3.278   4.509
  297ALA     CB 2140   3.009   3.479   4.470
  297ALA    HB1 2141   3.012   3.470   4.370
  297ALA    HB2 2142   2.918   3.509   4.498
  297ALA    HB3 2143   3.077   3.546   4.499
  297ALA      C 2144   3.177   3.289   4.492
  297ALA      O 2145   3.282   3.339   4.534
  298VAL      N 2146   3.175   3.186   4.408
  298VAL     HN 2147   3.086   3.150   4.380
  298VAL     CA 2148   3.294   3.122   4.353
  298VAL     HA 2149   3.372   3.167   4.396
  298VAL     CB 2150   3.300   2.971   4.385
  298VAL     HB 2151   3.217   2.936   4.341
  298VAL    CG1 2152   3.426   2.903   4.331
  298VAL   HG11 2153   3.424   2.805   4.354
  298VAL   HG12 2154   3.429   2.912   4.231
  298VAL   HG13 2155   3.507   2.945   4.371
  298VAL    CG2 2156   3.295   2.939   4.535
  298VAL   HG21 2157   3.299   2.840   4.548
  298VAL   HG22 2158   3.373   2.982   4.581
  298VAL   HG23 2159   3.210   2.975   4.573
  298VAL      C 2160   3.293   3.140   4.202
  298VAL      O 2161   3.192   3.116   4.137
  299VAL      N 2162   3.409   3.177   4.148
  299VAL     HN 2163   3.482   3.209   4.208
  299VAL     CA 2164   3.435   3.172   4.004
  299VAL     HA 2165   3.348   3.148   3.961
  299VAL     CB 2166   3.478   3.309   3.948
  299VAL     HB 2167   3.506   3.295   3.853
  299VAL    CG1 2168   3.360   3.406   3.955
  299VAL   HG11 2169   3.387   3.495   3.919
  299VAL   HG12 2170   3.284   3.370   3.901
  299VAL   HG13 2171   3.331   3.416   4.050
  299VAL    CG2 2172   3.600   3.368   4.020
  299VAL   HG21 2173   3.623   3.456   3.979
  299VAL   HG22 2174   3.578   3.380   4.116
  299VAL   HG23 2175   3.678   3.306   4.010
  299VAL      C 2176   3.537   3.063   3.974
  299VAL      O 2177   3.627   3.040   4.054
  300SER      N 2178   3.521   2.997   3.859
  300SER     HN 2179   3.435   3.010   3.811
  300SER     CA 2180   3.621   2.909   3.799
  300SER     HA 2181   3.706   2.921   3.850
  300SER     CB 2182   3.580   2.762   3.810
  300SER    HB1 2183   3.556   2.739   3.904
  300SER    HB2 2184   3.502   2.743   3.750
  300SER     OG 2185   3.686   2.675   3.771
  300SER    HG1 2186   3.656   2.580   3.779
  300SER      C 2187   3.636   2.949   3.653
  300SER      O 2188   3.543   2.933   3.575
  301CYS      N 2189   3.751   3.004   3.619
  301CYS     HN 2190   3.824   3.007   3.687
  301CYS     CA 2191   3.778   3.062   3.489
  301CYS     HA 2192   3.689   3.074   3.444
  301CYS     CB 2193   3.843   3.199   3.508
  301CYS    HB1 2194   3.935   3.178   3.542
  301CYS    HB2 2195   3.850   3.235   3.415
  301CYS     SG 2196   3.755   3.314   3.618
  301CYS      C 2197   3.861   2.967   3.402
  301CYS      O 2198   3.936   2.882   3.451
  302VAL      N 2199   3.846   2.982   3.270
  302VAL     HN 2200   3.779   3.049   3.239
  302VAL     CA 2201   3.920   2.908   3.169
  302VAL     HA 2202   3.959   2.827   3.213
  302VAL     CB 2203   3.827   2.861   3.055
  302VAL     HB 2204   3.790   2.943   3.012
  302VAL    CG1 2205   3.904   2.778   2.952
  302VAL   HG11 2206   3.842   2.748   2.879
  302VAL   HG12 2207   3.978   2.833   2.913
  302VAL   HG13 2208   3.943   2.697   2.997
  302VAL    CG2 2209   3.713   2.774   3.110
  302VAL   HG21 2210   3.654   2.745   3.035
  302VAL   HG22 2211   3.752   2.693   3.155
  302VAL   HG23 2212   3.660   2.827   3.176
  302VAL      C 2213   4.032   2.998   3.116
  302VAL      O 2214   4.001   3.105   3.064
  303PRO      N 2215   4.160   2.960   3.128
  303PRO     CD 2216   4.211   2.838   3.187
  303PRO    HD1 2217   4.165   2.759   3.147
  303PRO    HD2 2218   4.194   2.839   3.286
  303PRO     CA 2219   4.270   3.038   3.072
  303PRO     HA 2220   4.257   3.135   3.091
  303PRO     CB 2221   4.397   2.983   3.137
  303PRO    HB1 2222   4.476   2.993   3.078
  303PRO    HB2 2223   4.414   3.028   3.225
  303PRO     CG 2224   4.362   2.835   3.157
  303PRO    HG1 2225   4.381   2.783   3.074
  303PRO    HG2 2226   4.413   2.796   3.233
  303PRO      C 2227   4.273   3.025   2.920
  303PRO      O 2228   4.252   2.916   2.865
  304GLY      N 2229   4.304   3.135   2.852
  304GLY     HN 2230   4.301   3.224   2.898
  304GLY     CA 2231   4.345   3.131   2.711
  304GLY    HA1 2232   4.268   3.094   2.659
  304GLY    HA2 2233   4.364   3.225   2.682
  304GLY      C 2234   4.469   3.044   2.692
  304GLY      O 2235   4.547   3.022   2.785
  305GLN      N 2236   4.489   2.997   2.569
  305GLN     HN 2237   4.429   3.027   2.495
  305GLN     CA 2238   4.596   2.902   2.536
  305GLN     HA 2239   4.577   2.819   2.587
  305GLN     CB 2240   4.593   2.878   2.384
  305GLN    HB1 2241   4.500   2.853   2.358
  305GLN    HB2 2242   4.619   2.963   2.338
  305GLN     CG 2243   4.689   2.767   2.340
  305GLN    HG1 2244   4.783   2.792   2.366
  305GLN    HG2 2245   4.664   2.682   2.386
  305GLN     CD 2246   4.685   2.743   2.189
  305GLN    OE1 2247   4.629   2.818   2.112
  305GLN    NE2 2248   4.746   2.638   2.140
  305GLN   HE21 2249   4.794   2.574   2.201
  305GLN   HE22 2250   4.745   2.621   2.041
  305GLN      C 2251   4.735   2.951   2.580
  305GLN      O 2252   4.813   2.873   2.635
  306VAL      N 2253   4.763   3.081   2.563
  306VAL     HN 2254   4.691   3.138   2.522
  306VAL     CA 2255   4.890   3.146   2.598
  306VAL     HA 2256   4.961   3.089   2.558
  306VAL     CB 2257   4.893   3.288   2.538
  306VAL     HB 2258   4.816   3.337   2.579
  306VAL    CG1 2259   5.022   3.364   2.570
  306VAL   HG11 2260   5.018   3.455   2.529
  306VAL   HG12 2261   5.032   3.372   2.669
  306VAL   HG13 2262   5.100   3.314   2.533
  306VAL    CG2 2263   4.878   3.284   2.385
  306VAL   HG21 2264   4.881   3.377   2.348
  306VAL   HG22 2265   4.954   3.231   2.346
  306VAL   HG23 2266   4.791   3.240   2.361
  306VAL      C 2267   4.915   3.147   2.750
  306VAL      O 2268   5.030   3.143   2.793
  307PHE      N 2269   4.810   3.144   2.833
  307PHE     HN 2270   4.719   3.140   2.792
  307PHE     CA 2271   4.819   3.148   2.980
  307PHE     HA 2272   4.915   3.170   2.998
  307PHE     CB 2273   4.726   3.257   3.035
  307PHE    HB1 2274   4.632   3.230   3.019
  307PHE    HB2 2275   4.743   3.266   3.133
  307PHE     CG 2276   4.747   3.392   2.971
  307PHE    CD1 2277   4.862   3.469   3.001
  307PHE    HD1 2278   4.928   3.435   3.067
  307PHE    CE1 2279   4.882   3.593   2.939
  307PHE    HE1 2280   4.962   3.648   2.962
  307PHE     CZ 2281   4.789   3.641   2.845
  307PHE     HZ 2282   4.803   3.729   2.801
  307PHE    CD2 2283   4.655   3.440   2.877
  307PHE    HD2 2284   4.573   3.386   2.855
  307PHE    CE2 2285   4.676   3.563   2.813
  307PHE    HE2 2286   4.611   3.595   2.745
  307PHE      C 2287   4.791   3.012   3.046
  307PHE      O 2288   4.778   3.003   3.168
  308SER      N 2289   4.780   2.904   2.967
  308SER     HN 2290   4.788   2.916   2.868
  308SER     CA 2291   4.756   2.770   3.020
  308SER     HA 2292   4.675   2.778   3.078
  308SER     CB 2293   4.729   2.672   2.906
  308SER    HB1 2294   4.646   2.697   2.856
  308SER    HB2 2295   4.806   2.668   2.842
  308SER     OG 2296   4.709   2.541   2.958
  308SER    HG1 2297   4.691   2.477   2.883
  308SER      C 2298   4.876   2.721   3.102
  308SER      O 2299   4.988   2.715   3.050
  309PRO      N 2300   4.857   2.676   3.228
  309PRO     CD 2301   4.733   2.684   3.304
  309PRO    HD1 2302   4.673   2.608   3.277
  309PRO    HD2 2303   4.688   2.771   3.285
  309PRO     CA 2304   4.965   2.624   3.312
  309PRO     HA 2305   5.035   2.696   3.317
  309PRO     CB 2306   4.900   2.589   3.447
  309PRO    HB1 2307   4.878   2.492   3.451
  309PRO    HB2 2308   4.960   2.613   3.523
  309PRO     CG 2309   4.773   2.673   3.450
  309PRO    HG1 2310   4.702   2.628   3.503
  309PRO    HG2 2311   4.791   2.764   3.489
  309PRO      C 2312   5.035   2.500   3.256
  309PRO      O 2313   5.151   2.475   3.284
  310ASP      N 2314   4.962   2.421   3.176
  310ASP     HN 2315   4.867   2.446   3.158
  310ASP     CA 2316   5.014   2.299   3.111
  310ASP     HA 2317   5.080   2.261   3.176
  310ASP     CB 2318   4.899   2.199   3.088
  310ASP    HB1 2319   4.826   2.248   3.039
  310ASP    HB2 2320   4.934   2.125   3.031
  310ASP     CG 2321   4.837   2.135   3.214
  310ASP    OD1 2322   4.890   2.149   3.326
  310ASP    OD2 2323   4.735   2.064   3.195
  310ASP      C 2324   5.090   2.331   2.980
  310ASP      O 2325   5.134   2.240   2.910
  311GLY      N 2326   5.103   2.460   2.945
  311GLY     HN 2327   5.069   2.528   3.010
  311GLY     CA 2328   5.162   2.508   2.821
  311GLY    HA1 2329   5.178   2.606   2.832
  311GLY    HA2 2330   5.249   2.461   2.810
  311GLY      C 2331   5.074   2.484   2.697
  311GLY      O 2332   4.972   2.414   2.701
  312PRO      N 2333   5.114   2.539   2.581
  312PRO     CD 2334   5.228   2.629   2.565
  312PRO    HD1 2335   5.310   2.586   2.604
  312PRO    HD2 2336   5.210   2.715   2.612
  312PRO     CA 2337   5.039   2.526   2.455
  312PRO     HA 2338   4.942   2.541   2.474
  312PRO     CB 2339   5.100   2.631   2.362
  312PRO    HB1 2340   5.101   2.599   2.268
  312PRO    HB2 2341   5.049   2.717   2.367
  312PRO     CG 2342   5.243   2.650   2.415
  312PRO    HG1 2343   5.305   2.583   2.375
  312PRO    HG2 2344   5.276   2.742   2.395
  312PRO      C 2345   5.046   2.384   2.395
  312PRO      O 2346   4.963   2.348   2.311
  313SER      N 2347   5.142   2.301   2.437
  313SER     HN 2348   5.196   2.330   2.516
  313SER     CA 2349   5.174   2.171   2.376
  313SER     HA 2350   5.181   2.191   2.279
  313SER     CB 2351   5.306   2.119   2.434
  313SER    HB1 2352   5.331   2.031   2.394
  313SER    HB2 2353   5.380   2.185   2.419
  313SER     OG 2354   5.293   2.102   2.574
  313SER    HG1 2355   5.380   2.068   2.611
  313SER      C 2356   5.065   2.066   2.393
  313SER      O 2357   5.051   1.978   2.307
  314ARG      N 2358   4.983   2.073   2.498
  314ARG     HN 2359   4.997   2.146   2.565
  314ARG     CA 2360   4.872   1.978   2.520
  314ARG     HA 2361   4.908   1.889   2.492
  314ARG     CB 2362   4.836   1.974   2.669
  314ARG    HB1 2363   4.916   1.998   2.723
  314ARG    HB2 2364   4.763   2.041   2.686
  314ARG     CG 2365   4.787   1.835   2.712
  314ARG    HG1 2366   4.709   1.809   2.655
  314ARG    HG2 2367   4.861   1.769   2.699
  314ARG     CD 2368   4.743   1.835   2.859
  314ARG    HD1 2369   4.756   1.927   2.898
  314ARG    HD2 2370   4.647   1.809   2.866
  314ARG     NE 2371   4.821   1.740   2.942
  314ARG     HE 2372   4.895   1.690   2.897
  314ARG     CZ 2373   4.801   1.717   3.070
  314ARG    NH1 2374   4.716   1.786   3.141
  314ARG   HH11 2375   4.663   1.859   3.099
  314ARG   HH12 2376   4.704   1.765   3.238
  314ARG    NH2 2377   4.869   1.624   3.131
  314ARG   HH21 2378   4.936   1.570   3.081
  314ARG   HH22 2379   4.853   1.606   3.229
  314ARG      C 2380   4.752   2.006   2.429
  314ARG      O 2381   4.683   1.912   2.392
  315PHE      N 2382   4.732   2.131   2.387
  315PHE     HN 2383   4.796   2.201   2.417
  315PHE     CA 2384   4.621   2.171   2.299
  315PHE     HA 2385   4.545   2.111   2.324
  315PHE     CB 2386   4.585   2.318   2.326
  315PHE    HB1 2387   4.669   2.370   2.339
  315PHE    HB2 2388   4.536   2.354   2.247
  315PHE     CG 2389   4.498   2.335   2.449
  315PHE    CD1 2390   4.359   2.320   2.437
  315PHE    HD1 2391   4.318   2.298   2.348
  315PHE    CE1 2392   4.276   2.335   2.549
  315PHE    HE1 2393   4.177   2.324   2.540
  315PHE     CZ 2394   4.332   2.365   2.674
  315PHE     HZ 2395   4.274   2.376   2.754
  315PHE    CD2 2396   4.555   2.365   2.574
  315PHE    HD2 2397   4.654   2.375   2.583
  315PHE    CE2 2398   4.472   2.380   2.687
  315PHE    HE2 2399   4.512   2.402   2.776
  315PHE      C 2400   4.649   2.146   2.151
  315PHE      O 2401   4.558   2.107   2.078
  316ARG      N 2402   4.775   2.157   2.106
  316ARG     HN 2403   4.847   2.183   2.171
  316ARG     CA 2404   4.813   2.134   1.965
  316ARG     HA 2405   4.754   2.198   1.915
  316ARG     CB 2406   4.962   2.166   1.943
  316ARG    HB1 2407   5.009   2.164   2.031
  316ARG    HB2 2408   5.002   2.096   1.883
  316ARG     CG 2409   4.983   2.304   1.879
  316ARG    HG1 2410   4.931   2.309   1.794
  316ARG    HG2 2411   4.951   2.374   1.942
  316ARG     CD 2412   5.132   2.328   1.848
  316ARG    HD1 2413   5.184   2.330   1.933
  316ARG    HD2 2414   5.166   2.254   1.790
  316ARG     NE 2415   5.153   2.456   1.778
  316ARG     HE 2416   5.071   2.504   1.746
  316ARG     CZ 2417   5.269   2.514   1.752
  316ARG    NH1 2418   5.383   2.462   1.789
  316ARG   HH11 2419   5.385   2.375   1.838
  316ARG   HH12 2420   5.469   2.509   1.767
  316ARG    NH2 2421   5.273   2.628   1.688
  316ARG   HH21 2422   5.189   2.671   1.658
  316ARG   HH22 2423   5.361   2.671   1.669
  316ARG      C 2424   4.780   1.994   1.912
  316ARG      O 2425   4.773   1.976   1.791
  317LYS      N 2426   4.760   1.895   1.999
  317LYS     HN 2427   4.766   1.914   2.097
  317LYS     CA 2428   4.728   1.757   1.957
  317LYS     HA 2429   4.774   1.748   1.869
  317LYS     CB 2430   4.786   1.655   2.057
  317LYS    HB1 2431   4.761   1.684   2.150
  317LYS    HB2 2432   4.747   1.565   2.039
  317LYS     CG 2433   4.939   1.647   2.047
  317LYS    HG1 2434   4.964   1.630   1.952
  317LYS    HG2 2435   4.978   1.734   2.077
  317LYS     CD 2436   4.994   1.534   2.134
  317LYS    HD1 2437   4.973   1.552   2.230
  317LYS    HD2 2438   4.953   1.447   2.107
  317LYS     CE 2439   5.146   1.526   2.117
  317LYS    HE1 2440   5.168   1.511   2.020
  317LYS    HE2 2441   5.188   1.611   2.148
  317LYS     NZ 2442   5.205   1.414   2.195
  317LYS    HZ1 2443   5.304   1.412   2.181
  317LYS    HZ2 2444   5.185   1.428   2.292
  317LYS    HZ3 2445   5.165   1.327   2.165
  317LYS      C 2446   4.580   1.731   1.929
  317LYS      O 2447   4.549   1.625   1.876
  318ALA      N 2448   4.489   1.823   1.966
  318ALA     HN 2449   4.521   1.911   1.999
  318ALA     CA 2450   4.345   1.798   1.959
  318ALA     HA 2451   4.337   1.701   1.933
  318ALA     CB 2452   4.285   1.826   2.097
  318ALA    HB1 2453   4.186   1.809   2.094
  318ALA    HB2 2454   4.327   1.765   2.164
  318ALA    HB3 2455   4.302   1.921   2.122
  318ALA      C 2456   4.272   1.875   1.847
  318ALA      O 2457   4.160   1.836   1.813
  319TYR      N 2458   4.332   1.979   1.789
  319TYR     HN 2459   4.425   2.001   1.815
  319TYR     CA 2460   4.266   2.062   1.688
  319TYR     HA 2461   4.188   2.010   1.654
  319TYR     CB 2462   4.216   2.193   1.752
  319TYR    HB1 2463   4.261   2.205   1.840
  319TYR    HB2 2464   4.238   2.270   1.692
  319TYR     CG 2465   4.066   2.193   1.776
  319TYR    CD1 2466   3.982   2.261   1.686
  319TYR    HD1 2467   4.021   2.311   1.609
  319TYR    CE1 2468   3.842   2.259   1.705
  319TYR    HE1 2469   3.783   2.308   1.641
  319TYR     CZ 2470   3.786   2.188   1.813
  319TYR     OH 2471   3.652   2.185   1.830
  319TYR     HH 2472   3.630   2.131   1.911
  319TYR    CD2 2473   4.010   2.122   1.884
  319TYR    HD2 2474   4.070   2.073   1.948
  319TYR    CE2 2475   3.870   2.119   1.903
  319TYR    HE2 2476   3.831   2.069   1.980
  319TYR      C 2477   4.359   2.089   1.569
  319TYR      O 2478   4.477   2.118   1.587
  320LYS      N 2479   4.304   2.079   1.447
  320LYS     HN 2480   4.217   2.031   1.437
  320LYS     CA 2481   4.367   2.137   1.327
  320LYS     HA 2482   4.453   2.089   1.313
  320LYS     CB 2483   4.276   2.118   1.204
  320LYS    HB1 2484   4.187   2.087   1.234
  320LYS    HB2 2485   4.267   2.207   1.157
  320LYS     CG 2486   4.332   2.017   1.103
  320LYS    HG1 2487   4.423   2.046   1.073
  320LYS    HG2 2488   4.339   1.927   1.146
  320LYS     CD 2489   4.239   2.008   0.981
  320LYS    HD1 2490   4.151   1.971   1.010
  320LYS    HD2 2491   4.226   2.099   0.943
  320LYS     CE 2492   4.296   1.916   0.872
  320LYS    HE1 2493   4.387   1.949   0.846
  320LYS    HE2 2494   4.303   1.823   0.907
  320LYS     NZ 2495   4.209   1.916   0.752
  320LYS    HZ1 2496   4.249   1.856   0.682
  320LYS    HZ2 2497   4.118   1.883   0.777
  320LYS    HZ3 2498   4.202   2.009   0.716
  320LYS      C 2499   4.387   2.287   1.355
  320LYS      O 2500   4.295   2.347   1.410
  321PRO      N 2501   4.503   2.346   1.321
  321PRO     CD 2502   4.619   2.283   1.262
  321PRO    HD1 2503   4.592   2.233   1.180
  321PRO    HD2 2504   4.659   2.220   1.328
  321PRO     CA 2505   4.519   2.490   1.331
  321PRO     HA 2506   4.495   2.524   1.422
  321PRO     CB 2507   4.667   2.518   1.303
  321PRO    HB1 2508   4.677   2.600   1.247
  321PRO    HB2 2509   4.717   2.530   1.389
  321PRO     CG 2510   4.717   2.395   1.227
  321PRO    HG1 2511   4.718   2.412   1.129
  321PRO    HG2 2512   4.810   2.371   1.257
  321PRO      C 2513   4.422   2.556   1.232
  321PRO    OT1 2514   4.445   2.552   1.111
  321PRO    OT2 2515   4.421   2.692   1.226
  322SOL     OW 2516   0.230   0.628   0.113
  322SOL    HW1 2517   0.137   0.626   0.150
  322SOL    HW2 2518   0.231   0.589   0.021
  323SOL     OW 2519   0.225   0.275   0.996
  323SOL    HW1 2520   0.260   0.258   1.088
  323SOL    HW2 2521   0.137   0.230   0.984
  324SOL     OW 2522   0.019   0.368   0.647
  324SOL    HW1 2523  -0.063   0.411   0.686
  324SOL    HW2 2524  -0.009   0.295   0.584
  325SOL     OW 2525   0.569   1.275   1.165
  325SOL    HW1 2526   0.476   1.268   1.128
  325SOL    HW2 2527   0.580   1.364   1.209
  326SOL     OW 2528   1.555   1.511   0.703
  326SOL    HW1 2529   1.498   1.495   0.784
  326SOL    HW2 2530   1.496   1.521   0.623
  327SOL     OW 2531   1.135   0.703   0.717
  327SOL    HW1 2532   1.192   0.781   0.692
  327SOL    HW2 2533   1.075   0.729   0.793
  328SOL     OW 2534   1.755   0.607   0.231
  328SOL    HW1 2535   1.743   0.594   0.132
  328SOL    HW2 2536   1.725   0.526   0.280
  329SOL     OW 2537   0.768   1.144   1.023
  329SOL    HW1 2538   0.690   1.161   1.083
  329SOL    HW2 2539   0.802   1.231   0.987
  330SOL     OW 2540   0.850   0.798   1.823
  330SOL    HW1 2541   0.846   0.874   1.888
  330SOL    HW2 2542   0.872   0.834   1.732
  331SOL     OW 2543   0.685   1.012   0.665
  331SOL    HW1 2544   0.754   0.996   0.735
  331SOL    HW2 2545   0.612   1.069   0.703
  332SOL     OW 2546   0.686   1.161   1.803
  332SOL    HW1 2547   0.746   1.240   1.817
  332SOL    HW2 2548   0.600   1.192   1.762
  333SOL     OW 2549   0.335   1.435   1.061
  333SOL    HW1 2550   0.257   1.404   1.008
  333SOL    HW2 2551   0.393   1.493   1.004
  334SOL     OW 2552   1.460   1.505   1.339
  334SOL    HW1 2553   1.484   1.599   1.365
  334SOL    HW2 2554   1.444   1.451   1.421
  335SOL     OW 2555   0.438   0.392   1.499
  335SOL    HW1 2556   0.520   0.336   1.508
  335SOL    HW2 2557   0.357   0.334   1.503
  336SOL     OW 2558   1.603   0.447   0.737
  336SOL    HW1 2559   1.529   0.493   0.687
  336SOL    HW2 2560   1.654   0.515   0.790
  337SOL     OW 2561   0.231   1.713   0.483
  337SOL    HW1 2562   0.265   1.790   0.537
  337SOL    HW2 2563   0.275   1.713   0.393
  338SOL     OW 2564   1.127   1.341   1.690
  338SOL    HW1 2565   1.174   1.341   1.778
  338SOL    HW2 2566   1.079   1.254   1.679
  339SOL     OW 2567   0.230   1.434   0.538
  339SOL    HW1 2568   0.204   1.530   0.538
  339SOL    HW2 2569   0.159   1.380   0.583
  340SOL     OW 2570   0.240   1.091   0.886
  340SOL    HW1 2571   0.254   1.007   0.938
  340SOL    HW2 2572   0.185   1.155   0.941
  341SOL     OW 2573   0.620   1.786   1.439
  341SOL    HW1 2574   0.528   1.769   1.474
  341SOL    HW2 2575   0.648   1.878   1.465
  342SOL     OW 2576   0.606   0.964   0.123
  342SOL    HW1 2577   0.613   1.048   0.069
  342SOL    HW2 2578   0.652   0.977   0.211
  343SOL     OW 2579   1.594   0.114   1.480
  343SOL    HW1 2580   1.576   0.181   1.408
  343SOL    HW2 2581   1.591   0.160   1.569
  344SOL     OW 2582   0.122   0.643   0.563
  344SOL    HW1 2583   0.077   0.555   0.580
  344SOL    HW2 2584   0.121   0.697   0.647
  345SOL     OW 2585   1.842   1.767   0.359
  345SOL    HW1 2586   1.896   1.738   0.439
  345SOL    HW2 2587   1.872   1.857   0.330
  346SOL     OW 2588   0.027   1.596   0.117
  346SOL    HW1 2589   0.008   1.500   0.138
  346SOL    HW2 2590  -0.006   1.654   0.192
  347SOL     OW 2591   1.689   0.922   0.612
  347SOL    HW1 2592   1.784   0.893   0.620
  347SOL    HW2 2593   1.681   0.987   0.537
  348SOL     OW 2594   1.641   1.108   0.432
  348SOL    HW1 2595   1.727   1.110   0.380
  348SOL    HW2 2596   1.655   1.155   0.520
  349SOL     OW 2597   0.113   0.737   1.597
  349SOL    HW1 2598   0.201   0.724   1.642
  349SOL    HW2 2599   0.100   0.834   1.575
  350SOL     OW 2600   0.613   1.365   0.726
  350SOL    HW1 2601   0.564   1.278   0.735
  350SOL    HW2 2602   0.590   1.408   0.639
  351SOL     OW 2603   1.293   1.228   1.423
  351SOL    HW1 2604   1.330   1.155   1.365
  351SOL    HW2 2605   1.345   1.233   1.508
  352SOL     OW 2606   0.809   0.004   0.502
  352SOL    HW1 2607   0.849   0.095   0.493
  352SOL    HW2 2608   0.709   0.012   0.508
  353SOL     OW 2609   0.197   0.976   1.264
  353SOL    HW1 2610   0.286   0.931   1.250
  353SOL    HW2 2611   0.124   0.911   1.245
  354SOL     OW 2612   1.525   0.999   0.190
  354SOL    HW1 2613   1.462   0.923   0.203
  354SOL    HW2 2614   1.573   1.017   0.276
  355SOL     OW 2615   1.187   1.792   1.616
  355SOL    HW1 2616   1.211   1.852   1.540
  355SOL    HW2 2617   1.194   1.697   1.586
  356SOL     OW 2618   0.317   0.251   1.801
  356SOL    HW1 2619   0.388   0.322   1.807
  356SOL    HW2 2620   0.229   0.290   1.829
  357SOL     OW 2621   1.466   1.417   0.953
  357SOL    HW1 2622   1.407   1.423   1.033
  357SOL    HW2 2623   1.451   1.329   0.907
  358SOL     OW 2624   1.667   1.714   0.572
  358SOL    HW1 2625   1.626   1.691   0.484
  358SOL    HW2 2626   1.649   1.640   0.637
  359SOL     OW 2627   0.598   0.729   0.270
  359SOL    HW1 2628   0.622   0.798   0.202
  359SOL    HW2 2629   0.520   0.762   0.324
  360SOL     OW 2630   1.281   0.345   0.944
  360SOL    HW1 2631   1.195   0.295   0.931
  360SOL    HW2 2632   1.343   0.291   1.000
  361SOL     OW 2633   1.576   1.662   0.307
  361SOL    HW1 2634   1.665   1.708   0.310
  361SOL    HW2 2635   1.555   1.638   0.212
  362SOL     OW 2636   0.807   0.605   1.465
  362SOL    HW1 2637   0.760   0.602   1.554
  362SOL    HW2 2638   0.756   0.550   1.399
  363SOL     OW 2639   1.394   0.469   1.674
  363SOL    HW1 2640   1.374   0.512   1.762
  363SOL    HW2 2641   1.472   0.407   1.683
  364SOL     OW 2642   0.973   0.890   1.572
  364SOL    HW1 2643   1.019   0.806   1.543
  364SOL    HW2 2644   0.917   0.924   1.497
  365SOL     OW 2645   0.991   0.410   1.242
  365SOL    HW1 2646   0.914   0.444   1.296
  365SOL    HW2 2647   0.957   0.359   1.163
  366SOL     OW 2648   1.041   0.701   0.429
  366SOL    HW1 2649   1.067   0.697   0.525
  366SOL    HW2 2650   0.956   0.650   0.415
  367SOL     OW 2651   0.076   0.811   0.789
  367SOL    HW1 2652   0.175   0.799   0.798
  367SOL    HW2 2653   0.052   0.906   0.810
  368SOL     OW 2654   0.130   1.821   1.571
  368SOL    HW1 2655   0.120   1.806   1.670
  368SOL    HW2 2656   0.044   1.857   1.535
  369SOL     OW 2657   0.865   0.348   0.195
  369SOL    HW1 2658   0.924   0.411   0.146
  369SOL    HW2 2659   0.884   0.254   0.166
  370SOL     OW 2660   1.719   0.585   1.831
  370SOL    HW1 2661   1.693   0.674   1.795
  370SOL    HW2 2662   1.717   0.517   1.758
  371SOL     OW 2663   1.362   1.144   0.545
  371SOL    HW1 2664   1.445   1.115   0.497
  371SOL    HW2 2665   1.313   1.211   0.489
  372SOL     OW 2666   0.550   0.196   0.885
  372SOL    HW1 2667   0.545   0.191   0.985
  372SOL    HW2 2668   0.552   0.292   0.856
  373SOL     OW 2669   1.008   1.456   0.477
  373SOL    HW1 2670   0.962   1.528   0.425
  373SOL    HW2 2671   1.004   1.476   0.575
  374SOL     OW 2672   0.351   1.801   0.853
  374SOL    HW1 2673   0.401   1.715   0.859
  374SOL    HW2 2674   0.416   1.878   0.850
  375SOL     OW 2675   1.795   1.066   0.873
  375SOL    HW1 2676   1.733   1.051   0.797
  375SOL    HW2 2677   1.743   1.077   0.958
  376SOL     OW 2678   1.227   1.550   1.506
  376SOL    HW1 2679   1.233   1.473   1.570
  376SOL    HW2 2680   1.175   1.524   1.426
  377SOL     OW 2681   0.321   0.943   0.242
  377SOL    HW1 2682   0.403   0.982   0.200
  377SOL    HW2 2683   0.294   0.861   0.193
  378SOL     OW 2684   1.458   0.735   0.728
  378SOL    HW1 2685   1.453   0.670   0.803
  378SOL    HW2 2686   1.538   0.794   0.741
  379SOL     OW 2687   0.461   1.266   1.727
  379SOL    HW1 2688   0.411   1.267   1.641
  379SOL    HW2 2689   0.398   1.248   1.803
  380SOL     OW 2690   1.111   1.776   0.237
  380SOL    HW1 2691   1.051   1.714   0.287
  380SOL    HW2 2692   1.142   1.732   0.152
  381SOL     OW 2693   0.202   0.285   1.498
  381SOL    HW1 2694   0.122   0.345   1.485
  381SOL    HW2 2695   0.192   0.236   1.584
  382SOL     OW 2696   1.632   1.377   0.081
  382SOL    HW1 2697   1.600   1.471   0.071
  382SOL    HW2 2698   1.556   1.314   0.069
  383SOL     OW 2699   0.464   1.743   0.323
  383SOL    HW1 2700   0.497   1.782   0.409
  383SOL    HW2 2701   0.540   1.736   0.258
  384SOL     OW 2702   1.400   0.107   0.426
  384SOL    HW1 2703   1.376   0.070   0.336
  384SOL    HW2 2704   1.499   0.123   0.430
  385SOL     OW 2705   0.249   1.785   1.241
  385SOL    HW1 2706   0.306   1.720   1.291
  385SOL    HW2 2707   0.233   1.752   1.148
  386SOL     OW 2708   0.940   1.698   0.904
  386SOL    HW1 2709   1.020   1.641   0.925
  386SOL    HW2 2710   0.891   1.658   0.827
  387SOL     OW 2711   0.382   0.700   0.480
  387SOL    HW1 2712   0.427   0.610   0.477
  387SOL    HW2 2713   0.288   0.689   0.513
  388SOL     OW 2714   1.547   0.222   1.729
  388SOL    HW1 2715   1.542   0.259   1.821
  388SOL    HW2 2716   1.475   0.153   1.717
  389SOL     OW 2717   0.614   0.122   0.117
  389SOL    HW1 2718   0.712   0.100   0.124
  389SOL    HW2 2719   0.583   0.105   0.024
  390SOL     OW 2720   0.781   0.264   1.749
  390SOL    HW1 2721   0.848   0.203   1.792
  390SOL    HW2 2722   0.708   0.283   1.814
  391SOL     OW 2723   0.888   1.514   1.195
  391SOL    HW1 2724   0.865   1.489   1.101
  391SOL    HW2 2725   0.949   1.445   1.234
  392SOL     OW 2726   1.351   0.590   1.433
  392SOL    HW1 2727   1.379   0.547   1.518
  392SOL    HW2 2728   1.376   0.686   1.434
  393SOL     OW 2729   0.803   1.402   0.924
  393SOL    HW1 2730   0.893   1.416   0.882
  393SOL    HW2 2731   0.732   1.404   0.853
  394SOL     OW 2732   0.922   0.503   0.899
  394SOL    HW1 2733   0.897   0.494   0.803
  394SOL    HW2 2734   0.970   0.421   0.930
  395SOL     OW 2735   0.539   0.064   0.512
  395SOL    HW1 2736   0.458   0.065   0.570
  395SOL    HW2 2737   0.542   0.147   0.457
  396SOL     OW 2738   1.434   1.188   0.041
  396SOL    HW1 2739   1.466   1.112   0.098
  396SOL    HW2 2740   1.342   1.215   0.071
  397SOL     OW 2741   0.297   0.035   0.171
  397SOL    HW1 2742   0.346   0.119   0.150
  397SOL    HW2 2743   0.359  -0.030   0.216
  398SOL     OW 2744   0.935   0.236   0.480
  398SOL    HW1 2745   0.887   0.277   0.402
  398SOL    HW2 2746   1.034   0.234   0.461
  399SOL     OW 2747   1.076   0.683   1.464
  399SOL    HW1 2748   0.996   0.622   1.467
  399SOL    HW2 2749   1.157   0.630   1.440
  400SOL     OW 2750   1.227   1.570   0.793
  400SOL    HW1 2751   1.248   1.644   0.728
  400SOL    HW2 2752   1.295   1.570   0.866
  401SOL     OW 2753   0.459   1.152   0.741
  401SOL    HW1 2754   0.388   1.125   0.806
  401SOL    HW2 2755   0.433   1.124   0.648
  402SOL     OW 2756   1.271   1.797   0.591
  402SOL    HW1 2757   1.315   1.861   0.527
  402SOL    HW2 2758   1.221   1.849   0.661
  403SOL     OW 2759   1.032   0.549   0.016
  403SOL    HW1 2760   0.991   0.631  -0.023
  403SOL    HW2 2761   1.096   0.575   0.089
  404SOL     OW 2762   0.078   0.556   1.386
  404SOL    HW1 2763   0.170   0.555   1.345
  404SOL    HW2 2764   0.072   0.630   1.453
  405SOL     OW 2765   0.561   0.222   1.147
  405SOL    HW1 2766   0.599   0.138   1.184
  405SOL    HW2 2767   0.473   0.241   1.191
  406SOL     OW 2768   0.866   0.454   0.642
  406SOL    HW1 2769   0.834   0.526   0.580
  406SOL    HW2 2770   0.890   0.373   0.589
  407SOL     OW 2771   1.017   0.039   0.753
  407SOL    HW1 2772   0.945   0.044   0.684
  407SOL    HW2 2773   0.993  -0.030   0.822
  408SOL     OW 2774   1.429   1.173   0.867
  408SOL    HW1 2775   1.374   1.089   0.860
  408SOL    HW2 2776   1.455   1.202   0.775
  409SOL     OW 2777   1.466   0.590   0.992
  409SOL    HW1 2778   1.436   0.495   0.999
  409SOL    HW2 2779   1.539   0.606   1.058
  410SOL     OW 2780   1.857   0.833   0.377
  410SOL    HW1 2781   1.899   0.769   0.441
  410SOL    HW2 2782   1.819   0.782   0.299
  411SOL     OW 2783   0.488   1.385   0.174
  411SOL    HW1 2784   0.401   1.370   0.221
  411SOL    HW2 2785   0.471   1.411   0.079
  412SOL     OW 2786   1.664   1.280   0.657
  412SOL    HW1 2787   1.763   1.288   0.671
  412SOL    HW2 2788   1.619   1.364   0.688
  413SOL     OW 2789   1.390   0.575   0.078
  413SOL    HW1 2790   1.336   0.554   0.159
  413SOL    HW2 2791   1.481   0.534   0.087
  414SOL     OW 2792   0.527   0.256   0.328
  414SOL    HW1 2793   0.554   0.197   0.253
  414SOL    HW2 2794   0.527   0.351   0.297
  415SOL     OW 2795   1.754   1.223   1.588
  415SOL    HW1 2796   1.845   1.184   1.575
  415SOL    HW2 2797   1.762   1.319   1.612
  416SOL     OW 2798   1.064   1.347   1.340
  416SOL    HW1 2799   0.984   1.324   1.395
  416SOL    HW2 2800   1.147   1.321   1.389
  417SOL     OW 2801   1.592   1.629   1.625
  417SOL    HW1 2802   1.619   1.663   1.535
  417SOL    HW2 2803   1.671   1.591   1.671
  418SOL     OW 2804   1.111   1.195   1.100
  418SOL    HW1 2805   1.071   1.239   1.181
  418SOL    HW2 2806   1.070   1.232   1.017
  419SOL     OW 2807   1.638   1.099   1.079
  419SOL    HW1 2808   1.643   1.180   1.138
  419SOL    HW2 2809   1.552   1.101   1.028
  420SOL     OW 2810   0.915   0.089   1.402
  420SOL    HW1 2811   0.940   0.069   1.307
  420SOL    HW2 2812   0.987   0.145   1.444
  421SOL     OW 2813   0.980   1.116   1.719
  421SOL    HW1 2814   0.881   1.122   1.729
  421SOL    HW2 2815   1.003   1.036   1.663
  422SOL     OW 2816   0.705   1.050   0.368
  422SOL    HW1 2817   0.691   1.057   0.467
  422SOL    HW2 2818   0.789   0.999   0.350
  423SOL     OW 2819   0.410   0.813   1.251
  423SOL    HW1 2820   0.496   0.825   1.301
  423SOL    HW2 2821   0.368   0.726   1.278
  424SOL     OW 2822   1.274   0.386   1.262
  424SOL    HW1 2823   1.295   0.460   1.326
  424SOL    HW2 2824   1.185   0.403   1.219
  425SOL     OW 2825   0.064   1.564   1.331
  425SOL    HW1 2826   0.018   1.646   1.297
  425SOL    HW2 2827   0.162   1.583   1.340
  426SOL     OW 2828   0.367   1.100   0.501
  426SOL    HW1 2829   0.360   1.183   0.445
  426SOL    HW2 2830   0.371   1.020   0.441
  427SOL     OW 2831   0.566   0.537   0.865
  427SOL    HW1 2832   0.578   0.603   0.791
  427SOL    HW2 2833   0.612   0.571   0.948
  428SOL     OW 2834   1.252   1.348   0.388
  428SOL    HW1 2835   1.302   1.425   0.428
  428SOL    HW2 2836   1.157   1.350   0.420
  429SOL     OW 2837   1.272   1.445   1.142
  429SOL    HW1 2838   1.319   1.458   1.229
  429SOL    HW2 2839   1.206   1.371   1.151
  430SOL     OW 2840   1.582   0.639   0.472
  430SOL    HW1 2841   1.551   0.700   0.545
  430SOL    HW2 2842   1.632   0.691   0.403
  431SOL     OW 2843   0.354   1.510   1.329
  431SOL    HW1 2844   0.333   1.466   1.242
  431SOL    HW2 2845   0.451   1.536   1.332
  432SOL     OW 2846   0.402   0.751   1.598
  432SOL    HW1 2847   0.470   0.806   1.551
  432SOL    HW2 2848   0.442   0.663   1.625
  433SOL     OW 2849   1.587   0.779   1.670
  433SOL    HW1 2850   1.495   0.817   1.665
  433SOL    HW2 2851   1.647   0.826   1.605
  434SOL     OW 2852   1.013   0.105   1.770
  434SOL    HW1 2853   1.019   0.190   1.718
  434SOL    HW2 2854   1.045   0.029   1.713
  435SOL     OW 2855   0.504   0.050   1.740
  435SOL    HW1 2856   0.462  -0.007   1.670
  435SOL    HW2 2857   0.438   0.119   1.772
  436SOL     OW 2858   0.573   0.870   1.029
  436SOL    HW1 2859   0.617   0.959   1.020
  436SOL    HW2 2860   0.510   0.870   1.106
  437SOL     OW 2861   1.209   0.525   0.275
  437SOL    HW1 2862   1.222   0.441   0.329
  437SOL    HW2 2863   1.180   0.599   0.335
  438SOL     OW 2864   0.307   0.213   1.231
  438SOL    HW1 2865   0.284   0.250   1.321
  438SOL    HW2 2866   0.277   0.118   1.225
  439SOL     OW 2867   0.037   1.310   1.282
  439SOL    HW1 2868   0.090   1.261   1.350
  439SOL    HW2 2869   0.059   1.408   1.287
  440SOL     OW 2870   0.732   0.634   1.064
  440SOL    HW1 2871   0.791   0.608   0.988
  440SOL    HW2 2872   0.704   0.730   1.053
  441SOL     OW 2873   1.728   0.935   1.854
  441SOL    HW1 2874   1.682   0.928   1.765
  441SOL    HW2 2875   1.666   0.979   1.920
  442SOL     OW 2876   0.307   0.063   0.618
  442SOL    HW1 2877   0.296   0.157   0.651
  442SOL    HW2 2878   0.302   0.000   0.695
  443SOL     OW 2879   1.622   0.367   0.374
  443SOL    HW1 2880   1.624   0.291   0.438
  443SOL    HW2 2881   1.574   0.444   0.414
  444SOL     OW 2882   1.023   0.766   0.966
  444SOL    HW1 2883   1.038   0.787   1.062
  444SOL    HW2 2884   0.993   0.671   0.957
  445SOL     OW 2885   0.980   1.573   1.700
  445SOL    HW1 2886   0.960   1.617   1.612
  445SOL    HW2 2887   1.019   1.482   1.684
  446SOL     OW 2888   1.859   1.518   1.605
  446SOL    HW1 2889   1.873   1.545   1.510
  446SOL    HW2 2890   1.942   1.540   1.658
  447SOL     OW 2891   0.350   0.898   1.804
  447SOL    HW1 2892   0.426   0.942   1.852
  447SOL    HW2 2893   0.385   0.851   1.722
  448SOL     OW 2894   1.540   0.274   0.125
  448SOL    HW1 2895   1.479   0.199   0.148
  448SOL    HW2 2896   1.562   0.326   0.208
  449SOL     OW 2897   1.303   0.838   0.042
  449SOL    HW1 2898   1.337   0.745   0.057
  449SOL    HW2 2899   1.321   0.865  -0.053
  450SOL     OW 2900   1.068   1.333   0.849
  450SOL    HW1 2901   1.075   1.249   0.794
  450SOL    HW2 2902   1.130   1.402   0.813
  451SOL     OW 2903   0.319   0.810   0.949
  451SOL    HW1 2904   0.412   0.846   0.954
  451SOL    HW2 2905   0.313   0.725   1.001
  452SOL     OW 2906   0.339   0.509   1.006
  452SOL    HW1 2907   0.287   0.426   0.989
  452SOL    HW2 2908   0.416   0.514   0.942
  453SOL     OW 2909   1.138   0.380   1.678
  453SOL    HW1 2910   1.093   0.443   1.742
  453SOL    HW2 2911   1.231   0.411   1.661
  454SOL     OW 2912   1.160   0.207   1.477
  454SOL    HW1 2913   1.160   0.271   1.554
  454SOL    HW2 2914   1.188   0.255   1.394
  455SOL     OW 2915   0.008   1.326   0.200
  455SOL    HW1 2916  -0.085   1.347   0.169
  455SOL    HW2 2917   0.018   1.227   0.213
  456SOL     OW 2918   0.088   1.801   0.927
  456SOL    HW1 2919   0.046   1.715   0.900
  456SOL    HW2 2920   0.182   1.804   0.893
  457SOL     OW 2921   0.504   1.568   0.910
  457SOL    HW1 2922   0.570   1.642   0.919
  457SOL    HW2 2923   0.548   1.489   0.868
  458SOL     OW 2924   1.002   0.796   1.238
  458SOL    HW1 2925   1.043   0.764   1.324
  458SOL    HW2 2926   0.906   0.769   1.235
  459SOL     OW 2927   0.040   0.544   1.114
  459SOL    HW1 2928   0.125   0.511   1.073
  459SOL    HW2 2929   0.053   0.559   1.212
  460SOL     OW 2930   0.189   0.520   1.722
  460SOL    HW1 2931   0.248   0.480   1.652
  460SOL    HW2 2932   0.131   0.591   1.681
  461SOL     OW 2933   1.369   0.950   1.660
  461SOL    HW1 2934   1.408   1.039   1.680
  461SOL    HW2 2935   1.379   0.930   1.563
  462SOL     OW 2936   0.815   0.572   0.325
  462SOL    HW1 2937   0.822   0.483   0.279
  462SOL    HW2 2938   0.721   0.606   0.317
  463SOL     OW 2939   1.657   0.604   1.206
  463SOL    HW1 2940   1.619   0.535   1.268
  463SOL    HW2 2941   1.739   0.568   1.162
  464SOL     OW 2942   0.252   1.564   1.744
  464SOL    HW1 2943   0.222   1.621   1.820
  464SOL    HW2 2944   0.245   1.467   1.770
  465SOL     OW 2945   0.671   0.464   1.269
  465SOL    HW1 2946   0.637   0.375   1.239
  465SOL    HW2 2947   0.697   0.518   1.189
  466SOL     OW 2948   0.930   1.678   1.465
  466SOL    HW1 2949   0.906   1.660   1.370
  466SOL    HW2 2950   0.960   1.772   1.475
  467SOL     OW 2951   0.473   0.500   0.191
  467SOL    HW1 2952   0.534   0.580   0.195
  467SOL    HW2 2953   0.378   0.531   0.198
  468SOL     OW 2954   0.159   1.137   1.466
  468SOL    HW1 2955   0.181   1.076   1.542
  468SOL    HW2 2956   0.169   1.088   1.380
  469SOL     OW 2957   1.347   1.059   1.234
  469SOL    HW1 2958   1.371   0.996   1.160
  469SOL    HW2 2959   1.257   1.099   1.216
  470SOL     OW 2960   1.302   0.855   0.309
  470SOL    HW1 2961   1.216   0.824   0.351
  470SOL    HW2 2962   1.298   0.841   0.210
  471SOL     OW 2963   1.759   1.747   1.154
  471SOL    HW1 2964   1.820   1.777   1.081
  471SOL    HW2 2965   1.721   1.658   1.132
  472SOL     OW 2966   1.252   1.731   1.128
  472SOL    HW1 2967   1.336   1.736   1.074
  472SOL    HW2 2968   1.229   1.635   1.146
  473SOL     OW 2969   0.083   1.258   1.022
  473SOL    HW1 2970   0.078   1.257   1.122
  473SOL    HW2 2971   0.000   1.217   0.984
  474SOL     OW 2972   0.688   1.662   1.716
  474SOL    HW1 2973   0.632   1.743   1.725
  474SOL    HW2 2974   0.740   1.666   1.630
  475SOL     OW 2975   0.903   0.086   0.133
  475SOL    HW1 2976   0.954   0.087   0.047
  475SOL    HW2 2977   0.959   0.044   0.204
  476SOL     OW 2978   1.726   0.135   0.523
  476SOL    HW1 2979   1.799   0.118   0.456
  476SOL    HW2 2980   1.695   0.048   0.561
  477SOL     OW 2981   1.388   1.573   0.477
  477SOL    HW1 2982   1.455   1.585   0.403
  477SOL    HW2 2983   1.348   1.662   0.500
  478SOL     OW 2984   0.130   1.794   1.851
  478SOL    HW1 2985   0.089   1.720   1.904
  478SOL    HW2 2986   0.194   1.845   1.909
  479SOL     OW 2987   1.280   0.927   0.672
  479SOL    HW1 2988   1.340   0.846   0.674
  479SOL    HW2 2989   1.320   0.996   0.612
  480SOL     OW 2990   0.830   1.273   1.422
  480SOL    HW1 2991   0.825   1.306   1.517
  480SOL    HW2 2992   0.744   1.292   1.376
  481SOL     OW 2993   0.672   1.616   0.154
  481SOL    HW1 2994   0.681   1.626   0.055
  481SOL    HW2 2995   0.632   1.527   0.175
  482SOL     OW 2996   1.650   1.720   1.394
  482SOL    HW1 2997   1.703   1.730   1.310
  482SOL    HW2 2998   1.623   1.810   1.428
  483SOL     OW 2999   1.841   0.175   0.963
  483SOL    HW1 3000   1.880   0.090   0.927
  483SOL    HW2 3001   1.743   0.177   0.944
  484SOL     OW 3002   0.263   0.326   0.720
  484SOL    HW1 3003   0.184   0.377   0.686
  484SOL    HW2 3004   0.254   0.311   0.818
  485SOL     OW 3005   1.194   1.612   0.031
  485SOL    HW1 3006   1.200   1.519   0.068
  485SOL    HW2 3007   1.135   1.612  -0.049
  486SOL     OW 3008   0.822   1.002   1.372
  486SOL    HW1 3009   0.862   1.001   1.280
  486SOL    HW2 3010   0.832   1.094   1.412
  487SOL     OW 3011   0.916   0.910   0.291
  487SOL    HW1 3012   0.979   0.948   0.223
  487SOL    HW2 3013   0.956   0.827   0.330
  488SOL     OW 3014   1.504   1.607   0.044
  488SOL    HW1 3015   1.412   1.644   0.051
  488SOL    HW2 3016   1.542   1.627  -0.046
  489SOL     OW 3017   0.372   1.288   1.490
  489SOL    HW1 3018   0.359   1.381   1.456
  489SOL    HW2 3019   0.288   1.236   1.477
  490SOL     OW 3020   1.614   1.292   1.289
  490SOL    HW1 3021   1.674   1.295   1.369
  490SOL    HW2 3022   1.539   1.356   1.302
  491SOL     OW 3023   1.039   1.098   0.696
  491SOL    HW1 3024   0.969   1.051   0.750
  491SOL    HW2 3025   1.098   1.030   0.653
  492SOL     OW 3026   1.014   0.236   0.971
  492SOL    HW1 3027   1.006   0.200   0.878
  492SOL    HW2 3028   1.012   0.160   1.036
  493SOL     OW 3029   0.590   1.487   0.491
  493SOL    HW1 3030   0.632   1.429   0.421
  493SOL    HW2 3031   0.546   1.566   0.447
  494SOL     OW 3032   1.709   0.385   1.381
  494SOL    HW1 3033   1.782   0.454   1.385
  494SOL    HW2 3034   1.737   0.310   1.322
  495SOL     OW 3035   0.255   1.348   0.290
  495SOL    HW1 3036   0.159   1.349   0.263
  495SOL    HW2 3037   0.267   1.401   0.374
  496SOL     OW 3038   0.105   1.013   1.726
  496SOL    HW1 3039   0.028   0.980   1.780
  496SOL    HW2 3040   0.190   0.983   1.768
  497SOL     OW 3041   0.672   0.203   1.489
  497SOL    HW1 3042   0.762   0.187   1.449
  497SOL    HW2 3043   0.680   0.208   1.588
  498SOL     OW 3044   0.075   0.345   0.033
  498SOL    HW1 3045  -0.017   0.317   0.004
  498SOL    HW2 3046   0.106   0.422  -0.023
  499SOL     OW 3047   1.440   0.856   1.398
  499SOL    HW1 3048   1.383   0.908   1.335
  499SOL    HW2 3049   1.536   0.868   1.374
  500SOL     OW 3050   0.072   0.166   0.318
  500SOL    HW1 3051   0.055   0.249   0.264
  500SOL    HW2 3052   0.162   0.129   0.296
  501SOL     OW 3053   1.183   1.335   0.119
  501SOL    HW1 3054   1.084   1.324   0.121
  501SOL    HW2 3055   1.217   1.350   0.212
  502SOL     OW 3056   0.613   0.842   1.431
  502SOL    HW1 3057   0.669   0.923   1.414
  502SOL    HW2 3058   0.672   0.762   1.434
  503SOL     OW 3059   1.493   1.767   0.959
  503SOL    HW1 3060   1.526   1.831   0.890
  503SOL    HW2 3061   1.559   1.761   1.034
  504SOL     OW 3062   0.716   0.565   1.708
  504SOL    HW1 3063   0.735   0.630   1.782
  504SOL    HW2 3064   0.776   0.485   1.717
  505SOL     OW 3065   1.450   1.220   1.633
  505SOL    HW1 3066   1.441   1.210   1.732
  505SOL    HW2 3067   1.546   1.213   1.607
  506SOL     OW 3068   0.390   1.741   1.560
  506SOL    HW1 3069   0.299   1.782   1.558
  506SOL    HW2 3070   0.383   1.647   1.592
  507SOL     OW 3071   1.674   0.883   1.254
  507SOL    HW1 3072   1.647   0.794   1.217
  507SOL    HW2 3073   1.675   0.951   1.181
  508SOL     OW 3074   1.225   0.325   0.449
  508SOL    HW1 3075   1.290   0.251   0.438
  508SOL    HW2 3076   1.245   0.375   0.533
  509SOL     OW 3077   0.594   0.745   0.652
  509SOL    HW1 3078   0.644   0.830   0.633
  509SOL    HW2 3079   0.506   0.747   0.604
  510SOL     OW 3080   1.777   0.342   1.642
  510SOL    HW1 3081   1.760   0.373   1.548
  510SOL    HW2 3082   1.693   0.305   1.680
  511SOL     OW 3083   1.730   0.934   1.517
  511SOL    HW1 3084   1.768   1.025   1.532
  511SOL    HW2 3085   1.722   0.917   1.418
  512SOL     OW 3086   0.859   1.374   0.016
  512SOL    HW1 3087   0.813   1.389   0.104
  512SOL    HW2 3088   0.903   1.459  -0.014
  513SOL     OW 3089   0.661   1.790   0.953
  513SOL    HW1 3090   0.615   1.878   0.940
  513SOL    HW2 3091   0.760   1.802   0.946
  514SOL     OW 3092   0.859   0.956   0.861
  514SOL    HW1 3093   0.913   0.887   0.909
  514SOL    HW2 3094   0.827   1.025   0.927
  515SOL     OW 3095   1.083   0.984   0.087
  515SOL    HW1 3096   1.060   1.037   0.005
  515SOL    HW2 3097   1.164   0.928   0.068
  516SOL     OW 3098   1.861   1.569   0.851
  516SOL    HW1 3099   1.790   1.557   0.781
  516SOL    HW2 3100   1.862   1.490   0.911
  517SOL     OW 3101   0.221   1.314   1.844
  517SOL    HW1 3102   0.156   1.241   1.823
  517SOL    HW2 3103   0.225   1.328   1.942
  518SOL     OW 3104   0.079   1.240   0.653
  518SOL    HW1 3105   0.078   1.193   0.741
  518SOL    HW2 3106   0.161   1.212   0.602
  519SOL     OW 3107   0.672   1.391   1.624
  519SOL    HW1 3108   0.594   1.341   1.662
  519SOL    HW2 3109   0.669   1.486   1.655
  520SOL     OW 3110   1.824   0.192   1.227
  520SOL    HW1 3111   1.820   0.102   1.271
  520SOL    HW2 3112   1.827   0.181   1.128
  521SOL     OW 3113   0.428   0.424   0.520
  521SOL    HW1 3114   0.458   0.352   0.458
  521SOL    HW2 3115   0.389   0.384   0.603
  522SOL     OW 3116   1.705   1.487   1.104
  522SOL    HW1 3117   1.612   1.462   1.077
  522SOL    HW2 3118   1.731   1.437   1.186
  523SOL     OW 3119   0.317   0.547   1.280
  523SOL    HW1 3120   0.355   0.488   1.352
  523SOL    HW2 3121   0.357   0.521   1.192
  524SOL     OW 3122   0.812   1.586   0.687
  524SOL    HW1 3123   0.844   1.596   0.593
  524SOL    HW2 3124   0.733   1.524   0.689
  525SOL     OW 3125   1.424   0.214   1.112
  525SOL    HW1 3126   1.476   0.149   1.167
  525SOL    HW2 3127   1.375   0.277   1.173
  526SOL     OW 3128   1.001   0.034   1.154
  526SOL    HW1 3129   0.938  -0.038   1.123
  526SOL    HW2 3130   1.094  -0.002   1.154
  527SOL     OW 3131   0.770   1.330   0.301
  527SOL    HW1 3132   0.724   1.243   0.318
  527SOL    HW2 3133   0.861   1.327   0.342
  528SOL     OW 3134   0.618   1.567   1.284
  528SOL    HW1 3135   0.613   1.649   1.341
  528SOL    HW2 3136   0.707   1.564   1.239
  529SOL     OW 3137   1.352   0.052   0.168
  529SOL    HW1 3138   1.387   0.011   0.084
  529SOL    HW2 3139   1.262   0.014   0.188
  530SOL     OW 3140   1.300   0.453   0.691
  530SOL    HW1 3141   1.241   0.533   0.695
  530SOL    HW2 3142   1.315   0.418   0.784
  531SOL     OW 3143   1.593   0.221   0.882
  531SOL    HW1 3144   1.509   0.220   0.936
  531SOL    HW2 3145   1.595   0.304   0.826
  532SOL     OW 3146   0.039   1.077   0.300
  532SOL    HW1 3147   0.138   1.066   0.291
  532SOL    HW2 3148  -0.001   0.991   0.332
  533SOL     OW 3149   0.875   1.646   0.337
  533SOL    HW1 3150   0.798   1.611   0.283
  533SOL    HW2 3151   0.843   1.717   0.399
  534SOL     OW 3152   0.230   0.628   1.975
  534SOL    HW1 3153   0.137   0.626   2.012
  534SOL    HW2 3154   0.231   0.589   1.883
  535SOL     OW 3155   0.225   0.275   2.858
  535SOL    HW1 3156   0.260   0.258   2.950
  535SOL    HW2 3157   0.137   0.230   2.846
  536SOL     OW 3158   0.019   0.368   2.509
  536SOL    HW1 3159  -0.063   0.411   2.548
  536SOL    HW2 3160  -0.009   0.295   2.446
  537SOL     OW 3161   0.569   1.275   3.027
  537SOL    HW1 3162   0.476   1.268   2.990
  537SOL    HW2 3163   0.580   1.364   3.071
  538SOL     OW 3164   1.555   1.511   2.565
  538SOL    HW1 3165   1.498   1.495   2.646
  538SOL    HW2 3166   1.496   1.521   2.485
  539SOL     OW 3167   1.135   0.703   2.579
  539SOL    HW1 3168   1.192   0.781   2.554
  539SOL    HW2 3169   1.075   0.729   2.655
  540SOL     OW 3170   1.755   0.607   2.093
  540SOL    HW1 3171   1.743   0.594   1.994
  540SOL    HW2 3172   1.725   0.526   2.142
  541SOL     OW 3173   0.768   1.144   2.885
  541SOL    HW1 3174   0.690   1.161   2.945
  541SOL    HW2 3175   0.802   1.231   2.849
  542SOL     OW 3176   0.850   0.798   3.685
  542SOL    HW1 3177   0.846   0.874   3.750
  542SOL    HW2 3178   0.872   0.834   3.594
  543SOL     OW 3179   0.685   1.012   2.527
  543SOL    HW1 3180   0.754   0.996   2.597
  543SOL    HW2 3181   0.612   1.069   2.565
  544SOL     OW 3182   0.686   1.161   3.665
  544SOL    HW1 3183   0.746   1.240   3.679
  544SOL    HW2 3184   0.600   1.192   3.624
  545SOL     OW 3185   0.335   1.435   2.923
  545SOL    HW1 3186   0.257   1.404   2.870
  545SOL    HW2 3187   0.393   1.493   2.866
  546SOL     OW 3188   1.460   1.505   3.201
  546SOL    HW1 3189   1.484   1.599   3.227
  546SOL    HW2 3190   1.444   1.451   3.283
  547SOL     OW 3191   0.438   0.392   3.361
  547SOL    HW1 3192   0.520   0.336   3.370
  547SOL    HW2 3193   0.357   0.334   3.365
  548SOL     OW 3194   1.603   0.447   2.599
  548SOL    HW1 3195   1.529   0.493   2.549
  548SOL    HW2 3196   1.654   0.515   2.652
  549SOL     OW 3197   0.231   1.713   2.345
  549SOL    HW1 3198   0.265   1.790   2.399
  549SOL    HW2 3199   0.275   1.713   2.255
  550SOL     OW 3200   1.127   1.341   3.552
  550SOL    HW1 3201   1.174   1.341   3.640
  550SOL    HW2 3202   1.079   1.254   3.541
  551SOL     OW 3203   0.230   1.434   2.400
  551SOL    HW1 3204   0.204   1.530   2.400
  551SOL    HW2 3205   0.159   1.380   2.445
  552SOL     OW 3206   0.240   1.091   2.748
  552SOL    HW1 3207   0.254   1.007   2.800
  552SOL    HW2 3208   0.185   1.155   2.803
  553SOL     OW 3209   0.620   1.786   3.301
  553SOL    HW1 3210   0.528   1.769   3.336
  553SOL    HW2 3211   0.648   1.878   3.327
  554SOL     OW 3212   0.606   0.964   1.985
  554SOL    HW1 3213   0.613   1.048   1.931
  554SOL    HW2 3214   0.652   0.977   2.073
  555SOL     OW 3215   1.594   0.114   3.342
  555SOL    HW1 3216   1.576   0.181   3.270
  555SOL    HW2 3217   1.591   0.160   3.431
  556SOL     OW 3218   0.122   0.643   2.425
  556SOL    HW1 3219   0.077   0.555   2.442
  556SOL    HW2 3220   0.121   0.697   2.509
  557SOL     OW 3221   1.842   1.767   2.221
  557SOL    HW1 3222   1.896   1.738   2.301
  557SOL    HW2 3223   1.872   1.857   2.192
  558SOL     OW 3224   0.027   1.596   1.979
  558SOL    HW1 3225   0.008   1.500   2.000
  558SOL    HW2 3226  -0.006   1.654   2.054
  559SOL     OW 3227   1.689   0.922   2.474
  559SOL    HW1 3228   1.784   0.893   2.482
  559SOL    HW2 3229   1.681   0.987   2.399
  560SOL     OW 3230   1.641   1.108   2.294
  560SOL    HW1 3231   1.727   1.110   2.242
  560SOL    HW2 3232   1.655   1.155   2.382
  561SOL     OW 3233   0.113   0.737   3.459
  561SOL    HW1 3234   0.201   0.724   3.504
  561SOL    HW2 3235   0.100   0.834   3.437
  562SOL     OW 3236   0.613   1.365   2.588
  562SOL    HW1 3237   0.564   1.278   2.597
  562SOL    HW2 3238   0.590   1.408   2.501
  563SOL     OW 3239   1.293   1.228   3.285
  563SOL    HW1 3240   1.330   1.155   3.227
  563SOL    HW2 3241   1.345   1.233   3.370
  564SOL     OW 3242   0.809   0.004   2.364
  564SOL    HW1 3243   0.849   0.095   2.355
  564SOL    HW2 3244   0.709   0.012   2.370
  565SOL     OW 3245   0.197   0.976   3.126
  565SOL    HW1 3246   0.286   0.931   3.112
  565SOL    HW2 3247   0.124   0.911   3.107
  566SOL     OW 3248   1.525   0.999   2.052
  566SOL    HW1 3249   1.462   0.923   2.065
  566SOL    HW2 3250   1.573   1.017   2.138
  567SOL     OW 3251   1.187   1.792   3.478
  567SOL    HW1 3252   1.211   1.852   3.402
  567SOL    HW2 3253   1.194   1.697   3.448
  568SOL     OW 3254   0.317   0.251   3.663
  568SOL    HW1 3255   0.388   0.322   3.669
  568SOL    HW2 3256   0.229   0.290   3.691
  569SOL     OW 3257   1.466   1.417   2.815
  569SOL    HW1 3258   1.407   1.423   2.895
  569SOL    HW2 3259   1.451   1.329   2.769
  570SOL     OW 3260   1.667   1.714   2.434
  570SOL    HW1 3261   1.626   1.691   2.346
  570SOL    HW2 3262   1.649   1.640   2.499
  571SOL     OW 3263   0.598   0.729   2.132
  571SOL    HW1 3264   0.622   0.798   2.064
  571SOL    HW2 3265   0.520   0.762   2.186
  572SOL     OW 3266   1.281   0.345   2.806
  572SOL    HW1 3267   1.195   0.295   2.793
  572SOL    HW2 3268   1.343   0.291   2.862
  573SOL     OW 3269   1.576   1.662   2.169
  573SOL    HW1 3270   1.665   1.708   2.172
  573SOL    HW2 3271   1.555   1.638   2.074
  574SOL     OW 3272   0.807   0.605   3.327
  574SOL    HW1 3273   0.760   0.602   3.416
  574SOL    HW2 3274   0.756   0.550   3.261
  575SOL     OW 3275   1.394   0.469   3.536
  575SOL    HW1 3276   1.374   0.512   3.624
  575SOL    HW2 3277   1.472   0.407   3.545
  576SOL     OW 3278   0.973   0.890   3.434
  576SOL    HW1 3279   1.019   0.806   3.405
  576SOL    HW2 3280   0.917   0.924   3.359
  577SOL     OW 3281   0.991   0.410   3.104
  577SOL    HW1 3282   0.914   0.444   3.158
  577SOL    HW2 3283   0.957   0.359   3.025
  578SOL     OW 3284   1.041   0.701   2.291
  578SOL    HW1 3285   1.067   0.697   2.387
  578SOL    HW2 3286   0.956   0.650   2.277
  579SOL     OW 3287   0.076   0.811   2.651
  579SOL    HW1 3288   0.175   0.799   2.660
  579SOL    HW2 3289   0.052   0.906   2.672
  580SOL     OW 3290   0.130   1.821   3.433
  580SOL    HW1 3291   0.120   1.806   3.532
  580SOL    HW2 3292   0.044   1.857   3.397
  581SOL     OW 3293   0.865   0.348   2.057
  581SOL    HW1 3294   0.924   0.411   2.008
  581SOL    HW2 3295   0.884   0.254   2.028
  582SOL     OW 3296   1.719   0.585   3.693
  582SOL    HW1 3297   1.693   0.674   3.657
  582SOL    HW2 3298   1.717   0.517   3.620
  583SOL     OW 3299   1.362   1.144   2.407
  583SOL    HW1 3300   1.445   1.115   2.359
  583SOL    HW2 3301   1.313   1.211   2.351
  584SOL     OW 3302   0.550   0.196   2.747
  584SOL    HW1 3303   0.545   0.191   2.847
  584SOL    HW2 3304   0.552   0.292   2.718
  585SOL     OW 3305   1.008   1.456   2.339
  585SOL    HW1 3306   0.962   1.528   2.287
  585SOL    HW2 3307   1.004   1.476   2.437
  586SOL     OW 3308   0.351   1.801   2.715
  586SOL    HW1 3309   0.401   1.715   2.721
  586SOL    HW2 3310   0.416   1.878   2.712
  587SOL     OW 3311   1.795   1.066   2.735
  587SOL    HW1 3312   1.733   1.051   2.659
  587SOL    HW2 3313   1.743   1.077   2.820
  588SOL     OW 3314   1.227   1.550   3.368
  588SOL    HW1 3315   1.233   1.473   3.432
  588SOL    HW2 3316   1.175   1.524   3.288
  589SOL     OW 3317   0.321   0.943   2.104
  589SOL    HW1 3318   0.403   0.982   2.062
  589SOL    HW2 3319   0.294   0.861   2.055
  590SOL     OW 3320   1.458   0.735   2.590
  590SOL    HW1 3321   1.453   0.670   2.665
  590SOL    HW2 3322   1.538   0.794   2.603
  591SOL     OW 3323   0.461   1.266   3.589
  591SOL    HW1 3324   0.411   1.267   3.503
  591SOL    HW2 3325   0.398   1.248   3.665
  592SOL     OW 3326   1.111   1.776   2.099
  592SOL    HW1 3327   1.051   1.714   2.149
  592SOL    HW2 3328   1.142   1.732   2.014
  593SOL     OW 3329   0.202   0.285   3.360
  593SOL    HW1 3330   0.122   0.345   3.347
  593SOL    HW2 3331   0.192   0.236   3.446
  594SOL     OW 3332   1.632   1.377   1.943
  594SOL    HW1 3333   1.600   1.471   1.933
  594SOL    HW2 3334   1.556   1.314   1.931
  595SOL     OW 3335   0.464   1.743   2.185
  595SOL    HW1 3336   0.497   1.782   2.271
  595SOL    HW2 3337   0.540   1.736   2.120
  596SOL     OW 3338   1.400   0.107   2.288
  596SOL    HW1 3339   1.376   0.070   2.198
  596SOL    HW2 3340   1.499   0.123   2.292
  597SOL     OW 3341   0.249   1.785   3.103
  597SOL    HW1 3342   0.306   1.720   3.153
  597SOL    HW2 3343   0.233   1.752   3.010
  598SOL     OW 3344   0.940   1.698   2.766
  598SOL    HW1 3345   1.020   1.641   2.787
  598SOL    HW2 3346   0.891   1.658   2.689
  599SOL     OW 3347   0.382   0.700   2.342
  599SOL    HW1 3348   0.427   0.610   2.339
  599SOL    HW2 3349   0.288   0.689   2.375
  600SOL     OW 3350   1.547   0.222   3.591
  600SOL    HW1 3351   1.542   0.259   3.683
  600SOL    HW2 3352   1.475   0.153   3.579
  601SOL     OW 3353   0.614   0.122   1.979
  601SOL    HW1 3354   0.712   0.100   1.986
  601SOL    HW2 3355   0.583   0.105   1.886
  602SOL     OW 3356   0.781   0.264   3.611
  602SOL    HW1 3357   0.848   0.203   3.654
  602SOL    HW2 3358   0.708   0.283   3.676
  603SOL     OW 3359   0.888   1.514   3.057
  603SOL    HW1 3360   0.865   1.489   2.963
  603SOL    HW2 3361   0.949   1.445   3.096
  604SOL     OW 3362   1.351   0.590   3.295
  604SOL    HW1 3363   1.379   0.547   3.380
  604SOL    HW2 3364   1.376   0.686   3.296
  605SOL     OW 3365   0.803   1.402   2.786
  605SOL    HW1 3366   0.893   1.416   2.744
  605SOL    HW2 3367   0.732   1.404   2.715
  606SOL     OW 3368   0.922   0.503   2.761
  606SOL    HW1 3369   0.897   0.494   2.665
  606SOL    HW2 3370   0.970   0.421   2.792
  607SOL     OW 3371   0.539   0.064   2.374
  607SOL    HW1 3372   0.458   0.065   2.432
  607SOL    HW2 3373   0.542   0.147   2.319
  608SOL     OW 3374   1.434   1.188   1.903
  608SOL    HW1 3375   1.466   1.112   1.960
  608SOL    HW2 3376   1.342   1.215   1.933
  609SOL     OW 3377   0.297   0.035   2.033
  609SOL    HW1 3378   0.346   0.119   2.012
  609SOL    HW2 3379   0.359  -0.030   2.078
  610SOL     OW 3380   0.935   0.236   2.342
  610SOL    HW1 3381   0.887   0.277   2.264
  610SOL    HW2 3382   1.034   0.234   2.323
  611SOL     OW 3383   1.076   0.683   3.326
  611SOL    HW1 3384   0.996   0.622   3.329
  611SOL    HW2 3385   1.157   0.630   3.302
  612SOL     OW 3386   1.227   1.570   2.655
  612SOL    HW1 3387   1.248   1.644   2.590
  612SOL    HW2 3388   1.295   1.570   2.728
  613SOL     OW 3389   0.459   1.152   2.603
  613SOL    HW1 3390   0.388   1.125   2.668
  613SOL    HW2 3391   0.433   1.124   2.510
  614SOL     OW 3392   1.271   1.797   2.453
  614SOL    HW1 3393   1.315   1.861   2.389
  614SOL    HW2 3394   1.221   1.849   2.523
  615SOL     OW 3395   1.032   0.549   1.878
  615SOL    HW1 3396   0.991   0.631   1.839
  615SOL    HW2 3397   1.096   0.575   1.951
  616SOL     OW 3398   0.078   0.556   3.248
  616SOL    HW1 3399   0.170   0.555   3.207
  616SOL    HW2 3400   0.072   0.630   3.315
  617SOL     OW 3401   0.561   0.222   3.009
  617SOL    HW1 3402   0.599   0.138   3.046
  617SOL    HW2 3403   0.473   0.241   3.053
  618SOL     OW 3404   0.866   0.454   2.504
  618SOL    HW1 3405   0.834   0.526   2.442
  618SOL    HW2 3406   0.890   0.373   2.451
  619SOL     OW 3407   1.017   0.039   2.615
  619SOL    HW1 3408   0.945   0.044   2.546
  619SOL    HW2 3409   0.993  -0.030   2.684
  620SOL     OW 3410   1.429   1.173   2.729
  620SOL    HW1 3411   1.374   1.089   2.722
  620SOL    HW2 3412   1.455   1.202   2.637
  621SOL     OW 3413   1.466   0.590   2.854
  621SOL    HW1 3414   1.436   0.495   2.861
  621SOL    HW2 3415   1.539   0.606   2.920
  622SOL     OW 3416   1.857   0.833   2.239
  622SOL    HW1 3417   1.899   0.769   2.303
  622SOL    HW2 3418   1.819   0.782   2.161
  623SOL     OW 3419   0.488   1.385   2.036
  623SOL    HW1 3420   0.401   1.370   2.083
  623SOL    HW2 3421   0.471   1.411   1.941
  624SOL     OW 3422   1.664   1.280   2.519
  624SOL    HW1 3423   1.763   1.288   2.533
  624SOL    HW2 3424   1.619   1.364   2.550
  625SOL     OW 3425   1.390   0.575   1.940
  625SOL    HW1 3426   1.336   0.554   2.021
  625SOL    HW2 3427   1.481   0.534   1.949
  626SOL     OW 3428   0.527   0.256   2.190
  626SOL    HW1 3429   0.554   0.197   2.115
  626SOL    HW2 3430   0.527   0.351   2.159
  627SOL     OW 3431   1.754   1.223   3.450
  627SOL    HW1 3432   1.845   1.184   3.437
  627SOL    HW2 3433   1.762   1.319   3.474
  628SOL     OW 3434   1.064   1.347   3.202
  628SOL    HW1 3435   0.984   1.324   3.257
  628SOL    HW2 3436   1.147   1.321   3.251
  629SOL     OW 3437   1.592   1.629   3.487
  629SOL    HW1 3438   1.619   1.663   3.397
  629SOL    HW2 3439   1.671   1.591   3.533
  630SOL     OW 3440   1.111   1.195   2.962
  630SOL    HW1 3441   1.071   1.239   3.043
  630SOL    HW2 3442   1.070   1.232   2.879
  631SOL     OW 3443   1.638   1.099   2.941
  631SOL    HW1 3444   1.643   1.180   3.000
  631SOL    HW2 3445   1.552   1.101   2.890
  632SOL     OW 3446   0.915   0.089   3.264
  632SOL    HW1 3447   0.940   0.069   3.169
  632SOL    HW2 3448   0.987   0.145   3.306
  633SOL     OW 3449   0.980   1.116   3.581
  633SOL    HW1 3450   0.881   1.122   3.591
  633SOL    HW2 3451   1.003   1.036   3.525
  634SOL     OW 3452   0.705   1.050   2.230
  634SOL    HW1 3453   0.691   1.057   2.329
  634SOL    HW2 3454   0.789   0.999   2.212
  635SOL     OW 3455   0.410   0.813   3.113
  635SOL    HW1 3456   0.496   0.825   3.163
  635SOL    HW2 3457   0.368   0.726   3.140
  636SOL     OW 3458   1.274   0.386   3.124
  636SOL    HW1 3459   1.295   0.460   3.188
  636SOL    HW2 3460   1.185   0.403   3.081
  637SOL     OW 3461   0.064   1.564   3.193
  637SOL    HW1 3462   0.018   1.646   3.159
  637SOL    HW2 3463   0.162   1.583   3.202
  638SOL     OW 3464   0.367   1.100   2.363
  638SOL    HW1 3465   0.360   1.183   2.307
  638SOL    HW2 3466   0.371   1.020   2.303
  639SOL     OW 3467   0.566   0.537   2.727
  639SOL    HW1 3468   0.578   0.603   2.653
  639SOL    HW2 3469   0.612   0.571   2.810
  640SOL     OW 3470   1.252   1.348   2.250
  640SOL    HW1 3471   1.302   1.425   2.290
  640SOL    HW2 3472   1.157   1.350   2.282
  641SOL     OW 3473   1.272   1.445   3.004
  641SOL    HW1 3474   1.319   1.458   3.091
  641SOL    HW2 3475   1.206   1.371   3.013
  642SOL     OW 3476   1.582   0.639   2.334
  642SOL    HW1 3477   1.551   0.700   2.407
  642SOL    HW2 3478   1.632   0.691   2.265
  643SOL     OW 3479   0.354   1.510   3.191
  643SOL    HW1 3480   0.333   1.466   3.104
  643SOL    HW2 3481   0.451   1.536   3.194
  644SOL     OW 3482   0.402   0.751   3.460
  644SOL    HW1 3483   0.470   0.806   3.413
  644SOL    HW2 3484   0.442   0.663   3.487
  645SOL     OW 3485   1.587   0.779   3.532
  645SOL    HW1 3486   1.495   0.817   3.527
  645SOL    HW2 3487   1.647   0.826   3.467
  646SOL     OW 3488   1.013   0.105   3.632
  646SOL    HW1 3489   1.019   0.190   3.580
  646SOL    HW2 3490   1.045   0.029   3.575
  647SOL     OW 3491   0.504   0.050   3.602
  647SOL    HW1 3492   0.462  -0.007   3.532
  647SOL    HW2 3493   0.438   0.119   3.634
  648SOL     OW 3494   0.573   0.870   2.891
  648SOL    HW1 3495   0.617   0.959   2.882
  648SOL    HW2 3496   0.510   0.870   2.968
  649SOL     OW 3497   1.360   0.862   2.907
  649SOL    HW1 3498   1.285   0.862   2.841
  649SOL    HW2 3499   1.397   0.770   2.916
  650SOL     OW 3500   1.209   0.525   2.137
  650SOL    HW1 3501   1.222   0.441   2.191
  650SOL    HW2 3502   1.180   0.599   2.197
  651SOL     OW 3503   0.307   0.213   3.093
  651SOL    HW1 3504   0.284   0.250   3.183
  651SOL    HW2 3505   0.277   0.118   3.087
  652SOL     OW 3506   0.037   1.310   3.144
  652SOL    HW1 3507   0.090   1.261   3.212
  652SOL    HW2 3508   0.059   1.408   3.149
  653SOL     OW 3509   0.732   0.634   2.926
  653SOL    HW1 3510   0.791   0.608   2.850
  653SOL    HW2 3511   0.704   0.730   2.915
  654SOL     OW 3512   1.728   0.935   3.716
  654SOL    HW1 3513   1.682   0.928   3.627
  654SOL    HW2 3514   1.666   0.979   3.782
  655SOL     OW 3515   0.307   0.063   2.480
  655SOL    HW1 3516   0.296   0.157   2.513
  655SOL    HW2 3517   0.302   0.000   2.557
  656SOL     OW 3518   1.622   0.367   2.236
  656SOL    HW1 3519   1.624   0.291   2.300
  656SOL    HW2 3520   1.574   0.444   2.276
  657SOL     OW 3521   1.023   0.766   2.828
  657SOL    HW1 3522   1.038   0.787   2.924
  657SOL    HW2 3523   0.993   0.671   2.819
  658SOL     OW 3524   0.980   1.573   3.562
  658SOL    HW1 3525   0.960   1.617   3.474
  658SOL    HW2 3526   1.019   1.482   3.546
  659SOL     OW 3527   1.859   1.518   3.467
  659SOL    HW1 3528   1.873   1.545   3.372
  659SOL    HW2 3529   1.942   1.540   3.520
  660SOL     OW 3530   0.350   0.898   3.666
  660SOL    HW1 3531   0.426   0.942   3.714
  660SOL    HW2 3532   0.385   0.851   3.584
  661SOL     OW 3533   1.540   0.274   1.987
  661SOL    HW1 3534   1.479   0.199   2.010
  661SOL    HW2 3535   1.562   0.326   2.070
  662SOL     OW 3536   1.303   0.838   1.904
  662SOL    HW1 3537   1.337   0.745   1.919
  662SOL    HW2 3538   1.321   0.865   1.809
  663SOL     OW 3539   1.068   1.333   2.711
  663SOL    HW1 3540   1.075   1.249   2.656
  663SOL    HW2 3541   1.130   1.402   2.675
  664SOL     OW 3542   0.319   0.810   2.811
  664SOL    HW1 3543   0.412   0.846   2.816
  664SOL    HW2 3544   0.313   0.725   2.863
  665SOL     OW 3545   0.339   0.509   2.868
  665SOL    HW1 3546   0.287   0.426   2.851
  665SOL    HW2 3547   0.416   0.514   2.804
  666SOL     OW 3548   1.138   0.380   3.540
  666SOL    HW1 3549   1.093   0.443   3.604
  666SOL    HW2 3550   1.231   0.411   3.523
  667SOL     OW 3551   1.160   0.207   3.339
  667SOL    HW1 3552   1.160   0.271   3.416
  667SOL    HW2 3553   1.188   0.255   3.256
  668SOL     OW 3554   0.008   1.326   2.062
  668SOL    HW1 3555  -0.085   1.347   2.031
  668SOL    HW2 3556   0.018   1.227   2.075
  669SOL     OW 3557   0.088   1.801   2.789
  669SOL    HW1 3558   0.046   1.715   2.762
  669SOL    HW2 3559   0.182   1.804   2.755
  670SOL     OW 3560   0.504   1.568   2.772
  670SOL    HW1 3561   0.570   1.642   2.781
  670SOL    HW2 3562   0.548   1.489   2.730
  671SOL     OW 3563   1.002   0.796   3.100
  671SOL    HW1 3564   1.043   0.764   3.186
  671SOL    HW2 3565   0.906   0.769   3.097
  672SOL     OW 3566   0.040   0.544   2.976
  672SOL    HW1 3567   0.125   0.511   2.935
  672SOL    HW2 3568   0.053   0.559   3.074
  673SOL     OW 3569   0.189   0.520   3.584
  673SOL    HW1 3570   0.248   0.480   3.514
  673SOL    HW2 3571   0.131   0.591   3.543
  674SOL     OW 3572   1.369   0.950   3.522
  674SOL    HW1 3573   1.408   1.039   3.542
  674SOL    HW2 3574   1.379   0.930   3.425
  675SOL     OW 3575   0.815   0.572   2.187
  675SOL    HW1 3576   0.822   0.483   2.141
  675SOL    HW2 3577   0.721   0.606   2.179
  676SOL     OW 3578   1.657   0.604   3.068
  676SOL    HW1 3579   1.619   0.535   3.130
  676SOL    HW2 3580   1.739   0.568   3.024
  677SOL     OW 3581   0.252   1.564   3.606
  677SOL    HW1 3582   0.222   1.621   3.682
  677SOL    HW2 3583   0.245   1.467   3.632
  678SOL     OW 3584   0.671   0.464   3.131
  678SOL    HW1 3585   0.637   0.375   3.101
  678SOL    HW2 3586   0.697   0.518   3.051
  679SOL     OW 3587   0.930   1.678   3.327
  679SOL    HW1 3588   0.906   1.660   3.232
  679SOL    HW2 3589   0.960   1.772   3.337
  680SOL     OW 3590   0.473   0.500   2.053
  680SOL    HW1 3591   0.534   0.580   2.057
  680SOL    HW2 3592   0.378   0.531   2.060
  681SOL     OW 3593   0.159   1.137   3.328
  681SOL    HW1 3594   0.181   1.076   3.404
  681SOL    HW2 3595   0.169   1.088   3.242
  682SOL     OW 3596   1.347   1.059   3.096
  682SOL    HW1 3597   1.371   0.996   3.022
  682SOL    HW2 3598   1.257   1.099   3.078
  683SOL     OW 3599   1.302   0.855   2.171
  683SOL    HW1 3600   1.216   0.824   2.213
  683SOL    HW2 3601   1.298   0.841   2.072
  684SOL     OW 3602   1.759   1.747   3.016
  684SOL    HW1 3603   1.820   1.777   2.943
  684SOL    HW2 3604   1.721   1.658   2.994
  685SOL     OW 3605   1.252   1.731   2.990
  685SOL    HW1 3606   1.336   1.736   2.936
  685SOL    HW2 3607   1.229   1.635   3.008
  686SOL     OW 3608   0.083   1.258   2.884
  686SOL    HW1 3609   0.078   1.257   2.984
  686SOL    HW2 3610   0.000   1.217   2.846
  687SOL     OW 3611   0.688   1.662   3.578
  687SOL    HW1 3612   0.632   1.743   3.587
  687SOL    HW2 3613   0.740   1.666   3.492
  688SOL     OW 3614   1.726   0.135   2.385
  688SOL    HW1 3615   1.799   0.118   2.318
  688SOL    HW2 3616   1.695   0.048   2.423
  689SOL     OW 3617   1.388   1.573   2.339
  689SOL    HW1 3618   1.455   1.585   2.265
  689SOL    HW2 3619   1.348   1.662   2.362
  690SOL     OW 3620   0.130   1.794   3.713
  690SOL    HW1 3621   0.089   1.720   3.766
  690SOL    HW2 3622   0.194   1.845   3.771
  691SOL     OW 3623   1.280   0.927   2.534
  691SOL    HW1 3624   1.340   0.846   2.536
  691SOL    HW2 3625   1.320   0.996   2.474
  692SOL     OW 3626   0.830   1.273   3.284
  692SOL    HW1 3627   0.825   1.306   3.379
  692SOL    HW2 3628   0.744   1.292   3.238
  693SOL     OW 3629   0.672   1.616   2.016
  693SOL    HW1 3630   0.681   1.626   1.917
  693SOL    HW2 3631   0.632   1.527   2.037
  694SOL     OW 3632   1.650   1.720   3.256
  694SOL    HW1 3633   1.703   1.730   3.172
  694SOL    HW2 3634   1.623   1.810   3.290
  695SOL     OW 3635   1.841   0.175   2.825
  695SOL    HW1 3636   1.880   0.090   2.789
  695SOL    HW2 3637   1.743   0.177   2.806
  696SOL     OW 3638   0.263   0.326   2.582
  696SOL    HW1 3639   0.184   0.377   2.548
  696SOL    HW2 3640   0.254   0.311   2.680
  697SOL     OW 3641   1.194   1.612   1.893
  697SOL    HW1 3642   1.200   1.519   1.930
  697SOL    HW2 3643   1.135   1.612   1.813
  698SOL     OW 3644   0.822   1.002   3.234
  698SOL    HW1 3645   0.862   1.001   3.142
  698SOL    HW2 3646   0.832   1.094   3.274
  699SOL     OW 3647   0.916   0.910   2.153
  699SOL    HW1 3648   0.979   0.948   2.085
  699SOL    HW2 3649   0.956   0.827   2.192
  700SOL     OW 3650   1.504   1.607   1.906
  700SOL    HW1 3651   1.412   1.644   1.913
  700SOL    HW2 3652   1.542   1.627   1.816
  701SOL     OW 3653   0.372   1.288   3.352
  701SOL    HW1 3654   0.359   1.381   3.318
  701SOL    HW2 3655   0.288   1.236   3.339
  702SOL     OW 3656   1.614   1.292   3.151
  702SOL    HW1 3657   1.674   1.295   3.231
  702SOL    HW2 3658   1.539   1.356   3.164
  703SOL     OW 3659   1.039   1.098   2.558
  703SOL    HW1 3660   0.969   1.051   2.612
  703SOL    HW2 3661   1.098   1.030   2.515
  704SOL     OW 3662   1.014   0.236   2.833
  704SOL    HW1 3663   1.006   0.200   2.740
  704SOL    HW2 3664   1.012   0.160   2.898
  705SOL     OW 3665   0.590   1.487   2.353
  705SOL    HW1 3666   0.632   1.429   2.283
  705SOL    HW2 3667   0.546   1.566   2.309
  706SOL     OW 3668   1.709   0.385   3.243
  706SOL    HW1 3669   1.782   0.454   3.247
  706SOL    HW2 3670   1.737   0.310   3.184
  707SOL     OW 3671   0.255   1.348   2.152
  707SOL    HW1 3672   0.159   1.349   2.125
  707SOL    HW2 3673   0.267   1.401   2.236
  708SOL     OW 3674   0.105   1.013   3.588
  708SOL    HW1 3675   0.028   0.980   3.642
  708SOL    HW2 3676   0.190   0.983   3.630
  709SOL     OW 3677   0.672   0.203   3.351
  709SOL    HW1 3678   0.762   0.187   3.311
  709SOL    HW2 3679   0.680   0.208   3.450
  710SOL     OW 3680   0.075   0.345   1.895
  710SOL    HW1 3681  -0.017   0.317   1.866
  710SOL    HW2 3682   0.106   0.422   1.839
  711SOL     OW 3683   1.440   0.856   3.260
  711SOL    HW1 3684   1.383   0.908   3.197
  711SOL    HW2 3685   1.536   0.868   3.236
  712SOL     OW 3686   0.072   0.166   2.180
  712SOL    HW1 3687   0.055   0.249   2.126
  712SOL    HW2 3688   0.162   0.129   2.158
  713SOL     OW 3689   1.183   1.335   1.981
  713SOL    HW1 3690   1.084   1.324   1.983
  713SOL    HW2 3691   1.217   1.350   2.074
  714SOL     OW 3692   0.613   0.842   3.293
  714SOL    HW1 3693   0.669   0.923   3.276
  714SOL    HW2 3694   0.672   0.762   3.296
  715SOL     OW 3695   1.493   1.767   2.821
  715SOL    HW1 3696   1.526   1.831   2.752
  715SOL    HW2 3697   1.559   1.761   2.896
  716SOL     OW 3698   0.716   0.565   3.570
  716SOL    HW1 3699   0.735   0.630   3.644
  716SOL    HW2 3700   0.776   0.485   3.579
  717SOL     OW 3701   1.450   1.220   3.495
  717SOL    HW1 3702   1.441   1.210   3.594
  717SOL    HW2 3703   1.546   1.213   3.469
  718SOL     OW 3704   0.390   1.741   3.422
  718SOL    HW1 3705   0.299   1.782   3.420
  718SOL    HW2 3706   0.383   1.647   3.454
  719SOL     OW 3707   1.674   0.883   3.116
  719SOL    HW1 3708   1.647   0.794   3.079
  719SOL    HW2 3709   1.675   0.951   3.043
  720SOL     OW 3710   1.225   0.325   2.311
  720SOL    HW1 3711   1.290   0.251   2.300
  720SOL    HW2 3712   1.245   0.375   2.395
  721SOL     OW 3713   0.594   0.745   2.514
  721SOL    HW1 3714   0.644   0.830   2.495
  721SOL    HW2 3715   0.506   0.747   2.466
  722SOL     OW 3716   1.777   0.342   3.504
  722SOL    HW1 3717   1.760   0.373   3.410
  722SOL    HW2 3718   1.693   0.305   3.542
  723SOL     OW 3719   1.730   0.934   3.379
  723SOL    HW1 3720   1.768   1.025   3.394
  723SOL    HW2 3721   1.722   0.917   3.280
  724SOL     OW 3722   0.859   1.374   1.878
  724SOL    HW1 3723   0.813   1.389   1.966
  724SOL    HW2 3724   0.903   1.459   1.848
  725SOL     OW 3725   0.661   1.790   2.815
  725SOL    HW1 3726   0.615   1.878   2.802
  725SOL    HW2 3727   0.760   1.802   2.808
  726SOL     OW 3728   0.859   0.956   2.723
  726SOL    HW1 3729   0.913   0.887   2.771
  726SOL    HW2 3730   0.827   1.025   2.789
  727SOL     OW 3731   1.083   0.984   1.949
  727SOL    HW1 3732   1.060   1.037   1.867
  727SOL    HW2 3733   1.164   0.928   1.930
  728SOL     OW 3734   1.861   1.569   2.713
  728SOL    HW1 3735   1.790   1.557   2.643
  728SOL    HW2 3736   1.862   1.490   2.773
  729SOL     OW 3737   0.221   1.314   3.706
  729SOL    HW1 3738   0.156   1.241   3.685
  729SOL    HW2 3739   0.225   1.328   3.804
  730SOL     OW 3740   0.079   1.240   2.515
  730SOL    HW1 3741   0.078   1.193   2.603
  730SOL    HW2 3742   0.161   1.212   2.464
  731SOL     OW 3743   0.672   1.391   3.486
  731SOL    HW1 3744   0.594   1.341   3.524
  731SOL    HW2 3745   0.669   1.486   3.517
  732SOL     OW 3746   1.824   0.192   3.089
  732SOL    HW1 3747   1.820   0.102   3.133
  732SOL    HW2 3748   1.827   0.181   2.990
  733SOL     OW 3749   0.428   0.424   2.382
  733SOL    HW1 3750   0.458   0.352   2.320
  733SOL    HW2 3751   0.389   0.384   2.465
  734SOL     OW 3752   1.705   1.487   2.966
  734SOL    HW1 3753   1.612   1.462   2.939
  734SOL    HW2 3754   1.731   1.437   3.048
  735SOL     OW 3755   0.317   0.547   3.142
  735SOL    HW1 3756   0.355   0.488   3.214
  735SOL    HW2 3757   0.357   0.521   3.054
  736SOL     OW 3758   0.812   1.586   2.549
  736SOL    HW1 3759   0.844   1.596   2.455
  736SOL    HW2 3760   0.733   1.524   2.551
  737SOL     OW 3761   1.424   0.214   2.974
  737SOL    HW1 3762   1.476   0.149   3.029
  737SOL    HW2 3763   1.375   0.277   3.035
  738SOL     OW 3764   1.001   0.034   3.016
  738SOL    HW1 3765   0.938  -0.038   2.985
  738SOL    HW2 3766   1.094  -0.002   3.016
  739SOL     OW 3767   0.770   1.330   2.163
  739SOL    HW1 3768   0.724   1.243   2.180
  739SOL    HW2 3769   0.861   1.327   2.204
  740SOL     OW 3770   0.618   1.567   3.146
  740SOL    HW1 3771   0.613   1.649   3.203
  740SOL    HW2 3772   0.707   1.564   3.101
  741SOL     OW 3773   1.352   0.052   2.030
  741SOL    HW1 3774   1.387   0.011   1.946
  741SOL    HW2 3775   1.262   0.014   2.050
  742SOL     OW 3776   1.300   0.453   2.553
  742SOL    HW1 3777   1.241   0.533   2.557
  742SOL    HW2 3778   1.315   0.418   2.646
  743SOL     OW 3779   1.593   0.221   2.744
  743SOL    HW1 3780   1.509   0.220   2.798
  743SOL    HW2 3781   1.595   0.304   2.688
  744SOL     OW 3782   0.039   1.077   2.162
  744SOL    HW1 3783   0.138   1.066   2.153
  744SOL    HW2 3784  -0.001   0.991   2.194
  745SOL     OW 3785   0.875   1.646   2.199
  745SOL    HW1 3786   0.798   1.611   2.145
  745SOL    HW2 3787   0.843   1.717   2.261
  746SOL     OW 3788   0.230   0.628   3.837
  746SOL    HW1 3789   0.137   0.626   3.874
  746SOL    HW2 3790   0.231   0.589   3.745
  747SOL     OW 3791   0.225   0.275   4.720
  747SOL    HW1 3792   0.260   0.258   4.812
  747SOL    HW2 3793   0.137   0.230   4.708
  748SOL     OW 3794   0.019   0.368   4.371
  748SOL    HW1 3795  -0.063   0.411   4.410
  748SOL    HW2 3796  -0.009   0.295   4.308
  749SOL     OW 3797   0.569   1.275   4.889
  749SOL    HW1 3798   0.476   1.268   4.852
  749SOL    HW2 3799   0.580   1.364   4.933
  750SOL     OW 3800   1.555   1.511   4.427
  750SOL    HW1 3801   1.498   1.495   4.508
  750SOL    HW2 3802   1.496   1.521   4.347
  751SOL     OW 3803   1.135   0.703   4.441
  751SOL    HW1 3804   1.192   0.781   4.416
  751SOL    HW2 3805   1.075   0.729   4.517
  752SOL     OW 3806   1.755   0.607   3.955
  752SOL    HW1 3807   1.743   0.594   3.856
  752SOL    HW2 3808   1.725   0.526   4.004
  753SOL     OW 3809   0.768   1.144   4.747
  753SOL    HW1 3810   0.690   1.161   4.807
  753SOL    HW2 3811   0.802   1.231   4.711
  754SOL     OW 3812   0.850   0.798   5.547
  754SOL    HW1 3813   0.846   0.874   5.612
  754SOL    HW2 3814   0.872   0.834   5.456
  755SOL     OW 3815   0.685   1.012   4.389
  755SOL    HW1 3816   0.754   0.996   4.459
  755SOL    HW2 3817   0.612   1.069   4.427
  756SOL     OW 3818   0.686   1.161   5.527
  756SOL    HW1 3819   0.746   1.240   5.541
  756SOL    HW2 3820   0.600   1.192   5.486
  757SOL     OW 3821   0.335   1.435   4.785
  757SOL    HW1 3822   0.257   1.404   4.732
  757SOL    HW2 3823   0.393   1.493   4.728
  758SOL     OW 3824   1.460   1.505   5.063
  758SOL    HW1 3825   1.484   1.599   5.089
  758SOL    HW2 3826   1.444   1.451   5.145
  759SOL     OW 3827   0.438   0.392   5.223
  759SOL    HW1 3828   0.520   0.336   5.232
  759SOL    HW2 3829   0.357   0.334   5.227
  760SOL     OW 3830   1.603   0.447   4.461
  760SOL    HW1 3831   1.529   0.493   4.411
  760SOL    HW2 3832   1.654   0.515   4.514
  761SOL     OW 3833   0.231   1.713   4.207
  761SOL    HW1 3834   0.265   1.790   4.261
  761SOL    HW2 3835   0.275   1.713   4.117
  762SOL     OW 3836   1.127   1.341   5.414
  762SOL    HW1 3837   1.174   1.341   5.502
  762SOL    HW2 3838   1.079   1.254   5.403
  763SOL     OW 3839   0.230   1.434   4.262
  763SOL    HW1 3840   0.204   1.530   4.262
  763SOL    HW2 3841   0.159   1.380   4.307
  764SOL     OW 3842   0.620   1.786   5.163
  764SOL    HW1 3843   0.528   1.769   5.198
  764SOL    HW2 3844   0.648   1.878   5.189
  765SOL     OW 3845   0.606   0.964   3.847
  765SOL    HW1 3846   0.613   1.048   3.793
  765SOL    HW2 3847   0.652   0.977   3.935
  766SOL     OW 3848   1.594   0.114   5.204
  766SOL    HW1 3849   1.576   0.181   5.132
  766SOL    HW2 3850   1.591   0.160   5.293
  767SOL     OW 3851   0.122   0.643   4.287
  767SOL    HW1 3852   0.077   0.555   4.304
  767SOL    HW2 3853   0.121   0.697   4.371
  768SOL     OW 3854   1.842   1.767   4.083
  768SOL    HW1 3855   1.896   1.738   4.163
  768SOL    HW2 3856   1.872   1.857   4.054
  769SOL     OW 3857   0.027   1.596   3.841
  769SOL    HW1 3858   0.008   1.500   3.862
  769SOL    HW2 3859  -0.006   1.654   3.916
  770SOL     OW 3860   1.689   0.922   4.336
  770SOL    HW1 3861   1.784   0.893   4.344
  770SOL    HW2 3862   1.681   0.987   4.261
  771SOL     OW 3863   1.641   1.108   4.156
  771SOL    HW1 3864   1.727   1.110   4.104
  771SOL    HW2 3865   1.655   1.155   4.244
  772SOL     OW 3866   0.113   0.737   5.321
  772SOL    HW1 3867   0.201   0.724   5.366
  772SOL    HW2 3868   0.100   0.834   5.299
  773SOL     OW 3869   0.613   1.365   4.450
  773SOL    HW1 3870   0.564   1.278   4.459
  773SOL    HW2 3871   0.590   1.408   4.363
  774SOL     OW 3872   1.293   1.228   5.147
  774SOL    HW1 3873   1.330   1.155   5.089
  774SOL    HW2 3874   1.345   1.233   5.232
  775SOL     OW 3875   0.809   0.004   4.226
  775SOL    HW1 3876   0.849   0.095   4.217
  775SOL    HW2 3877   0.709   0.012   4.232
  776SOL     OW 3878   0.197   0.976   4.988
  776SOL    HW1 3879   0.286   0.931   4.974
  776SOL    HW2 3880   0.124   0.911   4.969
  777SOL     OW 3881   1.525   0.999   3.914
  777SOL    HW1 3882   1.462   0.923   3.927
  777SOL    HW2 3883   1.573   1.017   4.000
  778SOL     OW 3884   1.187   1.792   5.340
  778SOL    HW1 3885   1.211   1.852   5.264
  778SOL    HW2 3886   1.194   1.697   5.310
  779SOL     OW 3887   0.317   0.251   5.525
  779SOL    HW1 3888   0.388   0.322   5.531
  779SOL    HW2 3889   0.229   0.290   5.553
  780SOL     OW 3890   1.466   1.417   4.677
  780SOL    HW1 3891   1.407   1.423   4.757
  780SOL    HW2 3892   1.451   1.329   4.631
  781SOL     OW 3893   1.667   1.714   4.296
  781SOL    HW1 3894   1.626   1.691   4.208
  781SOL    HW2 3895   1.649   1.640   4.361
  782SOL     OW 3896   0.598   0.729   3.994
  782SOL    HW1 3897   0.622   0.798   3.926
  782SOL    HW2 3898   0.520   0.762   4.048
  783SOL     OW 3899   1.281   0.345   4.668
  783SOL    HW1 3900   1.195   0.295   4.655
  783SOL    HW2 3901   1.343   0.291   4.724
  784SOL     OW 3902   1.576   1.662   4.031
  784SOL    HW1 3903   1.665   1.708   4.034
  784SOL    HW2 3904   1.555   1.638   3.936
  785SOL     OW 3905   0.807   0.605   5.189
  785SOL    HW1 3906   0.760   0.602   5.278
  785SOL    HW2 3907   0.756   0.550   5.123
  786SOL     OW 3908   1.394   0.469   5.398
  786SOL    HW1 3909   1.374   0.512   5.486
  786SOL    HW2 3910   1.472   0.407   5.407
  787SOL     OW 3911   0.973   0.890   5.296
  787SOL    HW1 3912   1.019   0.806   5.267
  787SOL    HW2 3913   0.917   0.924   5.221
  788SOL     OW 3914   0.991   0.410   4.966
  788SOL    HW1 3915   0.914   0.444   5.020
  788SOL    HW2 3916   0.957   0.359   4.887
  789SOL     OW 3917   1.041   0.701   4.153
  789SOL    HW1 3918   1.067   0.697   4.249
  789SOL    HW2 3919   0.956   0.650   4.139
  790SOL     OW 3920   0.076   0.811   4.513
  790SOL    HW1 3921   0.175   0.799   4.522
  790SOL    HW2 3922   0.052   0.906   4.534
  791SOL     OW 3923   0.130   1.821   5.295
  791SOL    HW1 3924   0.120   1.806   5.394
  791SOL    HW2 3925   0.044   1.857   5.259
  792SOL     OW 3926   0.865   0.348   3.919
  792SOL    HW1 3927   0.924   0.411   3.870
  792SOL    HW2 3928   0.884   0.254   3.890
  793SOL     OW 3929   1.719   0.585   5.555
  793SOL    HW1 3930   1.693   0.674   5.519
  793SOL    HW2 3931   1.717   0.517   5.482
  794SOL     OW 3932   1.362   1.144   4.269
  794SOL    HW1 3933   1.445   1.115   4.221
  794SOL    HW2 3934   1.313   1.211   4.213
  795SOL     OW 3935   0.550   0.196   4.609
  795SOL    HW1 3936   0.545   0.191   4.709
  795SOL    HW2 3937   0.552   0.292   4.580
  796SOL     OW 3938   1.008   1.456   4.201
  796SOL    HW1 3939   0.962   1.528   4.149
  796SOL    HW2 3940   1.004   1.476   4.299
  797SOL     OW 3941   1.795   1.066   4.597
  797SOL    HW1 3942   1.733   1.051   4.521
  797SOL    HW2 3943   1.743   1.077   4.682
  798SOL     OW 3944   1.227   1.550   5.230
  798SOL    HW1 3945   1.233   1.473   5.294
  798SOL    HW2 3946   1.175   1.524   5.150
  799SOL     OW 3947   0.321   0.943   3.966
  799SOL    HW1 3948   0.403   0.982   3.924
  799SOL    HW2 3949   0.294   0.861   3.917
  800SOL     OW 3950   1.458   0.735   4.452
  800SOL    HW1 3951   1.453   0.670   4.527
  800SOL    HW2 3952   1.538   0.794   4.465
  801SOL     OW 3953   0.461   1.266   5.451
  801SOL    HW1 3954   0.411   1.267   5.365
  801SOL    HW2 3955   0.398   1.248   5.527
  802SOL     OW 3956   1.111   1.776   3.961
  802SOL    HW1 3957   1.051   1.714   4.011
  802SOL    HW2 3958   1.142   1.732   3.876
  803SOL     OW 3959   0.202   0.285   5.222
  803SOL    HW1 3960   0.122   0.345   5.209
  803SOL    HW2 3961   0.192   0.236   5.308
  804SOL     OW 3962   1.632   1.377   3.805
  804SOL    HW1 3963   1.600   1.471   3.795
  804SOL    HW2 3964   1.556   1.314   3.793
  805SOL     OW 3965   0.464   1.743   4.047
  805SOL    HW1 3966   0.497   1.782   4.133
  805SOL    HW2 3967   0.540   1.736   3.982
  806SOL     OW 3968   1.400   0.107   4.150
  806SOL    HW1 3969   1.376   0.070   4.060
  806SOL    HW2 3970   1.499   0.123   4.154
  807SOL     OW 3971   0.249   1.785   4.965
  807SOL    HW1 3972   0.306   1.720   5.015
  807SOL    HW2 3973   0.233   1.752   4.872
  808SOL     OW 3974   0.940   1.698   4.628
  808SOL    HW1 3975   1.020   1.641   4.649
  808SOL    HW2 3976   0.891   1.658   4.551
  809SOL     OW 3977   0.382   0.700   4.204
  809SOL    HW1 3978   0.427   0.610   4.201
  809SOL    HW2 3979   0.288   0.689   4.237
  810SOL     OW 3980   1.547   0.222   5.453
  810SOL    HW1 3981   1.542   0.259   5.545
  810SOL    HW2 3982   1.475   0.153   5.441
  811SOL     OW 3983   0.614   0.122   3.841
  811SOL    HW1 3984   0.712   0.100   3.848
  811SOL    HW2 3985   0.583   0.105   3.748
  812SOL     OW 3986   0.781   0.264   5.473
  812SOL    HW1 3987   0.848   0.203   5.516
  812SOL    HW2 3988   0.708   0.283   5.538
  813SOL     OW 3989   0.888   1.514   4.919
  813SOL    HW1 3990   0.865   1.489   4.825
  813SOL    HW2 3991   0.949   1.445   4.958
  814SOL     OW 3992   1.351   0.590   5.157
  814SOL    HW1 3993   1.379   0.547   5.242
  814SOL    HW2 3994   1.376   0.686   5.158
  815SOL     OW 3995   0.803   1.402   4.648
  815SOL    HW1 3996   0.893   1.416   4.606
  815SOL    HW2 3997   0.732   1.404   4.577
  816SOL     OW 3998   0.922   0.503   4.623
  816SOL    HW1 3999   0.897   0.494   4.527
  816SOL    HW2 4000   0.970   0.421   4.654
  817SOL     OW 4001   0.539   0.064   4.236
  817SOL    HW1 4002   0.458   0.065   4.294
  817SOL    HW2 4003   0.542   0.147   4.181
  818SOL     OW 4004   1.434   1.188   3.765
  818SOL    HW1 4005   1.466   1.112   3.822
  818SOL    HW2 4006   1.342   1.215   3.795
  819SOL     OW 4007   0.297   0.035   3.895
  819SOL    HW1 4008   0.346   0.119   3.874
  819SOL    HW2 4009   0.359  -0.030   3.940
  820SOL     OW 4010   0.935   0.236   4.204
  820SOL    HW1 4011   0.887   0.277   4.126
  820SOL    HW2 4012   1.034   0.234   4.185
  821SOL     OW 4013   1.076   0.683   5.188
  821SOL    HW1 4014   0.996   0.622   5.191
  821SOL    HW2 4015   1.157   0.630   5.164
  822SOL     OW 4016   1.227   1.570   4.517
  822SOL    HW1 4017   1.248   1.644   4.452
  822SOL    HW2 4018   1.295   1.570   4.590
  823SOL     OW 4019   0.459   1.152   4.465
  823SOL    HW1 4020   0.388   1.125   4.530
  823SOL    HW2 4021   0.433   1.124   4.372
  824SOL     OW 4022   1.271   1.797   4.315
  824SOL    HW1 4023   1.315   1.861   4.251
  824SOL    HW2 4024   1.221   1.849   4.385
  825SOL     OW 4025   1.032   0.549   3.740
  825SOL    HW1 4026   0.991   0.631   3.701
  825SOL    HW2 4027   1.096   0.575   3.813
  826SOL     OW 4028   0.078   0.556   5.110
  826SOL    HW1 4029   0.170   0.555   5.069
  826SOL    HW2 4030   0.072   0.630   5.177
  827SOL     OW 4031   0.561   0.222   4.871
  827SOL    HW1 4032   0.599   0.138   4.908
  827SOL    HW2 4033   0.473   0.241   4.915
  828SOL     OW 4034   0.866   0.454   4.366
  828SOL    HW1 4035   0.834   0.526   4.304
  828SOL    HW2 4036   0.890   0.373   4.313
  829SOL     OW 4037   1.017   0.039   4.477
  829SOL    HW1 4038   0.945   0.044   4.408
  829SOL    HW2 4039   0.993  -0.030   4.546
  830SOL     OW 4040   1.429   1.173   4.591
  830SOL    HW1 4041   1.374   1.089   4.584
  830SOL    HW2 4042   1.455   1.202   4.499
  831SOL     OW 4043   1.466   0.590   4.716
  831SOL    HW1 4044   1.436   0.495   4.723
  831SOL    HW2 4045   1.539   0.606   4.782
  832SOL     OW 4046   1.857   0.833   4.101
  832SOL    HW1 4047   1.899   0.769   4.165
  832SOL    HW2 4048   1.819   0.782   4.023
  833SOL     OW 4049   0.488   1.385   3.898
  833SOL    HW1 4050   0.401   1.370   3.945
  833SOL    HW2 4051   0.471   1.411   3.803
  834SOL     OW 4052   1.664   1.280   4.381
  834SOL    HW1 4053   1.763   1.288   4.395
  834SOL    HW2 4054   1.619   1.364   4.412
  835SOL     OW 4055   1.390   0.575   3.802
  835SOL    HW1 4056   1.336   0.554   3.883
  835SOL    HW2 4057   1.481   0.534   3.811
  836SOL     OW 4058   0.527   0.256   4.052
  836SOL    HW1 4059   0.554   0.197   3.977
  836SOL    HW2 4060   0.527   0.351   4.021
  837SOL     OW 4061   1.754   1.223   5.312
  837SOL    HW1 4062   1.845   1.184   5.299
  837SOL    HW2 4063   1.762   1.319   5.336
  838SOL     OW 4064   1.064   1.347   5.064
  838SOL    HW1 4065   0.984   1.324   5.119
  838SOL    HW2 4066   1.147   1.321   5.113
  839SOL     OW 4067   1.592   1.629   5.349
  839SOL    HW1 4068   1.619   1.663   5.259
  839SOL    HW2 4069   1.671   1.591   5.395
  840SOL     OW 4070   1.111   1.195   4.824
  840SOL    HW1 4071   1.071   1.239   4.905
  840SOL    HW2 4072   1.070   1.232   4.741
  841SOL     OW 4073   1.638   1.099   4.803
  841SOL    HW1 4074   1.643   1.180   4.862
  841SOL    HW2 4075   1.552   1.101   4.752
  842SOL     OW 4076   0.915   0.089   5.126
  842SOL    HW1 4077   0.940   0.069   5.031
  842SOL    HW2 4078   0.987   0.145   5.168
  843SOL     OW 4079   0.980   1.116   5.443
  843SOL    HW1 4080   0.881   1.122   5.453
  843SOL    HW2 4081   1.003   1.036   5.387
  844SOL     OW 4082   0.705   1.050   4.092
  844SOL    HW1 4083   0.691   1.057   4.191
  844SOL    HW2 4084   0.789   0.999   4.074
  845SOL     OW 4085   0.410   0.813   4.975
  845SOL    HW1 4086   0.496   0.825   5.025
  845SOL    HW2 4087   0.368   0.726   5.002
  846SOL     OW 4088   1.274   0.386   4.986
  846SOL    HW1 4089   1.295   0.460   5.050
  846SOL    HW2 4090   1.185   0.403   4.943
  847SOL     OW 4091   0.064   1.564   5.055
  847SOL    HW1 4092   0.018   1.646   5.021
  847SOL    HW2 4093   0.162   1.583   5.064
  848SOL     OW 4094   0.367   1.100   4.225
  848SOL    HW1 4095   0.360   1.183   4.169
  848SOL    HW2 4096   0.371   1.020   4.165
  849SOL     OW 4097   0.566   0.537   4.589
  849SOL    HW1 4098   0.578   0.603   4.515
  849SOL    HW2 4099   0.612   0.571   4.672
  850SOL     OW 4100   1.252   1.348   4.112
  850SOL    HW1 4101   1.302   1.425   4.152
  850SOL    HW2 4102   1.157   1.350   4.144
  851SOL     OW 4103   1.272   1.445   4.866
  851SOL    HW1 4104   1.319   1.458   4.953
  851SOL    HW2 4105   1.206   1.371   4.875
  852SOL     OW 4106   1.582   0.639   4.196
  852SOL    HW1 4107   1.551   0.700   4.269
  852SOL    HW2 4108   1.632   0.691   4.127
  853SOL     OW 4109   0.354   1.510   5.053
  853SOL    HW1 4110   0.333   1.466   4.966
  853SOL    HW2 4111   0.451   1.536   5.056
  854SOL     OW 4112   0.402   0.751   5.322
  854SOL    HW1 4113   0.470   0.806   5.275
  854SOL    HW2 4114   0.442   0.663   5.349
  855SOL     OW 4115   1.587   0.779   5.394
  855SOL    HW1 4116   1.495   0.817   5.389
  855SOL    HW2 4117   1.647   0.826   5.329
  856SOL     OW 4118   1.013   0.105   5.494
  856SOL    HW1 4119   1.019   0.190   5.442
  856SOL    HW2 4120   1.045   0.029   5.437
  857SOL     OW 4121   0.504   0.050   5.464
  857SOL    HW1 4122   0.462  -0.007   5.394
  857SOL    HW2 4123   0.438   0.119   5.496
  858SOL     OW 4124   0.573   0.870   4.753
  858SOL    HW1 4125   0.617   0.959   4.744
  858SOL    HW2 4126   0.510   0.870   4.830
  859SOL     OW 4127   1.360   0.862   4.769
  859SOL    HW1 4128   1.285   0.862   4.703
  859SOL    HW2 4129   1.397   0.770   4.778
  860SOL     OW 4130   1.209   0.525   3.999
  860SOL    HW1 4131   1.222   0.441   4.053
  860SOL    HW2 4132   1.180   0.599   4.059
  861SOL     OW 4133   0.307   0.213   4.955
  861SOL    HW1 4134   0.284   0.250   5.045
  861SOL    HW2 4135   0.277   0.118   4.949
  862SOL     OW 4136   0.037   1.310   5.006
  862SOL    HW1 4137   0.090   1.261   5.074
  862SOL    HW2 4138   0.059   1.408   5.011
  863SOL     OW 4139   0.732   0.634   4.788
  863SOL    HW1 4140   0.791   0.608   4.712
  863SOL    HW2 4141   0.704   0.730   4.777
  864SOL     OW 4142   1.728   0.935   5.578
  864SOL    HW1 4143   1.682   0.928   5.489
  864SOL    HW2 4144   1.666   0.979   5.644
  865SOL     OW 4145   0.307   0.063   4.342
  865SOL    HW1 4146   0.296   0.157   4.375
  865SOL    HW2 4147   0.302   0.000   4.419
  866SOL     OW 4148   1.622   0.367   4.098
  866SOL    HW1 4149   1.624   0.291   4.162
  866SOL    HW2 4150   1.574   0.444   4.138
  867SOL     OW 4151   1.023   0.766   4.690
  867SOL    HW1 4152   1.038   0.787   4.786
  867SOL    HW2 4153   0.993   0.671   4.681
  868SOL     OW 4154   0.980   1.573   5.424
  868SOL    HW1 4155   0.960   1.617   5.336
  868SOL    HW2 4156   1.019   1.482   5.408
  869SOL     OW 4157   1.859   1.518   5.329
  869SOL    HW1 4158   1.873   1.545   5.234
  869SOL    HW2 4159   1.942   1.540   5.382
  870SOL     OW 4160   0.350   0.898   5.528
  870SOL    HW1 4161   0.426   0.942   5.576
  870SOL    HW2 4162   0.385   0.851   5.446
  871SOL     OW 4163   1.540   0.274   3.849
  871SOL    HW1 4164   1.479   0.199   3.872
  871SOL    HW2 4165   1.562   0.326   3.932
  872SOL     OW 4166   1.303   0.838   3.766
  872SOL    HW1 4167   1.337   0.745   3.781
  872SOL    HW2 4168   1.321   0.865   3.671
  873SOL     OW 4169   1.068   1.333   4.573
  873SOL    HW1 4170   1.075   1.249   4.518
  873SOL    HW2 4171   1.130   1.402   4.537
  874SOL     OW 4172   0.319   0.810   4.673
  874SOL    HW1 4173   0.412   0.846   4.678
  874SOL    HW2 4174   0.313   0.725   4.725
  875SOL     OW 4175   0.339   0.509   4.730
  875SOL    HW1 4176   0.287   0.426   4.713
  875SOL    HW2 4177   0.416   0.514   4.666
  876SOL     OW 4178   1.138   0.380   5.402
  876SOL    HW1 4179   1.093   0.443   5.466
  876SOL    HW2 4180   1.231   0.411   5.385
  877SOL     OW 4181   1.160   0.207   5.201
  877SOL    HW1 4182   1.160   0.271   5.278
  877SOL    HW2 4183   1.188   0.255   5.118
  878SOL     OW 4184   0.008   1.326   3.924
  878SOL    HW1 4185  -0.085   1.347   3.893
  878SOL    HW2 4186   0.018   1.227   3.937
  879SOL     OW 4187   0.088   1.801   4.651
  879SOL    HW1 4188   0.046   1.715   4.624
  879SOL    HW2 4189   0.182   1.804   4.617
  880SOL     OW 4190   0.504   1.568   4.634
  880SOL    HW1 4191   0.570   1.642   4.643
  880SOL    HW2 4192   0.548   1.489   4.592
  881SOL     OW 4193   1.002   0.796   4.962
  881SOL    HW1 4194   1.043   0.764   5.048
  881SOL    HW2 4195   0.906   0.769   4.959
  882SOL     OW 4196   0.040   0.544   4.838
  882SOL    HW1 4197   0.125   0.511   4.797
  882SOL    HW2 4198   0.053   0.559   4.936
  883SOL     OW 4199   0.189   0.520   5.446
  883SOL    HW1 4200   0.248   0.480   5.376
  883SOL    HW2 4201   0.131   0.591   5.405
  884SOL     OW 4202   1.369   0.950   5.384
  884SOL    HW1 4203   1.408   1.039   5.404
  884SOL    HW2 4204   1.379   0.930   5.287
  885SOL     OW 4205   0.815   0.572   4.049
  885SOL    HW1 4206   0.822   0.483   4.003
  885SOL    HW2 4207   0.721   0.606   4.041
  886SOL     OW 4208   1.657   0.604   4.930
  886SOL    HW1 4209   1.619   0.535   4.992
  886SOL    HW2 4210   1.739   0.568   4.886
  887SOL     OW 4211   0.252   1.564   5.468
  887SOL    HW1 4212   0.222   1.621   5.544
  887SOL    HW2 4213   0.245   1.467   5.494
  888SOL     OW 4214   0.671   0.464   4.993
  888SOL    HW1 4215   0.637   0.375   4.963
  888SOL    HW2 4216   0.697   0.518   4.913
  889SOL     OW 4217   0.930   1.678   5.189
  889SOL    HW1 4218   0.906   1.660   5.094
  889SOL    HW2 4219   0.960   1.772   5.199
  890SOL     OW 4220   0.473   0.500   3.915
  890SOL    HW1 4221   0.534   0.580   3.919
  890SOL    HW2 4222   0.378   0.531   3.922
  891SOL     OW 4223   0.159   1.137   5.190
  891SOL    HW1 4224   0.181   1.076   5.266
  891SOL    HW2 4225   0.169   1.088   5.104
  892SOL     OW 4226   1.347   1.059   4.958
  892SOL    HW1 4227   1.371   0.996   4.884
  892SOL    HW2 4228   1.257   1.099   4.940
  893SOL     OW 4229   1.302   0.855   4.033
  893SOL    HW1 4230   1.216   0.824   4.075
  893SOL    HW2 4231   1.298   0.841   3.934
  894SOL     OW 4232   1.759   1.747   4.878
  894SOL    HW1 4233   1.820   1.777   4.805
  894SOL    HW2 4234   1.721   1.658   4.856
  895SOL     OW 4235   1.252   1.731   4.852
  895SOL    HW1 4236   1.336   1.736   4.798
  895SOL    HW2 4237   1.229   1.635   4.870
  896SOL     OW 4238   0.083   1.258   4.746
  896SOL    HW1 4239   0.078   1.257   4.846
  896SOL    HW2 4240   0.000   1.217   4.708
  897SOL     OW 4241   0.688   1.662   5.440
  897SOL    HW1 4242   0.632   1.743   5.449
  897SOL    HW2 4243   0.740   1.666   5.354
  898SOL     OW 4244   1.726   0.135   4.247
  898SOL    HW1 4245   1.799   0.118   4.180
  898SOL    HW2 4246   1.695   0.048   4.285
  899SOL     OW 4247   1.388   1.573   4.201
  899SOL    HW1 4248   1.455   1.585   4.127
  899SOL    HW2 4249   1.348   1.662   4.224
  900SOL     OW 4250   0.130   1.794   5.575
  900SOL    HW1 4251   0.089   1.720   5.628
  900SOL    HW2 4252   0.194   1.845   5.633
  901SOL     OW 4253   1.280   0.927   4.396
  901SOL    HW1 4254   1.340   0.846   4.398
  901SOL    HW2 4255   1.320   0.996   4.336
  902SOL     OW 4256   0.830   1.273   5.146
  902SOL    HW1 4257   0.825   1.306   5.241
  902SOL    HW2 4258   0.744   1.292   5.100
  903SOL     OW 4259   0.672   1.616   3.878
  903SOL    HW1 4260   0.681   1.626   3.779
  903SOL    HW2 4261   0.632   1.527   3.899
  904SOL     OW 4262   1.650   1.720   5.118
  904SOL    HW1 4263   1.703   1.730   5.034
  904SOL    HW2 4264   1.623   1.810   5.152
  905SOL     OW 4265   1.841   0.175   4.687
  905SOL    HW1 4266   1.880   0.090   4.651
  905SOL    HW2 4267   1.743   0.177   4.668
  906SOL     OW 4268   0.263   0.326   4.444
  906SOL    HW1 4269   0.184   0.377   4.410
  906SOL    HW2 4270   0.254   0.311   4.542
  907SOL     OW 4271   1.194   1.612   3.755
  907SOL    HW1 4272   1.200   1.519   3.792
  907SOL    HW2 4273   1.135   1.612   3.675
  908SOL     OW 4274   0.822   1.002   5.096
  908SOL    HW1 4275   0.862   1.001   5.004
  908SOL    HW2 4276   0.832   1.094   5.136
  909SOL     OW 4277   0.916   0.910   4.015
  909SOL    HW1 4278   0.979   0.948   3.947
  909SOL    HW2 4279   0.956   0.827   4.054
  910SOL     OW 4280   1.504   1.607   3.768
  910SOL    HW1 4281   1.412   1.644   3.775
  910SOL    HW2 4282   1.542   1.627   3.678
  911SOL     OW 4283   0.372   1.288   5.214
  911SOL    HW1 4284   0.359   1.381   5.180
  911SOL    HW2 4285   0.288   1.236   5.201
  912SOL     OW 4286   1.614   1.292   5.013
  912SOL    HW1 4287   1.674   1.295   5.093
  912SOL    HW2 4288   1.539   1.356   5.026
  913SOL     OW 4289   1.039   1.098   4.420
  913SOL    HW1 4290   0.969   1.051   4.474
  913SOL    HW2 4291   1.098   1.030   4.377
  914SOL     OW 4292   1.014   0.236   4.695
  914SOL    HW1 4293   1.006   0.200   4.602
  914SOL    HW2 4294   1.012   0.160   4.760
  915SOL     OW 4295   0.590   1.487   4.215
  915SOL    HW1 4296   0.632   1.429   4.145
  915SOL    HW2 4297   0.546   1.566   4.171
  916SOL     OW 4298   1.709   0.385   5.105
  916SOL    HW1 4299   1.782   0.454   5.109
  916SOL    HW2 4300   1.737   0.310   5.046
  917SOL     OW 4301   0.255   1.348   4.014
  917SOL    HW1 4302   0.159   1.349   3.987
  917SOL    HW2 4303   0.267   1.401   4.098
  918SOL     OW 4304   0.105   1.013   5.450
  918SOL    HW1 4305   0.028   0.980   5.504
  918SOL    HW2 4306   0.190   0.983   5.492
  919SOL     OW 4307   0.672   0.203   5.213
  919SOL    HW1 4308   0.762   0.187   5.173
  919SOL    HW2 4309   0.680   0.208   5.312
  920SOL     OW 4310   0.075   0.345   3.757
  920SOL    HW1 4311  -0.017   0.317   3.728
  920SOL    HW2 4312   0.106   0.422   3.701
  921SOL     OW 4313   1.440   0.856   5.122
  921SOL    HW1 4314   1.383   0.908   5.059
  921SOL    HW2 4315   1.536   0.868   5.098
  922SOL     OW 4316   0.072   0.166   4.042
  922SOL    HW1 4317   0.055   0.249   3.988
  922SOL    HW2 4318   0.162   0.129   4.020
  923SOL     OW 4319   1.183   1.335   3.843
  923SOL    HW1 4320   1.084   1.324   3.845
  923SOL    HW2 4321   1.217   1.350   3.936
  924SOL     OW 4322   0.613   0.842   5.155
  924SOL    HW1 4323   0.669   0.923   5.138
  924SOL    HW2 4324   0.672   0.762   5.158
  925SOL     OW 4325   1.493   1.767   4.683
  925SOL    HW1 4326   1.526   1.831   4.614
  925SOL    HW2 4327   1.559   1.761   4.758
  926SOL     OW 4328   0.716   0.565   5.432
  926SOL    HW1 4329   0.735   0.630   5.506
  926SOL    HW2 4330   0.776   0.485   5.441
  927SOL     OW 4331   1.450   1.220   5.357
  927SOL    HW1 4332   1.441   1.210   5.456
  927SOL    HW2 4333   1.546   1.213   5.331
  928SOL     OW 4334   0.390   1.741   5.284
  928SOL    HW1 4335   0.299   1.782   5.282
  928SOL    HW2 4336   0.383   1.647   5.316
  929SOL     OW 4337   1.674   0.883   4.978
  929SOL    HW1 4338   1.647   0.794   4.941
  929SOL    HW2 4339   1.675   0.951   4.905
  930SOL     OW 4340   1.225   0.325   4.173
  930SOL    HW1 4341   1.290   0.251   4.162
  930SOL    HW2 4342   1.245   0.375   4.257
  931SOL     OW 4343   0.594   0.745   4.376
  931SOL    HW1 4344   0.644   0.830   4.357
  931SOL    HW2 4345   0.506   0.747   4.328
  932SOL     OW 4346   1.777   0.342   5.366
  932SOL    HW1 4347   1.760   0.373   5.272
  932SOL    HW2 4348   1.693   0.305   5.404
  933SOL     OW 4349   1.730   0.934   5.241
  933SOL    HW1 4350   1.768   1.025   5.256
  933SOL    HW2 4351   1.722   0.917   5.142
  934SOL     OW 4352   0.859   1.374   3.740
  934SOL    HW1 4353   0.813   1.389   3.828
  934SOL    HW2 4354   0.903   1.459   3.710
  935SOL     OW 4355   0.661   1.790   4.677
  935SOL    HW1 4356   0.615   1.878   4.664
  935SOL    HW2 4357   0.760   1.802   4.670
  936SOL     OW 4358   0.859   0.956   4.585
  936SOL    HW1 4359   0.913   0.887   4.633
  936SOL    HW2 4360   0.827   1.025   4.651
  937SOL     OW 4361   1.083   0.984   3.811
  937SOL    HW1 4362   1.060   1.037   3.729
  937SOL    HW2 4363   1.164   0.928   3.792
  938SOL     OW 4364   1.861   1.569   4.575
  938SOL    HW1 4365   1.790   1.557   4.505
  938SOL    HW2 4366   1.862   1.490   4.635
  939SOL     OW 4367   0.221   1.314   5.568
  939SOL    HW1 4368   0.156   1.241   5.547
  939SOL    HW2 4369   0.225   1.328   5.666
  940SOL     OW 4370   0.079   1.240   4.377
  940SOL    HW1 4371   0.078   1.193   4.465
  940SOL    HW2 4372   0.161   1.212   4.326
  941SOL     OW 4373   1.824   0.192   4.951
  941SOL    HW1 4374   1.820   0.102   4.995
  941SOL    HW2 4375   1.827   0.181   4.852
  942SOL     OW 4376   0.428   0.424   4.244
  942SOL    HW1 4377   0.458   0.352   4.182
  942SOL    HW2 4378   0.389   0.384   4.327
  943SOL     OW 4379   1.705   1.487   4.828
  943SOL    HW1 4380   1.612   1.462   4.801
  943SOL    HW2 4381   1.731   1.437   4.910
  944SOL     OW 4382   0.317   0.547   5.004
  944SOL    HW1 4383   0.355   0.488   5.076
  944SOL    HW2 4384   0.357   0.521   4.916
  945SOL     OW 4385   0.812   1.586   4.411
  945SOL    HW1 4386   0.844   1.596   4.317
  945SOL    HW2 4387   0.733   1.524   4.413
  946SOL     OW 4388   1.424   0.214   4.836
  946SOL    HW1 4389   1.476   0.149   4.891
  946SOL    HW2 4390   1.375   0.277   4.897
  947SOL     OW 4391   1.001   0.034   4.878
  947SOL    HW1 4392   0.938  -0.038   4.847
  947SOL    HW2 4393   1.094  -0.002   4.878
  948SOL     OW 4394   0.770   1.330   4.025
  948SOL    HW1 4395   0.724   1.243   4.042
  948SOL    HW2 4396   0.861   1.327   4.066
  949SOL     OW 4397   0.618   1.567   5.008
  949SOL    HW1 4398   0.613   1.649   5.065
  949SOL    HW2 4399   0.707   1.564   4.963
  950SOL     OW 4400   1.352   0.052   3.892
  950SOL    HW1 4401   1.387   0.011   3.808
  950SOL    HW2 4402   1.262   0.014   3.912
  951SOL     OW 4403   1.300   0.453   4.415
  951SOL    HW1 4404   1.241   0.533   4.419
  951SOL    HW2 4405   1.315   0.418   4.508
  952SOL     OW 4406   1.593   0.221   4.606
  952SOL    HW1 4407   1.509   0.220   4.660
  952SOL    HW2 4408   1.595   0.304   4.550
  953SOL     OW 4409   0.039   1.077   4.024
  953SOL    HW1 4410   0.138   1.066   4.015
  953SOL    HW2 4411  -0.001   0.991   4.056
  954SOL     OW 4412   0.875   1.646   4.061
  954SOL    HW1 4413   0.798   1.611   4.007
  954SOL    HW2 4414   0.843   1.717   4.123
  955SOL     OW 4415   0.230   0.628   5.699
  955SOL    HW1 4416   0.137   0.626   5.736
  955SOL    HW2 4417   0.231   0.589   5.607
  956SOL     OW 4418   0.225   0.275   6.582
  956SOL    HW1 4419   0.260   0.258   6.674
  956SOL    HW2 4420   0.137   0.230   6.570
  957SOL     OW 4421   0.019   0.368   6.233
  957SOL    HW1 4422  -0.063   0.411   6.272
  957SOL    HW2 4423  -0.009   0.295   6.170
  958SOL     OW 4424   0.569   1.275   6.751
  958SOL    HW1 4425   0.476   1.268   6.714
  958SOL    HW2 4426   0.580   1.364   6.795
  959SOL     OW 4427   1.555   1.511   6.289
  959SOL    HW1 4428   1.498   1.495   6.370
  959SOL    HW2 4429   1.496   1.521   6.209
  960SOL     OW 4430   1.135   0.703   6.303
  960SOL    HW1 4431   1.192   0.781   6.278
  960SOL    HW2 4432   1.075   0.729   6.379
  961SOL     OW 4433   1.755   0.607   5.817
  961SOL    HW1 4434   1.743   0.594   5.718
  961SOL    HW2 4435   1.725   0.526   5.866
  962SOL     OW 4436   0.768   1.144   6.609
  962SOL    HW1 4437   0.690   1.161   6.669
  962SOL    HW2 4438   0.802   1.231   6.573
  963SOL     OW 4439   0.850   0.798   7.409
  963SOL    HW1 4440   0.846   0.874   7.474
  963SOL    HW2 4441   0.872   0.834   7.318
  964SOL     OW 4442   0.685   1.012   6.251
  964SOL    HW1 4443   0.754   0.996   6.321
  964SOL    HW2 4444   0.612   1.069   6.289
  965SOL     OW 4445   0.686   1.161   7.389
  965SOL    HW1 4446   0.746   1.240   7.403
  965SOL    HW2 4447   0.600   1.192   7.348
  966SOL     OW 4448   0.335   1.435   6.647
  966SOL    HW1 4449   0.257   1.404   6.594
  966SOL    HW2 4450   0.393   1.493   6.590
  967SOL     OW 4451   1.460   1.505   6.925
  967SOL    HW1 4452   1.484   1.599   6.951
  967SOL    HW2 4453   1.444   1.451   7.007
  968SOL     OW 4454   0.438   0.392   7.085
  968SOL    HW1 4455   0.520   0.336   7.094
  968SOL    HW2 4456   0.357   0.334   7.089
  969SOL     OW 4457   1.603   0.447   6.323
  969SOL    HW1 4458   1.529   0.493   6.273
  969SOL    HW2 4459   1.654   0.515   6.376
  970SOL     OW 4460   0.231   1.713   6.069
  970SOL    HW1 4461   0.265   1.790   6.123
  970SOL    HW2 4462   0.275   1.713   5.979
  971SOL     OW 4463   1.127   1.341   7.276
  971SOL    HW1 4464   1.174   1.341   7.364
  971SOL    HW2 4465   1.079   1.254   7.265
  972SOL     OW 4466   0.230   1.434   6.124
  972SOL    HW1 4467   0.204   1.530   6.124
  972SOL    HW2 4468   0.159   1.380   6.169
  973SOL     OW 4469   0.240   1.091   6.472
  973SOL    HW1 4470   0.254   1.007   6.524
  973SOL    HW2 4471   0.185   1.155   6.527
  974SOL     OW 4472   0.620   1.786   7.025
  974SOL    HW1 4473   0.528   1.769   7.060
  974SOL    HW2 4474   0.648   1.878   7.051
  975SOL     OW 4475   0.606   0.964   5.709
  975SOL    HW1 4476   0.613   1.048   5.655
  975SOL    HW2 4477   0.652   0.977   5.797
  976SOL     OW 4478   1.594   0.114   7.066
  976SOL    HW1 4479   1.576   0.181   6.994
  976SOL    HW2 4480   1.591   0.160   7.155
  977SOL     OW 4481   0.122   0.643   6.149
  977SOL    HW1 4482   0.077   0.555   6.166
  977SOL    HW2 4483   0.121   0.697   6.233
  978SOL     OW 4484   1.842   1.767   5.945
  978SOL    HW1 4485   1.896   1.738   6.025
  978SOL    HW2 4486   1.872   1.857   5.916
  979SOL     OW 4487   0.027   1.596   5.703
  979SOL    HW1 4488   0.008   1.500   5.724
  979SOL    HW2 4489  -0.006   1.654   5.778
  980SOL     OW 4490   1.689   0.922   6.198
  980SOL    HW1 4491   1.784   0.893   6.206
  980SOL    HW2 4492   1.681   0.987   6.123
  981SOL     OW 4493   1.641   1.108   6.018
  981SOL    HW1 4494   1.727   1.110   5.966
  981SOL    HW2 4495   1.655   1.155   6.106
  982SOL     OW 4496   0.113   0.737   7.183
  982SOL    HW1 4497   0.201   0.724   7.228
  982SOL    HW2 4498   0.100   0.834   7.161
  983SOL     OW 4499   0.613   1.365   6.312
  983SOL    HW1 4500   0.564   1.278   6.321
  983SOL    HW2 4501   0.590   1.408   6.225
  984SOL     OW 4502   1.293   1.228   7.009
  984SOL    HW1 4503   1.330   1.155   6.951
  984SOL    HW2 4504   1.345   1.233   7.094
  985SOL     OW 4505   0.809   0.004   6.088
  985SOL    HW1 4506   0.849   0.095   6.079
  985SOL    HW2 4507   0.709   0.012   6.094
  986SOL     OW 4508   0.197   0.976   6.850
  986SOL    HW1 4509   0.286   0.931   6.836
  986SOL    HW2 4510   0.124   0.911   6.831
  987SOL     OW 4511   1.525   0.999   5.776
  987SOL    HW1 4512   1.462   0.923   5.789
  987SOL    HW2 4513   1.573   1.017   5.862
  988SOL     OW 4514   1.187   1.792   7.202
  988SOL    HW1 4515   1.211   1.852   7.126
  988SOL    HW2 4516   1.194   1.697   7.172
  989SOL     OW 4517   0.317   0.251   7.387
  989SOL    HW1 4518   0.388   0.322   7.393
  989SOL    HW2 4519   0.229   0.290   7.415
  990SOL     OW 4520   1.466   1.417   6.539
  990SOL    HW1 4521   1.407   1.423   6.619
  990SOL    HW2 4522   1.451   1.329   6.493
  991SOL     OW 4523   1.667   1.714   6.158
  991SOL    HW1 4524   1.626   1.691   6.070
  991SOL    HW2 4525   1.649   1.640   6.223
  992SOL     OW 4526   0.598   0.729   5.856
  992SOL    HW1 4527   0.622   0.798   5.788
  992SOL    HW2 4528   0.520   0.762   5.910
  993SOL     OW 4529   1.281   0.345   6.530
  993SOL    HW1 4530   1.195   0.295   6.517
  993SOL    HW2 4531   1.343   0.291   6.586
  994SOL     OW 4532   1.576   1.662   5.893
  994SOL    HW1 4533   1.665   1.708   5.896
  994SOL    HW2 4534   1.555   1.638   5.798
  995SOL     OW 4535   0.807   0.605   7.051
  995SOL    HW1 4536   0.760   0.602   7.140
  995SOL    HW2 4537   0.756   0.550   6.985
  996SOL     OW 4538   1.394   0.469   7.260
  996SOL    HW1 4539   1.374   0.512   7.348
  996SOL    HW2 4540   1.472   0.407   7.269
  997SOL     OW 4541   0.973   0.890   7.158
  997SOL    HW1 4542   1.019   0.806   7.129
  997SOL    HW2 4543   0.917   0.924   7.083
  998SOL     OW 4544   0.991   0.410   6.828
  998SOL    HW1 4545   0.914   0.444   6.882
  998SOL    HW2 4546   0.957   0.359   6.749
  999SOL     OW 4547   1.041   0.701   6.015
  999SOL    HW1 4548   1.067   0.697   6.111
  999SOL    HW2 4549   0.956   0.650   6.001
 1000SOL     OW 4550   0.076   0.811   6.375
 1000SOL    HW1 4551   0.175   0.799   6.384
 1000SOL    HW2 4552   0.052   0.906   6.396
 1001SOL     OW 4553   0.130   1.821   7.157
 1001SOL    HW1 4554   0.120   1.806   7.256
 1001SOL    HW2 4555   0.044   1.857   7.121
 1002SOL     OW 4556   0.865   0.348   5.781
 1002SOL    HW1 4557   0.924   0.411   5.732
 1002SOL    HW2 4558   0.884   0.254   5.752
 1003SOL     OW 4559   1.719   0.585   7.417
 1003SOL    HW1 4560   1.693   0.674   7.381
 1003SOL    HW2 4561   1.717   0.517   7.344
 1004SOL     OW 4562   1.362   1.144   6.131
 1004SOL    HW1 4563   1.445   1.115   6.083
 1004SOL    HW2 4564   1.313   1.211   6.075
 1005SOL     OW 4565   0.550   0.196   6.471
 1005SOL    HW1 4566   0.545   0.191   6.571
 1005SOL    HW2 4567   0.552   0.292   6.442
 1006SOL     OW 4568   1.008   1.456   6.063
 1006SOL    HW1 4569   0.962   1.528   6.011
 1006SOL    HW2 4570   1.004   1.476   6.161
 1007SOL     OW 4571   0.351   1.801   6.439
 1007SOL    HW1 4572   0.401   1.715   6.445
 1007SOL    HW2 4573   0.416   1.878   6.436
 1008SOL     OW 4574   1.795   1.066   6.459
 1008SOL    HW1 4575   1.733   1.051   6.383
 1008SOL    HW2 4576   1.743   1.077   6.544
 1009SOL     OW 4577   1.227   1.550   7.092
 1009SOL    HW1 4578   1.233   1.473   7.156
 1009SOL    HW2 4579   1.175   1.524   7.012
 1010SOL     OW 4580   0.321   0.943   5.828
 1010SOL    HW1 4581   0.403   0.982   5.786
 1010SOL    HW2 4582   0.294   0.861   5.779
 1011SOL     OW 4583   1.458   0.735   6.314
 1011SOL    HW1 4584   1.453   0.670   6.389
 1011SOL    HW2 4585   1.538   0.794   6.327
 1012SOL     OW 4586   0.461   1.266   7.313
 1012SOL    HW1 4587   0.411   1.267   7.227
 1012SOL    HW2 4588   0.398   1.248   7.389
 1013SOL     OW 4589   0.202   0.285   7.084
 1013SOL    HW1 4590   0.122   0.345   7.071
 1013SOL    HW2 4591   0.192   0.236   7.170
 1014SOL     OW 4592   1.632   1.377   5.667
 1014SOL    HW1 4593   1.600   1.471   5.657
 1014SOL    HW2 4594   1.556   1.314   5.655
 1015SOL     OW 4595   0.464   1.743   5.909
 1015SOL    HW1 4596   0.497   1.782   5.995
 1015SOL    HW2 4597   0.540   1.736   5.844
 1016SOL     OW 4598   1.400   0.107   6.012
 1016SOL    HW1 4599   1.376   0.070   5.922
 1016SOL    HW2 4600   1.499   0.123   6.016
 1017SOL     OW 4601   0.249   1.785   6.827
 1017SOL    HW1 4602   0.306   1.720   6.877
 1017SOL    HW2 4603   0.233   1.752   6.734
 1018SOL     OW 4604   0.940   1.698   6.490
 1018SOL    HW1 4605   1.020   1.641   6.511
 1018SOL    HW2 4606   0.891   1.658   6.413
 1019SOL     OW 4607   0.382   0.700   6.066
 1019SOL    HW1 4608   0.427   0.610   6.063
 1019SOL    HW2 4609   0.288   0.689   6.099
 1020SOL     OW 4610   1.547   0.222   7.315
 1020SOL    HW1 4611   1.542   0.259   7.407
 1020SOL    HW2 4612   1.475   0.153   7.303
 1021SOL     OW 4613   0.614   0.122   5.703
 1021SOL    HW1 4614   0.712   0.100   5.710
 1021SOL    HW2 4615   0.583   0.105   5.610
 1022SOL     OW 4616   0.781   0.264   7.335
 1022SOL    HW1 4617   0.848   0.203   7.378
 1022SOL    HW2 4618   0.708   0.283   7.400
 1023SOL     OW 4619   0.888   1.514   6.781
 1023SOL    HW1 4620   0.865   1.489   6.687
 1023SOL    HW2 4621   0.949   1.445   6.820
 1024SOL     OW 4622   1.351   0.590   7.019
 1024SOL    HW1 4623   1.379   0.547   7.104
 1024SOL    HW2 4624   1.376   0.686   7.020
 1025SOL     OW 4625   0.803   1.402   6.510
 1025SOL    HW1 4626   0.893   1.416   6.468
 1025SOL    HW2 4627   0.732   1.404   6.439
 1026SOL     OW 4628   0.922   0.503   6.485
 1026SOL    HW1 4629   0.897   0.494   6.389
 1026SOL    HW2 4630   0.970   0.421   6.516
 1027SOL     OW 4631   0.539   0.064   6.098
 1027SOL    HW1 4632   0.458   0.065   6.156
 1027SOL    HW2 4633   0.542   0.147   6.043
 1028SOL     OW 4634   1.434   1.188   5.627
 1028SOL    HW1 4635   1.466   1.112   5.684
 1028SOL    HW2 4636   1.342   1.215   5.657
 1029SOL     OW 4637   0.297   0.035   5.757
 1029SOL    HW1 4638   0.346   0.119   5.736
 1029SOL    HW2 4639   0.359  -0.030   5.802
 1030SOL     OW 4640   0.935   0.236   6.066
 1030SOL    HW1 4641   0.887   0.277   5.988
 1030SOL    HW2 4642   1.034   0.234   6.047
 1031SOL     OW 4643   1.076   0.683   7.050
 1031SOL    HW1 4644   0.996   0.622   7.053
 1031SOL    HW2 4645   1.157   0.630   7.026
 1032SOL     OW 4646   1.227   1.570   6.379
 1032SOL    HW1 4647   1.248   1.644   6.314
 1032SOL    HW2 4648   1.295   1.570   6.452
 1033SOL     OW 4649   0.459   1.152   6.327
 1033SOL    HW1 4650   0.388   1.125   6.392
 1033SOL    HW2 4651   0.433   1.124   6.234
 1034SOL     OW 4652   1.271   1.797   6.177
 1034SOL    HW1 4653   1.315   1.861   6.113
 1034SOL    HW2 4654   1.221   1.849   6.247
 1035SOL     OW 4655   1.032   0.549   5.602
 1035SOL    HW1 4656   0.991   0.631   5.563
 1035SOL    HW2 4657   1.096   0.575   5.675
 1036SOL     OW 4658   0.078   0.556   6.972
 1036SOL    HW1 4659   0.170   0.555   6.931
 1036SOL    HW2 4660   0.072   0.630   7.039
 1037SOL     OW 4661   0.561   0.222   6.733
 1037SOL    HW1 4662   0.599   0.138   6.770
 1037SOL    HW2 4663   0.473   0.241   6.777
 1038SOL     OW 4664   0.866   0.454   6.228
 1038SOL    HW1 4665   0.834   0.526   6.166
 1038SOL    HW2 4666   0.890   0.373   6.175
 1039SOL     OW 4667   1.017   0.039   6.339
 1039SOL    HW1 4668   0.945   0.044   6.270
 1039SOL    HW2 4669   0.993  -0.030   6.408
 1040SOL     OW 4670   1.429   1.173   6.453
 1040SOL    HW1 4671   1.374   1.089   6.446
 1040SOL    HW2 4672   1.455   1.202   6.361
 1041SOL     OW 4673   1.466   0.590   6.578
 1041SOL    HW1 4674   1.436   0.495   6.585
 1041SOL    HW2 4675   1.539   0.606   6.644
 1042SOL     OW 4676   1.857   0.833   5.963
 1042SOL    HW1 4677   1.899   0.769   6.027
 1042SOL    HW2 4678   1.819   0.782   5.885
 1043SOL     OW 4679   0.488   1.385   5.760
 1043SOL    HW1 4680   0.401   1.370   5.807
 1043SOL    HW2 4681   0.471   1.411   5.665
 1044SOL     OW 4682   1.664   1.280   6.243
 1044SOL    HW1 4683   1.763   1.288   6.257
 1044SOL    HW2 4684   1.619   1.364   6.274
 1045SOL     OW 4685   1.390   0.575   5.664
 1045SOL    HW1 4686   1.336   0.554   5.745
 1045SOL    HW2 4687   1.481   0.534   5.673
 1046SOL     OW 4688   0.527   0.256   5.914
 1046SOL    HW1 4689   0.554   0.197   5.839
 1046SOL    HW2 4690   0.527   0.351   5.883
 1047SOL     OW 4691   1.754   1.223   7.174
 1047SOL    HW1 4692   1.845   1.184   7.161
 1047SOL    HW2 4693   1.762   1.319   7.198
 1048SOL     OW 4694   1.064   1.347   6.926
 1048SOL    HW1 4695   0.984   1.324   6.981
 1048SOL    HW2 4696   1.147   1.321   6.975
 1049SOL     OW 4697   1.592   1.629   7.211
 1049SOL    HW1 4698   1.619   1.663   7.121
 1049SOL    HW2 4699   1.671   1.591   7.257
 1050SOL     OW 4700   1.111   1.195   6.686
 1050SOL    HW1 4701   1.071   1.239   6.767
 1050SOL    HW2 4702   1.070   1.232   6.603
 1051SOL     OW 4703   1.638   1.099   6.665
 1051SOL    HW1 4704   1.643   1.180   6.724
 1051SOL    HW2 4705   1.552   1.101   6.614
 1052SOL     OW 4706   0.915   0.089   6.988
 1052SOL    HW1 4707   0.940   0.069   6.893
 1052SOL    HW2 4708   0.987   0.145   7.030
 1053SOL     OW 4709   0.980   1.116   7.305
 1053SOL    HW1 4710   0.881   1.122   7.315
 1053SOL    HW2 4711   1.003   1.036   7.249
 1054SOL     OW 4712   0.705   1.050   5.954
 1054SOL    HW1 4713   0.691   1.057   6.053
 1054SOL    HW2 4714   0.789   0.999   5.936
 1055SOL     OW 4715   0.410   0.813   6.837
 1055SOL    HW1 4716   0.496   0.825   6.887
 1055SOL    HW2 4717   0.368   0.726   6.864
 1056SOL     OW 4718   1.274   0.386   6.848
 1056SOL    HW1 4719   1.295   0.460   6.912
 1056SOL    HW2 4720   1.185   0.403   6.805
 1057SOL     OW 4721   0.064   1.564   6.917
 1057SOL    HW1 4722   0.018   1.646   6.883
 1057SOL    HW2 4723   0.162   1.583   6.926
 1058SOL     OW 4724   0.367   1.100   6.087
 1058SOL    HW1 4725   0.360   1.183   6.031
 1058SOL    HW2 4726   0.371   1.020   6.027
 1059SOL     OW 4727   0.566   0.537   6.451
 1059SOL    HW1 4728   0.578   0.603   6.377
 1059SOL    HW2 4729   0.612   0.571   6.534
 1060SOL     OW 4730   1.252   1.348   5.974
 1060SOL    HW1 4731   1.302   1.425   6.014
 1060SOL    HW2 4732   1.157   1.350   6.006
 1061SOL     OW 4733   1.272   1.445   6.728
 1061SOL    HW1 4734   1.319   1.458   6.815
 1061SOL    HW2 4735   1.206   1.371   6.737
 1062SOL     OW 4736   1.582   0.639   6.058
 1062SOL    HW1 4737   1.551   0.700   6.131
 1062SOL    HW2 4738   1.632   0.691   5.989
 1063SOL     OW 4739   0.354   1.510   6.915
 1063SOL    HW1 4740   0.333   1.466   6.828
 1063SOL    HW2 4741   0.451   1.536   6.918
 1064SOL     OW 4742   0.402   0.751   7.184
 1064SOL    HW1 4743   0.470   0.806   7.137
 1064SOL    HW2 4744   0.442   0.663   7.211
 1065SOL     OW 4745   1.587   0.779   7.256
 1065SOL    HW1 4746   1.495   0.817   7.251
 1065SOL    HW2 4747   1.647   0.826   7.191
 1066SOL     OW 4748   1.013   0.105   7.356
 1066SOL    HW1 4749   1.019   0.190   7.304
 1066SOL    HW2 4750   1.045   0.029   7.299
 1067SOL     OW 4751   0.504   0.050   7.326
 1067SOL    HW1 4752   0.462  -0.007   7.256
 1067SOL    HW2 4753   0.438   0.119   7.358
 1068SOL     OW 4754   0.573   0.870   6.615
 1068SOL    HW1 4755   0.617   0.959   6.606
 1068SOL    HW2 4756   0.510   0.870   6.692
 1069SOL     OW 4757   1.360   0.862   6.631
 1069SOL    HW1 4758   1.285   0.862   6.565
 1069SOL    HW2 4759   1.397   0.770   6.640
 1070SOL     OW 4760   1.209   0.525   5.861
 1070SOL    HW1 4761   1.222   0.441   5.915
 1070SOL    HW2 4762   1.180   0.599   5.921
 1071SOL     OW 4763   0.307   0.213   6.817
 1071SOL    HW1 4764   0.284   0.250   6.907
 1071SOL    HW2 4765   0.277   0.118   6.811
 1072SOL     OW 4766   0.037   1.310   6.868
 1072SOL    HW1 4767   0.090   1.261   6.936
 1072SOL    HW2 4768   0.059   1.408   6.873
 1073SOL     OW 4769   0.732   0.634   6.650
 1073SOL    HW1 4770   0.791   0.608   6.574
 1073SOL    HW2 4771   0.704   0.730   6.639
 1074SOL     OW 4772   1.728   0.935   7.440
 1074SOL    HW1 4773   1.682   0.928   7.351
 1074SOL    HW2 4774   1.666   0.979   7.506
 1075SOL     OW 4775   0.307   0.063   6.204
 1075SOL    HW1 4776   0.296   0.157   6.237
 1075SOL    HW2 4777   0.302   0.000   6.281
 1076SOL     OW 4778   1.622   0.367   5.960
 1076SOL    HW1 4779   1.624   0.291   6.024
 1076SOL    HW2 4780   1.574   0.444   6.000
 1077SOL     OW 4781   1.023   0.766   6.552
 1077SOL    HW1 4782   1.038   0.787   6.648
 1077SOL    HW2 4783   0.993   0.671   6.543
 1078SOL     OW 4784   0.980   1.573   7.286
 1078SOL    HW1 4785   0.960   1.617   7.198
 1078SOL    HW2 4786   1.019   1.482   7.270
 1079SOL     OW 4787   1.859   1.518   7.191
 1079SOL    HW1 4788   1.873   1.545   7.096
 1079SOL    HW2 4789   1.942   1.540   7.244
 1080SOL     OW 4790   0.350   0.898   7.390
 1080SOL    HW1 4791   0.426   0.942   7.438
 1080SOL    HW2 4792   0.385   0.851   7.308
 1081SOL     OW 4793   1.540   0.274   5.711
 1081SOL    HW1 4794   1.479   0.199   5.734
 1081SOL    HW2 4795   1.562   0.326   5.794
 1082SOL     OW 4796   1.303   0.838   5.628
 1082SOL    HW1 4797   1.337   0.745   5.643
 1082SOL    HW2 4798   1.321   0.865   5.533
 1083SOL     OW 4799   1.068   1.333   6.435
 1083SOL    HW1 4800   1.075   1.249   6.380
 1083SOL    HW2 4801   1.130   1.402   6.399
 1084SOL     OW 4802   0.319   0.810   6.535
 1084SOL    HW1 4803   0.412   0.846   6.540
 1084SOL    HW2 4804   0.313   0.725   6.587
 1085SOL     OW 4805   0.339   0.509   6.592
 1085SOL    HW1 4806   0.287   0.426   6.575
 1085SOL    HW2 4807   0.416   0.514   6.528
 1086SOL     OW 4808   1.138   0.380   7.264
 1086SOL    HW1 4809   1.093   0.443   7.328
 1086SOL    HW2 4810   1.231   0.411   7.247
 1087SOL     OW 4811   1.160   0.207   7.063
 1087SOL    HW1 4812   1.160   0.271   7.140
 1087SOL    HW2 4813   1.188   0.255   6.980
 1088SOL     OW 4814   0.008   1.326   5.786
 1088SOL    HW1 4815  -0.085   1.347   5.755
 1088SOL    HW2 4816   0.018   1.227   5.799
 1089SOL     OW 4817   0.088   1.801   6.513
 1089SOL    HW1 4818   0.046   1.715   6.486
 1089SOL    HW2 4819   0.182   1.804   6.479
 1090SOL     OW 4820   0.504   1.568   6.496
 1090SOL    HW1 4821   0.570   1.642   6.505
 1090SOL    HW2 4822   0.548   1.489   6.454
 1091SOL     OW 4823   1.002   0.796   6.824
 1091SOL    HW1 4824   1.043   0.764   6.910
 1091SOL    HW2 4825   0.906   0.769   6.821
 1092SOL     OW 4826   0.040   0.544   6.700
 1092SOL    HW1 4827   0.125   0.511   6.659
 1092SOL    HW2 4828   0.053   0.559   6.798
 1093SOL     OW 4829   1.369   0.950   7.246
 1093SOL    HW1 4830   1.408   1.039   7.266
 1093SOL    HW2 4831   1.379   0.930   7.149
 1094SOL     OW 4832   0.815   0.572   5.911
 1094SOL    HW1 4833   0.822   0.483   5.865
 1094SOL    HW2 4834   0.721   0.606   5.903
 1095SOL     OW 4835   1.657   0.604   6.792
 1095SOL    HW1 4836   1.619   0.535   6.854
 1095SOL    HW2 4837   1.739   0.568   6.748
 1096SOL     OW 4838   0.252   1.564   7.330
 1096SOL    HW1 4839   0.222   1.621   7.406
 1096SOL    HW2 4840   0.245   1.467   7.356
 1097SOL     OW 4841   0.671   0.464   6.855
 1097SOL    HW1 4842   0.637   0.375   6.825
 1097SOL    HW2 4843   0.697   0.518   6.775
 1098SOL     OW 4844   0.930   1.678   7.051
 1098SOL    HW1 4845   0.906   1.660   6.956
 1098SOL    HW2 4846   0.960   1.772   7.061
 1099SOL     OW 4847   0.473   0.500   5.777
 1099SOL    HW1 4848   0.534   0.580   5.781
 1099SOL    HW2 4849   0.378   0.531   5.784
 1100SOL     OW 4850   0.159   1.137   7.052
 1100SOL    HW1 4851   0.181   1.076   7.128
 1100SOL    HW2 4852   0.169   1.088   6.966
 1101SOL     OW 4853   1.347   1.059   6.820
 1101SOL    HW1 4854   1.371   0.996   6.746
 1101SOL    HW2 4855   1.257   1.099   6.802
 1102SOL     OW 4856   1.302   0.855   5.895
 1102SOL    HW1 4857   1.216   0.824   5.937
 1102SOL    HW2 4858   1.298   0.841   5.796
 1103SOL     OW 4859   1.759   1.747   6.740
 1103SOL    HW1 4860   1.820   1.777   6.667
 1103SOL    HW2 4861   1.721   1.658   6.718
 1104SOL     OW 4862   1.252   1.731   6.714
 1104SOL    HW1 4863   1.336   1.736   6.660
 1104SOL    HW2 4864   1.229   1.635   6.732
 1105SOL     OW 4865   0.083   1.258   6.608
 1105SOL    HW1 4866   0.078   1.257   6.708
 1105SOL    HW2 4867   0.000   1.217   6.570
 1106SOL     OW 4868   0.688   1.662   7.302
 1106SOL    HW1 4869   0.632   1.743   7.311
 1106SOL    HW2 4870   0.740   1.666   7.216
 1107SOL     OW 4871   1.726   0.135   6.109
 1107SOL    HW1 4872   1.799   0.118   6.042
 1107SOL    HW2 4873   1.695   0.048   6.147
 1108SOL     OW 4874   1.388   1.573   6.063
 1108SOL    HW1 4875   1.455   1.585   5.989
 1108SOL    HW2 4876   1.348   1.662   6.086
 1109SOL     OW 4877   0.130   1.794   7.437
 1109SOL    HW1 4878   0.089   1.720   7.490
 1109SOL    HW2 4879   0.194   1.845   7.495
 1110SOL     OW 4880   1.280   0.927   6.258
 1110SOL    HW1 4881   1.340   0.846   6.260
 1110SOL    HW2 4882   1.320   0.996   6.198
 1111SOL     OW 4883   0.830   1.273   7.008
 1111SOL    HW1 4884   0.825   1.306   7.103
 1111SOL    HW2 4885   0.744   1.292   6.962
 1112SOL     OW 4886   0.672   1.616   5.740
 1112SOL    HW1 4887   0.681   1.626   5.641
 1112SOL    HW2 4888   0.632   1.527   5.761
 1113SOL     OW 4889   1.650   1.720   6.980
 1113SOL    HW1 4890   1.703   1.730   6.896
 1113SOL    HW2 4891   1.623   1.810   7.014
 1114SOL     OW 4892   1.841   0.175   6.549
 1114SOL    HW1 4893   1.880   0.090   6.513
 1114SOL    HW2 4894   1.743   0.177   6.530
 1115SOL     OW 4895   0.263   0.326   6.306
 1115SOL    HW1 4896   0.184   0.377   6.272
 1115SOL    HW2 4897   0.254   0.311   6.404
 1116SOL     OW 4898   1.194   1.612   5.617
 1116SOL    HW1 4899   1.200   1.519   5.654
 1116SOL    HW2 4900   1.135   1.612   5.537
 1117SOL     OW 4901   0.822   1.002   6.958
 1117SOL    HW1 4902   0.862   1.001   6.866
 1117SOL    HW2 4903   0.832   1.094   6.998
 1118SOL     OW 4904   0.916   0.910   5.877
 1118SOL    HW1 4905   0.979   0.948   5.809
 1118SOL    HW2 4906   0.956   0.827   5.916
 1119SOL     OW 4907   1.504   1.607   5.630
 1119SOL    HW1 4908   1.412   1.644   5.637
 1119SOL    HW2 4909   1.542   1.627   5.540
 1120SOL     OW 4910   0.372   1.288   7.076
 1120SOL    HW1 4911   0.359   1.381   7.042
 1120SOL    HW2 4912   0.288   1.236   7.063
 1121SOL     OW 4913   1.614   1.292   6.875
 1121SOL    HW1 4914   1.674   1.295   6.955
 1121SOL    HW2 4915   1.539   1.356   6.888
 1122SOL     OW 4916   1.039   1.098   6.282
 1122SOL    HW1 4917   0.969   1.051   6.336
 1122SOL    HW2 4918   1.098   1.030   6.239
 1123SOL     OW 4919   1.014   0.236   6.557
 1123SOL    HW1 4920   1.006   0.200   6.464
 1123SOL    HW2 4921   1.012   0.160   6.622
 1124SOL     OW 4922   0.590   1.487   6.077
 1124SOL    HW1 4923   0.632   1.429   6.007
 1124SOL    HW2 4924   0.546   1.566   6.033
 1125SOL     OW 4925   1.709   0.385   6.967
 1125SOL    HW1 4926   1.782   0.454   6.971
 1125SOL    HW2 4927   1.737   0.310   6.908
 1126SOL     OW 4928   0.255   1.348   5.876
 1126SOL    HW1 4929   0.159   1.349   5.849
 1126SOL    HW2 4930   0.267   1.401   5.960
 1127SOL     OW 4931   0.105   1.013   7.312
 1127SOL    HW1 4932   0.028   0.980   7.366
 1127SOL    HW2 4933   0.190   0.983   7.354
 1128SOL     OW 4934   0.672   0.203   7.075
 1128SOL    HW1 4935   0.762   0.187   7.035
 1128SOL    HW2 4936   0.680   0.208   7.174
 1129SOL     OW 4937   0.075   0.345   5.619
 1129SOL    HW1 4938  -0.017   0.317   5.590
 1129SOL    HW2 4939   0.106   0.422   5.563
 1130SOL     OW 4940   1.440   0.856   6.984
 1130SOL    HW1 4941   1.383   0.908   6.921
 1130SOL    HW2 4942   1.536   0.868   6.960
 1131SOL     OW 4943   0.072   0.166   5.904
 1131SOL    HW1 4944   0.055   0.249   5.850
 1131SOL    HW2 4945   0.162   0.129   5.882
 1132SOL     OW 4946   1.183   1.335   5.705
 1132SOL    HW1 4947   1.084   1.324   5.707
 1132SOL    HW2 4948   1.217   1.350   5.798
 1133SOL     OW 4949   0.613   0.842   7.017
 1133SOL    HW1 4950   0.669   0.923   7.000
 1133SOL    HW2 4951   0.672   0.762   7.020
 1134SOL     OW 4952   1.493   1.767   6.545
 1134SOL    HW1 4953   1.526   1.831   6.476
 1134SOL    HW2 4954   1.559   1.761   6.620
 1135SOL     OW 4955   0.716   0.565   7.294
 1135SOL    HW1 4956   0.735   0.630   7.368
 1135SOL    HW2 4957   0.776   0.485   7.303
 1136SOL     OW 4958   1.450   1.220   7.219
 1136SOL    HW1 4959   1.441   1.210   7.318
 1136SOL    HW2 4960   1.546   1.213   7.193
 1137SOL     OW 4961   0.390   1.741   7.146
 1137SOL    HW1 4962   0.299   1.782   7.144
 1137SOL    HW2 4963   0.383   1.647   7.178
 1138SOL     OW 4964   1.674   0.883   6.840
 1138SOL    HW1 4965   1.647   0.794   6.803
 1138SOL    HW2 4966   1.675   0.951   6.767
 1139SOL     OW 4967   1.225   0.325   6.035
 1139SOL    HW1 4968   1.290   0.251   6.024
 1139SOL    HW2 4969   1.245   0.375   6.119
 1140SOL     OW 4970   0.594   0.745   6.238
 1140SOL    HW1 4971   0.644   0.830   6.219
 1140SOL    HW2 4972   0.506   0.747   6.190
 1141SOL     OW 4973   1.777   0.342   7.228
 1141SOL    HW1 4974   1.760   0.373   7.134
 1141SOL    HW2 4975   1.693   0.305   7.266
 1142SOL     OW 4976   1.730   0.934   7.103
 1142SOL    HW1 4977   1.768   1.025   7.118
 1142SOL    HW2 4978   1.722   0.917   7.004
 1143SOL     OW 4979   0.859   1.374   5.602
 1143SOL    HW1 4980   0.813   1.389   5.690
 1143SOL    HW2 4981   0.903   1.459   5.572
 1144SOL     OW 4982   0.661   1.790   6.539
 1144SOL    HW1 4983   0.615   1.878   6.526
 1144SOL    HW2 4984   0.760   1.802   6.532
 1145SOL     OW 4985   0.859   0.956   6.447
 1145SOL    HW1 4986   0.913   0.887   6.495
 1145SOL    HW2 4987   0.827   1.025   6.513
 1146SOL     OW 4988   1.083   0.984   5.673
 1146SOL    HW1 4989   1.060   1.037   5.591
 1146SOL    HW2 4990   1.164   0.928   5.654
 1147SOL     OW 4991   1.861   1.569   6.437
 1147SOL    HW1 4992   1.790   1.557   6.367
 1147SOL    HW2 4993   1.862   1.490   6.497
 1148SOL     OW 4994   0.221   1.314   7.430
 1148SOL    HW1 4995   0.156   1.241   7.409
 1148SOL    HW2 4996   0.225   1.328   7.528
 1149SOL     OW 4997   0.079   1.240   6.239
 1149SOL    HW1 4998   0.078   1.193   6.327
 1149SOL    HW2 4999   0.161   1.212   6.188
 1150SOL     OW 5000   0.672   1.391   7.210
 1150SOL    HW1 5001   0.594   1.341   7.248
 1150SOL    HW2 5002   0.669   1.486   7.241
 1151SOL     OW 5003   1.824   0.192   6.813
 1151SOL    HW1 5004   1.820   0.102   6.857
 1151SOL    HW2 5005   1.827   0.181   6.714
 1152SOL     OW 5006   0.428   0.424   6.106
 1152SOL    HW1 5007   0.458   0.352   6.044
 1152SOL    HW2 5008   0.389   0.384   6.189
 1153SOL     OW 5009   1.705   1.487   6.690
 1153SOL    HW1 5010   1.612   1.462   6.663
 1153SOL    HW2 5011   1.731   1.437   6.772
 1154SOL     OW 5012   0.317   0.547   6.866
 1154SOL    HW1 5013   0.355   0.488   6.938
 1154SOL    HW2 5014   0.357   0.521   6.778
 1155SOL     OW 5015   0.812   1.586   6.273
 1155SOL    HW1 5016   0.844   1.596   6.179
 1155SOL    HW2 5017   0.733   1.524   6.275
 1156SOL     OW 5018   1.424   0.214   6.698
 1156SOL    HW1 5019   1.476   0.149   6.753
 1156SOL    HW2 5020   1.375   0.277   6.759
 1157SOL     OW 5021   1.001   0.034   6.740
 1157SOL    HW1 5022   0.938  -0.038   6.709
 1157SOL    HW2 5023   1.094  -0.002   6.740
 1158SOL     OW 5024   0.770   1.330   5.887
 1158SOL    HW1 5025   0.724   1.243   5.904
 1158SOL    HW2 5026   0.861   1.327   5.928
 1159SOL     OW 5027   0.618   1.567   6.870
 1159SOL    HW1 5028   0.613   1.649   6.927
 1159SOL    HW2 5029   0.707   1.564   6.825
 1160SOL     OW 5030   1.352   0.052   5.754
 1160SOL    HW1 5031   1.387   0.011   5.670
 1160SOL    HW2 5032   1.262   0.014   5.774
 1161SOL     OW 5033   1.300   0.453   6.277
 1161SOL    HW1 5034   1.241   0.533   6.281
 1161SOL    HW2 5035   1.315   0.418   6.370
 1162SOL     OW 5036   1.593   0.221   6.468
 1162SOL    HW1 5037   1.509   0.220   6.522
 1162SOL    HW2 5038   1.595   0.304   6.412
 1163SOL     OW 5039   0.039   1.077   5.886
 1163SOL    HW1 5040   0.138   1.066   5.877
 1163SOL    HW2 5041  -0.001   0.991   5.918
 1164SOL     OW 5042   0.875   1.646   5.923
 1164SOL    HW1 5043   0.798   1.611   5.869
 1164SOL    HW2 5044   0.843   1.717   5.985
 1165SOL     OW 5045   0.230   0.628   7.561
 1165SOL    HW1 5046   0.137   0.626   7.598
 1165SOL    HW2 5047   0.231   0.589   7.469
 1166SOL     OW 5048   0.225   0.275   8.444
 1166SOL    HW1 5049   0.260   0.258   8.536
 1166SOL    HW2 5050   0.137   0.230   8.432
 1167SOL     OW 5051   0.019   0.368   8.095
 1167SOL    HW1 5052  -0.063   0.411   8.134
 1167SOL    HW2 5053  -0.009   0.295   8.032
 1168SOL     OW 5054   1.555   1.511   8.151
 1168SOL    HW1 5055   1.498   1.495   8.232
 1168SOL    HW2 5056   1.496   1.521   8.071
 1169SOL     OW 5057   1.135   0.703   8.165
 1169SOL    HW1 5058   1.192   0.781   8.140
 1169SOL    HW2 5059   1.075   0.729   8.241
 1170SOL     OW 5060   1.755   0.607   7.679
 1170SOL    HW1 5061   1.743   0.594   7.580
 1170SOL    HW2 5062   1.725   0.526   7.728
 1171SOL     OW 5063   0.768   1.144   8.471
 1171SOL    HW1 5064   0.690   1.161   8.531
 1171SOL    HW2 5065   0.802   1.231   8.435
 1172SOL     OW 5066   0.685   1.012   8.113
 1172SOL    HW1 5067   0.754   0.996   8.183
 1172SOL    HW2 5068   0.612   1.069   8.151
 1173SOL     OW 5069   0.335   1.435   8.509
 1173SOL    HW1 5070   0.257   1.404   8.456
 1173SOL    HW2 5071   0.393   1.493   8.452
 1174SOL     OW 5072   1.603   0.447   8.185
 1174SOL    HW1 5073   1.529   0.493   8.135
 1174SOL    HW2 5074   1.654   0.515   8.238
 1175SOL     OW 5075   0.231   1.713   7.931
 1175SOL    HW1 5076   0.265   1.790   7.985
 1175SOL    HW2 5077   0.275   1.713   7.841
 1176SOL     OW 5078   0.230   1.434   7.986
 1176SOL    HW1 5079   0.204   1.530   7.986
 1176SOL    HW2 5080   0.159   1.380   8.031
 1177SOL     OW 5081   0.240   1.091   8.334
 1177SOL    HW1 5082   0.254   1.007   8.386
 1177SOL    HW2 5083   0.185   1.155   8.389
 1178SOL     OW 5084   0.606   0.964   7.571
 1178SOL    HW1 5085   0.613   1.048   7.517
 1178SOL    HW2 5086   0.652   0.977   7.659
 1179SOL     OW 5087   0.122   0.643   8.011
 1179SOL    HW1 5088   0.077   0.555   8.028
 1179SOL    HW2 5089   0.121   0.697   8.095
 1180SOL     OW 5090   1.842   1.767   7.807
 1180SOL    HW1 5091   1.896   1.738   7.887
 1180SOL    HW2 5092   1.872   1.857   7.778
 1181SOL     OW 5093   0.027   1.596   7.565
 1181SOL    HW1 5094   0.008   1.500   7.586
 1181SOL    HW2 5095  -0.006   1.654   7.640
 1182SOL     OW 5096   1.689   0.922   8.060
 1182SOL    HW1 5097   1.784   0.893   8.068
 1182SOL    HW2 5098   1.681   0.987   7.985
 1183SOL     OW 5099   1.641   1.108   7.880
 1183SOL    HW1 5100   1.727   1.110   7.828
 1183SOL    HW2 5101   1.655   1.155   7.968
 1184SOL     OW 5102   0.613   1.365   8.174
 1184SOL    HW1 5103   0.564   1.278   8.183
 1184SOL    HW2 5104   0.590   1.408   8.087
 1185SOL     OW 5105   0.809   0.004   7.950
 1185SOL    HW1 5106   0.849   0.095   7.941
 1185SOL    HW2 5107   0.709   0.012   7.956
 1186SOL     OW 5108   1.525   0.999   7.638
 1186SOL    HW1 5109   1.462   0.923   7.651
 1186SOL    HW2 5110   1.573   1.017   7.724
 1187SOL     OW 5111   1.466   1.417   8.401
 1187SOL    HW1 5112   1.407   1.423   8.481
 1187SOL    HW2 5113   1.451   1.329   8.355
 1188SOL     OW 5114   1.667   1.714   8.020
 1188SOL    HW1 5115   1.626   1.691   7.932
 1188SOL    HW2 5116   1.649   1.640   8.085
 1189SOL     OW 5117   0.598   0.729   7.718
 1189SOL    HW1 5118   0.622   0.798   7.650
 1189SOL    HW2 5119   0.520   0.762   7.772
 1190SOL     OW 5120   1.281   0.345   8.392
 1190SOL    HW1 5121   1.195   0.295   8.379
 1190SOL    HW2 5122   1.343   0.291   8.448
 1191SOL     OW 5123   1.576   1.662   7.755
 1191SOL    HW1 5124   1.665   1.708   7.758
 1191SOL    HW2 5125   1.555   1.638   7.660
 1192SOL     OW 5126   1.041   0.701   7.877
 1192SOL    HW1 5127   1.067   0.697   7.973
 1192SOL    HW2 5128   0.956   0.650   7.863
 1193SOL     OW 5129   0.076   0.811   8.237
 1193SOL    HW1 5130   0.175   0.799   8.246
 1193SOL    HW2 5131   0.052   0.906   8.258
 1194SOL     OW 5132   0.865   0.348   7.643
 1194SOL    HW1 5133   0.924   0.411   7.594
 1194SOL    HW2 5134   0.884   0.254   7.614
 1195SOL     OW 5135   1.362   1.144   7.993
 1195SOL    HW1 5136   1.445   1.115   7.945
 1195SOL    HW2 5137   1.313   1.211   7.937
 1196SOL     OW 5138   0.550   0.196   8.333
 1196SOL    HW1 5139   0.545   0.191   8.433
 1196SOL    HW2 5140   0.552   0.292   8.304
 1197SOL     OW 5141   1.008   1.456   7.925
 1197SOL    HW1 5142   0.962   1.528   7.873
 1197SOL    HW2 5143   1.004   1.476   8.023
 1198SOL     OW 5144   0.351   1.801   8.301
 1198SOL    HW1 5145   0.401   1.715   8.307
 1198SOL    HW2 5146   0.416   1.878   8.298
 1199SOL     OW 5147   1.795   1.066   8.321
 1199SOL    HW1 5148   1.733   1.051   8.245
 1199SOL    HW2 5149   1.743   1.077   8.406
 1200SOL     OW 5150   0.321   0.943   7.690
 1200SOL    HW1 5151   0.403   0.982   7.648
 1200SOL    HW2 5152   0.294   0.861   7.641
 1201SOL     OW 5153   1.458   0.735   8.176
 1201SOL    HW1 5154   1.453   0.670   8.251
 1201SOL    HW2 5155   1.538   0.794   8.189
 1202SOL     OW 5156   1.111   1.776   7.685
 1202SOL    HW1 5157   1.051   1.714   7.735
 1202SOL    HW2 5158   1.142   1.732   7.600
 1203SOL     OW 5159   1.632   1.377   7.529
 1203SOL    HW1 5160   1.600   1.471   7.519
 1203SOL    HW2 5161   1.556   1.314   7.517
 1204SOL     OW 5162   0.464   1.743   7.771
 1204SOL    HW1 5163   0.497   1.782   7.857
 1204SOL    HW2 5164   0.540   1.736   7.706
 1205SOL     OW 5165   1.400   0.107   7.874
 1205SOL    HW1 5166   1.376   0.070   7.784
 1205SOL    HW2 5167   1.499   0.123   7.878
 1206SOL     OW 5168   0.249   1.785   8.689
 1206SOL    HW1 5169   0.306   1.720   8.739
 1206SOL    HW2 5170   0.233   1.752   8.596
 1207SOL     OW 5171   0.940   1.698   8.352
 1207SOL    HW1 5172   1.020   1.641   8.373
 1207SOL    HW2 5173   0.891   1.658   8.275
 1208SOL     OW 5174   0.382   0.700   7.928
 1208SOL    HW1 5175   0.427   0.610   7.925
 1208SOL    HW2 5176   0.288   0.689   7.961
 1209SOL     OW 5177   0.614   0.122   7.565
 1209SOL    HW1 5178   0.712   0.100   7.572
 1209SOL    HW2 5179   0.583   0.105   7.472
 1210SOL     OW 5180   0.803   1.402   8.372
 1210SOL    HW1 5181   0.893   1.416   8.330
 1210SOL    HW2 5182   0.732   1.404   8.301
 1211SOL     OW 5183   0.922   0.503   8.347
 1211SOL    HW1 5184   0.897   0.494   8.251
 1211SOL    HW2 5185   0.970   0.421   8.378
 1212SOL     OW 5186   0.539   0.064   7.960
 1212SOL    HW1 5187   0.458   0.065   8.018
 1212SOL    HW2 5188   0.542   0.147   7.905
 1213SOL     OW 5189   1.434   1.188   7.489
 1213SOL    HW1 5190   1.466   1.112   7.546
 1213SOL    HW2 5191   1.342   1.215   7.519
 1214SOL     OW 5192   0.297   0.035   7.619
 1214SOL    HW1 5193   0.346   0.119   7.598
 1214SOL    HW2 5194   0.359  -0.030   7.664
 1215SOL     OW 5195   0.935   0.236   7.928
 1215SOL    HW1 5196   0.887   0.277   7.850
 1215SOL    HW2 5197   1.034   0.234   7.909
 1216SOL     OW 5198   1.227   1.570   8.241
 1216SOL    HW1 5199   1.248   1.644   8.176
 1216SOL    HW2 5200   1.295   1.570   8.314
 1217SOL     OW 5201   0.459   1.152   8.189
 1217SOL    HW1 5202   0.388   1.125   8.254
 1217SOL    HW2 5203   0.433   1.124   8.096
 1218SOL     OW 5204   1.271   1.797   8.039
 1218SOL    HW1 5205   1.315   1.861   7.975
 1218SOL    HW2 5206   1.221   1.849   8.109
 1219SOL     OW 5207   1.032   0.549   7.464
 1219SOL    HW1 5208   0.991   0.631   7.425
 1219SOL    HW2 5209   1.096   0.575   7.537
 1220SOL     OW 5210   0.866   0.454   8.090
 1220SOL    HW1 5211   0.834   0.526   8.028
 1220SOL    HW2 5212   0.890   0.373   8.037
 1221SOL     OW 5213   1.017   0.039   8.201
 1221SOL    HW1 5214   0.945   0.044   8.132
 1221SOL    HW2 5215   0.993  -0.030   8.270
 1222SOL     OW 5216   1.429   1.173   8.315
 1222SOL    HW1 5217   1.374   1.089   8.308
 1222SOL    HW2 5218   1.455   1.202   8.223
 1223SOL     OW 5219   1.466   0.590   8.440
 1223SOL    HW1 5220   1.436   0.495   8.447
 1223SOL    HW2 5221   1.539   0.606   8.506
 1224SOL     OW 5222   1.857   0.833   7.825
 1224SOL    HW1 5223   1.899   0.769   7.889
 1224SOL    HW2 5224   1.819   0.782   7.747
 1225SOL     OW 5225   0.488   1.385   7.622
 1225SOL    HW1 5226   0.401   1.370   7.669
 1225SOL    HW2 5227   0.471   1.411   7.527
 1226SOL     OW 5228   1.664   1.280   8.105
 1226SOL    HW1 5229   1.763   1.288   8.119
 1226SOL    HW2 5230   1.619   1.364   8.136
 1227SOL     OW 5231   1.390   0.575   7.526
 1227SOL    HW1 5232   1.336   0.554   7.607
 1227SOL    HW2 5233   1.481   0.534   7.535
 1228SOL     OW 5234   0.527   0.256   7.776
 1228SOL    HW1 5235   0.554   0.197   7.701
 1228SOL    HW2 5236   0.527   0.351   7.745
 1229SOL     OW 5237   1.638   1.099   8.527
 1229SOL    HW1 5238   1.643   1.180   8.586
 1229SOL    HW2 5239   1.552   1.101   8.476
 1230SOL     OW 5240   0.705   1.050   7.816
 1230SOL    HW1 5241   0.691   1.057   7.915
 1230SOL    HW2 5242   0.789   0.999   7.798
 1231SOL     OW 5243   0.367   1.100   7.949
 1231SOL    HW1 5244   0.360   1.183   7.893
 1231SOL    HW2 5245   0.371   1.020   7.889
 1232SOL     OW 5246   0.566   0.537   8.313
 1232SOL    HW1 5247   0.578   0.603   8.239
 1232SOL    HW2 5248   0.612   0.571   8.396
 1233SOL     OW 5249   1.252   1.348   7.836
 1233SOL    HW1 5250   1.302   1.425   7.876
 1233SOL    HW2 5251   1.157   1.350   7.868
 1234SOL     OW 5252   1.582   0.639   7.920
 1234SOL    HW1 5253   1.551   0.700   7.993
 1234SOL    HW2 5254   1.632   0.691   7.851
 1235SOL     OW 5255   0.573   0.870   8.477
 1235SOL    HW1 5256   0.617   0.959   8.468
 1235SOL    HW2 5257   0.510   0.870   8.554
 1236SOL     OW 5258   1.209   0.525   7.723
 1236SOL    HW1 5259   1.222   0.441   7.777
 1236SOL    HW2 5260   1.180   0.599   7.783
 1237SOL     OW 5261   0.732   0.634   8.512
 1237SOL    HW1 5262   0.791   0.608   8.436
 1237SOL    HW2 5263   0.704   0.730   8.501
 1238SOL     OW 5264   0.307   0.063   8.066
 1238SOL    HW1 5265   0.296   0.157   8.099
 1238SOL    HW2 5266   0.302   0.000   8.143
 1239SOL     OW 5267   1.622   0.367   7.822
 1239SOL    HW1 5268   1.624   0.291   7.886
 1239SOL    HW2 5269   1.574   0.444   7.862
 1240SOL     OW 5270   1.023   0.766   8.414
 1240SOL    HW1 5271   1.038   0.787   8.510
 1240SOL    HW2 5272   0.993   0.671   8.405
 1241SOL     OW 5273   1.540   0.274   7.573
 1241SOL    HW1 5274   1.479   0.199   7.596
 1241SOL    HW2 5275   1.562   0.326   7.656
 1242SOL     OW 5276   1.303   0.838   7.490
 1242SOL    HW1 5277   1.337   0.745   7.505
 1242SOL    HW2 5278   1.321   0.865   7.395
 1243SOL     OW 5279   1.068   1.333   8.297
 1243SOL    HW1 5280   1.075   1.249   8.242
 1243SOL    HW2 5281   1.130   1.402   8.261
 1244SOL     OW 5282   0.319   0.810   8.397
 1244SOL    HW1 5283   0.412   0.846   8.402
 1244SOL    HW2 5284   0.313   0.725   8.449
 1245SOL     OW 5285   0.339   0.509   8.454
 1245SOL    HW1 5286   0.287   0.426   8.437
 1245SOL    HW2 5287   0.416   0.514   8.390
 1246SOL     OW 5288   0.008   1.326   7.648
 1246SOL    HW1 5289  -0.085   1.347   7.617
 1246SOL    HW2 5290   0.018   1.227   7.661
 1247SOL     OW 5291   0.088   1.801   8.375
 1247SOL    HW1 5292   0.046   1.715   8.348
 1247SOL    HW2 5293   0.182   1.804   8.341
 1248SOL     OW 5294   0.504   1.568   8.358
 1248SOL    HW1 5295   0.570   1.642   8.367
 1248SOL    HW2 5296   0.548   1.489   8.316
 1249SOL     OW 5297   1.002   0.796   8.686
 1249SOL    HW1 5298   1.043   0.764   8.772
 1249SOL    HW2 5299   0.906   0.769   8.683
 1250SOL     OW 5300   0.815   0.572   7.773
 1250SOL    HW1 5301   0.822   0.483   7.727
 1250SOL    HW2 5302   0.721   0.606   7.765
 1251SOL     OW 5303   0.671   0.464   8.717
 1251SOL    HW1 5304   0.637   0.375   8.687
 1251SOL    HW2 5305   0.697   0.518   8.637
 1252SOL     OW 5306   0.473   0.500   7.639
 1252SOL    HW1 5307   0.534   0.580   7.643
 1252SOL    HW2 5308   0.378   0.531   7.646
 1253SOL     OW 5309   1.302   0.855   7.757
 1253SOL    HW1 5310   1.216   0.824   7.799
 1253SOL    HW2 5311   1.298   0.841   7.658
 1254SOL     OW 5312   1.759   1.747   8.602
 1254SOL    HW1 5313   1.820   1.777   8.529
 1254SOL    HW2 5314   1.721   1.658   8.580
 1255SOL     OW 5315   0.083   1.258   8.470
 1255SOL    HW1 5316   0.078   1.257   8.570
 1255SOL    HW2 5317   0.000   1.217   8.432
 1256SOL     OW 5318   1.726   0.135   7.971
 1256SOL    HW1 5319   1.799   0.118   7.904
 1256SOL    HW2 5320   1.695   0.048   8.009
 1257SOL     OW 5321   1.388   1.573   7.925
 1257SOL    HW1 5322   1.455   1.585   7.851
 1257SOL    HW2 5323   1.348   1.662   7.948
 1258SOL     OW 5324   1.280   0.927   8.120
 1258SOL    HW1 5325   1.340   0.846   8.122
 1258SOL    HW2 5326   1.320   0.996   8.060
 1259SOL     OW 5327   0.672   1.616   7.602
 1259SOL    HW1 5328   0.681   1.626   7.503
 1259SOL    HW2 5329   0.632   1.527   7.623
 1260SOL     OW 5330   1.841   0.175   8.411
 1260SOL    HW1 5331   1.880   0.090   8.375
 1260SOL    HW2 5332   1.743   0.177   8.392
 1261SOL     OW 5333   0.263   0.326   8.168
 1261SOL    HW1 5334   0.184   0.377   8.134
 1261SOL    HW2 5335   0.254   0.311   8.266
 1262SOL     OW 5336   1.194   1.612   7.479
 1262SOL    HW1 5337   1.200   1.519   7.516
 1262SOL    HW2 5338   1.135   1.612   7.399
 1263SOL     OW 5339   0.916   0.910   7.739
 1263SOL    HW1 5340   0.979   0.948   7.671
 1263SOL    HW2 5341   0.956   0.827   7.778
 1264SOL     OW 5342   1.504   1.607   7.492
 1264SOL    HW1 5343   1.412   1.644   7.499
 1264SOL    HW2 5344   1.542   1.627   7.402
 1265SOL     OW 5345   1.039   1.098   8.144
 1265SOL    HW1 5346   0.969   1.051   8.198
 1265SOL    HW2 5347   1.098   1.030   8.101
 1266SOL     OW 5348   1.014   0.236   8.419
 1266SOL    HW1 5349   1.006   0.200   8.326
 1266SOL    HW2 5350   1.012   0.160   8.484
 1267SOL     OW 5351   0.590   1.487   7.939
 1267SOL    HW1 5352   0.632   1.429   7.869
 1267SOL    HW2 5353   0.546   1.566   7.895
 1268SOL     OW 5354   0.255   1.348   7.738
 1268SOL    HW1 5355   0.159   1.349   7.711
 1268SOL    HW2 5356   0.267   1.401   7.822
 1269SOL     OW 5357   0.075   0.345   7.481
 1269SOL    HW1 5358  -0.017   0.317   7.452
 1269SOL    HW2 5359   0.106   0.422   7.425
 1270SOL     OW 5360   0.072   0.166   7.766
 1270SOL    HW1 5361   0.055   0.249   7.712
 1270SOL    HW2 5362   0.162   0.129   7.744
 1271SOL     OW 5363   1.183   1.335   7.567
 1271SOL    HW1 5364   1.084   1.324   7.569
 1271SOL    HW2 5365   1.217   1.350   7.660
 1272SOL     OW 5366   1.493   1.767   8.407
 1272SOL    HW1 5367   1.526   1.831   8.338
 1272SOL    HW2 5368   1.559   1.761   8.482
 1273SOL     OW 5369   1.674   0.883   8.702
 1273SOL    HW1 5370   1.647   0.794   8.665
 1273SOL    HW2 5371   1.675   0.951   8.629
 1274SOL     OW 5372   1.225   0.325   7.897
 1274SOL    HW1 5373   1.290   0.251   7.886
 1274SOL    HW2 5374   1.245   0.375   7.981
 1275SOL     OW 5375   0.594   0.745   8.100
 1275SOL    HW1 5376   0.644   0.830   8.081
 1275SOL    HW2 5377   0.506   0.747   8.052
 1276SOL     OW 5378   0.859   1.374   7.464
 1276SOL    HW1 5379   0.813   1.389   7.552
 1276SOL    HW2 5380   0.903   1.459   7.434
 1277SOL     OW 5381   0.661   1.790   8.401
 1277SOL    HW1 5382   0.615   1.878   8.388
 1277SOL    HW2 5383   0.760   1.802   8.394
 1278SOL     OW 5384   0.859   0.956   8.309
 1278SOL    HW1 5385   0.913   0.887   8.357
 1278SOL    HW2 5386   0.827   1.025   8.375
 1279SOL     OW 5387   1.083   0.984   7.535
 1279SOL    HW1 5388   1.060   1.037   7.453
 1279SOL    HW2 5389   1.164   0.928   7.516
 1280SOL     OW 5390   1.861   1.569   8.299
 1280SOL    HW1 5391   1.790   1.557   8.229
 1280SOL    HW2 5392   1.862   1.490   8.359
 1281SOL     OW 5393   0.079   1.240   8.101
 1281SOL    HW1 5394   0.078   1.193   8.189
 1281SOL    HW2 5395   0.161   1.212   8.050
 1282SOL     OW 5396   1.824   0.192   8.675
 1282SOL    HW1 5397   1.820   0.102   8.719
 1282SOL    HW2 5398   1.827   0.181   8.576
 1283SOL     OW 5399   0.428   0.424   7.968
 1283SOL    HW1 5400   0.458   0.352   7.906
 1283SOL    HW2 5401   0.389   0.384   8.051
 1284SOL     OW 5402   0.812   1.586   8.135
 1284SOL    HW1 5403   0.844   1.596   8.041
 1284SOL    HW2 5404   0.733   1.524   8.137
 1285SOL     OW 5405   0.770   1.330   7.749
 1285SOL    HW1 5406   0.724   1.243   7.766
 1285SOL    HW2 5407   0.861   1.327   7.790
 1286SOL     OW 5408   1.352   0.052   7.616
 1286SOL    HW1 5409   1.387   0.011   7.532
 1286SOL    HW2 5410   1.262   0.014   7.636
 1287SOL     OW 5411   1.300   0.453   8.139
 1287SOL    HW1 5412   1.241   0.533   8.143
 1287SOL    HW2 5413   1.315   0.418   8.232
 1288SOL     OW 5414   1.593   0.221   8.330
 1288SOL    HW1 5415   1.509   0.220   8.384
 1288SOL    HW2 5416   1.595   0.304   8.274
 1289SOL     OW 5417   0.039   1.077   7.748
 1289SOL    HW1 5418   0.138   1.066   7.739
 1289SOL    HW2 5419  -0.001   0.991   7.780
 1290SOL     OW 5420   0.875   1.646   7.785
 1290SOL    HW1 5421   0.798   1.611   7.731
 1290SOL    HW2 5422   0.843   1.717   7.847
 1291SOL     OW 5423   0.230   2.490   0.113
 1291SOL    HW1 5424   0.137   2.488   0.150
 1291SOL    HW2 5425   0.231   2.451   0.021
 1292SOL     OW 5426   0.225   2.137   0.996
 1292SOL    HW1 5427   0.260   2.120   1.088
 1292SOL    HW2 5428   0.137   2.092   0.984
 1293SOL     OW 5429   0.019   2.230   0.647
 1293SOL    HW1 5430  -0.063   2.273   0.686
 1293SOL    HW2 5431  -0.009   2.157   0.584
 1294SOL     OW 5432   0.569   3.137   1.165
 1294SOL    HW1 5433   0.476   3.130   1.128
 1294SOL    HW2 5434   0.580   3.226   1.209
 1295SOL     OW 5435   1.555   3.373   0.703
 1295SOL    HW1 5436   1.498   3.357   0.784
 1295SOL    HW2 5437   1.496   3.383   0.623
 1296SOL     OW 5438   1.135   2.565   0.717
 1296SOL    HW1 5439   1.192   2.643   0.692
 1296SOL    HW2 5440   1.075   2.591   0.793
 1297SOL     OW 5441   1.755   2.469   0.231
 1297SOL    HW1 5442   1.743   2.456   0.132
 1297SOL    HW2 5443   1.725   2.388   0.280
 1298SOL     OW 5444   0.768   3.006   1.023
 1298SOL    HW1 5445   0.690   3.023   1.083
 1298SOL    HW2 5446   0.802   3.093   0.987
 1299SOL     OW 5447   0.850   2.660   1.823
 1299SOL    HW1 5448   0.846   2.736   1.888
 1299SOL    HW2 5449   0.872   2.696   1.732
 1300SOL     OW 5450   0.685   2.874   0.665
 1300SOL    HW1 5451   0.754   2.858   0.735
 1300SOL    HW2 5452   0.612   2.931   0.703
 1301SOL     OW 5453   0.686   3.023   1.803
 1301SOL    HW1 5454   0.746   3.102   1.817
 1301SOL    HW2 5455   0.600   3.054   1.762
 1302SOL     OW 5456   0.335   3.297   1.061
 1302SOL    HW1 5457   0.257   3.266   1.008
 1302SOL    HW2 5458   0.393   3.355   1.004
 1303SOL     OW 5459   1.460   3.367   1.339
 1303SOL    HW1 5460   1.484   3.461   1.365
 1303SOL    HW2 5461   1.444   3.313   1.421
 1304SOL     OW 5462   0.438   2.254   1.499
 1304SOL    HW1 5463   0.520   2.198   1.508
 1304SOL    HW2 5464   0.357   2.196   1.503
 1305SOL     OW 5465   1.603   2.309   0.737
 1305SOL    HW1 5466   1.529   2.355   0.687
 1305SOL    HW2 5467   1.654   2.377   0.790
 1306SOL     OW 5468   0.231   3.575   0.483
 1306SOL    HW1 5469   0.265   3.652   0.537
 1306SOL    HW2 5470   0.275   3.575   0.393
 1307SOL     OW 5471   1.127   3.203   1.690
 1307SOL    HW1 5472   1.174   3.203   1.778
 1307SOL    HW2 5473   1.079   3.116   1.679
 1308SOL     OW 5474   0.230   3.296   0.538
 1308SOL    HW1 5475   0.204   3.392   0.538
 1308SOL    HW2 5476   0.159   3.242   0.583
 1309SOL     OW 5477   0.240   2.953   0.886
 1309SOL    HW1 5478   0.254   2.869   0.938
 1309SOL    HW2 5479   0.185   3.017   0.941
 1310SOL     OW 5480   0.620   3.648   1.439
 1310SOL    HW1 5481   0.528   3.631   1.474
 1310SOL    HW2 5482   0.648   3.740   1.465
 1311SOL     OW 5483   0.606   2.826   0.123
 1311SOL    HW1 5484   0.613   2.910   0.069
 1311SOL    HW2 5485   0.652   2.839   0.211
 1312SOL     OW 5486   1.594   1.976   1.480
 1312SOL    HW1 5487   1.576   2.043   1.408
 1312SOL    HW2 5488   1.591   2.022   1.569
 1313SOL     OW 5489   0.122   2.505   0.563
 1313SOL    HW1 5490   0.077   2.417   0.580
 1313SOL    HW2 5491   0.121   2.559   0.647
 1314SOL     OW 5492   1.842   3.629   0.359
 1314SOL    HW1 5493   1.896   3.600   0.439
 1314SOL    HW2 5494   1.872   3.719   0.330
 1315SOL     OW 5495   0.027   3.458   0.117
 1315SOL    HW1 5496   0.008   3.362   0.138
 1315SOL    HW2 5497  -0.006   3.516   0.192
 1316SOL     OW 5498   1.689   2.784   0.612
 1316SOL    HW1 5499   1.784   2.755   0.620
 1316SOL    HW2 5500   1.681   2.849   0.537
 1317SOL     OW 5501   1.641   2.970   0.432
 1317SOL    HW1 5502   1.727   2.972   0.380
 1317SOL    HW2 5503   1.655   3.017   0.520
 1318SOL     OW 5504   0.113   2.599   1.597
 1318SOL    HW1 5505   0.201   2.586   1.642
 1318SOL    HW2 5506   0.100   2.696   1.575
 1319SOL     OW 5507   0.613   3.227   0.726
 1319SOL    HW1 5508   0.564   3.140   0.735
 1319SOL    HW2 5509   0.590   3.270   0.639
 1320SOL     OW 5510   1.293   3.090   1.423
 1320SOL    HW1 5511   1.330   3.017   1.365
 1320SOL    HW2 5512   1.345   3.095   1.508
 1321SOL     OW 5513   0.809   1.866   0.502
 1321SOL    HW1 5514   0.849   1.957   0.493
 1321SOL    HW2 5515   0.709   1.874   0.508
 1322SOL     OW 5516   0.197   2.838   1.264
 1322SOL    HW1 5517   0.286   2.793   1.250
 1322SOL    HW2 5518   0.124   2.773   1.245
 1323SOL     OW 5519   1.525   2.861   0.190
 1323SOL    HW1 5520   1.462   2.785   0.203
 1323SOL    HW2 5521   1.573   2.879   0.276
 1324SOL     OW 5522   1.187   3.654   1.616
 1324SOL    HW1 5523   1.211   3.714   1.540
 1324SOL    HW2 5524   1.194   3.559   1.586
 1325SOL     OW 5525   0.317   2.113   1.801
 1325SOL    HW1 5526   0.388   2.184   1.807
 1325SOL    HW2 5527   0.229   2.152   1.829
 1326SOL     OW 5528   1.466   3.279   0.953
 1326SOL    HW1 5529   1.407   3.285   1.033
 1326SOL    HW2 5530   1.451   3.191   0.907
 1327SOL     OW 5531   1.667   3.576   0.572
 1327SOL    HW1 5532   1.626   3.553   0.484
 1327SOL    HW2 5533   1.649   3.502   0.637
 1328SOL     OW 5534   0.598   2.591   0.270
 1328SOL    HW1 5535   0.622   2.660   0.202
 1328SOL    HW2 5536   0.520   2.624   0.324
 1329SOL     OW 5537   1.281   2.207   0.944
 1329SOL    HW1 5538   1.195   2.157   0.931
 1329SOL    HW2 5539   1.343   2.153   1.000
 1330SOL     OW 5540   1.576   3.524   0.307
 1330SOL    HW1 5541   1.665   3.570   0.310
 1330SOL    HW2 5542   1.555   3.500   0.212
 1331SOL     OW 5543   0.807   2.467   1.465
 1331SOL    HW1 5544   0.760   2.464   1.554
 1331SOL    HW2 5545   0.756   2.412   1.399
 1332SOL     OW 5546   1.394   2.331   1.674
 1332SOL    HW1 5547   1.374   2.374   1.762
 1332SOL    HW2 5548   1.472   2.269   1.683
 1333SOL     OW 5549   0.973   2.752   1.572
 1333SOL    HW1 5550   1.019   2.668   1.543
 1333SOL    HW2 5551   0.917   2.786   1.497
 1334SOL     OW 5552   0.991   2.272   1.242
 1334SOL    HW1 5553   0.914   2.306   1.296
 1334SOL    HW2 5554   0.957   2.221   1.163
 1335SOL     OW 5555   1.041   2.563   0.429
 1335SOL    HW1 5556   1.067   2.559   0.525
 1335SOL    HW2 5557   0.956   2.512   0.415
 1336SOL     OW 5558   0.076   2.673   0.789
 1336SOL    HW1 5559   0.175   2.661   0.798
 1336SOL    HW2 5560   0.052   2.768   0.810
 1337SOL     OW 5561   0.130   3.683   1.571
 1337SOL    HW1 5562   0.120   3.668   1.670
 1337SOL    HW2 5563   0.044   3.719   1.535
 1338SOL     OW 5564   0.865   2.210   0.195
 1338SOL    HW1 5565   0.924   2.273   0.146
 1338SOL    HW2 5566   0.884   2.116   0.166
 1339SOL     OW 5567   1.719   2.447   1.831
 1339SOL    HW1 5568   1.693   2.536   1.795
 1339SOL    HW2 5569   1.717   2.379   1.758
 1340SOL     OW 5570   1.362   3.006   0.545
 1340SOL    HW1 5571   1.445   2.977   0.497
 1340SOL    HW2 5572   1.313   3.073   0.489
 1341SOL     OW 5573   0.550   2.058   0.885
 1341SOL    HW1 5574   0.545   2.053   0.985
 1341SOL    HW2 5575   0.552   2.154   0.856
 1342SOL     OW 5576   1.008   3.318   0.477
 1342SOL    HW1 5577   0.962   3.390   0.425
 1342SOL    HW2 5578   1.004   3.338   0.575
 1343SOL     OW 5579   0.351   3.663   0.853
 1343SOL    HW1 5580   0.401   3.577   0.859
 1343SOL    HW2 5581   0.416   3.740   0.850
 1344SOL     OW 5582   1.795   2.928   0.873
 1344SOL    HW1 5583   1.733   2.913   0.797
 1344SOL    HW2 5584   1.743   2.939   0.958
 1345SOL     OW 5585   1.227   3.412   1.506
 1345SOL    HW1 5586   1.233   3.335   1.570
 1345SOL    HW2 5587   1.175   3.386   1.426
 1346SOL     OW 5588   0.321   2.805   0.242
 1346SOL    HW1 5589   0.403   2.844   0.200
 1346SOL    HW2 5590   0.294   2.723   0.193
 1347SOL     OW 5591   1.458   2.597   0.728
 1347SOL    HW1 5592   1.453   2.532   0.803
 1347SOL    HW2 5593   1.538   2.656   0.741
 1348SOL     OW 5594   0.461   3.128   1.727
 1348SOL    HW1 5595   0.411   3.129   1.641
 1348SOL    HW2 5596   0.398   3.110   1.803
 1349SOL     OW 5597   1.111   3.638   0.237
 1349SOL    HW1 5598   1.051   3.576   0.287
 1349SOL    HW2 5599   1.142   3.594   0.152
 1350SOL     OW 5600   0.202   2.147   1.498
 1350SOL    HW1 5601   0.122   2.207   1.485
 1350SOL    HW2 5602   0.192   2.098   1.584
 1351SOL     OW 5603   1.632   3.239   0.081
 1351SOL    HW1 5604   1.600   3.333   0.071
 1351SOL    HW2 5605   1.556   3.176   0.069
 1352SOL     OW 5606   0.464   3.605   0.323
 1352SOL    HW1 5607   0.497   3.644   0.409
 1352SOL    HW2 5608   0.540   3.598   0.258
 1353SOL     OW 5609   1.400   1.969   0.426
 1353SOL    HW1 5610   1.376   1.932   0.336
 1353SOL    HW2 5611   1.499   1.985   0.430
 1354SOL     OW 5612   0.249   3.647   1.241
 1354SOL    HW1 5613   0.306   3.582   1.291
 1354SOL    HW2 5614   0.233   3.614   1.148
 1355SOL     OW 5615   0.940   3.560   0.904
 1355SOL    HW1 5616   1.020   3.503   0.925
 1355SOL    HW2 5617   0.891   3.520   0.827
 1356SOL     OW 5618   0.382   2.562   0.480
 1356SOL    HW1 5619   0.427   2.472   0.477
 1356SOL    HW2 5620   0.288   2.551   0.513
 1357SOL     OW 5621   1.547   2.084   1.729
 1357SOL    HW1 5622   1.542   2.121   1.821
 1357SOL    HW2 5623   1.475   2.015   1.717
 1358SOL     OW 5624   0.614   1.984   0.117
 1358SOL    HW1 5625   0.712   1.962   0.124
 1358SOL    HW2 5626   0.583   1.967   0.024
 1359SOL     OW 5627   0.781   2.126   1.749
 1359SOL    HW1 5628   0.848   2.065   1.792
 1359SOL    HW2 5629   0.708   2.145   1.814
 1360SOL     OW 5630   0.888   3.376   1.195
 1360SOL    HW1 5631   0.865   3.351   1.101
 1360SOL    HW2 5632   0.949   3.307   1.234
 1361SOL     OW 5633   1.351   2.452   1.433
 1361SOL    HW1 5634   1.379   2.409   1.518
 1361SOL    HW2 5635   1.376   2.548   1.434
 1362SOL     OW 5636   0.803   3.264   0.924
 1362SOL    HW1 5637   0.893   3.278   0.882
 1362SOL    HW2 5638   0.732   3.266   0.853
 1363SOL     OW 5639   0.922   2.365   0.899
 1363SOL    HW1 5640   0.897   2.356   0.803
 1363SOL    HW2 5641   0.970   2.283   0.930
 1364SOL     OW 5642   0.539   1.926   0.512
 1364SOL    HW1 5643   0.458   1.927   0.570
 1364SOL    HW2 5644   0.542   2.009   0.457
 1365SOL     OW 5645   1.434   3.050   0.041
 1365SOL    HW1 5646   1.466   2.974   0.098
 1365SOL    HW2 5647   1.342   3.077   0.071
 1366SOL     OW 5648   0.935   2.098   0.480
 1366SOL    HW1 5649   0.887   2.139   0.402
 1366SOL    HW2 5650   1.034   2.096   0.461
 1367SOL     OW 5651   1.076   2.545   1.464
 1367SOL    HW1 5652   0.996   2.484   1.467
 1367SOL    HW2 5653   1.157   2.492   1.440
 1368SOL     OW 5654   1.227   3.432   0.793
 1368SOL    HW1 5655   1.248   3.506   0.728
 1368SOL    HW2 5656   1.295   3.432   0.866
 1369SOL     OW 5657   0.459   3.014   0.741
 1369SOL    HW1 5658   0.388   2.987   0.806
 1369SOL    HW2 5659   0.433   2.986   0.648
 1370SOL     OW 5660   1.271   3.659   0.591
 1370SOL    HW1 5661   1.315   3.723   0.527
 1370SOL    HW2 5662   1.221   3.711   0.661
 1371SOL     OW 5663   1.032   2.411   0.016
 1371SOL    HW1 5664   0.991   2.493  -0.023
 1371SOL    HW2 5665   1.096   2.437   0.089
 1372SOL     OW 5666   0.078   2.418   1.386
 1372SOL    HW1 5667   0.170   2.417   1.345
 1372SOL    HW2 5668   0.072   2.492   1.453
 1373SOL     OW 5669   0.561   2.084   1.147
 1373SOL    HW1 5670   0.599   2.000   1.184
 1373SOL    HW2 5671   0.473   2.103   1.191
 1374SOL     OW 5672   0.866   2.316   0.642
 1374SOL    HW1 5673   0.834   2.388   0.580
 1374SOL    HW2 5674   0.890   2.235   0.589
 1375SOL     OW 5675   1.017   1.901   0.753
 1375SOL    HW1 5676   0.945   1.906   0.684
 1375SOL    HW2 5677   0.993   1.832   0.822
 1376SOL     OW 5678   1.429   3.035   0.867
 1376SOL    HW1 5679   1.374   2.951   0.860
 1376SOL    HW2 5680   1.455   3.064   0.775
 1377SOL     OW 5681   1.466   2.452   0.992
 1377SOL    HW1 5682   1.436   2.357   0.999
 1377SOL    HW2 5683   1.539   2.468   1.058
 1378SOL     OW 5684   1.857   2.695   0.377
 1378SOL    HW1 5685   1.899   2.631   0.441
 1378SOL    HW2 5686   1.819   2.644   0.299
 1379SOL     OW 5687   0.488   3.247   0.174
 1379SOL    HW1 5688   0.401   3.232   0.221
 1379SOL    HW2 5689   0.471   3.273   0.079
 1380SOL     OW 5690   1.664   3.142   0.657
 1380SOL    HW1 5691   1.763   3.150   0.671
 1380SOL    HW2 5692   1.619   3.226   0.688
 1381SOL     OW 5693   1.390   2.437   0.078
 1381SOL    HW1 5694   1.336   2.416   0.159
 1381SOL    HW2 5695   1.481   2.396   0.087
 1382SOL     OW 5696   0.527   2.118   0.328
 1382SOL    HW1 5697   0.554   2.059   0.253
 1382SOL    HW2 5698   0.527   2.213   0.297
 1383SOL     OW 5699   1.754   3.085   1.588
 1383SOL    HW1 5700   1.845   3.046   1.575
 1383SOL    HW2 5701   1.762   3.181   1.612
 1384SOL     OW 5702   1.064   3.209   1.340
 1384SOL    HW1 5703   0.984   3.186   1.395
 1384SOL    HW2 5704   1.147   3.183   1.389
 1385SOL     OW 5705   1.592   3.491   1.625
 1385SOL    HW1 5706   1.619   3.525   1.535
 1385SOL    HW2 5707   1.671   3.453   1.671
 1386SOL     OW 5708   1.111   3.057   1.100
 1386SOL    HW1 5709   1.071   3.101   1.181
 1386SOL    HW2 5710   1.070   3.094   1.017
 1387SOL     OW 5711   1.638   2.961   1.079
 1387SOL    HW1 5712   1.643   3.042   1.138
 1387SOL    HW2 5713   1.552   2.963   1.028
 1388SOL     OW 5714   0.915   1.951   1.402
 1388SOL    HW1 5715   0.940   1.931   1.307
 1388SOL    HW2 5716   0.987   2.007   1.444
 1389SOL     OW 5717   0.980   2.978   1.719
 1389SOL    HW1 5718   0.881   2.984   1.729
 1389SOL    HW2 5719   1.003   2.898   1.663
 1390SOL     OW 5720   0.705   2.912   0.368
 1390SOL    HW1 5721   0.691   2.919   0.467
 1390SOL    HW2 5722   0.789   2.861   0.350
 1391SOL     OW 5723   0.410   2.675   1.251
 1391SOL    HW1 5724   0.496   2.687   1.301
 1391SOL    HW2 5725   0.368   2.588   1.278
 1392SOL     OW 5726   1.274   2.248   1.262
 1392SOL    HW1 5727   1.295   2.322   1.326
 1392SOL    HW2 5728   1.185   2.265   1.219
 1393SOL     OW 5729   0.064   3.426   1.331
 1393SOL    HW1 5730   0.018   3.508   1.297
 1393SOL    HW2 5731   0.162   3.445   1.340
 1394SOL     OW 5732   0.367   2.962   0.501
 1394SOL    HW1 5733   0.360   3.045   0.445
 1394SOL    HW2 5734   0.371   2.882   0.441
 1395SOL     OW 5735   0.566   2.399   0.865
 1395SOL    HW1 5736   0.578   2.465   0.791
 1395SOL    HW2 5737   0.612   2.433   0.948
 1396SOL     OW 5738   1.252   3.210   0.388
 1396SOL    HW1 5739   1.302   3.287   0.428
 1396SOL    HW2 5740   1.157   3.212   0.420
 1397SOL     OW 5741   1.272   3.307   1.142
 1397SOL    HW1 5742   1.319   3.320   1.229
 1397SOL    HW2 5743   1.206   3.233   1.151
 1398SOL     OW 5744   1.582   2.501   0.472
 1398SOL    HW1 5745   1.551   2.562   0.545
 1398SOL    HW2 5746   1.632   2.553   0.403
 1399SOL     OW 5747   0.354   3.372   1.329
 1399SOL    HW1 5748   0.333   3.328   1.242
 1399SOL    HW2 5749   0.451   3.398   1.332
 1400SOL     OW 5750   0.402   2.613   1.598
 1400SOL    HW1 5751   0.470   2.668   1.551
 1400SOL    HW2 5752   0.442   2.525   1.625
 1401SOL     OW 5753   1.587   2.641   1.670
 1401SOL    HW1 5754   1.495   2.679   1.665
 1401SOL    HW2 5755   1.647   2.688   1.605
 1402SOL     OW 5756   1.013   1.967   1.770
 1402SOL    HW1 5757   1.019   2.052   1.718
 1402SOL    HW2 5758   1.045   1.891   1.713
 1403SOL     OW 5759   0.504   1.912   1.740
 1403SOL    HW1 5760   0.462   1.855   1.670
 1403SOL    HW2 5761   0.438   1.981   1.772
 1404SOL     OW 5762   0.573   2.732   1.029
 1404SOL    HW1 5763   0.617   2.821   1.020
 1404SOL    HW2 5764   0.510   2.732   1.106
 1405SOL     OW 5765   1.360   2.724   1.045
 1405SOL    HW1 5766   1.285   2.724   0.979
 1405SOL    HW2 5767   1.397   2.632   1.054
 1406SOL     OW 5768   1.209   2.387   0.275
 1406SOL    HW1 5769   1.222   2.303   0.329
 1406SOL    HW2 5770   1.180   2.461   0.335
 1407SOL     OW 5771   0.307   2.075   1.231
 1407SOL    HW1 5772   0.284   2.112   1.321
 1407SOL    HW2 5773   0.277   1.980   1.225
 1408SOL     OW 5774   0.037   3.172   1.282
 1408SOL    HW1 5775   0.090   3.123   1.350
 1408SOL    HW2 5776   0.059   3.270   1.287
 1409SOL     OW 5777   0.732   2.496   1.064
 1409SOL    HW1 5778   0.791   2.470   0.988
 1409SOL    HW2 5779   0.704   2.592   1.053
 1410SOL     OW 5780   1.728   2.797   1.854
 1410SOL    HW1 5781   1.682   2.790   1.765
 1410SOL    HW2 5782   1.666   2.841   1.920
 1411SOL     OW 5783   0.307   1.925   0.618
 1411SOL    HW1 5784   0.296   2.019   0.651
 1411SOL    HW2 5785   0.302   1.862   0.695
 1412SOL     OW 5786   1.622   2.229   0.374
 1412SOL    HW1 5787   1.624   2.153   0.438
 1412SOL    HW2 5788   1.574   2.306   0.414
 1413SOL     OW 5789   1.023   2.628   0.966
 1413SOL    HW1 5790   1.038   2.649   1.062
 1413SOL    HW2 5791   0.993   2.533   0.957
 1414SOL     OW 5792   0.980   3.435   1.700
 1414SOL    HW1 5793   0.960   3.479   1.612
 1414SOL    HW2 5794   1.019   3.344   1.684
 1415SOL     OW 5795   1.859   3.380   1.605
 1415SOL    HW1 5796   1.873   3.407   1.510
 1415SOL    HW2 5797   1.942   3.402   1.658
 1416SOL     OW 5798   0.350   2.760   1.804
 1416SOL    HW1 5799   0.426   2.804   1.852
 1416SOL    HW2 5800   0.385   2.713   1.722
 1417SOL     OW 5801   1.540   2.136   0.125
 1417SOL    HW1 5802   1.479   2.061   0.148
 1417SOL    HW2 5803   1.562   2.188   0.208
 1418SOL     OW 5804   1.303   2.700   0.042
 1418SOL    HW1 5805   1.337   2.607   0.057
 1418SOL    HW2 5806   1.321   2.727  -0.053
 1419SOL     OW 5807   1.068   3.195   0.849
 1419SOL    HW1 5808   1.075   3.111   0.794
 1419SOL    HW2 5809   1.130   3.264   0.813
 1420SOL     OW 5810   0.319   2.672   0.949
 1420SOL    HW1 5811   0.412   2.708   0.954
 1420SOL    HW2 5812   0.313   2.587   1.001
 1421SOL     OW 5813   0.339   2.371   1.006
 1421SOL    HW1 5814   0.287   2.288   0.989
 1421SOL    HW2 5815   0.416   2.376   0.942
 1422SOL     OW 5816   1.138   2.242   1.678
 1422SOL    HW1 5817   1.093   2.305   1.742
 1422SOL    HW2 5818   1.231   2.273   1.661
 1423SOL     OW 5819   1.160   2.069   1.477
 1423SOL    HW1 5820   1.160   2.133   1.554
 1423SOL    HW2 5821   1.188   2.117   1.394
 1424SOL     OW 5822   0.008   3.188   0.200
 1424SOL    HW1 5823  -0.085   3.209   0.169
 1424SOL    HW2 5824   0.018   3.089   0.213
 1425SOL     OW 5825   0.088   3.663   0.927
 1425SOL    HW1 5826   0.046   3.577   0.900
 1425SOL    HW2 5827   0.182   3.666   0.893
 1426SOL     OW 5828   0.504   3.430   0.910
 1426SOL    HW1 5829   0.570   3.504   0.919
 1426SOL    HW2 5830   0.548   3.351   0.868
 1427SOL     OW 5831   1.002   2.658   1.238
 1427SOL    HW1 5832   1.043   2.626   1.324
 1427SOL    HW2 5833   0.906   2.631   1.235
 1428SOL     OW 5834   0.040   2.406   1.114
 1428SOL    HW1 5835   0.125   2.373   1.073
 1428SOL    HW2 5836   0.053   2.421   1.212
 1429SOL     OW 5837   0.189   2.382   1.722
 1429SOL    HW1 5838   0.248   2.342   1.652
 1429SOL    HW2 5839   0.131   2.453   1.681
 1430SOL     OW 5840   1.369   2.812   1.660
 1430SOL    HW1 5841   1.408   2.901   1.680
 1430SOL    HW2 5842   1.379   2.792   1.563
 1431SOL     OW 5843   0.815   2.434   0.325
 1431SOL    HW1 5844   0.822   2.345   0.279
 1431SOL    HW2 5845   0.721   2.468   0.317
 1432SOL     OW 5846   1.657   2.466   1.206
 1432SOL    HW1 5847   1.619   2.397   1.268
 1432SOL    HW2 5848   1.739   2.430   1.162
 1433SOL     OW 5849   0.252   3.426   1.744
 1433SOL    HW1 5850   0.222   3.483   1.820
 1433SOL    HW2 5851   0.245   3.329   1.770
 1434SOL     OW 5852   0.671   2.326   1.269
 1434SOL    HW1 5853   0.637   2.237   1.239
 1434SOL    HW2 5854   0.697   2.380   1.189
 1435SOL     OW 5855   0.930   3.540   1.465
 1435SOL    HW1 5856   0.906   3.522   1.370
 1435SOL    HW2 5857   0.960   3.634   1.475
 1436SOL     OW 5858   0.473   2.362   0.191
 1436SOL    HW1 5859   0.534   2.442   0.195
 1436SOL    HW2 5860   0.378   2.393   0.198
 1437SOL     OW 5861   0.159   2.999   1.466
 1437SOL    HW1 5862   0.181   2.938   1.542
 1437SOL    HW2 5863   0.169   2.950   1.380
 1438SOL     OW 5864   1.347   2.921   1.234
 1438SOL    HW1 5865   1.371   2.858   1.160
 1438SOL    HW2 5866   1.257   2.961   1.216
 1439SOL     OW 5867   1.302   2.717   0.309
 1439SOL    HW1 5868   1.216   2.686   0.351
 1439SOL    HW2 5869   1.298   2.703   0.210
 1440SOL     OW 5870   1.759   3.609   1.154
 1440SOL    HW1 5871   1.820   3.639   1.081
 1440SOL    HW2 5872   1.721   3.520   1.132
 1441SOL     OW 5873   1.252   3.593   1.128
 1441SOL    HW1 5874   1.336   3.598   1.074
 1441SOL    HW2 5875   1.229   3.497   1.146
 1442SOL     OW 5876   0.083   3.120   1.022
 1442SOL    HW1 5877   0.078   3.119   1.122
 1442SOL    HW2 5878   0.000   3.079   0.984
 1443SOL     OW 5879   0.688   3.524   1.716
 1443SOL    HW1 5880   0.632   3.605   1.725
 1443SOL    HW2 5881   0.740   3.528   1.630
 1444SOL     OW 5882   0.903   1.948   0.133
 1444SOL    HW1 5883   0.954   1.949   0.047
 1444SOL    HW2 5884   0.959   1.906   0.204
 1445SOL     OW 5885   1.726   1.997   0.523
 1445SOL    HW1 5886   1.799   1.980   0.456
 1445SOL    HW2 5887   1.695   1.910   0.561
 1446SOL     OW 5888   1.388   3.435   0.477
 1446SOL    HW1 5889   1.455   3.447   0.403
 1446SOL    HW2 5890   1.348   3.524   0.500
 1447SOL     OW 5891   0.130   3.656   1.851
 1447SOL    HW1 5892   0.089   3.582   1.904
 1447SOL    HW2 5893   0.194   3.707   1.909
 1448SOL     OW 5894   1.280   2.789   0.672
 1448SOL    HW1 5895   1.340   2.708   0.674
 1448SOL    HW2 5896   1.320   2.858   0.612
 1449SOL     OW 5897   0.830   3.135   1.422
 1449SOL    HW1 5898   0.825   3.168   1.517
 1449SOL    HW2 5899   0.744   3.154   1.376
 1450SOL     OW 5900   0.672   3.478   0.154
 1450SOL    HW1 5901   0.681   3.488   0.055
 1450SOL    HW2 5902   0.632   3.389   0.175
 1451SOL     OW 5903   1.650   3.582   1.394
 1451SOL    HW1 5904   1.703   3.592   1.310
 1451SOL    HW2 5905   1.623   3.672   1.428
 1452SOL     OW 5906   1.841   2.037   0.963
 1452SOL    HW1 5907   1.880   1.952   0.927
 1452SOL    HW2 5908   1.743   2.039   0.944
 1453SOL     OW 5909   0.263   2.188   0.720
 1453SOL    HW1 5910   0.184   2.239   0.686
 1453SOL    HW2 5911   0.254   2.173   0.818
 1454SOL     OW 5912   1.194   3.474   0.031
 1454SOL    HW1 5913   1.200   3.381   0.068
 1454SOL    HW2 5914   1.135   3.474  -0.049
 1455SOL     OW 5915   0.822   2.864   1.372
 1455SOL    HW1 5916   0.862   2.863   1.280
 1455SOL    HW2 5917   0.832   2.956   1.412
 1456SOL     OW 5918   0.916   2.772   0.291
 1456SOL    HW1 5919   0.979   2.810   0.223
 1456SOL    HW2 5920   0.956   2.689   0.330
 1457SOL     OW 5921   1.504   3.469   0.044
 1457SOL    HW1 5922   1.412   3.506   0.051
 1457SOL    HW2 5923   1.542   3.489  -0.046
 1458SOL     OW 5924   0.372   3.150   1.490
 1458SOL    HW1 5925   0.359   3.243   1.456
 1458SOL    HW2 5926   0.288   3.098   1.477
 1459SOL     OW 5927   1.614   3.154   1.289
 1459SOL    HW1 5928   1.674   3.157   1.369
 1459SOL    HW2 5929   1.539   3.218   1.302
 1460SOL     OW 5930   1.039   2.960   0.696
 1460SOL    HW1 5931   0.969   2.913   0.750
 1460SOL    HW2 5932   1.098   2.892   0.653
 1461SOL     OW 5933   1.014   2.098   0.971
 1461SOL    HW1 5934   1.006   2.062   0.878
 1461SOL    HW2 5935   1.012   2.022   1.036
 1462SOL     OW 5936   0.590   3.349   0.491
 1462SOL    HW1 5937   0.632   3.291   0.421
 1462SOL    HW2 5938   0.546   3.428   0.447
 1463SOL     OW 5939   1.709   2.247   1.381
 1463SOL    HW1 5940   1.782   2.316   1.385
 1463SOL    HW2 5941   1.737   2.172   1.322
 1464SOL     OW 5942   0.255   3.210   0.290
 1464SOL    HW1 5943   0.159   3.211   0.263
 1464SOL    HW2 5944   0.267   3.263   0.374
 1465SOL     OW 5945   0.105   2.875   1.726
 1465SOL    HW1 5946   0.028   2.842   1.780
 1465SOL    HW2 5947   0.190   2.845   1.768
 1466SOL     OW 5948   0.672   2.065   1.489
 1466SOL    HW1 5949   0.762   2.049   1.449
 1466SOL    HW2 5950   0.680   2.070   1.588
 1467SOL     OW 5951   0.075   2.207   0.033
 1467SOL    HW1 5952  -0.017   2.179   0.004
 1467SOL    HW2 5953   0.106   2.284  -0.023
 1468SOL     OW 5954   1.440   2.718   1.398
 1468SOL    HW1 5955   1.383   2.770   1.335
 1468SOL    HW2 5956   1.536   2.730   1.374
 1469SOL     OW 5957   0.072   2.028   0.318
 1469SOL    HW1 5958   0.055   2.111   0.264
 1469SOL    HW2 5959   0.162   1.991   0.296
 1470SOL     OW 5960   1.183   3.197   0.119
 1470SOL    HW1 5961   1.084   3.186   0.121
 1470SOL    HW2 5962   1.217   3.212   0.212
 1471SOL     OW 5963   0.613   2.704   1.431
 1471SOL    HW1 5964   0.669   2.785   1.414
 1471SOL    HW2 5965   0.672   2.624   1.434
 1472SOL     OW 5966   1.493   3.629   0.959
 1472SOL    HW1 5967   1.526   3.693   0.890
 1472SOL    HW2 5968   1.559   3.623   1.034
 1473SOL     OW 5969   0.716   2.427   1.708
 1473SOL    HW1 5970   0.735   2.492   1.782
 1473SOL    HW2 5971   0.776   2.347   1.717
 1474SOL     OW 5972   1.450   3.082   1.633
 1474SOL    HW1 5973   1.441   3.072   1.732
 1474SOL    HW2 5974   1.546   3.075   1.607
 1475SOL     OW 5975   0.390   3.603   1.560
 1475SOL    HW1 5976   0.299   3.644   1.558
 1475SOL    HW2 5977   0.383   3.509   1.592
 1476SOL     OW 5978   1.674   2.745   1.254
 1476SOL    HW1 5979   1.647   2.656   1.217
 1476SOL    HW2 5980   1.675   2.813   1.181
 1477SOL     OW 5981   1.225   2.187   0.449
 1477SOL    HW1 5982   1.290   2.113   0.438
 1477SOL    HW2 5983   1.245   2.237   0.533
 1478SOL     OW 5984   0.594   2.607   0.652
 1478SOL    HW1 5985   0.644   2.692   0.633
 1478SOL    HW2 5986   0.506   2.609   0.604
 1479SOL     OW 5987   1.777   2.204   1.642
 1479SOL    HW1 5988   1.760   2.235   1.548
 1479SOL    HW2 5989   1.693   2.167   1.680
 1480SOL     OW 5990   1.730   2.796   1.517
 1480SOL    HW1 5991   1.768   2.887   1.532
 1480SOL    HW2 5992   1.722   2.779   1.418
 1481SOL     OW 5993   0.859   3.236   0.016
 1481SOL    HW1 5994   0.813   3.251   0.104
 1481SOL    HW2 5995   0.903   3.321  -0.014
 1482SOL     OW 5996   0.661   3.652   0.953
 1482SOL    HW1 5997   0.615   3.740   0.940
 1482SOL    HW2 5998   0.760   3.664   0.946
 1483SOL     OW 5999   0.859   2.818   0.861
 1483SOL    HW1 6000   0.913   2.749   0.909
 1483SOL    HW2 6001   0.827   2.887   0.927
 1484SOL     OW 6002   1.083   2.846   0.087
 1484SOL    HW1 6003   1.060   2.899   0.005
 1484SOL    HW2 6004   1.164   2.790   0.068
 1485SOL     OW 6005   1.861   3.431   0.851
 1485SOL    HW1 6006   1.790   3.419   0.781
 1485SOL    HW2 6007   1.862   3.352   0.911
 1486SOL     OW 6008   0.221   3.176   1.844
 1486SOL    HW1 6009   0.156   3.103   1.823
 1486SOL    HW2 6010   0.225   3.190   1.942
 1487SOL     OW 6011   0.079   3.102   0.653
 1487SOL    HW1 6012   0.078   3.055   0.741
 1487SOL    HW2 6013   0.161   3.074   0.602
 1488SOL     OW 6014   0.672   3.253   1.624
 1488SOL    HW1 6015   0.594   3.203   1.662
 1488SOL    HW2 6016   0.669   3.348   1.655
 1489SOL     OW 6017   1.824   2.054   1.227
 1489SOL    HW1 6018   1.820   1.964   1.271
 1489SOL    HW2 6019   1.827   2.043   1.128
 1490SOL     OW 6020   0.428   2.286   0.520
 1490SOL    HW1 6021   0.458   2.214   0.458
 1490SOL    HW2 6022   0.389   2.246   0.603
 1491SOL     OW 6023   1.705   3.349   1.104
 1491SOL    HW1 6024   1.612   3.324   1.077
 1491SOL    HW2 6025   1.731   3.299   1.186
 1492SOL     OW 6026   0.317   2.409   1.280
 1492SOL    HW1 6027   0.355   2.350   1.352
 1492SOL    HW2 6028   0.357   2.383   1.192
 1493SOL     OW 6029   0.812   3.448   0.687
 1493SOL    HW1 6030   0.844   3.458   0.593
 1493SOL    HW2 6031   0.733   3.386   0.689
 1494SOL     OW 6032   1.424   2.076   1.112
 1494SOL    HW1 6033   1.476   2.011   1.167
 1494SOL    HW2 6034   1.375   2.139   1.173
 1495SOL     OW 6035   1.001   1.896   1.154
 1495SOL    HW1 6036   0.938   1.824   1.123
 1495SOL    HW2 6037   1.094   1.860   1.154
 1496SOL     OW 6038   0.770   3.192   0.301
 1496SOL    HW1 6039   0.724   3.105   0.318
 1496SOL    HW2 6040   0.861   3.189   0.342
 1497SOL     OW 6041   0.618   3.429   1.284
 1497SOL    HW1 6042   0.613   3.511   1.341
 1497SOL    HW2 6043   0.707   3.426   1.239
 1498SOL     OW 6044   1.352   1.914   0.168
 1498SOL    HW1 6045   1.387   1.873   0.084
 1498SOL    HW2 6046   1.262   1.876   0.188
 1499SOL     OW 6047   1.300   2.315   0.691
 1499SOL    HW1 6048   1.241   2.395   0.695
 1499SOL    HW2 6049   1.315   2.280   0.784
 1500SOL     OW 6050   1.593   2.083   0.882
 1500SOL    HW1 6051   1.509   2.082   0.936
 1500SOL    HW2 6052   1.595   2.166   0.826
 1501SOL     OW 6053   0.039   2.939   0.300
 1501SOL    HW1 6054   0.138   2.928   0.291
 1501SOL    HW2 6055  -0.001   2.853   0.332
 1502SOL     OW 6056   0.875   3.508   0.337
 1502SOL    HW1 6057   0.798   3.473   0.283
 1502SOL    HW2 6058   0.843   3.579   0.399
 1503SOL     OW 6059   0.230   2.490   1.975
 1503SOL    HW1 6060   0.137   2.488   2.012
 1503SOL    HW2 6061   0.231   2.451   1.883
 1504SOL     OW 6062   0.225   2.137   2.858
 1504SOL    HW1 6063   0.260   2.120   2.950
 1504SOL    HW2 6064   0.137   2.092   2.846
 1505SOL     OW 6065   0.019   2.230   2.509
 1505SOL    HW1 6066  -0.063   2.273   2.548
 1505SOL    HW2 6067  -0.009   2.157   2.446
 1506SOL     OW 6068   0.569   3.137   3.027
 1506SOL    HW1 6069   0.476   3.130   2.990
 1506SOL    HW2 6070   0.580   3.226   3.071
 1507SOL     OW 6071   1.555   3.373   2.565
 1507SOL    HW1 6072   1.498   3.357   2.646
 1507SOL    HW2 6073   1.496   3.383   2.485
 1508SOL     OW 6074   1.135   2.565   2.579
 1508SOL    HW1 6075   1.192   2.643   2.554
 1508SOL    HW2 6076   1.075   2.591   2.655
 1509SOL     OW 6077   1.755   2.469   2.093
 1509SOL    HW1 6078   1.743   2.456   1.994
 1509SOL    HW2 6079   1.725   2.388   2.142
 1510SOL     OW 6080   0.768   3.006   2.885
 1510SOL    HW1 6081   0.690   3.023   2.945
 1510SOL    HW2 6082   0.802   3.093   2.849
 1511SOL     OW 6083   0.850   2.660   3.685
 1511SOL    HW1 6084   0.846   2.736   3.750
 1511SOL    HW2 6085   0.872   2.696   3.594
 1512SOL     OW 6086   0.685   2.874   2.527
 1512SOL    HW1 6087   0.754   2.858   2.597
 1512SOL    HW2 6088   0.612   2.931   2.565
 1513SOL     OW 6089   0.686   3.023   3.665
 1513SOL    HW1 6090   0.746   3.102   3.679
 1513SOL    HW2 6091   0.600   3.054   3.624
 1514SOL     OW 6092   0.335   3.297   2.923
 1514SOL    HW1 6093   0.257   3.266   2.870
 1514SOL    HW2 6094   0.393   3.355   2.866
 1515SOL     OW 6095   1.460   3.367   3.201
 1515SOL    HW1 6096   1.484   3.461   3.227
 1515SOL    HW2 6097   1.444   3.313   3.283
 1516SOL     OW 6098   0.438   2.254   3.361
 1516SOL    HW1 6099   0.520   2.198   3.370
 1516SOL    HW2 6100   0.357   2.196   3.365
 1517SOL     OW 6101   1.603   2.309   2.599
 1517SOL    HW1 6102   1.529   2.355   2.549
 1517SOL    HW2 6103   1.654   2.377   2.652
 1518SOL     OW 6104   0.231   3.575   2.345
 1518SOL    HW1 6105   0.265   3.652   2.399
 1518SOL    HW2 6106   0.275   3.575   2.255
 1519SOL     OW 6107   1.127   3.203   3.552
 1519SOL    HW1 6108   1.174   3.203   3.640
 1519SOL    HW2 6109   1.079   3.116   3.541
 1520SOL     OW 6110   0.230   3.296   2.400
 1520SOL    HW1 6111   0.204   3.392   2.400
 1520SOL    HW2 6112   0.159   3.242   2.445
 1521SOL     OW 6113   0.240   2.953   2.748
 1521SOL    HW1 6114   0.254   2.869   2.800
 1521SOL    HW2 6115   0.185   3.017   2.803
 1522SOL     OW 6116   0.620   3.648   3.301
 1522SOL    HW1 6117   0.528   3.631   3.336
 1522SOL    HW2 6118   0.648   3.740   3.327
 1523SOL     OW 6119   0.606   2.826   1.985
 1523SOL    HW1 6120   0.613   2.910   1.931
 1523SOL    HW2 6121   0.652   2.839   2.073
 1524SOL     OW 6122   1.594   1.976   3.342
 1524SOL    HW1 6123   1.576   2.043   3.270
 1524SOL    HW2 6124   1.591   2.022   3.431
 1525SOL     OW 6125   0.122   2.505   2.425
 1525SOL    HW1 6126   0.077   2.417   2.442
 1525SOL    HW2 6127   0.121   2.559   2.509
 1526SOL     OW 6128   1.842   3.629   2.221
 1526SOL    HW1 6129   1.896   3.600   2.301
 1526SOL    HW2 6130   1.872   3.719   2.192
 1527SOL     OW 6131   0.027   3.458   1.979
 1527SOL    HW1 6132   0.008   3.362   2.000
 1527SOL    HW2 6133  -0.006   3.516   2.054
 1528SOL     OW 6134   1.689   2.784   2.474
 1528SOL    HW1 6135   1.784   2.755   2.482
 1528SOL    HW2 6136   1.681   2.849   2.399
 1529SOL     OW 6137   1.641   2.970   2.294
 1529SOL    HW1 6138   1.727   2.972   2.242
 1529SOL    HW2 6139   1.655   3.017   2.382
 1530SOL     OW 6140   0.113   2.599   3.459
 1530SOL    HW1 6141   0.201   2.586   3.504
 1530SOL    HW2 6142   0.100   2.696   3.437
 1531SOL     OW 6143   0.613   3.227   2.588
 1531SOL    HW1 6144   0.564   3.140   2.597
 1531SOL    HW2 6145   0.590   3.270   2.501
 1532SOL     OW 6146   1.293   3.090   3.285
 1532SOL    HW1 6147   1.330   3.017   3.227
 1532SOL    HW2 6148   1.345   3.095   3.370
 1533SOL     OW 6149   0.809   1.866   2.364
 1533SOL    HW1 6150   0.849   1.957   2.355
 1533SOL    HW2 6151   0.709   1.874   2.370
 1534SOL     OW 6152   0.197   2.838   3.126
 1534SOL    HW1 6153   0.286   2.793   3.112
 1534SOL    HW2 6154   0.124   2.773   3.107
 1535SOL     OW 6155   1.525   2.861   2.052
 1535SOL    HW1 6156   1.462   2.785   2.065
 1535SOL    HW2 6157   1.573   2.879   2.138
 1536SOL     OW 6158   1.187   3.654   3.478
 1536SOL    HW1 6159   1.211   3.714   3.402
 1536SOL    HW2 6160   1.194   3.559   3.448
 1537SOL     OW 6161   0.317   2.113   3.663
 1537SOL    HW1 6162   0.388   2.184   3.669
 1537SOL    HW2 6163   0.229   2.152   3.691
 1538SOL     OW 6164   1.466   3.279   2.815
 1538SOL    HW1 6165   1.407   3.285   2.895
 1538SOL    HW2 6166   1.451   3.191   2.769
 1539SOL     OW 6167   1.667   3.576   2.434
 1539SOL    HW1 6168   1.626   3.553   2.346
 1539SOL    HW2 6169   1.649   3.502   2.499
 1540SOL     OW 6170   0.598   2.591   2.132
 1540SOL    HW1 6171   0.622   2.660   2.064
 1540SOL    HW2 6172   0.520   2.624   2.186
 1541SOL     OW 6173   1.281   2.207   2.806
 1541SOL    HW1 6174   1.195   2.157   2.793
 1541SOL    HW2 6175   1.343   2.153   2.862
 1542SOL     OW 6176   1.576   3.524   2.169
 1542SOL    HW1 6177   1.665   3.570   2.172
 1542SOL    HW2 6178   1.555   3.500   2.074
 1543SOL     OW 6179   0.807   2.467   3.327
 1543SOL    HW1 6180   0.760   2.464   3.416
 1543SOL    HW2 6181   0.756   2.412   3.261
 1544SOL     OW 6182   0.973   2.752   3.434
 1544SOL    HW1 6183   1.019   2.668   3.405
 1544SOL    HW2 6184   0.917   2.786   3.359
 1545SOL     OW 6185   0.991   2.272   3.104
 1545SOL    HW1 6186   0.914   2.306   3.158
 1545SOL    HW2 6187   0.957   2.221   3.025
 1546SOL     OW 6188   1.041   2.563   2.291
 1546SOL    HW1 6189   1.067   2.559   2.387
 1546SOL    HW2 6190   0.956   2.512   2.277
 1547SOL     OW 6191   0.076   2.673   2.651
 1547SOL    HW1 6192   0.175   2.661   2.660
 1547SOL    HW2 6193   0.052   2.768   2.672
 1548SOL     OW 6194   0.130   3.683   3.433
 1548SOL    HW1 6195   0.120   3.668   3.532
 1548SOL    HW2 6196   0.044   3.719   3.397
 1549SOL     OW 6197   0.865   2.210   2.057
 1549SOL    HW1 6198   0.924   2.273   2.008
 1549SOL    HW2 6199   0.884   2.116   2.028
 1550SOL     OW 6200   1.719   2.447   3.693
 1550SOL    HW1 6201   1.693   2.536   3.657
 1550SOL    HW2 6202   1.717   2.379   3.620
 1551SOL     OW 6203   1.362   3.006   2.407
 1551SOL    HW1 6204   1.445   2.977   2.359
 1551SOL    HW2 6205   1.313   3.073   2.351
 1552SOL     OW 6206   0.550   2.058   2.747
 1552SOL    HW1 6207   0.545   2.053   2.847
 1552SOL    HW2 6208   0.552   2.154   2.718
 1553SOL     OW 6209   1.008   3.318   2.339
 1553SOL    HW1 6210   0.962   3.390   2.287
 1553SOL    HW2 6211   1.004   3.338   2.437
 1554SOL     OW 6212   0.351   3.663   2.715
 1554SOL    HW1 6213   0.401   3.577   2.721
 1554SOL    HW2 6214   0.416   3.740   2.712
 1555SOL     OW 6215   1.795   2.928   2.735
 1555SOL    HW1 6216   1.733   2.913   2.659
 1555SOL    HW2 6217   1.743   2.939   2.820
 1556SOL     OW 6218   1.227   3.412   3.368
 1556SOL    HW1 6219   1.233   3.335   3.432
 1556SOL    HW2 6220   1.175   3.386   3.288
 1557SOL     OW 6221   0.321   2.805   2.104
 1557SOL    HW1 6222   0.403   2.844   2.062
 1557SOL    HW2 6223   0.294   2.723   2.055
 1558SOL     OW 6224   1.458   2.597   2.590
 1558SOL    HW1 6225   1.453   2.532   2.665
 1558SOL    HW2 6226   1.538   2.656   2.603
 1559SOL     OW 6227   0.461   3.128   3.589
 1559SOL    HW1 6228   0.411   3.129   3.503
 1559SOL    HW2 6229   0.398   3.110   3.665
 1560SOL     OW 6230   1.111   3.638   2.099
 1560SOL    HW1 6231   1.051   3.576   2.149
 1560SOL    HW2 6232   1.142   3.594   2.014
 1561SOL     OW 6233   0.202   2.147   3.360
 1561SOL    HW1 6234   0.122   2.207   3.347
 1561SOL    HW2 6235   0.192   2.098   3.446
 1562SOL     OW 6236   1.632   3.239   1.943
 1562SOL    HW1 6237   1.600   3.333   1.933
 1562SOL    HW2 6238   1.556   3.176   1.931
 1563SOL     OW 6239   0.464   3.605   2.185
 1563SOL    HW1 6240   0.497   3.644   2.271
 1563SOL    HW2 6241   0.540   3.598   2.120
 1564SOL     OW 6242   1.400   1.969   2.288
 1564SOL    HW1 6243   1.376   1.932   2.198
 1564SOL    HW2 6244   1.499   1.985   2.292
 1565SOL     OW 6245   0.249   3.647   3.103
 1565SOL    HW1 6246   0.306   3.582   3.153
 1565SOL    HW2 6247   0.233   3.614   3.010
 1566SOL     OW 6248   0.940   3.560   2.766
 1566SOL    HW1 6249   1.020   3.503   2.787
 1566SOL    HW2 6250   0.891   3.520   2.689
 1567SOL     OW 6251   0.382   2.562   2.342
 1567SOL    HW1 6252   0.427   2.472   2.339
 1567SOL    HW2 6253   0.288   2.551   2.375
 1568SOL     OW 6254   1.547   2.084   3.591
 1568SOL    HW1 6255   1.542   2.121   3.683
 1568SOL    HW2 6256   1.475   2.015   3.579
 1569SOL     OW 6257   0.614   1.984   1.979
 1569SOL    HW1 6258   0.712   1.962   1.986
 1569SOL    HW2 6259   0.583   1.967   1.886
 1570SOL     OW 6260   0.781   2.126   3.611
 1570SOL    HW1 6261   0.848   2.065   3.654
 1570SOL    HW2 6262   0.708   2.145   3.676
 1571SOL     OW 6263   0.888   3.376   3.057
 1571SOL    HW1 6264   0.865   3.351   2.963
 1571SOL    HW2 6265   0.949   3.307   3.096
 1572SOL     OW 6266   1.351   2.452   3.295
 1572SOL    HW1 6267   1.379   2.409   3.380
 1572SOL    HW2 6268   1.376   2.548   3.296
 1573SOL     OW 6269   0.803   3.264   2.786
 1573SOL    HW1 6270   0.893   3.278   2.744
 1573SOL    HW2 6271   0.732   3.266   2.715
 1574SOL     OW 6272   0.922   2.365   2.761
 1574SOL    HW1 6273   0.897   2.356   2.665
 1574SOL    HW2 6274   0.970   2.283   2.792
 1575SOL     OW 6275   0.539   1.926   2.374
 1575SOL    HW1 6276   0.458   1.927   2.432
 1575SOL    HW2 6277   0.542   2.009   2.319
 1576SOL     OW 6278   1.434   3.050   1.903
 1576SOL    HW1 6279   1.466   2.974   1.960
 1576SOL    HW2 6280   1.342   3.077   1.933
 1577SOL     OW 6281   0.297   1.897   2.033
 1577SOL    HW1 6282   0.346   1.981   2.012
 1577SOL    HW2 6283   0.359   1.832   2.078
 1578SOL     OW 6284   0.935   2.098   2.342
 1578SOL    HW1 6285   0.887   2.139   2.264
 1578SOL    HW2 6286   1.034   2.096   2.323
 1579SOL     OW 6287   1.076   2.545   3.326
 1579SOL    HW1 6288   0.996   2.484   3.329
 1579SOL    HW2 6289   1.157   2.492   3.302
 1580SOL     OW 6290   1.227   3.432   2.655
 1580SOL    HW1 6291   1.248   3.506   2.590
 1580SOL    HW2 6292   1.295   3.432   2.728
 1581SOL     OW 6293   0.459   3.014   2.603
 1581SOL    HW1 6294   0.388   2.987   2.668
 1581SOL    HW2 6295   0.433   2.986   2.510
 1582SOL     OW 6296   1.271   3.659   2.453
 1582SOL    HW1 6297   1.315   3.723   2.389
 1582SOL    HW2 6298   1.221   3.711   2.523
 1583SOL     OW 6299   1.032   2.411   1.878
 1583SOL    HW1 6300   0.991   2.493   1.839
 1583SOL    HW2 6301   1.096   2.437   1.951
 1584SOL     OW 6302   0.078   2.418   3.248
 1584SOL    HW1 6303   0.170   2.417   3.207
 1584SOL    HW2 6304   0.072   2.492   3.315
 1585SOL     OW 6305   0.561   2.084   3.009
 1585SOL    HW1 6306   0.599   2.000   3.046
 1585SOL    HW2 6307   0.473   2.103   3.053
 1586SOL     OW 6308   0.866   2.316   2.504
 1586SOL    HW1 6309   0.834   2.388   2.442
 1586SOL    HW2 6310   0.890   2.235   2.451
 1587SOL     OW 6311   1.017   1.901   2.615
 1587SOL    HW1 6312   0.945   1.906   2.546
 1587SOL    HW2 6313   0.993   1.832   2.684
 1588SOL     OW 6314   1.429   3.035   2.729
 1588SOL    HW1 6315   1.374   2.951   2.722
 1588SOL    HW2 6316   1.455   3.064   2.637
 1589SOL     OW 6317   1.466   2.452   2.854
 1589SOL    HW1 6318   1.436   2.357   2.861
 1589SOL    HW2 6319   1.539   2.468   2.920
 1590SOL     OW 6320   1.857   2.695   2.239
 1590SOL    HW1 6321   1.899   2.631   2.303
 1590SOL    HW2 6322   1.819   2.644   2.161
 1591SOL     OW 6323   0.488   3.247   2.036
 1591SOL    HW1 6324   0.401   3.232   2.083
 1591SOL    HW2 6325   0.471   3.273   1.941
 1592SOL     OW 6326   1.664   3.142   2.519
 1592SOL    HW1 6327   1.763   3.150   2.533
 1592SOL    HW2 6328   1.619   3.226   2.550
 1593SOL     OW 6329   1.390   2.437   1.940
 1593SOL    HW1 6330   1.336   2.416   2.021
 1593SOL    HW2 6331   1.481   2.396   1.949
 1594SOL     OW 6332   0.527   2.118   2.190
 1594SOL    HW1 6333   0.554   2.059   2.115
 1594SOL    HW2 6334   0.527   2.213   2.159
 1595SOL     OW 6335   1.754   3.085   3.450
 1595SOL    HW1 6336   1.845   3.046   3.437
 1595SOL    HW2 6337   1.762   3.181   3.474
 1596SOL     OW 6338   1.064   3.209   3.202
 1596SOL    HW1 6339   0.984   3.186   3.257
 1596SOL    HW2 6340   1.147   3.183   3.251
 1597SOL     OW 6341   1.592   3.491   3.487
 1597SOL    HW1 6342   1.619   3.525   3.397
 1597SOL    HW2 6343   1.671   3.453   3.533
 1598SOL     OW 6344   1.111   3.057   2.962
 1598SOL    HW1 6345   1.071   3.101   3.043
 1598SOL    HW2 6346   1.070   3.094   2.879
 1599SOL     OW 6347   1.638   2.961   2.941
 1599SOL    HW1 6348   1.643   3.042   3.000
 1599SOL    HW2 6349   1.552   2.963   2.890
 1600SOL     OW 6350   0.915   1.951   3.264
 1600SOL    HW1 6351   0.940   1.931   3.169
 1600SOL    HW2 6352   0.987   2.007   3.306
 1601SOL     OW 6353   0.980   2.978   3.581
 1601SOL    HW1 6354   0.881   2.984   3.591
 1601SOL    HW2 6355   1.003   2.898   3.525
 1602SOL     OW 6356   0.705   2.912   2.230
 1602SOL    HW1 6357   0.691   2.919   2.329
 1602SOL    HW2 6358   0.789   2.861   2.212
 1603SOL     OW 6359   0.410   2.675   3.113
 1603SOL    HW1 6360   0.496   2.687   3.163
 1603SOL    HW2 6361   0.368   2.588   3.140
 1604SOL     OW 6362   1.274   2.248   3.124
 1604SOL    HW1 6363   1.295   2.322   3.188
 1604SOL    HW2 6364   1.185   2.265   3.081
 1605SOL     OW 6365   0.064   3.426   3.193
 1605SOL    HW1 6366   0.018   3.508   3.159
 1605SOL    HW2 6367   0.162   3.445   3.202
 1606SOL     OW 6368   0.367   2.962   2.363
 1606SOL    HW1 6369   0.360   3.045   2.307
 1606SOL    HW2 6370   0.371   2.882   2.303
 1607SOL     OW 6371   0.566   2.399   2.727
 1607SOL    HW1 6372   0.578   2.465   2.653
 1607SOL    HW2 6373   0.612   2.433   2.810
 1608SOL     OW 6374   1.252   3.210   2.250
 1608SOL    HW1 6375   1.302   3.287   2.290
 1608SOL    HW2 6376   1.157   3.212   2.282
 1609SOL     OW 6377   1.272   3.307   3.004
 1609SOL    HW1 6378   1.319   3.320   3.091
 1609SOL    HW2 6379   1.206   3.233   3.013
 1610SOL     OW 6380   1.582   2.501   2.334
 1610SOL    HW1 6381   1.551   2.562   2.407
 1610SOL    HW2 6382   1.632   2.553   2.265
 1611SOL     OW 6383   0.354   3.372   3.191
 1611SOL    HW1 6384   0.333   3.328   3.104
 1611SOL    HW2 6385   0.451   3.398   3.194
 1612SOL     OW 6386   0.402   2.613   3.460
 1612SOL    HW1 6387   0.470   2.668   3.413
 1612SOL    HW2 6388   0.442   2.525   3.487
 1613SOL     OW 6389   1.587   2.641   3.532
 1613SOL    HW1 6390   1.495   2.679   3.527
 1613SOL    HW2 6391   1.647   2.688   3.467
 1614SOL     OW 6392   1.013   1.967   3.632
 1614SOL    HW1 6393   1.019   2.052   3.580
 1614SOL    HW2 6394   1.045   1.891   3.575
 1615SOL     OW 6395   0.504   1.912   3.602
 1615SOL    HW1 6396   0.462   1.855   3.532
 1615SOL    HW2 6397   0.438   1.981   3.634
 1616SOL     OW 6398   0.573   2.732   2.891
 1616SOL    HW1 6399   0.617   2.821   2.882
 1616SOL    HW2 6400   0.510   2.732   2.968
 1617SOL     OW 6401   1.360   2.724   2.907
 1617SOL    HW1 6402   1.285   2.724   2.841
 1617SOL    HW2 6403   1.397   2.632   2.916
 1618SOL     OW 6404   1.209   2.387   2.137
 1618SOL    HW1 6405   1.222   2.303   2.191
 1618SOL    HW2 6406   1.180   2.461   2.197
 1619SOL     OW 6407   0.307   2.075   3.093
 1619SOL    HW1 6408   0.284   2.112   3.183
 1619SOL    HW2 6409   0.277   1.980   3.087
 1620SOL     OW 6410   0.037   3.172   3.144
 1620SOL    HW1 6411   0.090   3.123   3.212
 1620SOL    HW2 6412   0.059   3.270   3.149
 1621SOL     OW 6413   0.732   2.496   2.926
 1621SOL    HW1 6414   0.791   2.470   2.850
 1621SOL    HW2 6415   0.704   2.592   2.915
 1622SOL     OW 6416   1.728   2.797   3.716
 1622SOL    HW1 6417   1.682   2.790   3.627
 1622SOL    HW2 6418   1.666   2.841   3.782
 1623SOL     OW 6419   0.307   1.925   2.480
 1623SOL    HW1 6420   0.296   2.019   2.513
 1623SOL    HW2 6421   0.302   1.862   2.557
 1624SOL     OW 6422   1.622   2.229   2.236
 1624SOL    HW1 6423   1.624   2.153   2.300
 1624SOL    HW2 6424   1.574   2.306   2.276
 1625SOL     OW 6425   1.023   2.628   2.828
 1625SOL    HW1 6426   1.038   2.649   2.924
 1625SOL    HW2 6427   0.993   2.533   2.819
 1626SOL     OW 6428   0.980   3.435   3.562
 1626SOL    HW1 6429   0.960   3.479   3.474
 1626SOL    HW2 6430   1.019   3.344   3.546
 1627SOL     OW 6431   1.859   3.380   3.467
 1627SOL    HW1 6432   1.873   3.407   3.372
 1627SOL    HW2 6433   1.942   3.402   3.520
 1628SOL     OW 6434   0.350   2.760   3.666
 1628SOL    HW1 6435   0.426   2.804   3.714
 1628SOL    HW2 6436   0.385   2.713   3.584
 1629SOL     OW 6437   1.540   2.136   1.987
 1629SOL    HW1 6438   1.479   2.061   2.010
 1629SOL    HW2 6439   1.562   2.188   2.070
 1630SOL     OW 6440   1.303   2.700   1.904
 1630SOL    HW1 6441   1.337   2.607   1.919
 1630SOL    HW2 6442   1.321   2.727   1.809
 1631SOL     OW 6443   1.068   3.195   2.711
 1631SOL    HW1 6444   1.075   3.111   2.656
 1631SOL    HW2 6445   1.130   3.264   2.675
 1632SOL     OW 6446   0.319   2.672   2.811
 1632SOL    HW1 6447   0.412   2.708   2.816
 1632SOL    HW2 6448   0.313   2.587   2.863
 1633SOL     OW 6449   0.339   2.371   2.868
 1633SOL    HW1 6450   0.287   2.288   2.851
 1633SOL    HW2 6451   0.416   2.376   2.804
 1634SOL     OW 6452   1.138   2.242   3.540
 1634SOL    HW1 6453   1.093   2.305   3.604
 1634SOL    HW2 6454   1.231   2.273   3.523
 1635SOL     OW 6455   1.160   2.069   3.339
 1635SOL    HW1 6456   1.160   2.133   3.416
 1635SOL    HW2 6457   1.188   2.117   3.256
 1636SOL     OW 6458   0.008   3.188   2.062
 1636SOL    HW1 6459  -0.085   3.209   2.031
 1636SOL    HW2 6460   0.018   3.089   2.075
 1637SOL     OW 6461   0.088   3.663   2.789
 1637SOL    HW1 6462   0.046   3.577   2.762
 1637SOL    HW2 6463   0.182   3.666   2.755
 1638SOL     OW 6464   0.504   3.430   2.772
 1638SOL    HW1 6465   0.570   3.504   2.781
 1638SOL    HW2 6466   0.548   3.351   2.730
 1639SOL     OW 6467   1.002   2.658   3.100
 1639SOL    HW1 6468   1.043   2.626   3.186
 1639SOL    HW2 6469   0.906   2.631   3.097
 1640SOL     OW 6470   0.040   2.406   2.976
 1640SOL    HW1 6471   0.125   2.373   2.935
 1640SOL    HW2 6472   0.053   2.421   3.074
 1641SOL     OW 6473   0.189   2.382   3.584
 1641SOL    HW1 6474   0.248   2.342   3.514
 1641SOL    HW2 6475   0.131   2.453   3.543
 1642SOL     OW 6476   1.369   2.812   3.522
 1642SOL    HW1 6477   1.408   2.901   3.542
 1642SOL    HW2 6478   1.379   2.792   3.425
 1643SOL     OW 6479   0.815   2.434   2.187
 1643SOL    HW1 6480   0.822   2.345   2.141
 1643SOL    HW2 6481   0.721   2.468   2.179
 1644SOL     OW 6482   1.657   2.466   3.068
 1644SOL    HW1 6483   1.619   2.397   3.130
 1644SOL    HW2 6484   1.739   2.430   3.024
 1645SOL     OW 6485   0.252   3.426   3.606
 1645SOL    HW1 6486   0.222   3.483   3.682
 1645SOL    HW2 6487   0.245   3.329   3.632
 1646SOL     OW 6488   0.671   2.326   3.131
 1646SOL    HW1 6489   0.637   2.237   3.101
 1646SOL    HW2 6490   0.697   2.380   3.051
 1647SOL     OW 6491   0.930   3.540   3.327
 1647SOL    HW1 6492   0.906   3.522   3.232
 1647SOL    HW2 6493   0.960   3.634   3.337
 1648SOL     OW 6494   0.473   2.362   2.053
 1648SOL    HW1 6495   0.534   2.442   2.057
 1648SOL    HW2 6496   0.378   2.393   2.060
 1649SOL     OW 6497   0.159   2.999   3.328
 1649SOL    HW1 6498   0.181   2.938   3.404
 1649SOL    HW2 6499   0.169   2.950   3.242
 1650SOL     OW 6500   1.347   2.921   3.096
 1650SOL    HW1 6501   1.371   2.858   3.022
 1650SOL    HW2 6502   1.257   2.961   3.078
 1651SOL     OW 6503   1.302   2.717   2.171
 1651SOL    HW1 6504   1.216   2.686   2.213
 1651SOL    HW2 6505   1.298   2.703   2.072
 1652SOL     OW 6506   1.759   3.609   3.016
 1652SOL    HW1 6507   1.820   3.639   2.943
 1652SOL    HW2 6508   1.721   3.520   2.994
 1653SOL     OW 6509   1.252   3.593   2.990
 1653SOL    HW1 6510   1.336   3.598   2.936
 1653SOL    HW2 6511   1.229   3.497   3.008
 1654SOL     OW 6512   0.083   3.120   2.884
 1654SOL    HW1 6513   0.078   3.119   2.984
 1654SOL    HW2 6514   0.000   3.079   2.846
 1655SOL     OW 6515   0.688   3.524   3.578
 1655SOL    HW1 6516   0.632   3.605   3.587
 1655SOL    HW2 6517   0.740   3.528   3.492
 1656SOL     OW 6518   1.726   1.997   2.385
 1656SOL    HW1 6519   1.799   1.980   2.318
 1656SOL    HW2 6520   1.695   1.910   2.423
 1657SOL     OW 6521   1.388   3.435   2.339
 1657SOL    HW1 6522   1.455   3.447   2.265
 1657SOL    HW2 6523   1.348   3.524   2.362
 1658SOL     OW 6524   0.130   3.656   3.713
 1658SOL    HW1 6525   0.089   3.582   3.766
 1658SOL    HW2 6526   0.194   3.707   3.771
 1659SOL     OW 6527   1.280   2.789   2.534
 1659SOL    HW1 6528   1.340   2.708   2.536
 1659SOL    HW2 6529   1.320   2.858   2.474
 1660SOL     OW 6530   0.830   3.135   3.284
 1660SOL    HW1 6531   0.825   3.168   3.379
 1660SOL    HW2 6532   0.744   3.154   3.238
 1661SOL     OW 6533   0.672   3.478   2.016
 1661SOL    HW1 6534   0.681   3.488   1.917
 1661SOL    HW2 6535   0.632   3.389   2.037
 1662SOL     OW 6536   1.650   3.582   3.256
 1662SOL    HW1 6537   1.703   3.592   3.172
 1662SOL    HW2 6538   1.623   3.672   3.290
 1663SOL     OW 6539   1.841   2.037   2.825
 1663SOL    HW1 6540   1.880   1.952   2.789
 1663SOL    HW2 6541   1.743   2.039   2.806
 1664SOL     OW 6542   0.263   2.188   2.582
 1664SOL    HW1 6543   0.184   2.239   2.548
 1664SOL    HW2 6544   0.254   2.173   2.680
 1665SOL     OW 6545   1.194   3.474   1.893
 1665SOL    HW1 6546   1.200   3.381   1.930
 1665SOL    HW2 6547   1.135   3.474   1.813
 1666SOL     OW 6548   0.822   2.864   3.234
 1666SOL    HW1 6549   0.862   2.863   3.142
 1666SOL    HW2 6550   0.832   2.956   3.274
 1667SOL     OW 6551   0.916   2.772   2.153
 1667SOL    HW1 6552   0.979   2.810   2.085
 1667SOL    HW2 6553   0.956   2.689   2.192
 1668SOL     OW 6554   1.504   3.469   1.906
 1668SOL    HW1 6555   1.412   3.506   1.913
 1668SOL    HW2 6556   1.542   3.489   1.816
 1669SOL     OW 6557   0.372   3.150   3.352
 1669SOL    HW1 6558   0.359   3.243   3.318
 1669SOL    HW2 6559   0.288   3.098   3.339
 1670SOL     OW 6560   1.614   3.154   3.151
 1670SOL    HW1 6561   1.674   3.157   3.231
 1670SOL    HW2 6562   1.539   3.218   3.164
 1671SOL     OW 6563   1.039   2.960   2.558
 1671SOL    HW1 6564   0.969   2.913   2.612
 1671SOL    HW2 6565   1.098   2.892   2.515
 1672SOL     OW 6566   1.014   2.098   2.833
 1672SOL    HW1 6567   1.006   2.062   2.740
 1672SOL    HW2 6568   1.012   2.022   2.898
 1673SOL     OW 6569   0.590   3.349   2.353
 1673SOL    HW1 6570   0.632   3.291   2.283
 1673SOL    HW2 6571   0.546   3.428   2.309
 1674SOL     OW 6572   1.709   2.247   3.243
 1674SOL    HW1 6573   1.782   2.316   3.247
 1674SOL    HW2 6574   1.737   2.172   3.184
 1675SOL     OW 6575   0.255   3.210   2.152
 1675SOL    HW1 6576   0.159   3.211   2.125
 1675SOL    HW2 6577   0.267   3.263   2.236
 1676SOL     OW 6578   0.105   2.875   3.588
 1676SOL    HW1 6579   0.028   2.842   3.642
 1676SOL    HW2 6580   0.190   2.845   3.630
 1677SOL     OW 6581   0.672   2.065   3.351
 1677SOL    HW1 6582   0.762   2.049   3.311
 1677SOL    HW2 6583   0.680   2.070   3.450
 1678SOL     OW 6584   0.075   2.207   1.895
 1678SOL    HW1 6585  -0.017   2.179   1.866
 1678SOL    HW2 6586   0.106   2.284   1.839
 1679SOL     OW 6587   1.440   2.718   3.260
 1679SOL    HW1 6588   1.383   2.770   3.197
 1679SOL    HW2 6589   1.536   2.730   3.236
 1680SOL     OW 6590   0.072   2.028   2.180
 1680SOL    HW1 6591   0.055   2.111   2.126
 1680SOL    HW2 6592   0.162   1.991   2.158
 1681SOL     OW 6593   1.183   3.197   1.981
 1681SOL    HW1 6594   1.084   3.186   1.983
 1681SOL    HW2 6595   1.217   3.212   2.074
 1682SOL     OW 6596   0.613   2.704   3.293
 1682SOL    HW1 6597   0.669   2.785   3.276
 1682SOL    HW2 6598   0.672   2.624   3.296
 1683SOL     OW 6599   1.493   3.629   2.821
 1683SOL    HW1 6600   1.526   3.693   2.752
 1683SOL    HW2 6601   1.559   3.623   2.896
 1684SOL     OW 6602   0.716   2.427   3.570
 1684SOL    HW1 6603   0.735   2.492   3.644
 1684SOL    HW2 6604   0.776   2.347   3.579
 1685SOL     OW 6605   1.450   3.082   3.495
 1685SOL    HW1 6606   1.441   3.072   3.594
 1685SOL    HW2 6607   1.546   3.075   3.469
 1686SOL     OW 6608   0.390   3.603   3.422
 1686SOL    HW1 6609   0.299   3.644   3.420
 1686SOL    HW2 6610   0.383   3.509   3.454
 1687SOL     OW 6611   1.674   2.745   3.116
 1687SOL    HW1 6612   1.647   2.656   3.079
 1687SOL    HW2 6613   1.675   2.813   3.043
 1688SOL     OW 6614   1.225   2.187   2.311
 1688SOL    HW1 6615   1.290   2.113   2.300
 1688SOL    HW2 6616   1.245   2.237   2.395
 1689SOL     OW 6617   0.594   2.607   2.514
 1689SOL    HW1 6618   0.644   2.692   2.495
 1689SOL    HW2 6619   0.506   2.609   2.466
 1690SOL     OW 6620   1.777   2.204   3.504
 1690SOL    HW1 6621   1.760   2.235   3.410
 1690SOL    HW2 6622   1.693   2.167   3.542
 1691SOL     OW 6623   1.730   2.796   3.379
 1691SOL    HW1 6624   1.768   2.887   3.394
 1691SOL    HW2 6625   1.722   2.779   3.280
 1692SOL     OW 6626   0.859   3.236   1.878
 1692SOL    HW1 6627   0.813   3.251   1.966
 1692SOL    HW2 6628   0.903   3.321   1.848
 1693SOL     OW 6629   0.661   3.652   2.815
 1693SOL    HW1 6630   0.615   3.740   2.802
 1693SOL    HW2 6631   0.760   3.664   2.808
 1694SOL     OW 6632   0.859   2.818   2.723
 1694SOL    HW1 6633   0.913   2.749   2.771
 1694SOL    HW2 6634   0.827   2.887   2.789
 1695SOL     OW 6635   1.083   2.846   1.949
 1695SOL    HW1 6636   1.060   2.899   1.867
 1695SOL    HW2 6637   1.164   2.790   1.930
 1696SOL     OW 6638   1.861   3.431   2.713
 1696SOL    HW1 6639   1.790   3.419   2.643
 1696SOL    HW2 6640   1.862   3.352   2.773
 1697SOL     OW 6641   0.221   3.176   3.706
 1697SOL    HW1 6642   0.156   3.103   3.685
 1697SOL    HW2 6643   0.225   3.190   3.804
 1698SOL     OW 6644   0.079   3.102   2.515
 1698SOL    HW1 6645   0.078   3.055   2.603
 1698SOL    HW2 6646   0.161   3.074   2.464
 1699SOL     OW 6647   0.672   3.253   3.486
 1699SOL    HW1 6648   0.594   3.203   3.524
 1699SOL    HW2 6649   0.669   3.348   3.517
 1700SOL     OW 6650   1.824   2.054   3.089
 1700SOL    HW1 6651   1.820   1.964   3.133
 1700SOL    HW2 6652   1.827   2.043   2.990
 1701SOL     OW 6653   0.428   2.286   2.382
 1701SOL    HW1 6654   0.458   2.214   2.320
 1701SOL    HW2 6655   0.389   2.246   2.465
 1702SOL     OW 6656   1.705   3.349   2.966
 1702SOL    HW1 6657   1.612   3.324   2.939
 1702SOL    HW2 6658   1.731   3.299   3.048
 1703SOL     OW 6659   0.317   2.409   3.142
 1703SOL    HW1 6660   0.355   2.350   3.214
 1703SOL    HW2 6661   0.357   2.383   3.054
 1704SOL     OW 6662   0.812   3.448   2.549
 1704SOL    HW1 6663   0.844   3.458   2.455
 1704SOL    HW2 6664   0.733   3.386   2.551
 1705SOL     OW 6665   1.424   2.076   2.974
 1705SOL    HW1 6666   1.476   2.011   3.029
 1705SOL    HW2 6667   1.375   2.139   3.035
 1706SOL     OW 6668   1.001   1.896   3.016
 1706SOL    HW1 6669   0.938   1.824   2.985
 1706SOL    HW2 6670   1.094   1.860   3.016
 1707SOL     OW 6671   0.770   3.192   2.163
 1707SOL    HW1 6672   0.724   3.105   2.180
 1707SOL    HW2 6673   0.861   3.189   2.204
 1708SOL     OW 6674   0.618   3.429   3.146
 1708SOL    HW1 6675   0.613   3.511   3.203
 1708SOL    HW2 6676   0.707   3.426   3.101
 1709SOL     OW 6677   1.352   1.914   2.030
 1709SOL    HW1 6678   1.387   1.873   1.946
 1709SOL    HW2 6679   1.262   1.876   2.050
 1710SOL     OW 6680   1.300   2.315   2.553
 1710SOL    HW1 6681   1.241   2.395   2.557
 1710SOL    HW2 6682   1.315   2.280   2.646
 1711SOL     OW 6683   1.593   2.083   2.744
 1711SOL    HW1 6684   1.509   2.082   2.798
 1711SOL    HW2 6685   1.595   2.166   2.688
 1712SOL     OW 6686   0.039   2.939   2.162
 1712SOL    HW1 6687   0.138   2.928   2.153
 1712SOL    HW2 6688  -0.001   2.853   2.194
 1713SOL     OW 6689   0.875   3.508   2.199
 1713SOL    HW1 6690   0.798   3.473   2.145
 1713SOL    HW2 6691   0.843   3.579   2.261
 1714SOL     OW 6692   0.230   2.490   3.837
 1714SOL    HW1 6693   0.137   2.488   3.874
 1714SOL    HW2 6694   0.231   2.451   3.745
 1715SOL     OW 6695   0.225   2.137   4.720
 1715SOL    HW1 6696   0.260   2.120   4.812
 1715SOL    HW2 6697   0.137   2.092   4.708
 1716SOL     OW 6698   0.019   2.230   4.371
 1716SOL    HW1 6699  -0.063   2.273   4.410
 1716SOL    HW2 6700  -0.009   2.157   4.308
 1717SOL     OW 6701   0.569   3.137   4.889
 1717SOL    HW1 6702   0.476   3.130   4.852
 1717SOL    HW2 6703   0.580   3.226   4.933
 1718SOL     OW 6704   1.555   3.373   4.427
 1718SOL    HW1 6705   1.498   3.357   4.508
 1718SOL    HW2 6706   1.496   3.383   4.347
 1719SOL     OW 6707   1.135   2.565   4.441
 1719SOL    HW1 6708   1.192   2.643   4.416
 1719SOL    HW2 6709   1.075   2.591   4.517
 1720SOL     OW 6710   1.755   2.469   3.955
 1720SOL    HW1 6711   1.743   2.456   3.856
 1720SOL    HW2 6712   1.725   2.388   4.004
 1721SOL     OW 6713   0.768   3.006   4.747
 1721SOL    HW1 6714   0.690   3.023   4.807
 1721SOL    HW2 6715   0.802   3.093   4.711
 1722SOL     OW 6716   0.850   2.660   5.547
 1722SOL    HW1 6717   0.846   2.736   5.612
 1722SOL    HW2 6718   0.872   2.696   5.456
 1723SOL     OW 6719   0.685   2.874   4.389
 1723SOL    HW1 6720   0.754   2.858   4.459
 1723SOL    HW2 6721   0.612   2.931   4.427
 1724SOL     OW 6722   0.686   3.023   5.527
 1724SOL    HW1 6723   0.746   3.102   5.541
 1724SOL    HW2 6724   0.600   3.054   5.486
 1725SOL     OW 6725   0.335   3.297   4.785
 1725SOL    HW1 6726   0.257   3.266   4.732
 1725SOL    HW2 6727   0.393   3.355   4.728
 1726SOL     OW 6728   1.460   3.367   5.063
 1726SOL    HW1 6729   1.484   3.461   5.089
 1726SOL    HW2 6730   1.444   3.313   5.145
 1727SOL     OW 6731   0.438   2.254   5.223
 1727SOL    HW1 6732   0.520   2.198   5.232
 1727SOL    HW2 6733   0.357   2.196   5.227
 1728SOL     OW 6734   1.603   2.309   4.461
 1728SOL    HW1 6735   1.529   2.355   4.411
 1728SOL    HW2 6736   1.654   2.377   4.514
 1729SOL     OW 6737   0.231   3.575   4.207
 1729SOL    HW1 6738   0.265   3.652   4.261
 1729SOL    HW2 6739   0.275   3.575   4.117
 1730SOL     OW 6740   1.127   3.203   5.414
 1730SOL    HW1 6741   1.174   3.203   5.502
 1730SOL    HW2 6742   1.079   3.116   5.403
 1731SOL     OW 6743   0.230   3.296   4.262
 1731SOL    HW1 6744   0.204   3.392   4.262
 1731SOL    HW2 6745   0.159   3.242   4.307
 1732SOL     OW 6746   0.240   2.953   4.610
 1732SOL    HW1 6747   0.254   2.869   4.662
 1732SOL    HW2 6748   0.185   3.017   4.665
 1733SOL     OW 6749   0.620   3.648   5.163
 1733SOL    HW1 6750   0.528   3.631   5.198
 1733SOL    HW2 6751   0.648   3.740   5.189
 1734SOL     OW 6752   0.606   2.826   3.847
 1734SOL    HW1 6753   0.613   2.910   3.793
 1734SOL    HW2 6754   0.652   2.839   3.935
 1735SOL     OW 6755   1.594   1.976   5.204
 1735SOL    HW1 6756   1.576   2.043   5.132
 1735SOL    HW2 6757   1.591   2.022   5.293
 1736SOL     OW 6758   0.122   2.505   4.287
 1736SOL    HW1 6759   0.077   2.417   4.304
 1736SOL    HW2 6760   0.121   2.559   4.371
 1737SOL     OW 6761   1.842   3.629   4.083
 1737SOL    HW1 6762   1.896   3.600   4.163
 1737SOL    HW2 6763   1.872   3.719   4.054
 1738SOL     OW 6764   0.027   3.458   3.841
 1738SOL    HW1 6765   0.008   3.362   3.862
 1738SOL    HW2 6766  -0.006   3.516   3.916
 1739SOL     OW 6767   1.689   2.784   4.336
 1739SOL    HW1 6768   1.784   2.755   4.344
 1739SOL    HW2 6769   1.681   2.849   4.261
 1740SOL     OW 6770   1.641   2.970   4.156
 1740SOL    HW1 6771   1.727   2.972   4.104
 1740SOL    HW2 6772   1.655   3.017   4.244
 1741SOL     OW 6773   0.113   2.599   5.321
 1741SOL    HW1 6774   0.201   2.586   5.366
 1741SOL    HW2 6775   0.100   2.696   5.299
 1742SOL     OW 6776   0.613   3.227   4.450
 1742SOL    HW1 6777   0.564   3.140   4.459
 1742SOL    HW2 6778   0.590   3.270   4.363
 1743SOL     OW 6779   1.293   3.090   5.147
 1743SOL    HW1 6780   1.330   3.017   5.089
 1743SOL    HW2 6781   1.345   3.095   5.232
 1744SOL     OW 6782   0.809   1.866   4.226
 1744SOL    HW1 6783   0.849   1.957   4.217
 1744SOL    HW2 6784   0.709   1.874   4.232
 1745SOL     OW 6785   0.197   2.838   4.988
 1745SOL    HW1 6786   0.286   2.793   4.974
 1745SOL    HW2 6787   0.124   2.773   4.969
 1746SOL     OW 6788   1.525   2.861   3.914
 1746SOL    HW1 6789   1.462   2.785   3.927
 1746SOL    HW2 6790   1.573   2.879   4.000
 1747SOL     OW 6791   1.187   3.654   5.340
 1747SOL    HW1 6792   1.211   3.714   5.264
 1747SOL    HW2 6793   1.194   3.559   5.310
 1748SOL     OW 6794   0.317   2.113   5.525
 1748SOL    HW1 6795   0.388   2.184   5.531
 1748SOL    HW2 6796   0.229   2.152   5.553
 1749SOL     OW 6797   1.466   3.279   4.677
 1749SOL    HW1 6798   1.407   3.285   4.757
 1749SOL    HW2 6799   1.451   3.191   4.631
 1750SOL     OW 6800   1.667   3.576   4.296
 1750SOL    HW1 6801   1.626   3.553   4.208
 1750SOL    HW2 6802   1.649   3.502   4.361
 1751SOL     OW 6803   0.598   2.591   3.994
 1751SOL    HW1 6804   0.622   2.660   3.926
 1751SOL    HW2 6805   0.520   2.624   4.048
 1752SOL     OW 6806   1.281   2.207   4.668
 1752SOL    HW1 6807   1.195   2.157   4.655
 1752SOL    HW2 6808   1.343   2.153   4.724
 1753SOL     OW 6809   1.576   3.524   4.031
 1753SOL    HW1 6810   1.665   3.570   4.034
 1753SOL    HW2 6811   1.555   3.500   3.936
 1754SOL     OW 6812   0.807   2.467   5.189
 1754SOL    HW1 6813   0.760   2.464   5.278
 1754SOL    HW2 6814   0.756   2.412   5.123
 1755SOL     OW 6815   1.394   2.331   5.398
 1755SOL    HW1 6816   1.374   2.374   5.486
 1755SOL    HW2 6817   1.472   2.269   5.407
 1756SOL     OW 6818   0.973   2.752   5.296
 1756SOL    HW1 6819   1.019   2.668   5.267
 1756SOL    HW2 6820   0.917   2.786   5.221
 1757SOL     OW 6821   0.991   2.272   4.966
 1757SOL    HW1 6822   0.914   2.306   5.020
 1757SOL    HW2 6823   0.957   2.221   4.887
 1758SOL     OW 6824   1.041   2.563   4.153
 1758SOL    HW1 6825   1.067   2.559   4.249
 1758SOL    HW2 6826   0.956   2.512   4.139
 1759SOL     OW 6827   0.076   2.673   4.513
 1759SOL    HW1 6828   0.175   2.661   4.522
 1759SOL    HW2 6829   0.052   2.768   4.534
 1760SOL     OW 6830   0.130   3.683   5.295
 1760SOL    HW1 6831   0.120   3.668   5.394
 1760SOL    HW2 6832   0.044   3.719   5.259
 1761SOL     OW 6833   0.865   2.210   3.919
 1761SOL    HW1 6834   0.924   2.273   3.870
 1761SOL    HW2 6835   0.884   2.116   3.890
 1762SOL     OW 6836   1.719   2.447   5.555
 1762SOL    HW1 6837   1.693   2.536   5.519
 1762SOL    HW2 6838   1.717   2.379   5.482
 1763SOL     OW 6839   1.362   3.006   4.269
 1763SOL    HW1 6840   1.445   2.977   4.221
 1763SOL    HW2 6841   1.313   3.073   4.213
 1764SOL     OW 6842   0.550   2.058   4.609
 1764SOL    HW1 6843   0.545   2.053   4.709
 1764SOL    HW2 6844   0.552   2.154   4.580
 1765SOL     OW 6845   1.008   3.318   4.201
 1765SOL    HW1 6846   0.962   3.390   4.149
 1765SOL    HW2 6847   1.004   3.338   4.299
 1766SOL     OW 6848   0.351   3.663   4.577
 1766SOL    HW1 6849   0.401   3.577   4.583
 1766SOL    HW2 6850   0.416   3.740   4.574
 1767SOL     OW 6851   1.795   2.928   4.597
 1767SOL    HW1 6852   1.733   2.913   4.521
 1767SOL    HW2 6853   1.743   2.939   4.682
 1768SOL     OW 6854   1.227   3.412   5.230
 1768SOL    HW1 6855   1.233   3.335   5.294
 1768SOL    HW2 6856   1.175   3.386   5.150
 1769SOL     OW 6857   0.321   2.805   3.966
 1769SOL    HW1 6858   0.403   2.844   3.924
 1769SOL    HW2 6859   0.294   2.723   3.917
 1770SOL     OW 6860   1.458   2.597   4.452
 1770SOL    HW1 6861   1.453   2.532   4.527
 1770SOL    HW2 6862   1.538   2.656   4.465
 1771SOL     OW 6863   0.461   3.128   5.451
 1771SOL    HW1 6864   0.411   3.129   5.365
 1771SOL    HW2 6865   0.398   3.110   5.527
 1772SOL     OW 6866   1.111   3.638   3.961
 1772SOL    HW1 6867   1.051   3.576   4.011
 1772SOL    HW2 6868   1.142   3.594   3.876
 1773SOL     OW 6869   0.202   2.147   5.222
 1773SOL    HW1 6870   0.122   2.207   5.209
 1773SOL    HW2 6871   0.192   2.098   5.308
 1774SOL     OW 6872   1.632   3.239   3.805
 1774SOL    HW1 6873   1.600   3.333   3.795
 1774SOL    HW2 6874   1.556   3.176   3.793
 1775SOL     OW 6875   0.464   3.605   4.047
 1775SOL    HW1 6876   0.497   3.644   4.133
 1775SOL    HW2 6877   0.540   3.598   3.982
 1776SOL     OW 6878   1.400   1.969   4.150
 1776SOL    HW1 6879   1.376   1.932   4.060
 1776SOL    HW2 6880   1.499   1.985   4.154
 1777SOL     OW 6881   0.249   3.647   4.965
 1777SOL    HW1 6882   0.306   3.582   5.015
 1777SOL    HW2 6883   0.233   3.614   4.872
 1778SOL     OW 6884   0.940   3.560   4.628
 1778SOL    HW1 6885   1.020   3.503   4.649
 1778SOL    HW2 6886   0.891   3.520   4.551
 1779SOL     OW 6887   0.382   2.562   4.204
 1779SOL    HW1 6888   0.427   2.472   4.201
 1779SOL    HW2 6889   0.288   2.551   4.237
 1780SOL     OW 6890   1.547   2.084   5.453
 1780SOL    HW1 6891   1.542   2.121   5.545
 1780SOL    HW2 6892   1.475   2.015   5.441
 1781SOL     OW 6893   0.614   1.984   3.841
 1781SOL    HW1 6894   0.712   1.962   3.848
 1781SOL    HW2 6895   0.583   1.967   3.748
 1782SOL     OW 6896   0.781   2.126   5.473
 1782SOL    HW1 6897   0.848   2.065   5.516
 1782SOL    HW2 6898   0.708   2.145   5.538
 1783SOL     OW 6899   0.888   3.376   4.919
 1783SOL    HW1 6900   0.865   3.351   4.825
 1783SOL    HW2 6901   0.949   3.307   4.958
 1784SOL     OW 6902   1.351   2.452   5.157
 1784SOL    HW1 6903   1.379   2.409   5.242
 1784SOL    HW2 6904   1.376   2.548   5.158
 1785SOL     OW 6905   0.803   3.264   4.648
 1785SOL    HW1 6906   0.893   3.278   4.606
 1785SOL    HW2 6907   0.732   3.266   4.577
 1786SOL     OW 6908   0.922   2.365   4.623
 1786SOL    HW1 6909   0.897   2.356   4.527
 1786SOL    HW2 6910   0.970   2.283   4.654
 1787SOL     OW 6911   0.539   1.926   4.236
 1787SOL    HW1 6912   0.458   1.927   4.294
 1787SOL    HW2 6913   0.542   2.009   4.181
 1788SOL     OW 6914   1.434   3.050   3.765
 1788SOL    HW1 6915   1.466   2.974   3.822
 1788SOL    HW2 6916   1.342   3.077   3.795
 1789SOL     OW 6917   0.297   1.897   3.895
 1789SOL    HW1 6918   0.346   1.981   3.874
 1789SOL    HW2 6919   0.359   1.832   3.940
 1790SOL     OW 6920   0.935   2.098   4.204
 1790SOL    HW1 6921   0.887   2.139   4.126
 1790SOL    HW2 6922   1.034   2.096   4.185
 1791SOL     OW 6923   1.076   2.545   5.188
 1791SOL    HW1 6924   0.996   2.484   5.191
 1791SOL    HW2 6925   1.157   2.492   5.164
 1792SOL     OW 6926   1.227   3.432   4.517
 1792SOL    HW1 6927   1.248   3.506   4.452
 1792SOL    HW2 6928   1.295   3.432   4.590
 1793SOL     OW 6929   0.459   3.014   4.465
 1793SOL    HW1 6930   0.388   2.987   4.530
 1793SOL    HW2 6931   0.433   2.986   4.372
 1794SOL     OW 6932   1.271   3.659   4.315
 1794SOL    HW1 6933   1.315   3.723   4.251
 1794SOL    HW2 6934   1.221   3.711   4.385
 1795SOL     OW 6935   1.032   2.411   3.740
 1795SOL    HW1 6936   0.991   2.493   3.701
 1795SOL    HW2 6937   1.096   2.437   3.813
 1796SOL     OW 6938   0.078   2.418   5.110
 1796SOL    HW1 6939   0.170   2.417   5.069
 1796SOL    HW2 6940   0.072   2.492   5.177
 1797SOL     OW 6941   0.561   2.084   4.871
 1797SOL    HW1 6942   0.599   2.000   4.908
 1797SOL    HW2 6943   0.473   2.103   4.915
 1798SOL     OW 6944   0.866   2.316   4.366
 1798SOL    HW1 6945   0.834   2.388   4.304
 1798SOL    HW2 6946   0.890   2.235   4.313
 1799SOL     OW 6947   1.017   1.901   4.477
 1799SOL    HW1 6948   0.945   1.906   4.408
 1799SOL    HW2 6949   0.993   1.832   4.546
 1800SOL     OW 6950   1.429   3.035   4.591
 1800SOL    HW1 6951   1.374   2.951   4.584
 1800SOL    HW2 6952   1.455   3.064   4.499
 1801SOL     OW 6953   1.466   2.452   4.716
 1801SOL    HW1 6954   1.436   2.357   4.723
 1801SOL    HW2 6955   1.539   2.468   4.782
 1802SOL     OW 6956   1.857   2.695   4.101
 1802SOL    HW1 6957   1.899   2.631   4.165
 1802SOL    HW2 6958   1.819   2.644   4.023
 1803SOL     OW 6959   0.488   3.247   3.898
 1803SOL    HW1 6960   0.401   3.232   3.945
 1803SOL    HW2 6961   0.471   3.273   3.803
 1804SOL     OW 6962   1.664   3.142   4.381
 1804SOL    HW1 6963   1.763   3.150   4.395
 1804SOL    HW2 6964   1.619   3.226   4.412
 1805SOL     OW 6965   1.390   2.437   3.802
 1805SOL    HW1 6966   1.336   2.416   3.883
 1805SOL    HW2 6967   1.481   2.396   3.811
 1806SOL     OW 6968   0.527   2.118   4.052
 1806SOL    HW1 6969   0.554   2.059   3.977
 1806SOL    HW2 6970   0.527   2.213   4.021
 1807SOL     OW 6971   1.064   3.209   5.064
 1807SOL    HW1 6972   0.984   3.186   5.119
 1807SOL    HW2 6973   1.147   3.183   5.113
 1808SOL     OW 6974   1.592   3.491   5.349
 1808SOL    HW1 6975   1.619   3.525   5.259
 1808SOL    HW2 6976   1.671   3.453   5.395
 1809SOL     OW 6977   1.111   3.057   4.824
 1809SOL    HW1 6978   1.071   3.101   4.905
 1809SOL    HW2 6979   1.070   3.094   4.741
 1810SOL     OW 6980   1.638   2.961   4.803
 1810SOL    HW1 6981   1.643   3.042   4.862
 1810SOL    HW2 6982   1.552   2.963   4.752
 1811SOL     OW 6983   0.915   1.951   5.126
 1811SOL    HW1 6984   0.940   1.931   5.031
 1811SOL    HW2 6985   0.987   2.007   5.168
 1812SOL     OW 6986   0.980   2.978   5.443
 1812SOL    HW1 6987   0.881   2.984   5.453
 1812SOL    HW2 6988   1.003   2.898   5.387
 1813SOL     OW 6989   0.705   2.912   4.092
 1813SOL    HW1 6990   0.691   2.919   4.191
 1813SOL    HW2 6991   0.789   2.861   4.074
 1814SOL     OW 6992   0.410   2.675   4.975
 1814SOL    HW1 6993   0.496   2.687   5.025
 1814SOL    HW2 6994   0.368   2.588   5.002
 1815SOL     OW 6995   1.274   2.248   4.986
 1815SOL    HW1 6996   1.295   2.322   5.050
 1815SOL    HW2 6997   1.185   2.265   4.943
 1816SOL     OW 6998   0.064   3.426   5.055
 1816SOL    HW1 6999   0.018   3.508   5.021
 1816SOL    HW2 7000   0.162   3.445   5.064
 1817SOL     OW 7001   0.367   2.962   4.225
 1817SOL    HW1 7002   0.360   3.045   4.169
 1817SOL    HW2 7003   0.371   2.882   4.165
 1818SOL     OW 7004   0.566   2.399   4.589
 1818SOL    HW1 7005   0.578   2.465   4.515
 1818SOL    HW2 7006   0.612   2.433   4.672
 1819SOL     OW 7007   1.252   3.210   4.112
 1819SOL    HW1 7008   1.302   3.287   4.152
 1819SOL    HW2 7009   1.157   3.212   4.144
 1820SOL     OW 7010   1.272   3.307   4.866
 1820SOL    HW1 7011   1.319   3.320   4.953
 1820SOL    HW2 7012   1.206   3.233   4.875
 1821SOL     OW 7013   1.582   2.501   4.196
 1821SOL    HW1 7014   1.551   2.562   4.269
 1821SOL    HW2 7015   1.632   2.553   4.127
 1822SOL     OW 7016   0.354   3.372   5.053
 1822SOL    HW1 7017   0.333   3.328   4.966
 1822SOL    HW2 7018   0.451   3.398   5.056
 1823SOL     OW 7019   0.402   2.613   5.322
 1823SOL    HW1 7020   0.470   2.668   5.275
 1823SOL    HW2 7021   0.442   2.525   5.349
 1824SOL     OW 7022   1.587   2.641   5.394
 1824SOL    HW1 7023   1.495   2.679   5.389
 1824SOL    HW2 7024   1.647   2.688   5.329
 1825SOL     OW 7025   1.013   1.967   5.494
 1825SOL    HW1 7026   1.019   2.052   5.442
 1825SOL    HW2 7027   1.045   1.891   5.437
 1826SOL     OW 7028   0.504   1.912   5.464
 1826SOL    HW1 7029   0.462   1.855   5.394
 1826SOL    HW2 7030   0.438   1.981   5.496
 1827SOL     OW 7031   0.573   2.732   4.753
 1827SOL    HW1 7032   0.617   2.821   4.744
 1827SOL    HW2 7033   0.510   2.732   4.830
 1828SOL     OW 7034   1.360   2.724   4.769
 1828SOL    HW1 7035   1.285   2.724   4.703
 1828SOL    HW2 7036   1.397   2.632   4.778
 1829SOL     OW 7037   1.209   2.387   3.999
 1829SOL    HW1 7038   1.222   2.303   4.053
 1829SOL    HW2 7039   1.180   2.461   4.059
 1830SOL     OW 7040   0.307   2.075   4.955
 1830SOL    HW1 7041   0.284   2.112   5.045
 1830SOL    HW2 7042   0.277   1.980   4.949
 1831SOL     OW 7043   0.037   3.172   5.006
 1831SOL    HW1 7044   0.090   3.123   5.074
 1831SOL    HW2 7045   0.059   3.270   5.011
 1832SOL     OW 7046   0.732   2.496   4.788
 1832SOL    HW1 7047   0.791   2.470   4.712
 1832SOL    HW2 7048   0.704   2.592   4.777
 1833SOL     OW 7049   1.728   2.797   5.578
 1833SOL    HW1 7050   1.682   2.790   5.489
 1833SOL    HW2 7051   1.666   2.841   5.644
 1834SOL     OW 7052   0.307   1.925   4.342
 1834SOL    HW1 7053   0.296   2.019   4.375
 1834SOL    HW2 7054   0.302   1.862   4.419
 1835SOL     OW 7055   1.622   2.229   4.098
 1835SOL    HW1 7056   1.624   2.153   4.162
 1835SOL    HW2 7057   1.574   2.306   4.138
 1836SOL     OW 7058   1.023   2.628   4.690
 1836SOL    HW1 7059   1.038   2.649   4.786
 1836SOL    HW2 7060   0.993   2.533   4.681
 1837SOL     OW 7061   0.980   3.435   5.424
 1837SOL    HW1 7062   0.960   3.479   5.336
 1837SOL    HW2 7063   1.019   3.344   5.408
 1838SOL     OW 7064   0.350   2.760   5.528
 1838SOL    HW1 7065   0.426   2.804   5.576
 1838SOL    HW2 7066   0.385   2.713   5.446
 1839SOL     OW 7067   1.540   2.136   3.849
 1839SOL    HW1 7068   1.479   2.061   3.872
 1839SOL    HW2 7069   1.562   2.188   3.932
 1840SOL     OW 7070   1.303   2.700   3.766
 1840SOL    HW1 7071   1.337   2.607   3.781
 1840SOL    HW2 7072   1.321   2.727   3.671
 1841SOL     OW 7073   1.068   3.195   4.573
 1841SOL    HW1 7074   1.075   3.111   4.518
 1841SOL    HW2 7075   1.130   3.264   4.537
 1842SOL     OW 7076   0.319   2.672   4.673
 1842SOL    HW1 7077   0.412   2.708   4.678
 1842SOL    HW2 7078   0.313   2.587   4.725
 1843SOL     OW 7079   0.339   2.371   4.730
 1843SOL    HW1 7080   0.287   2.288   4.713
 1843SOL    HW2 7081   0.416   2.376   4.666
 1844SOL     OW 7082   1.160   2.069   5.201
 1844SOL    HW1 7083   1.160   2.133   5.278
 1844SOL    HW2 7084   1.188   2.117   5.118
 1845SOL     OW 7085   0.008   3.188   3.924
 1845SOL    HW1 7086  -0.085   3.209   3.893
 1845SOL    HW2 7087   0.018   3.089   3.937
 1846SOL     OW 7088   0.088   3.663   4.651
 1846SOL    HW1 7089   0.046   3.577   4.624
 1846SOL    HW2 7090   0.182   3.666   4.617
 1847SOL     OW 7091   0.504   3.430   4.634
 1847SOL    HW1 7092   0.570   3.504   4.643
 1847SOL    HW2 7093   0.548   3.351   4.592
 1848SOL     OW 7094   1.002   2.658   4.962
 1848SOL    HW1 7095   1.043   2.626   5.048
 1848SOL    HW2 7096   0.906   2.631   4.959
 1849SOL     OW 7097   0.040   2.406   4.838
 1849SOL    HW1 7098   0.125   2.373   4.797
 1849SOL    HW2 7099   0.053   2.421   4.936
 1850SOL     OW 7100   0.189   2.382   5.446
 1850SOL    HW1 7101   0.248   2.342   5.376
 1850SOL    HW2 7102   0.131   2.453   5.405
 1851SOL     OW 7103   1.369   2.812   5.384
 1851SOL    HW1 7104   1.408   2.901   5.404
 1851SOL    HW2 7105   1.379   2.792   5.287
 1852SOL     OW 7106   0.815   2.434   4.049
 1852SOL    HW1 7107   0.822   2.345   4.003
 1852SOL    HW2 7108   0.721   2.468   4.041
 1853SOL     OW 7109   1.657   2.466   4.930
 1853SOL    HW1 7110   1.619   2.397   4.992
 1853SOL    HW2 7111   1.739   2.430   4.886
 1854SOL     OW 7112   0.252   3.426   5.468
 1854SOL    HW1 7113   0.222   3.483   5.544
 1854SOL    HW2 7114   0.245   3.329   5.494
 1855SOL     OW 7115   0.671   2.326   4.993
 1855SOL    HW1 7116   0.637   2.237   4.963
 1855SOL    HW2 7117   0.697   2.380   4.913
 1856SOL     OW 7118   0.930   3.540   5.189
 1856SOL    HW1 7119   0.906   3.522   5.094
 1856SOL    HW2 7120   0.960   3.634   5.199
 1857SOL     OW 7121   0.473   2.362   3.915
 1857SOL    HW1 7122   0.534   2.442   3.919
 1857SOL    HW2 7123   0.378   2.393   3.922
 1858SOL     OW 7124   0.159   2.999   5.190
 1858SOL    HW1 7125   0.181   2.938   5.266
 1858SOL    HW2 7126   0.169   2.950   5.104
 1859SOL     OW 7127   1.347   2.921   4.958
 1859SOL    HW1 7128   1.371   2.858   4.884
 1859SOL    HW2 7129   1.257   2.961   4.940
 1860SOL     OW 7130   1.302   2.717   4.033
 1860SOL    HW1 7131   1.216   2.686   4.075
 1860SOL    HW2 7132   1.298   2.703   3.934
 1861SOL     OW 7133   1.759   3.609   4.878
 1861SOL    HW1 7134   1.820   3.639   4.805
 1861SOL    HW2 7135   1.721   3.520   4.856
 1862SOL     OW 7136   1.252   3.593   4.852
 1862SOL    HW1 7137   1.336   3.598   4.798
 1862SOL    HW2 7138   1.229   3.497   4.870
 1863SOL     OW 7139   0.083   3.120   4.746
 1863SOL    HW1 7140   0.078   3.119   4.846
 1863SOL    HW2 7141   0.000   3.079   4.708
 1864SOL     OW 7142   0.688   3.524   5.440
 1864SOL    HW1 7143   0.632   3.605   5.449
 1864SOL    HW2 7144   0.740   3.528   5.354
 1865SOL     OW 7145   1.726   1.997   4.247
 1865SOL    HW1 7146   1.799   1.980   4.180
 1865SOL    HW2 7147   1.695   1.910   4.285
 1866SOL     OW 7148   1.388   3.435   4.201
 1866SOL    HW1 7149   1.455   3.447   4.127
 1866SOL    HW2 7150   1.348   3.524   4.224
 1867SOL     OW 7151   0.130   3.656   5.575
 1867SOL    HW1 7152   0.089   3.582   5.628
 1867SOL    HW2 7153   0.194   3.707   5.633
 1868SOL     OW 7154   1.280   2.789   4.396
 1868SOL    HW1 7155   1.340   2.708   4.398
 1868SOL    HW2 7156   1.320   2.858   4.336
 1869SOL     OW 7157   0.830   3.135   5.146
 1869SOL    HW1 7158   0.825   3.168   5.241
 1869SOL    HW2 7159   0.744   3.154   5.100
 1870SOL     OW 7160   0.672   3.478   3.878
 1870SOL    HW1 7161   0.681   3.488   3.779
 1870SOL    HW2 7162   0.632   3.389   3.899
 1871SOL     OW 7163   1.650   3.582   5.118
 1871SOL    HW1 7164   1.703   3.592   5.034
 1871SOL    HW2 7165   1.623   3.672   5.152
 1872SOL     OW 7166   1.841   2.037   4.687
 1872SOL    HW1 7167   1.880   1.952   4.651
 1872SOL    HW2 7168   1.743   2.039   4.668
 1873SOL     OW 7169   0.263   2.188   4.444
 1873SOL    HW1 7170   0.184   2.239   4.410
 1873SOL    HW2 7171   0.254   2.173   4.542
 1874SOL     OW 7172   1.194   3.474   3.755
 1874SOL    HW1 7173   1.200   3.381   3.792
 1874SOL    HW2 7174   1.135   3.474   3.675
 1875SOL     OW 7175   0.822   2.864   5.096
 1875SOL    HW1 7176   0.862   2.863   5.004
 1875SOL    HW2 7177   0.832   2.956   5.136
 1876SOL     OW 7178   0.916   2.772   4.015
 1876SOL    HW1 7179   0.979   2.810   3.947
 1876SOL    HW2 7180   0.956   2.689   4.054
 1877SOL     OW 7181   1.504   3.469   3.768
 1877SOL    HW1 7182   1.412   3.506   3.775
 1877SOL    HW2 7183   1.542   3.489   3.678
 1878SOL     OW 7184   0.372   3.150   5.214
 1878SOL    HW1 7185   0.359   3.243   5.180
 1878SOL    HW2 7186   0.288   3.098   5.201
 1879SOL     OW 7187   1.614   3.154   5.013
 1879SOL    HW1 7188   1.674   3.157   5.093
 1879SOL    HW2 7189   1.539   3.218   5.026
 1880SOL     OW 7190   1.039   2.960   4.420
 1880SOL    HW1 7191   0.969   2.913   4.474
 1880SOL    HW2 7192   1.098   2.892   4.377
 1881SOL     OW 7193   1.014   2.098   4.695
 1881SOL    HW1 7194   1.006   2.062   4.602
 1881SOL    HW2 7195   1.012   2.022   4.760
 1882SOL     OW 7196   0.590   3.349   4.215
 1882SOL    HW1 7197   0.632   3.291   4.145
 1882SOL    HW2 7198   0.546   3.428   4.171
 1883SOL     OW 7199   1.709   2.247   5.105
 1883SOL    HW1 7200   1.782   2.316   5.109
 1883SOL    HW2 7201   1.737   2.172   5.046
 1884SOL     OW 7202   0.255   3.210   4.014
 1884SOL    HW1 7203   0.159   3.211   3.987
 1884SOL    HW2 7204   0.267   3.263   4.098
 1885SOL     OW 7205   0.105   2.875   5.450
 1885SOL    HW1 7206   0.028   2.842   5.504
 1885SOL    HW2 7207   0.190   2.845   5.492
 1886SOL     OW 7208   0.672   2.065   5.213
 1886SOL    HW1 7209   0.762   2.049   5.173
 1886SOL    HW2 7210   0.680   2.070   5.312
 1887SOL     OW 7211   0.075   2.207   3.757
 1887SOL    HW1 7212  -0.017   2.179   3.728
 1887SOL    HW2 7213   0.106   2.284   3.701
 1888SOL     OW 7214   1.440   2.718   5.122
 1888SOL    HW1 7215   1.383   2.770   5.059
 1888SOL    HW2 7216   1.536   2.730   5.098
 1889SOL     OW 7217   0.072   2.028   4.042
 1889SOL    HW1 7218   0.055   2.111   3.988
 1889SOL    HW2 7219   0.162   1.991   4.020
 1890SOL     OW 7220   1.183   3.197   3.843
 1890SOL    HW1 7221   1.084   3.186   3.845
 1890SOL    HW2 7222   1.217   3.212   3.936
 1891SOL     OW 7223   0.613   2.704   5.155
 1891SOL    HW1 7224   0.669   2.785   5.138
 1891SOL    HW2 7225   0.672   2.624   5.158
 1892SOL     OW 7226   1.493   3.629   4.683
 1892SOL    HW1 7227   1.526   3.693   4.614
 1892SOL    HW2 7228   1.559   3.623   4.758
 1893SOL     OW 7229   0.716   2.427   5.432
 1893SOL    HW1 7230   0.735   2.492   5.506
 1893SOL    HW2 7231   0.776   2.347   5.441
 1894SOL     OW 7232   1.450   3.082   5.357
 1894SOL    HW1 7233   1.441   3.072   5.456
 1894SOL    HW2 7234   1.546   3.075   5.331
 1895SOL     OW 7235   0.390   3.603   5.284
 1895SOL    HW1 7236   0.299   3.644   5.282
 1895SOL    HW2 7237   0.383   3.509   5.316
 1896SOL     OW 7238   1.674   2.745   4.978
 1896SOL    HW1 7239   1.647   2.656   4.941
 1896SOL    HW2 7240   1.675   2.813   4.905
 1897SOL     OW 7241   1.225   2.187   4.173
 1897SOL    HW1 7242   1.290   2.113   4.162
 1897SOL    HW2 7243   1.245   2.237   4.257
 1898SOL     OW 7244   0.594   2.607   4.376
 1898SOL    HW1 7245   0.644   2.692   4.357
 1898SOL    HW2 7246   0.506   2.609   4.328
 1899SOL     OW 7247   1.777   2.204   5.366
 1899SOL    HW1 7248   1.760   2.235   5.272
 1899SOL    HW2 7249   1.693   2.167   5.404
 1900SOL     OW 7250   1.730   2.796   5.241
 1900SOL    HW1 7251   1.768   2.887   5.256
 1900SOL    HW2 7252   1.722   2.779   5.142
 1901SOL     OW 7253   0.859   3.236   3.740
 1901SOL    HW1 7254   0.813   3.251   3.828
 1901SOL    HW2 7255   0.903   3.321   3.710
 1902SOL     OW 7256   0.661   3.652   4.677
 1902SOL    HW1 7257   0.615   3.740   4.664
 1902SOL    HW2 7258   0.760   3.664   4.670
 1903SOL     OW 7259   0.859   2.818   4.585
 1903SOL    HW1 7260   0.913   2.749   4.633
 1903SOL    HW2 7261   0.827   2.887   4.651
 1904SOL     OW 7262   1.083   2.846   3.811
 1904SOL    HW1 7263   1.060   2.899   3.729
 1904SOL    HW2 7264   1.164   2.790   3.792
 1905SOL     OW 7265   1.861   3.431   4.575
 1905SOL    HW1 7266   1.790   3.419   4.505
 1905SOL    HW2 7267   1.862   3.352   4.635
 1906SOL     OW 7268   0.221   3.176   5.568
 1906SOL    HW1 7269   0.156   3.103   5.547
 1906SOL    HW2 7270   0.225   3.190   5.666
 1907SOL     OW 7271   0.079   3.102   4.377
 1907SOL    HW1 7272   0.078   3.055   4.465
 1907SOL    HW2 7273   0.161   3.074   4.326
 1908SOL     OW 7274   0.672   3.253   5.348
 1908SOL    HW1 7275   0.594   3.203   5.386
 1908SOL    HW2 7276   0.669   3.348   5.379
 1909SOL     OW 7277   1.824   2.054   4.951
 1909SOL    HW1 7278   1.820   1.964   4.995
 1909SOL    HW2 7279   1.827   2.043   4.852
 1910SOL     OW 7280   0.428   2.286   4.244
 1910SOL    HW1 7281   0.458   2.214   4.182
 1910SOL    HW2 7282   0.389   2.246   4.327
 1911SOL     OW 7283   1.705   3.349   4.828
 1911SOL    HW1 7284   1.612   3.324   4.801
 1911SOL    HW2 7285   1.731   3.299   4.910
 1912SOL     OW 7286   0.317   2.409   5.004
 1912SOL    HW1 7287   0.355   2.350   5.076
 1912SOL    HW2 7288   0.357   2.383   4.916
 1913SOL     OW 7289   0.812   3.448   4.411
 1913SOL    HW1 7290   0.844   3.458   4.317
 1913SOL    HW2 7291   0.733   3.386   4.413
 1914SOL     OW 7292   1.424   2.076   4.836
 1914SOL    HW1 7293   1.476   2.011   4.891
 1914SOL    HW2 7294   1.375   2.139   4.897
 1915SOL     OW 7295   1.001   1.896   4.878
 1915SOL    HW1 7296   0.938   1.824   4.847
 1915SOL    HW2 7297   1.094   1.860   4.878
 1916SOL     OW 7298   0.770   3.192   4.025
 1916SOL    HW1 7299   0.724   3.105   4.042
 1916SOL    HW2 7300   0.861   3.189   4.066
 1917SOL     OW 7301   0.618   3.429   5.008
 1917SOL    HW1 7302   0.613   3.511   5.065
 1917SOL    HW2 7303   0.707   3.426   4.963
 1918SOL     OW 7304   1.352   1.914   3.892
 1918SOL    HW1 7305   1.387   1.873   3.808
 1918SOL    HW2 7306   1.262   1.876   3.912
 1919SOL     OW 7307   1.300   2.315   4.415
 1919SOL    HW1 7308   1.241   2.395   4.419
 1919SOL    HW2 7309   1.315   2.280   4.508
 1920SOL     OW 7310   1.593   2.083   4.606
 1920SOL    HW1 7311   1.509   2.082   4.660
 1920SOL    HW2 7312   1.595   2.166   4.550
 1921SOL     OW 7313   0.039   2.939   4.024
 1921SOL    HW1 7314   0.138   2.928   4.015
 1921SOL    HW2 7315  -0.001   2.853   4.056
 1922SOL     OW 7316   0.875   3.508   4.061
 1922SOL    HW1 7317   0.798   3.473   4.007
 1922SOL    HW2 7318   0.843   3.579   4.123
 1923SOL     OW 7319   0.230   2.490   5.699
 1923SOL    HW1 7320   0.137   2.488   5.736
 1923SOL    HW2 7321   0.231   2.451   5.607
 1924SOL     OW 7322   0.225   2.137   6.582
 1924SOL    HW1 7323   0.260   2.120   6.674
 1924SOL    HW2 7324   0.137   2.092   6.570
 1925SOL     OW 7325   0.019   2.230   6.233
 1925SOL    HW1 7326  -0.063   2.273   6.272
 1925SOL    HW2 7327  -0.009   2.157   6.170
 1926SOL     OW 7328   0.569   3.137   6.751
 1926SOL    HW1 7329   0.476   3.130   6.714
 1926SOL    HW2 7330   0.580   3.226   6.795
 1927SOL     OW 7331   1.135   2.565   6.303
 1927SOL    HW1 7332   1.192   2.643   6.278
 1927SOL    HW2 7333   1.075   2.591   6.379
 1928SOL     OW 7334   1.755   2.469   5.817
 1928SOL    HW1 7335   1.743   2.456   5.718
 1928SOL    HW2 7336   1.725   2.388   5.866
 1929SOL     OW 7337   0.768   3.006   6.609
 1929SOL    HW1 7338   0.690   3.023   6.669
 1929SOL    HW2 7339   0.802   3.093   6.573
 1930SOL     OW 7340   0.850   2.660   7.409
 1930SOL    HW1 7341   0.846   2.736   7.474
 1930SOL    HW2 7342   0.872   2.696   7.318
 1931SOL     OW 7343   0.685   2.874   6.251
 1931SOL    HW1 7344   0.754   2.858   6.321
 1931SOL    HW2 7345   0.612   2.931   6.289
 1932SOL     OW 7346   0.686   3.023   7.389
 1932SOL    HW1 7347   0.746   3.102   7.403
 1932SOL    HW2 7348   0.600   3.054   7.348
 1933SOL     OW 7349   0.335   3.297   6.647
 1933SOL    HW1 7350   0.257   3.266   6.594
 1933SOL    HW2 7351   0.393   3.355   6.590
 1934SOL     OW 7352   1.460   3.367   6.925
 1934SOL    HW1 7353   1.484   3.461   6.951
 1934SOL    HW2 7354   1.444   3.313   7.007
 1935SOL     OW 7355   0.438   2.254   7.085
 1935SOL    HW1 7356   0.520   2.198   7.094
 1935SOL    HW2 7357   0.357   2.196   7.089
 1936SOL     OW 7358   1.603   2.309   6.323
 1936SOL    HW1 7359   1.529   2.355   6.273
 1936SOL    HW2 7360   1.654   2.377   6.376
 1937SOL     OW 7361   0.231   3.575   6.069
 1937SOL    HW1 7362   0.265   3.652   6.123
 1937SOL    HW2 7363   0.275   3.575   5.979
 1938SOL     OW 7364   1.127   3.203   7.276
 1938SOL    HW1 7365   1.174   3.203   7.364
 1938SOL    HW2 7366   1.079   3.116   7.265
 1939SOL     OW 7367   0.230   3.296   6.124
 1939SOL    HW1 7368   0.204   3.392   6.124
 1939SOL    HW2 7369   0.159   3.242   6.169
 1940SOL     OW 7370   0.240   2.953   6.472
 1940SOL    HW1 7371   0.254   2.869   6.524
 1940SOL    HW2 7372   0.185   3.017   6.527
 1941SOL     OW 7373   0.620   3.648   7.025
 1941SOL    HW1 7374   0.528   3.631   7.060
 1941SOL    HW2 7375   0.648   3.740   7.051
 1942SOL     OW 7376   0.606   2.826   5.709
 1942SOL    HW1 7377   0.613   2.910   5.655
 1942SOL    HW2 7378   0.652   2.839   5.797
 1943SOL     OW 7379   1.594   1.976   7.066
 1943SOL    HW1 7380   1.576   2.043   6.994
 1943SOL    HW2 7381   1.591   2.022   7.155
 1944SOL     OW 7382   0.122   2.505   6.149
 1944SOL    HW1 7383   0.077   2.417   6.166
 1944SOL    HW2 7384   0.121   2.559   6.233
 1945SOL     OW 7385   1.842   3.629   5.945
 1945SOL    HW1 7386   1.896   3.600   6.025
 1945SOL    HW2 7387   1.872   3.719   5.916
 1946SOL     OW 7388   0.027   3.458   5.703
 1946SOL    HW1 7389   0.008   3.362   5.724
 1946SOL    HW2 7390  -0.006   3.516   5.778
 1947SOL     OW 7391   1.689   2.784   6.198
 1947SOL    HW1 7392   1.784   2.755   6.206
 1947SOL    HW2 7393   1.681   2.849   6.123
 1948SOL     OW 7394   1.641   2.970   6.018
 1948SOL    HW1 7395   1.727   2.972   5.966
 1948SOL    HW2 7396   1.655   3.017   6.106
 1949SOL     OW 7397   0.113   2.599   7.183
 1949SOL    HW1 7398   0.201   2.586   7.228
 1949SOL    HW2 7399   0.100   2.696   7.161
 1950SOL     OW 7400   0.613   3.227   6.312
 1950SOL    HW1 7401   0.564   3.140   6.321
 1950SOL    HW2 7402   0.590   3.270   6.225
 1951SOL     OW 7403   1.293   3.090   7.009
 1951SOL    HW1 7404   1.330   3.017   6.951
 1951SOL    HW2 7405   1.345   3.095   7.094
 1952SOL     OW 7406   0.809   1.866   6.088
 1952SOL    HW1 7407   0.849   1.957   6.079
 1952SOL    HW2 7408   0.709   1.874   6.094
 1953SOL     OW 7409   0.197   2.838   6.850
 1953SOL    HW1 7410   0.286   2.793   6.836
 1953SOL    HW2 7411   0.124   2.773   6.831
 1954SOL     OW 7412   1.525   2.861   5.776
 1954SOL    HW1 7413   1.462   2.785   5.789
 1954SOL    HW2 7414   1.573   2.879   5.862
 1955SOL     OW 7415   1.187   3.654   7.202
 1955SOL    HW1 7416   1.211   3.714   7.126
 1955SOL    HW2 7417   1.194   3.559   7.172
 1956SOL     OW 7418   0.317   2.113   7.387
 1956SOL    HW1 7419   0.388   2.184   7.393
 1956SOL    HW2 7420   0.229   2.152   7.415
 1957SOL     OW 7421   1.466   3.279   6.539
 1957SOL    HW1 7422   1.407   3.285   6.619
 1957SOL    HW2 7423   1.451   3.191   6.493
 1958SOL     OW 7424   1.281   2.207   6.530
 1958SOL    HW1 7425   1.195   2.157   6.517
 1958SOL    HW2 7426   1.343   2.153   6.586
 1959SOL     OW 7427   1.576   3.524   5.893
 1959SOL    HW1 7428   1.665   3.570   5.896
 1959SOL    HW2 7429   1.555   3.500   5.798
 1960SOL     OW 7430   0.807   2.467   7.051
 1960SOL    HW1 7431   0.760   2.464   7.140
 1960SOL    HW2 7432   0.756   2.412   6.985
 1961SOL     OW 7433   1.394   2.331   7.260
 1961SOL    HW1 7434   1.374   2.374   7.348
 1961SOL    HW2 7435   1.472   2.269   7.269
 1962SOL     OW 7436   0.973   2.752   7.158
 1962SOL    HW1 7437   1.019   2.668   7.129
 1962SOL    HW2 7438   0.917   2.786   7.083
 1963SOL     OW 7439   0.991   2.272   6.828
 1963SOL    HW1 7440   0.914   2.306   6.882
 1963SOL    HW2 7441   0.957   2.221   6.749
 1964SOL     OW 7442   1.041   2.563   6.015
 1964SOL    HW1 7443   1.067   2.559   6.111
 1964SOL    HW2 7444   0.956   2.512   6.001
 1965SOL     OW 7445   0.076   2.673   6.375
 1965SOL    HW1 7446   0.175   2.661   6.384
 1965SOL    HW2 7447   0.052   2.768   6.396
 1966SOL     OW 7448   0.130   3.683   7.157
 1966SOL    HW1 7449   0.120   3.668   7.256
 1966SOL    HW2 7450   0.044   3.719   7.121
 1967SOL     OW 7451   0.865   2.210   5.781
 1967SOL    HW1 7452   0.924   2.273   5.732
 1967SOL    HW2 7453   0.884   2.116   5.752
 1968SOL     OW 7454   1.719   2.447   7.417
 1968SOL    HW1 7455   1.693   2.536   7.381
 1968SOL    HW2 7456   1.717   2.379   7.344
 1969SOL     OW 7457   1.362   3.006   6.131
 1969SOL    HW1 7458   1.445   2.977   6.083
 1969SOL    HW2 7459   1.313   3.073   6.075
 1970SOL     OW 7460   0.550   2.058   6.471
 1970SOL    HW1 7461   0.545   2.053   6.571
 1970SOL    HW2 7462   0.552   2.154   6.442
 1971SOL     OW 7463   1.008   3.318   6.063
 1971SOL    HW1 7464   0.962   3.390   6.011
 1971SOL    HW2 7465   1.004   3.338   6.161
 1972SOL     OW 7466   0.351   3.663   6.439
 1972SOL    HW1 7467   0.401   3.577   6.445
 1972SOL    HW2 7468   0.416   3.740   6.436
 1973SOL     OW 7469   1.795   2.928   6.459
 1973SOL    HW1 7470   1.733   2.913   6.383
 1973SOL    HW2 7471   1.743   2.939   6.544
 1974SOL     OW 7472   1.227   3.412   7.092
 1974SOL    HW1 7473   1.233   3.335   7.156
 1974SOL    HW2 7474   1.175   3.386   7.012
 1975SOL     OW 7475   0.321   2.805   5.828
 1975SOL    HW1 7476   0.403   2.844   5.786
 1975SOL    HW2 7477   0.294   2.723   5.779
 1976SOL     OW 7478   1.458   2.597   6.314
 1976SOL    HW1 7479   1.453   2.532   6.389
 1976SOL    HW2 7480   1.538   2.656   6.327
 1977SOL     OW 7481   0.461   3.128   7.313
 1977SOL    HW1 7482   0.411   3.129   7.227
 1977SOL    HW2 7483   0.398   3.110   7.389
 1978SOL     OW 7484   1.111   3.638   5.823
 1978SOL    HW1 7485   1.051   3.576   5.873
 1978SOL    HW2 7486   1.142   3.594   5.738
 1979SOL     OW 7487   0.202   2.147   7.084
 1979SOL    HW1 7488   0.122   2.207   7.071
 1979SOL    HW2 7489   0.192   2.098   7.170
 1980SOL     OW 7490   1.632   3.239   5.667
 1980SOL    HW1 7491   1.600   3.333   5.657
 1980SOL    HW2 7492   1.556   3.176   5.655
 1981SOL     OW 7493   0.464   3.605   5.909
 1981SOL    HW1 7494   0.497   3.644   5.995
 1981SOL    HW2 7495   0.540   3.598   5.844
 1982SOL     OW 7496   1.400   1.969   6.012
 1982SOL    HW1 7497   1.376   1.932   5.922
 1982SOL    HW2 7498   1.499   1.985   6.016
 1983SOL     OW 7499   0.249   3.647   6.827
 1983SOL    HW1 7500   0.306   3.582   6.877
 1983SOL    HW2 7501   0.233   3.614   6.734
 1984SOL     OW 7502   0.940   3.560   6.490
 1984SOL    HW1 7503   1.020   3.503   6.511
 1984SOL    HW2 7504   0.891   3.520   6.413
 1985SOL     OW 7505   0.382   2.562   6.066
 1985SOL    HW1 7506   0.427   2.472   6.063
 1985SOL    HW2 7507   0.288   2.551   6.099
 1986SOL     OW 7508   1.547   2.084   7.315
 1986SOL    HW1 7509   1.542   2.121   7.407
 1986SOL    HW2 7510   1.475   2.015   7.303
 1987SOL     OW 7511   0.614   1.984   5.703
 1987SOL    HW1 7512   0.712   1.962   5.710
 1987SOL    HW2 7513   0.583   1.967   5.610
 1988SOL     OW 7514   0.781   2.126   7.335
 1988SOL    HW1 7515   0.848   2.065   7.378
 1988SOL    HW2 7516   0.708   2.145   7.400
 1989SOL     OW 7517   0.888   3.376   6.781
 1989SOL    HW1 7518   0.865   3.351   6.687
 1989SOL    HW2 7519   0.949   3.307   6.820
 1990SOL     OW 7520   1.351   2.452   7.019
 1990SOL    HW1 7521   1.379   2.409   7.104
 1990SOL    HW2 7522   1.376   2.548   7.020
 1991SOL     OW 7523   0.803   3.264   6.510
 1991SOL    HW1 7524   0.893   3.278   6.468
 1991SOL    HW2 7525   0.732   3.266   6.439
 1992SOL     OW 7526   0.922   2.365   6.485
 1992SOL    HW1 7527   0.897   2.356   6.389
 1992SOL    HW2 7528   0.970   2.283   6.516
 1993SOL     OW 7529   0.539   1.926   6.098
 1993SOL    HW1 7530   0.458   1.927   6.156
 1993SOL    HW2 7531   0.542   2.009   6.043
 1994SOL     OW 7532   1.434   3.050   5.627
 1994SOL    HW1 7533   1.466   2.974   5.684
 1994SOL    HW2 7534   1.342   3.077   5.657
 1995SOL     OW 7535   0.297   1.897   5.757
 1995SOL    HW1 7536   0.346   1.981   5.736
 1995SOL    HW2 7537   0.359   1.832   5.802
 1996SOL     OW 7538   0.935   2.098   6.066
 1996SOL    HW1 7539   0.887   2.139   5.988
 1996SOL    HW2 7540   1.034   2.096   6.047
 1997SOL     OW 7541   1.076   2.545   7.050
 1997SOL    HW1 7542   0.996   2.484   7.053
 1997SOL    HW2 7543   1.157   2.492   7.026
 1998SOL     OW 7544   1.227   3.432   6.379
 1998SOL    HW1 7545   1.248   3.506   6.314
 1998SOL    HW2 7546   1.295   3.432   6.452
 1999SOL     OW 7547   0.459   3.014   6.327
 1999SOL    HW1 7548   0.388   2.987   6.392
 1999SOL    HW2 7549   0.433   2.986   6.234
 2000SOL     OW 7550   1.271   3.659   6.177
 2000SOL    HW1 7551   1.315   3.723   6.113
 2000SOL    HW2 7552   1.221   3.711   6.247
 2001SOL     OW 7553   1.032   2.411   5.602
 2001SOL    HW1 7554   0.991   2.493   5.563
 2001SOL    HW2 7555   1.096   2.437   5.675
 2002SOL     OW 7556   0.078   2.418   6.972
 2002SOL    HW1 7557   0.170   2.417   6.931
 2002SOL    HW2 7558   0.072   2.492   7.039
 2003SOL     OW 7559   0.561   2.084   6.733
 2003SOL    HW1 7560   0.599   2.000   6.770
 2003SOL    HW2 7561   0.473   2.103   6.777
 2004SOL     OW 7562   0.866   2.316   6.228
 2004SOL    HW1 7563   0.834   2.388   6.166
 2004SOL    HW2 7564   0.890   2.235   6.175
 2005SOL     OW 7565   1.017   1.901   6.339
 2005SOL    HW1 7566   0.945   1.906   6.270
 2005SOL    HW2 7567   0.993   1.832   6.408
 2006SOL     OW 7568   1.429   3.035   6.453
 2006SOL    HW1 7569   1.374   2.951   6.446
 2006SOL    HW2 7570   1.455   3.064   6.361
 2007SOL     OW 7571   1.466   2.452   6.578
 2007SOL    HW1 7572   1.436   2.357   6.585
 2007SOL    HW2 7573   1.539   2.468   6.644
 2008SOL     OW 7574   1.857   2.695   5.963
 2008SOL    HW1 7575   1.899   2.631   6.027
 2008SOL    HW2 7576   1.819   2.644   5.885
 2009SOL     OW 7577   0.488   3.247   5.760
 2009SOL    HW1 7578   0.401   3.232   5.807
 2009SOL    HW2 7579   0.471   3.273   5.665
 2010SOL     OW 7580   1.664   3.142   6.243
 2010SOL    HW1 7581   1.763   3.150   6.257
 2010SOL    HW2 7582   1.619   3.226   6.274
 2011SOL     OW 7583   1.390   2.437   5.664
 2011SOL    HW1 7584   1.336   2.416   5.745
 2011SOL    HW2 7585   1.481   2.396   5.673
 2012SOL     OW 7586   0.527   2.118   5.914
 2012SOL    HW1 7587   0.554   2.059   5.839
 2012SOL    HW2 7588   0.527   2.213   5.883
 2013SOL     OW 7589   1.754   3.085   7.174
 2013SOL    HW1 7590   1.845   3.046   7.161
 2013SOL    HW2 7591   1.762   3.181   7.198
 2014SOL     OW 7592   1.064   3.209   6.926
 2014SOL    HW1 7593   0.984   3.186   6.981
 2014SOL    HW2 7594   1.147   3.183   6.975
 2015SOL     OW 7595   1.592   3.491   7.211
 2015SOL    HW1 7596   1.619   3.525   7.121
 2015SOL    HW2 7597   1.671   3.453   7.257
 2016SOL     OW 7598   1.111   3.057   6.686
 2016SOL    HW1 7599   1.071   3.101   6.767
 2016SOL    HW2 7600   1.070   3.094   6.603
 2017SOL     OW 7601   1.638   2.961   6.665
 2017SOL    HW1 7602   1.643   3.042   6.724
 2017SOL    HW2 7603   1.552   2.963   6.614
 2018SOL     OW 7604   0.915   1.951   6.988
 2018SOL    HW1 7605   0.940   1.931   6.893
 2018SOL    HW2 7606   0.987   2.007   7.030
 2019SOL     OW 7607   0.980   2.978   7.305
 2019SOL    HW1 7608   0.881   2.984   7.315
 2019SOL    HW2 7609   1.003   2.898   7.249
 2020SOL     OW 7610   0.705   2.912   5.954
 2020SOL    HW1 7611   0.691   2.919   6.053
 2020SOL    HW2 7612   0.789   2.861   5.936
 2021SOL     OW 7613   0.410   2.675   6.837
 2021SOL    HW1 7614   0.496   2.687   6.887
 2021SOL    HW2 7615   0.368   2.588   6.864
 2022SOL     OW 7616   1.274   2.248   6.848
 2022SOL    HW1 7617   1.295   2.322   6.912
 2022SOL    HW2 7618   1.185   2.265   6.805
 2023SOL     OW 7619   0.064   3.426   6.917
 2023SOL    HW1 7620   0.018   3.508   6.883
 2023SOL    HW2 7621   0.162   3.445   6.926
 2024SOL     OW 7622   0.367   2.962   6.087
 2024SOL    HW1 7623   0.360   3.045   6.031
 2024SOL    HW2 7624   0.371   2.882   6.027
 2025SOL     OW 7625   0.566   2.399   6.451
 2025SOL    HW1 7626   0.578   2.465   6.377
 2025SOL    HW2 7627   0.612   2.433   6.534
 2026SOL     OW 7628   1.252   3.210   5.974
 2026SOL    HW1 7629   1.302   3.287   6.014
 2026SOL    HW2 7630   1.157   3.212   6.006
 2027SOL     OW 7631   1.272   3.307   6.728
 2027SOL    HW1 7632   1.319   3.320   6.815
 2027SOL    HW2 7633   1.206   3.233   6.737
 2028SOL     OW 7634   1.582   2.501   6.058
 2028SOL    HW1 7635   1.551   2.562   6.131
 2028SOL    HW2 7636   1.632   2.553   5.989
 2029SOL     OW 7637   0.354   3.372   6.915
 2029SOL    HW1 7638   0.333   3.328   6.828
 2029SOL    HW2 7639   0.451   3.398   6.918
 2030SOL     OW 7640   0.402   2.613   7.184
 2030SOL    HW1 7641   0.470   2.668   7.137
 2030SOL    HW2 7642   0.442   2.525   7.211
 2031SOL     OW 7643   1.587   2.641   7.256
 2031SOL    HW1 7644   1.495   2.679   7.251
 2031SOL    HW2 7645   1.647   2.688   7.191
 2032SOL     OW 7646   1.013   1.967   7.356
 2032SOL    HW1 7647   1.019   2.052   7.304
 2032SOL    HW2 7648   1.045   1.891   7.299
 2033SOL     OW 7649   0.504   1.912   7.326
 2033SOL    HW1 7650   0.462   1.855   7.256
 2033SOL    HW2 7651   0.438   1.981   7.358
 2034SOL     OW 7652   0.573   2.732   6.615
 2034SOL    HW1 7653   0.617   2.821   6.606
 2034SOL    HW2 7654   0.510   2.732   6.692
 2035SOL     OW 7655   1.360   2.724   6.631
 2035SOL    HW1 7656   1.285   2.724   6.565
 2035SOL    HW2 7657   1.397   2.632   6.640
 2036SOL     OW 7658   1.209   2.387   5.861
 2036SOL    HW1 7659   1.222   2.303   5.915
 2036SOL    HW2 7660   1.180   2.461   5.921
 2037SOL     OW 7661   0.307   2.075   6.817
 2037SOL    HW1 7662   0.284   2.112   6.907
 2037SOL    HW2 7663   0.277   1.980   6.811
 2038SOL     OW 7664   0.037   3.172   6.868
 2038SOL    HW1 7665   0.090   3.123   6.936
 2038SOL    HW2 7666   0.059   3.270   6.873
 2039SOL     OW 7667   0.732   2.496   6.650
 2039SOL    HW1 7668   0.791   2.470   6.574
 2039SOL    HW2 7669   0.704   2.592   6.639
 2040SOL     OW 7670   1.728   2.797   7.440
 2040SOL    HW1 7671   1.682   2.790   7.351
 2040SOL    HW2 7672   1.666   2.841   7.506
 2041SOL     OW 7673   0.307   1.925   6.204
 2041SOL    HW1 7674   0.296   2.019   6.237
 2041SOL    HW2 7675   0.302   1.862   6.281
 2042SOL     OW 7676   1.622   2.229   5.960
 2042SOL    HW1 7677   1.624   2.153   6.024
 2042SOL    HW2 7678   1.574   2.306   6.000
 2043SOL     OW 7679   1.023   2.628   6.552
 2043SOL    HW1 7680   1.038   2.649   6.648
 2043SOL    HW2 7681   0.993   2.533   6.543
 2044SOL     OW 7682   0.980   3.435   7.286
 2044SOL    HW1 7683   0.960   3.479   7.198
 2044SOL    HW2 7684   1.019   3.344   7.270
 2045SOL     OW 7685   1.859   3.380   7.191
 2045SOL    HW1 7686   1.873   3.407   7.096
 2045SOL    HW2 7687   1.942   3.402   7.244
 2046SOL     OW 7688   0.350   2.760   7.390
 2046SOL    HW1 7689   0.426   2.804   7.438
 2046SOL    HW2 7690   0.385   2.713   7.308
 2047SOL     OW 7691   1.540   2.136   5.711
 2047SOL    HW1 7692   1.479   2.061   5.734
 2047SOL    HW2 7693   1.562   2.188   5.794
 2048SOL     OW 7694   1.303   2.700   5.628
 2048SOL    HW1 7695   1.337   2.607   5.643
 2048SOL    HW2 7696   1.321   2.727   5.533
 2049SOL     OW 7697   1.068   3.195   6.435
 2049SOL    HW1 7698   1.075   3.111   6.380
 2049SOL    HW2 7699   1.130   3.264   6.399
 2050SOL     OW 7700   0.319   2.672   6.535
 2050SOL    HW1 7701   0.412   2.708   6.540
 2050SOL    HW2 7702   0.313   2.587   6.587
 2051SOL     OW 7703   0.339   2.371   6.592
 2051SOL    HW1 7704   0.287   2.288   6.575
 2051SOL    HW2 7705   0.416   2.376   6.528
 2052SOL     OW 7706   1.138   2.242   7.264
 2052SOL    HW1 7707   1.093   2.305   7.328
 2052SOL    HW2 7708   1.231   2.273   7.247
 2053SOL     OW 7709   1.160   2.069   7.063
 2053SOL    HW1 7710   1.160   2.133   7.140
 2053SOL    HW2 7711   1.188   2.117   6.980
 2054SOL     OW 7712   0.008   3.188   5.786
 2054SOL    HW1 7713  -0.085   3.209   5.755
 2054SOL    HW2 7714   0.018   3.089   5.799
 2055SOL     OW 7715   0.088   3.663   6.513
 2055SOL    HW1 7716   0.046   3.577   6.486
 2055SOL    HW2 7717   0.182   3.666   6.479
 2056SOL     OW 7718   0.504   3.430   6.496
 2056SOL    HW1 7719   0.570   3.504   6.505
 2056SOL    HW2 7720   0.548   3.351   6.454
 2057SOL     OW 7721   1.002   2.658   6.824
 2057SOL    HW1 7722   1.043   2.626   6.910
 2057SOL    HW2 7723   0.906   2.631   6.821
 2058SOL     OW 7724   0.040   2.406   6.700
 2058SOL    HW1 7725   0.125   2.373   6.659
 2058SOL    HW2 7726   0.053   2.421   6.798
 2059SOL     OW 7727   0.189   2.382   7.308
 2059SOL    HW1 7728   0.248   2.342   7.238
 2059SOL    HW2 7729   0.131   2.453   7.267
 2060SOL     OW 7730   1.369   2.812   7.246
 2060SOL    HW1 7731   1.408   2.901   7.266
 2060SOL    HW2 7732   1.379   2.792   7.149
 2061SOL     OW 7733   0.815   2.434   5.911
 2061SOL    HW1 7734   0.822   2.345   5.865
 2061SOL    HW2 7735   0.721   2.468   5.903
 2062SOL     OW 7736   1.657   2.466   6.792
 2062SOL    HW1 7737   1.619   2.397   6.854
 2062SOL    HW2 7738   1.739   2.430   6.748
 2063SOL     OW 7739   0.252   3.426   7.330
 2063SOL    HW1 7740   0.222   3.483   7.406
 2063SOL    HW2 7741   0.245   3.329   7.356
 2064SOL     OW 7742   0.671   2.326   6.855
 2064SOL    HW1 7743   0.637   2.237   6.825
 2064SOL    HW2 7744   0.697   2.380   6.775
 2065SOL     OW 7745   0.930   3.540   7.051
 2065SOL    HW1 7746   0.906   3.522   6.956
 2065SOL    HW2 7747   0.960   3.634   7.061
 2066SOL     OW 7748   0.473   2.362   5.777
 2066SOL    HW1 7749   0.534   2.442   5.781
 2066SOL    HW2 7750   0.378   2.393   5.784
 2067SOL     OW 7751   0.159   2.999   7.052
 2067SOL    HW1 7752   0.181   2.938   7.128
 2067SOL    HW2 7753   0.169   2.950   6.966
 2068SOL     OW 7754   1.347   2.921   6.820
 2068SOL    HW1 7755   1.371   2.858   6.746
 2068SOL    HW2 7756   1.257   2.961   6.802
 2069SOL     OW 7757   1.302   2.717   5.895
 2069SOL    HW1 7758   1.216   2.686   5.937
 2069SOL    HW2 7759   1.298   2.703   5.796
 2070SOL     OW 7760   1.759   3.609   6.740
 2070SOL    HW1 7761   1.820   3.639   6.667
 2070SOL    HW2 7762   1.721   3.520   6.718
 2071SOL     OW 7763   1.252   3.593   6.714
 2071SOL    HW1 7764   1.336   3.598   6.660
 2071SOL    HW2 7765   1.229   3.497   6.732
 2072SOL     OW 7766   0.083   3.120   6.608
 2072SOL    HW1 7767   0.078   3.119   6.708
 2072SOL    HW2 7768   0.000   3.079   6.570
 2073SOL     OW 7769   0.688   3.524   7.302
 2073SOL    HW1 7770   0.632   3.605   7.311
 2073SOL    HW2 7771   0.740   3.528   7.216
 2074SOL     OW 7772   1.726   1.997   6.109
 2074SOL    HW1 7773   1.799   1.980   6.042
 2074SOL    HW2 7774   1.695   1.910   6.147
 2075SOL     OW 7775   1.388   3.435   6.063
 2075SOL    HW1 7776   1.455   3.447   5.989
 2075SOL    HW2 7777   1.348   3.524   6.086
 2076SOL     OW 7778   0.130   3.656   7.437
 2076SOL    HW1 7779   0.089   3.582   7.490
 2076SOL    HW2 7780   0.194   3.707   7.495
 2077SOL     OW 7781   1.280   2.789   6.258
 2077SOL    HW1 7782   1.340   2.708   6.260
 2077SOL    HW2 7783   1.320   2.858   6.198
 2078SOL     OW 7784   0.830   3.135   7.008
 2078SOL    HW1 7785   0.825   3.168   7.103
 2078SOL    HW2 7786   0.744   3.154   6.962
 2079SOL     OW 7787   0.672   3.478   5.740
 2079SOL    HW1 7788   0.681   3.488   5.641
 2079SOL    HW2 7789   0.632   3.389   5.761
 2080SOL     OW 7790   1.650   3.582   6.980
 2080SOL    HW1 7791   1.703   3.592   6.896
 2080SOL    HW2 7792   1.623   3.672   7.014
 2081SOL     OW 7793   1.841   2.037   6.549
 2081SOL    HW1 7794   1.880   1.952   6.513
 2081SOL    HW2 7795   1.743   2.039   6.530
 2082SOL     OW 7796   0.263   2.188   6.306
 2082SOL    HW1 7797   0.184   2.239   6.272
 2082SOL    HW2 7798   0.254   2.173   6.404
 2083SOL     OW 7799   1.194   3.474   5.617
 2083SOL    HW1 7800   1.200   3.381   5.654
 2083SOL    HW2 7801   1.135   3.474   5.537
 2084SOL     OW 7802   0.822   2.864   6.958
 2084SOL    HW1 7803   0.862   2.863   6.866
 2084SOL    HW2 7804   0.832   2.956   6.998
 2085SOL     OW 7805   0.916   2.772   5.877
 2085SOL    HW1 7806   0.979   2.810   5.809
 2085SOL    HW2 7807   0.956   2.689   5.916
 2086SOL     OW 7808   1.504   3.469   5.630
 2086SOL    HW1 7809   1.412   3.506   5.637
 2086SOL    HW2 7810   1.542   3.489   5.540
 2087SOL     OW 7811   0.372   3.150   7.076
 2087SOL    HW1 7812   0.359   3.243   7.042
 2087SOL    HW2 7813   0.288   3.098   7.063
 2088SOL     OW 7814   1.614   3.154   6.875
 2088SOL    HW1 7815   1.674   3.157   6.955
 2088SOL    HW2 7816   1.539   3.218   6.888
 2089SOL     OW 7817   1.039   2.960   6.282
 2089SOL    HW1 7818   0.969   2.913   6.336
 2089SOL    HW2 7819   1.098   2.892   6.239
 2090SOL     OW 7820   1.014   2.098   6.557
 2090SOL    HW1 7821   1.006   2.062   6.464
 2090SOL    HW2 7822   1.012   2.022   6.622
 2091SOL     OW 7823   0.590   3.349   6.077
 2091SOL    HW1 7824   0.632   3.291   6.007
 2091SOL    HW2 7825   0.546   3.428   6.033
 2092SOL     OW 7826   1.709   2.247   6.967
 2092SOL    HW1 7827   1.782   2.316   6.971
 2092SOL    HW2 7828   1.737   2.172   6.908
 2093SOL     OW 7829   0.255   3.210   5.876
 2093SOL    HW1 7830   0.159   3.211   5.849
 2093SOL    HW2 7831   0.267   3.263   5.960
 2094SOL     OW 7832   0.105   2.875   7.312
 2094SOL    HW1 7833   0.028   2.842   7.366
 2094SOL    HW2 7834   0.190   2.845   7.354
 2095SOL     OW 7835   0.672   2.065   7.075
 2095SOL    HW1 7836   0.762   2.049   7.035
 2095SOL    HW2 7837   0.680   2.070   7.174
 2096SOL     OW 7838   0.075   2.207   5.619
 2096SOL    HW1 7839  -0.017   2.179   5.590
 2096SOL    HW2 7840   0.106   2.284   5.563
 2097SOL     OW 7841   1.440   2.718   6.984
 2097SOL    HW1 7842   1.383   2.770   6.921
 2097SOL    HW2 7843   1.536   2.730   6.960
 2098SOL     OW 7844   0.072   2.028   5.904
 2098SOL    HW1 7845   0.055   2.111   5.850
 2098SOL    HW2 7846   0.162   1.991   5.882
 2099SOL     OW 7847   1.183   3.197   5.705
 2099SOL    HW1 7848   1.084   3.186   5.707
 2099SOL    HW2 7849   1.217   3.212   5.798
 2100SOL     OW 7850   0.613   2.704   7.017
 2100SOL    HW1 7851   0.669   2.785   7.000
 2100SOL    HW2 7852   0.672   2.624   7.020
 2101SOL     OW 7853   1.493   3.629   6.545
 2101SOL    HW1 7854   1.526   3.693   6.476
 2101SOL    HW2 7855   1.559   3.623   6.620
 2102SOL     OW 7856   0.716   2.427   7.294
 2102SOL    HW1 7857   0.735   2.492   7.368
 2102SOL    HW2 7858   0.776   2.347   7.303
 2103SOL     OW 7859   1.450   3.082   7.219
 2103SOL    HW1 7860   1.441   3.072   7.318
 2103SOL    HW2 7861   1.546   3.075   7.193
 2104SOL     OW 7862   0.390   3.603   7.146
 2104SOL    HW1 7863   0.299   3.644   7.144
 2104SOL    HW2 7864   0.383   3.509   7.178
 2105SOL     OW 7865   1.674   2.745   6.840
 2105SOL    HW1 7866   1.647   2.656   6.803
 2105SOL    HW2 7867   1.675   2.813   6.767
 2106SOL     OW 7868   1.225   2.187   6.035
 2106SOL    HW1 7869   1.290   2.113   6.024
 2106SOL    HW2 7870   1.245   2.237   6.119
 2107SOL     OW 7871   0.594   2.607   6.238
 2107SOL    HW1 7872   0.644   2.692   6.219
 2107SOL    HW2 7873   0.506   2.609   6.190
 2108SOL     OW 7874   1.777   2.204   7.228
 2108SOL    HW1 7875   1.760   2.235   7.134
 2108SOL    HW2 7876   1.693   2.167   7.266
 2109SOL     OW 7877   1.730   2.796   7.103
 2109SOL    HW1 7878   1.768   2.887   7.118
 2109SOL    HW2 7879   1.722   2.779   7.004
 2110SOL     OW 7880   0.859   3.236   5.602
 2110SOL    HW1 7881   0.813   3.251   5.690
 2110SOL    HW2 7882   0.903   3.321   5.572
 2111SOL     OW 7883   0.661   3.652   6.539
 2111SOL    HW1 7884   0.615   3.740   6.526
 2111SOL    HW2 7885   0.760   3.664   6.532
 2112SOL     OW 7886   0.859   2.818   6.447
 2112SOL    HW1 7887   0.913   2.749   6.495
 2112SOL    HW2 7888   0.827   2.887   6.513
 2113SOL     OW 7889   1.083   2.846   5.673
 2113SOL    HW1 7890   1.060   2.899   5.591
 2113SOL    HW2 7891   1.164   2.790   5.654
 2114SOL     OW 7892   0.221   3.176   7.430
 2114SOL    HW1 7893   0.156   3.103   7.409
 2114SOL    HW2 7894   0.225   3.190   7.528
 2115SOL     OW 7895   0.079   3.102   6.239
 2115SOL    HW1 7896   0.078   3.055   6.327
 2115SOL    HW2 7897   0.161   3.074   6.188
 2116SOL     OW 7898   0.672   3.253   7.210
 2116SOL    HW1 7899   0.594   3.203   7.248
 2116SOL    HW2 7900   0.669   3.348   7.241
 2117SOL     OW 7901   1.824   2.054   6.813
 2117SOL    HW1 7902   1.820   1.964   6.857
 2117SOL    HW2 7903   1.827   2.043   6.714
 2118SOL     OW 7904   0.428   2.286   6.106
 2118SOL    HW1 7905   0.458   2.214   6.044
 2118SOL    HW2 7906   0.389   2.246   6.189
 2119SOL     OW 7907   1.705   3.349   6.690
 2119SOL    HW1 7908   1.612   3.324   6.663
 2119SOL    HW2 7909   1.731   3.299   6.772
 2120SOL     OW 7910   0.317   2.409   6.866
 2120SOL    HW1 7911   0.355   2.350   6.938
 2120SOL    HW2 7912   0.357   2.383   6.778
 2121SOL     OW 7913   0.812   3.448   6.273
 2121SOL    HW1 7914   0.844   3.458   6.179
 2121SOL    HW2 7915   0.733   3.386   6.275
 2122SOL     OW 7916   1.424   2.076   6.698
 2122SOL    HW1 7917   1.476   2.011   6.753
 2122SOL    HW2 7918   1.375   2.139   6.759
 2123SOL     OW 7919   1.001   1.896   6.740
 2123SOL    HW1 7920   0.938   1.824   6.709
 2123SOL    HW2 7921   1.094   1.860   6.740
 2124SOL     OW 7922   0.770   3.192   5.887
 2124SOL    HW1 7923   0.724   3.105   5.904
 2124SOL    HW2 7924   0.861   3.189   5.928
 2125SOL     OW 7925   0.618   3.429   6.870
 2125SOL    HW1 7926   0.613   3.511   6.927
 2125SOL    HW2 7927   0.707   3.426   6.825
 2126SOL     OW 7928   1.352   1.914   5.754
 2126SOL    HW1 7929   1.387   1.873   5.670
 2126SOL    HW2 7930   1.262   1.876   5.774
 2127SOL     OW 7931   1.300   2.315   6.277
 2127SOL    HW1 7932   1.241   2.395   6.281
 2127SOL    HW2 7933   1.315   2.280   6.370
 2128SOL     OW 7934   1.593   2.083   6.468
 2128SOL    HW1 7935   1.509   2.082   6.522
 2128SOL    HW2 7936   1.595   2.166   6.412
 2129SOL     OW 7937   0.039   2.939   5.886
 2129SOL    HW1 7938   0.138   2.928   5.877
 2129SOL    HW2 7939  -0.001   2.853   5.918
 2130SOL     OW 7940   0.875   3.508   5.923
 2130SOL    HW1 7941   0.798   3.473   5.869
 2130SOL    HW2 7942   0.843   3.579   5.985
 2131SOL     OW 7943   0.230   2.490   7.561
 2131SOL    HW1 7944   0.137   2.488   7.598
 2131SOL    HW2 7945   0.231   2.451   7.469
 2132SOL     OW 7946   0.225   2.137   8.444
 2132SOL    HW1 7947   0.260   2.120   8.536
 2132SOL    HW2 7948   0.137   2.092   8.432
 2133SOL     OW 7949   0.019   2.230   8.095
 2133SOL    HW1 7950  -0.063   2.273   8.134
 2133SOL    HW2 7951  -0.009   2.157   8.032
 2134SOL     OW 7952   1.555   3.373   8.151
 2134SOL    HW1 7953   1.498   3.357   8.232
 2134SOL    HW2 7954   1.496   3.383   8.071
 2135SOL     OW 7955   1.135   2.565   8.165
 2135SOL    HW1 7956   1.192   2.643   8.140
 2135SOL    HW2 7957   1.075   2.591   8.241
 2136SOL     OW 7958   1.755   2.469   7.679
 2136SOL    HW1 7959   1.743   2.456   7.580
 2136SOL    HW2 7960   1.725   2.388   7.728
 2137SOL     OW 7961   0.768   3.006   8.471
 2137SOL    HW1 7962   0.690   3.023   8.531
 2137SOL    HW2 7963   0.802   3.093   8.435
 2138SOL     OW 7964   0.685   2.874   8.113
 2138SOL    HW1 7965   0.754   2.858   8.183
 2138SOL    HW2 7966   0.612   2.931   8.151
 2139SOL     OW 7967   0.335   3.297   8.509
 2139SOL    HW1 7968   0.257   3.266   8.456
 2139SOL    HW2 7969   0.393   3.355   8.452
 2140SOL     OW 7970   1.603   2.309   8.185
 2140SOL    HW1 7971   1.529   2.355   8.135
 2140SOL    HW2 7972   1.654   2.377   8.238
 2141SOL     OW 7973   0.230   3.296   7.986
 2141SOL    HW1 7974   0.204   3.392   7.986
 2141SOL    HW2 7975   0.159   3.242   8.031
 2142SOL     OW 7976   0.240   2.953   8.334
 2142SOL    HW1 7977   0.254   2.869   8.386
 2142SOL    HW2 7978   0.185   3.017   8.389
 2143SOL     OW 7979   0.122   2.505   8.011
 2143SOL    HW1 7980   0.077   2.417   8.028
 2143SOL    HW2 7981   0.121   2.559   8.095
 2144SOL     OW 7982   1.842   3.629   7.807
 2144SOL    HW1 7983   1.896   3.600   7.887
 2144SOL    HW2 7984   1.872   3.719   7.778
 2145SOL     OW 7985   0.027   3.458   7.565
 2145SOL    HW1 7986   0.008   3.362   7.586
 2145SOL    HW2 7987  -0.006   3.516   7.640
 2146SOL     OW 7988   1.689   2.784   8.060
 2146SOL    HW1 7989   1.784   2.755   8.068
 2146SOL    HW2 7990   1.681   2.849   7.985
 2147SOL     OW 7991   1.641   2.970   7.880
 2147SOL    HW1 7992   1.727   2.972   7.828
 2147SOL    HW2 7993   1.655   3.017   7.968
 2148SOL     OW 7994   0.613   3.227   8.174
 2148SOL    HW1 7995   0.564   3.140   8.183
 2148SOL    HW2 7996   0.590   3.270   8.087
 2149SOL     OW 7997   0.809   1.866   7.950
 2149SOL    HW1 7998   0.849   1.957   7.941
 2149SOL    HW2 7999   0.709   1.874   7.956
 2150SOL     OW 8000   1.525   2.861   7.638
 2150SOL    HW1 8001   1.462   2.785   7.651
 2150SOL    HW2 8002   1.573   2.879   7.724
 2151SOL     OW 8003   1.466   3.279   8.401
 2151SOL    HW1 8004   1.407   3.285   8.481
 2151SOL    HW2 8005   1.451   3.191   8.355
 2152SOL     OW 8006   1.667   3.576   8.020
 2152SOL    HW1 8007   1.626   3.553   7.932
 2152SOL    HW2 8008   1.649   3.502   8.085
 2153SOL     OW 8009   0.598   2.591   7.718
 2153SOL    HW1 8010   0.622   2.660   7.650
 2153SOL    HW2 8011   0.520   2.624   7.772
 2154SOL     OW 8012   1.281   2.207   8.392
 2154SOL    HW1 8013   1.195   2.157   8.379
 2154SOL    HW2 8014   1.343   2.153   8.448
 2155SOL     OW 8015   1.576   3.524   7.755
 2155SOL    HW1 8016   1.665   3.570   7.758
 2155SOL    HW2 8017   1.555   3.500   7.660
 2156SOL     OW 8018   1.041   2.563   7.877
 2156SOL    HW1 8019   1.067   2.559   7.973
 2156SOL    HW2 8020   0.956   2.512   7.863
 2157SOL     OW 8021   0.076   2.673   8.237
 2157SOL    HW1 8022   0.175   2.661   8.246
 2157SOL    HW2 8023   0.052   2.768   8.258
 2158SOL     OW 8024   0.865   2.210   7.643
 2158SOL    HW1 8025   0.924   2.273   7.594
 2158SOL    HW2 8026   0.884   2.116   7.614
 2159SOL     OW 8027   1.362   3.006   7.993
 2159SOL    HW1 8028   1.445   2.977   7.945
 2159SOL    HW2 8029   1.313   3.073   7.937
 2160SOL     OW 8030   0.550   2.058   8.333
 2160SOL    HW1 8031   0.545   2.053   8.433
 2160SOL    HW2 8032   0.552   2.154   8.304
 2161SOL     OW 8033   1.008   3.318   7.925
 2161SOL    HW1 8034   0.962   3.390   7.873
 2161SOL    HW2 8035   1.004   3.338   8.023
 2162SOL     OW 8036   0.351   3.663   8.301
 2162SOL    HW1 8037   0.401   3.577   8.307
 2162SOL    HW2 8038   0.416   3.740   8.298
 2163SOL     OW 8039   1.795   2.928   8.321
 2163SOL    HW1 8040   1.733   2.913   8.245
 2163SOL    HW2 8041   1.743   2.939   8.406
 2164SOL     OW 8042   0.321   2.805   7.690
 2164SOL    HW1 8043   0.403   2.844   7.648
 2164SOL    HW2 8044   0.294   2.723   7.641
 2165SOL     OW 8045   1.458   2.597   8.176
 2165SOL    HW1 8046   1.453   2.532   8.251
 2165SOL    HW2 8047   1.538   2.656   8.189
 2166SOL     OW 8048   1.111   3.638   7.685
 2166SOL    HW1 8049   1.051   3.576   7.735
 2166SOL    HW2 8050   1.142   3.594   7.600
 2167SOL     OW 8051   1.632   3.239   7.529
 2167SOL    HW1 8052   1.600   3.333   7.519
 2167SOL    HW2 8053   1.556   3.176   7.517
 2168SOL     OW 8054   0.464   3.605   7.771
 2168SOL    HW1 8055   0.497   3.644   7.857
 2168SOL    HW2 8056   0.540   3.598   7.706
 2169SOL     OW 8057   1.400   1.969   7.874
 2169SOL    HW1 8058   1.376   1.932   7.784
 2169SOL    HW2 8059   1.499   1.985   7.878
 2170SOL     OW 8060   0.249   3.647   8.689
 2170SOL    HW1 8061   0.306   3.582   8.739
 2170SOL    HW2 8062   0.233   3.614   8.596
 2171SOL     OW 8063   0.940   3.560   8.352
 2171SOL    HW1 8064   1.020   3.503   8.373
 2171SOL    HW2 8065   0.891   3.520   8.275
 2172SOL     OW 8066   0.382   2.562   7.928
 2172SOL    HW1 8067   0.427   2.472   7.925
 2172SOL    HW2 8068   0.288   2.551   7.961
 2173SOL     OW 8069   0.614   1.984   7.565
 2173SOL    HW1 8070   0.712   1.962   7.572
 2173SOL    HW2 8071   0.583   1.967   7.472
 2174SOL     OW 8072   0.803   3.264   8.372
 2174SOL    HW1 8073   0.893   3.278   8.330
 2174SOL    HW2 8074   0.732   3.266   8.301
 2175SOL     OW 8075   0.922   2.365   8.347
 2175SOL    HW1 8076   0.897   2.356   8.251
 2175SOL    HW2 8077   0.970   2.283   8.378
 2176SOL     OW 8078   0.539   1.926   7.960
 2176SOL    HW1 8079   0.458   1.927   8.018
 2176SOL    HW2 8080   0.542   2.009   7.905
 2177SOL     OW 8081   1.434   3.050   7.489
 2177SOL    HW1 8082   1.466   2.974   7.546
 2177SOL    HW2 8083   1.342   3.077   7.519
 2178SOL     OW 8084   0.297   1.897   7.619
 2178SOL    HW1 8085   0.346   1.981   7.598
 2178SOL    HW2 8086   0.359   1.832   7.664
 2179SOL     OW 8087   0.935   2.098   7.928
 2179SOL    HW1 8088   0.887   2.139   7.850
 2179SOL    HW2 8089   1.034   2.096   7.909
 2180SOL     OW 8090   1.227   3.432   8.241
 2180SOL    HW1 8091   1.248   3.506   8.176
 2180SOL    HW2 8092   1.295   3.432   8.314
 2181SOL     OW 8093   0.459   3.014   8.189
 2181SOL    HW1 8094   0.388   2.987   8.254
 2181SOL    HW2 8095   0.433   2.986   8.096
 2182SOL     OW 8096   1.271   3.659   8.039
 2182SOL    HW1 8097   1.315   3.723   7.975
 2182SOL    HW2 8098   1.221   3.711   8.109
 2183SOL     OW 8099   1.032   2.411   7.464
 2183SOL    HW1 8100   0.991   2.493   7.425
 2183SOL    HW2 8101   1.096   2.437   7.537
 2184SOL     OW 8102   0.866   2.316   8.090
 2184SOL    HW1 8103   0.834   2.388   8.028
 2184SOL    HW2 8104   0.890   2.235   8.037
 2185SOL     OW 8105   1.017   1.901   8.201
 2185SOL    HW1 8106   0.945   1.906   8.132
 2185SOL    HW2 8107   0.993   1.832   8.270
 2186SOL     OW 8108   1.429   3.035   8.315
 2186SOL    HW1 8109   1.374   2.951   8.308
 2186SOL    HW2 8110   1.455   3.064   8.223
 2187SOL     OW 8111   1.466   2.452   8.440
 2187SOL    HW1 8112   1.436   2.357   8.447
 2187SOL    HW2 8113   1.539   2.468   8.506
 2188SOL     OW 8114   1.857   2.695   7.825
 2188SOL    HW1 8115   1.899   2.631   7.889
 2188SOL    HW2 8116   1.819   2.644   7.747
 2189SOL     OW 8117   0.488   3.247   7.622
 2189SOL    HW1 8118   0.401   3.232   7.669
 2189SOL    HW2 8119   0.471   3.273   7.527
 2190SOL     OW 8120   1.664   3.142   8.105
 2190SOL    HW1 8121   1.763   3.150   8.119
 2190SOL    HW2 8122   1.619   3.226   8.136
 2191SOL     OW 8123   1.390   2.437   7.526
 2191SOL    HW1 8124   1.336   2.416   7.607
 2191SOL    HW2 8125   1.481   2.396   7.535
 2192SOL     OW 8126   0.527   2.118   7.776
 2192SOL    HW1 8127   0.554   2.059   7.701
 2192SOL    HW2 8128   0.527   2.213   7.745
 2193SOL     OW 8129   1.638   2.961   8.527
 2193SOL    HW1 8130   1.643   3.042   8.586
 2193SOL    HW2 8131   1.552   2.963   8.476
 2194SOL     OW 8132   0.705   2.912   7.816
 2194SOL    HW1 8133   0.691   2.919   7.915
 2194SOL    HW2 8134   0.789   2.861   7.798
 2195SOL     OW 8135   0.367   2.962   7.949
 2195SOL    HW1 8136   0.360   3.045   7.893
 2195SOL    HW2 8137   0.371   2.882   7.889
 2196SOL     OW 8138   0.566   2.399   8.313
 2196SOL    HW1 8139   0.578   2.465   8.239
 2196SOL    HW2 8140   0.612   2.433   8.396
 2197SOL     OW 8141   1.252   3.210   7.836
 2197SOL    HW1 8142   1.302   3.287   7.876
 2197SOL    HW2 8143   1.157   3.212   7.868
 2198SOL     OW 8144   1.582   2.501   7.920
 2198SOL    HW1 8145   1.551   2.562   7.993
 2198SOL    HW2 8146   1.632   2.553   7.851
 2199SOL     OW 8147   0.573   2.732   8.477
 2199SOL    HW1 8148   0.617   2.821   8.468
 2199SOL    HW2 8149   0.510   2.732   8.554
 2200SOL     OW 8150   1.209   2.387   7.723
 2200SOL    HW1 8151   1.222   2.303   7.777
 2200SOL    HW2 8152   1.180   2.461   7.783
 2201SOL     OW 8153   0.307   2.075   8.679
 2201SOL    HW1 8154   0.284   2.112   8.769
 2201SOL    HW2 8155   0.277   1.980   8.673
 2202SOL     OW 8156   0.732   2.496   8.512
 2202SOL    HW1 8157   0.791   2.470   8.436
 2202SOL    HW2 8158   0.704   2.592   8.501
 2203SOL     OW 8159   0.307   1.925   8.066
 2203SOL    HW1 8160   0.296   2.019   8.099
 2203SOL    HW2 8161   0.302   1.862   8.143
 2204SOL     OW 8162   1.622   2.229   7.822
 2204SOL    HW1 8163   1.624   2.153   7.886
 2204SOL    HW2 8164   1.574   2.306   7.862
 2205SOL     OW 8165   1.023   2.628   8.414
 2205SOL    HW1 8166   1.038   2.649   8.510
 2205SOL    HW2 8167   0.993   2.533   8.405
 2206SOL     OW 8168   1.540   2.136   7.573
 2206SOL    HW1 8169   1.479   2.061   7.596
 2206SOL    HW2 8170   1.562   2.188   7.656
 2207SOL     OW 8171   1.303   2.700   7.490
 2207SOL    HW1 8172   1.337   2.607   7.505
 2207SOL    HW2 8173   1.321   2.727   7.395
 2208SOL     OW 8174   1.068   3.195   8.297
 2208SOL    HW1 8175   1.075   3.111   8.242
 2208SOL    HW2 8176   1.130   3.264   8.261
 2209SOL     OW 8177   0.319   2.672   8.397
 2209SOL    HW1 8178   0.412   2.708   8.402
 2209SOL    HW2 8179   0.313   2.587   8.449
 2210SOL     OW 8180   0.339   2.371   8.454
 2210SOL    HW1 8181   0.287   2.288   8.437
 2210SOL    HW2 8182   0.416   2.376   8.390
 2211SOL     OW 8183   0.008   3.188   7.648
 2211SOL    HW1 8184  -0.085   3.209   7.617
 2211SOL    HW2 8185   0.018   3.089   7.661
 2212SOL     OW 8186   0.088   3.663   8.375
 2212SOL    HW1 8187   0.046   3.577   8.348
 2212SOL    HW2 8188   0.182   3.666   8.341
 2213SOL     OW 8189   0.504   3.430   8.358
 2213SOL    HW1 8190   0.570   3.504   8.367
 2213SOL    HW2 8191   0.548   3.351   8.316
 2214SOL     OW 8192   1.002   2.658   8.686
 2214SOL    HW1 8193   1.043   2.626   8.772
 2214SOL    HW2 8194   0.906   2.631   8.683
 2215SOL     OW 8195   0.815   2.434   7.773
 2215SOL    HW1 8196   0.822   2.345   7.727
 2215SOL    HW2 8197   0.721   2.468   7.765
 2216SOL     OW 8198   0.671   2.326   8.717
 2216SOL    HW1 8199   0.637   2.237   8.687
 2216SOL    HW2 8200   0.697   2.380   8.637
 2217SOL     OW 8201   0.473   2.362   7.639
 2217SOL    HW1 8202   0.534   2.442   7.643
 2217SOL    HW2 8203   0.378   2.393   7.646
 2218SOL     OW 8204   1.302   2.717   7.757
 2218SOL    HW1 8205   1.216   2.686   7.799
 2218SOL    HW2 8206   1.298   2.703   7.658
 2219SOL     OW 8207   1.759   3.609   8.602
 2219SOL    HW1 8208   1.820   3.639   8.529
 2219SOL    HW2 8209   1.721   3.520   8.580
 2220SOL     OW 8210   0.083   3.120   8.470
 2220SOL    HW1 8211   0.078   3.119   8.570
 2220SOL    HW2 8212   0.000   3.079   8.432
 2221SOL     OW 8213   1.726   1.997   7.971
 2221SOL    HW1 8214   1.799   1.980   7.904
 2221SOL    HW2 8215   1.695   1.910   8.009
 2222SOL     OW 8216   1.388   3.435   7.925
 2222SOL    HW1 8217   1.455   3.447   7.851
 2222SOL    HW2 8218   1.348   3.524   7.948
 2223SOL     OW 8219   1.280   2.789   8.120
 2223SOL    HW1 8220   1.340   2.708   8.122
 2223SOL    HW2 8221   1.320   2.858   8.060
 2224SOL     OW 8222   0.672   3.478   7.602
 2224SOL    HW1 8223   0.681   3.488   7.503
 2224SOL    HW2 8224   0.632   3.389   7.623
 2225SOL     OW 8225   1.841   2.037   8.411
 2225SOL    HW1 8226   1.880   1.952   8.375
 2225SOL    HW2 8227   1.743   2.039   8.392
 2226SOL     OW 8228   0.263   2.188   8.168
 2226SOL    HW1 8229   0.184   2.239   8.134
 2226SOL    HW2 8230   0.254   2.173   8.266
 2227SOL     OW 8231   1.194   3.474   7.479
 2227SOL    HW1 8232   1.200   3.381   7.516
 2227SOL    HW2 8233   1.135   3.474   7.399
 2228SOL     OW 8234   0.916   2.772   7.739
 2228SOL    HW1 8235   0.979   2.810   7.671
 2228SOL    HW2 8236   0.956   2.689   7.778
 2229SOL     OW 8237   1.504   3.469   7.492
 2229SOL    HW1 8238   1.412   3.506   7.499
 2229SOL    HW2 8239   1.542   3.489   7.402
 2230SOL     OW 8240   1.039   2.960   8.144
 2230SOL    HW1 8241   0.969   2.913   8.198
 2230SOL    HW2 8242   1.098   2.892   8.101
 2231SOL     OW 8243   1.014   2.098   8.419
 2231SOL    HW1 8244   1.006   2.062   8.326
 2231SOL    HW2 8245   1.012   2.022   8.484
 2232SOL     OW 8246   0.590   3.349   7.939
 2232SOL    HW1 8247   0.632   3.291   7.869
 2232SOL    HW2 8248   0.546   3.428   7.895
 2233SOL     OW 8249   0.255   3.210   7.738
 2233SOL    HW1 8250   0.159   3.211   7.711
 2233SOL    HW2 8251   0.267   3.263   7.822
 2234SOL     OW 8252   0.075   2.207   7.481
 2234SOL    HW1 8253  -0.017   2.179   7.452
 2234SOL    HW2 8254   0.106   2.284   7.425
 2235SOL     OW 8255   0.072   2.028   7.766
 2235SOL    HW1 8256   0.055   2.111   7.712
 2235SOL    HW2 8257   0.162   1.991   7.744
 2236SOL     OW 8258   1.183   3.197   7.567
 2236SOL    HW1 8259   1.084   3.186   7.569
 2236SOL    HW2 8260   1.217   3.212   7.660
 2237SOL     OW 8261   1.493   3.629   8.407
 2237SOL    HW1 8262   1.526   3.693   8.338
 2237SOL    HW2 8263   1.559   3.623   8.482
 2238SOL     OW 8264   1.674   2.745   8.702
 2238SOL    HW1 8265   1.647   2.656   8.665
 2238SOL    HW2 8266   1.675   2.813   8.629
 2239SOL     OW 8267   1.225   2.187   7.897
 2239SOL    HW1 8268   1.290   2.113   7.886
 2239SOL    HW2 8269   1.245   2.237   7.981
 2240SOL     OW 8270   0.594   2.607   8.100
 2240SOL    HW1 8271   0.644   2.692   8.081
 2240SOL    HW2 8272   0.506   2.609   8.052
 2241SOL     OW 8273   0.859   3.236   7.464
 2241SOL    HW1 8274   0.813   3.251   7.552
 2241SOL    HW2 8275   0.903   3.321   7.434
 2242SOL     OW 8276   0.661   3.652   8.401
 2242SOL    HW1 8277   0.615   3.740   8.388
 2242SOL    HW2 8278   0.760   3.664   8.394
 2243SOL     OW 8279   0.859   2.818   8.309
 2243SOL    HW1 8280   0.913   2.749   8.357
 2243SOL    HW2 8281   0.827   2.887   8.375
 2244SOL     OW 8282   1.083   2.846   7.535
 2244SOL    HW1 8283   1.060   2.899   7.453
 2244SOL    HW2 8284   1.164   2.790   7.516
 2245SOL     OW 8285   1.861   3.431   8.299
 2245SOL    HW1 8286   1.790   3.419   8.229
 2245SOL    HW2 8287   1.862   3.352   8.359
 2246SOL     OW 8288   0.079   3.102   8.101
 2246SOL    HW1 8289   0.078   3.055   8.189
 2246SOL    HW2 8290   0.161   3.074   8.050
 2247SOL     OW 8291   1.824   2.054   8.675
 2247SOL    HW1 8292   1.820   1.964   8.719
 2247SOL    HW2 8293   1.827   2.043   8.576
 2248SOL     OW 8294   0.428   2.286   7.968
 2248SOL    HW1 8295   0.458   2.214   7.906
 2248SOL    HW2 8296   0.389   2.246   8.051
 2249SOL     OW 8297   0.812   3.448   8.135
 2249SOL    HW1 8298   0.844   3.458   8.041
 2249SOL    HW2 8299   0.733   3.386   8.137
 2250SOL     OW 8300   0.770   3.192   7.749
 2250SOL    HW1 8301   0.724   3.105   7.766
 2250SOL    HW2 8302   0.861   3.189   7.790
 2251SOL     OW 8303   1.352   1.914   7.616
 2251SOL    HW1 8304   1.387   1.873   7.532
 2251SOL    HW2 8305   1.262   1.876   7.636
 2252SOL     OW 8306   1.300   2.315   8.139
 2252SOL    HW1 8307   1.241   2.395   8.143
 2252SOL    HW2 8308   1.315   2.280   8.232
 2253SOL     OW 8309   1.593   2.083   8.330
 2253SOL    HW1 8310   1.509   2.082   8.384
 2253SOL    HW2 8311   1.595   2.166   8.274
 2254SOL     OW 8312   0.039   2.939   7.748
 2254SOL    HW1 8313   0.138   2.928   7.739
 2254SOL    HW2 8314  -0.001   2.853   7.780
 2255SOL     OW 8315   0.875   3.508   7.785
 2255SOL    HW1 8316   0.798   3.473   7.731
 2255SOL    HW2 8317   0.843   3.579   7.847
 2256SOL     OW 8318   0.230   4.352   0.113
 2256SOL    HW1 8319   0.137   4.350   0.150
 2256SOL    HW2 8320   0.231   4.313   0.021
 2257SOL     OW 8321   0.225   3.999   0.996
 2257SOL    HW1 8322   0.260   3.982   1.088
 2257SOL    HW2 8323   0.137   3.954   0.984
 2258SOL     OW 8324   0.019   4.092   0.647
 2258SOL    HW1 8325  -0.063   4.135   0.686
 2258SOL    HW2 8326  -0.009   4.019   0.584
 2259SOL     OW 8327   0.569   4.999   1.165
 2259SOL    HW1 8328   0.476   4.992   1.128
 2259SOL    HW2 8329   0.580   5.088   1.209
 2260SOL     OW 8330   1.555   5.235   0.703
 2260SOL    HW1 8331   1.498   5.219   0.784
 2260SOL    HW2 8332   1.496   5.245   0.623
 2261SOL     OW 8333   1.135   4.427   0.717
 2261SOL    HW1 8334   1.192   4.505   0.692
 2261SOL    HW2 8335   1.075   4.453   0.793
 2262SOL     OW 8336   1.755   4.331   0.231
 2262SOL    HW1 8337   1.743   4.318   0.132
 2262SOL    HW2 8338   1.725   4.250   0.280
 2263SOL     OW 8339   0.768   4.868   1.023
 2263SOL    HW1 8340   0.690   4.885   1.083
 2263SOL    HW2 8341   0.802   4.955   0.987
 2264SOL     OW 8342   0.850   4.522   1.823
 2264SOL    HW1 8343   0.846   4.598   1.888
 2264SOL    HW2 8344   0.872   4.558   1.732
 2265SOL     OW 8345   0.685   4.736   0.665
 2265SOL    HW1 8346   0.754   4.720   0.735
 2265SOL    HW2 8347   0.612   4.793   0.703
 2266SOL     OW 8348   0.686   4.885   1.803
 2266SOL    HW1 8349   0.746   4.964   1.817
 2266SOL    HW2 8350   0.600   4.916   1.762
 2267SOL     OW 8351   0.335   5.159   1.061
 2267SOL    HW1 8352   0.257   5.128   1.008
 2267SOL    HW2 8353   0.393   5.217   1.004
 2268SOL     OW 8354   1.460   5.229   1.339
 2268SOL    HW1 8355   1.484   5.323   1.365
 2268SOL    HW2 8356   1.444   5.175   1.421
 2269SOL     OW 8357   0.438   4.116   1.499
 2269SOL    HW1 8358   0.520   4.060   1.508
 2269SOL    HW2 8359   0.357   4.058   1.503
 2270SOL     OW 8360   1.603   4.171   0.737
 2270SOL    HW1 8361   1.529   4.217   0.687
 2270SOL    HW2 8362   1.654   4.239   0.790
 2271SOL     OW 8363   0.231   5.437   0.483
 2271SOL    HW1 8364   0.265   5.514   0.537
 2271SOL    HW2 8365   0.275   5.437   0.393
 2272SOL     OW 8366   1.127   5.065   1.690
 2272SOL    HW1 8367   1.174   5.065   1.778
 2272SOL    HW2 8368   1.079   4.978   1.679
 2273SOL     OW 8369   0.230   5.158   0.538
 2273SOL    HW1 8370   0.204   5.254   0.538
 2273SOL    HW2 8371   0.159   5.104   0.583
 2274SOL     OW 8372   0.240   4.815   0.886
 2274SOL    HW1 8373   0.254   4.731   0.938
 2274SOL    HW2 8374   0.185   4.879   0.941
 2275SOL     OW 8375   0.620   5.510   1.439
 2275SOL    HW1 8376   0.528   5.493   1.474
 2275SOL    HW2 8377   0.648   5.602   1.465
 2276SOL     OW 8378   0.606   4.688   0.123
 2276SOL    HW1 8379   0.613   4.772   0.069
 2276SOL    HW2 8380   0.652   4.701   0.211
 2277SOL     OW 8381   1.594   3.838   1.480
 2277SOL    HW1 8382   1.576   3.905   1.408
 2277SOL    HW2 8383   1.591   3.884   1.569
 2278SOL     OW 8384   0.122   4.367   0.563
 2278SOL    HW1 8385   0.077   4.279   0.580
 2278SOL    HW2 8386   0.121   4.421   0.647
 2279SOL     OW 8387   1.842   5.491   0.359
 2279SOL    HW1 8388   1.896   5.462   0.439
 2279SOL    HW2 8389   1.872   5.581   0.330
 2280SOL     OW 8390   0.027   5.320   0.117
 2280SOL    HW1 8391   0.008   5.224   0.138
 2280SOL    HW2 8392  -0.006   5.378   0.192
 2281SOL     OW 8393   1.689   4.646   0.612
 2281SOL    HW1 8394   1.784   4.617   0.620
 2281SOL    HW2 8395   1.681   4.711   0.537
 2282SOL     OW 8396   1.641   4.832   0.432
 2282SOL    HW1 8397   1.727   4.834   0.380
 2282SOL    HW2 8398   1.655   4.879   0.520
 2283SOL     OW 8399   0.113   4.461   1.597
 2283SOL    HW1 8400   0.201   4.448   1.642
 2283SOL    HW2 8401   0.100   4.558   1.575
 2284SOL     OW 8402   0.613   5.089   0.726
 2284SOL    HW1 8403   0.564   5.002   0.735
 2284SOL    HW2 8404   0.590   5.132   0.639
 2285SOL     OW 8405   1.293   4.952   1.423
 2285SOL    HW1 8406   1.330   4.879   1.365
 2285SOL    HW2 8407   1.345   4.957   1.508
 2286SOL     OW 8408   0.809   3.728   0.502
 2286SOL    HW1 8409   0.849   3.819   0.493
 2286SOL    HW2 8410   0.709   3.736   0.508
 2287SOL     OW 8411   0.197   4.700   1.264
 2287SOL    HW1 8412   0.286   4.655   1.250
 2287SOL    HW2 8413   0.124   4.635   1.245
 2288SOL     OW 8414   1.525   4.723   0.190
 2288SOL    HW1 8415   1.462   4.647   0.203
 2288SOL    HW2 8416   1.573   4.741   0.276
 2289SOL     OW 8417   1.187   5.516   1.616
 2289SOL    HW1 8418   1.211   5.576   1.540
 2289SOL    HW2 8419   1.194   5.421   1.586
 2290SOL     OW 8420   0.317   3.975   1.801
 2290SOL    HW1 8421   0.388   4.046   1.807
 2290SOL    HW2 8422   0.229   4.014   1.829
 2291SOL     OW 8423   1.466   5.141   0.953
 2291SOL    HW1 8424   1.407   5.147   1.033
 2291SOL    HW2 8425   1.451   5.053   0.907
 2292SOL     OW 8426   1.667   5.438   0.572
 2292SOL    HW1 8427   1.626   5.415   0.484
 2292SOL    HW2 8428   1.649   5.364   0.637
 2293SOL     OW 8429   0.598   4.453   0.270
 2293SOL    HW1 8430   0.622   4.522   0.202
 2293SOL    HW2 8431   0.520   4.486   0.324
 2294SOL     OW 8432   1.281   4.069   0.944
 2294SOL    HW1 8433   1.195   4.019   0.931
 2294SOL    HW2 8434   1.343   4.015   1.000
 2295SOL     OW 8435   1.576   5.386   0.307
 2295SOL    HW1 8436   1.665   5.432   0.310
 2295SOL    HW2 8437   1.555   5.362   0.212
 2296SOL     OW 8438   0.807   4.329   1.465
 2296SOL    HW1 8439   0.760   4.326   1.554
 2296SOL    HW2 8440   0.756   4.274   1.399
 2297SOL     OW 8441   1.394   4.193   1.674
 2297SOL    HW1 8442   1.374   4.236   1.762
 2297SOL    HW2 8443   1.472   4.131   1.683
 2298SOL     OW 8444   0.973   4.614   1.572
 2298SOL    HW1 8445   1.019   4.530   1.543
 2298SOL    HW2 8446   0.917   4.648   1.497
 2299SOL     OW 8447   0.991   4.134   1.242
 2299SOL    HW1 8448   0.914   4.168   1.296
 2299SOL    HW2 8449   0.957   4.083   1.163
 2300SOL     OW 8450   1.041   4.425   0.429
 2300SOL    HW1 8451   1.067   4.421   0.525
 2300SOL    HW2 8452   0.956   4.374   0.415
 2301SOL     OW 8453   0.076   4.535   0.789
 2301SOL    HW1 8454   0.175   4.523   0.798
 2301SOL    HW2 8455   0.052   4.630   0.810
 2302SOL     OW 8456   0.130   5.545   1.571
 2302SOL    HW1 8457   0.120   5.530   1.670
 2302SOL    HW2 8458   0.044   5.581   1.535
 2303SOL     OW 8459   0.865   4.072   0.195
 2303SOL    HW1 8460   0.924   4.135   0.146
 2303SOL    HW2 8461   0.884   3.978   0.166
 2304SOL     OW 8462   1.719   4.309   1.831
 2304SOL    HW1 8463   1.693   4.398   1.795
 2304SOL    HW2 8464   1.717   4.241   1.758
 2305SOL     OW 8465   1.362   4.868   0.545
 2305SOL    HW1 8466   1.445   4.839   0.497
 2305SOL    HW2 8467   1.313   4.935   0.489
 2306SOL     OW 8468   0.550   3.920   0.885
 2306SOL    HW1 8469   0.545   3.915   0.985
 2306SOL    HW2 8470   0.552   4.016   0.856
 2307SOL     OW 8471   1.008   5.180   0.477
 2307SOL    HW1 8472   0.962   5.252   0.425
 2307SOL    HW2 8473   1.004   5.200   0.575
 2308SOL     OW 8474   0.351   5.525   0.853
 2308SOL    HW1 8475   0.401   5.439   0.859
 2308SOL    HW2 8476   0.416   5.602   0.850
 2309SOL     OW 8477   1.795   4.790   0.873
 2309SOL    HW1 8478   1.733   4.775   0.797
 2309SOL    HW2 8479   1.743   4.801   0.958
 2310SOL     OW 8480   1.227   5.274   1.506
 2310SOL    HW1 8481   1.233   5.197   1.570
 2310SOL    HW2 8482   1.175   5.248   1.426
 2311SOL     OW 8483   0.321   4.667   0.242
 2311SOL    HW1 8484   0.403   4.706   0.200
 2311SOL    HW2 8485   0.294   4.585   0.193
 2312SOL     OW 8486   1.458   4.459   0.728
 2312SOL    HW1 8487   1.453   4.394   0.803
 2312SOL    HW2 8488   1.538   4.518   0.741
 2313SOL     OW 8489   0.461   4.990   1.727
 2313SOL    HW1 8490   0.411   4.991   1.641
 2313SOL    HW2 8491   0.398   4.972   1.803
 2314SOL     OW 8492   1.111   5.500   0.237
 2314SOL    HW1 8493   1.051   5.438   0.287
 2314SOL    HW2 8494   1.142   5.456   0.152
 2315SOL     OW 8495   0.202   4.009   1.498
 2315SOL    HW1 8496   0.122   4.069   1.485
 2315SOL    HW2 8497   0.192   3.960   1.584
 2316SOL     OW 8498   1.632   5.101   0.081
 2316SOL    HW1 8499   1.600   5.195   0.071
 2316SOL    HW2 8500   1.556   5.038   0.069
 2317SOL     OW 8501   0.464   5.467   0.323
 2317SOL    HW1 8502   0.497   5.506   0.409
 2317SOL    HW2 8503   0.540   5.460   0.258
 2318SOL     OW 8504   1.400   3.831   0.426
 2318SOL    HW1 8505   1.376   3.794   0.336
 2318SOL    HW2 8506   1.499   3.847   0.430
 2319SOL     OW 8507   0.249   5.509   1.241
 2319SOL    HW1 8508   0.306   5.444   1.291
 2319SOL    HW2 8509   0.233   5.476   1.148
 2320SOL     OW 8510   0.940   5.422   0.904
 2320SOL    HW1 8511   1.020   5.365   0.925
 2320SOL    HW2 8512   0.891   5.382   0.827
 2321SOL     OW 8513   0.382   4.424   0.480
 2321SOL    HW1 8514   0.427   4.334   0.477
 2321SOL    HW2 8515   0.288   4.413   0.513
 2322SOL     OW 8516   1.547   3.946   1.729
 2322SOL    HW1 8517   1.542   3.983   1.821
 2322SOL    HW2 8518   1.475   3.877   1.717
 2323SOL     OW 8519   0.614   3.846   0.117
 2323SOL    HW1 8520   0.712   3.824   0.124
 2323SOL    HW2 8521   0.583   3.829   0.024
 2324SOL     OW 8522   0.781   3.988   1.749
 2324SOL    HW1 8523   0.848   3.927   1.792
 2324SOL    HW2 8524   0.708   4.007   1.814
 2325SOL     OW 8525   0.888   5.238   1.195
 2325SOL    HW1 8526   0.865   5.213   1.101
 2325SOL    HW2 8527   0.949   5.169   1.234
 2326SOL     OW 8528   1.351   4.314   1.433
 2326SOL    HW1 8529   1.379   4.271   1.518
 2326SOL    HW2 8530   1.376   4.410   1.434
 2327SOL     OW 8531   0.803   5.126   0.924
 2327SOL    HW1 8532   0.893   5.140   0.882
 2327SOL    HW2 8533   0.732   5.128   0.853
 2328SOL     OW 8534   0.922   4.227   0.899
 2328SOL    HW1 8535   0.897   4.218   0.803
 2328SOL    HW2 8536   0.970   4.145   0.930
 2329SOL     OW 8537   0.539   3.788   0.512
 2329SOL    HW1 8538   0.458   3.789   0.570
 2329SOL    HW2 8539   0.542   3.871   0.457
 2330SOL     OW 8540   1.434   4.912   0.041
 2330SOL    HW1 8541   1.466   4.836   0.098
 2330SOL    HW2 8542   1.342   4.939   0.071
 2331SOL     OW 8543   0.935   3.960   0.480
 2331SOL    HW1 8544   0.887   4.001   0.402
 2331SOL    HW2 8545   1.034   3.958   0.461
 2332SOL     OW 8546   1.076   4.407   1.464
 2332SOL    HW1 8547   0.996   4.346   1.467
 2332SOL    HW2 8548   1.157   4.354   1.440
 2333SOL     OW 8549   1.227   5.294   0.793
 2333SOL    HW1 8550   1.248   5.368   0.728
 2333SOL    HW2 8551   1.295   5.294   0.866
 2334SOL     OW 8552   0.459   4.876   0.741
 2334SOL    HW1 8553   0.388   4.849   0.806
 2334SOL    HW2 8554   0.433   4.848   0.648
 2335SOL     OW 8555   1.271   5.521   0.591
 2335SOL    HW1 8556   1.315   5.585   0.527
 2335SOL    HW2 8557   1.221   5.573   0.661
 2336SOL     OW 8558   1.032   4.273   0.016
 2336SOL    HW1 8559   0.991   4.355  -0.023
 2336SOL    HW2 8560   1.096   4.299   0.089
 2337SOL     OW 8561   0.078   4.280   1.386
 2337SOL    HW1 8562   0.170   4.279   1.345
 2337SOL    HW2 8563   0.072   4.354   1.453
 2338SOL     OW 8564   0.561   3.946   1.147
 2338SOL    HW1 8565   0.599   3.862   1.184
 2338SOL    HW2 8566   0.473   3.965   1.191
 2339SOL     OW 8567   0.866   4.178   0.642
 2339SOL    HW1 8568   0.834   4.250   0.580
 2339SOL    HW2 8569   0.890   4.097   0.589
 2340SOL     OW 8570   1.017   3.763   0.753
 2340SOL    HW1 8571   0.945   3.768   0.684
 2340SOL    HW2 8572   0.993   3.694   0.822
 2341SOL     OW 8573   1.429   4.897   0.867
 2341SOL    HW1 8574   1.374   4.813   0.860
 2341SOL    HW2 8575   1.455   4.926   0.775
 2342SOL     OW 8576   1.466   4.314   0.992
 2342SOL    HW1 8577   1.436   4.219   0.999
 2342SOL    HW2 8578   1.539   4.330   1.058
 2343SOL     OW 8579   1.857   4.557   0.377
 2343SOL    HW1 8580   1.899   4.493   0.441
 2343SOL    HW2 8581   1.819   4.506   0.299
 2344SOL     OW 8582   0.488   5.109   0.174
 2344SOL    HW1 8583   0.401   5.094   0.221
 2344SOL    HW2 8584   0.471   5.135   0.079
 2345SOL     OW 8585   1.664   5.004   0.657
 2345SOL    HW1 8586   1.763   5.012   0.671
 2345SOL    HW2 8587   1.619   5.088   0.688
 2346SOL     OW 8588   1.390   4.299   0.078
 2346SOL    HW1 8589   1.336   4.278   0.159
 2346SOL    HW2 8590   1.481   4.258   0.087
 2347SOL     OW 8591   0.527   3.980   0.328
 2347SOL    HW1 8592   0.554   3.921   0.253
 2347SOL    HW2 8593   0.527   4.075   0.297
 2348SOL     OW 8594   1.064   5.071   1.340
 2348SOL    HW1 8595   0.984   5.048   1.395
 2348SOL    HW2 8596   1.147   5.045   1.389
 2349SOL     OW 8597   1.592   5.353   1.625
 2349SOL    HW1 8598   1.619   5.387   1.535
 2349SOL    HW2 8599   1.671   5.315   1.671
 2350SOL     OW 8600   1.111   4.919   1.100
 2350SOL    HW1 8601   1.071   4.963   1.181
 2350SOL    HW2 8602   1.070   4.956   1.017
 2351SOL     OW 8603   1.638   4.823   1.079
 2351SOL    HW1 8604   1.643   4.904   1.138
 2351SOL    HW2 8605   1.552   4.825   1.028
 2352SOL     OW 8606   0.915   3.813   1.402
 2352SOL    HW1 8607   0.940   3.793   1.307
 2352SOL    HW2 8608   0.987   3.869   1.444
 2353SOL     OW 8609   0.980   4.840   1.719
 2353SOL    HW1 8610   0.881   4.846   1.729
 2353SOL    HW2 8611   1.003   4.760   1.663
 2354SOL     OW 8612   0.705   4.774   0.368
 2354SOL    HW1 8613   0.691   4.781   0.467
 2354SOL    HW2 8614   0.789   4.723   0.350
 2355SOL     OW 8615   0.410   4.537   1.251
 2355SOL    HW1 8616   0.496   4.549   1.301
 2355SOL    HW2 8617   0.368   4.450   1.278
 2356SOL     OW 8618   1.274   4.110   1.262
 2356SOL    HW1 8619   1.295   4.184   1.326
 2356SOL    HW2 8620   1.185   4.127   1.219
 2357SOL     OW 8621   0.064   5.288   1.331
 2357SOL    HW1 8622   0.018   5.370   1.297
 2357SOL    HW2 8623   0.162   5.307   1.340
 2358SOL     OW 8624   0.367   4.824   0.501
 2358SOL    HW1 8625   0.360   4.907   0.445
 2358SOL    HW2 8626   0.371   4.744   0.441
 2359SOL     OW 8627   0.566   4.261   0.865
 2359SOL    HW1 8628   0.578   4.327   0.791
 2359SOL    HW2 8629   0.612   4.295   0.948
 2360SOL     OW 8630   1.252   5.072   0.388
 2360SOL    HW1 8631   1.302   5.149   0.428
 2360SOL    HW2 8632   1.157   5.074   0.420
 2361SOL     OW 8633   1.272   5.169   1.142
 2361SOL    HW1 8634   1.319   5.182   1.229
 2361SOL    HW2 8635   1.206   5.095   1.151
 2362SOL     OW 8636   1.582   4.363   0.472
 2362SOL    HW1 8637   1.551   4.424   0.545
 2362SOL    HW2 8638   1.632   4.415   0.403
 2363SOL     OW 8639   0.354   5.234   1.329
 2363SOL    HW1 8640   0.333   5.190   1.242
 2363SOL    HW2 8641   0.451   5.260   1.332
 2364SOL     OW 8642   0.402   4.475   1.598
 2364SOL    HW1 8643   0.470   4.530   1.551
 2364SOL    HW2 8644   0.442   4.387   1.625
 2365SOL     OW 8645   1.587   4.503   1.670
 2365SOL    HW1 8646   1.495   4.541   1.665
 2365SOL    HW2 8647   1.647   4.550   1.605
 2366SOL     OW 8648   1.013   3.829   1.770
 2366SOL    HW1 8649   1.019   3.914   1.718
 2366SOL    HW2 8650   1.045   3.753   1.713
 2367SOL     OW 8651   0.504   3.774   1.740
 2367SOL    HW1 8652   0.462   3.717   1.670
 2367SOL    HW2 8653   0.438   3.843   1.772
 2368SOL     OW 8654   0.573   4.594   1.029
 2368SOL    HW1 8655   0.617   4.683   1.020
 2368SOL    HW2 8656   0.510   4.594   1.106
 2369SOL     OW 8657   1.360   4.586   1.045
 2369SOL    HW1 8658   1.285   4.586   0.979
 2369SOL    HW2 8659   1.397   4.494   1.054
 2370SOL     OW 8660   1.209   4.249   0.275
 2370SOL    HW1 8661   1.222   4.165   0.329
 2370SOL    HW2 8662   1.180   4.323   0.335
 2371SOL     OW 8663   0.307   3.937   1.231
 2371SOL    HW1 8664   0.284   3.974   1.321
 2371SOL    HW2 8665   0.277   3.842   1.225
 2372SOL     OW 8666   0.037   5.034   1.282
 2372SOL    HW1 8667   0.090   4.985   1.350
 2372SOL    HW2 8668   0.059   5.132   1.287
 2373SOL     OW 8669   0.732   4.358   1.064
 2373SOL    HW1 8670   0.791   4.332   0.988
 2373SOL    HW2 8671   0.704   4.454   1.053
 2374SOL     OW 8672   1.728   4.659   1.854
 2374SOL    HW1 8673   1.682   4.652   1.765
 2374SOL    HW2 8674   1.666   4.703   1.920
 2375SOL     OW 8675   0.307   3.787   0.618
 2375SOL    HW1 8676   0.296   3.881   0.651
 2375SOL    HW2 8677   0.302   3.724   0.695
 2376SOL     OW 8678   1.622   4.091   0.374
 2376SOL    HW1 8679   1.624   4.015   0.438
 2376SOL    HW2 8680   1.574   4.168   0.414
 2377SOL     OW 8681   1.023   4.490   0.966
 2377SOL    HW1 8682   1.038   4.511   1.062
 2377SOL    HW2 8683   0.993   4.395   0.957
 2378SOL     OW 8684   0.980   5.297   1.700
 2378SOL    HW1 8685   0.960   5.341   1.612
 2378SOL    HW2 8686   1.019   5.206   1.684
 2379SOL     OW 8687   1.859   5.242   1.605
 2379SOL    HW1 8688   1.873   5.269   1.510
 2379SOL    HW2 8689   1.942   5.264   1.658
 2380SOL     OW 8690   0.350   4.622   1.804
 2380SOL    HW1 8691   0.426   4.666   1.852
 2380SOL    HW2 8692   0.385   4.575   1.722
 2381SOL     OW 8693   1.540   3.998   0.125
 2381SOL    HW1 8694   1.479   3.923   0.148
 2381SOL    HW2 8695   1.562   4.050   0.208
 2382SOL     OW 8696   1.303   4.562   0.042
 2382SOL    HW1 8697   1.337   4.469   0.057
 2382SOL    HW2 8698   1.321   4.589  -0.053
 2383SOL     OW 8699   1.068   5.057   0.849
 2383SOL    HW1 8700   1.075   4.973   0.794
 2383SOL    HW2 8701   1.130   5.126   0.813
 2384SOL     OW 8702   0.319   4.534   0.949
 2384SOL    HW1 8703   0.412   4.570   0.954
 2384SOL    HW2 8704   0.313   4.449   1.001
 2385SOL     OW 8705   0.339   4.233   1.006
 2385SOL    HW1 8706   0.287   4.150   0.989
 2385SOL    HW2 8707   0.416   4.238   0.942
 2386SOL     OW 8708   1.138   4.104   1.678
 2386SOL    HW1 8709   1.093   4.167   1.742
 2386SOL    HW2 8710   1.231   4.135   1.661
 2387SOL     OW 8711   1.160   3.931   1.477
 2387SOL    HW1 8712   1.160   3.995   1.554
 2387SOL    HW2 8713   1.188   3.979   1.394
 2388SOL     OW 8714   0.008   5.050   0.200
 2388SOL    HW1 8715  -0.085   5.071   0.169
 2388SOL    HW2 8716   0.018   4.951   0.213
 2389SOL     OW 8717   0.088   5.525   0.927
 2389SOL    HW1 8718   0.046   5.439   0.900
 2389SOL    HW2 8719   0.182   5.528   0.893
 2390SOL     OW 8720   0.504   5.292   0.910
 2390SOL    HW1 8721   0.570   5.366   0.919
 2390SOL    HW2 8722   0.548   5.213   0.868
 2391SOL     OW 8723   1.002   4.520   1.238
 2391SOL    HW1 8724   1.043   4.488   1.324
 2391SOL    HW2 8725   0.906   4.493   1.235
 2392SOL     OW 8726   0.040   4.268   1.114
 2392SOL    HW1 8727   0.125   4.235   1.073
 2392SOL    HW2 8728   0.053   4.283   1.212
 2393SOL     OW 8729   0.189   4.244   1.722
 2393SOL    HW1 8730   0.248   4.204   1.652
 2393SOL    HW2 8731   0.131   4.315   1.681
 2394SOL     OW 8732   1.369   4.674   1.660
 2394SOL    HW1 8733   1.408   4.763   1.680
 2394SOL    HW2 8734   1.379   4.654   1.563
 2395SOL     OW 8735   0.815   4.296   0.325
 2395SOL    HW1 8736   0.822   4.207   0.279
 2395SOL    HW2 8737   0.721   4.330   0.317
 2396SOL     OW 8738   1.657   4.328   1.206
 2396SOL    HW1 8739   1.619   4.259   1.268
 2396SOL    HW2 8740   1.739   4.292   1.162
 2397SOL     OW 8741   0.252   5.288   1.744
 2397SOL    HW1 8742   0.222   5.345   1.820
 2397SOL    HW2 8743   0.245   5.191   1.770
 2398SOL     OW 8744   0.671   4.188   1.269
 2398SOL    HW1 8745   0.637   4.099   1.239
 2398SOL    HW2 8746   0.697   4.242   1.189
 2399SOL     OW 8747   0.930   5.402   1.465
 2399SOL    HW1 8748   0.906   5.384   1.370
 2399SOL    HW2 8749   0.960   5.496   1.475
 2400SOL     OW 8750   0.473   4.224   0.191
 2400SOL    HW1 8751   0.534   4.304   0.195
 2400SOL    HW2 8752   0.378   4.255   0.198
 2401SOL     OW 8753   0.159   4.861   1.466
 2401SOL    HW1 8754   0.181   4.800   1.542
 2401SOL    HW2 8755   0.169   4.812   1.380
 2402SOL     OW 8756   1.347   4.783   1.234
 2402SOL    HW1 8757   1.371   4.720   1.160
 2402SOL    HW2 8758   1.257   4.823   1.216
 2403SOL     OW 8759   1.302   4.579   0.309
 2403SOL    HW1 8760   1.216   4.548   0.351
 2403SOL    HW2 8761   1.298   4.565   0.210
 2404SOL     OW 8762   1.759   5.471   1.154
 2404SOL    HW1 8763   1.820   5.501   1.081
 2404SOL    HW2 8764   1.721   5.382   1.132
 2405SOL     OW 8765   1.252   5.455   1.128
 2405SOL    HW1 8766   1.336   5.460   1.074
 2405SOL    HW2 8767   1.229   5.359   1.146
 2406SOL     OW 8768   0.083   4.982   1.022
 2406SOL    HW1 8769   0.078   4.981   1.122
 2406SOL    HW2 8770   0.000   4.941   0.984
 2407SOL     OW 8771   0.688   5.386   1.716
 2407SOL    HW1 8772   0.632   5.467   1.725
 2407SOL    HW2 8773   0.740   5.390   1.630
 2408SOL     OW 8774   0.903   3.810   0.133
 2408SOL    HW1 8775   0.954   3.811   0.047
 2408SOL    HW2 8776   0.959   3.768   0.204
 2409SOL     OW 8777   1.726   3.859   0.523
 2409SOL    HW1 8778   1.799   3.842   0.456
 2409SOL    HW2 8779   1.695   3.772   0.561
 2410SOL     OW 8780   1.388   5.297   0.477
 2410SOL    HW1 8781   1.455   5.309   0.403
 2410SOL    HW2 8782   1.348   5.386   0.500
 2411SOL     OW 8783   0.130   5.518   1.851
 2411SOL    HW1 8784   0.089   5.444   1.904
 2411SOL    HW2 8785   0.194   5.569   1.909
 2412SOL     OW 8786   1.280   4.651   0.672
 2412SOL    HW1 8787   1.340   4.570   0.674
 2412SOL    HW2 8788   1.320   4.720   0.612
 2413SOL     OW 8789   0.830   4.997   1.422
 2413SOL    HW1 8790   0.825   5.030   1.517
 2413SOL    HW2 8791   0.744   5.016   1.376
 2414SOL     OW 8792   0.672   5.340   0.154
 2414SOL    HW1 8793   0.681   5.350   0.055
 2414SOL    HW2 8794   0.632   5.251   0.175
 2415SOL     OW 8795   1.650   5.444   1.394
 2415SOL    HW1 8796   1.703   5.454   1.310
 2415SOL    HW2 8797   1.623   5.534   1.428
 2416SOL     OW 8798   1.841   3.899   0.963
 2416SOL    HW1 8799   1.880   3.814   0.927
 2416SOL    HW2 8800   1.743   3.901   0.944
 2417SOL     OW 8801   0.263   4.050   0.720
 2417SOL    HW1 8802   0.184   4.101   0.686
 2417SOL    HW2 8803   0.254   4.035   0.818
 2418SOL     OW 8804   1.194   5.336   0.031
 2418SOL    HW1 8805   1.200   5.243   0.068
 2418SOL    HW2 8806   1.135   5.336  -0.049
 2419SOL     OW 8807   0.822   4.726   1.372
 2419SOL    HW1 8808   0.862   4.725   1.280
 2419SOL    HW2 8809   0.832   4.818   1.412
 2420SOL     OW 8810   0.916   4.634   0.291
 2420SOL    HW1 8811   0.979   4.672   0.223
 2420SOL    HW2 8812   0.956   4.551   0.330
 2421SOL     OW 8813   1.504   5.331   0.044
 2421SOL    HW1 8814   1.412   5.368   0.051
 2421SOL    HW2 8815   1.542   5.351  -0.046
 2422SOL     OW 8816   0.372   5.012   1.490
 2422SOL    HW1 8817   0.359   5.105   1.456
 2422SOL    HW2 8818   0.288   4.960   1.477
 2423SOL     OW 8819   1.614   5.016   1.289
 2423SOL    HW1 8820   1.674   5.019   1.369
 2423SOL    HW2 8821   1.539   5.080   1.302
 2424SOL     OW 8822   1.039   4.822   0.696
 2424SOL    HW1 8823   0.969   4.775   0.750
 2424SOL    HW2 8824   1.098   4.754   0.653
 2425SOL     OW 8825   1.014   3.960   0.971
 2425SOL    HW1 8826   1.006   3.924   0.878
 2425SOL    HW2 8827   1.012   3.884   1.036
 2426SOL     OW 8828   0.590   5.211   0.491
 2426SOL    HW1 8829   0.632   5.153   0.421
 2426SOL    HW2 8830   0.546   5.290   0.447
 2427SOL     OW 8831   1.709   4.109   1.381
 2427SOL    HW1 8832   1.782   4.178   1.385
 2427SOL    HW2 8833   1.737   4.034   1.322
 2428SOL     OW 8834   0.255   5.072   0.290
 2428SOL    HW1 8835   0.159   5.073   0.263
 2428SOL    HW2 8836   0.267   5.125   0.374
 2429SOL     OW 8837   0.105   4.737   1.726
 2429SOL    HW1 8838   0.028   4.704   1.780
 2429SOL    HW2 8839   0.190   4.707   1.768
 2430SOL     OW 8840   0.672   3.927   1.489
 2430SOL    HW1 8841   0.762   3.911   1.449
 2430SOL    HW2 8842   0.680   3.932   1.588
 2431SOL     OW 8843   0.075   4.069   0.033
 2431SOL    HW1 8844  -0.017   4.041   0.004
 2431SOL    HW2 8845   0.106   4.146  -0.023
 2432SOL     OW 8846   1.440   4.580   1.398
 2432SOL    HW1 8847   1.383   4.632   1.335
 2432SOL    HW2 8848   1.536   4.592   1.374
 2433SOL     OW 8849   0.072   3.890   0.318
 2433SOL    HW1 8850   0.055   3.973   0.264
 2433SOL    HW2 8851   0.162   3.853   0.296
 2434SOL     OW 8852   1.183   5.059   0.119
 2434SOL    HW1 8853   1.084   5.048   0.121
 2434SOL    HW2 8854   1.217   5.074   0.212
 2435SOL     OW 8855   0.613   4.566   1.431
 2435SOL    HW1 8856   0.669   4.647   1.414
 2435SOL    HW2 8857   0.672   4.486   1.434
 2436SOL     OW 8858   1.493   5.491   0.959
 2436SOL    HW1 8859   1.526   5.555   0.890
 2436SOL    HW2 8860   1.559   5.485   1.034
 2437SOL     OW 8861   0.716   4.289   1.708
 2437SOL    HW1 8862   0.735   4.354   1.782
 2437SOL    HW2 8863   0.776   4.209   1.717
 2438SOL     OW 8864   1.450   4.944   1.633
 2438SOL    HW1 8865   1.441   4.934   1.732
 2438SOL    HW2 8866   1.546   4.937   1.607
 2439SOL     OW 8867   0.390   5.465   1.560
 2439SOL    HW1 8868   0.299   5.506   1.558
 2439SOL    HW2 8869   0.383   5.371   1.592
 2440SOL     OW 8870   1.674   4.607   1.254
 2440SOL    HW1 8871   1.647   4.518   1.217
 2440SOL    HW2 8872   1.675   4.675   1.181
 2441SOL     OW 8873   1.225   4.049   0.449
 2441SOL    HW1 8874   1.290   3.975   0.438
 2441SOL    HW2 8875   1.245   4.099   0.533
 2442SOL     OW 8876   0.594   4.469   0.652
 2442SOL    HW1 8877   0.644   4.554   0.633
 2442SOL    HW2 8878   0.506   4.471   0.604
 2443SOL     OW 8879   1.777   4.066   1.642
 2443SOL    HW1 8880   1.760   4.097   1.548
 2443SOL    HW2 8881   1.693   4.029   1.680
 2444SOL     OW 8882   1.730   4.658   1.517
 2444SOL    HW1 8883   1.768   4.749   1.532
 2444SOL    HW2 8884   1.722   4.641   1.418
 2445SOL     OW 8885   0.859   5.098   0.016
 2445SOL    HW1 8886   0.813   5.113   0.104
 2445SOL    HW2 8887   0.903   5.183  -0.014
[truncated: 1,449,842 more chars]
