# Supplementary material for: Redox Potentials of Disulfide Bonds in LOXL2 Studied by Nonequilibrium Alchemical Simulation
Source: Front Chem. 2021 Dec 14;9:797036. doi: 10.3389/fchem.2021.797036 (PMC8713139; doi:10.3389/fchem.2021.797036)
Supplement: Supplementary file 2 [file DataSheet2.ZIP › Raw Date for Redox potential LOXL2-797036/Input files/351x414/protein.top]

;
;   File gromacs.top  was generated
;   By user: lirui (997)
;   On host: geng-07
;   At date: Mon. November  1 02:42:47 2021
;
;   This is a standalone topology file
;
;   Created by:
;   ParmEd:       convert.py, VERSION at20RC5+54.g5702a232fe.dirty
;   Executable:   convert.py
;   Library dir:  /home/kai/program/gromacs-mpi/share/gromacs/top
;   Command line:
;     convert.py
;

[ defaults ]
; nbfunc        comb-rule       gen-pairs       fudgeLJ fudgeQQ
1               2               yes             0.5          0.83333333  

[ atomtypes ]
; name    mass    charge ptype  sigma      epsilon
N        14.010000  0.00000000  A     0.32499985        0.71128
H         1.008000  0.00000000  A     0.10690785      0.0656888
CX       12.010000  0.00000000  A     0.33996695      0.4577296
H1        1.008000  0.00000000  A      0.2471353      0.0656888
2C       12.010000  0.00000000  A     0.33996695      0.4577296
HC        1.008000  0.00000000  A     0.26495328      0.0656888
CO       12.010000  0.00000000  A     0.33996695       0.359824
O2       16.000000  0.00000000  A     0.29599219        0.87864
C        12.010000  0.00000000  A     0.33996695       0.359824
O        16.000000  0.00000000  A     0.29599219        0.87864
CT       12.010000  0.00000000  A     0.33996695      0.4577296
3C       12.010000  0.00000000  A     0.33996695      0.4577296
C8       12.010000  0.00000000  A     0.33996695      0.4577296
N2       14.010000  0.00000000  A     0.32499985        0.71128
CA       12.010000  0.00000000  A     0.33996695       0.359824
HA        1.008000  0.00000000  A     0.25996425        0.06276
OH       16.000000  0.00000000  A     0.30664734      0.8803136
HO        1.008000  0.00000000  A              0              0
HP        1.008000  0.00000000  A     0.19599772      0.0656888
N3       14.010000  0.00000000  A     0.32499985        0.71128
C*       12.010000  0.00000000  A     0.33996695       0.359824
CW       12.010000  0.00000000  A     0.33996695       0.359824
H4        1.008000  0.00000000  A     0.25105526        0.06276
NA       14.010000  0.00000000  A     0.32499985        0.71128
CN       12.010000  0.00000000  A     0.33996695       0.359824
CB       12.010000  0.00000000  A     0.33996695       0.359824
SH       32.060000  0.00000000  A     0.35635949          1.046
HS        1.008000  0.00000000  A     0.10690785      0.0656888
S        32.060000  0.00000000  A     0.35635949          1.046
CC       12.010000  0.00000000  A     0.33996695       0.359824
CR       12.010000  0.00000000  A     0.33996695       0.359824
H5        1.008000  0.00000000  A     0.24214627        0.06276
NB       14.010000  0.00000000  A     0.32499985        0.71128
CV       12.010000  0.00000000  A     0.33996695       0.359824
MC       22.080000  0.00000000  A     0.20898702      28.447853
D1        3.000000  0.00000000  A     0.24734912      4.184e-08
D2        3.000000  0.00000000  A     0.24734912      4.184e-08
D3        3.000000  0.00000000  A     0.24734912      4.184e-08
Zn       53.380000  0.00000000  A     0.55235721      4.184e-06
DZ        3.000000  0.00000000  A              0              0
OW       16.000000  0.00000000  A     0.31507524       0.635968
HW        1.008000  0.00000000  A              0              0
Cl        35.45     0.0000      A     4.40104e-01   4.18400e-01
Na        22.99     0.0000      A     3.32840e-01   1.15897e-02


[ moleculetype ]
; Name            nrexcl
system1          3

[ atoms ]
;   nr       type  resnr residue  atom   cgnr    charge       mass  typeB    chargeB      massB
; residue    1 GLU rtp GLU q -1.0
    1          N      1    GLU      N      1 -0.51630000  14.010000   ; qtot -0.516300
    2          H      1    GLU      H      2 0.29360000   1.008000   ; qtot -0.222700
    3         CX      1    GLU     CA      3 0.03970000  12.010000   ; qtot -0.183000
    4         H1      1    GLU     HA      4 0.11050000   1.008000   ; qtot -0.072500
    5         2C      1    GLU     CB      5 0.05600000  12.010000   ; qtot -0.016500
    6         HC      1    GLU    HB2      6 -0.01730000   1.008000   ; qtot -0.033800
    7         HC      1    GLU    HB3      7 -0.01730000   1.008000   ; qtot -0.051100
    8         2C      1    GLU     CG      8 0.01360000  12.010000   ; qtot -0.037500
    9         HC      1    GLU    HG2      9 -0.04250000   1.008000   ; qtot -0.080000
   10         HC      1    GLU    HG3     10 -0.04250000   1.008000   ; qtot -0.122500
   11         CO      1    GLU     CD     11 0.80540000  12.010000   ; qtot 0.682900
   12         O2      1    GLU    OE1     12 -0.81880000  16.000000   ; qtot -0.135900
   13         O2      1    GLU    OE2     13 -0.81880000  16.000000   ; qtot -0.954700
   14          C      1    GLU      C     14 0.53660000  12.010000   ; qtot -0.418100
   15          O      1    GLU      O     15 -0.58190000  16.000000   ; qtot -1.000000
; residue    2 GLN rtp GLN q -0.0
   16          N      2    GLN      N     16 -0.41570000  14.010000   ; qtot -1.415700
   17          H      2    GLN      H     17 0.27190000   1.008000   ; qtot -1.143800
   18         CX      2    GLN     CA     18 -0.00310000  12.010000   ; qtot -1.146900
   19         H1      2    GLN     HA     19 0.08500000   1.008000   ; qtot -1.061900
   20         2C      2    GLN     CB     20 -0.00360000  12.010000   ; qtot -1.065500
   21         HC      2    GLN    HB2     21 0.01710000   1.008000   ; qtot -1.048400
   22         HC      2    GLN    HB3     22 0.01710000   1.008000   ; qtot -1.031300
   23         2C      2    GLN     CG     23 -0.06450000  12.010000   ; qtot -1.095800
   24         HC      2    GLN    HG2     24 0.03520000   1.008000   ; qtot -1.060600
   25         HC      2    GLN    HG3     25 0.03520000   1.008000   ; qtot -1.025400
   26          C      2    GLN     CD     26 0.69510000  12.010000   ; qtot -0.330300
   27          O      2    GLN    OE1     27 -0.60860000  16.000000   ; qtot -0.938900
   28          N      2    GLN    NE2     28 -0.94070000  14.010000   ; qtot -1.879600
   29          H      2    GLN   HE21     29 0.42510000   1.008000   ; qtot -1.454500
   30          H      2    GLN   HE22     30 0.42510000   1.008000   ; qtot -1.029400
   31          C      2    GLN      C     31 0.59730000  12.010000   ; qtot -0.432100
   32          O      2    GLN      O     32 -0.56790000  16.000000   ; qtot -1.000000
; residue    3 PRO rtp PRO q 0.0
   33          N      3    PRO      N     33 -0.25480000  14.010000   ; qtot -1.254800
   34         CT      3    PRO     CD     34 0.01920000  12.010000   ; qtot -1.235600
   35         H1      3    PRO    HD2     35 0.03910000   1.008000   ; qtot -1.196500
   36         H1      3    PRO    HD3     36 0.03910000   1.008000   ; qtot -1.157400
   37         CT      3    PRO     CG     37 0.01890000  12.010000   ; qtot -1.138500
   38         HC      3    PRO    HG2     38 0.02130000   1.008000   ; qtot -1.117200
   39         HC      3    PRO    HG3     39 0.02130000   1.008000   ; qtot -1.095900
   40         CT      3    PRO     CB     40 -0.00700000  12.010000   ; qtot -1.102900
   41         HC      3    PRO    HB2     41 0.02530000   1.008000   ; qtot -1.077600
   42         HC      3    PRO    HB3     42 0.02530000   1.008000   ; qtot -1.052300
   43         CX      3    PRO     CA     43 -0.02660000  12.010000   ; qtot -1.078900
   44         H1      3    PRO     HA     44 0.06410000   1.008000   ; qtot -1.014800
   45          C      3    PRO      C     45 0.58960000  12.010000   ; qtot -0.425200
   46          O      3    PRO      O     46 -0.57480000  16.000000   ; qtot -1.000000
; residue    4 LEU rtp LEU q -0.0
   47          N      4    LEU      N     47 -0.41570000  14.010000   ; qtot -1.415700
   48          H      4    LEU      H     48 0.27190000   1.008000   ; qtot -1.143800
   49         CX      4    LEU     CA     49 -0.05180000  12.010000   ; qtot -1.195600
   50         H1      4    LEU     HA     50 0.09220000   1.008000   ; qtot -1.103400
   51         2C      4    LEU     CB     51 -0.11020000  12.010000   ; qtot -1.213600
   52         HC      4    LEU    HB2     52 0.04570000   1.008000   ; qtot -1.167900
   53         HC      4    LEU    HB3     53 0.04570000   1.008000   ; qtot -1.122200
   54         3C      4    LEU     CG     54 0.35310000  12.010000   ; qtot -0.769100
   55         HC      4    LEU     HG     55 -0.03610000   1.008000   ; qtot -0.805200
   56         CT      4    LEU    CD1     56 -0.41210000  12.010000   ; qtot -1.217300
   57         HC      4    LEU   HD11     57 0.10000000   1.008000   ; qtot -1.117300
   58         HC      4    LEU   HD12     58 0.10000000   1.008000   ; qtot -1.017300
   59         HC      4    LEU   HD13     59 0.10000000   1.008000   ; qtot -0.917300
   60         CT      4    LEU    CD2     60 -0.41210000  12.010000   ; qtot -1.329400
   61         HC      4    LEU   HD21     61 0.10000000   1.008000   ; qtot -1.229400
   62         HC      4    LEU   HD22     62 0.10000000   1.008000   ; qtot -1.129400
   63         HC      4    LEU   HD23     63 0.10000000   1.008000   ; qtot -1.029400
   64          C      4    LEU      C     64 0.59730000  12.010000   ; qtot -0.432100
   65          O      4    LEU      O     65 -0.56790000  16.000000   ; qtot -1.000000
; residue    5 VAL rtp VAL q -0.0
   66          N      5    VAL      N     66 -0.41570000  14.010000   ; qtot -1.415700
   67          H      5    VAL      H     67 0.27190000   1.008000   ; qtot -1.143800
   68         CX      5    VAL     CA     68 -0.08750000  12.010000   ; qtot -1.231300
   69         H1      5    VAL     HA     69 0.09690000   1.008000   ; qtot -1.134400
   70         3C      5    VAL     CB     70 0.29850000  12.010000   ; qtot -0.835900
   71         HC      5    VAL     HB     71 -0.02970000   1.008000   ; qtot -0.865600
   72         CT      5    VAL    CG1     72 -0.31920000  12.010000   ; qtot -1.184800
   73         HC      5    VAL   HG11     73 0.07910000   1.008000   ; qtot -1.105700
   74         HC      5    VAL   HG12     74 0.07910000   1.008000   ; qtot -1.026600
   75         HC      5    VAL   HG13     75 0.07910000   1.008000   ; qtot -0.947500
   76         CT      5    VAL    CG2     76 -0.31920000  12.010000   ; qtot -1.266700
   77         HC      5    VAL   HG21     77 0.07910000   1.008000   ; qtot -1.187600
   78         HC      5    VAL   HG22     78 0.07910000   1.008000   ; qtot -1.108500
   79         HC      5    VAL   HG23     79 0.07910000   1.008000   ; qtot -1.029400
   80          C      5    VAL      C     80 0.59730000  12.010000   ; qtot -0.432100
   81          O      5    VAL      O     81 -0.56790000  16.000000   ; qtot -1.000000
; residue    6 ARG rtp ARG q 1.0
   82          N      6    ARG      N     82 -0.34790000  14.010000   ; qtot -1.347900
   83          H      6    ARG      H     83 0.27470000   1.008000   ; qtot -1.073200
   84         CX      6    ARG     CA     84 -0.26370000  12.010000   ; qtot -1.336900
   85         H1      6    ARG     HA     85 0.15600000   1.008000   ; qtot -1.180900
   86         C8      6    ARG     CB     86 -0.00070000  12.010000   ; qtot -1.181600
   87         HC      6    ARG    HB2     87 0.03270000   1.008000   ; qtot -1.148900
   88         HC      6    ARG    HB3     88 0.03270000   1.008000   ; qtot -1.116200
   89         C8      6    ARG     CG     89 0.03900000  12.010000   ; qtot -1.077200
   90         HC      6    ARG    HG2     90 0.02850000   1.008000   ; qtot -1.048700
   91         HC      6    ARG    HG3     91 0.02850000   1.008000   ; qtot -1.020200
   92         C8      6    ARG     CD     92 0.04860000  12.010000   ; qtot -0.971600
   93         H1      6    ARG    HD2     93 0.06870000   1.008000   ; qtot -0.902900
   94         H1      6    ARG    HD3     94 0.06870000   1.008000   ; qtot -0.834200
   95         N2      6    ARG     NE     95 -0.52950000  14.010000   ; qtot -1.363700
   96          H      6    ARG     HE     96 0.34560000   1.008000   ; qtot -1.018100
   97         CA      6    ARG     CZ     97 0.80760000  12.010000   ; qtot -0.210500
   98         N2      6    ARG    NH1     98 -0.86270000  14.010000   ; qtot -1.073200
   99          H      6    ARG   HH11     99 0.44780000   1.008000   ; qtot -0.625400
  100          H      6    ARG   HH12    100 0.44780000   1.008000   ; qtot -0.177600
  101         N2      6    ARG    NH2    101 -0.86270000  14.010000   ; qtot -1.040300
  102          H      6    ARG   HH21    102 0.44780000   1.008000   ; qtot -0.592500
  103          H      6    ARG   HH22    103 0.44780000   1.008000   ; qtot -0.144700
  104          C      6    ARG      C    104 0.73410000  12.010000   ; qtot 0.589400
  105          O      6    ARG      O    105 -0.58940000  16.000000   ; qtot 0.000000
; residue    7 LEU rtp LEU q -0.0
  106          N      7    LEU      N    106 -0.41570000  14.010000   ; qtot -0.415700
  107          H      7    LEU      H    107 0.27190000   1.008000   ; qtot -0.143800
  108         CX      7    LEU     CA    108 -0.05180000  12.010000   ; qtot -0.195600
  109         H1      7    LEU     HA    109 0.09220000   1.008000   ; qtot -0.103400
  110         2C      7    LEU     CB    110 -0.11020000  12.010000   ; qtot -0.213600
  111         HC      7    LEU    HB2    111 0.04570000   1.008000   ; qtot -0.167900
  112         HC      7    LEU    HB3    112 0.04570000   1.008000   ; qtot -0.122200
  113         3C      7    LEU     CG    113 0.35310000  12.010000   ; qtot 0.230900
  114         HC      7    LEU     HG    114 -0.03610000   1.008000   ; qtot 0.194800
  115         CT      7    LEU    CD1    115 -0.41210000  12.010000   ; qtot -0.217300
  116         HC      7    LEU   HD11    116 0.10000000   1.008000   ; qtot -0.117300
  117         HC      7    LEU   HD12    117 0.10000000   1.008000   ; qtot -0.017300
  118         HC      7    LEU   HD13    118 0.10000000   1.008000   ; qtot 0.082700
  119         CT      7    LEU    CD2    119 -0.41210000  12.010000   ; qtot -0.329400
  120         HC      7    LEU   HD21    120 0.10000000   1.008000   ; qtot -0.229400
  121         HC      7    LEU   HD22    121 0.10000000   1.008000   ; qtot -0.129400
  122         HC      7    LEU   HD23    122 0.10000000   1.008000   ; qtot -0.029400
  123          C      7    LEU      C    123 0.59730000  12.010000   ; qtot 0.567900
  124          O      7    LEU      O    124 -0.56790000  16.000000   ; qtot -0.000000
; residue    8 ARG rtp ARG q 1.0
  125          N      8    ARG      N    125 -0.34790000  14.010000   ; qtot -0.347900
  126          H      8    ARG      H    126 0.27470000   1.008000   ; qtot -0.073200
  127         CX      8    ARG     CA    127 -0.26370000  12.010000   ; qtot -0.336900
  128         H1      8    ARG     HA    128 0.15600000   1.008000   ; qtot -0.180900
  129         C8      8    ARG     CB    129 -0.00070000  12.010000   ; qtot -0.181600
  130         HC      8    ARG    HB2    130 0.03270000   1.008000   ; qtot -0.148900
  131         HC      8    ARG    HB3    131 0.03270000   1.008000   ; qtot -0.116200
  132         C8      8    ARG     CG    132 0.03900000  12.010000   ; qtot -0.077200
  133         HC      8    ARG    HG2    133 0.02850000   1.008000   ; qtot -0.048700
  134         HC      8    ARG    HG3    134 0.02850000   1.008000   ; qtot -0.020200
  135         C8      8    ARG     CD    135 0.04860000  12.010000   ; qtot 0.028400
  136         H1      8    ARG    HD2    136 0.06870000   1.008000   ; qtot 0.097100
  137         H1      8    ARG    HD3    137 0.06870000   1.008000   ; qtot 0.165800
  138         N2      8    ARG     NE    138 -0.52950000  14.010000   ; qtot -0.363700
  139          H      8    ARG     HE    139 0.34560000   1.008000   ; qtot -0.018100
  140         CA      8    ARG     CZ    140 0.80760000  12.010000   ; qtot 0.789500
  141         N2      8    ARG    NH1    141 -0.86270000  14.010000   ; qtot -0.073200
  142          H      8    ARG   HH11    142 0.44780000   1.008000   ; qtot 0.374600
  143          H      8    ARG   HH12    143 0.44780000   1.008000   ; qtot 0.822400
  144         N2      8    ARG    NH2    144 -0.86270000  14.010000   ; qtot -0.040300
  145          H      8    ARG   HH21    145 0.44780000   1.008000   ; qtot 0.407500
  146          H      8    ARG   HH22    146 0.44780000   1.008000   ; qtot 0.855300
  147          C      8    ARG      C    147 0.73410000  12.010000   ; qtot 1.589400
  148          O      8    ARG      O    148 -0.58940000  16.000000   ; qtot 1.000000
; residue    9 GLY rtp GLY q -0.0
  149          N      9    GLY      N    149 -0.41570000  14.010000   ; qtot 0.584300
  150          H      9    GLY      H    150 0.27190000   1.008000   ; qtot 0.856200
  151         CX      9    GLY     CA    151 -0.02520000  12.010000   ; qtot 0.831000
  152         H1      9    GLY    HA2    152 0.06980000   1.008000   ; qtot 0.900800
  153         H1      9    GLY    HA3    153 0.06980000   1.008000   ; qtot 0.970600
  154          C      9    GLY      C    154 0.59730000  12.010000   ; qtot 1.567900
  155          O      9    GLY      O    155 -0.56790000  16.000000   ; qtot 1.000000
; residue   10 GLY rtp GLY q -0.0
  156          N     10    GLY      N    156 -0.41570000  14.010000   ; qtot 0.584300
  157          H     10    GLY      H    157 0.27190000   1.008000   ; qtot 0.856200
  158         CX     10    GLY     CA    158 -0.02520000  12.010000   ; qtot 0.831000
  159         H1     10    GLY    HA2    159 0.06980000   1.008000   ; qtot 0.900800
  160         H1     10    GLY    HA3    160 0.06980000   1.008000   ; qtot 0.970600
  161          C     10    GLY      C    161 0.59730000  12.010000   ; qtot 1.567900
  162          O     10    GLY      O    162 -0.56790000  16.000000   ; qtot 1.000000
; residue   11 ALA rtp ALA q -0.0
  163          N     11    ALA      N    163 -0.41570000  14.010000   ; qtot 0.584300
  164          H     11    ALA      H    164 0.27190000   1.008000   ; qtot 0.856200
  165         CX     11    ALA     CA    165 0.03370000  12.010000   ; qtot 0.889900
  166         H1     11    ALA     HA    166 0.08230000   1.008000   ; qtot 0.972200
  167         CT     11    ALA     CB    167 -0.18250000  12.010000   ; qtot 0.789700
  168         HC     11    ALA    HB1    168 0.06030000   1.008000   ; qtot 0.850000
  169         HC     11    ALA    HB2    169 0.06030000   1.008000   ; qtot 0.910300
  170         HC     11    ALA    HB3    170 0.06030000   1.008000   ; qtot 0.970600
  171          C     11    ALA      C    171 0.59730000  12.010000   ; qtot 1.567900
  172          O     11    ALA      O    172 -0.56790000  16.000000   ; qtot 1.000000
; residue   12 TYR rtp TYR q -0.0
  173          N     12    TYR      N    173 -0.41570000  14.010000   ; qtot 0.584300
  174          H     12    TYR      H    174 0.27190000   1.008000   ; qtot 0.856200
  175         CX     12    TYR     CA    175 -0.00140000  12.010000   ; qtot 0.854800
  176         H1     12    TYR     HA    176 0.08760000   1.008000   ; qtot 0.942400
  177         CT     12    TYR     CB    177 -0.01520000  12.010000   ; qtot 0.927200
  178         HC     12    TYR    HB2    178 0.02950000   1.008000   ; qtot 0.956700
  179         HC     12    TYR    HB3    179 0.02950000   1.008000   ; qtot 0.986200
  180         CA     12    TYR     CG    180 -0.00110000  12.010000   ; qtot 0.985100
  181         CA     12    TYR    CD1    181 -0.19060000  12.010000   ; qtot 0.794500
  182         HA     12    TYR    HD1    182 0.16990000   1.008000   ; qtot 0.964400
  183         CA     12    TYR    CE1    183 -0.23410000  12.010000   ; qtot 0.730300
  184         HA     12    TYR    HE1    184 0.16560000   1.008000   ; qtot 0.895900
  185          C     12    TYR     CZ    185 0.32260000  12.010000   ; qtot 1.218500
  186         OH     12    TYR     OH    186 -0.55790000  16.000000   ; qtot 0.660600
  187         HO     12    TYR     HH    187 0.39920000   1.008000   ; qtot 1.059800
  188         CA     12    TYR    CE2    188 -0.23410000  12.010000   ; qtot 0.825700
  189         HA     12    TYR    HE2    189 0.16560000   1.008000   ; qtot 0.991300
  190         CA     12    TYR    CD2    190 -0.19060000  12.010000   ; qtot 0.800700
  191         HA     12    TYR    HD2    191 0.16990000   1.008000   ; qtot 0.970600
  192          C     12    TYR      C    192 0.59730000  12.010000   ; qtot 1.567900
  193          O     12    TYR      O    193 -0.56790000  16.000000   ; qtot 1.000000
; residue   13 ILE rtp ILE q -0.0
  194          N     13    ILE      N    194 -0.41570000  14.010000   ; qtot 0.584300
  195          H     13    ILE      H    195 0.27190000   1.008000   ; qtot 0.856200
  196         CX     13    ILE     CA    196 -0.05970000  12.010000   ; qtot 0.796500
  197         H1     13    ILE     HA    197 0.08690000   1.008000   ; qtot 0.883400
  198         3C     13    ILE     CB    198 0.13030000  12.010000   ; qtot 1.013700
  199         HC     13    ILE     HB    199 0.01870000   1.008000   ; qtot 1.032400
  200         CT     13    ILE    CG2    200 -0.32040000  12.010000   ; qtot 0.712000
  201         HC     13    ILE   HG21    201 0.08820000   1.008000   ; qtot 0.800200
  202         HC     13    ILE   HG22    202 0.08820000   1.008000   ; qtot 0.888400
  203         HC     13    ILE   HG23    203 0.08820000   1.008000   ; qtot 0.976600
  204         2C     13    ILE    CG1    204 -0.04300000  12.010000   ; qtot 0.933600
  205         HC     13    ILE   HG12    205 0.02360000   1.008000   ; qtot 0.957200
  206         HC     13    ILE   HG13    206 0.02360000   1.008000   ; qtot 0.980800
  207         CT     13    ILE    CD1    207 -0.06600000  12.010000   ; qtot 0.914800
  208         HC     13    ILE   HD11    208 0.01860000   1.008000   ; qtot 0.933400
  209         HC     13    ILE   HD12    209 0.01860000   1.008000   ; qtot 0.952000
  210         HC     13    ILE   HD13    210 0.01860000   1.008000   ; qtot 0.970600
  211          C     13    ILE      C    211 0.59730000  12.010000   ; qtot 1.567900
  212          O     13    ILE      O    212 -0.56790000  16.000000   ; qtot 1.000000
; residue   14 GLY rtp GLY q -0.0
  213          N     14    GLY      N    213 -0.41570000  14.010000   ; qtot 0.584300
  214          H     14    GLY      H    214 0.27190000   1.008000   ; qtot 0.856200
  215         CX     14    GLY     CA    215 -0.02520000  12.010000   ; qtot 0.831000
  216         H1     14    GLY    HA2    216 0.06980000   1.008000   ; qtot 0.900800
  217         H1     14    GLY    HA3    217 0.06980000   1.008000   ; qtot 0.970600
  218          C     14    GLY      C    218 0.59730000  12.010000   ; qtot 1.567900
  219          O     14    GLY      O    219 -0.56790000  16.000000   ; qtot 1.000000
; residue   15 GLU rtp GLU q -1.0
  220          N     15    GLU      N    220 -0.51630000  14.010000   ; qtot 0.483700
  221          H     15    GLU      H    221 0.29360000   1.008000   ; qtot 0.777300
  222         CX     15    GLU     CA    222 0.03970000  12.010000   ; qtot 0.817000
  223         H1     15    GLU     HA    223 0.11050000   1.008000   ; qtot 0.927500
  224         2C     15    GLU     CB    224 0.05600000  12.010000   ; qtot 0.983500
  225         HC     15    GLU    HB2    225 -0.01730000   1.008000   ; qtot 0.966200
  226         HC     15    GLU    HB3    226 -0.01730000   1.008000   ; qtot 0.948900
  227         2C     15    GLU     CG    227 0.01360000  12.010000   ; qtot 0.962500
  228         HC     15    GLU    HG2    228 -0.04250000   1.008000   ; qtot 0.920000
  229         HC     15    GLU    HG3    229 -0.04250000   1.008000   ; qtot 0.877500
  230         CO     15    GLU     CD    230 0.80540000  12.010000   ; qtot 1.682900
  231         O2     15    GLU    OE1    231 -0.81880000  16.000000   ; qtot 0.864100
  232         O2     15    GLU    OE2    232 -0.81880000  16.000000   ; qtot 0.045300
  233          C     15    GLU      C    233 0.53660000  12.010000   ; qtot 0.581900
  234          O     15    GLU      O    234 -0.58190000  16.000000   ; qtot -0.000000
; residue   16 GLY rtp GLY q -0.0
  235          N     16    GLY      N    235 -0.41570000  14.010000   ; qtot -0.415700
  236          H     16    GLY      H    236 0.27190000   1.008000   ; qtot -0.143800
  237         CX     16    GLY     CA    237 -0.02520000  12.010000   ; qtot -0.169000
  238         H1     16    GLY    HA2    238 0.06980000   1.008000   ; qtot -0.099200
  239         H1     16    GLY    HA3    239 0.06980000   1.008000   ; qtot -0.029400
  240          C     16    GLY      C    240 0.59730000  12.010000   ; qtot 0.567900
  241          O     16    GLY      O    241 -0.56790000  16.000000   ; qtot -0.000000
; residue   17 ARG rtp ARG q 1.0
  242          N     17    ARG      N    242 -0.34790000  14.010000   ; qtot -0.347900
  243          H     17    ARG      H    243 0.27470000   1.008000   ; qtot -0.073200
  244         CX     17    ARG     CA    244 -0.26370000  12.010000   ; qtot -0.336900
  245         H1     17    ARG     HA    245 0.15600000   1.008000   ; qtot -0.180900
  246         C8     17    ARG     CB    246 -0.00070000  12.010000   ; qtot -0.181600
  247         HC     17    ARG    HB2    247 0.03270000   1.008000   ; qtot -0.148900
  248         HC     17    ARG    HB3    248 0.03270000   1.008000   ; qtot -0.116200
  249         C8     17    ARG     CG    249 0.03900000  12.010000   ; qtot -0.077200
  250         HC     17    ARG    HG2    250 0.02850000   1.008000   ; qtot -0.048700
  251         HC     17    ARG    HG3    251 0.02850000   1.008000   ; qtot -0.020200
  252         C8     17    ARG     CD    252 0.04860000  12.010000   ; qtot 0.028400
  253         H1     17    ARG    HD2    253 0.06870000   1.008000   ; qtot 0.097100
  254         H1     17    ARG    HD3    254 0.06870000   1.008000   ; qtot 0.165800
  255         N2     17    ARG     NE    255 -0.52950000  14.010000   ; qtot -0.363700
  256          H     17    ARG     HE    256 0.34560000   1.008000   ; qtot -0.018100
  257         CA     17    ARG     CZ    257 0.80760000  12.010000   ; qtot 0.789500
  258         N2     17    ARG    NH1    258 -0.86270000  14.010000   ; qtot -0.073200
  259          H     17    ARG   HH11    259 0.44780000   1.008000   ; qtot 0.374600
  260          H     17    ARG   HH12    260 0.44780000   1.008000   ; qtot 0.822400
  261         N2     17    ARG    NH2    261 -0.86270000  14.010000   ; qtot -0.040300
  262          H     17    ARG   HH21    262 0.44780000   1.008000   ; qtot 0.407500
  263          H     17    ARG   HH22    263 0.44780000   1.008000   ; qtot 0.855300
  264          C     17    ARG      C    264 0.73410000  12.010000   ; qtot 1.589400
  265          O     17    ARG      O    265 -0.58940000  16.000000   ; qtot 1.000000
; residue   18 VAL rtp VAL q -0.0
  266          N     18    VAL      N    266 -0.41570000  14.010000   ; qtot 0.584300
  267          H     18    VAL      H    267 0.27190000   1.008000   ; qtot 0.856200
  268         CX     18    VAL     CA    268 -0.08750000  12.010000   ; qtot 0.768700
  269         H1     18    VAL     HA    269 0.09690000   1.008000   ; qtot 0.865600
  270         3C     18    VAL     CB    270 0.29850000  12.010000   ; qtot 1.164100
  271         HC     18    VAL     HB    271 -0.02970000   1.008000   ; qtot 1.134400
  272         CT     18    VAL    CG1    272 -0.31920000  12.010000   ; qtot 0.815200
  273         HC     18    VAL   HG11    273 0.07910000   1.008000   ; qtot 0.894300
  274         HC     18    VAL   HG12    274 0.07910000   1.008000   ; qtot 0.973400
  275         HC     18    VAL   HG13    275 0.07910000   1.008000   ; qtot 1.052500
  276         CT     18    VAL    CG2    276 -0.31920000  12.010000   ; qtot 0.733300
  277         HC     18    VAL   HG21    277 0.07910000   1.008000   ; qtot 0.812400
  278         HC     18    VAL   HG22    278 0.07910000   1.008000   ; qtot 0.891500
  279         HC     18    VAL   HG23    279 0.07910000   1.008000   ; qtot 0.970600
  280          C     18    VAL      C    280 0.59730000  12.010000   ; qtot 1.567900
  281          O     18    VAL      O    281 -0.56790000  16.000000   ; qtot 1.000000
; residue   19 GLU rtp GLU q -1.0
  282          N     19    GLU      N    282 -0.51630000  14.010000   ; qtot 0.483700
  283          H     19    GLU      H    283 0.29360000   1.008000   ; qtot 0.777300
  284         CX     19    GLU     CA    284 0.03970000  12.010000   ; qtot 0.817000
  285         H1     19    GLU     HA    285 0.11050000   1.008000   ; qtot 0.927500
  286         2C     19    GLU     CB    286 0.05600000  12.010000   ; qtot 0.983500
  287         HC     19    GLU    HB2    287 -0.01730000   1.008000   ; qtot 0.966200
  288         HC     19    GLU    HB3    288 -0.01730000   1.008000   ; qtot 0.948900
  289         2C     19    GLU     CG    289 0.01360000  12.010000   ; qtot 0.962500
  290         HC     19    GLU    HG2    290 -0.04250000   1.008000   ; qtot 0.920000
  291         HC     19    GLU    HG3    291 -0.04250000   1.008000   ; qtot 0.877500
  292         CO     19    GLU     CD    292 0.80540000  12.010000   ; qtot 1.682900
  293         O2     19    GLU    OE1    293 -0.81880000  16.000000   ; qtot 0.864100
  294         O2     19    GLU    OE2    294 -0.81880000  16.000000   ; qtot 0.045300
  295          C     19    GLU      C    295 0.53660000  12.010000   ; qtot 0.581900
  296          O     19    GLU      O    296 -0.58190000  16.000000   ; qtot -0.000000
; residue   20 VAL rtp VAL q -0.0
  297          N     20    VAL      N    297 -0.41570000  14.010000   ; qtot -0.415700
  298          H     20    VAL      H    298 0.27190000   1.008000   ; qtot -0.143800
  299         CX     20    VAL     CA    299 -0.08750000  12.010000   ; qtot -0.231300
  300         H1     20    VAL     HA    300 0.09690000   1.008000   ; qtot -0.134400
  301         3C     20    VAL     CB    301 0.29850000  12.010000   ; qtot 0.164100
  302         HC     20    VAL     HB    302 -0.02970000   1.008000   ; qtot 0.134400
  303         CT     20    VAL    CG1    303 -0.31920000  12.010000   ; qtot -0.184800
  304         HC     20    VAL   HG11    304 0.07910000   1.008000   ; qtot -0.105700
  305         HC     20    VAL   HG12    305 0.07910000   1.008000   ; qtot -0.026600
  306         HC     20    VAL   HG13    306 0.07910000   1.008000   ; qtot 0.052500
  307         CT     20    VAL    CG2    307 -0.31920000  12.010000   ; qtot -0.266700
  308         HC     20    VAL   HG21    308 0.07910000   1.008000   ; qtot -0.187600
  309         HC     20    VAL   HG22    309 0.07910000   1.008000   ; qtot -0.108500
  310         HC     20    VAL   HG23    310 0.07910000   1.008000   ; qtot -0.029400
  311          C     20    VAL      C    311 0.59730000  12.010000   ; qtot 0.567900
  312          O     20    VAL      O    312 -0.56790000  16.000000   ; qtot -0.000000
; residue   21 LEU rtp LEU q -0.0
  313          N     21    LEU      N    313 -0.41570000  14.010000   ; qtot -0.415700
  314          H     21    LEU      H    314 0.27190000   1.008000   ; qtot -0.143800
  315         CX     21    LEU     CA    315 -0.05180000  12.010000   ; qtot -0.195600
  316         H1     21    LEU     HA    316 0.09220000   1.008000   ; qtot -0.103400
  317         2C     21    LEU     CB    317 -0.11020000  12.010000   ; qtot -0.213600
  318         HC     21    LEU    HB2    318 0.04570000   1.008000   ; qtot -0.167900
  319         HC     21    LEU    HB3    319 0.04570000   1.008000   ; qtot -0.122200
  320         3C     21    LEU     CG    320 0.35310000  12.010000   ; qtot 0.230900
  321         HC     21    LEU     HG    321 -0.03610000   1.008000   ; qtot 0.194800
  322         CT     21    LEU    CD1    322 -0.41210000  12.010000   ; qtot -0.217300
  323         HC     21    LEU   HD11    323 0.10000000   1.008000   ; qtot -0.117300
  324         HC     21    LEU   HD12    324 0.10000000   1.008000   ; qtot -0.017300
  325         HC     21    LEU   HD13    325 0.10000000   1.008000   ; qtot 0.082700
  326         CT     21    LEU    CD2    326 -0.41210000  12.010000   ; qtot -0.329400
  327         HC     21    LEU   HD21    327 0.10000000   1.008000   ; qtot -0.229400
  328         HC     21    LEU   HD22    328 0.10000000   1.008000   ; qtot -0.129400
  329         HC     21    LEU   HD23    329 0.10000000   1.008000   ; qtot -0.029400
  330          C     21    LEU      C    330 0.59730000  12.010000   ; qtot 0.567900
  331          O     21    LEU      O    331 -0.56790000  16.000000   ; qtot -0.000000
; residue   22 LYS rtp LYS q 1.0
  332          N     22    LYS      N    332 -0.34790000  14.010000   ; qtot -0.347900
  333          H     22    LYS      H    333 0.27470000   1.008000   ; qtot -0.073200
  334         CX     22    LYS     CA    334 -0.24000000  12.010000   ; qtot -0.313200
  335         H1     22    LYS     HA    335 0.14260000   1.008000   ; qtot -0.170600
  336         C8     22    LYS     CB    336 -0.00940000  12.010000   ; qtot -0.180000
  337         HC     22    LYS    HB2    337 0.03620000   1.008000   ; qtot -0.143800
  338         HC     22    LYS    HB3    338 0.03620000   1.008000   ; qtot -0.107600
  339         C8     22    LYS     CG    339 0.01870000  12.010000   ; qtot -0.088900
  340         HC     22    LYS    HG2    340 0.01030000   1.008000   ; qtot -0.078600
  341         HC     22    LYS    HG3    341 0.01030000   1.008000   ; qtot -0.068300
  342         C8     22    LYS     CD    342 -0.04790000  12.010000   ; qtot -0.116200
  343         HC     22    LYS    HD2    343 0.06210000   1.008000   ; qtot -0.054100
  344         HC     22    LYS    HD3    344 0.06210000   1.008000   ; qtot 0.008000
  345         C8     22    LYS     CE    345 -0.01430000  12.010000   ; qtot -0.006300
  346         HP     22    LYS    HE2    346 0.11350000   1.008000   ; qtot 0.107200
  347         HP     22    LYS    HE3    347 0.11350000   1.008000   ; qtot 0.220700
  348         N3     22    LYS     NZ    348 -0.38540000  14.010000   ; qtot -0.164700
  349          H     22    LYS    HZ1    349 0.34000000   1.008000   ; qtot 0.175300
  350          H     22    LYS    HZ2    350 0.34000000   1.008000   ; qtot 0.515300
  351          H     22    LYS    HZ3    351 0.34000000   1.008000   ; qtot 0.855300
  352          C     22    LYS      C    352 0.73410000  12.010000   ; qtot 1.589400
  353          O     22    LYS      O    353 -0.58940000  16.000000   ; qtot 1.000000
; residue   23 ASN rtp ASN q 0.0
  354          N     23    ASN      N    354 -0.41570000  14.010000   ; qtot 0.584300
  355          H     23    ASN      H    355 0.27190000   1.008000   ; qtot 0.856200
  356         CX     23    ASN     CA    356 0.01430000  12.010000   ; qtot 0.870500
  357         H1     23    ASN     HA    357 0.10480000   1.008000   ; qtot 0.975300
  358         2C     23    ASN     CB    358 -0.20410000  12.010000   ; qtot 0.771200
  359         HC     23    ASN    HB2    359 0.07970000   1.008000   ; qtot 0.850900
  360         HC     23    ASN    HB3    360 0.07970000   1.008000   ; qtot 0.930600
  361          C     23    ASN     CG    361 0.71300000  12.010000   ; qtot 1.643600
  362          O     23    ASN    OD1    362 -0.59310000  16.000000   ; qtot 1.050500
  363          N     23    ASN    ND2    363 -0.91910000  14.010000   ; qtot 0.131400
  364          H     23    ASN   HD21    364 0.41960000   1.008000   ; qtot 0.551000
  365          H     23    ASN   HD22    365 0.41960000   1.008000   ; qtot 0.970600
  366          C     23    ASN      C    366 0.59730000  12.010000   ; qtot 1.567900
  367          O     23    ASN      O    367 -0.56790000  16.000000   ; qtot 1.000000
; residue   24 GLY rtp GLY q -0.0
  368          N     24    GLY      N    368 -0.41570000  14.010000   ; qtot 0.584300
  369          H     24    GLY      H    369 0.27190000   1.008000   ; qtot 0.856200
  370         CX     24    GLY     CA    370 -0.02520000  12.010000   ; qtot 0.831000
  371         H1     24    GLY    HA2    371 0.06980000   1.008000   ; qtot 0.900800
  372         H1     24    GLY    HA3    372 0.06980000   1.008000   ; qtot 0.970600
  373          C     24    GLY      C    373 0.59730000  12.010000   ; qtot 1.567900
  374          O     24    GLY      O    374 -0.56790000  16.000000   ; qtot 1.000000
; residue   25 GLU rtp GLU q -1.0
  375          N     25    GLU      N    375 -0.51630000  14.010000   ; qtot 0.483700
  376          H     25    GLU      H    376 0.29360000   1.008000   ; qtot 0.777300
  377         CX     25    GLU     CA    377 0.03970000  12.010000   ; qtot 0.817000
  378         H1     25    GLU     HA    378 0.11050000   1.008000   ; qtot 0.927500
  379         2C     25    GLU     CB    379 0.05600000  12.010000   ; qtot 0.983500
  380         HC     25    GLU    HB2    380 -0.01730000   1.008000   ; qtot 0.966200
  381         HC     25    GLU    HB3    381 -0.01730000   1.008000   ; qtot 0.948900
  382         2C     25    GLU     CG    382 0.01360000  12.010000   ; qtot 0.962500
  383         HC     25    GLU    HG2    383 -0.04250000   1.008000   ; qtot 0.920000
  384         HC     25    GLU    HG3    384 -0.04250000   1.008000   ; qtot 0.877500
  385         CO     25    GLU     CD    385 0.80540000  12.010000   ; qtot 1.682900
  386         O2     25    GLU    OE1    386 -0.81880000  16.000000   ; qtot 0.864100
  387         O2     25    GLU    OE2    387 -0.81880000  16.000000   ; qtot 0.045300
  388          C     25    GLU      C    388 0.53660000  12.010000   ; qtot 0.581900
  389          O     25    GLU      O    389 -0.58190000  16.000000   ; qtot -0.000000
; residue   26 TRP rtp TRP q -0.0
  390          N     26    TRP      N    390 -0.41570000  14.010000   ; qtot -0.415700
  391          H     26    TRP      H    391 0.27190000   1.008000   ; qtot -0.143800
  392         CX     26    TRP     CA    392 -0.02750000  12.010000   ; qtot -0.171300
  393         H1     26    TRP     HA    393 0.11230000   1.008000   ; qtot -0.059000
  394         CT     26    TRP     CB    394 -0.00500000  12.010000   ; qtot -0.064000
  395         HC     26    TRP    HB2    395 0.03390000   1.008000   ; qtot -0.030100
  396         HC     26    TRP    HB3    396 0.03390000   1.008000   ; qtot 0.003800
  397         C*     26    TRP     CG    397 -0.14150000  12.010000   ; qtot -0.137700
  398         CW     26    TRP    CD1    398 -0.16380000  12.010000   ; qtot -0.301500
  399         H4     26    TRP    HD1    399 0.20620000   1.008000   ; qtot -0.095300
  400         NA     26    TRP    NE1    400 -0.34180000  14.010000   ; qtot -0.437100
  401          H     26    TRP    HE1    401 0.34120000   1.008000   ; qtot -0.095900
  402         CN     26    TRP    CE2    402 0.13800000  12.010000   ; qtot 0.042100
  403         CA     26    TRP    CZ2    403 -0.26010000  12.010000   ; qtot -0.218000
  404         HA     26    TRP    HZ2    404 0.15720000   1.008000   ; qtot -0.060800
  405         CA     26    TRP    CH2    405 -0.11340000  12.010000   ; qtot -0.174200
  406         HA     26    TRP    HH2    406 0.14170000   1.008000   ; qtot -0.032500
  407         CA     26    TRP    CZ3    407 -0.19720000  12.010000   ; qtot -0.229700
  408         HA     26    TRP    HZ3    408 0.14470000   1.008000   ; qtot -0.085000
  409         CA     26    TRP    CE3    409 -0.23870000  12.010000   ; qtot -0.323700
  410         HA     26    TRP    HE3    410 0.17000000   1.008000   ; qtot -0.153700
  411         CB     26    TRP    CD2    411 0.12430000  12.010000   ; qtot -0.029400
  412          C     26    TRP      C    412 0.59730000  12.010000   ; qtot 0.567900
  413          O     26    TRP      O    413 -0.56790000  16.000000   ; qtot -0.000000
; residue   27 GLY rtp GLY q -0.0
  414          N     27    GLY      N    414 -0.41570000  14.010000   ; qtot -0.415700
  415          H     27    GLY      H    415 0.27190000   1.008000   ; qtot -0.143800
  416         CX     27    GLY     CA    416 -0.02520000  12.010000   ; qtot -0.169000
  417         H1     27    GLY    HA2    417 0.06980000   1.008000   ; qtot -0.099200
  418         H1     27    GLY    HA3    418 0.06980000   1.008000   ; qtot -0.029400
  419          C     27    GLY      C    419 0.59730000  12.010000   ; qtot 0.567900
  420          O     27    GLY      O    420 -0.56790000  16.000000   ; qtot -0.000000
; residue   28 THR rtp THR q 0.0
  421          N     28    THR      N    421 -0.41570000  14.010000   ; qtot -0.415700
  422          H     28    THR      H    422 0.27190000   1.008000   ; qtot -0.143800
  423         CX     28    THR     CA    423 -0.03890000  12.010000   ; qtot -0.182700
  424         H1     28    THR     HA    424 0.10070000   1.008000   ; qtot -0.082000
  425         3C     28    THR     CB    425 0.36540000  12.010000   ; qtot 0.283400
  426         H1     28    THR     HB    426 0.00430000   1.008000   ; qtot 0.287700
  427         CT     28    THR    CG2    427 -0.24380000  12.010000   ; qtot 0.043900
  428         HC     28    THR   HG21    428 0.06420000   1.008000   ; qtot 0.108100
  429         HC     28    THR   HG22    429 0.06420000   1.008000   ; qtot 0.172300
  430         HC     28    THR   HG23    430 0.06420000   1.008000   ; qtot 0.236500
  431         OH     28    THR    OG1    431 -0.67610000  16.000000   ; qtot -0.439600
  432         HO     28    THR    HG1    432 0.41020000   1.008000   ; qtot -0.029400
  433          C     28    THR      C    433 0.59730000  12.010000   ; qtot 0.567900
  434          O     28    THR      O    434 -0.56790000  16.000000   ; qtot -0.000000
; residue   29 VAL rtp VAL q -0.0
  435          N     29    VAL      N    435 -0.41570000  14.010000   ; qtot -0.415700
  436          H     29    VAL      H    436 0.27190000   1.008000   ; qtot -0.143800
  437         CX     29    VAL     CA    437 -0.08750000  12.010000   ; qtot -0.231300
  438         H1     29    VAL     HA    438 0.09690000   1.008000   ; qtot -0.134400
  439         3C     29    VAL     CB    439 0.29850000  12.010000   ; qtot 0.164100
  440         HC     29    VAL     HB    440 -0.02970000   1.008000   ; qtot 0.134400
  441         CT     29    VAL    CG1    441 -0.31920000  12.010000   ; qtot -0.184800
  442         HC     29    VAL   HG11    442 0.07910000   1.008000   ; qtot -0.105700
  443         HC     29    VAL   HG12    443 0.07910000   1.008000   ; qtot -0.026600
  444         HC     29    VAL   HG13    444 0.07910000   1.008000   ; qtot 0.052500
  445         CT     29    VAL    CG2    445 -0.31920000  12.010000   ; qtot -0.266700
  446         HC     29    VAL   HG21    446 0.07910000   1.008000   ; qtot -0.187600
  447         HC     29    VAL   HG22    447 0.07910000   1.008000   ; qtot -0.108500
  448         HC     29    VAL   HG23    448 0.07910000   1.008000   ; qtot -0.029400
  449          C     29    VAL      C    449 0.59730000  12.010000   ; qtot 0.567900
  450          O     29    VAL      O    450 -0.56790000  16.000000   ; qtot -0.000000
; residue   30 CYS rtp CYS q -0.0
  451          N     30    CYS      N    451 -0.41570000  14.010000   ; qtot -0.415700
  452          H     30    CYS      H    452 0.27190000   1.008000   ; qtot -0.143800
  453         CX     30    CYS     CA    453 0.02130000  12.010000   ; qtot -0.122500
  454         H1     30    CYS     HA    454 0.11240000   1.008000   ; qtot -0.010100
  455         2C     30    CYS     CB    455 -0.12310000  12.010000   ; qtot -0.133200
  456         H1     30    CYS    HB2    456 0.11120000   1.008000   ; qtot -0.022000
  457         H1     30    CYS    HB3    457 0.11120000   1.008000   ; qtot 0.089200
  458         SH     30    CYS     SG    458 -0.31190000  32.060000   ; qtot -0.222700
  459         HS     30    CYS     HG    459 0.19330000   1.008000   ; qtot -0.029400
  460          C     30    CYS      C    460 0.59730000  12.010000   ; qtot 0.567900
  461          O     30    CYS      O    461 -0.56790000  16.000000   ; qtot -0.000000
; residue   31 ASP rtp ASP q -1.0
  462          N     31    ASP      N    462 -0.51630000  14.010000   ; qtot -0.516300
  463          H     31    ASP      H    463 0.29360000   1.008000   ; qtot -0.222700
  464         CX     31    ASP     CA    464 0.03810000  12.010000   ; qtot -0.184600
  465         H1     31    ASP     HA    465 0.08800000   1.008000   ; qtot -0.096600
  466         2C     31    ASP     CB    466 -0.03030000  12.010000   ; qtot -0.126900
  467         HC     31    ASP    HB2    467 -0.01220000   1.008000   ; qtot -0.139100
  468         HC     31    ASP    HB3    468 -0.01220000   1.008000   ; qtot -0.151300
  469         CO     31    ASP     CG    469 0.79940000  12.010000   ; qtot 0.648100
  470         O2     31    ASP    OD1    470 -0.80140000  16.000000   ; qtot -0.153300
  471         O2     31    ASP    OD2    471 -0.80140000  16.000000   ; qtot -0.954700
  472          C     31    ASP      C    472 0.53660000  12.010000   ; qtot -0.418100
  473          O     31    ASP      O    473 -0.58190000  16.000000   ; qtot -1.000000
; residue   32 ASP rtp ASP q -1.0
  474          N     32    ASP      N    474 -0.51630000  14.010000   ; qtot -1.516300
  475          H     32    ASP      H    475 0.29360000   1.008000   ; qtot -1.222700
  476         CX     32    ASP     CA    476 0.03810000  12.010000   ; qtot -1.184600
  477         H1     32    ASP     HA    477 0.08800000   1.008000   ; qtot -1.096600
  478         2C     32    ASP     CB    478 -0.03030000  12.010000   ; qtot -1.126900
  479         HC     32    ASP    HB2    479 -0.01220000   1.008000   ; qtot -1.139100
  480         HC     32    ASP    HB3    480 -0.01220000   1.008000   ; qtot -1.151300
  481         CO     32    ASP     CG    481 0.79940000  12.010000   ; qtot -0.351900
  482         O2     32    ASP    OD1    482 -0.80140000  16.000000   ; qtot -1.153300
  483         O2     32    ASP    OD2    483 -0.80140000  16.000000   ; qtot -1.954700
  484          C     32    ASP      C    484 0.53660000  12.010000   ; qtot -1.418100
  485          O     32    ASP      O    485 -0.58190000  16.000000   ; qtot -2.000000
; residue   33 LYS rtp LYS q 1.0
  486          N     33    LYS      N    486 -0.34790000  14.010000   ; qtot -2.347900
  487          H     33    LYS      H    487 0.27470000   1.008000   ; qtot -2.073200
  488         CX     33    LYS     CA    488 -0.24000000  12.010000   ; qtot -2.313200
  489         H1     33    LYS     HA    489 0.14260000   1.008000   ; qtot -2.170600
  490         C8     33    LYS     CB    490 -0.00940000  12.010000   ; qtot -2.180000
  491         HC     33    LYS    HB2    491 0.03620000   1.008000   ; qtot -2.143800
  492         HC     33    LYS    HB3    492 0.03620000   1.008000   ; qtot -2.107600
  493         C8     33    LYS     CG    493 0.01870000  12.010000   ; qtot -2.088900
  494         HC     33    LYS    HG2    494 0.01030000   1.008000   ; qtot -2.078600
  495         HC     33    LYS    HG3    495 0.01030000   1.008000   ; qtot -2.068300
  496         C8     33    LYS     CD    496 -0.04790000  12.010000   ; qtot -2.116200
  497         HC     33    LYS    HD2    497 0.06210000   1.008000   ; qtot -2.054100
  498         HC     33    LYS    HD3    498 0.06210000   1.008000   ; qtot -1.992000
  499         C8     33    LYS     CE    499 -0.01430000  12.010000   ; qtot -2.006300
  500         HP     33    LYS    HE2    500 0.11350000   1.008000   ; qtot -1.892800
  501         HP     33    LYS    HE3    501 0.11350000   1.008000   ; qtot -1.779300
  502         N3     33    LYS     NZ    502 -0.38540000  14.010000   ; qtot -2.164700
  503          H     33    LYS    HZ1    503 0.34000000   1.008000   ; qtot -1.824700
  504          H     33    LYS    HZ2    504 0.34000000   1.008000   ; qtot -1.484700
  505          H     33    LYS    HZ3    505 0.34000000   1.008000   ; qtot -1.144700
  506          C     33    LYS      C    506 0.73410000  12.010000   ; qtot -0.410600
  507          O     33    LYS      O    507 -0.58940000  16.000000   ; qtot -1.000000
; residue   34 TRP rtp TRP q -0.0
  508          N     34    TRP      N    508 -0.41570000  14.010000   ; qtot -1.415700
  509          H     34    TRP      H    509 0.27190000   1.008000   ; qtot -1.143800
  510         CX     34    TRP     CA    510 -0.02750000  12.010000   ; qtot -1.171300
  511         H1     34    TRP     HA    511 0.11230000   1.008000   ; qtot -1.059000
  512         CT     34    TRP     CB    512 -0.00500000  12.010000   ; qtot -1.064000
  513         HC     34    TRP    HB2    513 0.03390000   1.008000   ; qtot -1.030100
  514         HC     34    TRP    HB3    514 0.03390000   1.008000   ; qtot -0.996200
  515         C*     34    TRP     CG    515 -0.14150000  12.010000   ; qtot -1.137700
  516         CW     34    TRP    CD1    516 -0.16380000  12.010000   ; qtot -1.301500
  517         H4     34    TRP    HD1    517 0.20620000   1.008000   ; qtot -1.095300
  518         NA     34    TRP    NE1    518 -0.34180000  14.010000   ; qtot -1.437100
  519          H     34    TRP    HE1    519 0.34120000   1.008000   ; qtot -1.095900
  520         CN     34    TRP    CE2    520 0.13800000  12.010000   ; qtot -0.957900
  521         CA     34    TRP    CZ2    521 -0.26010000  12.010000   ; qtot -1.218000
  522         HA     34    TRP    HZ2    522 0.15720000   1.008000   ; qtot -1.060800
  523         CA     34    TRP    CH2    523 -0.11340000  12.010000   ; qtot -1.174200
  524         HA     34    TRP    HH2    524 0.14170000   1.008000   ; qtot -1.032500
  525         CA     34    TRP    CZ3    525 -0.19720000  12.010000   ; qtot -1.229700
  526         HA     34    TRP    HZ3    526 0.14470000   1.008000   ; qtot -1.085000
  527         CA     34    TRP    CE3    527 -0.23870000  12.010000   ; qtot -1.323700
  528         HA     34    TRP    HE3    528 0.17000000   1.008000   ; qtot -1.153700
  529         CB     34    TRP    CD2    529 0.12430000  12.010000   ; qtot -1.029400
  530          C     34    TRP      C    530 0.59730000  12.010000   ; qtot -0.432100
  531          O     34    TRP      O    531 -0.56790000  16.000000   ; qtot -1.000000
; residue   35 ASP rtp ASP q -1.0
  532          N     35    ASP      N    532 -0.51630000  14.010000   ; qtot -1.516300
  533          H     35    ASP      H    533 0.29360000   1.008000   ; qtot -1.222700
  534         CX     35    ASP     CA    534 0.03810000  12.010000   ; qtot -1.184600
  535         H1     35    ASP     HA    535 0.08800000   1.008000   ; qtot -1.096600
  536         2C     35    ASP     CB    536 -0.03030000  12.010000   ; qtot -1.126900
  537         HC     35    ASP    HB2    537 -0.01220000   1.008000   ; qtot -1.139100
  538         HC     35    ASP    HB3    538 -0.01220000   1.008000   ; qtot -1.151300
  539         CO     35    ASP     CG    539 0.79940000  12.010000   ; qtot -0.351900
  540         O2     35    ASP    OD1    540 -0.80140000  16.000000   ; qtot -1.153300
  541         O2     35    ASP    OD2    541 -0.80140000  16.000000   ; qtot -1.954700
  542          C     35    ASP      C    542 0.53660000  12.010000   ; qtot -1.418100
  543          O     35    ASP      O    543 -0.58190000  16.000000   ; qtot -2.000000
; residue   36 LEU rtp LEU q -0.0
  544          N     36    LEU      N    544 -0.41570000  14.010000   ; qtot -2.415700
  545          H     36    LEU      H    545 0.27190000   1.008000   ; qtot -2.143800
  546         CX     36    LEU     CA    546 -0.05180000  12.010000   ; qtot -2.195600
  547         H1     36    LEU     HA    547 0.09220000   1.008000   ; qtot -2.103400
  548         2C     36    LEU     CB    548 -0.11020000  12.010000   ; qtot -2.213600
  549         HC     36    LEU    HB2    549 0.04570000   1.008000   ; qtot -2.167900
  550         HC     36    LEU    HB3    550 0.04570000   1.008000   ; qtot -2.122200
  551         3C     36    LEU     CG    551 0.35310000  12.010000   ; qtot -1.769100
  552         HC     36    LEU     HG    552 -0.03610000   1.008000   ; qtot -1.805200
  553         CT     36    LEU    CD1    553 -0.41210000  12.010000   ; qtot -2.217300
  554         HC     36    LEU   HD11    554 0.10000000   1.008000   ; qtot -2.117300
  555         HC     36    LEU   HD12    555 0.10000000   1.008000   ; qtot -2.017300
  556         HC     36    LEU   HD13    556 0.10000000   1.008000   ; qtot -1.917300
  557         CT     36    LEU    CD2    557 -0.41210000  12.010000   ; qtot -2.329400
  558         HC     36    LEU   HD21    558 0.10000000   1.008000   ; qtot -2.229400
  559         HC     36    LEU   HD22    559 0.10000000   1.008000   ; qtot -2.129400
  560         HC     36    LEU   HD23    560 0.10000000   1.008000   ; qtot -2.029400
  561          C     36    LEU      C    561 0.59730000  12.010000   ; qtot -1.432100
  562          O     36    LEU      O    562 -0.56790000  16.000000   ; qtot -2.000000
; residue   37 VAL rtp VAL q -0.0
  563          N     37    VAL      N    563 -0.41570000  14.010000   ; qtot -2.415700
  564          H     37    VAL      H    564 0.27190000   1.008000   ; qtot -2.143800
  565         CX     37    VAL     CA    565 -0.08750000  12.010000   ; qtot -2.231300
  566         H1     37    VAL     HA    566 0.09690000   1.008000   ; qtot -2.134400
  567         3C     37    VAL     CB    567 0.29850000  12.010000   ; qtot -1.835900
  568         HC     37    VAL     HB    568 -0.02970000   1.008000   ; qtot -1.865600
  569         CT     37    VAL    CG1    569 -0.31920000  12.010000   ; qtot -2.184800
  570         HC     37    VAL   HG11    570 0.07910000   1.008000   ; qtot -2.105700
  571         HC     37    VAL   HG12    571 0.07910000   1.008000   ; qtot -2.026600
  572         HC     37    VAL   HG13    572 0.07910000   1.008000   ; qtot -1.947500
  573         CT     37    VAL    CG2    573 -0.31920000  12.010000   ; qtot -2.266700
  574         HC     37    VAL   HG21    574 0.07910000   1.008000   ; qtot -2.187600
  575         HC     37    VAL   HG22    575 0.07910000   1.008000   ; qtot -2.108500
  576         HC     37    VAL   HG23    576 0.07910000   1.008000   ; qtot -2.029400
  577          C     37    VAL      C    577 0.59730000  12.010000   ; qtot -1.432100
  578          O     37    VAL      O    578 -0.56790000  16.000000   ; qtot -2.000000
; residue   38 SER rtp SER q -0.0
  579          N     38    SER      N    579 -0.41570000  14.010000   ; qtot -2.415700
  580          H     38    SER      H    580 0.27190000   1.008000   ; qtot -2.143800
  581         CX     38    SER     CA    581 -0.02490000  12.010000   ; qtot -2.168700
  582         H1     38    SER     HA    582 0.08430000   1.008000   ; qtot -2.084400
  583         2C     38    SER     CB    583 0.21170000  12.010000   ; qtot -1.872700
  584         H1     38    SER    HB2    584 0.03520000   1.008000   ; qtot -1.837500
  585         H1     38    SER    HB3    585 0.03520000   1.008000   ; qtot -1.802300
  586         OH     38    SER     OG    586 -0.65460000  16.000000   ; qtot -2.456900
  587         HO     38    SER     HG    587 0.42750000   1.008000   ; qtot -2.029400
  588          C     38    SER      C    588 0.59730000  12.010000   ; qtot -1.432100
  589          O     38    SER      O    589 -0.56790000  16.000000   ; qtot -2.000000
; residue   39 ALA rtp ALA q -0.0
  590          N     39    ALA      N    590 -0.41570000  14.010000   ; qtot -2.415700
  591          H     39    ALA      H    591 0.27190000   1.008000   ; qtot -2.143800
  592         CX     39    ALA     CA    592 0.03370000  12.010000   ; qtot -2.110100
  593         H1     39    ALA     HA    593 0.08230000   1.008000   ; qtot -2.027800
  594         CT     39    ALA     CB    594 -0.18250000  12.010000   ; qtot -2.210300
  595         HC     39    ALA    HB1    595 0.06030000   1.008000   ; qtot -2.150000
  596         HC     39    ALA    HB2    596 0.06030000   1.008000   ; qtot -2.089700
  597         HC     39    ALA    HB3    597 0.06030000   1.008000   ; qtot -2.029400
  598          C     39    ALA      C    598 0.59730000  12.010000   ; qtot -1.432100
  599          O     39    ALA      O    599 -0.56790000  16.000000   ; qtot -2.000000
; residue   40 SER rtp SER q -0.0
  600          N     40    SER      N    600 -0.41570000  14.010000   ; qtot -2.415700
  601          H     40    SER      H    601 0.27190000   1.008000   ; qtot -2.143800
  602         CX     40    SER     CA    602 -0.02490000  12.010000   ; qtot -2.168700
  603         H1     40    SER     HA    603 0.08430000   1.008000   ; qtot -2.084400
  604         2C     40    SER     CB    604 0.21170000  12.010000   ; qtot -1.872700
  605         H1     40    SER    HB2    605 0.03520000   1.008000   ; qtot -1.837500
  606         H1     40    SER    HB3    606 0.03520000   1.008000   ; qtot -1.802300
  607         OH     40    SER     OG    607 -0.65460000  16.000000   ; qtot -2.456900
  608         HO     40    SER     HG    608 0.42750000   1.008000   ; qtot -2.029400
  609          C     40    SER      C    609 0.59730000  12.010000   ; qtot -1.432100
  610          O     40    SER      O    610 -0.56790000  16.000000   ; qtot -2.000000
; residue   41 VAL rtp VAL q -0.0
  611          N     41    VAL      N    611 -0.41570000  14.010000   ; qtot -2.415700
  612          H     41    VAL      H    612 0.27190000   1.008000   ; qtot -2.143800
  613         CX     41    VAL     CA    613 -0.08750000  12.010000   ; qtot -2.231300
  614         H1     41    VAL     HA    614 0.09690000   1.008000   ; qtot -2.134400
  615         3C     41    VAL     CB    615 0.29850000  12.010000   ; qtot -1.835900
  616         HC     41    VAL     HB    616 -0.02970000   1.008000   ; qtot -1.865600
  617         CT     41    VAL    CG1    617 -0.31920000  12.010000   ; qtot -2.184800
  618         HC     41    VAL   HG11    618 0.07910000   1.008000   ; qtot -2.105700
  619         HC     41    VAL   HG12    619 0.07910000   1.008000   ; qtot -2.026600
  620         HC     41    VAL   HG13    620 0.07910000   1.008000   ; qtot -1.947500
  621         CT     41    VAL    CG2    621 -0.31920000  12.010000   ; qtot -2.266700
  622         HC     41    VAL   HG21    622 0.07910000   1.008000   ; qtot -2.187600
  623         HC     41    VAL   HG22    623 0.07910000   1.008000   ; qtot -2.108500
  624         HC     41    VAL   HG23    624 0.07910000   1.008000   ; qtot -2.029400
  625          C     41    VAL      C    625 0.59730000  12.010000   ; qtot -1.432100
  626          O     41    VAL      O    626 -0.56790000  16.000000   ; qtot -2.000000
; residue   42 VAL rtp VAL q -0.0
  627          N     42    VAL      N    627 -0.41570000  14.010000   ; qtot -2.415700
  628          H     42    VAL      H    628 0.27190000   1.008000   ; qtot -2.143800
  629         CX     42    VAL     CA    629 -0.08750000  12.010000   ; qtot -2.231300
  630         H1     42    VAL     HA    630 0.09690000   1.008000   ; qtot -2.134400
  631         3C     42    VAL     CB    631 0.29850000  12.010000   ; qtot -1.835900
  632         HC     42    VAL     HB    632 -0.02970000   1.008000   ; qtot -1.865600
  633         CT     42    VAL    CG1    633 -0.31920000  12.010000   ; qtot -2.184800
  634         HC     42    VAL   HG11    634 0.07910000   1.008000   ; qtot -2.105700
  635         HC     42    VAL   HG12    635 0.07910000   1.008000   ; qtot -2.026600
  636         HC     42    VAL   HG13    636 0.07910000   1.008000   ; qtot -1.947500
  637         CT     42    VAL    CG2    637 -0.31920000  12.010000   ; qtot -2.266700
  638         HC     42    VAL   HG21    638 0.07910000   1.008000   ; qtot -2.187600
  639         HC     42    VAL   HG22    639 0.07910000   1.008000   ; qtot -2.108500
  640         HC     42    VAL   HG23    640 0.07910000   1.008000   ; qtot -2.029400
  641          C     42    VAL      C    641 0.59730000  12.010000   ; qtot -1.432100
  642          O     42    VAL      O    642 -0.56790000  16.000000   ; qtot -2.000000
; residue   43 CYX rtp CYX q -0.0
  643          N     43    CYX      N    643 -0.41570000  14.010000   ; qtot -2.415700
  644          H     43    CYX      H    644 0.27190000   1.008000   ; qtot -2.143800
  645         CX     43    CYX     CA    645 0.04290000  12.010000   ; qtot -2.100900
  646         H1     43    CYX     HA    646 0.07660000   1.008000   ; qtot -2.024300
  647         2C     43    CYX     CB    647 -0.07900000  12.010000   ; qtot -2.103300
  648         H1     43    CYX    HB2    648 0.09100000   1.008000   ; qtot -2.012300
  649         H1     43    CYX    HB3    649 0.09100000   1.008000   ; qtot -1.921300
  650          S     43    CYX     SG    650 -0.10810000  32.060000   ; qtot -2.029400
  651          C     43    CYX      C    651 0.59730000  12.010000   ; qtot -1.432100
  652          O     43    CYX      O    652 -0.56790000  16.000000   ; qtot -2.000000
; residue   44 ARG rtp ARG q 1.0
  653          N     44    ARG      N    653 -0.34790000  14.010000   ; qtot -2.347900
  654          H     44    ARG      H    654 0.27470000   1.008000   ; qtot -2.073200
  655         CX     44    ARG     CA    655 -0.26370000  12.010000   ; qtot -2.336900
  656         H1     44    ARG     HA    656 0.15600000   1.008000   ; qtot -2.180900
  657         C8     44    ARG     CB    657 -0.00070000  12.010000   ; qtot -2.181600
  658         HC     44    ARG    HB2    658 0.03270000   1.008000   ; qtot -2.148900
  659         HC     44    ARG    HB3    659 0.03270000   1.008000   ; qtot -2.116200
  660         C8     44    ARG     CG    660 0.03900000  12.010000   ; qtot -2.077200
  661         HC     44    ARG    HG2    661 0.02850000   1.008000   ; qtot -2.048700
  662         HC     44    ARG    HG3    662 0.02850000   1.008000   ; qtot -2.020200
  663         C8     44    ARG     CD    663 0.04860000  12.010000   ; qtot -1.971600
  664         H1     44    ARG    HD2    664 0.06870000   1.008000   ; qtot -1.902900
  665         H1     44    ARG    HD3    665 0.06870000   1.008000   ; qtot -1.834200
  666         N2     44    ARG     NE    666 -0.52950000  14.010000   ; qtot -2.363700
  667          H     44    ARG     HE    667 0.34560000   1.008000   ; qtot -2.018100
  668         CA     44    ARG     CZ    668 0.80760000  12.010000   ; qtot -1.210500
  669         N2     44    ARG    NH1    669 -0.86270000  14.010000   ; qtot -2.073200
  670          H     44    ARG   HH11    670 0.44780000   1.008000   ; qtot -1.625400
  671          H     44    ARG   HH12    671 0.44780000   1.008000   ; qtot -1.177600
  672         N2     44    ARG    NH2    672 -0.86270000  14.010000   ; qtot -2.040300
  673          H     44    ARG   HH21    673 0.44780000   1.008000   ; qtot -1.592500
  674          H     44    ARG   HH22    674 0.44780000   1.008000   ; qtot -1.144700
  675          C     44    ARG      C    675 0.73410000  12.010000   ; qtot -0.410600
  676          O     44    ARG      O    676 -0.58940000  16.000000   ; qtot -1.000000
; residue   45 GLU rtp GLU q -1.0
  677          N     45    GLU      N    677 -0.51630000  14.010000   ; qtot -1.516300
  678          H     45    GLU      H    678 0.29360000   1.008000   ; qtot -1.222700
  679         CX     45    GLU     CA    679 0.03970000  12.010000   ; qtot -1.183000
  680         H1     45    GLU     HA    680 0.11050000   1.008000   ; qtot -1.072500
  681         2C     45    GLU     CB    681 0.05600000  12.010000   ; qtot -1.016500
  682         HC     45    GLU    HB2    682 -0.01730000   1.008000   ; qtot -1.033800
  683         HC     45    GLU    HB3    683 -0.01730000   1.008000   ; qtot -1.051100
  684         2C     45    GLU     CG    684 0.01360000  12.010000   ; qtot -1.037500
  685         HC     45    GLU    HG2    685 -0.04250000   1.008000   ; qtot -1.080000
  686         HC     45    GLU    HG3    686 -0.04250000   1.008000   ; qtot -1.122500
  687         CO     45    GLU     CD    687 0.80540000  12.010000   ; qtot -0.317100
  688         O2     45    GLU    OE1    688 -0.81880000  16.000000   ; qtot -1.135900
  689         O2     45    GLU    OE2    689 -0.81880000  16.000000   ; qtot -1.954700
  690          C     45    GLU      C    690 0.53660000  12.010000   ; qtot -1.418100
  691          O     45    GLU      O    691 -0.58190000  16.000000   ; qtot -2.000000
; residue   46 LEU rtp LEU q -0.0
  692          N     46    LEU      N    692 -0.41570000  14.010000   ; qtot -2.415700
  693          H     46    LEU      H    693 0.27190000   1.008000   ; qtot -2.143800
  694         CX     46    LEU     CA    694 -0.05180000  12.010000   ; qtot -2.195600
  695         H1     46    LEU     HA    695 0.09220000   1.008000   ; qtot -2.103400
  696         2C     46    LEU     CB    696 -0.11020000  12.010000   ; qtot -2.213600
  697         HC     46    LEU    HB2    697 0.04570000   1.008000   ; qtot -2.167900
  698         HC     46    LEU    HB3    698 0.04570000   1.008000   ; qtot -2.122200
  699         3C     46    LEU     CG    699 0.35310000  12.010000   ; qtot -1.769100
  700         HC     46    LEU     HG    700 -0.03610000   1.008000   ; qtot -1.805200
  701         CT     46    LEU    CD1    701 -0.41210000  12.010000   ; qtot -2.217300
  702         HC     46    LEU   HD11    702 0.10000000   1.008000   ; qtot -2.117300
  703         HC     46    LEU   HD12    703 0.10000000   1.008000   ; qtot -2.017300
  704         HC     46    LEU   HD13    704 0.10000000   1.008000   ; qtot -1.917300
  705         CT     46    LEU    CD2    705 -0.41210000  12.010000   ; qtot -2.329400
  706         HC     46    LEU   HD21    706 0.10000000   1.008000   ; qtot -2.229400
  707         HC     46    LEU   HD22    707 0.10000000   1.008000   ; qtot -2.129400
  708         HC     46    LEU   HD23    708 0.10000000   1.008000   ; qtot -2.029400
  709          C     46    LEU      C    709 0.59730000  12.010000   ; qtot -1.432100
  710          O     46    LEU      O    710 -0.56790000  16.000000   ; qtot -2.000000
; residue   47 GLY rtp GLY q -0.0
  711          N     47    GLY      N    711 -0.41570000  14.010000   ; qtot -2.415700
  712          H     47    GLY      H    712 0.27190000   1.008000   ; qtot -2.143800
  713         CX     47    GLY     CA    713 -0.02520000  12.010000   ; qtot -2.169000
  714         H1     47    GLY    HA2    714 0.06980000   1.008000   ; qtot -2.099200
  715         H1     47    GLY    HA3    715 0.06980000   1.008000   ; qtot -2.029400
  716          C     47    GLY      C    716 0.59730000  12.010000   ; qtot -1.432100
  717          O     47    GLY      O    717 -0.56790000  16.000000   ; qtot -2.000000
; residue   48 PHE rtp PHE q -0.0
  718          N     48    PHE      N    718 -0.41570000  14.010000   ; qtot -2.415700
  719          H     48    PHE      H    719 0.27190000   1.008000   ; qtot -2.143800
  720         CX     48    PHE     CA    720 -0.00240000  12.010000   ; qtot -2.146200
  721         H1     48    PHE     HA    721 0.09780000   1.008000   ; qtot -2.048400
  722         CT     48    PHE     CB    722 -0.03430000  12.010000   ; qtot -2.082700
  723         HC     48    PHE    HB2    723 0.02950000   1.008000   ; qtot -2.053200
  724         HC     48    PHE    HB3    724 0.02950000   1.008000   ; qtot -2.023700
  725         CA     48    PHE     CG    725 0.01180000  12.010000   ; qtot -2.011900
  726         CA     48    PHE    CD1    726 -0.12560000  12.010000   ; qtot -2.137500
  727         HA     48    PHE    HD1    727 0.13300000   1.008000   ; qtot -2.004500
  728         CA     48    PHE    CE1    728 -0.17040000  12.010000   ; qtot -2.174900
  729         HA     48    PHE    HE1    729 0.14300000   1.008000   ; qtot -2.031900
  730         CA     48    PHE     CZ    730 -0.10720000  12.010000   ; qtot -2.139100
  731         HA     48    PHE     HZ    731 0.12970000   1.008000   ; qtot -2.009400
  732         CA     48    PHE    CE2    732 -0.17040000  12.010000   ; qtot -2.179800
  733         HA     48    PHE    HE2    733 0.14300000   1.008000   ; qtot -2.036800
  734         CA     48    PHE    CD2    734 -0.12560000  12.010000   ; qtot -2.162400
  735         HA     48    PHE    HD2    735 0.13300000   1.008000   ; qtot -2.029400
  736          C     48    PHE      C    736 0.59730000  12.010000   ; qtot -1.432100
  737          O     48    PHE      O    737 -0.56790000  16.000000   ; qtot -2.000000
; residue   49 GLY rtp GLY q -0.0
  738          N     49    GLY      N    738 -0.41570000  14.010000   ; qtot -2.415700
  739          H     49    GLY      H    739 0.27190000   1.008000   ; qtot -2.143800
  740         CX     49    GLY     CA    740 -0.02520000  12.010000   ; qtot -2.169000
  741         H1     49    GLY    HA2    741 0.06980000   1.008000   ; qtot -2.099200
  742         H1     49    GLY    HA3    742 0.06980000   1.008000   ; qtot -2.029400
  743          C     49    GLY      C    743 0.59730000  12.010000   ; qtot -1.432100
  744          O     49    GLY      O    744 -0.56790000  16.000000   ; qtot -2.000000
; residue   50 SER rtp SER q -0.0
  745          N     50    SER      N    745 -0.41570000  14.010000   ; qtot -2.415700
  746          H     50    SER      H    746 0.27190000   1.008000   ; qtot -2.143800
  747         CX     50    SER     CA    747 -0.02490000  12.010000   ; qtot -2.168700
  748         H1     50    SER     HA    748 0.08430000   1.008000   ; qtot -2.084400
  749         2C     50    SER     CB    749 0.21170000  12.010000   ; qtot -1.872700
  750         H1     50    SER    HB2    750 0.03520000   1.008000   ; qtot -1.837500
  751         H1     50    SER    HB3    751 0.03520000   1.008000   ; qtot -1.802300
  752         OH     50    SER     OG    752 -0.65460000  16.000000   ; qtot -2.456900
  753         HO     50    SER     HG    753 0.42750000   1.008000   ; qtot -2.029400
  754          C     50    SER      C    754 0.59730000  12.010000   ; qtot -1.432100
  755          O     50    SER      O    755 -0.56790000  16.000000   ; qtot -2.000000
; residue   51 ALA rtp ALA q -0.0
  756          N     51    ALA      N    756 -0.41570000  14.010000   ; qtot -2.415700
  757          H     51    ALA      H    757 0.27190000   1.008000   ; qtot -2.143800
  758         CX     51    ALA     CA    758 0.03370000  12.010000   ; qtot -2.110100
  759         H1     51    ALA     HA    759 0.08230000   1.008000   ; qtot -2.027800
  760         CT     51    ALA     CB    760 -0.18250000  12.010000   ; qtot -2.210300
  761         HC     51    ALA    HB1    761 0.06030000   1.008000   ; qtot -2.150000
  762         HC     51    ALA    HB2    762 0.06030000   1.008000   ; qtot -2.089700
  763         HC     51    ALA    HB3    763 0.06030000   1.008000   ; qtot -2.029400
  764          C     51    ALA      C    764 0.59730000  12.010000   ; qtot -1.432100
  765          O     51    ALA      O    765 -0.56790000  16.000000   ; qtot -2.000000
; residue   52 LYS rtp LYS q 1.0
  766          N     52    LYS      N    766 -0.34790000  14.010000   ; qtot -2.347900
  767          H     52    LYS      H    767 0.27470000   1.008000   ; qtot -2.073200
  768         CX     52    LYS     CA    768 -0.24000000  12.010000   ; qtot -2.313200
  769         H1     52    LYS     HA    769 0.14260000   1.008000   ; qtot -2.170600
  770         C8     52    LYS     CB    770 -0.00940000  12.010000   ; qtot -2.180000
  771         HC     52    LYS    HB2    771 0.03620000   1.008000   ; qtot -2.143800
  772         HC     52    LYS    HB3    772 0.03620000   1.008000   ; qtot -2.107600
  773         C8     52    LYS     CG    773 0.01870000  12.010000   ; qtot -2.088900
  774         HC     52    LYS    HG2    774 0.01030000   1.008000   ; qtot -2.078600
  775         HC     52    LYS    HG3    775 0.01030000   1.008000   ; qtot -2.068300
  776         C8     52    LYS     CD    776 -0.04790000  12.010000   ; qtot -2.116200
  777         HC     52    LYS    HD2    777 0.06210000   1.008000   ; qtot -2.054100
  778         HC     52    LYS    HD3    778 0.06210000   1.008000   ; qtot -1.992000
  779         C8     52    LYS     CE    779 -0.01430000  12.010000   ; qtot -2.006300
  780         HP     52    LYS    HE2    780 0.11350000   1.008000   ; qtot -1.892800
  781         HP     52    LYS    HE3    781 0.11350000   1.008000   ; qtot -1.779300
  782         N3     52    LYS     NZ    782 -0.38540000  14.010000   ; qtot -2.164700
  783          H     52    LYS    HZ1    783 0.34000000   1.008000   ; qtot -1.824700
  784          H     52    LYS    HZ2    784 0.34000000   1.008000   ; qtot -1.484700
  785          H     52    LYS    HZ3    785 0.34000000   1.008000   ; qtot -1.144700
  786          C     52    LYS      C    786 0.73410000  12.010000   ; qtot -0.410600
  787          O     52    LYS      O    787 -0.58940000  16.000000   ; qtot -1.000000
; residue   53 GLU rtp GLU q -1.0
  788          N     53    GLU      N    788 -0.51630000  14.010000   ; qtot -1.516300
  789          H     53    GLU      H    789 0.29360000   1.008000   ; qtot -1.222700
  790         CX     53    GLU     CA    790 0.03970000  12.010000   ; qtot -1.183000
  791         H1     53    GLU     HA    791 0.11050000   1.008000   ; qtot -1.072500
  792         2C     53    GLU     CB    792 0.05600000  12.010000   ; qtot -1.016500
  793         HC     53    GLU    HB2    793 -0.01730000   1.008000   ; qtot -1.033800
  794         HC     53    GLU    HB3    794 -0.01730000   1.008000   ; qtot -1.051100
  795         2C     53    GLU     CG    795 0.01360000  12.010000   ; qtot -1.037500
  796         HC     53    GLU    HG2    796 -0.04250000   1.008000   ; qtot -1.080000
  797         HC     53    GLU    HG3    797 -0.04250000   1.008000   ; qtot -1.122500
  798         CO     53    GLU     CD    798 0.80540000  12.010000   ; qtot -0.317100
  799         O2     53    GLU    OE1    799 -0.81880000  16.000000   ; qtot -1.135900
  800         O2     53    GLU    OE2    800 -0.81880000  16.000000   ; qtot -1.954700
  801          C     53    GLU      C    801 0.53660000  12.010000   ; qtot -1.418100
  802          O     53    GLU      O    802 -0.58190000  16.000000   ; qtot -2.000000
; residue   54 ALA rtp ALA q -0.0
  803          N     54    ALA      N    803 -0.41570000  14.010000   ; qtot -2.415700
  804          H     54    ALA      H    804 0.27190000   1.008000   ; qtot -2.143800
  805         CX     54    ALA     CA    805 0.03370000  12.010000   ; qtot -2.110100
  806         H1     54    ALA     HA    806 0.08230000   1.008000   ; qtot -2.027800
  807         CT     54    ALA     CB    807 -0.18250000  12.010000   ; qtot -2.210300
  808         HC     54    ALA    HB1    808 0.06030000   1.008000   ; qtot -2.150000
  809         HC     54    ALA    HB2    809 0.06030000   1.008000   ; qtot -2.089700
  810         HC     54    ALA    HB3    810 0.06030000   1.008000   ; qtot -2.029400
  811          C     54    ALA      C    811 0.59730000  12.010000   ; qtot -1.432100
  812          O     54    ALA      O    812 -0.56790000  16.000000   ; qtot -2.000000
; residue   55 VAL rtp VAL q -0.0
  813          N     55    VAL      N    813 -0.41570000  14.010000   ; qtot -2.415700
  814          H     55    VAL      H    814 0.27190000   1.008000   ; qtot -2.143800
  815         CX     55    VAL     CA    815 -0.08750000  12.010000   ; qtot -2.231300
  816         H1     55    VAL     HA    816 0.09690000   1.008000   ; qtot -2.134400
  817         3C     55    VAL     CB    817 0.29850000  12.010000   ; qtot -1.835900
  818         HC     55    VAL     HB    818 -0.02970000   1.008000   ; qtot -1.865600
  819         CT     55    VAL    CG1    819 -0.31920000  12.010000   ; qtot -2.184800
  820         HC     55    VAL   HG11    820 0.07910000   1.008000   ; qtot -2.105700
  821         HC     55    VAL   HG12    821 0.07910000   1.008000   ; qtot -2.026600
  822         HC     55    VAL   HG13    822 0.07910000   1.008000   ; qtot -1.947500
  823         CT     55    VAL    CG2    823 -0.31920000  12.010000   ; qtot -2.266700
  824         HC     55    VAL   HG21    824 0.07910000   1.008000   ; qtot -2.187600
  825         HC     55    VAL   HG22    825 0.07910000   1.008000   ; qtot -2.108500
  826         HC     55    VAL   HG23    826 0.07910000   1.008000   ; qtot -2.029400
  827          C     55    VAL      C    827 0.59730000  12.010000   ; qtot -1.432100
  828          O     55    VAL      O    828 -0.56790000  16.000000   ; qtot -2.000000
; residue   56 THR rtp THR q 0.0
  829          N     56    THR      N    829 -0.41570000  14.010000   ; qtot -2.415700
  830          H     56    THR      H    830 0.27190000   1.008000   ; qtot -2.143800
  831         CX     56    THR     CA    831 -0.03890000  12.010000   ; qtot -2.182700
  832         H1     56    THR     HA    832 0.10070000   1.008000   ; qtot -2.082000
  833         3C     56    THR     CB    833 0.36540000  12.010000   ; qtot -1.716600
  834         H1     56    THR     HB    834 0.00430000   1.008000   ; qtot -1.712300
  835         CT     56    THR    CG2    835 -0.24380000  12.010000   ; qtot -1.956100
  836         HC     56    THR   HG21    836 0.06420000   1.008000   ; qtot -1.891900
  837         HC     56    THR   HG22    837 0.06420000   1.008000   ; qtot -1.827700
  838         HC     56    THR   HG23    838 0.06420000   1.008000   ; qtot -1.763500
  839         OH     56    THR    OG1    839 -0.67610000  16.000000   ; qtot -2.439600
  840         HO     56    THR    HG1    840 0.41020000   1.008000   ; qtot -2.029400
  841          C     56    THR      C    841 0.59730000  12.010000   ; qtot -1.432100
  842          O     56    THR      O    842 -0.56790000  16.000000   ; qtot -2.000000
; residue   57 GLY rtp GLY q -0.0
  843          N     57    GLY      N    843 -0.41570000  14.010000   ; qtot -2.415700
  844          H     57    GLY      H    844 0.27190000   1.008000   ; qtot -2.143800
  845         CX     57    GLY     CA    845 -0.02520000  12.010000   ; qtot -2.169000
  846         H1     57    GLY    HA2    846 0.06980000   1.008000   ; qtot -2.099200
  847         H1     57    GLY    HA3    847 0.06980000   1.008000   ; qtot -2.029400
  848          C     57    GLY      C    848 0.59730000  12.010000   ; qtot -1.432100
  849          O     57    GLY      O    849 -0.56790000  16.000000   ; qtot -2.000000
; residue   58 SER rtp SER q -0.0
  850          N     58    SER      N    850 -0.41570000  14.010000   ; qtot -2.415700
  851          H     58    SER      H    851 0.27190000   1.008000   ; qtot -2.143800
  852         CX     58    SER     CA    852 -0.02490000  12.010000   ; qtot -2.168700
  853         H1     58    SER     HA    853 0.08430000   1.008000   ; qtot -2.084400
  854         2C     58    SER     CB    854 0.21170000  12.010000   ; qtot -1.872700
  855         H1     58    SER    HB2    855 0.03520000   1.008000   ; qtot -1.837500
  856         H1     58    SER    HB3    856 0.03520000   1.008000   ; qtot -1.802300
  857         OH     58    SER     OG    857 -0.65460000  16.000000   ; qtot -2.456900
  858         HO     58    SER     HG    858 0.42750000   1.008000   ; qtot -2.029400
  859          C     58    SER      C    859 0.59730000  12.010000   ; qtot -1.432100
  860          O     58    SER      O    860 -0.56790000  16.000000   ; qtot -2.000000
; residue   59 ARG rtp ARG q 1.0
  861          N     59    ARG      N    861 -0.34790000  14.010000   ; qtot -2.347900
  862          H     59    ARG      H    862 0.27470000   1.008000   ; qtot -2.073200
  863         CX     59    ARG     CA    863 -0.26370000  12.010000   ; qtot -2.336900
  864         H1     59    ARG     HA    864 0.15600000   1.008000   ; qtot -2.180900
  865         C8     59    ARG     CB    865 -0.00070000  12.010000   ; qtot -2.181600
  866         HC     59    ARG    HB2    866 0.03270000   1.008000   ; qtot -2.148900
  867         HC     59    ARG    HB3    867 0.03270000   1.008000   ; qtot -2.116200
  868         C8     59    ARG     CG    868 0.03900000  12.010000   ; qtot -2.077200
  869         HC     59    ARG    HG2    869 0.02850000   1.008000   ; qtot -2.048700
  870         HC     59    ARG    HG3    870 0.02850000   1.008000   ; qtot -2.020200
  871         C8     59    ARG     CD    871 0.04860000  12.010000   ; qtot -1.971600
  872         H1     59    ARG    HD2    872 0.06870000   1.008000   ; qtot -1.902900
  873         H1     59    ARG    HD3    873 0.06870000   1.008000   ; qtot -1.834200
  874         N2     59    ARG     NE    874 -0.52950000  14.010000   ; qtot -2.363700
  875          H     59    ARG     HE    875 0.34560000   1.008000   ; qtot -2.018100
  876         CA     59    ARG     CZ    876 0.80760000  12.010000   ; qtot -1.210500
  877         N2     59    ARG    NH1    877 -0.86270000  14.010000   ; qtot -2.073200
  878          H     59    ARG   HH11    878 0.44780000   1.008000   ; qtot -1.625400
  879          H     59    ARG   HH12    879 0.44780000   1.008000   ; qtot -1.177600
  880         N2     59    ARG    NH2    880 -0.86270000  14.010000   ; qtot -2.040300
  881          H     59    ARG   HH21    881 0.44780000   1.008000   ; qtot -1.592500
  882          H     59    ARG   HH22    882 0.44780000   1.008000   ; qtot -1.144700
  883          C     59    ARG      C    883 0.73410000  12.010000   ; qtot -0.410600
  884          O     59    ARG      O    884 -0.58940000  16.000000   ; qtot -1.000000
; residue   60 LEU rtp LEU q -0.0
  885          N     60    LEU      N    885 -0.41570000  14.010000   ; qtot -1.415700
  886          H     60    LEU      H    886 0.27190000   1.008000   ; qtot -1.143800
  887         CX     60    LEU     CA    887 -0.05180000  12.010000   ; qtot -1.195600
  888         H1     60    LEU     HA    888 0.09220000   1.008000   ; qtot -1.103400
  889         2C     60    LEU     CB    889 -0.11020000  12.010000   ; qtot -1.213600
  890         HC     60    LEU    HB2    890 0.04570000   1.008000   ; qtot -1.167900
  891         HC     60    LEU    HB3    891 0.04570000   1.008000   ; qtot -1.122200
  892         3C     60    LEU     CG    892 0.35310000  12.010000   ; qtot -0.769100
  893         HC     60    LEU     HG    893 -0.03610000   1.008000   ; qtot -0.805200
  894         CT     60    LEU    CD1    894 -0.41210000  12.010000   ; qtot -1.217300
  895         HC     60    LEU   HD11    895 0.10000000   1.008000   ; qtot -1.117300
  896         HC     60    LEU   HD12    896 0.10000000   1.008000   ; qtot -1.017300
  897         HC     60    LEU   HD13    897 0.10000000   1.008000   ; qtot -0.917300
  898         CT     60    LEU    CD2    898 -0.41210000  12.010000   ; qtot -1.329400
  899         HC     60    LEU   HD21    899 0.10000000   1.008000   ; qtot -1.229400
  900         HC     60    LEU   HD22    900 0.10000000   1.008000   ; qtot -1.129400
  901         HC     60    LEU   HD23    901 0.10000000   1.008000   ; qtot -1.029400
  902          C     60    LEU      C    902 0.59730000  12.010000   ; qtot -0.432100
  903          O     60    LEU      O    903 -0.56790000  16.000000   ; qtot -1.000000
; residue   61 GLY rtp GLY q -0.0
  904          N     61    GLY      N    904 -0.41570000  14.010000   ; qtot -1.415700
  905          H     61    GLY      H    905 0.27190000   1.008000   ; qtot -1.143800
  906         CX     61    GLY     CA    906 -0.02520000  12.010000   ; qtot -1.169000
  907         H1     61    GLY    HA2    907 0.06980000   1.008000   ; qtot -1.099200
  908         H1     61    GLY    HA3    908 0.06980000   1.008000   ; qtot -1.029400
  909          C     61    GLY      C    909 0.59730000  12.010000   ; qtot -0.432100
  910          O     61    GLY      O    910 -0.56790000  16.000000   ; qtot -1.000000
; residue   62 GLN rtp GLN q -0.0
  911          N     62    GLN      N    911 -0.41570000  14.010000   ; qtot -1.415700
  912          H     62    GLN      H    912 0.27190000   1.008000   ; qtot -1.143800
  913         CX     62    GLN     CA    913 -0.00310000  12.010000   ; qtot -1.146900
  914         H1     62    GLN     HA    914 0.08500000   1.008000   ; qtot -1.061900
  915         2C     62    GLN     CB    915 -0.00360000  12.010000   ; qtot -1.065500
  916         HC     62    GLN    HB2    916 0.01710000   1.008000   ; qtot -1.048400
  917         HC     62    GLN    HB3    917 0.01710000   1.008000   ; qtot -1.031300
  918         2C     62    GLN     CG    918 -0.06450000  12.010000   ; qtot -1.095800
  919         HC     62    GLN    HG2    919 0.03520000   1.008000   ; qtot -1.060600
  920         HC     62    GLN    HG3    920 0.03520000   1.008000   ; qtot -1.025400
  921          C     62    GLN     CD    921 0.69510000  12.010000   ; qtot -0.330300
  922          O     62    GLN    OE1    922 -0.60860000  16.000000   ; qtot -0.938900
  923          N     62    GLN    NE2    923 -0.94070000  14.010000   ; qtot -1.879600
  924          H     62    GLN   HE21    924 0.42510000   1.008000   ; qtot -1.454500
  925          H     62    GLN   HE22    925 0.42510000   1.008000   ; qtot -1.029400
  926          C     62    GLN      C    926 0.59730000  12.010000   ; qtot -0.432100
  927          O     62    GLN      O    927 -0.56790000  16.000000   ; qtot -1.000000
; residue   63 GLY rtp GLY q -0.0
  928          N     63    GLY      N    928 -0.41570000  14.010000   ; qtot -1.415700
  929          H     63    GLY      H    929 0.27190000   1.008000   ; qtot -1.143800
  930         CX     63    GLY     CA    930 -0.02520000  12.010000   ; qtot -1.169000
  931         H1     63    GLY    HA2    931 0.06980000   1.008000   ; qtot -1.099200
  932         H1     63    GLY    HA3    932 0.06980000   1.008000   ; qtot -1.029400
  933          C     63    GLY      C    933 0.59730000  12.010000   ; qtot -0.432100
  934          O     63    GLY      O    934 -0.56790000  16.000000   ; qtot -1.000000
; residue   64 ILE rtp ILE q -0.0
  935          N     64    ILE      N    935 -0.41570000  14.010000   ; qtot -1.415700
  936          H     64    ILE      H    936 0.27190000   1.008000   ; qtot -1.143800
  937         CX     64    ILE     CA    937 -0.05970000  12.010000   ; qtot -1.203500
  938         H1     64    ILE     HA    938 0.08690000   1.008000   ; qtot -1.116600
  939         3C     64    ILE     CB    939 0.13030000  12.010000   ; qtot -0.986300
  940         HC     64    ILE     HB    940 0.01870000   1.008000   ; qtot -0.967600
  941         CT     64    ILE    CG2    941 -0.32040000  12.010000   ; qtot -1.288000
  942         HC     64    ILE   HG21    942 0.08820000   1.008000   ; qtot -1.199800
  943         HC     64    ILE   HG22    943 0.08820000   1.008000   ; qtot -1.111600
  944         HC     64    ILE   HG23    944 0.08820000   1.008000   ; qtot -1.023400
  945         2C     64    ILE    CG1    945 -0.04300000  12.010000   ; qtot -1.066400
  946         HC     64    ILE   HG12    946 0.02360000   1.008000   ; qtot -1.042800
  947         HC     64    ILE   HG13    947 0.02360000   1.008000   ; qtot -1.019200
  948         CT     64    ILE    CD1    948 -0.06600000  12.010000   ; qtot -1.085200
  949         HC     64    ILE   HD11    949 0.01860000   1.008000   ; qtot -1.066600
  950         HC     64    ILE   HD12    950 0.01860000   1.008000   ; qtot -1.048000
  951         HC     64    ILE   HD13    951 0.01860000   1.008000   ; qtot -1.029400
  952          C     64    ILE      C    952 0.59730000  12.010000   ; qtot -0.432100
  953          O     64    ILE      O    953 -0.56790000  16.000000   ; qtot -1.000000
; residue   65 GLY rtp GLY q -0.0
  954          N     65    GLY      N    954 -0.41570000  14.010000   ; qtot -1.415700
  955          H     65    GLY      H    955 0.27190000   1.008000   ; qtot -1.143800
  956         CX     65    GLY     CA    956 -0.02520000  12.010000   ; qtot -1.169000
  957         H1     65    GLY    HA2    957 0.06980000   1.008000   ; qtot -1.099200
  958         H1     65    GLY    HA3    958 0.06980000   1.008000   ; qtot -1.029400
  959          C     65    GLY      C    959 0.59730000  12.010000   ; qtot -0.432100
  960          O     65    GLY      O    960 -0.56790000  16.000000   ; qtot -1.000000
; residue   66 PRO rtp PRO q 0.0
  961          N     66    PRO      N    961 -0.25480000  14.010000   ; qtot -1.254800
  962         CT     66    PRO     CD    962 0.01920000  12.010000   ; qtot -1.235600
  963         H1     66    PRO    HD2    963 0.03910000   1.008000   ; qtot -1.196500
  964         H1     66    PRO    HD3    964 0.03910000   1.008000   ; qtot -1.157400
  965         CT     66    PRO     CG    965 0.01890000  12.010000   ; qtot -1.138500
  966         HC     66    PRO    HG2    966 0.02130000   1.008000   ; qtot -1.117200
  967         HC     66    PRO    HG3    967 0.02130000   1.008000   ; qtot -1.095900
  968         CT     66    PRO     CB    968 -0.00700000  12.010000   ; qtot -1.102900
  969         HC     66    PRO    HB2    969 0.02530000   1.008000   ; qtot -1.077600
  970         HC     66    PRO    HB3    970 0.02530000   1.008000   ; qtot -1.052300
  971         CX     66    PRO     CA    971 -0.02660000  12.010000   ; qtot -1.078900
  972         H1     66    PRO     HA    972 0.06410000   1.008000   ; qtot -1.014800
  973          C     66    PRO      C    973 0.58960000  12.010000   ; qtot -0.425200
  974          O     66    PRO      O    974 -0.57480000  16.000000   ; qtot -1.000000
; residue   67 ILE rtp ILE q -0.0
  975          N     67    ILE      N    975 -0.41570000  14.010000   ; qtot -1.415700
  976          H     67    ILE      H    976 0.27190000   1.008000   ; qtot -1.143800
  977         CX     67    ILE     CA    977 -0.05970000  12.010000   ; qtot -1.203500
  978         H1     67    ILE     HA    978 0.08690000   1.008000   ; qtot -1.116600
  979         3C     67    ILE     CB    979 0.13030000  12.010000   ; qtot -0.986300
  980         HC     67    ILE     HB    980 0.01870000   1.008000   ; qtot -0.967600
  981         CT     67    ILE    CG2    981 -0.32040000  12.010000   ; qtot -1.288000
  982         HC     67    ILE   HG21    982 0.08820000   1.008000   ; qtot -1.199800
  983         HC     67    ILE   HG22    983 0.08820000   1.008000   ; qtot -1.111600
  984         HC     67    ILE   HG23    984 0.08820000   1.008000   ; qtot -1.023400
  985         2C     67    ILE    CG1    985 -0.04300000  12.010000   ; qtot -1.066400
  986         HC     67    ILE   HG12    986 0.02360000   1.008000   ; qtot -1.042800
  987         HC     67    ILE   HG13    987 0.02360000   1.008000   ; qtot -1.019200
  988         CT     67    ILE    CD1    988 -0.06600000  12.010000   ; qtot -1.085200
  989         HC     67    ILE   HD11    989 0.01860000   1.008000   ; qtot -1.066600
  990         HC     67    ILE   HD12    990 0.01860000   1.008000   ; qtot -1.048000
  991         HC     67    ILE   HD13    991 0.01860000   1.008000   ; qtot -1.029400
  992          C     67    ILE      C    992 0.59730000  12.010000   ; qtot -0.432100
  993          O     67    ILE      O    993 -0.56790000  16.000000   ; qtot -1.000000
; residue   68 HIP rtp HIP q 1.0
  994          N     68    HIP      N    994 -0.34790000  14.010000   ; qtot -1.347900
  995          H     68    HIP      H    995 0.27470000   1.008000   ; qtot -1.073200
  996         CX     68    HIP     CA    996 -0.13540000  12.010000   ; qtot -1.208600
  997         H1     68    HIP     HA    997 0.12120000   1.008000   ; qtot -1.087400
  998         CT     68    HIP     CB    998 -0.04140000  12.010000   ; qtot -1.128800
  999         HC     68    HIP    HB2    999 0.08100000   1.008000   ; qtot -1.047800
 1000         HC     68    HIP    HB3   1000 0.08100000   1.008000   ; qtot -0.966800
 1001         CC     68    HIP     CG   1001 -0.00120000  12.010000   ; qtot -0.968000
 1002         NA     68    HIP    ND1   1002 -0.15130000  14.010000   ; qtot -1.119300
 1003          H     68    HIP    HD1   1003 0.38660000   1.008000   ; qtot -0.732700
 1004         CR     68    HIP    CE1   1004 -0.01700000  12.010000   ; qtot -0.749700
 1005         H5     68    HIP    HE1   1005 0.26810000   1.008000   ; qtot -0.481600
 1006         NA     68    HIP    NE2   1006 -0.17180000  14.010000   ; qtot -0.653400
 1007          H     68    HIP    HE2   1007 0.39110000   1.008000   ; qtot -0.262300
 1008         CW     68    HIP    CD2   1008 -0.11410000  12.010000   ; qtot -0.376400
 1009         H4     68    HIP    HD2   1009 0.23170000   1.008000   ; qtot -0.144700
 1010          C     68    HIP      C   1010 0.73410000  12.010000   ; qtot 0.589400
 1011          O     68    HIP      O   1011 -0.58940000  16.000000   ; qtot -0.000000
; residue   69 LEU rtp LEU q -0.0
 1012          N     69    LEU      N   1012 -0.41570000  14.010000   ; qtot -0.415700
 1013          H     69    LEU      H   1013 0.27190000   1.008000   ; qtot -0.143800
 1014         CX     69    LEU     CA   1014 -0.05180000  12.010000   ; qtot -0.195600
 1015         H1     69    LEU     HA   1015 0.09220000   1.008000   ; qtot -0.103400
 1016         2C     69    LEU     CB   1016 -0.11020000  12.010000   ; qtot -0.213600
 1017         HC     69    LEU    HB2   1017 0.04570000   1.008000   ; qtot -0.167900
 1018         HC     69    LEU    HB3   1018 0.04570000   1.008000   ; qtot -0.122200
 1019         3C     69    LEU     CG   1019 0.35310000  12.010000   ; qtot 0.230900
 1020         HC     69    LEU     HG   1020 -0.03610000   1.008000   ; qtot 0.194800
 1021         CT     69    LEU    CD1   1021 -0.41210000  12.010000   ; qtot -0.217300
 1022         HC     69    LEU   HD11   1022 0.10000000   1.008000   ; qtot -0.117300
 1023         HC     69    LEU   HD12   1023 0.10000000   1.008000   ; qtot -0.017300
 1024         HC     69    LEU   HD13   1024 0.10000000   1.008000   ; qtot 0.082700
 1025         CT     69    LEU    CD2   1025 -0.41210000  12.010000   ; qtot -0.329400
 1026         HC     69    LEU   HD21   1026 0.10000000   1.008000   ; qtot -0.229400
 1027         HC     69    LEU   HD22   1027 0.10000000   1.008000   ; qtot -0.129400
 1028         HC     69    LEU   HD23   1028 0.10000000   1.008000   ; qtot -0.029400
 1029          C     69    LEU      C   1029 0.59730000  12.010000   ; qtot 0.567900
 1030          O     69    LEU      O   1030 -0.56790000  16.000000   ; qtot -0.000000
; residue   70 ASN rtp ASN q 0.0
 1031          N     70    ASN      N   1031 -0.41570000  14.010000   ; qtot -0.415700
 1032          H     70    ASN      H   1032 0.27190000   1.008000   ; qtot -0.143800
 1033         CX     70    ASN     CA   1033 0.01430000  12.010000   ; qtot -0.129500
 1034         H1     70    ASN     HA   1034 0.10480000   1.008000   ; qtot -0.024700
 1035         2C     70    ASN     CB   1035 -0.20410000  12.010000   ; qtot -0.228800
 1036         HC     70    ASN    HB2   1036 0.07970000   1.008000   ; qtot -0.149100
 1037         HC     70    ASN    HB3   1037 0.07970000   1.008000   ; qtot -0.069400
 1038          C     70    ASN     CG   1038 0.71300000  12.010000   ; qtot 0.643600
 1039          O     70    ASN    OD1   1039 -0.59310000  16.000000   ; qtot 0.050500
 1040          N     70    ASN    ND2   1040 -0.91910000  14.010000   ; qtot -0.868600
 1041          H     70    ASN   HD21   1041 0.41960000   1.008000   ; qtot -0.449000
 1042          H     70    ASN   HD22   1042 0.41960000   1.008000   ; qtot -0.029400
 1043          C     70    ASN      C   1043 0.59730000  12.010000   ; qtot 0.567900
 1044          O     70    ASN      O   1044 -0.56790000  16.000000   ; qtot -0.000000
; residue   71 GLU rtp GLU q -1.0
 1045          N     71    GLU      N   1045 -0.51630000  14.010000   ; qtot -0.516300
 1046          H     71    GLU      H   1046 0.29360000   1.008000   ; qtot -0.222700
 1047         CX     71    GLU     CA   1047 0.03970000  12.010000   ; qtot -0.183000
 1048         H1     71    GLU     HA   1048 0.11050000   1.008000   ; qtot -0.072500
 1049         2C     71    GLU     CB   1049 0.05600000  12.010000   ; qtot -0.016500
 1050         HC     71    GLU    HB2   1050 -0.01730000   1.008000   ; qtot -0.033800
 1051         HC     71    GLU    HB3   1051 -0.01730000   1.008000   ; qtot -0.051100
 1052         2C     71    GLU     CG   1052 0.01360000  12.010000   ; qtot -0.037500
 1053         HC     71    GLU    HG2   1053 -0.04250000   1.008000   ; qtot -0.080000
 1054         HC     71    GLU    HG3   1054 -0.04250000   1.008000   ; qtot -0.122500
 1055         CO     71    GLU     CD   1055 0.80540000  12.010000   ; qtot 0.682900
 1056         O2     71    GLU    OE1   1056 -0.81880000  16.000000   ; qtot -0.135900
 1057         O2     71    GLU    OE2   1057 -0.81880000  16.000000   ; qtot -0.954700
 1058          C     71    GLU      C   1058 0.53660000  12.010000   ; qtot -0.418100
 1059          O     71    GLU      O   1059 -0.58190000  16.000000   ; qtot -1.000000
; residue   72 ILE rtp ILE q -0.0
 1060          N     72    ILE      N   1060 -0.41570000  14.010000   ; qtot -1.415700
 1061          H     72    ILE      H   1061 0.27190000   1.008000   ; qtot -1.143800
 1062         CX     72    ILE     CA   1062 -0.05970000  12.010000   ; qtot -1.203500
 1063         H1     72    ILE     HA   1063 0.08690000   1.008000   ; qtot -1.116600
 1064         3C     72    ILE     CB   1064 0.13030000  12.010000   ; qtot -0.986300
 1065         HC     72    ILE     HB   1065 0.01870000   1.008000   ; qtot -0.967600
 1066         CT     72    ILE    CG2   1066 -0.32040000  12.010000   ; qtot -1.288000
 1067         HC     72    ILE   HG21   1067 0.08820000   1.008000   ; qtot -1.199800
 1068         HC     72    ILE   HG22   1068 0.08820000   1.008000   ; qtot -1.111600
 1069         HC     72    ILE   HG23   1069 0.08820000   1.008000   ; qtot -1.023400
 1070         2C     72    ILE    CG1   1070 -0.04300000  12.010000   ; qtot -1.066400
 1071         HC     72    ILE   HG12   1071 0.02360000   1.008000   ; qtot -1.042800
 1072         HC     72    ILE   HG13   1072 0.02360000   1.008000   ; qtot -1.019200
 1073         CT     72    ILE    CD1   1073 -0.06600000  12.010000   ; qtot -1.085200
 1074         HC     72    ILE   HD11   1074 0.01860000   1.008000   ; qtot -1.066600
 1075         HC     72    ILE   HD12   1075 0.01860000   1.008000   ; qtot -1.048000
 1076         HC     72    ILE   HD13   1076 0.01860000   1.008000   ; qtot -1.029400
 1077          C     72    ILE      C   1077 0.59730000  12.010000   ; qtot -0.432100
 1078          O     72    ILE      O   1078 -0.56790000  16.000000   ; qtot -1.000000
; residue   73 GLN rtp GLN q -0.0
 1079          N     73    GLN      N   1079 -0.41570000  14.010000   ; qtot -1.415700
 1080          H     73    GLN      H   1080 0.27190000   1.008000   ; qtot -1.143800
 1081         CX     73    GLN     CA   1081 -0.00310000  12.010000   ; qtot -1.146900
 1082         H1     73    GLN     HA   1082 0.08500000   1.008000   ; qtot -1.061900
 1083         2C     73    GLN     CB   1083 -0.00360000  12.010000   ; qtot -1.065500
 1084         HC     73    GLN    HB2   1084 0.01710000   1.008000   ; qtot -1.048400
 1085         HC     73    GLN    HB3   1085 0.01710000   1.008000   ; qtot -1.031300
 1086         2C     73    GLN     CG   1086 -0.06450000  12.010000   ; qtot -1.095800
 1087         HC     73    GLN    HG2   1087 0.03520000   1.008000   ; qtot -1.060600
 1088         HC     73    GLN    HG3   1088 0.03520000   1.008000   ; qtot -1.025400
 1089          C     73    GLN     CD   1089 0.69510000  12.010000   ; qtot -0.330300
 1090          O     73    GLN    OE1   1090 -0.60860000  16.000000   ; qtot -0.938900
 1091          N     73    GLN    NE2   1091 -0.94070000  14.010000   ; qtot -1.879600
 1092          H     73    GLN   HE21   1092 0.42510000   1.008000   ; qtot -1.454500
 1093          H     73    GLN   HE22   1093 0.42510000   1.008000   ; qtot -1.029400
 1094          C     73    GLN      C   1094 0.59730000  12.010000   ; qtot -0.432100
 1095          O     73    GLN      O   1095 -0.56790000  16.000000   ; qtot -1.000000
; residue   74 CYX rtp CYX q -0.0
 1096          N     74    CYX      N   1096 -0.41570000  14.010000   ; qtot -1.415700
 1097          H     74    CYX      H   1097 0.27190000   1.008000   ; qtot -1.143800
 1098         CX     74    CYX     CA   1098 0.04290000  12.010000   ; qtot -1.100900
 1099         H1     74    CYX     HA   1099 0.07660000   1.008000   ; qtot -1.024300
 1100         2C     74    CYX     CB   1100 -0.07900000  12.010000   ; qtot -1.103300
 1101         H1     74    CYX    HB2   1101 0.09100000   1.008000   ; qtot -1.012300
 1102         H1     74    CYX    HB3   1102 0.09100000   1.008000   ; qtot -0.921300
 1103          S     74    CYX     SG   1103 -0.10810000  32.060000   ; qtot -1.029400
 1104          C     74    CYX      C   1104 0.59730000  12.010000   ; qtot -0.432100
 1105          O     74    CYX      O   1105 -0.56790000  16.000000   ; qtot -1.000000
; residue   75 THR rtp THR q 0.0
 1106          N     75    THR      N   1106 -0.41570000  14.010000   ; qtot -1.415700
 1107          H     75    THR      H   1107 0.27190000   1.008000   ; qtot -1.143800
 1108         CX     75    THR     CA   1108 -0.03890000  12.010000   ; qtot -1.182700
 1109         H1     75    THR     HA   1109 0.10070000   1.008000   ; qtot -1.082000
 1110         3C     75    THR     CB   1110 0.36540000  12.010000   ; qtot -0.716600
 1111         H1     75    THR     HB   1111 0.00430000   1.008000   ; qtot -0.712300
 1112         CT     75    THR    CG2   1112 -0.24380000  12.010000   ; qtot -0.956100
 1113         HC     75    THR   HG21   1113 0.06420000   1.008000   ; qtot -0.891900
 1114         HC     75    THR   HG22   1114 0.06420000   1.008000   ; qtot -0.827700
 1115         HC     75    THR   HG23   1115 0.06420000   1.008000   ; qtot -0.763500
 1116         OH     75    THR    OG1   1116 -0.67610000  16.000000   ; qtot -1.439600
 1117         HO     75    THR    HG1   1117 0.41020000   1.008000   ; qtot -1.029400
 1118          C     75    THR      C   1118 0.59730000  12.010000   ; qtot -0.432100
 1119          O     75    THR      O   1119 -0.56790000  16.000000   ; qtot -1.000000
; residue   76 GLY rtp GLY q -0.0
 1120          N     76    GLY      N   1120 -0.41570000  14.010000   ; qtot -1.415700
 1121          H     76    GLY      H   1121 0.27190000   1.008000   ; qtot -1.143800
 1122         CX     76    GLY     CA   1122 -0.02520000  12.010000   ; qtot -1.169000
 1123         H1     76    GLY    HA2   1123 0.06980000   1.008000   ; qtot -1.099200
 1124         H1     76    GLY    HA3   1124 0.06980000   1.008000   ; qtot -1.029400
 1125          C     76    GLY      C   1125 0.59730000  12.010000   ; qtot -0.432100
 1126          O     76    GLY      O   1126 -0.56790000  16.000000   ; qtot -1.000000
; residue   77 ASN rtp ASN q 0.0
 1127          N     77    ASN      N   1127 -0.41570000  14.010000   ; qtot -1.415700
 1128          H     77    ASN      H   1128 0.27190000   1.008000   ; qtot -1.143800
 1129         CX     77    ASN     CA   1129 0.01430000  12.010000   ; qtot -1.129500
 1130         H1     77    ASN     HA   1130 0.10480000   1.008000   ; qtot -1.024700
 1131         2C     77    ASN     CB   1131 -0.20410000  12.010000   ; qtot -1.228800
 1132         HC     77    ASN    HB2   1132 0.07970000   1.008000   ; qtot -1.149100
 1133         HC     77    ASN    HB3   1133 0.07970000   1.008000   ; qtot -1.069400
 1134          C     77    ASN     CG   1134 0.71300000  12.010000   ; qtot -0.356400
 1135          O     77    ASN    OD1   1135 -0.59310000  16.000000   ; qtot -0.949500
 1136          N     77    ASN    ND2   1136 -0.91910000  14.010000   ; qtot -1.868600
 1137          H     77    ASN   HD21   1137 0.41960000   1.008000   ; qtot -1.449000
 1138          H     77    ASN   HD22   1138 0.41960000   1.008000   ; qtot -1.029400
 1139          C     77    ASN      C   1139 0.59730000  12.010000   ; qtot -0.432100
 1140          O     77    ASN      O   1140 -0.56790000  16.000000   ; qtot -1.000000
; residue   78 GLU rtp GLU q -1.0
 1141          N     78    GLU      N   1141 -0.51630000  14.010000   ; qtot -1.516300
 1142          H     78    GLU      H   1142 0.29360000   1.008000   ; qtot -1.222700
 1143         CX     78    GLU     CA   1143 0.03970000  12.010000   ; qtot -1.183000
 1144         H1     78    GLU     HA   1144 0.11050000   1.008000   ; qtot -1.072500
 1145         2C     78    GLU     CB   1145 0.05600000  12.010000   ; qtot -1.016500
 1146         HC     78    GLU    HB2   1146 -0.01730000   1.008000   ; qtot -1.033800
 1147         HC     78    GLU    HB3   1147 -0.01730000   1.008000   ; qtot -1.051100
 1148         2C     78    GLU     CG   1148 0.01360000  12.010000   ; qtot -1.037500
 1149         HC     78    GLU    HG2   1149 -0.04250000   1.008000   ; qtot -1.080000
 1150         HC     78    GLU    HG3   1150 -0.04250000   1.008000   ; qtot -1.122500
 1151         CO     78    GLU     CD   1151 0.80540000  12.010000   ; qtot -0.317100
 1152         O2     78    GLU    OE1   1152 -0.81880000  16.000000   ; qtot -1.135900
 1153         O2     78    GLU    OE2   1153 -0.81880000  16.000000   ; qtot -1.954700
 1154          C     78    GLU      C   1154 0.53660000  12.010000   ; qtot -1.418100
 1155          O     78    GLU      O   1155 -0.58190000  16.000000   ; qtot -2.000000
; residue   79 LYS rtp LYS q 1.0
 1156          N     79    LYS      N   1156 -0.34790000  14.010000   ; qtot -2.347900
 1157          H     79    LYS      H   1157 0.27470000   1.008000   ; qtot -2.073200
 1158         CX     79    LYS     CA   1158 -0.24000000  12.010000   ; qtot -2.313200
 1159         H1     79    LYS     HA   1159 0.14260000   1.008000   ; qtot -2.170600
 1160         C8     79    LYS     CB   1160 -0.00940000  12.010000   ; qtot -2.180000
 1161         HC     79    LYS    HB2   1161 0.03620000   1.008000   ; qtot -2.143800
 1162         HC     79    LYS    HB3   1162 0.03620000   1.008000   ; qtot -2.107600
 1163         C8     79    LYS     CG   1163 0.01870000  12.010000   ; qtot -2.088900
 1164         HC     79    LYS    HG2   1164 0.01030000   1.008000   ; qtot -2.078600
 1165         HC     79    LYS    HG3   1165 0.01030000   1.008000   ; qtot -2.068300
 1166         C8     79    LYS     CD   1166 -0.04790000  12.010000   ; qtot -2.116200
 1167         HC     79    LYS    HD2   1167 0.06210000   1.008000   ; qtot -2.054100
 1168         HC     79    LYS    HD3   1168 0.06210000   1.008000   ; qtot -1.992000
 1169         C8     79    LYS     CE   1169 -0.01430000  12.010000   ; qtot -2.006300
 1170         HP     79    LYS    HE2   1170 0.11350000   1.008000   ; qtot -1.892800
 1171         HP     79    LYS    HE3   1171 0.11350000   1.008000   ; qtot -1.779300
 1172         N3     79    LYS     NZ   1172 -0.38540000  14.010000   ; qtot -2.164700
 1173          H     79    LYS    HZ1   1173 0.34000000   1.008000   ; qtot -1.824700
 1174          H     79    LYS    HZ2   1174 0.34000000   1.008000   ; qtot -1.484700
 1175          H     79    LYS    HZ3   1175 0.34000000   1.008000   ; qtot -1.144700
 1176          C     79    LYS      C   1176 0.73410000  12.010000   ; qtot -0.410600
 1177          O     79    LYS      O   1177 -0.58940000  16.000000   ; qtot -1.000000
; residue   80 SER rtp SER q -0.0
 1178          N     80    SER      N   1178 -0.41570000  14.010000   ; qtot -1.415700
 1179          H     80    SER      H   1179 0.27190000   1.008000   ; qtot -1.143800
 1180         CX     80    SER     CA   1180 -0.02490000  12.010000   ; qtot -1.168700
 1181         H1     80    SER     HA   1181 0.08430000   1.008000   ; qtot -1.084400
 1182         2C     80    SER     CB   1182 0.21170000  12.010000   ; qtot -0.872700
 1183         H1     80    SER    HB2   1183 0.03520000   1.008000   ; qtot -0.837500
 1184         H1     80    SER    HB3   1184 0.03520000   1.008000   ; qtot -0.802300
 1185         OH     80    SER     OG   1185 -0.65460000  16.000000   ; qtot -1.456900
 1186         HO     80    SER     HG   1186 0.42750000   1.008000   ; qtot -1.029400
 1187          C     80    SER      C   1187 0.59730000  12.010000   ; qtot -0.432100
 1188          O     80    SER      O   1188 -0.56790000  16.000000   ; qtot -1.000000
; residue   81 ILE rtp ILE q -0.0
 1189          N     81    ILE      N   1189 -0.41570000  14.010000   ; qtot -1.415700
 1190          H     81    ILE      H   1190 0.27190000   1.008000   ; qtot -1.143800
 1191         CX     81    ILE     CA   1191 -0.05970000  12.010000   ; qtot -1.203500
 1192         H1     81    ILE     HA   1192 0.08690000   1.008000   ; qtot -1.116600
 1193         3C     81    ILE     CB   1193 0.13030000  12.010000   ; qtot -0.986300
 1194         HC     81    ILE     HB   1194 0.01870000   1.008000   ; qtot -0.967600
 1195         CT     81    ILE    CG2   1195 -0.32040000  12.010000   ; qtot -1.288000
 1196         HC     81    ILE   HG21   1196 0.08820000   1.008000   ; qtot -1.199800
 1197         HC     81    ILE   HG22   1197 0.08820000   1.008000   ; qtot -1.111600
 1198         HC     81    ILE   HG23   1198 0.08820000   1.008000   ; qtot -1.023400
 1199         2C     81    ILE    CG1   1199 -0.04300000  12.010000   ; qtot -1.066400
 1200         HC     81    ILE   HG12   1200 0.02360000   1.008000   ; qtot -1.042800
 1201         HC     81    ILE   HG13   1201 0.02360000   1.008000   ; qtot -1.019200
 1202         CT     81    ILE    CD1   1202 -0.06600000  12.010000   ; qtot -1.085200
 1203         HC     81    ILE   HD11   1203 0.01860000   1.008000   ; qtot -1.066600
 1204         HC     81    ILE   HD12   1204 0.01860000   1.008000   ; qtot -1.048000
 1205         HC     81    ILE   HD13   1205 0.01860000   1.008000   ; qtot -1.029400
 1206          C     81    ILE      C   1206 0.59730000  12.010000   ; qtot -0.432100
 1207          O     81    ILE      O   1207 -0.56790000  16.000000   ; qtot -1.000000
; residue   82 ILE rtp ILE q -0.0
 1208          N     82    ILE      N   1208 -0.41570000  14.010000   ; qtot -1.415700
 1209          H     82    ILE      H   1209 0.27190000   1.008000   ; qtot -1.143800
 1210         CX     82    ILE     CA   1210 -0.05970000  12.010000   ; qtot -1.203500
 1211         H1     82    ILE     HA   1211 0.08690000   1.008000   ; qtot -1.116600
 1212         3C     82    ILE     CB   1212 0.13030000  12.010000   ; qtot -0.986300
 1213         HC     82    ILE     HB   1213 0.01870000   1.008000   ; qtot -0.967600
 1214         CT     82    ILE    CG2   1214 -0.32040000  12.010000   ; qtot -1.288000
 1215         HC     82    ILE   HG21   1215 0.08820000   1.008000   ; qtot -1.199800
 1216         HC     82    ILE   HG22   1216 0.08820000   1.008000   ; qtot -1.111600
 1217         HC     82    ILE   HG23   1217 0.08820000   1.008000   ; qtot -1.023400
 1218         2C     82    ILE    CG1   1218 -0.04300000  12.010000   ; qtot -1.066400
 1219         HC     82    ILE   HG12   1219 0.02360000   1.008000   ; qtot -1.042800
 1220         HC     82    ILE   HG13   1220 0.02360000   1.008000   ; qtot -1.019200
 1221         CT     82    ILE    CD1   1221 -0.06600000  12.010000   ; qtot -1.085200
 1222         HC     82    ILE   HD11   1222 0.01860000   1.008000   ; qtot -1.066600
 1223         HC     82    ILE   HD12   1223 0.01860000   1.008000   ; qtot -1.048000
 1224         HC     82    ILE   HD13   1224 0.01860000   1.008000   ; qtot -1.029400
 1225          C     82    ILE      C   1225 0.59730000  12.010000   ; qtot -0.432100
 1226          O     82    ILE      O   1226 -0.56790000  16.000000   ; qtot -1.000000
; residue   83 ASP rtp ASP q -1.0
 1227          N     83    ASP      N   1227 -0.51630000  14.010000   ; qtot -1.516300
 1228          H     83    ASP      H   1228 0.29360000   1.008000   ; qtot -1.222700
 1229         CX     83    ASP     CA   1229 0.03810000  12.010000   ; qtot -1.184600
 1230         H1     83    ASP     HA   1230 0.08800000   1.008000   ; qtot -1.096600
 1231         2C     83    ASP     CB   1231 -0.03030000  12.010000   ; qtot -1.126900
 1232         HC     83    ASP    HB2   1232 -0.01220000   1.008000   ; qtot -1.139100
 1233         HC     83    ASP    HB3   1233 -0.01220000   1.008000   ; qtot -1.151300
 1234         CO     83    ASP     CG   1234 0.79940000  12.010000   ; qtot -0.351900
 1235         O2     83    ASP    OD1   1235 -0.80140000  16.000000   ; qtot -1.153300
 1236         O2     83    ASP    OD2   1236 -0.80140000  16.000000   ; qtot -1.954700
 1237          C     83    ASP      C   1237 0.53660000  12.010000   ; qtot -1.418100
 1238          O     83    ASP      O   1238 -0.58190000  16.000000   ; qtot -2.000000
; residue   84 CYX rtp CYX q -0.0
 1239          N     84    CYX      N   1239 -0.41570000  14.010000   ; qtot -2.415700
 1240          H     84    CYX      H   1240 0.27190000   1.008000   ; qtot -2.143800
 1241         CX     84    CYX     CA   1241 0.04290000  12.010000   ; qtot -2.100900
 1242         H1     84    CYX     HA   1242 0.07660000   1.008000   ; qtot -2.024300
 1243         2C     84    CYX     CB   1243 -0.07900000  12.010000   ; qtot -2.103300
 1244         H1     84    CYX    HB2   1244 0.09100000   1.008000   ; qtot -2.012300
 1245         H1     84    CYX    HB3   1245 0.09100000   1.008000   ; qtot -1.921300
 1246          S     84    CYX     SG   1246 -0.10810000  32.060000   ; qtot -2.029400
 1247          C     84    CYX      C   1247 0.59730000  12.010000   ; qtot -1.432100
 1248          O     84    CYX      O   1248 -0.56790000  16.000000   ; qtot -2.000000
; residue   85 LYS rtp LYS q 1.0
 1249          N     85    LYS      N   1249 -0.34790000  14.010000   ; qtot -2.347900
 1250          H     85    LYS      H   1250 0.27470000   1.008000   ; qtot -2.073200
 1251         CX     85    LYS     CA   1251 -0.24000000  12.010000   ; qtot -2.313200
 1252         H1     85    LYS     HA   1252 0.14260000   1.008000   ; qtot -2.170600
 1253         C8     85    LYS     CB   1253 -0.00940000  12.010000   ; qtot -2.180000
 1254         HC     85    LYS    HB2   1254 0.03620000   1.008000   ; qtot -2.143800
 1255         HC     85    LYS    HB3   1255 0.03620000   1.008000   ; qtot -2.107600
 1256         C8     85    LYS     CG   1256 0.01870000  12.010000   ; qtot -2.088900
 1257         HC     85    LYS    HG2   1257 0.01030000   1.008000   ; qtot -2.078600
 1258         HC     85    LYS    HG3   1258 0.01030000   1.008000   ; qtot -2.068300
 1259         C8     85    LYS     CD   1259 -0.04790000  12.010000   ; qtot -2.116200
 1260         HC     85    LYS    HD2   1260 0.06210000   1.008000   ; qtot -2.054100
 1261         HC     85    LYS    HD3   1261 0.06210000   1.008000   ; qtot -1.992000
 1262         C8     85    LYS     CE   1262 -0.01430000  12.010000   ; qtot -2.006300
 1263         HP     85    LYS    HE2   1263 0.11350000   1.008000   ; qtot -1.892800
 1264         HP     85    LYS    HE3   1264 0.11350000   1.008000   ; qtot -1.779300
 1265         N3     85    LYS     NZ   1265 -0.38540000  14.010000   ; qtot -2.164700
 1266          H     85    LYS    HZ1   1266 0.34000000   1.008000   ; qtot -1.824700
 1267          H     85    LYS    HZ2   1267 0.34000000   1.008000   ; qtot -1.484700
 1268          H     85    LYS    HZ3   1268 0.34000000   1.008000   ; qtot -1.144700
 1269          C     85    LYS      C   1269 0.73410000  12.010000   ; qtot -0.410600
 1270          O     85    LYS      O   1270 -0.58940000  16.000000   ; qtot -1.000000
; residue   86 PHE rtp PHE q -0.0
 1271          N     86    PHE      N   1271 -0.41570000  14.010000   ; qtot -1.415700
 1272          H     86    PHE      H   1272 0.27190000   1.008000   ; qtot -1.143800
 1273         CX     86    PHE     CA   1273 -0.00240000  12.010000   ; qtot -1.146200
 1274         H1     86    PHE     HA   1274 0.09780000   1.008000   ; qtot -1.048400
 1275         CT     86    PHE     CB   1275 -0.03430000  12.010000   ; qtot -1.082700
 1276         HC     86    PHE    HB2   1276 0.02950000   1.008000   ; qtot -1.053200
 1277         HC     86    PHE    HB3   1277 0.02950000   1.008000   ; qtot -1.023700
 1278         CA     86    PHE     CG   1278 0.01180000  12.010000   ; qtot -1.011900
 1279         CA     86    PHE    CD1   1279 -0.12560000  12.010000   ; qtot -1.137500
 1280         HA     86    PHE    HD1   1280 0.13300000   1.008000   ; qtot -1.004500
 1281         CA     86    PHE    CE1   1281 -0.17040000  12.010000   ; qtot -1.174900
 1282         HA     86    PHE    HE1   1282 0.14300000   1.008000   ; qtot -1.031900
 1283         CA     86    PHE     CZ   1283 -0.10720000  12.010000   ; qtot -1.139100
 1284         HA     86    PHE     HZ   1284 0.12970000   1.008000   ; qtot -1.009400
 1285         CA     86    PHE    CE2   1285 -0.17040000  12.010000   ; qtot -1.179800
 1286         HA     86    PHE    HE2   1286 0.14300000   1.008000   ; qtot -1.036800
 1287         CA     86    PHE    CD2   1287 -0.12560000  12.010000   ; qtot -1.162400
 1288         HA     86    PHE    HD2   1288 0.13300000   1.008000   ; qtot -1.029400
 1289          C     86    PHE      C   1289 0.59730000  12.010000   ; qtot -0.432100
 1290          O     86    PHE      O   1290 -0.56790000  16.000000   ; qtot -1.000000
; residue   87 ASN rtp ASN q 0.0
 1291          N     87    ASN      N   1291 -0.41570000  14.010000   ; qtot -1.415700
 1292          H     87    ASN      H   1292 0.27190000   1.008000   ; qtot -1.143800
 1293         CX     87    ASN     CA   1293 0.01430000  12.010000   ; qtot -1.129500
 1294         H1     87    ASN     HA   1294 0.10480000   1.008000   ; qtot -1.024700
 1295         2C     87    ASN     CB   1295 -0.20410000  12.010000   ; qtot -1.228800
 1296         HC     87    ASN    HB2   1296 0.07970000   1.008000   ; qtot -1.149100
 1297         HC     87    ASN    HB3   1297 0.07970000   1.008000   ; qtot -1.069400
 1298          C     87    ASN     CG   1298 0.71300000  12.010000   ; qtot -0.356400
 1299          O     87    ASN    OD1   1299 -0.59310000  16.000000   ; qtot -0.949500
 1300          N     87    ASN    ND2   1300 -0.91910000  14.010000   ; qtot -1.868600
 1301          H     87    ASN   HD21   1301 0.41960000   1.008000   ; qtot -1.449000
 1302          H     87    ASN   HD22   1302 0.41960000   1.008000   ; qtot -1.029400
 1303          C     87    ASN      C   1303 0.59730000  12.010000   ; qtot -0.432100
 1304          O     87    ASN      O   1304 -0.56790000  16.000000   ; qtot -1.000000
; residue   88 ALA rtp ALA q -0.0
 1305          N     88    ALA      N   1305 -0.41570000  14.010000   ; qtot -1.415700
 1306          H     88    ALA      H   1306 0.27190000   1.008000   ; qtot -1.143800
 1307         CX     88    ALA     CA   1307 0.03370000  12.010000   ; qtot -1.110100
 1308         H1     88    ALA     HA   1308 0.08230000   1.008000   ; qtot -1.027800
 1309         CT     88    ALA     CB   1309 -0.18250000  12.010000   ; qtot -1.210300
 1310         HC     88    ALA    HB1   1310 0.06030000   1.008000   ; qtot -1.150000
 1311         HC     88    ALA    HB2   1311 0.06030000   1.008000   ; qtot -1.089700
 1312         HC     88    ALA    HB3   1312 0.06030000   1.008000   ; qtot -1.029400
 1313          C     88    ALA      C   1313 0.59730000  12.010000   ; qtot -0.432100
 1314          O     88    ALA      O   1314 -0.56790000  16.000000   ; qtot -1.000000
; residue   89 GLU rtp GLU q -1.0
 1315          N     89    GLU      N   1315 -0.51630000  14.010000   ; qtot -1.516300
 1316          H     89    GLU      H   1316 0.29360000   1.008000   ; qtot -1.222700
 1317         CX     89    GLU     CA   1317 0.03970000  12.010000   ; qtot -1.183000
 1318         H1     89    GLU     HA   1318 0.11050000   1.008000   ; qtot -1.072500
 1319         2C     89    GLU     CB   1319 0.05600000  12.010000   ; qtot -1.016500
 1320         HC     89    GLU    HB2   1320 -0.01730000   1.008000   ; qtot -1.033800
 1321         HC     89    GLU    HB3   1321 -0.01730000   1.008000   ; qtot -1.051100
 1322         2C     89    GLU     CG   1322 0.01360000  12.010000   ; qtot -1.037500
 1323         HC     89    GLU    HG2   1323 -0.04250000   1.008000   ; qtot -1.080000
 1324         HC     89    GLU    HG3   1324 -0.04250000   1.008000   ; qtot -1.122500
 1325         CO     89    GLU     CD   1325 0.80540000  12.010000   ; qtot -0.317100
 1326         O2     89    GLU    OE1   1326 -0.81880000  16.000000   ; qtot -1.135900
 1327         O2     89    GLU    OE2   1327 -0.81880000  16.000000   ; qtot -1.954700
 1328          C     89    GLU      C   1328 0.53660000  12.010000   ; qtot -1.418100
 1329          O     89    GLU      O   1329 -0.58190000  16.000000   ; qtot -2.000000
; residue   90 SER rtp SER q -0.0
 1330          N     90    SER      N   1330 -0.41570000  14.010000   ; qtot -2.415700
 1331          H     90    SER      H   1331 0.27190000   1.008000   ; qtot -2.143800
 1332         CX     90    SER     CA   1332 -0.02490000  12.010000   ; qtot -2.168700
 1333         H1     90    SER     HA   1333 0.08430000   1.008000   ; qtot -2.084400
 1334         2C     90    SER     CB   1334 0.21170000  12.010000   ; qtot -1.872700
 1335         H1     90    SER    HB2   1335 0.03520000   1.008000   ; qtot -1.837500
 1336         H1     90    SER    HB3   1336 0.03520000   1.008000   ; qtot -1.802300
 1337         OH     90    SER     OG   1337 -0.65460000  16.000000   ; qtot -2.456900
 1338         HO     90    SER     HG   1338 0.42750000   1.008000   ; qtot -2.029400
 1339          C     90    SER      C   1339 0.59730000  12.010000   ; qtot -1.432100
 1340          O     90    SER      O   1340 -0.56790000  16.000000   ; qtot -2.000000
; residue   91 GLN rtp GLN q -0.0
 1341          N     91    GLN      N   1341 -0.41570000  14.010000   ; qtot -2.415700
 1342          H     91    GLN      H   1342 0.27190000   1.008000   ; qtot -2.143800
 1343         CX     91    GLN     CA   1343 -0.00310000  12.010000   ; qtot -2.146900
 1344         H1     91    GLN     HA   1344 0.08500000   1.008000   ; qtot -2.061900
 1345         2C     91    GLN     CB   1345 -0.00360000  12.010000   ; qtot -2.065500
 1346         HC     91    GLN    HB2   1346 0.01710000   1.008000   ; qtot -2.048400
 1347         HC     91    GLN    HB3   1347 0.01710000   1.008000   ; qtot -2.031300
 1348         2C     91    GLN     CG   1348 -0.06450000  12.010000   ; qtot -2.095800
 1349         HC     91    GLN    HG2   1349 0.03520000   1.008000   ; qtot -2.060600
 1350         HC     91    GLN    HG3   1350 0.03520000   1.008000   ; qtot -2.025400
 1351          C     91    GLN     CD   1351 0.69510000  12.010000   ; qtot -1.330300
 1352          O     91    GLN    OE1   1352 -0.60860000  16.000000   ; qtot -1.938900
 1353          N     91    GLN    NE2   1353 -0.94070000  14.010000   ; qtot -2.879600
 1354          H     91    GLN   HE21   1354 0.42510000   1.008000   ; qtot -2.454500
 1355          H     91    GLN   HE22   1355 0.42510000   1.008000   ; qtot -2.029400
 1356          C     91    GLN      C   1356 0.59730000  12.010000   ; qtot -1.432100
 1357          O     91    GLN      O   1357 -0.56790000  16.000000   ; qtot -2.000000
; residue   92 GLY rtp GLY q -0.0
 1358          N     92    GLY      N   1358 -0.41570000  14.010000   ; qtot -2.415700
 1359          H     92    GLY      H   1359 0.27190000   1.008000   ; qtot -2.143800
 1360         CX     92    GLY     CA   1360 -0.02520000  12.010000   ; qtot -2.169000
 1361         H1     92    GLY    HA2   1361 0.06980000   1.008000   ; qtot -2.099200
 1362         H1     92    GLY    HA3   1362 0.06980000   1.008000   ; qtot -2.029400
 1363          C     92    GLY      C   1363 0.59730000  12.010000   ; qtot -1.432100
 1364          O     92    GLY      O   1364 -0.56790000  16.000000   ; qtot -2.000000
; residue   93 CYS rtp CYS q -0.0
 1365          N     93    CYS      N   1365 -0.41570000  14.010000   ; qtot -2.415700
 1366          H     93    CYS      H   1366 0.27190000   1.008000   ; qtot -2.143800
 1367         CX     93    CYS     CA   1367 0.02130000  12.010000   ; qtot -2.122500
 1368         H1     93    CYS     HA   1368 0.11240000   1.008000   ; qtot -2.010100
 1369         2C     93    CYS     CB   1369 -0.12310000  12.010000   ; qtot -2.133200
 1370         H1     93    CYS    HB2   1370 0.11120000   1.008000   ; qtot -2.022000
 1371         H1     93    CYS    HB3   1371 0.11120000   1.008000   ; qtot -1.910800
 1372         SH     93    CYS     SG   1372 -0.31190000  32.060000   ; qtot -2.222700
 1373         HS     93    CYS     HG   1373 0.19330000   1.008000   ; qtot -2.029400
 1374          C     93    CYS      C   1374 0.59730000  12.010000   ; qtot -1.432100
 1375          O     93    CYS      O   1375 -0.56790000  16.000000   ; qtot -2.000000
; residue   94 ASN rtp ASN q 0.0
 1376          N     94    ASN      N   1376 -0.41570000  14.010000   ; qtot -2.415700
 1377          H     94    ASN      H   1377 0.27190000   1.008000   ; qtot -2.143800
 1378         CX     94    ASN     CA   1378 0.01430000  12.010000   ; qtot -2.129500
 1379         H1     94    ASN     HA   1379 0.10480000   1.008000   ; qtot -2.024700
 1380         2C     94    ASN     CB   1380 -0.20410000  12.010000   ; qtot -2.228800
 1381         HC     94    ASN    HB2   1381 0.07970000   1.008000   ; qtot -2.149100
 1382         HC     94    ASN    HB3   1382 0.07970000   1.008000   ; qtot -2.069400
 1383          C     94    ASN     CG   1383 0.71300000  12.010000   ; qtot -1.356400
 1384          O     94    ASN    OD1   1384 -0.59310000  16.000000   ; qtot -1.949500
 1385          N     94    ASN    ND2   1385 -0.91910000  14.010000   ; qtot -2.868600
 1386          H     94    ASN   HD21   1386 0.41960000   1.008000   ; qtot -2.449000
 1387          H     94    ASN   HD22   1387 0.41960000   1.008000   ; qtot -2.029400
 1388          C     94    ASN      C   1388 0.59730000  12.010000   ; qtot -1.432100
 1389          O     94    ASN      O   1389 -0.56790000  16.000000   ; qtot -2.000000
; residue   95 HIP rtp HIP q 1.0
 1390          N     95    HIP      N   1390 -0.34790000  14.010000   ; qtot -2.347900
 1391          H     95    HIP      H   1391 0.27470000   1.008000   ; qtot -2.073200
 1392         CX     95    HIP     CA   1392 -0.13540000  12.010000   ; qtot -2.208600
 1393         H1     95    HIP     HA   1393 0.12120000   1.008000   ; qtot -2.087400
 1394         CT     95    HIP     CB   1394 -0.04140000  12.010000   ; qtot -2.128800
 1395         HC     95    HIP    HB2   1395 0.08100000   1.008000   ; qtot -2.047800
 1396         HC     95    HIP    HB3   1396 0.08100000   1.008000   ; qtot -1.966800
 1397         CC     95    HIP     CG   1397 -0.00120000  12.010000   ; qtot -1.968000
 1398         NA     95    HIP    ND1   1398 -0.15130000  14.010000   ; qtot -2.119300
 1399          H     95    HIP    HD1   1399 0.38660000   1.008000   ; qtot -1.732700
 1400         CR     95    HIP    CE1   1400 -0.01700000  12.010000   ; qtot -1.749700
 1401         H5     95    HIP    HE1   1401 0.26810000   1.008000   ; qtot -1.481600
 1402         NA     95    HIP    NE2   1402 -0.17180000  14.010000   ; qtot -1.653400
 1403          H     95    HIP    HE2   1403 0.39110000   1.008000   ; qtot -1.262300
 1404         CW     95    HIP    CD2   1404 -0.11410000  12.010000   ; qtot -1.376400
 1405         H4     95    HIP    HD2   1405 0.23170000   1.008000   ; qtot -1.144700
 1406          C     95    HIP      C   1406 0.73410000  12.010000   ; qtot -0.410600
 1407          O     95    HIP      O   1407 -0.58940000  16.000000   ; qtot -1.000000
; residue   96 GLU rtp GLU q -1.0
 1408          N     96    GLU      N   1408 -0.51630000  14.010000   ; qtot -1.516300
 1409          H     96    GLU      H   1409 0.29360000   1.008000   ; qtot -1.222700
 1410         CX     96    GLU     CA   1410 0.03970000  12.010000   ; qtot -1.183000
 1411         H1     96    GLU     HA   1411 0.11050000   1.008000   ; qtot -1.072500
 1412         2C     96    GLU     CB   1412 0.05600000  12.010000   ; qtot -1.016500
 1413         HC     96    GLU    HB2   1413 -0.01730000   1.008000   ; qtot -1.033800
 1414         HC     96    GLU    HB3   1414 -0.01730000   1.008000   ; qtot -1.051100
 1415         2C     96    GLU     CG   1415 0.01360000  12.010000   ; qtot -1.037500
 1416         HC     96    GLU    HG2   1416 -0.04250000   1.008000   ; qtot -1.080000
 1417         HC     96    GLU    HG3   1417 -0.04250000   1.008000   ; qtot -1.122500
 1418         CO     96    GLU     CD   1418 0.80540000  12.010000   ; qtot -0.317100
 1419         O2     96    GLU    OE1   1419 -0.81880000  16.000000   ; qtot -1.135900
 1420         O2     96    GLU    OE2   1420 -0.81880000  16.000000   ; qtot -1.954700
 1421          C     96    GLU      C   1421 0.53660000  12.010000   ; qtot -1.418100
 1422          O     96    GLU      O   1422 -0.58190000  16.000000   ; qtot -2.000000
; residue   97 GLU rtp GLU q -1.0
 1423          N     97    GLU      N   1423 -0.51630000  14.010000   ; qtot -2.516300
 1424          H     97    GLU      H   1424 0.29360000   1.008000   ; qtot -2.222700
 1425         CX     97    GLU     CA   1425 0.03970000  12.010000   ; qtot -2.183000
 1426         H1     97    GLU     HA   1426 0.11050000   1.008000   ; qtot -2.072500
 1427         2C     97    GLU     CB   1427 0.05600000  12.010000   ; qtot -2.016500
 1428         HC     97    GLU    HB2   1428 -0.01730000   1.008000   ; qtot -2.033800
 1429         HC     97    GLU    HB3   1429 -0.01730000   1.008000   ; qtot -2.051100
 1430         2C     97    GLU     CG   1430 0.01360000  12.010000   ; qtot -2.037500
 1431         HC     97    GLU    HG2   1431 -0.04250000   1.008000   ; qtot -2.080000
 1432         HC     97    GLU    HG3   1432 -0.04250000   1.008000   ; qtot -2.122500
 1433         CO     97    GLU     CD   1433 0.80540000  12.010000   ; qtot -1.317100
 1434         O2     97    GLU    OE1   1434 -0.81880000  16.000000   ; qtot -2.135900
 1435         O2     97    GLU    OE2   1435 -0.81880000  16.000000   ; qtot -2.954700
 1436          C     97    GLU      C   1436 0.53660000  12.010000   ; qtot -2.418100
 1437          O     97    GLU      O   1437 -0.58190000  16.000000   ; qtot -3.000000
; residue   98 ASP rtp ASP q -1.0
 1438          N     98    ASP      N   1438 -0.51630000  14.010000   ; qtot -3.516300
 1439          H     98    ASP      H   1439 0.29360000   1.008000   ; qtot -3.222700
 1440         CX     98    ASP     CA   1440 0.03810000  12.010000   ; qtot -3.184600
 1441         H1     98    ASP     HA   1441 0.08800000   1.008000   ; qtot -3.096600
 1442         2C     98    ASP     CB   1442 -0.03030000  12.010000   ; qtot -3.126900
 1443         HC     98    ASP    HB2   1443 -0.01220000   1.008000   ; qtot -3.139100
 1444         HC     98    ASP    HB3   1444 -0.01220000   1.008000   ; qtot -3.151300
 1445         CO     98    ASP     CG   1445 0.79940000  12.010000   ; qtot -2.351900
 1446         O2     98    ASP    OD1   1446 -0.80140000  16.000000   ; qtot -3.153300
 1447         O2     98    ASP    OD2   1447 -0.80140000  16.000000   ; qtot -3.954700
 1448          C     98    ASP      C   1448 0.53660000  12.010000   ; qtot -3.418100
 1449          O     98    ASP      O   1449 -0.58190000  16.000000   ; qtot -4.000000
; residue   99 ALA rtp ALA q -0.0
 1450          N     99    ALA      N   1450 -0.41570000  14.010000   ; qtot -4.415700
 1451          H     99    ALA      H   1451 0.27190000   1.008000   ; qtot -4.143800
 1452         CX     99    ALA     CA   1452 0.03370000  12.010000   ; qtot -4.110100
 1453         H1     99    ALA     HA   1453 0.08230000   1.008000   ; qtot -4.027800
 1454         CT     99    ALA     CB   1454 -0.18250000  12.010000   ; qtot -4.210300
 1455         HC     99    ALA    HB1   1455 0.06030000   1.008000   ; qtot -4.150000
 1456         HC     99    ALA    HB2   1456 0.06030000   1.008000   ; qtot -4.089700
 1457         HC     99    ALA    HB3   1457 0.06030000   1.008000   ; qtot -4.029400
 1458          C     99    ALA      C   1458 0.59730000  12.010000   ; qtot -3.432100
 1459          O     99    ALA      O   1459 -0.56790000  16.000000   ; qtot -4.000000
; residue  100 GLY rtp GLY q -0.0
 1460          N    100    GLY      N   1460 -0.41570000  14.010000   ; qtot -4.415700
 1461          H    100    GLY      H   1461 0.27190000   1.008000   ; qtot -4.143800
 1462         CX    100    GLY     CA   1462 -0.02520000  12.010000   ; qtot -4.169000
 1463         H1    100    GLY    HA2   1463 0.06980000   1.008000   ; qtot -4.099200
 1464         H1    100    GLY    HA3   1464 0.06980000   1.008000   ; qtot -4.029400
 1465          C    100    GLY      C   1465 0.59730000  12.010000   ; qtot -3.432100
 1466          O    100    GLY      O   1466 -0.56790000  16.000000   ; qtot -4.000000
; residue  101 VAL rtp VAL q -0.0
 1467          N    101    VAL      N   1467 -0.41570000  14.010000   ; qtot -4.415700
 1468          H    101    VAL      H   1468 0.27190000   1.008000   ; qtot -4.143800
 1469         CX    101    VAL     CA   1469 -0.08750000  12.010000   ; qtot -4.231300
 1470         H1    101    VAL     HA   1470 0.09690000   1.008000   ; qtot -4.134400
 1471         3C    101    VAL     CB   1471 0.29850000  12.010000   ; qtot -3.835900
 1472         HC    101    VAL     HB   1472 -0.02970000   1.008000   ; qtot -3.865600
 1473         CT    101    VAL    CG1   1473 -0.31920000  12.010000   ; qtot -4.184800
 1474         HC    101    VAL   HG11   1474 0.07910000   1.008000   ; qtot -4.105700
 1475         HC    101    VAL   HG12   1475 0.07910000   1.008000   ; qtot -4.026600
 1476         HC    101    VAL   HG13   1476 0.07910000   1.008000   ; qtot -3.947500
 1477         CT    101    VAL    CG2   1477 -0.31920000  12.010000   ; qtot -4.266700
 1478         HC    101    VAL   HG21   1478 0.07910000   1.008000   ; qtot -4.187600
 1479         HC    101    VAL   HG22   1479 0.07910000   1.008000   ; qtot -4.108500
 1480         HC    101    VAL   HG23   1480 0.07910000   1.008000   ; qtot -4.029400
 1481          C    101    VAL      C   1481 0.59730000  12.010000   ; qtot -3.432100
 1482          O    101    VAL      O   1482 -0.56790000  16.000000   ; qtot -4.000000
; residue  102 ARG rtp ARG q 1.0
 1483          N    102    ARG      N   1483 -0.34790000  14.010000   ; qtot -4.347900
 1484          H    102    ARG      H   1484 0.27470000   1.008000   ; qtot -4.073200
 1485         CX    102    ARG     CA   1485 -0.26370000  12.010000   ; qtot -4.336900
 1486         H1    102    ARG     HA   1486 0.15600000   1.008000   ; qtot -4.180900
 1487         C8    102    ARG     CB   1487 -0.00070000  12.010000   ; qtot -4.181600
 1488         HC    102    ARG    HB2   1488 0.03270000   1.008000   ; qtot -4.148900
 1489         HC    102    ARG    HB3   1489 0.03270000   1.008000   ; qtot -4.116200
 1490         C8    102    ARG     CG   1490 0.03900000  12.010000   ; qtot -4.077200
 1491         HC    102    ARG    HG2   1491 0.02850000   1.008000   ; qtot -4.048700
 1492         HC    102    ARG    HG3   1492 0.02850000   1.008000   ; qtot -4.020200
 1493         C8    102    ARG     CD   1493 0.04860000  12.010000   ; qtot -3.971600
 1494         H1    102    ARG    HD2   1494 0.06870000   1.008000   ; qtot -3.902900
 1495         H1    102    ARG    HD3   1495 0.06870000   1.008000   ; qtot -3.834200
 1496         N2    102    ARG     NE   1496 -0.52950000  14.010000   ; qtot -4.363700
 1497          H    102    ARG     HE   1497 0.34560000   1.008000   ; qtot -4.018100
 1498         CA    102    ARG     CZ   1498 0.80760000  12.010000   ; qtot -3.210500
 1499         N2    102    ARG    NH1   1499 -0.86270000  14.010000   ; qtot -4.073200
 1500          H    102    ARG   HH11   1500 0.44780000   1.008000   ; qtot -3.625400
 1501          H    102    ARG   HH12   1501 0.44780000   1.008000   ; qtot -3.177600
 1502         N2    102    ARG    NH2   1502 -0.86270000  14.010000   ; qtot -4.040300
 1503          H    102    ARG   HH21   1503 0.44780000   1.008000   ; qtot -3.592500
 1504          H    102    ARG   HH22   1504 0.44780000   1.008000   ; qtot -3.144700
 1505          C    102    ARG      C   1505 0.73410000  12.010000   ; qtot -2.410600
 1506          O    102    ARG      O   1506 -0.58940000  16.000000   ; qtot -3.000000
; residue  103 CYX rtp CYX q -0.0
 1507          N    103    CYX      N   1507 -0.41570000  14.010000   ; qtot -3.415700
 1508          H    103    CYX      H   1508 0.27190000   1.008000   ; qtot -3.143800
 1509         CX    103    CYX     CA   1509 0.04290000  12.010000   ; qtot -3.100900
 1510         H1    103    CYX     HA   1510 0.07660000   1.008000   ; qtot -3.024300
 1511         2C    103    CYX     CB   1511 -0.07900000  12.010000   ; qtot -3.103300
 1512         H1    103    CYX    HB2   1512 0.09100000   1.008000   ; qtot -3.012300
 1513         H1    103    CYX    HB3   1513 0.09100000   1.008000   ; qtot -2.921300
 1514          S    103    CYX     SG   1514 -0.10810000  32.060000   ; qtot -3.029400
 1515          C    103    CYX      C   1515 0.59730000  12.010000   ; qtot -2.432100
 1516          O    103    CYX      O   1516 -0.56790000  16.000000   ; qtot -3.000000
; residue  104 ASN rtp ASN q 0.0
 1517          N    104    ASN      N   1517 -0.41570000  14.010000   ; qtot -3.415700
 1518          H    104    ASN      H   1518 0.27190000   1.008000   ; qtot -3.143800
 1519         CX    104    ASN     CA   1519 0.01430000  12.010000   ; qtot -3.129500
 1520         H1    104    ASN     HA   1520 0.10480000   1.008000   ; qtot -3.024700
 1521         2C    104    ASN     CB   1521 -0.20410000  12.010000   ; qtot -3.228800
 1522         HC    104    ASN    HB2   1522 0.07970000   1.008000   ; qtot -3.149100
 1523         HC    104    ASN    HB3   1523 0.07970000   1.008000   ; qtot -3.069400
 1524          C    104    ASN     CG   1524 0.71300000  12.010000   ; qtot -2.356400
 1525          O    104    ASN    OD1   1525 -0.59310000  16.000000   ; qtot -2.949500
 1526          N    104    ASN    ND2   1526 -0.91910000  14.010000   ; qtot -3.868600
 1527          H    104    ASN   HD21   1527 0.41960000   1.008000   ; qtot -3.449000
 1528          H    104    ASN   HD22   1528 0.41960000   1.008000   ; qtot -3.029400
 1529          C    104    ASN      C   1529 0.59730000  12.010000   ; qtot -2.432100
 1530          O    104    ASN      O   1530 -0.56790000  16.000000   ; qtot -3.000000
; residue  105 THR rtp THR q 0.0
 1531          N    105    THR      N   1531 -0.41570000  14.010000   ; qtot -3.415700
 1532          H    105    THR      H   1532 0.27190000   1.008000   ; qtot -3.143800
 1533         CX    105    THR     CA   1533 -0.03890000  12.010000   ; qtot -3.182700
 1534         H1    105    THR     HA   1534 0.10070000   1.008000   ; qtot -3.082000
 1535         3C    105    THR     CB   1535 0.36540000  12.010000   ; qtot -2.716600
 1536         H1    105    THR     HB   1536 0.00430000   1.008000   ; qtot -2.712300
 1537         CT    105    THR    CG2   1537 -0.24380000  12.010000   ; qtot -2.956100
 1538         HC    105    THR   HG21   1538 0.06420000   1.008000   ; qtot -2.891900
 1539         HC    105    THR   HG22   1539 0.06420000   1.008000   ; qtot -2.827700
 1540         HC    105    THR   HG23   1540 0.06420000   1.008000   ; qtot -2.763500
 1541         OH    105    THR    OG1   1541 -0.67610000  16.000000   ; qtot -3.439600
 1542         HO    105    THR    HG1   1542 0.41020000   1.008000   ; qtot -3.029400
 1543          C    105    THR      C   1543 0.59730000  12.010000   ; qtot -2.432100
 1544          O    105    THR      O   1544 -0.56790000  16.000000   ; qtot -3.000000
; residue  106 PRO rtp PRO q 0.0
 1545          N    106    PRO      N   1545 -0.25480000  14.010000   ; qtot -3.254800
 1546         CT    106    PRO     CD   1546 0.01920000  12.010000   ; qtot -3.235600
 1547         H1    106    PRO    HD2   1547 0.03910000   1.008000   ; qtot -3.196500
 1548         H1    106    PRO    HD3   1548 0.03910000   1.008000   ; qtot -3.157400
 1549         CT    106    PRO     CG   1549 0.01890000  12.010000   ; qtot -3.138500
 1550         HC    106    PRO    HG2   1550 0.02130000   1.008000   ; qtot -3.117200
 1551         HC    106    PRO    HG3   1551 0.02130000   1.008000   ; qtot -3.095900
 1552         CT    106    PRO     CB   1552 -0.00700000  12.010000   ; qtot -3.102900
 1553         HC    106    PRO    HB2   1553 0.02530000   1.008000   ; qtot -3.077600
 1554         HC    106    PRO    HB3   1554 0.02530000   1.008000   ; qtot -3.052300
 1555         CX    106    PRO     CA   1555 -0.02660000  12.010000   ; qtot -3.078900
 1556         H1    106    PRO     HA   1556 0.06410000   1.008000   ; qtot -3.014800
 1557          C    106    PRO      C   1557 0.58960000  12.010000   ; qtot -2.425200
 1558          O    106    PRO      O   1558 -0.57480000  16.000000   ; qtot -3.000000
; residue  107 ALA rtp ALA q -0.0
 1559          N    107    ALA      N   1559 -0.41570000  14.010000   ; qtot -3.415700
 1560          H    107    ALA      H   1560 0.27190000   1.008000   ; qtot -3.143800
 1561         CX    107    ALA     CA   1561 0.03370000  12.010000   ; qtot -3.110100
 1562         H1    107    ALA     HA   1562 0.08230000   1.008000   ; qtot -3.027800
 1563         CT    107    ALA     CB   1563 -0.18250000  12.010000   ; qtot -3.210300
 1564         HC    107    ALA    HB1   1564 0.06030000   1.008000   ; qtot -3.150000
 1565         HC    107    ALA    HB2   1565 0.06030000   1.008000   ; qtot -3.089700
 1566         HC    107    ALA    HB3   1566 0.06030000   1.008000   ; qtot -3.029400
 1567          C    107    ALA      C   1567 0.59730000  12.010000   ; qtot -2.432100
 1568          O    107    ALA      O   1568 -0.56790000  16.000000   ; qtot -3.000000
; residue  108 MET rtp MET q -0.0
 1569          N    108    MET      N   1569 -0.41570000  14.010000   ; qtot -3.415700
 1570          H    108    MET      H   1570 0.27190000   1.008000   ; qtot -3.143800
 1571         CX    108    MET     CA   1571 -0.02370000  12.010000   ; qtot -3.167500
 1572         H1    108    MET     HA   1572 0.08800000   1.008000   ; qtot -3.079500
 1573         2C    108    MET     CB   1573 0.03420000  12.010000   ; qtot -3.045300
 1574         HC    108    MET    HB2   1574 0.02410000   1.008000   ; qtot -3.021200
 1575         HC    108    MET    HB3   1575 0.02410000   1.008000   ; qtot -2.997100
 1576         2C    108    MET     CG   1576 0.00180000  12.010000   ; qtot -2.995300
 1577         H1    108    MET    HG2   1577 0.04400000   1.008000   ; qtot -2.951300
 1578         H1    108    MET    HG3   1578 0.04400000   1.008000   ; qtot -2.907300
 1579          S    108    MET     SD   1579 -0.27370000  32.060000   ; qtot -3.181000
 1580         CT    108    MET     CE   1580 -0.05360000  12.010000   ; qtot -3.234600
 1581         H1    108    MET    HE1   1581 0.06840000   1.008000   ; qtot -3.166200
 1582         H1    108    MET    HE2   1582 0.06840000   1.008000   ; qtot -3.097800
 1583         H1    108    MET    HE3   1583 0.06840000   1.008000   ; qtot -3.029400
 1584          C    108    MET      C   1584 0.59730000  12.010000   ; qtot -2.432100
 1585          O    108    MET      O   1585 -0.56790000  16.000000   ; qtot -3.000000
; residue  109 GLY rtp GLY q -0.0
 1586          N    109    GLY      N   1586 -0.41570000  14.010000   ; qtot -3.415700
 1587          H    109    GLY      H   1587 0.27190000   1.008000   ; qtot -3.143800
 1588         CX    109    GLY     CA   1588 -0.02520000  12.010000   ; qtot -3.169000
 1589         H1    109    GLY    HA2   1589 0.06980000   1.008000   ; qtot -3.099200
 1590         H1    109    GLY    HA3   1590 0.06980000   1.008000   ; qtot -3.029400
 1591          C    109    GLY      C   1591 0.59730000  12.010000   ; qtot -2.432100
 1592          O    109    GLY      O   1592 -0.56790000  16.000000   ; qtot -3.000000
; residue  110 LEU rtp LEU q -0.0
 1593          N    110    LEU      N   1593 -0.41570000  14.010000   ; qtot -3.415700
 1594          H    110    LEU      H   1594 0.27190000   1.008000   ; qtot -3.143800
 1595         CX    110    LEU     CA   1595 -0.05180000  12.010000   ; qtot -3.195600
 1596         H1    110    LEU     HA   1596 0.09220000   1.008000   ; qtot -3.103400
 1597         2C    110    LEU     CB   1597 -0.11020000  12.010000   ; qtot -3.213600
 1598         HC    110    LEU    HB2   1598 0.04570000   1.008000   ; qtot -3.167900
 1599         HC    110    LEU    HB3   1599 0.04570000   1.008000   ; qtot -3.122200
 1600         3C    110    LEU     CG   1600 0.35310000  12.010000   ; qtot -2.769100
 1601         HC    110    LEU     HG   1601 -0.03610000   1.008000   ; qtot -2.805200
 1602         CT    110    LEU    CD1   1602 -0.41210000  12.010000   ; qtot -3.217300
 1603         HC    110    LEU   HD11   1603 0.10000000   1.008000   ; qtot -3.117300
 1604         HC    110    LEU   HD12   1604 0.10000000   1.008000   ; qtot -3.017300
 1605         HC    110    LEU   HD13   1605 0.10000000   1.008000   ; qtot -2.917300
 1606         CT    110    LEU    CD2   1606 -0.41210000  12.010000   ; qtot -3.329400
 1607         HC    110    LEU   HD21   1607 0.10000000   1.008000   ; qtot -3.229400
 1608         HC    110    LEU   HD22   1608 0.10000000   1.008000   ; qtot -3.129400
 1609         HC    110    LEU   HD23   1609 0.10000000   1.008000   ; qtot -3.029400
 1610          C    110    LEU      C   1610 0.59730000  12.010000   ; qtot -2.432100
 1611          O    110    LEU      O   1611 -0.56790000  16.000000   ; qtot -3.000000
; residue  111 GLN rtp GLN q -0.0
 1612          N    111    GLN      N   1612 -0.41570000  14.010000   ; qtot -3.415700
 1613          H    111    GLN      H   1613 0.27190000   1.008000   ; qtot -3.143800
 1614         CX    111    GLN     CA   1614 -0.00310000  12.010000   ; qtot -3.146900
 1615         H1    111    GLN     HA   1615 0.08500000   1.008000   ; qtot -3.061900
 1616         2C    111    GLN     CB   1616 -0.00360000  12.010000   ; qtot -3.065500
 1617         HC    111    GLN    HB2   1617 0.01710000   1.008000   ; qtot -3.048400
 1618         HC    111    GLN    HB3   1618 0.01710000   1.008000   ; qtot -3.031300
 1619         2C    111    GLN     CG   1619 -0.06450000  12.010000   ; qtot -3.095800
 1620         HC    111    GLN    HG2   1620 0.03520000   1.008000   ; qtot -3.060600
 1621         HC    111    GLN    HG3   1621 0.03520000   1.008000   ; qtot -3.025400
 1622          C    111    GLN     CD   1622 0.69510000  12.010000   ; qtot -2.330300
 1623          O    111    GLN    OE1   1623 -0.60860000  16.000000   ; qtot -2.938900
 1624          N    111    GLN    NE2   1624 -0.94070000  14.010000   ; qtot -3.879600
 1625          H    111    GLN   HE21   1625 0.42510000   1.008000   ; qtot -3.454500
 1626          H    111    GLN   HE22   1626 0.42510000   1.008000   ; qtot -3.029400
 1627          C    111    GLN      C   1627 0.59730000  12.010000   ; qtot -2.432100
 1628          O    111    GLN      O   1628 -0.56790000  16.000000   ; qtot -3.000000
; residue  112 LYS rtp LYS q 1.0
 1629          N    112    LYS      N   1629 -0.34790000  14.010000   ; qtot -3.347900
 1630          H    112    LYS      H   1630 0.27470000   1.008000   ; qtot -3.073200
 1631         CX    112    LYS     CA   1631 -0.24000000  12.010000   ; qtot -3.313200
 1632         H1    112    LYS     HA   1632 0.14260000   1.008000   ; qtot -3.170600
 1633         C8    112    LYS     CB   1633 -0.00940000  12.010000   ; qtot -3.180000
 1634         HC    112    LYS    HB2   1634 0.03620000   1.008000   ; qtot -3.143800
 1635         HC    112    LYS    HB3   1635 0.03620000   1.008000   ; qtot -3.107600
 1636         C8    112    LYS     CG   1636 0.01870000  12.010000   ; qtot -3.088900
 1637         HC    112    LYS    HG2   1637 0.01030000   1.008000   ; qtot -3.078600
 1638         HC    112    LYS    HG3   1638 0.01030000   1.008000   ; qtot -3.068300
 1639         C8    112    LYS     CD   1639 -0.04790000  12.010000   ; qtot -3.116200
 1640         HC    112    LYS    HD2   1640 0.06210000   1.008000   ; qtot -3.054100
 1641         HC    112    LYS    HD3   1641 0.06210000   1.008000   ; qtot -2.992000
 1642         C8    112    LYS     CE   1642 -0.01430000  12.010000   ; qtot -3.006300
 1643         HP    112    LYS    HE2   1643 0.11350000   1.008000   ; qtot -2.892800
 1644         HP    112    LYS    HE3   1644 0.11350000   1.008000   ; qtot -2.779300
 1645         N3    112    LYS     NZ   1645 -0.38540000  14.010000   ; qtot -3.164700
 1646          H    112    LYS    HZ1   1646 0.34000000   1.008000   ; qtot -2.824700
 1647          H    112    LYS    HZ2   1647 0.34000000   1.008000   ; qtot -2.484700
 1648          H    112    LYS    HZ3   1648 0.34000000   1.008000   ; qtot -2.144700
 1649          C    112    LYS      C   1649 0.73410000  12.010000   ; qtot -1.410600
 1650          O    112    LYS      O   1650 -0.58940000  16.000000   ; qtot -2.000000
; residue  113 LYS rtp LYS q 1.0
 1651          N    113    LYS      N   1651 -0.34790000  14.010000   ; qtot -2.347900
 1652          H    113    LYS      H   1652 0.27470000   1.008000   ; qtot -2.073200
 1653         CX    113    LYS     CA   1653 -0.24000000  12.010000   ; qtot -2.313200
 1654         H1    113    LYS     HA   1654 0.14260000   1.008000   ; qtot -2.170600
 1655         C8    113    LYS     CB   1655 -0.00940000  12.010000   ; qtot -2.180000
 1656         HC    113    LYS    HB2   1656 0.03620000   1.008000   ; qtot -2.143800
 1657         HC    113    LYS    HB3   1657 0.03620000   1.008000   ; qtot -2.107600
 1658         C8    113    LYS     CG   1658 0.01870000  12.010000   ; qtot -2.088900
 1659         HC    113    LYS    HG2   1659 0.01030000   1.008000   ; qtot -2.078600
 1660         HC    113    LYS    HG3   1660 0.01030000   1.008000   ; qtot -2.068300
 1661         C8    113    LYS     CD   1661 -0.04790000  12.010000   ; qtot -2.116200
 1662         HC    113    LYS    HD2   1662 0.06210000   1.008000   ; qtot -2.054100
 1663         HC    113    LYS    HD3   1663 0.06210000   1.008000   ; qtot -1.992000
 1664         C8    113    LYS     CE   1664 -0.01430000  12.010000   ; qtot -2.006300
 1665         HP    113    LYS    HE2   1665 0.11350000   1.008000   ; qtot -1.892800
 1666         HP    113    LYS    HE3   1666 0.11350000   1.008000   ; qtot -1.779300
 1667         N3    113    LYS     NZ   1667 -0.38540000  14.010000   ; qtot -2.164700
 1668          H    113    LYS    HZ1   1668 0.34000000   1.008000   ; qtot -1.824700
 1669          H    113    LYS    HZ2   1669 0.34000000   1.008000   ; qtot -1.484700
 1670          H    113    LYS    HZ3   1670 0.34000000   1.008000   ; qtot -1.144700
 1671          C    113    LYS      C   1671 0.73410000  12.010000   ; qtot -0.410600
 1672          O    113    LYS      O   1672 -0.58940000  16.000000   ; qtot -1.000000
; residue  114 LEU rtp LEU q -0.0
 1673          N    114    LEU      N   1673 -0.41570000  14.010000   ; qtot -1.415700
 1674          H    114    LEU      H   1674 0.27190000   1.008000   ; qtot -1.143800
 1675         CX    114    LEU     CA   1675 -0.05180000  12.010000   ; qtot -1.195600
 1676         H1    114    LEU     HA   1676 0.09220000   1.008000   ; qtot -1.103400
 1677         2C    114    LEU     CB   1677 -0.11020000  12.010000   ; qtot -1.213600
 1678         HC    114    LEU    HB2   1678 0.04570000   1.008000   ; qtot -1.167900
 1679         HC    114    LEU    HB3   1679 0.04570000   1.008000   ; qtot -1.122200
 1680         3C    114    LEU     CG   1680 0.35310000  12.010000   ; qtot -0.769100
 1681         HC    114    LEU     HG   1681 -0.03610000   1.008000   ; qtot -0.805200
 1682         CT    114    LEU    CD1   1682 -0.41210000  12.010000   ; qtot -1.217300
 1683         HC    114    LEU   HD11   1683 0.10000000   1.008000   ; qtot -1.117300
 1684         HC    114    LEU   HD12   1684 0.10000000   1.008000   ; qtot -1.017300
 1685         HC    114    LEU   HD13   1685 0.10000000   1.008000   ; qtot -0.917300
 1686         CT    114    LEU    CD2   1686 -0.41210000  12.010000   ; qtot -1.329400
 1687         HC    114    LEU   HD21   1687 0.10000000   1.008000   ; qtot -1.229400
 1688         HC    114    LEU   HD22   1688 0.10000000   1.008000   ; qtot -1.129400
 1689         HC    114    LEU   HD23   1689 0.10000000   1.008000   ; qtot -1.029400
 1690          C    114    LEU      C   1690 0.59730000  12.010000   ; qtot -0.432100
 1691          O    114    LEU      O   1691 -0.56790000  16.000000   ; qtot -1.000000
; residue  115 ARG rtp ARG q 1.0
 1692          N    115    ARG      N   1692 -0.34790000  14.010000   ; qtot -1.347900
 1693          H    115    ARG      H   1693 0.27470000   1.008000   ; qtot -1.073200
 1694         CX    115    ARG     CA   1694 -0.26370000  12.010000   ; qtot -1.336900
 1695         H1    115    ARG     HA   1695 0.15600000   1.008000   ; qtot -1.180900
 1696         C8    115    ARG     CB   1696 -0.00070000  12.010000   ; qtot -1.181600
 1697         HC    115    ARG    HB2   1697 0.03270000   1.008000   ; qtot -1.148900
 1698         HC    115    ARG    HB3   1698 0.03270000   1.008000   ; qtot -1.116200
 1699         C8    115    ARG     CG   1699 0.03900000  12.010000   ; qtot -1.077200
 1700         HC    115    ARG    HG2   1700 0.02850000   1.008000   ; qtot -1.048700
 1701         HC    115    ARG    HG3   1701 0.02850000   1.008000   ; qtot -1.020200
 1702         C8    115    ARG     CD   1702 0.04860000  12.010000   ; qtot -0.971600
 1703         H1    115    ARG    HD2   1703 0.06870000   1.008000   ; qtot -0.902900
 1704         H1    115    ARG    HD3   1704 0.06870000   1.008000   ; qtot -0.834200
 1705         N2    115    ARG     NE   1705 -0.52950000  14.010000   ; qtot -1.363700
 1706          H    115    ARG     HE   1706 0.34560000   1.008000   ; qtot -1.018100
 1707         CA    115    ARG     CZ   1707 0.80760000  12.010000   ; qtot -0.210500
 1708         N2    115    ARG    NH1   1708 -0.86270000  14.010000   ; qtot -1.073200
 1709          H    115    ARG   HH11   1709 0.44780000   1.008000   ; qtot -0.625400
 1710          H    115    ARG   HH12   1710 0.44780000   1.008000   ; qtot -0.177600
 1711         N2    115    ARG    NH2   1711 -0.86270000  14.010000   ; qtot -1.040300
 1712          H    115    ARG   HH21   1712 0.44780000   1.008000   ; qtot -0.592500
 1713          H    115    ARG   HH22   1713 0.44780000   1.008000   ; qtot -0.144700
 1714          C    115    ARG      C   1714 0.73410000  12.010000   ; qtot 0.589400
 1715          O    115    ARG      O   1715 -0.58940000  16.000000   ; qtot -0.000000
; residue  116 LEU rtp LEU q -0.0
 1716          N    116    LEU      N   1716 -0.41570000  14.010000   ; qtot -0.415700
 1717          H    116    LEU      H   1717 0.27190000   1.008000   ; qtot -0.143800
 1718         CX    116    LEU     CA   1718 -0.05180000  12.010000   ; qtot -0.195600
 1719         H1    116    LEU     HA   1719 0.09220000   1.008000   ; qtot -0.103400
 1720         2C    116    LEU     CB   1720 -0.11020000  12.010000   ; qtot -0.213600
 1721         HC    116    LEU    HB2   1721 0.04570000   1.008000   ; qtot -0.167900
 1722         HC    116    LEU    HB3   1722 0.04570000   1.008000   ; qtot -0.122200
 1723         3C    116    LEU     CG   1723 0.35310000  12.010000   ; qtot 0.230900
 1724         HC    116    LEU     HG   1724 -0.03610000   1.008000   ; qtot 0.194800
 1725         CT    116    LEU    CD1   1725 -0.41210000  12.010000   ; qtot -0.217300
 1726         HC    116    LEU   HD11   1726 0.10000000   1.008000   ; qtot -0.117300
 1727         HC    116    LEU   HD12   1727 0.10000000   1.008000   ; qtot -0.017300
 1728         HC    116    LEU   HD13   1728 0.10000000   1.008000   ; qtot 0.082700
 1729         CT    116    LEU    CD2   1729 -0.41210000  12.010000   ; qtot -0.329400
 1730         HC    116    LEU   HD21   1730 0.10000000   1.008000   ; qtot -0.229400
 1731         HC    116    LEU   HD22   1731 0.10000000   1.008000   ; qtot -0.129400
 1732         HC    116    LEU   HD23   1732 0.10000000   1.008000   ; qtot -0.029400
 1733          C    116    LEU      C   1733 0.59730000  12.010000   ; qtot 0.567900
 1734          O    116    LEU      O   1734 -0.56790000  16.000000   ; qtot -0.000000
; residue  117 ASN rtp ASN q 0.0
 1735          N    117    ASN      N   1735 -0.41570000  14.010000   ; qtot -0.415700
 1736          H    117    ASN      H   1736 0.27190000   1.008000   ; qtot -0.143800
 1737         CX    117    ASN     CA   1737 0.01430000  12.010000   ; qtot -0.129500
 1738         H1    117    ASN     HA   1738 0.10480000   1.008000   ; qtot -0.024700
 1739         2C    117    ASN     CB   1739 -0.20410000  12.010000   ; qtot -0.228800
 1740         HC    117    ASN    HB2   1740 0.07970000   1.008000   ; qtot -0.149100
 1741         HC    117    ASN    HB3   1741 0.07970000   1.008000   ; qtot -0.069400
 1742          C    117    ASN     CG   1742 0.71300000  12.010000   ; qtot 0.643600
 1743          O    117    ASN    OD1   1743 -0.59310000  16.000000   ; qtot 0.050500
 1744          N    117    ASN    ND2   1744 -0.91910000  14.010000   ; qtot -0.868600
 1745          H    117    ASN   HD21   1745 0.41960000   1.008000   ; qtot -0.449000
 1746          H    117    ASN   HD22   1746 0.41960000   1.008000   ; qtot -0.029400
 1747          C    117    ASN      C   1747 0.59730000  12.010000   ; qtot 0.567900
 1748          O    117    ASN      O   1748 -0.56790000  16.000000   ; qtot -0.000000
; residue  118 GLY rtp GLY q -0.0
 1749          N    118    GLY      N   1749 -0.41570000  14.010000   ; qtot -0.415700
 1750          H    118    GLY      H   1750 0.27190000   1.008000   ; qtot -0.143800
 1751         CX    118    GLY     CA   1751 -0.02520000  12.010000   ; qtot -0.169000
 1752         H1    118    GLY    HA2   1752 0.06980000   1.008000   ; qtot -0.099200
 1753         H1    118    GLY    HA3   1753 0.06980000   1.008000   ; qtot -0.029400
 1754          C    118    GLY      C   1754 0.59730000  12.010000   ; qtot 0.567900
 1755          O    118    GLY      O   1755 -0.56790000  16.000000   ; qtot -0.000000
; residue  119 GLY rtp GLY q -0.0
 1756          N    119    GLY      N   1756 -0.41570000  14.010000   ; qtot -0.415700
 1757          H    119    GLY      H   1757 0.27190000   1.008000   ; qtot -0.143800
 1758         CX    119    GLY     CA   1758 -0.02520000  12.010000   ; qtot -0.169000
 1759         H1    119    GLY    HA2   1759 0.06980000   1.008000   ; qtot -0.099200
 1760         H1    119    GLY    HA3   1760 0.06980000   1.008000   ; qtot -0.029400
 1761          C    119    GLY      C   1761 0.59730000  12.010000   ; qtot 0.567900
 1762          O    119    GLY      O   1762 -0.56790000  16.000000   ; qtot -0.000000
; residue  120 ARG rtp ARG q 1.0
 1763          N    120    ARG      N   1763 -0.34790000  14.010000   ; qtot -0.347900
 1764          H    120    ARG      H   1764 0.27470000   1.008000   ; qtot -0.073200
 1765         CX    120    ARG     CA   1765 -0.26370000  12.010000   ; qtot -0.336900
 1766         H1    120    ARG     HA   1766 0.15600000   1.008000   ; qtot -0.180900
 1767         C8    120    ARG     CB   1767 -0.00070000  12.010000   ; qtot -0.181600
 1768         HC    120    ARG    HB2   1768 0.03270000   1.008000   ; qtot -0.148900
 1769         HC    120    ARG    HB3   1769 0.03270000   1.008000   ; qtot -0.116200
 1770         C8    120    ARG     CG   1770 0.03900000  12.010000   ; qtot -0.077200
 1771         HC    120    ARG    HG2   1771 0.02850000   1.008000   ; qtot -0.048700
 1772         HC    120    ARG    HG3   1772 0.02850000   1.008000   ; qtot -0.020200
 1773         C8    120    ARG     CD   1773 0.04860000  12.010000   ; qtot 0.028400
 1774         H1    120    ARG    HD2   1774 0.06870000   1.008000   ; qtot 0.097100
 1775         H1    120    ARG    HD3   1775 0.06870000   1.008000   ; qtot 0.165800
 1776         N2    120    ARG     NE   1776 -0.52950000  14.010000   ; qtot -0.363700
 1777          H    120    ARG     HE   1777 0.34560000   1.008000   ; qtot -0.018100
 1778         CA    120    ARG     CZ   1778 0.80760000  12.010000   ; qtot 0.789500
 1779         N2    120    ARG    NH1   1779 -0.86270000  14.010000   ; qtot -0.073200
 1780          H    120    ARG   HH11   1780 0.44780000   1.008000   ; qtot 0.374600
 1781          H    120    ARG   HH12   1781 0.44780000   1.008000   ; qtot 0.822400
 1782         N2    120    ARG    NH2   1782 -0.86270000  14.010000   ; qtot -0.040300
 1783          H    120    ARG   HH21   1783 0.44780000   1.008000   ; qtot 0.407500
 1784          H    120    ARG   HH22   1784 0.44780000   1.008000   ; qtot 0.855300
 1785          C    120    ARG      C   1785 0.73410000  12.010000   ; qtot 1.589400
 1786          O    120    ARG      O   1786 -0.58940000  16.000000   ; qtot 1.000000
; residue  121 ASN rtp ASN q 0.0
 1787          N    121    ASN      N   1787 -0.41570000  14.010000   ; qtot 0.584300
 1788          H    121    ASN      H   1788 0.27190000   1.008000   ; qtot 0.856200
 1789         CX    121    ASN     CA   1789 0.01430000  12.010000   ; qtot 0.870500
 1790         H1    121    ASN     HA   1790 0.10480000   1.008000   ; qtot 0.975300
 1791         2C    121    ASN     CB   1791 -0.20410000  12.010000   ; qtot 0.771200
 1792         HC    121    ASN    HB2   1792 0.07970000   1.008000   ; qtot 0.850900
 1793         HC    121    ASN    HB3   1793 0.07970000   1.008000   ; qtot 0.930600
 1794          C    121    ASN     CG   1794 0.71300000  12.010000   ; qtot 1.643600
 1795          O    121    ASN    OD1   1795 -0.59310000  16.000000   ; qtot 1.050500
 1796          N    121    ASN    ND2   1796 -0.91910000  14.010000   ; qtot 0.131400
 1797          H    121    ASN   HD21   1797 0.41960000   1.008000   ; qtot 0.551000
 1798          H    121    ASN   HD22   1798 0.41960000   1.008000   ; qtot 0.970600
 1799          C    121    ASN      C   1799 0.59730000  12.010000   ; qtot 1.567900
 1800          O    121    ASN      O   1800 -0.56790000  16.000000   ; qtot 1.000000
; residue  122 PRO rtp PRO q 0.0
 1801          N    122    PRO      N   1801 -0.25480000  14.010000   ; qtot 0.745200
 1802         CT    122    PRO     CD   1802 0.01920000  12.010000   ; qtot 0.764400
 1803         H1    122    PRO    HD2   1803 0.03910000   1.008000   ; qtot 0.803500
 1804         H1    122    PRO    HD3   1804 0.03910000   1.008000   ; qtot 0.842600
 1805         CT    122    PRO     CG   1805 0.01890000  12.010000   ; qtot 0.861500
 1806         HC    122    PRO    HG2   1806 0.02130000   1.008000   ; qtot 0.882800
 1807         HC    122    PRO    HG3   1807 0.02130000   1.008000   ; qtot 0.904100
 1808         CT    122    PRO     CB   1808 -0.00700000  12.010000   ; qtot 0.897100
 1809         HC    122    PRO    HB2   1809 0.02530000   1.008000   ; qtot 0.922400
 1810         HC    122    PRO    HB3   1810 0.02530000   1.008000   ; qtot 0.947700
 1811         CX    122    PRO     CA   1811 -0.02660000  12.010000   ; qtot 0.921100
 1812         H1    122    PRO     HA   1812 0.06410000   1.008000   ; qtot 0.985200
 1813          C    122    PRO      C   1813 0.58960000  12.010000   ; qtot 1.574800
 1814          O    122    PRO      O   1814 -0.57480000  16.000000   ; qtot 1.000000
; residue  123 TYR rtp TYR q -0.0
 1815          N    123    TYR      N   1815 -0.41570000  14.010000   ; qtot 0.584300
 1816          H    123    TYR      H   1816 0.27190000   1.008000   ; qtot 0.856200
 1817         CX    123    TYR     CA   1817 -0.00140000  12.010000   ; qtot 0.854800
 1818         H1    123    TYR     HA   1818 0.08760000   1.008000   ; qtot 0.942400
 1819         CT    123    TYR     CB   1819 -0.01520000  12.010000   ; qtot 0.927200
 1820         HC    123    TYR    HB2   1820 0.02950000   1.008000   ; qtot 0.956700
 1821         HC    123    TYR    HB3   1821 0.02950000   1.008000   ; qtot 0.986200
 1822         CA    123    TYR     CG   1822 -0.00110000  12.010000   ; qtot 0.985100
 1823         CA    123    TYR    CD1   1823 -0.19060000  12.010000   ; qtot 0.794500
 1824         HA    123    TYR    HD1   1824 0.16990000   1.008000   ; qtot 0.964400
 1825         CA    123    TYR    CE1   1825 -0.23410000  12.010000   ; qtot 0.730300
 1826         HA    123    TYR    HE1   1826 0.16560000   1.008000   ; qtot 0.895900
 1827          C    123    TYR     CZ   1827 0.32260000  12.010000   ; qtot 1.218500
 1828         OH    123    TYR     OH   1828 -0.55790000  16.000000   ; qtot 0.660600
 1829         HO    123    TYR     HH   1829 0.39920000   1.008000   ; qtot 1.059800
 1830         CA    123    TYR    CE2   1830 -0.23410000  12.010000   ; qtot 0.825700
 1831         HA    123    TYR    HE2   1831 0.16560000   1.008000   ; qtot 0.991300
 1832         CA    123    TYR    CD2   1832 -0.19060000  12.010000   ; qtot 0.800700
 1833         HA    123    TYR    HD2   1833 0.16990000   1.008000   ; qtot 0.970600
 1834          C    123    TYR      C   1834 0.59730000  12.010000   ; qtot 1.567900
 1835          O    123    TYR      O   1835 -0.56790000  16.000000   ; qtot 1.000000
; residue  124 GLU rtp GLU q -1.0
 1836          N    124    GLU      N   1836 -0.51630000  14.010000   ; qtot 0.483700
 1837          H    124    GLU      H   1837 0.29360000   1.008000   ; qtot 0.777300
 1838         CX    124    GLU     CA   1838 0.03970000  12.010000   ; qtot 0.817000
 1839         H1    124    GLU     HA   1839 0.11050000   1.008000   ; qtot 0.927500
 1840         2C    124    GLU     CB   1840 0.05600000  12.010000   ; qtot 0.983500
 1841         HC    124    GLU    HB2   1841 -0.01730000   1.008000   ; qtot 0.966200
 1842         HC    124    GLU    HB3   1842 -0.01730000   1.008000   ; qtot 0.948900
 1843         2C    124    GLU     CG   1843 0.01360000  12.010000   ; qtot 0.962500
 1844         HC    124    GLU    HG2   1844 -0.04250000   1.008000   ; qtot 0.920000
 1845         HC    124    GLU    HG3   1845 -0.04250000   1.008000   ; qtot 0.877500
 1846         CO    124    GLU     CD   1846 0.80540000  12.010000   ; qtot 1.682900
 1847         O2    124    GLU    OE1   1847 -0.81880000  16.000000   ; qtot 0.864100
 1848         O2    124    GLU    OE2   1848 -0.81880000  16.000000   ; qtot 0.045300
 1849          C    124    GLU      C   1849 0.53660000  12.010000   ; qtot 0.581900
 1850          O    124    GLU      O   1850 -0.58190000  16.000000   ; qtot -0.000000
; residue  125 GLY rtp GLY q -0.0
 1851          N    125    GLY      N   1851 -0.41570000  14.010000   ; qtot -0.415700
 1852          H    125    GLY      H   1852 0.27190000   1.008000   ; qtot -0.143800
 1853         CX    125    GLY     CA   1853 -0.02520000  12.010000   ; qtot -0.169000
 1854         H1    125    GLY    HA2   1854 0.06980000   1.008000   ; qtot -0.099200
 1855         H1    125    GLY    HA3   1855 0.06980000   1.008000   ; qtot -0.029400
 1856          C    125    GLY      C   1856 0.59730000  12.010000   ; qtot 0.567900
 1857          O    125    GLY      O   1857 -0.56790000  16.000000   ; qtot -0.000000
; residue  126 ARG rtp ARG q 1.0
 1858          N    126    ARG      N   1858 -0.34790000  14.010000   ; qtot -0.347900
 1859          H    126    ARG      H   1859 0.27470000   1.008000   ; qtot -0.073200
 1860         CX    126    ARG     CA   1860 -0.26370000  12.010000   ; qtot -0.336900
 1861         H1    126    ARG     HA   1861 0.15600000   1.008000   ; qtot -0.180900
 1862         C8    126    ARG     CB   1862 -0.00070000  12.010000   ; qtot -0.181600
 1863         HC    126    ARG    HB2   1863 0.03270000   1.008000   ; qtot -0.148900
 1864         HC    126    ARG    HB3   1864 0.03270000   1.008000   ; qtot -0.116200
 1865         C8    126    ARG     CG   1865 0.03900000  12.010000   ; qtot -0.077200
 1866         HC    126    ARG    HG2   1866 0.02850000   1.008000   ; qtot -0.048700
 1867         HC    126    ARG    HG3   1867 0.02850000   1.008000   ; qtot -0.020200
 1868         C8    126    ARG     CD   1868 0.04860000  12.010000   ; qtot 0.028400
 1869         H1    126    ARG    HD2   1869 0.06870000   1.008000   ; qtot 0.097100
 1870         H1    126    ARG    HD3   1870 0.06870000   1.008000   ; qtot 0.165800
 1871         N2    126    ARG     NE   1871 -0.52950000  14.010000   ; qtot -0.363700
 1872          H    126    ARG     HE   1872 0.34560000   1.008000   ; qtot -0.018100
 1873         CA    126    ARG     CZ   1873 0.80760000  12.010000   ; qtot 0.789500
 1874         N2    126    ARG    NH1   1874 -0.86270000  14.010000   ; qtot -0.073200
 1875          H    126    ARG   HH11   1875 0.44780000   1.008000   ; qtot 0.374600
 1876          H    126    ARG   HH12   1876 0.44780000   1.008000   ; qtot 0.822400
 1877         N2    126    ARG    NH2   1877 -0.86270000  14.010000   ; qtot -0.040300
 1878          H    126    ARG   HH21   1878 0.44780000   1.008000   ; qtot 0.407500
 1879          H    126    ARG   HH22   1879 0.44780000   1.008000   ; qtot 0.855300
 1880          C    126    ARG      C   1880 0.73410000  12.010000   ; qtot 1.589400
 1881          O    126    ARG      O   1881 -0.58940000  16.000000   ; qtot 1.000000
; residue  127 VAL rtp VAL q -0.0
 1882          N    127    VAL      N   1882 -0.41570000  14.010000   ; qtot 0.584300
 1883          H    127    VAL      H   1883 0.27190000   1.008000   ; qtot 0.856200
 1884         CX    127    VAL     CA   1884 -0.08750000  12.010000   ; qtot 0.768700
 1885         H1    127    VAL     HA   1885 0.09690000   1.008000   ; qtot 0.865600
 1886         3C    127    VAL     CB   1886 0.29850000  12.010000   ; qtot 1.164100
 1887         HC    127    VAL     HB   1887 -0.02970000   1.008000   ; qtot 1.134400
 1888         CT    127    VAL    CG1   1888 -0.31920000  12.010000   ; qtot 0.815200
 1889         HC    127    VAL   HG11   1889 0.07910000   1.008000   ; qtot 0.894300
 1890         HC    127    VAL   HG12   1890 0.07910000   1.008000   ; qtot 0.973400
 1891         HC    127    VAL   HG13   1891 0.07910000   1.008000   ; qtot 1.052500
 1892         CT    127    VAL    CG2   1892 -0.31920000  12.010000   ; qtot 0.733300
 1893         HC    127    VAL   HG21   1893 0.07910000   1.008000   ; qtot 0.812400
 1894         HC    127    VAL   HG22   1894 0.07910000   1.008000   ; qtot 0.891500
 1895         HC    127    VAL   HG23   1895 0.07910000   1.008000   ; qtot 0.970600
 1896          C    127    VAL      C   1896 0.59730000  12.010000   ; qtot 1.567900
 1897          O    127    VAL      O   1897 -0.56790000  16.000000   ; qtot 1.000000
; residue  128 GLU rtp GLU q -1.0
 1898          N    128    GLU      N   1898 -0.51630000  14.010000   ; qtot 0.483700
 1899          H    128    GLU      H   1899 0.29360000   1.008000   ; qtot 0.777300
 1900         CX    128    GLU     CA   1900 0.03970000  12.010000   ; qtot 0.817000
 1901         H1    128    GLU     HA   1901 0.11050000   1.008000   ; qtot 0.927500
 1902         2C    128    GLU     CB   1902 0.05600000  12.010000   ; qtot 0.983500
 1903         HC    128    GLU    HB2   1903 -0.01730000   1.008000   ; qtot 0.966200
 1904         HC    128    GLU    HB3   1904 -0.01730000   1.008000   ; qtot 0.948900
 1905         2C    128    GLU     CG   1905 0.01360000  12.010000   ; qtot 0.962500
 1906         HC    128    GLU    HG2   1906 -0.04250000   1.008000   ; qtot 0.920000
 1907         HC    128    GLU    HG3   1907 -0.04250000   1.008000   ; qtot 0.877500
 1908         CO    128    GLU     CD   1908 0.80540000  12.010000   ; qtot 1.682900
 1909         O2    128    GLU    OE1   1909 -0.81880000  16.000000   ; qtot 0.864100
 1910         O2    128    GLU    OE2   1910 -0.81880000  16.000000   ; qtot 0.045300
 1911          C    128    GLU      C   1911 0.53660000  12.010000   ; qtot 0.581900
 1912          O    128    GLU      O   1912 -0.58190000  16.000000   ; qtot -0.000000
; residue  129 VAL rtp VAL q -0.0
 1913          N    129    VAL      N   1913 -0.41570000  14.010000   ; qtot -0.415700
 1914          H    129    VAL      H   1914 0.27190000   1.008000   ; qtot -0.143800
 1915         CX    129    VAL     CA   1915 -0.08750000  12.010000   ; qtot -0.231300
 1916         H1    129    VAL     HA   1916 0.09690000   1.008000   ; qtot -0.134400
 1917         3C    129    VAL     CB   1917 0.29850000  12.010000   ; qtot 0.164100
 1918         HC    129    VAL     HB   1918 -0.02970000   1.008000   ; qtot 0.134400
 1919         CT    129    VAL    CG1   1919 -0.31920000  12.010000   ; qtot -0.184800
 1920         HC    129    VAL   HG11   1920 0.07910000   1.008000   ; qtot -0.105700
 1921         HC    129    VAL   HG12   1921 0.07910000   1.008000   ; qtot -0.026600
 1922         HC    129    VAL   HG13   1922 0.07910000   1.008000   ; qtot 0.052500
 1923         CT    129    VAL    CG2   1923 -0.31920000  12.010000   ; qtot -0.266700
 1924         HC    129    VAL   HG21   1924 0.07910000   1.008000   ; qtot -0.187600
 1925         HC    129    VAL   HG22   1925 0.07910000   1.008000   ; qtot -0.108500
 1926         HC    129    VAL   HG23   1926 0.07910000   1.008000   ; qtot -0.029400
 1927          C    129    VAL      C   1927 0.59730000  12.010000   ; qtot 0.567900
 1928          O    129    VAL      O   1928 -0.56790000  16.000000   ; qtot -0.000000
; residue  130 LEU rtp LEU q -0.0
 1929          N    130    LEU      N   1929 -0.41570000  14.010000   ; qtot -0.415700
 1930          H    130    LEU      H   1930 0.27190000   1.008000   ; qtot -0.143800
 1931         CX    130    LEU     CA   1931 -0.05180000  12.010000   ; qtot -0.195600
 1932         H1    130    LEU     HA   1932 0.09220000   1.008000   ; qtot -0.103400
 1933         2C    130    LEU     CB   1933 -0.11020000  12.010000   ; qtot -0.213600
 1934         HC    130    LEU    HB2   1934 0.04570000   1.008000   ; qtot -0.167900
 1935         HC    130    LEU    HB3   1935 0.04570000   1.008000   ; qtot -0.122200
 1936         3C    130    LEU     CG   1936 0.35310000  12.010000   ; qtot 0.230900
 1937         HC    130    LEU     HG   1937 -0.03610000   1.008000   ; qtot 0.194800
 1938         CT    130    LEU    CD1   1938 -0.41210000  12.010000   ; qtot -0.217300
 1939         HC    130    LEU   HD11   1939 0.10000000   1.008000   ; qtot -0.117300
 1940         HC    130    LEU   HD12   1940 0.10000000   1.008000   ; qtot -0.017300
 1941         HC    130    LEU   HD13   1941 0.10000000   1.008000   ; qtot 0.082700
 1942         CT    130    LEU    CD2   1942 -0.41210000  12.010000   ; qtot -0.329400
 1943         HC    130    LEU   HD21   1943 0.10000000   1.008000   ; qtot -0.229400
 1944         HC    130    LEU   HD22   1944 0.10000000   1.008000   ; qtot -0.129400
 1945         HC    130    LEU   HD23   1945 0.10000000   1.008000   ; qtot -0.029400
 1946          C    130    LEU      C   1946 0.59730000  12.010000   ; qtot 0.567900
 1947          O    130    LEU      O   1947 -0.56790000  16.000000   ; qtot -0.000000
; residue  131 VAL rtp VAL q -0.0
 1948          N    131    VAL      N   1948 -0.41570000  14.010000   ; qtot -0.415700
 1949          H    131    VAL      H   1949 0.27190000   1.008000   ; qtot -0.143800
 1950         CX    131    VAL     CA   1950 -0.08750000  12.010000   ; qtot -0.231300
 1951         H1    131    VAL     HA   1951 0.09690000   1.008000   ; qtot -0.134400
 1952         3C    131    VAL     CB   1952 0.29850000  12.010000   ; qtot 0.164100
 1953         HC    131    VAL     HB   1953 -0.02970000   1.008000   ; qtot 0.134400
 1954         CT    131    VAL    CG1   1954 -0.31920000  12.010000   ; qtot -0.184800
 1955         HC    131    VAL   HG11   1955 0.07910000   1.008000   ; qtot -0.105700
 1956         HC    131    VAL   HG12   1956 0.07910000   1.008000   ; qtot -0.026600
 1957         HC    131    VAL   HG13   1957 0.07910000   1.008000   ; qtot 0.052500
 1958         CT    131    VAL    CG2   1958 -0.31920000  12.010000   ; qtot -0.266700
 1959         HC    131    VAL   HG21   1959 0.07910000   1.008000   ; qtot -0.187600
 1960         HC    131    VAL   HG22   1960 0.07910000   1.008000   ; qtot -0.108500
 1961         HC    131    VAL   HG23   1961 0.07910000   1.008000   ; qtot -0.029400
 1962          C    131    VAL      C   1962 0.59730000  12.010000   ; qtot 0.567900
 1963          O    131    VAL      O   1963 -0.56790000  16.000000   ; qtot -0.000000
; residue  132 GLU rtp GLU q -1.0
 1964          N    132    GLU      N   1964 -0.51630000  14.010000   ; qtot -0.516300
 1965          H    132    GLU      H   1965 0.29360000   1.008000   ; qtot -0.222700
 1966         CX    132    GLU     CA   1966 0.03970000  12.010000   ; qtot -0.183000
 1967         H1    132    GLU     HA   1967 0.11050000   1.008000   ; qtot -0.072500
 1968         2C    132    GLU     CB   1968 0.05600000  12.010000   ; qtot -0.016500
 1969         HC    132    GLU    HB2   1969 -0.01730000   1.008000   ; qtot -0.033800
 1970         HC    132    GLU    HB3   1970 -0.01730000   1.008000   ; qtot -0.051100
 1971         2C    132    GLU     CG   1971 0.01360000  12.010000   ; qtot -0.037500
 1972         HC    132    GLU    HG2   1972 -0.04250000   1.008000   ; qtot -0.080000
 1973         HC    132    GLU    HG3   1973 -0.04250000   1.008000   ; qtot -0.122500
 1974         CO    132    GLU     CD   1974 0.80540000  12.010000   ; qtot 0.682900
 1975         O2    132    GLU    OE1   1975 -0.81880000  16.000000   ; qtot -0.135900
 1976         O2    132    GLU    OE2   1976 -0.81880000  16.000000   ; qtot -0.954700
 1977          C    132    GLU      C   1977 0.53660000  12.010000   ; qtot -0.418100
 1978          O    132    GLU      O   1978 -0.58190000  16.000000   ; qtot -1.000000
; residue  133 ARG rtp ARG q 1.0
 1979          N    133    ARG      N   1979 -0.34790000  14.010000   ; qtot -1.347900
 1980          H    133    ARG      H   1980 0.27470000   1.008000   ; qtot -1.073200
 1981         CX    133    ARG     CA   1981 -0.26370000  12.010000   ; qtot -1.336900
 1982         H1    133    ARG     HA   1982 0.15600000   1.008000   ; qtot -1.180900
 1983         C8    133    ARG     CB   1983 -0.00070000  12.010000   ; qtot -1.181600
 1984         HC    133    ARG    HB2   1984 0.03270000   1.008000   ; qtot -1.148900
 1985         HC    133    ARG    HB3   1985 0.03270000   1.008000   ; qtot -1.116200
 1986         C8    133    ARG     CG   1986 0.03900000  12.010000   ; qtot -1.077200
 1987         HC    133    ARG    HG2   1987 0.02850000   1.008000   ; qtot -1.048700
 1988         HC    133    ARG    HG3   1988 0.02850000   1.008000   ; qtot -1.020200
 1989         C8    133    ARG     CD   1989 0.04860000  12.010000   ; qtot -0.971600
 1990         H1    133    ARG    HD2   1990 0.06870000   1.008000   ; qtot -0.902900
 1991         H1    133    ARG    HD3   1991 0.06870000   1.008000   ; qtot -0.834200
 1992         N2    133    ARG     NE   1992 -0.52950000  14.010000   ; qtot -1.363700
 1993          H    133    ARG     HE   1993 0.34560000   1.008000   ; qtot -1.018100
 1994         CA    133    ARG     CZ   1994 0.80760000  12.010000   ; qtot -0.210500
 1995         N2    133    ARG    NH1   1995 -0.86270000  14.010000   ; qtot -1.073200
 1996          H    133    ARG   HH11   1996 0.44780000   1.008000   ; qtot -0.625400
 1997          H    133    ARG   HH12   1997 0.44780000   1.008000   ; qtot -0.177600
 1998         N2    133    ARG    NH2   1998 -0.86270000  14.010000   ; qtot -1.040300
 1999          H    133    ARG   HH21   1999 0.44780000   1.008000   ; qtot -0.592500
 2000          H    133    ARG   HH22   2000 0.44780000   1.008000   ; qtot -0.144700
 2001          C    133    ARG      C   2001 0.73410000  12.010000   ; qtot 0.589400
 2002          O    133    ARG      O   2002 -0.58940000  16.000000   ; qtot -0.000000
; residue  134 GLN rtp GLN q -0.0
 2003          N    134    GLN      N   2003 -0.41570000  14.010000   ; qtot -0.415700
 2004          H    134    GLN      H   2004 0.27190000   1.008000   ; qtot -0.143800
 2005         CX    134    GLN     CA   2005 -0.00310000  12.010000   ; qtot -0.146900
 2006         H1    134    GLN     HA   2006 0.08500000   1.008000   ; qtot -0.061900
 2007         2C    134    GLN     CB   2007 -0.00360000  12.010000   ; qtot -0.065500
 2008         HC    134    GLN    HB2   2008 0.01710000   1.008000   ; qtot -0.048400
 2009         HC    134    GLN    HB3   2009 0.01710000   1.008000   ; qtot -0.031300
 2010         2C    134    GLN     CG   2010 -0.06450000  12.010000   ; qtot -0.095800
 2011         HC    134    GLN    HG2   2011 0.03520000   1.008000   ; qtot -0.060600
 2012         HC    134    GLN    HG3   2012 0.03520000   1.008000   ; qtot -0.025400
 2013          C    134    GLN     CD   2013 0.69510000  12.010000   ; qtot 0.669700
 2014          O    134    GLN    OE1   2014 -0.60860000  16.000000   ; qtot 0.061100
 2015          N    134    GLN    NE2   2015 -0.94070000  14.010000   ; qtot -0.879600
 2016          H    134    GLN   HE21   2016 0.42510000   1.008000   ; qtot -0.454500
 2017          H    134    GLN   HE22   2017 0.42510000   1.008000   ; qtot -0.029400
 2018          C    134    GLN      C   2018 0.59730000  12.010000   ; qtot 0.567900
 2019          O    134    GLN      O   2019 -0.56790000  16.000000   ; qtot -0.000000
; residue  135 GLY rtp GLY q -0.0
 2020          N    135    GLY      N   2020 -0.41570000  14.010000   ; qtot -0.415700
 2021          H    135    GLY      H   2021 0.27190000   1.008000   ; qtot -0.143800
 2022         CX    135    GLY     CA   2022 -0.02520000  12.010000   ; qtot -0.169000
 2023         H1    135    GLY    HA2   2023 0.06980000   1.008000   ; qtot -0.099200
 2024         H1    135    GLY    HA3   2024 0.06980000   1.008000   ; qtot -0.029400
 2025          C    135    GLY      C   2025 0.59730000  12.010000   ; qtot 0.567900
 2026          O    135    GLY      O   2026 -0.56790000  16.000000   ; qtot -0.000000
; residue  136 SER rtp SER q -0.0
 2027          N    136    SER      N   2027 -0.41570000  14.010000   ; qtot -0.415700
 2028          H    136    SER      H   2028 0.27190000   1.008000   ; qtot -0.143800
 2029         CX    136    SER     CA   2029 -0.02490000  12.010000   ; qtot -0.168700
 2030         H1    136    SER     HA   2030 0.08430000   1.008000   ; qtot -0.084400
 2031         2C    136    SER     CB   2031 0.21170000  12.010000   ; qtot 0.127300
 2032         H1    136    SER    HB2   2032 0.03520000   1.008000   ; qtot 0.162500
 2033         H1    136    SER    HB3   2033 0.03520000   1.008000   ; qtot 0.197700
 2034         OH    136    SER     OG   2034 -0.65460000  16.000000   ; qtot -0.456900
 2035         HO    136    SER     HG   2035 0.42750000   1.008000   ; qtot -0.029400
 2036          C    136    SER      C   2036 0.59730000  12.010000   ; qtot 0.567900
 2037          O    136    SER      O   2037 -0.56790000  16.000000   ; qtot -0.000000
; residue  137 LEU rtp LEU q -0.0
 2038          N    137    LEU      N   2038 -0.41570000  14.010000   ; qtot -0.415700
 2039          H    137    LEU      H   2039 0.27190000   1.008000   ; qtot -0.143800
 2040         CX    137    LEU     CA   2040 -0.05180000  12.010000   ; qtot -0.195600
 2041         H1    137    LEU     HA   2041 0.09220000   1.008000   ; qtot -0.103400
 2042         2C    137    LEU     CB   2042 -0.11020000  12.010000   ; qtot -0.213600
 2043         HC    137    LEU    HB2   2043 0.04570000   1.008000   ; qtot -0.167900
 2044         HC    137    LEU    HB3   2044 0.04570000   1.008000   ; qtot -0.122200
 2045         3C    137    LEU     CG   2045 0.35310000  12.010000   ; qtot 0.230900
 2046         HC    137    LEU     HG   2046 -0.03610000   1.008000   ; qtot 0.194800
 2047         CT    137    LEU    CD1   2047 -0.41210000  12.010000   ; qtot -0.217300
 2048         HC    137    LEU   HD11   2048 0.10000000   1.008000   ; qtot -0.117300
 2049         HC    137    LEU   HD12   2049 0.10000000   1.008000   ; qtot -0.017300
 2050         HC    137    LEU   HD13   2050 0.10000000   1.008000   ; qtot 0.082700
 2051         CT    137    LEU    CD2   2051 -0.41210000  12.010000   ; qtot -0.329400
 2052         HC    137    LEU   HD21   2052 0.10000000   1.008000   ; qtot -0.229400
 2053         HC    137    LEU   HD22   2053 0.10000000   1.008000   ; qtot -0.129400
 2054         HC    137    LEU   HD23   2054 0.10000000   1.008000   ; qtot -0.029400
 2055          C    137    LEU      C   2055 0.59730000  12.010000   ; qtot 0.567900
 2056          O    137    LEU      O   2056 -0.56790000  16.000000   ; qtot -0.000000
; residue  138 VAL rtp VAL q -0.0
 2057          N    138    VAL      N   2057 -0.41570000  14.010000   ; qtot -0.415700
 2058          H    138    VAL      H   2058 0.27190000   1.008000   ; qtot -0.143800
 2059         CX    138    VAL     CA   2059 -0.08750000  12.010000   ; qtot -0.231300
 2060         H1    138    VAL     HA   2060 0.09690000   1.008000   ; qtot -0.134400
 2061         3C    138    VAL     CB   2061 0.29850000  12.010000   ; qtot 0.164100
 2062         HC    138    VAL     HB   2062 -0.02970000   1.008000   ; qtot 0.134400
 2063         CT    138    VAL    CG1   2063 -0.31920000  12.010000   ; qtot -0.184800
 2064         HC    138    VAL   HG11   2064 0.07910000   1.008000   ; qtot -0.105700
 2065         HC    138    VAL   HG12   2065 0.07910000   1.008000   ; qtot -0.026600
 2066         HC    138    VAL   HG13   2066 0.07910000   1.008000   ; qtot 0.052500
 2067         CT    138    VAL    CG2   2067 -0.31920000  12.010000   ; qtot -0.266700
 2068         HC    138    VAL   HG21   2068 0.07910000   1.008000   ; qtot -0.187600
 2069         HC    138    VAL   HG22   2069 0.07910000   1.008000   ; qtot -0.108500
 2070         HC    138    VAL   HG23   2070 0.07910000   1.008000   ; qtot -0.029400
 2071          C    138    VAL      C   2071 0.59730000  12.010000   ; qtot 0.567900
 2072          O    138    VAL      O   2072 -0.56790000  16.000000   ; qtot -0.000000
; residue  139 TRP rtp TRP q -0.0
 2073          N    139    TRP      N   2073 -0.41570000  14.010000   ; qtot -0.415700
 2074          H    139    TRP      H   2074 0.27190000   1.008000   ; qtot -0.143800
 2075         CX    139    TRP     CA   2075 -0.02750000  12.010000   ; qtot -0.171300
 2076         H1    139    TRP     HA   2076 0.11230000   1.008000   ; qtot -0.059000
 2077         CT    139    TRP     CB   2077 -0.00500000  12.010000   ; qtot -0.064000
 2078         HC    139    TRP    HB2   2078 0.03390000   1.008000   ; qtot -0.030100
 2079         HC    139    TRP    HB3   2079 0.03390000   1.008000   ; qtot 0.003800
 2080         C*    139    TRP     CG   2080 -0.14150000  12.010000   ; qtot -0.137700
 2081         CW    139    TRP    CD1   2081 -0.16380000  12.010000   ; qtot -0.301500
 2082         H4    139    TRP    HD1   2082 0.20620000   1.008000   ; qtot -0.095300
 2083         NA    139    TRP    NE1   2083 -0.34180000  14.010000   ; qtot -0.437100
 2084          H    139    TRP    HE1   2084 0.34120000   1.008000   ; qtot -0.095900
 2085         CN    139    TRP    CE2   2085 0.13800000  12.010000   ; qtot 0.042100
 2086         CA    139    TRP    CZ2   2086 -0.26010000  12.010000   ; qtot -0.218000
 2087         HA    139    TRP    HZ2   2087 0.15720000   1.008000   ; qtot -0.060800
 2088         CA    139    TRP    CH2   2088 -0.11340000  12.010000   ; qtot -0.174200
 2089         HA    139    TRP    HH2   2089 0.14170000   1.008000   ; qtot -0.032500
 2090         CA    139    TRP    CZ3   2090 -0.19720000  12.010000   ; qtot -0.229700
 2091         HA    139    TRP    HZ3   2091 0.14470000   1.008000   ; qtot -0.085000
 2092         CA    139    TRP    CE3   2092 -0.23870000  12.010000   ; qtot -0.323700
 2093         HA    139    TRP    HE3   2093 0.17000000   1.008000   ; qtot -0.153700
 2094         CB    139    TRP    CD2   2094 0.12430000  12.010000   ; qtot -0.029400
 2095          C    139    TRP      C   2095 0.59730000  12.010000   ; qtot 0.567900
 2096          O    139    TRP      O   2096 -0.56790000  16.000000   ; qtot -0.000000
; residue  140 GLY rtp GLY q -0.0
 2097          N    140    GLY      N   2097 -0.41570000  14.010000   ; qtot -0.415700
 2098          H    140    GLY      H   2098 0.27190000   1.008000   ; qtot -0.143800
 2099         CX    140    GLY     CA   2099 -0.02520000  12.010000   ; qtot -0.169000
 2100         H1    140    GLY    HA2   2100 0.06980000   1.008000   ; qtot -0.099200
 2101         H1    140    GLY    HA3   2101 0.06980000   1.008000   ; qtot -0.029400
 2102          C    140    GLY      C   2102 0.59730000  12.010000   ; qtot 0.567900
 2103          O    140    GLY      O   2103 -0.56790000  16.000000   ; qtot -0.000000
; residue  141 MET rtp MET q -0.0
 2104          N    141    MET      N   2104 -0.41570000  14.010000   ; qtot -0.415700
 2105          H    141    MET      H   2105 0.27190000   1.008000   ; qtot -0.143800
 2106         CX    141    MET     CA   2106 -0.02370000  12.010000   ; qtot -0.167500
 2107         H1    141    MET     HA   2107 0.08800000   1.008000   ; qtot -0.079500
 2108         2C    141    MET     CB   2108 0.03420000  12.010000   ; qtot -0.045300
 2109         HC    141    MET    HB2   2109 0.02410000   1.008000   ; qtot -0.021200
 2110         HC    141    MET    HB3   2110 0.02410000   1.008000   ; qtot 0.002900
 2111         2C    141    MET     CG   2111 0.00180000  12.010000   ; qtot 0.004700
 2112         H1    141    MET    HG2   2112 0.04400000   1.008000   ; qtot 0.048700
 2113         H1    141    MET    HG3   2113 0.04400000   1.008000   ; qtot 0.092700
 2114          S    141    MET     SD   2114 -0.27370000  32.060000   ; qtot -0.181000
 2115         CT    141    MET     CE   2115 -0.05360000  12.010000   ; qtot -0.234600
 2116         H1    141    MET    HE1   2116 0.06840000   1.008000   ; qtot -0.166200
 2117         H1    141    MET    HE2   2117 0.06840000   1.008000   ; qtot -0.097800
 2118         H1    141    MET    HE3   2118 0.06840000   1.008000   ; qtot -0.029400
 2119          C    141    MET      C   2119 0.59730000  12.010000   ; qtot 0.567900
 2120          O    141    MET      O   2120 -0.56790000  16.000000   ; qtot -0.000000
; residue  142 VAL rtp VAL q -0.0
 2121          N    142    VAL      N   2121 -0.41570000  14.010000   ; qtot -0.415700
 2122          H    142    VAL      H   2122 0.27190000   1.008000   ; qtot -0.143800
 2123         CX    142    VAL     CA   2123 -0.08750000  12.010000   ; qtot -0.231300
 2124         H1    142    VAL     HA   2124 0.09690000   1.008000   ; qtot -0.134400
 2125         3C    142    VAL     CB   2125 0.29850000  12.010000   ; qtot 0.164100
 2126         HC    142    VAL     HB   2126 -0.02970000   1.008000   ; qtot 0.134400
 2127         CT    142    VAL    CG1   2127 -0.31920000  12.010000   ; qtot -0.184800
 2128         HC    142    VAL   HG11   2128 0.07910000   1.008000   ; qtot -0.105700
 2129         HC    142    VAL   HG12   2129 0.07910000   1.008000   ; qtot -0.026600
 2130         HC    142    VAL   HG13   2130 0.07910000   1.008000   ; qtot 0.052500
 2131         CT    142    VAL    CG2   2131 -0.31920000  12.010000   ; qtot -0.266700
 2132         HC    142    VAL   HG21   2132 0.07910000   1.008000   ; qtot -0.187600
 2133         HC    142    VAL   HG22   2133 0.07910000   1.008000   ; qtot -0.108500
 2134         HC    142    VAL   HG23   2134 0.07910000   1.008000   ; qtot -0.029400
 2135          C    142    VAL      C   2135 0.59730000  12.010000   ; qtot 0.567900
 2136          O    142    VAL      O   2136 -0.56790000  16.000000   ; qtot -0.000000
; residue  143 CYX rtp CYX q -0.0
 2137          N    143    CYX      N   2137 -0.41570000  14.010000   ; qtot -0.415700
 2138          H    143    CYX      H   2138 0.27190000   1.008000   ; qtot -0.143800
 2139         CX    143    CYX     CA   2139 0.04290000  12.010000   ; qtot -0.100900
 2140         H1    143    CYX     HA   2140 0.07660000   1.008000   ; qtot -0.024300
 2141         2C    143    CYX     CB   2141 -0.07900000  12.010000   ; qtot -0.103300
 2142         H1    143    CYX    HB2   2142 0.09100000   1.008000   ; qtot -0.012300
 2143         H1    143    CYX    HB3   2143 0.09100000   1.008000   ; qtot 0.078700
 2144          S    143    CYX     SG   2144 -0.10810000  32.060000   ; qtot -0.029400
 2145          C    143    CYX      C   2145 0.59730000  12.010000   ; qtot 0.567900
 2146          O    143    CYX      O   2146 -0.56790000  16.000000   ; qtot -0.000000
; residue  144 GLY rtp GLY q -0.0
 2147          N    144    GLY      N   2147 -0.41570000  14.010000   ; qtot -0.415700
 2148          H    144    GLY      H   2148 0.27190000   1.008000   ; qtot -0.143800
 2149         CX    144    GLY     CA   2149 -0.02520000  12.010000   ; qtot -0.169000
 2150         H1    144    GLY    HA2   2150 0.06980000   1.008000   ; qtot -0.099200
 2151         H1    144    GLY    HA3   2151 0.06980000   1.008000   ; qtot -0.029400
 2152          C    144    GLY      C   2152 0.59730000  12.010000   ; qtot 0.567900
 2153          O    144    GLY      O   2153 -0.56790000  16.000000   ; qtot -0.000000
; residue  145 GLN rtp GLN q -0.0
 2154          N    145    GLN      N   2154 -0.41570000  14.010000   ; qtot -0.415700
 2155          H    145    GLN      H   2155 0.27190000   1.008000   ; qtot -0.143800
 2156         CX    145    GLN     CA   2156 -0.00310000  12.010000   ; qtot -0.146900
 2157         H1    145    GLN     HA   2157 0.08500000   1.008000   ; qtot -0.061900
 2158         2C    145    GLN     CB   2158 -0.00360000  12.010000   ; qtot -0.065500
 2159         HC    145    GLN    HB2   2159 0.01710000   1.008000   ; qtot -0.048400
 2160         HC    145    GLN    HB3   2160 0.01710000   1.008000   ; qtot -0.031300
 2161         2C    145    GLN     CG   2161 -0.06450000  12.010000   ; qtot -0.095800
 2162         HC    145    GLN    HG2   2162 0.03520000   1.008000   ; qtot -0.060600
 2163         HC    145    GLN    HG3   2163 0.03520000   1.008000   ; qtot -0.025400
 2164          C    145    GLN     CD   2164 0.69510000  12.010000   ; qtot 0.669700
 2165          O    145    GLN    OE1   2165 -0.60860000  16.000000   ; qtot 0.061100
 2166          N    145    GLN    NE2   2166 -0.94070000  14.010000   ; qtot -0.879600
 2167          H    145    GLN   HE21   2167 0.42510000   1.008000   ; qtot -0.454500
 2168          H    145    GLN   HE22   2168 0.42510000   1.008000   ; qtot -0.029400
 2169          C    145    GLN      C   2169 0.59730000  12.010000   ; qtot 0.567900
 2170          O    145    GLN      O   2170 -0.56790000  16.000000   ; qtot -0.000000
; residue  146 ASN rtp ASN q 0.0
 2171          N    146    ASN      N   2171 -0.41570000  14.010000   ; qtot -0.415700
 2172          H    146    ASN      H   2172 0.27190000   1.008000   ; qtot -0.143800
 2173         CX    146    ASN     CA   2173 0.01430000  12.010000   ; qtot -0.129500
 2174         H1    146    ASN     HA   2174 0.10480000   1.008000   ; qtot -0.024700
 2175         2C    146    ASN     CB   2175 -0.20410000  12.010000   ; qtot -0.228800
 2176         HC    146    ASN    HB2   2176 0.07970000   1.008000   ; qtot -0.149100
 2177         HC    146    ASN    HB3   2177 0.07970000   1.008000   ; qtot -0.069400
 2178          C    146    ASN     CG   2178 0.71300000  12.010000   ; qtot 0.643600
 2179          O    146    ASN    OD1   2179 -0.59310000  16.000000   ; qtot 0.050500
 2180          N    146    ASN    ND2   2180 -0.91910000  14.010000   ; qtot -0.868600
 2181          H    146    ASN   HD21   2181 0.41960000   1.008000   ; qtot -0.449000
 2182          H    146    ASN   HD22   2182 0.41960000   1.008000   ; qtot -0.029400
 2183          C    146    ASN      C   2183 0.59730000  12.010000   ; qtot 0.567900
 2184          O    146    ASN      O   2184 -0.56790000  16.000000   ; qtot -0.000000
; residue  147 TRP rtp TRP q -0.0
 2185          N    147    TRP      N   2185 -0.41570000  14.010000   ; qtot -0.415700
 2186          H    147    TRP      H   2186 0.27190000   1.008000   ; qtot -0.143800
 2187         CX    147    TRP     CA   2187 -0.02750000  12.010000   ; qtot -0.171300
 2188         H1    147    TRP     HA   2188 0.11230000   1.008000   ; qtot -0.059000
 2189         CT    147    TRP     CB   2189 -0.00500000  12.010000   ; qtot -0.064000
 2190         HC    147    TRP    HB2   2190 0.03390000   1.008000   ; qtot -0.030100
 2191         HC    147    TRP    HB3   2191 0.03390000   1.008000   ; qtot 0.003800
 2192         C*    147    TRP     CG   2192 -0.14150000  12.010000   ; qtot -0.137700
 2193         CW    147    TRP    CD1   2193 -0.16380000  12.010000   ; qtot -0.301500
 2194         H4    147    TRP    HD1   2194 0.20620000   1.008000   ; qtot -0.095300
 2195         NA    147    TRP    NE1   2195 -0.34180000  14.010000   ; qtot -0.437100
 2196          H    147    TRP    HE1   2196 0.34120000   1.008000   ; qtot -0.095900
 2197         CN    147    TRP    CE2   2197 0.13800000  12.010000   ; qtot 0.042100
 2198         CA    147    TRP    CZ2   2198 -0.26010000  12.010000   ; qtot -0.218000
 2199         HA    147    TRP    HZ2   2199 0.15720000   1.008000   ; qtot -0.060800
 2200         CA    147    TRP    CH2   2200 -0.11340000  12.010000   ; qtot -0.174200
 2201         HA    147    TRP    HH2   2201 0.14170000   1.008000   ; qtot -0.032500
 2202         CA    147    TRP    CZ3   2202 -0.19720000  12.010000   ; qtot -0.229700
 2203         HA    147    TRP    HZ3   2203 0.14470000   1.008000   ; qtot -0.085000
 2204         CA    147    TRP    CE3   2204 -0.23870000  12.010000   ; qtot -0.323700
 2205         HA    147    TRP    HE3   2205 0.17000000   1.008000   ; qtot -0.153700
 2206         CB    147    TRP    CD2   2206 0.12430000  12.010000   ; qtot -0.029400
 2207          C    147    TRP      C   2207 0.59730000  12.010000   ; qtot 0.567900
 2208          O    147    TRP      O   2208 -0.56790000  16.000000   ; qtot -0.000000
; residue  148 GLY rtp GLY q -0.0
 2209          N    148    GLY      N   2209 -0.41570000  14.010000   ; qtot -0.415700
 2210          H    148    GLY      H   2210 0.27190000   1.008000   ; qtot -0.143800
 2211         CX    148    GLY     CA   2211 -0.02520000  12.010000   ; qtot -0.169000
 2212         H1    148    GLY    HA2   2212 0.06980000   1.008000   ; qtot -0.099200
 2213         H1    148    GLY    HA3   2213 0.06980000   1.008000   ; qtot -0.029400
 2214          C    148    GLY      C   2214 0.59730000  12.010000   ; qtot 0.567900
 2215          O    148    GLY      O   2215 -0.56790000  16.000000   ; qtot -0.000000
; residue  149 ILE rtp ILE q -0.0
 2216          N    149    ILE      N   2216 -0.41570000  14.010000   ; qtot -0.415700
 2217          H    149    ILE      H   2217 0.27190000   1.008000   ; qtot -0.143800
 2218         CX    149    ILE     CA   2218 -0.05970000  12.010000   ; qtot -0.203500
 2219         H1    149    ILE     HA   2219 0.08690000   1.008000   ; qtot -0.116600
 2220         3C    149    ILE     CB   2220 0.13030000  12.010000   ; qtot 0.013700
 2221         HC    149    ILE     HB   2221 0.01870000   1.008000   ; qtot 0.032400
 2222         CT    149    ILE    CG2   2222 -0.32040000  12.010000   ; qtot -0.288000
 2223         HC    149    ILE   HG21   2223 0.08820000   1.008000   ; qtot -0.199800
 2224         HC    149    ILE   HG22   2224 0.08820000   1.008000   ; qtot -0.111600
 2225         HC    149    ILE   HG23   2225 0.08820000   1.008000   ; qtot -0.023400
 2226         2C    149    ILE    CG1   2226 -0.04300000  12.010000   ; qtot -0.066400
 2227         HC    149    ILE   HG12   2227 0.02360000   1.008000   ; qtot -0.042800
 2228         HC    149    ILE   HG13   2228 0.02360000   1.008000   ; qtot -0.019200
 2229         CT    149    ILE    CD1   2229 -0.06600000  12.010000   ; qtot -0.085200
 2230         HC    149    ILE   HD11   2230 0.01860000   1.008000   ; qtot -0.066600
 2231         HC    149    ILE   HD12   2231 0.01860000   1.008000   ; qtot -0.048000
 2232         HC    149    ILE   HD13   2232 0.01860000   1.008000   ; qtot -0.029400
 2233          C    149    ILE      C   2233 0.59730000  12.010000   ; qtot 0.567900
 2234          O    149    ILE      O   2234 -0.56790000  16.000000   ; qtot -0.000000
; residue  150 VAL rtp VAL q -0.0
 2235          N    150    VAL      N   2235 -0.41570000  14.010000   ; qtot -0.415700
 2236          H    150    VAL      H   2236 0.27190000   1.008000   ; qtot -0.143800
 2237         CX    150    VAL     CA   2237 -0.08750000  12.010000   ; qtot -0.231300
 2238         H1    150    VAL     HA   2238 0.09690000   1.008000   ; qtot -0.134400
 2239         3C    150    VAL     CB   2239 0.29850000  12.010000   ; qtot 0.164100
 2240         HC    150    VAL     HB   2240 -0.02970000   1.008000   ; qtot 0.134400
 2241         CT    150    VAL    CG1   2241 -0.31920000  12.010000   ; qtot -0.184800
 2242         HC    150    VAL   HG11   2242 0.07910000   1.008000   ; qtot -0.105700
 2243         HC    150    VAL   HG12   2243 0.07910000   1.008000   ; qtot -0.026600
 2244         HC    150    VAL   HG13   2244 0.07910000   1.008000   ; qtot 0.052500
 2245         CT    150    VAL    CG2   2245 -0.31920000  12.010000   ; qtot -0.266700
 2246         HC    150    VAL   HG21   2246 0.07910000   1.008000   ; qtot -0.187600
 2247         HC    150    VAL   HG22   2247 0.07910000   1.008000   ; qtot -0.108500
 2248         HC    150    VAL   HG23   2248 0.07910000   1.008000   ; qtot -0.029400
 2249          C    150    VAL      C   2249 0.59730000  12.010000   ; qtot 0.567900
 2250          O    150    VAL      O   2250 -0.56790000  16.000000   ; qtot -0.000000
; residue  151 GLU rtp GLU q -1.0
 2251          N    151    GLU      N   2251 -0.51630000  14.010000   ; qtot -0.516300
 2252          H    151    GLU      H   2252 0.29360000   1.008000   ; qtot -0.222700
 2253         CX    151    GLU     CA   2253 0.03970000  12.010000   ; qtot -0.183000
 2254         H1    151    GLU     HA   2254 0.11050000   1.008000   ; qtot -0.072500
 2255         2C    151    GLU     CB   2255 0.05600000  12.010000   ; qtot -0.016500
 2256         HC    151    GLU    HB2   2256 -0.01730000   1.008000   ; qtot -0.033800
 2257         HC    151    GLU    HB3   2257 -0.01730000   1.008000   ; qtot -0.051100
 2258         2C    151    GLU     CG   2258 0.01360000  12.010000   ; qtot -0.037500
 2259         HC    151    GLU    HG2   2259 -0.04250000   1.008000   ; qtot -0.080000
 2260         HC    151    GLU    HG3   2260 -0.04250000   1.008000   ; qtot -0.122500
 2261         CO    151    GLU     CD   2261 0.80540000  12.010000   ; qtot 0.682900
 2262         O2    151    GLU    OE1   2262 -0.81880000  16.000000   ; qtot -0.135900
 2263         O2    151    GLU    OE2   2263 -0.81880000  16.000000   ; qtot -0.954700
 2264          C    151    GLU      C   2264 0.53660000  12.010000   ; qtot -0.418100
 2265          O    151    GLU      O   2265 -0.58190000  16.000000   ; qtot -1.000000
; residue  152 ALA rtp ALA q -0.0
 2266          N    152    ALA      N   2266 -0.41570000  14.010000   ; qtot -1.415700
 2267          H    152    ALA      H   2267 0.27190000   1.008000   ; qtot -1.143800
 2268         CX    152    ALA     CA   2268 0.03370000  12.010000   ; qtot -1.110100
 2269         H1    152    ALA     HA   2269 0.08230000   1.008000   ; qtot -1.027800
 2270         CT    152    ALA     CB   2270 -0.18250000  12.010000   ; qtot -1.210300
 2271         HC    152    ALA    HB1   2271 0.06030000   1.008000   ; qtot -1.150000
 2272         HC    152    ALA    HB2   2272 0.06030000   1.008000   ; qtot -1.089700
 2273         HC    152    ALA    HB3   2273 0.06030000   1.008000   ; qtot -1.029400
 2274          C    152    ALA      C   2274 0.59730000  12.010000   ; qtot -0.432100
 2275          O    152    ALA      O   2275 -0.56790000  16.000000   ; qtot -1.000000
; residue  153 MET rtp MET q -0.0
 2276          N    153    MET      N   2276 -0.41570000  14.010000   ; qtot -1.415700
 2277          H    153    MET      H   2277 0.27190000   1.008000   ; qtot -1.143800
 2278         CX    153    MET     CA   2278 -0.02370000  12.010000   ; qtot -1.167500
 2279         H1    153    MET     HA   2279 0.08800000   1.008000   ; qtot -1.079500
 2280         2C    153    MET     CB   2280 0.03420000  12.010000   ; qtot -1.045300
 2281         HC    153    MET    HB2   2281 0.02410000   1.008000   ; qtot -1.021200
 2282         HC    153    MET    HB3   2282 0.02410000   1.008000   ; qtot -0.997100
 2283         2C    153    MET     CG   2283 0.00180000  12.010000   ; qtot -0.995300
 2284         H1    153    MET    HG2   2284 0.04400000   1.008000   ; qtot -0.951300
 2285         H1    153    MET    HG3   2285 0.04400000   1.008000   ; qtot -0.907300
 2286          S    153    MET     SD   2286 -0.27370000  32.060000   ; qtot -1.181000
 2287         CT    153    MET     CE   2287 -0.05360000  12.010000   ; qtot -1.234600
 2288         H1    153    MET    HE1   2288 0.06840000   1.008000   ; qtot -1.166200
 2289         H1    153    MET    HE2   2289 0.06840000   1.008000   ; qtot -1.097800
 2290         H1    153    MET    HE3   2290 0.06840000   1.008000   ; qtot -1.029400
 2291          C    153    MET      C   2291 0.59730000  12.010000   ; qtot -0.432100
 2292          O    153    MET      O   2292 -0.56790000  16.000000   ; qtot -1.000000
; residue  154 VAL rtp VAL q -0.0
 2293          N    154    VAL      N   2293 -0.41570000  14.010000   ; qtot -1.415700
 2294          H    154    VAL      H   2294 0.27190000   1.008000   ; qtot -1.143800
 2295         CX    154    VAL     CA   2295 -0.08750000  12.010000   ; qtot -1.231300
 2296         H1    154    VAL     HA   2296 0.09690000   1.008000   ; qtot -1.134400
 2297         3C    154    VAL     CB   2297 0.29850000  12.010000   ; qtot -0.835900
 2298         HC    154    VAL     HB   2298 -0.02970000   1.008000   ; qtot -0.865600
 2299         CT    154    VAL    CG1   2299 -0.31920000  12.010000   ; qtot -1.184800
 2300         HC    154    VAL   HG11   2300 0.07910000   1.008000   ; qtot -1.105700
 2301         HC    154    VAL   HG12   2301 0.07910000   1.008000   ; qtot -1.026600
 2302         HC    154    VAL   HG13   2302 0.07910000   1.008000   ; qtot -0.947500
 2303         CT    154    VAL    CG2   2303 -0.31920000  12.010000   ; qtot -1.266700
 2304         HC    154    VAL   HG21   2304 0.07910000   1.008000   ; qtot -1.187600
 2305         HC    154    VAL   HG22   2305 0.07910000   1.008000   ; qtot -1.108500
 2306         HC    154    VAL   HG23   2306 0.07910000   1.008000   ; qtot -1.029400
 2307          C    154    VAL      C   2307 0.59730000  12.010000   ; qtot -0.432100
 2308          O    154    VAL      O   2308 -0.56790000  16.000000   ; qtot -1.000000
; residue  155 VAL rtp VAL q -0.0
 2309          N    155    VAL      N   2309 -0.41570000  14.010000   ; qtot -1.415700
 2310          H    155    VAL      H   2310 0.27190000   1.008000   ; qtot -1.143800
 2311         CX    155    VAL     CA   2311 -0.08750000  12.010000   ; qtot -1.231300
 2312         H1    155    VAL     HA   2312 0.09690000   1.008000   ; qtot -1.134400
 2313         3C    155    VAL     CB   2313 0.29850000  12.010000   ; qtot -0.835900
 2314         HC    155    VAL     HB   2314 -0.02970000   1.008000   ; qtot -0.865600
 2315         CT    155    VAL    CG1   2315 -0.31920000  12.010000   ; qtot -1.184800
 2316         HC    155    VAL   HG11   2316 0.07910000   1.008000   ; qtot -1.105700
 2317         HC    155    VAL   HG12   2317 0.07910000   1.008000   ; qtot -1.026600
 2318         HC    155    VAL   HG13   2318 0.07910000   1.008000   ; qtot -0.947500
 2319         CT    155    VAL    CG2   2319 -0.31920000  12.010000   ; qtot -1.266700
 2320         HC    155    VAL   HG21   2320 0.07910000   1.008000   ; qtot -1.187600
 2321         HC    155    VAL   HG22   2321 0.07910000   1.008000   ; qtot -1.108500
 2322         HC    155    VAL   HG23   2322 0.07910000   1.008000   ; qtot -1.029400
 2323          C    155    VAL      C   2323 0.59730000  12.010000   ; qtot -0.432100
 2324          O    155    VAL      O   2324 -0.56790000  16.000000   ; qtot -1.000000
; residue  156 CYX rtp CYX q -0.0
 2325          N    156    CYX      N   2325 -0.41570000  14.010000   ; qtot -1.415700
 2326          H    156    CYX      H   2326 0.27190000   1.008000   ; qtot -1.143800
 2327         CX    156    CYX     CA   2327 0.04290000  12.010000   ; qtot -1.100900
 2328         H1    156    CYX     HA   2328 0.07660000   1.008000   ; qtot -1.024300
 2329         2C    156    CYX     CB   2329 -0.07900000  12.010000   ; qtot -1.103300
 2330         H1    156    CYX    HB2   2330 0.09100000   1.008000   ; qtot -1.012300
 2331         H1    156    CYX    HB3   2331 0.09100000   1.008000   ; qtot -0.921300
 2332          S    156    CYX     SG   2332 -0.10810000  32.060000   ; qtot -1.029400
 2333          C    156    CYX      C   2333 0.59730000  12.010000   ; qtot -0.432100
 2334          O    156    CYX      O   2334 -0.56790000  16.000000   ; qtot -1.000000
; residue  157 ARG rtp ARG q 1.0
 2335          N    157    ARG      N   2335 -0.34790000  14.010000   ; qtot -1.347900
 2336          H    157    ARG      H   2336 0.27470000   1.008000   ; qtot -1.073200
 2337         CX    157    ARG     CA   2337 -0.26370000  12.010000   ; qtot -1.336900
 2338         H1    157    ARG     HA   2338 0.15600000   1.008000   ; qtot -1.180900
 2339         C8    157    ARG     CB   2339 -0.00070000  12.010000   ; qtot -1.181600
 2340         HC    157    ARG    HB2   2340 0.03270000   1.008000   ; qtot -1.148900
 2341         HC    157    ARG    HB3   2341 0.03270000   1.008000   ; qtot -1.116200
 2342         C8    157    ARG     CG   2342 0.03900000  12.010000   ; qtot -1.077200
 2343         HC    157    ARG    HG2   2343 0.02850000   1.008000   ; qtot -1.048700
 2344         HC    157    ARG    HG3   2344 0.02850000   1.008000   ; qtot -1.020200
 2345         C8    157    ARG     CD   2345 0.04860000  12.010000   ; qtot -0.971600
 2346         H1    157    ARG    HD2   2346 0.06870000   1.008000   ; qtot -0.902900
 2347         H1    157    ARG    HD3   2347 0.06870000   1.008000   ; qtot -0.834200
 2348         N2    157    ARG     NE   2348 -0.52950000  14.010000   ; qtot -1.363700
 2349          H    157    ARG     HE   2349 0.34560000   1.008000   ; qtot -1.018100
 2350         CA    157    ARG     CZ   2350 0.80760000  12.010000   ; qtot -0.210500
 2351         N2    157    ARG    NH1   2351 -0.86270000  14.010000   ; qtot -1.073200
 2352          H    157    ARG   HH11   2352 0.44780000   1.008000   ; qtot -0.625400
 2353          H    157    ARG   HH12   2353 0.44780000   1.008000   ; qtot -0.177600
 2354         N2    157    ARG    NH2   2354 -0.86270000  14.010000   ; qtot -1.040300
 2355          H    157    ARG   HH21   2355 0.44780000   1.008000   ; qtot -0.592500
 2356          H    157    ARG   HH22   2356 0.44780000   1.008000   ; qtot -0.144700
 2357          C    157    ARG      C   2357 0.73410000  12.010000   ; qtot 0.589400
 2358          O    157    ARG      O   2358 -0.58940000  16.000000   ; qtot -0.000000
; residue  158 GLN rtp GLN q -0.0
 2359          N    158    GLN      N   2359 -0.41570000  14.010000   ; qtot -0.415700
 2360          H    158    GLN      H   2360 0.27190000   1.008000   ; qtot -0.143800
 2361         CX    158    GLN     CA   2361 -0.00310000  12.010000   ; qtot -0.146900
 2362         H1    158    GLN     HA   2362 0.08500000   1.008000   ; qtot -0.061900
 2363         2C    158    GLN     CB   2363 -0.00360000  12.010000   ; qtot -0.065500
 2364         HC    158    GLN    HB2   2364 0.01710000   1.008000   ; qtot -0.048400
 2365         HC    158    GLN    HB3   2365 0.01710000   1.008000   ; qtot -0.031300
 2366         2C    158    GLN     CG   2366 -0.06450000  12.010000   ; qtot -0.095800
 2367         HC    158    GLN    HG2   2367 0.03520000   1.008000   ; qtot -0.060600
 2368         HC    158    GLN    HG3   2368 0.03520000   1.008000   ; qtot -0.025400
 2369          C    158    GLN     CD   2369 0.69510000  12.010000   ; qtot 0.669700
 2370          O    158    GLN    OE1   2370 -0.60860000  16.000000   ; qtot 0.061100
 2371          N    158    GLN    NE2   2371 -0.94070000  14.010000   ; qtot -0.879600
 2372          H    158    GLN   HE21   2372 0.42510000   1.008000   ; qtot -0.454500
 2373          H    158    GLN   HE22   2373 0.42510000   1.008000   ; qtot -0.029400
 2374          C    158    GLN      C   2374 0.59730000  12.010000   ; qtot 0.567900
 2375          O    158    GLN      O   2375 -0.56790000  16.000000   ; qtot -0.000000
; residue  159 LEU rtp LEU q -0.0
 2376          N    159    LEU      N   2376 -0.41570000  14.010000   ; qtot -0.415700
 2377          H    159    LEU      H   2377 0.27190000   1.008000   ; qtot -0.143800
 2378         CX    159    LEU     CA   2378 -0.05180000  12.010000   ; qtot -0.195600
 2379         H1    159    LEU     HA   2379 0.09220000   1.008000   ; qtot -0.103400
 2380         2C    159    LEU     CB   2380 -0.11020000  12.010000   ; qtot -0.213600
 2381         HC    159    LEU    HB2   2381 0.04570000   1.008000   ; qtot -0.167900
 2382         HC    159    LEU    HB3   2382 0.04570000   1.008000   ; qtot -0.122200
 2383         3C    159    LEU     CG   2383 0.35310000  12.010000   ; qtot 0.230900
 2384         HC    159    LEU     HG   2384 -0.03610000   1.008000   ; qtot 0.194800
 2385         CT    159    LEU    CD1   2385 -0.41210000  12.010000   ; qtot -0.217300
 2386         HC    159    LEU   HD11   2386 0.10000000   1.008000   ; qtot -0.117300
 2387         HC    159    LEU   HD12   2387 0.10000000   1.008000   ; qtot -0.017300
 2388         HC    159    LEU   HD13   2388 0.10000000   1.008000   ; qtot 0.082700
 2389         CT    159    LEU    CD2   2389 -0.41210000  12.010000   ; qtot -0.329400
 2390         HC    159    LEU   HD21   2390 0.10000000   1.008000   ; qtot -0.229400
 2391         HC    159    LEU   HD22   2391 0.10000000   1.008000   ; qtot -0.129400
 2392         HC    159    LEU   HD23   2392 0.10000000   1.008000   ; qtot -0.029400
 2393          C    159    LEU      C   2393 0.59730000  12.010000   ; qtot 0.567900
 2394          O    159    LEU      O   2394 -0.56790000  16.000000   ; qtot -0.000000
; residue  160 GLY rtp GLY q -0.0
 2395          N    160    GLY      N   2395 -0.41570000  14.010000   ; qtot -0.415700
 2396          H    160    GLY      H   2396 0.27190000   1.008000   ; qtot -0.143800
 2397         CX    160    GLY     CA   2397 -0.02520000  12.010000   ; qtot -0.169000
 2398         H1    160    GLY    HA2   2398 0.06980000   1.008000   ; qtot -0.099200
 2399         H1    160    GLY    HA3   2399 0.06980000   1.008000   ; qtot -0.029400
 2400          C    160    GLY      C   2400 0.59730000  12.010000   ; qtot 0.567900
 2401          O    160    GLY      O   2401 -0.56790000  16.000000   ; qtot -0.000000
; residue  161 LEU rtp LEU q -0.0
 2402          N    161    LEU      N   2402 -0.41570000  14.010000   ; qtot -0.415700
 2403          H    161    LEU      H   2403 0.27190000   1.008000   ; qtot -0.143800
 2404         CX    161    LEU     CA   2404 -0.05180000  12.010000   ; qtot -0.195600
 2405         H1    161    LEU     HA   2405 0.09220000   1.008000   ; qtot -0.103400
 2406         2C    161    LEU     CB   2406 -0.11020000  12.010000   ; qtot -0.213600
 2407         HC    161    LEU    HB2   2407 0.04570000   1.008000   ; qtot -0.167900
 2408         HC    161    LEU    HB3   2408 0.04570000   1.008000   ; qtot -0.122200
 2409         3C    161    LEU     CG   2409 0.35310000  12.010000   ; qtot 0.230900
 2410         HC    161    LEU     HG   2410 -0.03610000   1.008000   ; qtot 0.194800
 2411         CT    161    LEU    CD1   2411 -0.41210000  12.010000   ; qtot -0.217300
 2412         HC    161    LEU   HD11   2412 0.10000000   1.008000   ; qtot -0.117300
 2413         HC    161    LEU   HD12   2413 0.10000000   1.008000   ; qtot -0.017300
 2414         HC    161    LEU   HD13   2414 0.10000000   1.008000   ; qtot 0.082700
 2415         CT    161    LEU    CD2   2415 -0.41210000  12.010000   ; qtot -0.329400
 2416         HC    161    LEU   HD21   2416 0.10000000   1.008000   ; qtot -0.229400
 2417         HC    161    LEU   HD22   2417 0.10000000   1.008000   ; qtot -0.129400
 2418         HC    161    LEU   HD23   2418 0.10000000   1.008000   ; qtot -0.029400
 2419          C    161    LEU      C   2419 0.59730000  12.010000   ; qtot 0.567900
 2420          O    161    LEU      O   2420 -0.56790000  16.000000   ; qtot -0.000000
; residue  162 GLY rtp GLY q -0.0
 2421          N    162    GLY      N   2421 -0.41570000  14.010000   ; qtot -0.415700
 2422          H    162    GLY      H   2422 0.27190000   1.008000   ; qtot -0.143800
 2423         CX    162    GLY     CA   2423 -0.02520000  12.010000   ; qtot -0.169000
 2424         H1    162    GLY    HA2   2424 0.06980000   1.008000   ; qtot -0.099200
 2425         H1    162    GLY    HA3   2425 0.06980000   1.008000   ; qtot -0.029400
 2426          C    162    GLY      C   2426 0.59730000  12.010000   ; qtot 0.567900
 2427          O    162    GLY      O   2427 -0.56790000  16.000000   ; qtot -0.000000
; residue  163 PHE rtp PHE q -0.0
 2428          N    163    PHE      N   2428 -0.41570000  14.010000   ; qtot -0.415700
 2429          H    163    PHE      H   2429 0.27190000   1.008000   ; qtot -0.143800
 2430         CX    163    PHE     CA   2430 -0.00240000  12.010000   ; qtot -0.146200
 2431         H1    163    PHE     HA   2431 0.09780000   1.008000   ; qtot -0.048400
 2432         CT    163    PHE     CB   2432 -0.03430000  12.010000   ; qtot -0.082700
 2433         HC    163    PHE    HB2   2433 0.02950000   1.008000   ; qtot -0.053200
 2434         HC    163    PHE    HB3   2434 0.02950000   1.008000   ; qtot -0.023700
 2435         CA    163    PHE     CG   2435 0.01180000  12.010000   ; qtot -0.011900
 2436         CA    163    PHE    CD1   2436 -0.12560000  12.010000   ; qtot -0.137500
 2437         HA    163    PHE    HD1   2437 0.13300000   1.008000   ; qtot -0.004500
 2438         CA    163    PHE    CE1   2438 -0.17040000  12.010000   ; qtot -0.174900
 2439         HA    163    PHE    HE1   2439 0.14300000   1.008000   ; qtot -0.031900
 2440         CA    163    PHE     CZ   2440 -0.10720000  12.010000   ; qtot -0.139100
 2441         HA    163    PHE     HZ   2441 0.12970000   1.008000   ; qtot -0.009400
 2442         CA    163    PHE    CE2   2442 -0.17040000  12.010000   ; qtot -0.179800
 2443         HA    163    PHE    HE2   2443 0.14300000   1.008000   ; qtot -0.036800
 2444         CA    163    PHE    CD2   2444 -0.12560000  12.010000   ; qtot -0.162400
 2445         HA    163    PHE    HD2   2445 0.13300000   1.008000   ; qtot -0.029400
 2446          C    163    PHE      C   2446 0.59730000  12.010000   ; qtot 0.567900
 2447          O    163    PHE      O   2447 -0.56790000  16.000000   ; qtot -0.000000
; residue  164 ALA rtp ALA q -0.0
 2448          N    164    ALA      N   2448 -0.41570000  14.010000   ; qtot -0.415700
 2449          H    164    ALA      H   2449 0.27190000   1.008000   ; qtot -0.143800
 2450         CX    164    ALA     CA   2450 0.03370000  12.010000   ; qtot -0.110100
 2451         H1    164    ALA     HA   2451 0.08230000   1.008000   ; qtot -0.027800
 2452         CT    164    ALA     CB   2452 -0.18250000  12.010000   ; qtot -0.210300
 2453         HC    164    ALA    HB1   2453 0.06030000   1.008000   ; qtot -0.150000
 2454         HC    164    ALA    HB2   2454 0.06030000   1.008000   ; qtot -0.089700
 2455         HC    164    ALA    HB3   2455 0.06030000   1.008000   ; qtot -0.029400
 2456          C    164    ALA      C   2456 0.59730000  12.010000   ; qtot 0.567900
 2457          O    164    ALA      O   2457 -0.56790000  16.000000   ; qtot -0.000000
; residue  165 SER rtp SER q -0.0
 2458          N    165    SER      N   2458 -0.41570000  14.010000   ; qtot -0.415700
 2459          H    165    SER      H   2459 0.27190000   1.008000   ; qtot -0.143800
 2460         CX    165    SER     CA   2460 -0.02490000  12.010000   ; qtot -0.168700
 2461         H1    165    SER     HA   2461 0.08430000   1.008000   ; qtot -0.084400
 2462         2C    165    SER     CB   2462 0.21170000  12.010000   ; qtot 0.127300
 2463         H1    165    SER    HB2   2463 0.03520000   1.008000   ; qtot 0.162500
 2464         H1    165    SER    HB3   2464 0.03520000   1.008000   ; qtot 0.197700
 2465         OH    165    SER     OG   2465 -0.65460000  16.000000   ; qtot -0.456900
 2466         HO    165    SER     HG   2466 0.42750000   1.008000   ; qtot -0.029400
 2467          C    165    SER      C   2467 0.59730000  12.010000   ; qtot 0.567900
 2468          O    165    SER      O   2468 -0.56790000  16.000000   ; qtot -0.000000
; residue  166 ASN rtp ASN q 0.0
 2469          N    166    ASN      N   2469 -0.41570000  14.010000   ; qtot -0.415700
 2470          H    166    ASN      H   2470 0.27190000   1.008000   ; qtot -0.143800
 2471         CX    166    ASN     CA   2471 0.01430000  12.010000   ; qtot -0.129500
 2472         H1    166    ASN     HA   2472 0.10480000   1.008000   ; qtot -0.024700
 2473         2C    166    ASN     CB   2473 -0.20410000  12.010000   ; qtot -0.228800
 2474         HC    166    ASN    HB2   2474 0.07970000   1.008000   ; qtot -0.149100
 2475         HC    166    ASN    HB3   2475 0.07970000   1.008000   ; qtot -0.069400
 2476          C    166    ASN     CG   2476 0.71300000  12.010000   ; qtot 0.643600
 2477          O    166    ASN    OD1   2477 -0.59310000  16.000000   ; qtot 0.050500
 2478          N    166    ASN    ND2   2478 -0.91910000  14.010000   ; qtot -0.868600
 2479          H    166    ASN   HD21   2479 0.41960000   1.008000   ; qtot -0.449000
 2480          H    166    ASN   HD22   2480 0.41960000   1.008000   ; qtot -0.029400
 2481          C    166    ASN      C   2481 0.59730000  12.010000   ; qtot 0.567900
 2482          O    166    ASN      O   2482 -0.56790000  16.000000   ; qtot -0.000000
; residue  167 ALA rtp ALA q -0.0
 2483          N    167    ALA      N   2483 -0.41570000  14.010000   ; qtot -0.415700
 2484          H    167    ALA      H   2484 0.27190000   1.008000   ; qtot -0.143800
 2485         CX    167    ALA     CA   2485 0.03370000  12.010000   ; qtot -0.110100
 2486         H1    167    ALA     HA   2486 0.08230000   1.008000   ; qtot -0.027800
 2487         CT    167    ALA     CB   2487 -0.18250000  12.010000   ; qtot -0.210300
 2488         HC    167    ALA    HB1   2488 0.06030000   1.008000   ; qtot -0.150000
 2489         HC    167    ALA    HB2   2489 0.06030000   1.008000   ; qtot -0.089700
 2490         HC    167    ALA    HB3   2490 0.06030000   1.008000   ; qtot -0.029400
 2491          C    167    ALA      C   2491 0.59730000  12.010000   ; qtot 0.567900
 2492          O    167    ALA      O   2492 -0.56790000  16.000000   ; qtot -0.000000
; residue  168 PHE rtp PHE q -0.0
 2493          N    168    PHE      N   2493 -0.41570000  14.010000   ; qtot -0.415700
 2494          H    168    PHE      H   2494 0.27190000   1.008000   ; qtot -0.143800
 2495         CX    168    PHE     CA   2495 -0.00240000  12.010000   ; qtot -0.146200
 2496         H1    168    PHE     HA   2496 0.09780000   1.008000   ; qtot -0.048400
 2497         CT    168    PHE     CB   2497 -0.03430000  12.010000   ; qtot -0.082700
 2498         HC    168    PHE    HB2   2498 0.02950000   1.008000   ; qtot -0.053200
 2499         HC    168    PHE    HB3   2499 0.02950000   1.008000   ; qtot -0.023700
 2500         CA    168    PHE     CG   2500 0.01180000  12.010000   ; qtot -0.011900
 2501         CA    168    PHE    CD1   2501 -0.12560000  12.010000   ; qtot -0.137500
 2502         HA    168    PHE    HD1   2502 0.13300000   1.008000   ; qtot -0.004500
 2503         CA    168    PHE    CE1   2503 -0.17040000  12.010000   ; qtot -0.174900
 2504         HA    168    PHE    HE1   2504 0.14300000   1.008000   ; qtot -0.031900
 2505         CA    168    PHE     CZ   2505 -0.10720000  12.010000   ; qtot -0.139100
 2506         HA    168    PHE     HZ   2506 0.12970000   1.008000   ; qtot -0.009400
 2507         CA    168    PHE    CE2   2507 -0.17040000  12.010000   ; qtot -0.179800
 2508         HA    168    PHE    HE2   2508 0.14300000   1.008000   ; qtot -0.036800
 2509         CA    168    PHE    CD2   2509 -0.12560000  12.010000   ; qtot -0.162400
 2510         HA    168    PHE    HD2   2510 0.13300000   1.008000   ; qtot -0.029400
 2511          C    168    PHE      C   2511 0.59730000  12.010000   ; qtot 0.567900
 2512          O    168    PHE      O   2512 -0.56790000  16.000000   ; qtot -0.000000
; residue  169 GLN rtp GLN q -0.0
 2513          N    169    GLN      N   2513 -0.41570000  14.010000   ; qtot -0.415700
 2514          H    169    GLN      H   2514 0.27190000   1.008000   ; qtot -0.143800
 2515         CX    169    GLN     CA   2515 -0.00310000  12.010000   ; qtot -0.146900
 2516         H1    169    GLN     HA   2516 0.08500000   1.008000   ; qtot -0.061900
 2517         2C    169    GLN     CB   2517 -0.00360000  12.010000   ; qtot -0.065500
 2518         HC    169    GLN    HB2   2518 0.01710000   1.008000   ; qtot -0.048400
 2519         HC    169    GLN    HB3   2519 0.01710000   1.008000   ; qtot -0.031300
 2520         2C    169    GLN     CG   2520 -0.06450000  12.010000   ; qtot -0.095800
 2521         HC    169    GLN    HG2   2521 0.03520000   1.008000   ; qtot -0.060600
 2522         HC    169    GLN    HG3   2522 0.03520000   1.008000   ; qtot -0.025400
 2523          C    169    GLN     CD   2523 0.69510000  12.010000   ; qtot 0.669700
 2524          O    169    GLN    OE1   2524 -0.60860000  16.000000   ; qtot 0.061100
 2525          N    169    GLN    NE2   2525 -0.94070000  14.010000   ; qtot -0.879600
 2526          H    169    GLN   HE21   2526 0.42510000   1.008000   ; qtot -0.454500
 2527          H    169    GLN   HE22   2527 0.42510000   1.008000   ; qtot -0.029400
 2528          C    169    GLN      C   2528 0.59730000  12.010000   ; qtot 0.567900
 2529          O    169    GLN      O   2529 -0.56790000  16.000000   ; qtot -0.000000
; residue  170 GLU rtp GLU q -1.0
 2530          N    170    GLU      N   2530 -0.51630000  14.010000   ; qtot -0.516300
 2531          H    170    GLU      H   2531 0.29360000   1.008000   ; qtot -0.222700
 2532         CX    170    GLU     CA   2532 0.03970000  12.010000   ; qtot -0.183000
 2533         H1    170    GLU     HA   2533 0.11050000   1.008000   ; qtot -0.072500
 2534         2C    170    GLU     CB   2534 0.05600000  12.010000   ; qtot -0.016500
 2535         HC    170    GLU    HB2   2535 -0.01730000   1.008000   ; qtot -0.033800
 2536         HC    170    GLU    HB3   2536 -0.01730000   1.008000   ; qtot -0.051100
 2537         2C    170    GLU     CG   2537 0.01360000  12.010000   ; qtot -0.037500
 2538         HC    170    GLU    HG2   2538 -0.04250000   1.008000   ; qtot -0.080000
 2539         HC    170    GLU    HG3   2539 -0.04250000   1.008000   ; qtot -0.122500
 2540         CO    170    GLU     CD   2540 0.80540000  12.010000   ; qtot 0.682900
 2541         O2    170    GLU    OE1   2541 -0.81880000  16.000000   ; qtot -0.135900
 2542         O2    170    GLU    OE2   2542 -0.81880000  16.000000   ; qtot -0.954700
 2543          C    170    GLU      C   2543 0.53660000  12.010000   ; qtot -0.418100
 2544          O    170    GLU      O   2544 -0.58190000  16.000000   ; qtot -1.000000
; residue  171 THR rtp THR q 0.0
 2545          N    171    THR      N   2545 -0.41570000  14.010000   ; qtot -1.415700
 2546          H    171    THR      H   2546 0.27190000   1.008000   ; qtot -1.143800
 2547         CX    171    THR     CA   2547 -0.03890000  12.010000   ; qtot -1.182700
 2548         H1    171    THR     HA   2548 0.10070000   1.008000   ; qtot -1.082000
 2549         3C    171    THR     CB   2549 0.36540000  12.010000   ; qtot -0.716600
 2550         H1    171    THR     HB   2550 0.00430000   1.008000   ; qtot -0.712300
 2551         CT    171    THR    CG2   2551 -0.24380000  12.010000   ; qtot -0.956100
 2552         HC    171    THR   HG21   2552 0.06420000   1.008000   ; qtot -0.891900
 2553         HC    171    THR   HG22   2553 0.06420000   1.008000   ; qtot -0.827700
 2554         HC    171    THR   HG23   2554 0.06420000   1.008000   ; qtot -0.763500
 2555         OH    171    THR    OG1   2555 -0.67610000  16.000000   ; qtot -1.439600
 2556         HO    171    THR    HG1   2556 0.41020000   1.008000   ; qtot -1.029400
 2557          C    171    THR      C   2557 0.59730000  12.010000   ; qtot -0.432100
 2558          O    171    THR      O   2558 -0.56790000  16.000000   ; qtot -1.000000
; residue  172 TRP rtp TRP q -0.0
 2559          N    172    TRP      N   2559 -0.41570000  14.010000   ; qtot -1.415700
 2560          H    172    TRP      H   2560 0.27190000   1.008000   ; qtot -1.143800
 2561         CX    172    TRP     CA   2561 -0.02750000  12.010000   ; qtot -1.171300
 2562         H1    172    TRP     HA   2562 0.11230000   1.008000   ; qtot -1.059000
 2563         CT    172    TRP     CB   2563 -0.00500000  12.010000   ; qtot -1.064000
 2564         HC    172    TRP    HB2   2564 0.03390000   1.008000   ; qtot -1.030100
 2565         HC    172    TRP    HB3   2565 0.03390000   1.008000   ; qtot -0.996200
 2566         C*    172    TRP     CG   2566 -0.14150000  12.010000   ; qtot -1.137700
 2567         CW    172    TRP    CD1   2567 -0.16380000  12.010000   ; qtot -1.301500
 2568         H4    172    TRP    HD1   2568 0.20620000   1.008000   ; qtot -1.095300
 2569         NA    172    TRP    NE1   2569 -0.34180000  14.010000   ; qtot -1.437100
 2570          H    172    TRP    HE1   2570 0.34120000   1.008000   ; qtot -1.095900
 2571         CN    172    TRP    CE2   2571 0.13800000  12.010000   ; qtot -0.957900
 2572         CA    172    TRP    CZ2   2572 -0.26010000  12.010000   ; qtot -1.218000
 2573         HA    172    TRP    HZ2   2573 0.15720000   1.008000   ; qtot -1.060800
 2574         CA    172    TRP    CH2   2574 -0.11340000  12.010000   ; qtot -1.174200
 2575         HA    172    TRP    HH2   2575 0.14170000   1.008000   ; qtot -1.032500
 2576         CA    172    TRP    CZ3   2576 -0.19720000  12.010000   ; qtot -1.229700
 2577         HA    172    TRP    HZ3   2577 0.14470000   1.008000   ; qtot -1.085000
 2578         CA    172    TRP    CE3   2578 -0.23870000  12.010000   ; qtot -1.323700
 2579         HA    172    TRP    HE3   2579 0.17000000   1.008000   ; qtot -1.153700
 2580         CB    172    TRP    CD2   2580 0.12430000  12.010000   ; qtot -1.029400
 2581          C    172    TRP      C   2581 0.59730000  12.010000   ; qtot -0.432100
 2582          O    172    TRP      O   2582 -0.56790000  16.000000   ; qtot -1.000000
; residue  173 TYR rtp TYR q -0.0
 2583          N    173    TYR      N   2583 -0.41570000  14.010000   ; qtot -1.415700
 2584          H    173    TYR      H   2584 0.27190000   1.008000   ; qtot -1.143800
 2585         CX    173    TYR     CA   2585 -0.00140000  12.010000   ; qtot -1.145200
 2586         H1    173    TYR     HA   2586 0.08760000   1.008000   ; qtot -1.057600
 2587         CT    173    TYR     CB   2587 -0.01520000  12.010000   ; qtot -1.072800
 2588         HC    173    TYR    HB2   2588 0.02950000   1.008000   ; qtot -1.043300
 2589         HC    173    TYR    HB3   2589 0.02950000   1.008000   ; qtot -1.013800
 2590         CA    173    TYR     CG   2590 -0.00110000  12.010000   ; qtot -1.014900
 2591         CA    173    TYR    CD1   2591 -0.19060000  12.010000   ; qtot -1.205500
 2592         HA    173    TYR    HD1   2592 0.16990000   1.008000   ; qtot -1.035600
 2593         CA    173    TYR    CE1   2593 -0.23410000  12.010000   ; qtot -1.269700
 2594         HA    173    TYR    HE1   2594 0.16560000   1.008000   ; qtot -1.104100
 2595          C    173    TYR     CZ   2595 0.32260000  12.010000   ; qtot -0.781500
 2596         OH    173    TYR     OH   2596 -0.55790000  16.000000   ; qtot -1.339400
 2597         HO    173    TYR     HH   2597 0.39920000   1.008000   ; qtot -0.940200
 2598         CA    173    TYR    CE2   2598 -0.23410000  12.010000   ; qtot -1.174300
 2599         HA    173    TYR    HE2   2599 0.16560000   1.008000   ; qtot -1.008700
 2600         CA    173    TYR    CD2   2600 -0.19060000  12.010000   ; qtot -1.199300
 2601         HA    173    TYR    HD2   2601 0.16990000   1.008000   ; qtot -1.029400
 2602          C    173    TYR      C   2602 0.59730000  12.010000   ; qtot -0.432100
 2603          O    173    TYR      O   2603 -0.56790000  16.000000   ; qtot -1.000000
; residue  174 TRP rtp TRP q -0.0
 2604          N    174    TRP      N   2604 -0.41570000  14.010000   ; qtot -1.415700
 2605          H    174    TRP      H   2605 0.27190000   1.008000   ; qtot -1.143800
 2606         CX    174    TRP     CA   2606 -0.02750000  12.010000   ; qtot -1.171300
 2607         H1    174    TRP     HA   2607 0.11230000   1.008000   ; qtot -1.059000
 2608         CT    174    TRP     CB   2608 -0.00500000  12.010000   ; qtot -1.064000
 2609         HC    174    TRP    HB2   2609 0.03390000   1.008000   ; qtot -1.030100
 2610         HC    174    TRP    HB3   2610 0.03390000   1.008000   ; qtot -0.996200
 2611         C*    174    TRP     CG   2611 -0.14150000  12.010000   ; qtot -1.137700
 2612         CW    174    TRP    CD1   2612 -0.16380000  12.010000   ; qtot -1.301500
 2613         H4    174    TRP    HD1   2613 0.20620000   1.008000   ; qtot -1.095300
 2614         NA    174    TRP    NE1   2614 -0.34180000  14.010000   ; qtot -1.437100
 2615          H    174    TRP    HE1   2615 0.34120000   1.008000   ; qtot -1.095900
 2616         CN    174    TRP    CE2   2616 0.13800000  12.010000   ; qtot -0.957900
 2617         CA    174    TRP    CZ2   2617 -0.26010000  12.010000   ; qtot -1.218000
 2618         HA    174    TRP    HZ2   2618 0.15720000   1.008000   ; qtot -1.060800
 2619         CA    174    TRP    CH2   2619 -0.11340000  12.010000   ; qtot -1.174200
 2620         HA    174    TRP    HH2   2620 0.14170000   1.008000   ; qtot -1.032500
 2621         CA    174    TRP    CZ3   2621 -0.19720000  12.010000   ; qtot -1.229700
 2622         HA    174    TRP    HZ3   2622 0.14470000   1.008000   ; qtot -1.085000
 2623         CA    174    TRP    CE3   2623 -0.23870000  12.010000   ; qtot -1.323700
 2624         HA    174    TRP    HE3   2624 0.17000000   1.008000   ; qtot -1.153700
 2625         CB    174    TRP    CD2   2625 0.12430000  12.010000   ; qtot -1.029400
 2626          C    174    TRP      C   2626 0.59730000  12.010000   ; qtot -0.432100
 2627          O    174    TRP      O   2627 -0.56790000  16.000000   ; qtot -1.000000
; residue  175 HIP rtp HIP q 1.0
 2628          N    175    HIP      N   2628 -0.34790000  14.010000   ; qtot -1.347900
 2629          H    175    HIP      H   2629 0.27470000   1.008000   ; qtot -1.073200
 2630         CX    175    HIP     CA   2630 -0.13540000  12.010000   ; qtot -1.208600
 2631         H1    175    HIP     HA   2631 0.12120000   1.008000   ; qtot -1.087400
 2632         CT    175    HIP     CB   2632 -0.04140000  12.010000   ; qtot -1.128800
 2633         HC    175    HIP    HB2   2633 0.08100000   1.008000   ; qtot -1.047800
 2634         HC    175    HIP    HB3   2634 0.08100000   1.008000   ; qtot -0.966800
 2635         CC    175    HIP     CG   2635 -0.00120000  12.010000   ; qtot -0.968000
 2636         NA    175    HIP    ND1   2636 -0.15130000  14.010000   ; qtot -1.119300
 2637          H    175    HIP    HD1   2637 0.38660000   1.008000   ; qtot -0.732700
 2638         CR    175    HIP    CE1   2638 -0.01700000  12.010000   ; qtot -0.749700
 2639         H5    175    HIP    HE1   2639 0.26810000   1.008000   ; qtot -0.481600
 2640         NA    175    HIP    NE2   2640 -0.17180000  14.010000   ; qtot -0.653400
 2641          H    175    HIP    HE2   2641 0.39110000   1.008000   ; qtot -0.262300
 2642         CW    175    HIP    CD2   2642 -0.11410000  12.010000   ; qtot -0.376400
 2643         H4    175    HIP    HD2   2643 0.23170000   1.008000   ; qtot -0.144700
 2644          C    175    HIP      C   2644 0.73410000  12.010000   ; qtot 0.589400
 2645          O    175    HIP      O   2645 -0.58940000  16.000000   ; qtot -0.000000
; residue  176 GLY rtp GLY q -0.0
 2646          N    176    GLY      N   2646 -0.41570000  14.010000   ; qtot -0.415700
 2647          H    176    GLY      H   2647 0.27190000   1.008000   ; qtot -0.143800
 2648         CX    176    GLY     CA   2648 -0.02520000  12.010000   ; qtot -0.169000
 2649         H1    176    GLY    HA2   2649 0.06980000   1.008000   ; qtot -0.099200
 2650         H1    176    GLY    HA3   2650 0.06980000   1.008000   ; qtot -0.029400
 2651          C    176    GLY      C   2651 0.59730000  12.010000   ; qtot 0.567900
 2652          O    176    GLY      O   2652 -0.56790000  16.000000   ; qtot -0.000000
; residue  177 ASP rtp ASP q -1.0
 2653          N    177    ASP      N   2653 -0.51630000  14.010000   ; qtot -0.516300
 2654          H    177    ASP      H   2654 0.29360000   1.008000   ; qtot -0.222700
 2655         CX    177    ASP     CA   2655 0.03810000  12.010000   ; qtot -0.184600
 2656         H1    177    ASP     HA   2656 0.08800000   1.008000   ; qtot -0.096600
 2657         2C    177    ASP     CB   2657 -0.03030000  12.010000   ; qtot -0.126900
 2658         HC    177    ASP    HB2   2658 -0.01220000   1.008000   ; qtot -0.139100
 2659         HC    177    ASP    HB3   2659 -0.01220000   1.008000   ; qtot -0.151300
 2660         CO    177    ASP     CG   2660 0.79940000  12.010000   ; qtot 0.648100
 2661         O2    177    ASP    OD1   2661 -0.80140000  16.000000   ; qtot -0.153300
 2662         O2    177    ASP    OD2   2662 -0.80140000  16.000000   ; qtot -0.954700
 2663          C    177    ASP      C   2663 0.53660000  12.010000   ; qtot -0.418100
 2664          O    177    ASP      O   2664 -0.58190000  16.000000   ; qtot -1.000000
; residue  178 VAL rtp VAL q -0.0
 2665          N    178    VAL      N   2665 -0.41570000  14.010000   ; qtot -1.415700
 2666          H    178    VAL      H   2666 0.27190000   1.008000   ; qtot -1.143800
 2667         CX    178    VAL     CA   2667 -0.08750000  12.010000   ; qtot -1.231300
 2668         H1    178    VAL     HA   2668 0.09690000   1.008000   ; qtot -1.134400
 2669         3C    178    VAL     CB   2669 0.29850000  12.010000   ; qtot -0.835900
 2670         HC    178    VAL     HB   2670 -0.02970000   1.008000   ; qtot -0.865600
 2671         CT    178    VAL    CG1   2671 -0.31920000  12.010000   ; qtot -1.184800
 2672         HC    178    VAL   HG11   2672 0.07910000   1.008000   ; qtot -1.105700
 2673         HC    178    VAL   HG12   2673 0.07910000   1.008000   ; qtot -1.026600
 2674         HC    178    VAL   HG13   2674 0.07910000   1.008000   ; qtot -0.947500
 2675         CT    178    VAL    CG2   2675 -0.31920000  12.010000   ; qtot -1.266700
 2676         HC    178    VAL   HG21   2676 0.07910000   1.008000   ; qtot -1.187600
 2677         HC    178    VAL   HG22   2677 0.07910000   1.008000   ; qtot -1.108500
 2678         HC    178    VAL   HG23   2678 0.07910000   1.008000   ; qtot -1.029400
 2679          C    178    VAL      C   2679 0.59730000  12.010000   ; qtot -0.432100
 2680          O    178    VAL      O   2680 -0.56790000  16.000000   ; qtot -1.000000
; residue  179 ASN rtp ASN q 0.0
 2681          N    179    ASN      N   2681 -0.41570000  14.010000   ; qtot -1.415700
 2682          H    179    ASN      H   2682 0.27190000   1.008000   ; qtot -1.143800
 2683         CX    179    ASN     CA   2683 0.01430000  12.010000   ; qtot -1.129500
 2684         H1    179    ASN     HA   2684 0.10480000   1.008000   ; qtot -1.024700
 2685         2C    179    ASN     CB   2685 -0.20410000  12.010000   ; qtot -1.228800
 2686         HC    179    ASN    HB2   2686 0.07970000   1.008000   ; qtot -1.149100
 2687         HC    179    ASN    HB3   2687 0.07970000   1.008000   ; qtot -1.069400
 2688          C    179    ASN     CG   2688 0.71300000  12.010000   ; qtot -0.356400
 2689          O    179    ASN    OD1   2689 -0.59310000  16.000000   ; qtot -0.949500
 2690          N    179    ASN    ND2   2690 -0.91910000  14.010000   ; qtot -1.868600
 2691          H    179    ASN   HD21   2691 0.41960000   1.008000   ; qtot -1.449000
 2692          H    179    ASN   HD22   2692 0.41960000   1.008000   ; qtot -1.029400
 2693          C    179    ASN      C   2693 0.59730000  12.010000   ; qtot -0.432100
 2694          O    179    ASN      O   2694 -0.56790000  16.000000   ; qtot -1.000000
; residue  180 SER rtp SER q -0.0
 2695          N    180    SER      N   2695 -0.41570000  14.010000   ; qtot -1.415700
 2696          H    180    SER      H   2696 0.27190000   1.008000   ; qtot -1.143800
 2697         CX    180    SER     CA   2697 -0.02490000  12.010000   ; qtot -1.168700
 2698         H1    180    SER     HA   2698 0.08430000   1.008000   ; qtot -1.084400
 2699         2C    180    SER     CB   2699 0.21170000  12.010000   ; qtot -0.872700
 2700         H1    180    SER    HB2   2700 0.03520000   1.008000   ; qtot -0.837500
 2701         H1    180    SER    HB3   2701 0.03520000   1.008000   ; qtot -0.802300
 2702         OH    180    SER     OG   2702 -0.65460000  16.000000   ; qtot -1.456900
 2703         HO    180    SER     HG   2703 0.42750000   1.008000   ; qtot -1.029400
 2704          C    180    SER      C   2704 0.59730000  12.010000   ; qtot -0.432100
 2705          O    180    SER      O   2705 -0.56790000  16.000000   ; qtot -1.000000
; residue  181 ASN rtp ASN q 0.0
 2706          N    181    ASN      N   2706 -0.41570000  14.010000   ; qtot -1.415700
 2707          H    181    ASN      H   2707 0.27190000   1.008000   ; qtot -1.143800
 2708         CX    181    ASN     CA   2708 0.01430000  12.010000   ; qtot -1.129500
 2709         H1    181    ASN     HA   2709 0.10480000   1.008000   ; qtot -1.024700
 2710         2C    181    ASN     CB   2710 -0.20410000  12.010000   ; qtot -1.228800
 2711         HC    181    ASN    HB2   2711 0.07970000   1.008000   ; qtot -1.149100
 2712         HC    181    ASN    HB3   2712 0.07970000   1.008000   ; qtot -1.069400
 2713          C    181    ASN     CG   2713 0.71300000  12.010000   ; qtot -0.356400
 2714          O    181    ASN    OD1   2714 -0.59310000  16.000000   ; qtot -0.949500
 2715          N    181    ASN    ND2   2715 -0.91910000  14.010000   ; qtot -1.868600
 2716          H    181    ASN   HD21   2716 0.41960000   1.008000   ; qtot -1.449000
 2717          H    181    ASN   HD22   2717 0.41960000   1.008000   ; qtot -1.029400
 2718          C    181    ASN      C   2718 0.59730000  12.010000   ; qtot -0.432100
 2719          O    181    ASN      O   2719 -0.56790000  16.000000   ; qtot -1.000000
; residue  182 LYS rtp LYS q 1.0
 2720          N    182    LYS      N   2720 -0.34790000  14.010000   ; qtot -1.347900
 2721          H    182    LYS      H   2721 0.27470000   1.008000   ; qtot -1.073200
 2722         CX    182    LYS     CA   2722 -0.24000000  12.010000   ; qtot -1.313200
 2723         H1    182    LYS     HA   2723 0.14260000   1.008000   ; qtot -1.170600
 2724         C8    182    LYS     CB   2724 -0.00940000  12.010000   ; qtot -1.180000
 2725         HC    182    LYS    HB2   2725 0.03620000   1.008000   ; qtot -1.143800
 2726         HC    182    LYS    HB3   2726 0.03620000   1.008000   ; qtot -1.107600
 2727         C8    182    LYS     CG   2727 0.01870000  12.010000   ; qtot -1.088900
 2728         HC    182    LYS    HG2   2728 0.01030000   1.008000   ; qtot -1.078600
 2729         HC    182    LYS    HG3   2729 0.01030000   1.008000   ; qtot -1.068300
 2730         C8    182    LYS     CD   2730 -0.04790000  12.010000   ; qtot -1.116200
 2731         HC    182    LYS    HD2   2731 0.06210000   1.008000   ; qtot -1.054100
 2732         HC    182    LYS    HD3   2732 0.06210000   1.008000   ; qtot -0.992000
 2733         C8    182    LYS     CE   2733 -0.01430000  12.010000   ; qtot -1.006300
 2734         HP    182    LYS    HE2   2734 0.11350000   1.008000   ; qtot -0.892800
 2735         HP    182    LYS    HE3   2735 0.11350000   1.008000   ; qtot -0.779300
 2736         N3    182    LYS     NZ   2736 -0.38540000  14.010000   ; qtot -1.164700
 2737          H    182    LYS    HZ1   2737 0.34000000   1.008000   ; qtot -0.824700
 2738          H    182    LYS    HZ2   2738 0.34000000   1.008000   ; qtot -0.484700
 2739          H    182    LYS    HZ3   2739 0.34000000   1.008000   ; qtot -0.144700
 2740          C    182    LYS      C   2740 0.73410000  12.010000   ; qtot 0.589400
 2741          O    182    LYS      O   2741 -0.58940000  16.000000   ; qtot -0.000000
; residue  183 VAL rtp VAL q -0.0
 2742          N    183    VAL      N   2742 -0.41570000  14.010000   ; qtot -0.415700
 2743          H    183    VAL      H   2743 0.27190000   1.008000   ; qtot -0.143800
 2744         CX    183    VAL     CA   2744 -0.08750000  12.010000   ; qtot -0.231300
 2745         H1    183    VAL     HA   2745 0.09690000   1.008000   ; qtot -0.134400
 2746         3C    183    VAL     CB   2746 0.29850000  12.010000   ; qtot 0.164100
 2747         HC    183    VAL     HB   2747 -0.02970000   1.008000   ; qtot 0.134400
 2748         CT    183    VAL    CG1   2748 -0.31920000  12.010000   ; qtot -0.184800
 2749         HC    183    VAL   HG11   2749 0.07910000   1.008000   ; qtot -0.105700
 2750         HC    183    VAL   HG12   2750 0.07910000   1.008000   ; qtot -0.026600
 2751         HC    183    VAL   HG13   2751 0.07910000   1.008000   ; qtot 0.052500
 2752         CT    183    VAL    CG2   2752 -0.31920000  12.010000   ; qtot -0.266700
 2753         HC    183    VAL   HG21   2753 0.07910000   1.008000   ; qtot -0.187600
 2754         HC    183    VAL   HG22   2754 0.07910000   1.008000   ; qtot -0.108500
 2755         HC    183    VAL   HG23   2755 0.07910000   1.008000   ; qtot -0.029400
 2756          C    183    VAL      C   2756 0.59730000  12.010000   ; qtot 0.567900
 2757          O    183    VAL      O   2757 -0.56790000  16.000000   ; qtot -0.000000
; residue  184 VAL rtp VAL q -0.0
 2758          N    184    VAL      N   2758 -0.41570000  14.010000   ; qtot -0.415700
 2759          H    184    VAL      H   2759 0.27190000   1.008000   ; qtot -0.143800
 2760         CX    184    VAL     CA   2760 -0.08750000  12.010000   ; qtot -0.231300
 2761         H1    184    VAL     HA   2761 0.09690000   1.008000   ; qtot -0.134400
 2762         3C    184    VAL     CB   2762 0.29850000  12.010000   ; qtot 0.164100
 2763         HC    184    VAL     HB   2763 -0.02970000   1.008000   ; qtot 0.134400
 2764         CT    184    VAL    CG1   2764 -0.31920000  12.010000   ; qtot -0.184800
 2765         HC    184    VAL   HG11   2765 0.07910000   1.008000   ; qtot -0.105700
 2766         HC    184    VAL   HG12   2766 0.07910000   1.008000   ; qtot -0.026600
 2767         HC    184    VAL   HG13   2767 0.07910000   1.008000   ; qtot 0.052500
 2768         CT    184    VAL    CG2   2768 -0.31920000  12.010000   ; qtot -0.266700
 2769         HC    184    VAL   HG21   2769 0.07910000   1.008000   ; qtot -0.187600
 2770         HC    184    VAL   HG22   2770 0.07910000   1.008000   ; qtot -0.108500
 2771         HC    184    VAL   HG23   2771 0.07910000   1.008000   ; qtot -0.029400
 2772          C    184    VAL      C   2772 0.59730000  12.010000   ; qtot 0.567900
 2773          O    184    VAL      O   2773 -0.56790000  16.000000   ; qtot -0.000000
; residue  185 MET rtp MET q -0.0
 2774          N    185    MET      N   2774 -0.41570000  14.010000   ; qtot -0.415700
 2775          H    185    MET      H   2775 0.27190000   1.008000   ; qtot -0.143800
 2776         CX    185    MET     CA   2776 -0.02370000  12.010000   ; qtot -0.167500
 2777         H1    185    MET     HA   2777 0.08800000   1.008000   ; qtot -0.079500
 2778         2C    185    MET     CB   2778 0.03420000  12.010000   ; qtot -0.045300
 2779         HC    185    MET    HB2   2779 0.02410000   1.008000   ; qtot -0.021200
 2780         HC    185    MET    HB3   2780 0.02410000   1.008000   ; qtot 0.002900
 2781         2C    185    MET     CG   2781 0.00180000  12.010000   ; qtot 0.004700
 2782         H1    185    MET    HG2   2782 0.04400000   1.008000   ; qtot 0.048700
 2783         H1    185    MET    HG3   2783 0.04400000   1.008000   ; qtot 0.092700
 2784          S    185    MET     SD   2784 -0.27370000  32.060000   ; qtot -0.181000
 2785         CT    185    MET     CE   2785 -0.05360000  12.010000   ; qtot -0.234600
 2786         H1    185    MET    HE1   2786 0.06840000   1.008000   ; qtot -0.166200
 2787         H1    185    MET    HE2   2787 0.06840000   1.008000   ; qtot -0.097800
 2788         H1    185    MET    HE3   2788 0.06840000   1.008000   ; qtot -0.029400
 2789          C    185    MET      C   2789 0.59730000  12.010000   ; qtot 0.567900
 2790          O    185    MET      O   2790 -0.56790000  16.000000   ; qtot -0.000000
; residue  186 SER rtp SER q -0.0
 2791          N    186    SER      N   2791 -0.41570000  14.010000   ; qtot -0.415700
 2792          H    186    SER      H   2792 0.27190000   1.008000   ; qtot -0.143800
 2793         CX    186    SER     CA   2793 -0.02490000  12.010000   ; qtot -0.168700
 2794         H1    186    SER     HA   2794 0.08430000   1.008000   ; qtot -0.084400
 2795         2C    186    SER     CB   2795 0.21170000  12.010000   ; qtot 0.127300
 2796         H1    186    SER    HB2   2796 0.03520000   1.008000   ; qtot 0.162500
 2797         H1    186    SER    HB3   2797 0.03520000   1.008000   ; qtot 0.197700
 2798         OH    186    SER     OG   2798 -0.65460000  16.000000   ; qtot -0.456900
 2799         HO    186    SER     HG   2799 0.42750000   1.008000   ; qtot -0.029400
 2800          C    186    SER      C   2800 0.59730000  12.010000   ; qtot 0.567900
 2801          O    186    SER      O   2801 -0.56790000  16.000000   ; qtot -0.000000
; residue  187 GLY rtp GLY q -0.0
 2802          N    187    GLY      N   2802 -0.41570000  14.010000   ; qtot -0.415700
 2803          H    187    GLY      H   2803 0.27190000   1.008000   ; qtot -0.143800
 2804         CX    187    GLY     CA   2804 -0.02520000  12.010000   ; qtot -0.169000
 2805         H1    187    GLY    HA2   2805 0.06980000   1.008000   ; qtot -0.099200
 2806         H1    187    GLY    HA3   2806 0.06980000   1.008000   ; qtot -0.029400
 2807          C    187    GLY      C   2807 0.59730000  12.010000   ; qtot 0.567900
 2808          O    187    GLY      O   2808 -0.56790000  16.000000   ; qtot -0.000000
; residue  188 VAL rtp VAL q -0.0
 2809          N    188    VAL      N   2809 -0.41570000  14.010000   ; qtot -0.415700
 2810          H    188    VAL      H   2810 0.27190000   1.008000   ; qtot -0.143800
 2811         CX    188    VAL     CA   2811 -0.08750000  12.010000   ; qtot -0.231300
 2812         H1    188    VAL     HA   2812 0.09690000   1.008000   ; qtot -0.134400
 2813         3C    188    VAL     CB   2813 0.29850000  12.010000   ; qtot 0.164100
 2814         HC    188    VAL     HB   2814 -0.02970000   1.008000   ; qtot 0.134400
 2815         CT    188    VAL    CG1   2815 -0.31920000  12.010000   ; qtot -0.184800
 2816         HC    188    VAL   HG11   2816 0.07910000   1.008000   ; qtot -0.105700
 2817         HC    188    VAL   HG12   2817 0.07910000   1.008000   ; qtot -0.026600
 2818         HC    188    VAL   HG13   2818 0.07910000   1.008000   ; qtot 0.052500
 2819         CT    188    VAL    CG2   2819 -0.31920000  12.010000   ; qtot -0.266700
 2820         HC    188    VAL   HG21   2820 0.07910000   1.008000   ; qtot -0.187600
 2821         HC    188    VAL   HG22   2821 0.07910000   1.008000   ; qtot -0.108500
 2822         HC    188    VAL   HG23   2822 0.07910000   1.008000   ; qtot -0.029400
 2823          C    188    VAL      C   2823 0.59730000  12.010000   ; qtot 0.567900
 2824          O    188    VAL      O   2824 -0.56790000  16.000000   ; qtot -0.000000
; residue  189 LYS rtp LYS q 1.0
 2825          N    189    LYS      N   2825 -0.34790000  14.010000   ; qtot -0.347900
 2826          H    189    LYS      H   2826 0.27470000   1.008000   ; qtot -0.073200
 2827         CX    189    LYS     CA   2827 -0.24000000  12.010000   ; qtot -0.313200
 2828         H1    189    LYS     HA   2828 0.14260000   1.008000   ; qtot -0.170600
 2829         C8    189    LYS     CB   2829 -0.00940000  12.010000   ; qtot -0.180000
 2830         HC    189    LYS    HB2   2830 0.03620000   1.008000   ; qtot -0.143800
 2831         HC    189    LYS    HB3   2831 0.03620000   1.008000   ; qtot -0.107600
 2832         C8    189    LYS     CG   2832 0.01870000  12.010000   ; qtot -0.088900
 2833         HC    189    LYS    HG2   2833 0.01030000   1.008000   ; qtot -0.078600
 2834         HC    189    LYS    HG3   2834 0.01030000   1.008000   ; qtot -0.068300
 2835         C8    189    LYS     CD   2835 -0.04790000  12.010000   ; qtot -0.116200
 2836         HC    189    LYS    HD2   2836 0.06210000   1.008000   ; qtot -0.054100
 2837         HC    189    LYS    HD3   2837 0.06210000   1.008000   ; qtot 0.008000
 2838         C8    189    LYS     CE   2838 -0.01430000  12.010000   ; qtot -0.006300
 2839         HP    189    LYS    HE2   2839 0.11350000   1.008000   ; qtot 0.107200
 2840         HP    189    LYS    HE3   2840 0.11350000   1.008000   ; qtot 0.220700
 2841         N3    189    LYS     NZ   2841 -0.38540000  14.010000   ; qtot -0.164700
 2842          H    189    LYS    HZ1   2842 0.34000000   1.008000   ; qtot 0.175300
 2843          H    189    LYS    HZ2   2843 0.34000000   1.008000   ; qtot 0.515300
 2844          H    189    LYS    HZ3   2844 0.34000000   1.008000   ; qtot 0.855300
 2845          C    189    LYS      C   2845 0.73410000  12.010000   ; qtot 1.589400
 2846          O    189    LYS      O   2846 -0.58940000  16.000000   ; qtot 1.000000
; residue  190 CYX rtp CYX q -0.0
 2847          N    190    CYX      N   2847 -0.41570000  14.010000   ; qtot 0.584300
 2848          H    190    CYX      H   2848 0.27190000   1.008000   ; qtot 0.856200
 2849         CX    190    CYX     CA   2849 0.04290000  12.010000   ; qtot 0.899100
 2850         H1    190    CYX     HA   2850 0.07660000   1.008000   ; qtot 0.975700
 2851         2C    190    CYX     CB   2851 -0.07900000  12.010000   ; qtot 0.896700
 2852         H1    190    CYX    HB2   2852 0.09100000   1.008000   ; qtot 0.987700
 2853         H1    190    CYX    HB3   2853 0.09100000   1.008000   ; qtot 1.078700
 2854          S    190    CYX     SG   2854 -0.10810000  32.060000   ; qtot 0.970600
 2855          C    190    CYX      C   2855 0.59730000  12.010000   ; qtot 1.567900
 2856          O    190    CYX      O   2856 -0.56790000  16.000000   ; qtot 1.000000
; residue  191 SER rtp SER q -0.0
 2857          N    191    SER      N   2857 -0.41570000  14.010000   ; qtot 0.584300
 2858          H    191    SER      H   2858 0.27190000   1.008000   ; qtot 0.856200
 2859         CX    191    SER     CA   2859 -0.02490000  12.010000   ; qtot 0.831300
 2860         H1    191    SER     HA   2860 0.08430000   1.008000   ; qtot 0.915600
 2861         2C    191    SER     CB   2861 0.21170000  12.010000   ; qtot 1.127300
 2862         H1    191    SER    HB2   2862 0.03520000   1.008000   ; qtot 1.162500
 2863         H1    191    SER    HB3   2863 0.03520000   1.008000   ; qtot 1.197700
 2864         OH    191    SER     OG   2864 -0.65460000  16.000000   ; qtot 0.543100
 2865         HO    191    SER     HG   2865 0.42750000   1.008000   ; qtot 0.970600
 2866          C    191    SER      C   2866 0.59730000  12.010000   ; qtot 1.567900
 2867          O    191    SER      O   2867 -0.56790000  16.000000   ; qtot 1.000000
; residue  192 GLY rtp GLY q -0.0
 2868          N    192    GLY      N   2868 -0.41570000  14.010000   ; qtot 0.584300
 2869          H    192    GLY      H   2869 0.27190000   1.008000   ; qtot 0.856200
 2870         CX    192    GLY     CA   2870 -0.02520000  12.010000   ; qtot 0.831000
 2871         H1    192    GLY    HA2   2871 0.06980000   1.008000   ; qtot 0.900800
 2872         H1    192    GLY    HA3   2872 0.06980000   1.008000   ; qtot 0.970600
 2873          C    192    GLY      C   2873 0.59730000  12.010000   ; qtot 1.567900
 2874          O    192    GLY      O   2874 -0.56790000  16.000000   ; qtot 1.000000
; residue  193 THR rtp THR q 0.0
 2875          N    193    THR      N   2875 -0.41570000  14.010000   ; qtot 0.584300
 2876          H    193    THR      H   2876 0.27190000   1.008000   ; qtot 0.856200
 2877         CX    193    THR     CA   2877 -0.03890000  12.010000   ; qtot 0.817300
 2878         H1    193    THR     HA   2878 0.10070000   1.008000   ; qtot 0.918000
 2879         3C    193    THR     CB   2879 0.36540000  12.010000   ; qtot 1.283400
 2880         H1    193    THR     HB   2880 0.00430000   1.008000   ; qtot 1.287700
 2881         CT    193    THR    CG2   2881 -0.24380000  12.010000   ; qtot 1.043900
 2882         HC    193    THR   HG21   2882 0.06420000   1.008000   ; qtot 1.108100
 2883         HC    193    THR   HG22   2883 0.06420000   1.008000   ; qtot 1.172300
 2884         HC    193    THR   HG23   2884 0.06420000   1.008000   ; qtot 1.236500
 2885         OH    193    THR    OG1   2885 -0.67610000  16.000000   ; qtot 0.560400
 2886         HO    193    THR    HG1   2886 0.41020000   1.008000   ; qtot 0.970600
 2887          C    193    THR      C   2887 0.59730000  12.010000   ; qtot 1.567900
 2888          O    193    THR      O   2888 -0.56790000  16.000000   ; qtot 1.000000
; residue  194 GLU rtp GLU q -1.0
 2889          N    194    GLU      N   2889 -0.51630000  14.010000   ; qtot 0.483700
 2890          H    194    GLU      H   2890 0.29360000   1.008000   ; qtot 0.777300
 2891         CX    194    GLU     CA   2891 0.03970000  12.010000   ; qtot 0.817000
 2892         H1    194    GLU     HA   2892 0.11050000   1.008000   ; qtot 0.927500
 2893         2C    194    GLU     CB   2893 0.05600000  12.010000   ; qtot 0.983500
 2894         HC    194    GLU    HB2   2894 -0.01730000   1.008000   ; qtot 0.966200
 2895         HC    194    GLU    HB3   2895 -0.01730000   1.008000   ; qtot 0.948900
 2896         2C    194    GLU     CG   2896 0.01360000  12.010000   ; qtot 0.962500
 2897         HC    194    GLU    HG2   2897 -0.04250000   1.008000   ; qtot 0.920000
 2898         HC    194    GLU    HG3   2898 -0.04250000   1.008000   ; qtot 0.877500
 2899         CO    194    GLU     CD   2899 0.80540000  12.010000   ; qtot 1.682900
 2900         O2    194    GLU    OE1   2900 -0.81880000  16.000000   ; qtot 0.864100
 2901         O2    194    GLU    OE2   2901 -0.81880000  16.000000   ; qtot 0.045300
 2902          C    194    GLU      C   2902 0.53660000  12.010000   ; qtot 0.581900
 2903          O    194    GLU      O   2903 -0.58190000  16.000000   ; qtot -0.000000
; residue  195 LEU rtp LEU q -0.0
 2904          N    195    LEU      N   2904 -0.41570000  14.010000   ; qtot -0.415700
 2905          H    195    LEU      H   2905 0.27190000   1.008000   ; qtot -0.143800
 2906         CX    195    LEU     CA   2906 -0.05180000  12.010000   ; qtot -0.195600
 2907         H1    195    LEU     HA   2907 0.09220000   1.008000   ; qtot -0.103400
 2908         2C    195    LEU     CB   2908 -0.11020000  12.010000   ; qtot -0.213600
 2909         HC    195    LEU    HB2   2909 0.04570000   1.008000   ; qtot -0.167900
 2910         HC    195    LEU    HB3   2910 0.04570000   1.008000   ; qtot -0.122200
 2911         3C    195    LEU     CG   2911 0.35310000  12.010000   ; qtot 0.230900
 2912         HC    195    LEU     HG   2912 -0.03610000   1.008000   ; qtot 0.194800
 2913         CT    195    LEU    CD1   2913 -0.41210000  12.010000   ; qtot -0.217300
 2914         HC    195    LEU   HD11   2914 0.10000000   1.008000   ; qtot -0.117300
 2915         HC    195    LEU   HD12   2915 0.10000000   1.008000   ; qtot -0.017300
 2916         HC    195    LEU   HD13   2916 0.10000000   1.008000   ; qtot 0.082700
 2917         CT    195    LEU    CD2   2917 -0.41210000  12.010000   ; qtot -0.329400
 2918         HC    195    LEU   HD21   2918 0.10000000   1.008000   ; qtot -0.229400
 2919         HC    195    LEU   HD22   2919 0.10000000   1.008000   ; qtot -0.129400
 2920         HC    195    LEU   HD23   2920 0.10000000   1.008000   ; qtot -0.029400
 2921          C    195    LEU      C   2921 0.59730000  12.010000   ; qtot 0.567900
 2922          O    195    LEU      O   2922 -0.56790000  16.000000   ; qtot -0.000000
; residue  196 SER rtp SER q -0.0
 2923          N    196    SER      N   2923 -0.41570000  14.010000   ; qtot -0.415700
 2924          H    196    SER      H   2924 0.27190000   1.008000   ; qtot -0.143800
 2925         CX    196    SER     CA   2925 -0.02490000  12.010000   ; qtot -0.168700
 2926         H1    196    SER     HA   2926 0.08430000   1.008000   ; qtot -0.084400
 2927         2C    196    SER     CB   2927 0.21170000  12.010000   ; qtot 0.127300
 2928         H1    196    SER    HB2   2928 0.03520000   1.008000   ; qtot 0.162500
 2929         H1    196    SER    HB3   2929 0.03520000   1.008000   ; qtot 0.197700
 2930         OH    196    SER     OG   2930 -0.65460000  16.000000   ; qtot -0.456900
 2931         HO    196    SER     HG   2931 0.42750000   1.008000   ; qtot -0.029400
 2932          C    196    SER      C   2932 0.59730000  12.010000   ; qtot 0.567900
 2933          O    196    SER      O   2933 -0.56790000  16.000000   ; qtot -0.000000
; residue  197 LEU rtp LEU q -0.0
 2934          N    197    LEU      N   2934 -0.41570000  14.010000   ; qtot -0.415700
 2935          H    197    LEU      H   2935 0.27190000   1.008000   ; qtot -0.143800
 2936         CX    197    LEU     CA   2936 -0.05180000  12.010000   ; qtot -0.195600
 2937         H1    197    LEU     HA   2937 0.09220000   1.008000   ; qtot -0.103400
 2938         2C    197    LEU     CB   2938 -0.11020000  12.010000   ; qtot -0.213600
 2939         HC    197    LEU    HB2   2939 0.04570000   1.008000   ; qtot -0.167900
 2940         HC    197    LEU    HB3   2940 0.04570000   1.008000   ; qtot -0.122200
 2941         3C    197    LEU     CG   2941 0.35310000  12.010000   ; qtot 0.230900
 2942         HC    197    LEU     HG   2942 -0.03610000   1.008000   ; qtot 0.194800
 2943         CT    197    LEU    CD1   2943 -0.41210000  12.010000   ; qtot -0.217300
 2944         HC    197    LEU   HD11   2944 0.10000000   1.008000   ; qtot -0.117300
 2945         HC    197    LEU   HD12   2945 0.10000000   1.008000   ; qtot -0.017300
 2946         HC    197    LEU   HD13   2946 0.10000000   1.008000   ; qtot 0.082700
 2947         CT    197    LEU    CD2   2947 -0.41210000  12.010000   ; qtot -0.329400
 2948         HC    197    LEU   HD21   2948 0.10000000   1.008000   ; qtot -0.229400
 2949         HC    197    LEU   HD22   2949 0.10000000   1.008000   ; qtot -0.129400
 2950         HC    197    LEU   HD23   2950 0.10000000   1.008000   ; qtot -0.029400
 2951          C    197    LEU      C   2951 0.59730000  12.010000   ; qtot 0.567900
 2952          O    197    LEU      O   2952 -0.56790000  16.000000   ; qtot -0.000000
; residue  198 ALA rtp ALA q -0.0
 2953          N    198    ALA      N   2953 -0.41570000  14.010000   ; qtot -0.415700
 2954          H    198    ALA      H   2954 0.27190000   1.008000   ; qtot -0.143800
 2955         CX    198    ALA     CA   2955 0.03370000  12.010000   ; qtot -0.110100
 2956         H1    198    ALA     HA   2956 0.08230000   1.008000   ; qtot -0.027800
 2957         CT    198    ALA     CB   2957 -0.18250000  12.010000   ; qtot -0.210300
 2958         HC    198    ALA    HB1   2958 0.06030000   1.008000   ; qtot -0.150000
 2959         HC    198    ALA    HB2   2959 0.06030000   1.008000   ; qtot -0.089700
 2960         HC    198    ALA    HB3   2960 0.06030000   1.008000   ; qtot -0.029400
 2961          C    198    ALA      C   2961 0.59730000  12.010000   ; qtot 0.567900
 2962          O    198    ALA      O   2962 -0.56790000  16.000000   ; qtot -0.000000
; residue  199 HIP rtp HIP q 1.0
 2963          N    199    HIP      N   2963 -0.34790000  14.010000   ; qtot -0.347900
 2964          H    199    HIP      H   2964 0.27470000   1.008000   ; qtot -0.073200
 2965         CX    199    HIP     CA   2965 -0.13540000  12.010000   ; qtot -0.208600
 2966         H1    199    HIP     HA   2966 0.12120000   1.008000   ; qtot -0.087400
 2967         CT    199    HIP     CB   2967 -0.04140000  12.010000   ; qtot -0.128800
 2968         HC    199    HIP    HB2   2968 0.08100000   1.008000   ; qtot -0.047800
 2969         HC    199    HIP    HB3   2969 0.08100000   1.008000   ; qtot 0.033200
 2970         CC    199    HIP     CG   2970 -0.00120000  12.010000   ; qtot 0.032000
 2971         NA    199    HIP    ND1   2971 -0.15130000  14.010000   ; qtot -0.119300
 2972          H    199    HIP    HD1   2972 0.38660000   1.008000   ; qtot 0.267300
 2973         CR    199    HIP    CE1   2973 -0.01700000  12.010000   ; qtot 0.250300
 2974         H5    199    HIP    HE1   2974 0.26810000   1.008000   ; qtot 0.518400
 2975         NA    199    HIP    NE2   2975 -0.17180000  14.010000   ; qtot 0.346600
 2976          H    199    HIP    HE2   2976 0.39110000   1.008000   ; qtot 0.737700
 2977         CW    199    HIP    CD2   2977 -0.11410000  12.010000   ; qtot 0.623600
 2978         H4    199    HIP    HD2   2978 0.23170000   1.008000   ; qtot 0.855300
 2979          C    199    HIP      C   2979 0.73410000  12.010000   ; qtot 1.589400
 2980          O    199    HIP      O   2980 -0.58940000  16.000000   ; qtot 1.000000
; residue  200 CYX rtp CYX q -0.0
 2981          N    200    CYX      N   2981 -0.41570000  14.010000   ; qtot 0.584300
 2982          H    200    CYX      H   2982 0.27190000   1.008000   ; qtot 0.856200
 2983         CX    200    CYX     CA   2983 0.04290000  12.010000   ; qtot 0.899100
 2984         H1    200    CYX     HA   2984 0.07660000   1.008000   ; qtot 0.975700
 2985         2C    200    CYX     CB   2985 -0.07900000  12.010000   ; qtot 0.896700
 2986         H1    200    CYX    HB2   2986 0.09100000   1.008000   ; qtot 0.987700
 2987         H1    200    CYX    HB3   2987 0.09100000   1.008000   ; qtot 1.078700
 2988          S    200    CYX     SG   2988 -0.10810000  32.060000   ; qtot 0.970600
 2989          C    200    CYX      C   2989 0.59730000  12.010000   ; qtot 1.567900
 2990          O    200    CYX      O   2990 -0.56790000  16.000000   ; qtot 1.000000
; residue  201 ARG rtp ARG q 1.0
 2991          N    201    ARG      N   2991 -0.34790000  14.010000   ; qtot 0.652100
 2992          H    201    ARG      H   2992 0.27470000   1.008000   ; qtot 0.926800
 2993         CX    201    ARG     CA   2993 -0.26370000  12.010000   ; qtot 0.663100
 2994         H1    201    ARG     HA   2994 0.15600000   1.008000   ; qtot 0.819100
 2995         C8    201    ARG     CB   2995 -0.00070000  12.010000   ; qtot 0.818400
 2996         HC    201    ARG    HB2   2996 0.03270000   1.008000   ; qtot 0.851100
 2997         HC    201    ARG    HB3   2997 0.03270000   1.008000   ; qtot 0.883800
 2998         C8    201    ARG     CG   2998 0.03900000  12.010000   ; qtot 0.922800
 2999         HC    201    ARG    HG2   2999 0.02850000   1.008000   ; qtot 0.951300
 3000         HC    201    ARG    HG3   3000 0.02850000   1.008000   ; qtot 0.979800
 3001         C8    201    ARG     CD   3001 0.04860000  12.010000   ; qtot 1.028400
 3002         H1    201    ARG    HD2   3002 0.06870000   1.008000   ; qtot 1.097100
 3003         H1    201    ARG    HD3   3003 0.06870000   1.008000   ; qtot 1.165800
 3004         N2    201    ARG     NE   3004 -0.52950000  14.010000   ; qtot 0.636300
 3005          H    201    ARG     HE   3005 0.34560000   1.008000   ; qtot 0.981900
 3006         CA    201    ARG     CZ   3006 0.80760000  12.010000   ; qtot 1.789500
 3007         N2    201    ARG    NH1   3007 -0.86270000  14.010000   ; qtot 0.926800
 3008          H    201    ARG   HH11   3008 0.44780000   1.008000   ; qtot 1.374600
 3009          H    201    ARG   HH12   3009 0.44780000   1.008000   ; qtot 1.822400
 3010         N2    201    ARG    NH2   3010 -0.86270000  14.010000   ; qtot 0.959700
 3011          H    201    ARG   HH21   3011 0.44780000   1.008000   ; qtot 1.407500
 3012          H    201    ARG   HH22   3012 0.44780000   1.008000   ; qtot 1.855300
 3013          C    201    ARG      C   3013 0.73410000  12.010000   ; qtot 2.589400
 3014          O    201    ARG      O   3014 -0.58940000  16.000000   ; qtot 2.000000
; residue  202 HIP rtp HIP q 1.0
 3015          N    202    HIP      N   3015 -0.34790000  14.010000   ; qtot 1.652100
 3016          H    202    HIP      H   3016 0.27470000   1.008000   ; qtot 1.926800
 3017         CX    202    HIP     CA   3017 -0.13540000  12.010000   ; qtot 1.791400
 3018         H1    202    HIP     HA   3018 0.12120000   1.008000   ; qtot 1.912600
 3019         CT    202    HIP     CB   3019 -0.04140000  12.010000   ; qtot 1.871200
 3020         HC    202    HIP    HB2   3020 0.08100000   1.008000   ; qtot 1.952200
 3021         HC    202    HIP    HB3   3021 0.08100000   1.008000   ; qtot 2.033200
 3022         CC    202    HIP     CG   3022 -0.00120000  12.010000   ; qtot 2.032000
 3023         NA    202    HIP    ND1   3023 -0.15130000  14.010000   ; qtot 1.880700
 3024          H    202    HIP    HD1   3024 0.38660000   1.008000   ; qtot 2.267300
 3025         CR    202    HIP    CE1   3025 -0.01700000  12.010000   ; qtot 2.250300
 3026         H5    202    HIP    HE1   3026 0.26810000   1.008000   ; qtot 2.518400
 3027         NA    202    HIP    NE2   3027 -0.17180000  14.010000   ; qtot 2.346600
 3028          H    202    HIP    HE2   3028 0.39110000   1.008000   ; qtot 2.737700
 3029         CW    202    HIP    CD2   3029 -0.11410000  12.010000   ; qtot 2.623600
 3030         H4    202    HIP    HD2   3030 0.23170000   1.008000   ; qtot 2.855300
 3031          C    202    HIP      C   3031 0.73410000  12.010000   ; qtot 3.589400
 3032          O    202    HIP      O   3032 -0.58940000  16.000000   ; qtot 3.000000
; residue  203 ASP rtp ASP q -1.0
 3033          N    203    ASP      N   3033 -0.51630000  14.010000   ; qtot 2.483700
 3034          H    203    ASP      H   3034 0.29360000   1.008000   ; qtot 2.777300
 3035         CX    203    ASP     CA   3035 0.03810000  12.010000   ; qtot 2.815400
 3036         H1    203    ASP     HA   3036 0.08800000   1.008000   ; qtot 2.903400
 3037         2C    203    ASP     CB   3037 -0.03030000  12.010000   ; qtot 2.873100
 3038         HC    203    ASP    HB2   3038 -0.01220000   1.008000   ; qtot 2.860900
 3039         HC    203    ASP    HB3   3039 -0.01220000   1.008000   ; qtot 2.848700
 3040         CO    203    ASP     CG   3040 0.79940000  12.010000   ; qtot 3.648100
 3041         O2    203    ASP    OD1   3041 -0.80140000  16.000000   ; qtot 2.846700
 3042         O2    203    ASP    OD2   3042 -0.80140000  16.000000   ; qtot 2.045300
 3043          C    203    ASP      C   3043 0.53660000  12.010000   ; qtot 2.581900
 3044          O    203    ASP      O   3044 -0.58190000  16.000000   ; qtot 2.000000
; residue  204 GLY rtp GLY q -0.0
 3045          N    204    GLY      N   3045 -0.41570000  14.010000   ; qtot 1.584300
 3046          H    204    GLY      H   3046 0.27190000   1.008000   ; qtot 1.856200
 3047         CX    204    GLY     CA   3047 -0.02520000  12.010000   ; qtot 1.831000
 3048         H1    204    GLY    HA2   3048 0.06980000   1.008000   ; qtot 1.900800
 3049         H1    204    GLY    HA3   3049 0.06980000   1.008000   ; qtot 1.970600
 3050          C    204    GLY      C   3050 0.59730000  12.010000   ; qtot 2.567900
 3051          O    204    GLY      O   3051 -0.56790000  16.000000   ; qtot 2.000000
; residue  205 GLU rtp GLU q -1.0
 3052          N    205    GLU      N   3052 -0.51630000  14.010000   ; qtot 1.483700
 3053          H    205    GLU      H   3053 0.29360000   1.008000   ; qtot 1.777300
 3054         CX    205    GLU     CA   3054 0.03970000  12.010000   ; qtot 1.817000
 3055         H1    205    GLU     HA   3055 0.11050000   1.008000   ; qtot 1.927500
 3056         2C    205    GLU     CB   3056 0.05600000  12.010000   ; qtot 1.983500
 3057         HC    205    GLU    HB2   3057 -0.01730000   1.008000   ; qtot 1.966200
 3058         HC    205    GLU    HB3   3058 -0.01730000   1.008000   ; qtot 1.948900
 3059         2C    205    GLU     CG   3059 0.01360000  12.010000   ; qtot 1.962500
 3060         HC    205    GLU    HG2   3060 -0.04250000   1.008000   ; qtot 1.920000
 3061         HC    205    GLU    HG3   3061 -0.04250000   1.008000   ; qtot 1.877500
 3062         CO    205    GLU     CD   3062 0.80540000  12.010000   ; qtot 2.682900
 3063         O2    205    GLU    OE1   3063 -0.81880000  16.000000   ; qtot 1.864100
 3064         O2    205    GLU    OE2   3064 -0.81880000  16.000000   ; qtot 1.045300
 3065          C    205    GLU      C   3065 0.53660000  12.010000   ; qtot 1.581900
 3066          O    205    GLU      O   3066 -0.58190000  16.000000   ; qtot 1.000000
; residue  206 ASP rtp ASP q -1.0
 3067          N    206    ASP      N   3067 -0.51630000  14.010000   ; qtot 0.483700
 3068          H    206    ASP      H   3068 0.29360000   1.008000   ; qtot 0.777300
 3069         CX    206    ASP     CA   3069 0.03810000  12.010000   ; qtot 0.815400
 3070         H1    206    ASP     HA   3070 0.08800000   1.008000   ; qtot 0.903400
 3071         2C    206    ASP     CB   3071 -0.03030000  12.010000   ; qtot 0.873100
 3072         HC    206    ASP    HB2   3072 -0.01220000   1.008000   ; qtot 0.860900
 3073         HC    206    ASP    HB3   3073 -0.01220000   1.008000   ; qtot 0.848700
 3074         CO    206    ASP     CG   3074 0.79940000  12.010000   ; qtot 1.648100
 3075         O2    206    ASP    OD1   3075 -0.80140000  16.000000   ; qtot 0.846700
 3076         O2    206    ASP    OD2   3076 -0.80140000  16.000000   ; qtot 0.045300
 3077          C    206    ASP      C   3077 0.53660000  12.010000   ; qtot 0.581900
 3078          O    206    ASP      O   3078 -0.58190000  16.000000   ; qtot -0.000000
; residue  207 VAL rtp VAL q -0.0
 3079          N    207    VAL      N   3079 -0.41570000  14.010000   ; qtot -0.415700
 3080          H    207    VAL      H   3080 0.27190000   1.008000   ; qtot -0.143800
 3081         CX    207    VAL     CA   3081 -0.08750000  12.010000   ; qtot -0.231300
 3082         H1    207    VAL     HA   3082 0.09690000   1.008000   ; qtot -0.134400
 3083         3C    207    VAL     CB   3083 0.29850000  12.010000   ; qtot 0.164100
 3084         HC    207    VAL     HB   3084 -0.02970000   1.008000   ; qtot 0.134400
 3085         CT    207    VAL    CG1   3085 -0.31920000  12.010000   ; qtot -0.184800
 3086         HC    207    VAL   HG11   3086 0.07910000   1.008000   ; qtot -0.105700
 3087         HC    207    VAL   HG12   3087 0.07910000   1.008000   ; qtot -0.026600
 3088         HC    207    VAL   HG13   3088 0.07910000   1.008000   ; qtot 0.052500
 3089         CT    207    VAL    CG2   3089 -0.31920000  12.010000   ; qtot -0.266700
 3090         HC    207    VAL   HG21   3090 0.07910000   1.008000   ; qtot -0.187600
 3091         HC    207    VAL   HG22   3091 0.07910000   1.008000   ; qtot -0.108500
 3092         HC    207    VAL   HG23   3092 0.07910000   1.008000   ; qtot -0.029400
 3093          C    207    VAL      C   3093 0.59730000  12.010000   ; qtot 0.567900
 3094          O    207    VAL      O   3094 -0.56790000  16.000000   ; qtot -0.000000
; residue  208 ALA rtp ALA q -0.0
 3095          N    208    ALA      N   3095 -0.41570000  14.010000   ; qtot -0.415700
 3096          H    208    ALA      H   3096 0.27190000   1.008000   ; qtot -0.143800
 3097         CX    208    ALA     CA   3097 0.03370000  12.010000   ; qtot -0.110100
 3098         H1    208    ALA     HA   3098 0.08230000   1.008000   ; qtot -0.027800
 3099         CT    208    ALA     CB   3099 -0.18250000  12.010000   ; qtot -0.210300
 3100         HC    208    ALA    HB1   3100 0.06030000   1.008000   ; qtot -0.150000
 3101         HC    208    ALA    HB2   3101 0.06030000   1.008000   ; qtot -0.089700
 3102         HC    208    ALA    HB3   3102 0.06030000   1.008000   ; qtot -0.029400
 3103          C    208    ALA      C   3103 0.59730000  12.010000   ; qtot 0.567900
 3104          O    208    ALA      O   3104 -0.56790000  16.000000   ; qtot -0.000000
; residue  209 CYX rtp CYX q -0.0
 3105          N    209    CYX      N   3105 -0.41570000  14.010000   ; qtot -0.415700
 3106          H    209    CYX      H   3106 0.27190000   1.008000   ; qtot -0.143800
 3107         CX    209    CYX     CA   3107 0.04290000  12.010000   ; qtot -0.100900
 3108         H1    209    CYX     HA   3108 0.07660000   1.008000   ; qtot -0.024300
 3109         2C    209    CYX     CB   3109 -0.07900000  12.010000   ; qtot -0.103300
 3110         H1    209    CYX    HB2   3110 0.09100000   1.008000   ; qtot -0.012300
 3111         H1    209    CYX    HB3   3111 0.09100000   1.008000   ; qtot 0.078700
 3112          S    209    CYX     SG   3112 -0.10810000  32.060000   ; qtot -0.029400
 3113          C    209    CYX      C   3113 0.59730000  12.010000   ; qtot 0.567900
 3114          O    209    CYX      O   3114 -0.56790000  16.000000   ; qtot -0.000000
; residue  210 PRO rtp PRO q 0.0
 3115          N    210    PRO      N   3115 -0.25480000  14.010000   ; qtot -0.254800
 3116         CT    210    PRO     CD   3116 0.01920000  12.010000   ; qtot -0.235600
 3117         H1    210    PRO    HD2   3117 0.03910000   1.008000   ; qtot -0.196500
 3118         H1    210    PRO    HD3   3118 0.03910000   1.008000   ; qtot -0.157400
 3119         CT    210    PRO     CG   3119 0.01890000  12.010000   ; qtot -0.138500
 3120         HC    210    PRO    HG2   3120 0.02130000   1.008000   ; qtot -0.117200
 3121         HC    210    PRO    HG3   3121 0.02130000   1.008000   ; qtot -0.095900
 3122         CT    210    PRO     CB   3122 -0.00700000  12.010000   ; qtot -0.102900
 3123         HC    210    PRO    HB2   3123 0.02530000   1.008000   ; qtot -0.077600
 3124         HC    210    PRO    HB3   3124 0.02530000   1.008000   ; qtot -0.052300
 3125         CX    210    PRO     CA   3125 -0.02660000  12.010000   ; qtot -0.078900
 3126         H1    210    PRO     HA   3126 0.06410000   1.008000   ; qtot -0.014800
 3127          C    210    PRO      C   3127 0.58960000  12.010000   ; qtot 0.574800
 3128          O    210    PRO      O   3128 -0.57480000  16.000000   ; qtot -0.000000
; residue  211 GLN rtp GLN q -0.0
 3129          N    211    GLN      N   3129 -0.41570000  14.010000   ; qtot -0.415700
 3130          H    211    GLN      H   3130 0.27190000   1.008000   ; qtot -0.143800
 3131         CX    211    GLN     CA   3131 -0.00310000  12.010000   ; qtot -0.146900
 3132         H1    211    GLN     HA   3132 0.08500000   1.008000   ; qtot -0.061900
 3133         2C    211    GLN     CB   3133 -0.00360000  12.010000   ; qtot -0.065500
 3134         HC    211    GLN    HB2   3134 0.01710000   1.008000   ; qtot -0.048400
 3135         HC    211    GLN    HB3   3135 0.01710000   1.008000   ; qtot -0.031300
 3136         2C    211    GLN     CG   3136 -0.06450000  12.010000   ; qtot -0.095800
 3137         HC    211    GLN    HG2   3137 0.03520000   1.008000   ; qtot -0.060600
 3138         HC    211    GLN    HG3   3138 0.03520000   1.008000   ; qtot -0.025400
 3139          C    211    GLN     CD   3139 0.69510000  12.010000   ; qtot 0.669700
 3140          O    211    GLN    OE1   3140 -0.60860000  16.000000   ; qtot 0.061100
 3141          N    211    GLN    NE2   3141 -0.94070000  14.010000   ; qtot -0.879600
 3142          H    211    GLN   HE21   3142 0.42510000   1.008000   ; qtot -0.454500
 3143          H    211    GLN   HE22   3143 0.42510000   1.008000   ; qtot -0.029400
 3144          C    211    GLN      C   3144 0.59730000  12.010000   ; qtot 0.567900
 3145          O    211    GLN      O   3145 -0.56790000  16.000000   ; qtot -0.000000
; residue  212 GLY rtp GLY q -0.0
 3146          N    212    GLY      N   3146 -0.41570000  14.010000   ; qtot -0.415700
 3147          H    212    GLY      H   3147 0.27190000   1.008000   ; qtot -0.143800
 3148         CX    212    GLY     CA   3148 -0.02520000  12.010000   ; qtot -0.169000
 3149         H1    212    GLY    HA2   3149 0.06980000   1.008000   ; qtot -0.099200
 3150         H1    212    GLY    HA3   3150 0.06980000   1.008000   ; qtot -0.029400
 3151          C    212    GLY      C   3151 0.59730000  12.010000   ; qtot 0.567900
 3152          O    212    GLY      O   3152 -0.56790000  16.000000   ; qtot -0.000000
; residue  213 GLY rtp GLY q -0.0
 3153          N    213    GLY      N   3153 -0.41570000  14.010000   ; qtot -0.415700
 3154          H    213    GLY      H   3154 0.27190000   1.008000   ; qtot -0.143800
 3155         CX    213    GLY     CA   3155 -0.02520000  12.010000   ; qtot -0.169000
 3156         H1    213    GLY    HA2   3156 0.06980000   1.008000   ; qtot -0.099200
 3157         H1    213    GLY    HA3   3157 0.06980000   1.008000   ; qtot -0.029400
 3158          C    213    GLY      C   3158 0.59730000  12.010000   ; qtot 0.567900
 3159          O    213    GLY      O   3159 -0.56790000  16.000000   ; qtot -0.000000
; residue  214 VAL rtp VAL q -0.0
 3160          N    214    VAL      N   3160 -0.41570000  14.010000   ; qtot -0.415700
 3161          H    214    VAL      H   3161 0.27190000   1.008000   ; qtot -0.143800
 3162         CX    214    VAL     CA   3162 -0.08750000  12.010000   ; qtot -0.231300
 3163         H1    214    VAL     HA   3163 0.09690000   1.008000   ; qtot -0.134400
 3164         3C    214    VAL     CB   3164 0.29850000  12.010000   ; qtot 0.164100
 3165         HC    214    VAL     HB   3165 -0.02970000   1.008000   ; qtot 0.134400
 3166         CT    214    VAL    CG1   3166 -0.31920000  12.010000   ; qtot -0.184800
 3167         HC    214    VAL   HG11   3167 0.07910000   1.008000   ; qtot -0.105700
 3168         HC    214    VAL   HG12   3168 0.07910000   1.008000   ; qtot -0.026600
 3169         HC    214    VAL   HG13   3169 0.07910000   1.008000   ; qtot 0.052500
 3170         CT    214    VAL    CG2   3170 -0.31920000  12.010000   ; qtot -0.266700
 3171         HC    214    VAL   HG21   3171 0.07910000   1.008000   ; qtot -0.187600
 3172         HC    214    VAL   HG22   3172 0.07910000   1.008000   ; qtot -0.108500
 3173         HC    214    VAL   HG23   3173 0.07910000   1.008000   ; qtot -0.029400
 3174          C    214    VAL      C   3174 0.59730000  12.010000   ; qtot 0.567900
 3175          O    214    VAL      O   3175 -0.56790000  16.000000   ; qtot -0.000000
; residue  215 GLN rtp GLN q -0.0
 3176          N    215    GLN      N   3176 -0.41570000  14.010000   ; qtot -0.415700
 3177          H    215    GLN      H   3177 0.27190000   1.008000   ; qtot -0.143800
 3178         CX    215    GLN     CA   3178 -0.00310000  12.010000   ; qtot -0.146900
 3179         H1    215    GLN     HA   3179 0.08500000   1.008000   ; qtot -0.061900
 3180         2C    215    GLN     CB   3180 -0.00360000  12.010000   ; qtot -0.065500
 3181         HC    215    GLN    HB2   3181 0.01710000   1.008000   ; qtot -0.048400
 3182         HC    215    GLN    HB3   3182 0.01710000   1.008000   ; qtot -0.031300
 3183         2C    215    GLN     CG   3183 -0.06450000  12.010000   ; qtot -0.095800
 3184         HC    215    GLN    HG2   3184 0.03520000   1.008000   ; qtot -0.060600
 3185         HC    215    GLN    HG3   3185 0.03520000   1.008000   ; qtot -0.025400
 3186          C    215    GLN     CD   3186 0.69510000  12.010000   ; qtot 0.669700
 3187          O    215    GLN    OE1   3187 -0.60860000  16.000000   ; qtot 0.061100
 3188          N    215    GLN    NE2   3188 -0.94070000  14.010000   ; qtot -0.879600
 3189          H    215    GLN   HE21   3189 0.42510000   1.008000   ; qtot -0.454500
 3190          H    215    GLN   HE22   3190 0.42510000   1.008000   ; qtot -0.029400
 3191          C    215    GLN      C   3191 0.59730000  12.010000   ; qtot 0.567900
 3192          O    215    GLN      O   3192 -0.56790000  16.000000   ; qtot -0.000000
; residue  216 TYR rtp TYR q -0.0
 3193          N    216    TYR      N   3193 -0.41570000  14.010000   ; qtot -0.415700
 3194          H    216    TYR      H   3194 0.27190000   1.008000   ; qtot -0.143800
 3195         CX    216    TYR     CA   3195 -0.00140000  12.010000   ; qtot -0.145200
 3196         H1    216    TYR     HA   3196 0.08760000   1.008000   ; qtot -0.057600
 3197         CT    216    TYR     CB   3197 -0.01520000  12.010000   ; qtot -0.072800
 3198         HC    216    TYR    HB2   3198 0.02950000   1.008000   ; qtot -0.043300
 3199         HC    216    TYR    HB3   3199 0.02950000   1.008000   ; qtot -0.013800
 3200         CA    216    TYR     CG   3200 -0.00110000  12.010000   ; qtot -0.014900
 3201         CA    216    TYR    CD1   3201 -0.19060000  12.010000   ; qtot -0.205500
 3202         HA    216    TYR    HD1   3202 0.16990000   1.008000   ; qtot -0.035600
 3203         CA    216    TYR    CE1   3203 -0.23410000  12.010000   ; qtot -0.269700
 3204         HA    216    TYR    HE1   3204 0.16560000   1.008000   ; qtot -0.104100
 3205          C    216    TYR     CZ   3205 0.32260000  12.010000   ; qtot 0.218500
 3206         OH    216    TYR     OH   3206 -0.55790000  16.000000   ; qtot -0.339400
 3207         HO    216    TYR     HH   3207 0.39920000   1.008000   ; qtot 0.059800
 3208         CA    216    TYR    CE2   3208 -0.23410000  12.010000   ; qtot -0.174300
 3209         HA    216    TYR    HE2   3209 0.16560000   1.008000   ; qtot -0.008700
 3210         CA    216    TYR    CD2   3210 -0.19060000  12.010000   ; qtot -0.199300
 3211         HA    216    TYR    HD2   3211 0.16990000   1.008000   ; qtot -0.029400
 3212          C    216    TYR      C   3212 0.59730000  12.010000   ; qtot 0.567900
 3213          O    216    TYR      O   3213 -0.56790000  16.000000   ; qtot -0.000000
; residue  217 GLY rtp GLY q -0.0
 3214          N    217    GLY      N   3214 -0.41570000  14.010000   ; qtot -0.415700
 3215          H    217    GLY      H   3215 0.27190000   1.008000   ; qtot -0.143800
 3216         CX    217    GLY     CA   3216 -0.02520000  12.010000   ; qtot -0.169000
 3217         H1    217    GLY    HA2   3217 0.06980000   1.008000   ; qtot -0.099200
 3218         H1    217    GLY    HA3   3218 0.06980000   1.008000   ; qtot -0.029400
 3219          C    217    GLY      C   3219 0.59730000  12.010000   ; qtot 0.567900
 3220          O    217    GLY      O   3220 -0.56790000  16.000000   ; qtot -0.000000
; residue  218 ALA rtp ALA q -0.0
 3221          N    218    ALA      N   3221 -0.41570000  14.010000   ; qtot -0.415700
 3222          H    218    ALA      H   3222 0.27190000   1.008000   ; qtot -0.143800
 3223         CX    218    ALA     CA   3223 0.03370000  12.010000   ; qtot -0.110100
 3224         H1    218    ALA     HA   3224 0.08230000   1.008000   ; qtot -0.027800
 3225         CT    218    ALA     CB   3225 -0.18250000  12.010000   ; qtot -0.210300
 3226         HC    218    ALA    HB1   3226 0.06030000   1.008000   ; qtot -0.150000
 3227         HC    218    ALA    HB2   3227 0.06030000   1.008000   ; qtot -0.089700
 3228         HC    218    ALA    HB3   3228 0.06030000   1.008000   ; qtot -0.029400
 3229          C    218    ALA      C   3229 0.59730000  12.010000   ; qtot 0.567900
 3230          O    218    ALA      O   3230 -0.56790000  16.000000   ; qtot -0.000000
; residue  219 GLY rtp GLY q -0.0
 3231          N    219    GLY      N   3231 -0.41570000  14.010000   ; qtot -0.415700
 3232          H    219    GLY      H   3232 0.27190000   1.008000   ; qtot -0.143800
 3233         CX    219    GLY     CA   3233 -0.02520000  12.010000   ; qtot -0.169000
 3234         H1    219    GLY    HA2   3234 0.06980000   1.008000   ; qtot -0.099200
 3235         H1    219    GLY    HA3   3235 0.06980000   1.008000   ; qtot -0.029400
 3236          C    219    GLY      C   3236 0.59730000  12.010000   ; qtot 0.567900
 3237          O    219    GLY      O   3237 -0.56790000  16.000000   ; qtot -0.000000
; residue  220 VAL rtp VAL q -0.0
 3238          N    220    VAL      N   3238 -0.41570000  14.010000   ; qtot -0.415700
 3239          H    220    VAL      H   3239 0.27190000   1.008000   ; qtot -0.143800
 3240         CX    220    VAL     CA   3240 -0.08750000  12.010000   ; qtot -0.231300
 3241         H1    220    VAL     HA   3241 0.09690000   1.008000   ; qtot -0.134400
 3242         3C    220    VAL     CB   3242 0.29850000  12.010000   ; qtot 0.164100
 3243         HC    220    VAL     HB   3243 -0.02970000   1.008000   ; qtot 0.134400
 3244         CT    220    VAL    CG1   3244 -0.31920000  12.010000   ; qtot -0.184800
 3245         HC    220    VAL   HG11   3245 0.07910000   1.008000   ; qtot -0.105700
 3246         HC    220    VAL   HG12   3246 0.07910000   1.008000   ; qtot -0.026600
 3247         HC    220    VAL   HG13   3247 0.07910000   1.008000   ; qtot 0.052500
 3248         CT    220    VAL    CG2   3248 -0.31920000  12.010000   ; qtot -0.266700
 3249         HC    220    VAL   HG21   3249 0.07910000   1.008000   ; qtot -0.187600
 3250         HC    220    VAL   HG22   3250 0.07910000   1.008000   ; qtot -0.108500
 3251         HC    220    VAL   HG23   3251 0.07910000   1.008000   ; qtot -0.029400
 3252          C    220    VAL      C   3252 0.59730000  12.010000   ; qtot 0.567900
 3253          O    220    VAL      O   3253 -0.56790000  16.000000   ; qtot -0.000000
; residue  221 ALA rtp ALA q -0.0
 3254          N    221    ALA      N   3254 -0.41570000  14.010000   ; qtot -0.415700
 3255          H    221    ALA      H   3255 0.27190000   1.008000   ; qtot -0.143800
 3256         CX    221    ALA     CA   3256 0.03370000  12.010000   ; qtot -0.110100
 3257         H1    221    ALA     HA   3257 0.08230000   1.008000   ; qtot -0.027800
 3258         CT    221    ALA     CB   3258 -0.18250000  12.010000   ; qtot -0.210300
 3259         HC    221    ALA    HB1   3259 0.06030000   1.008000   ; qtot -0.150000
 3260         HC    221    ALA    HB2   3260 0.06030000   1.008000   ; qtot -0.089700
 3261         HC    221    ALA    HB3   3261 0.06030000   1.008000   ; qtot -0.029400
 3262          C    221    ALA      C   3262 0.59730000  12.010000   ; qtot 0.567900
 3263          O    221    ALA      O   3263 -0.56790000  16.000000   ; qtot -0.000000
; residue  222 CYX rtp CYX q -0.0
 3264          N    222    CYX      N   3264 -0.41570000  14.010000   ; qtot -0.415700
 3265          H    222    CYX      H   3265 0.27190000   1.008000   ; qtot -0.143800
 3266         CX    222    CYX     CA   3266 0.04290000  12.010000   ; qtot -0.100900
 3267         H1    222    CYX     HA   3267 0.07660000   1.008000   ; qtot -0.024300
 3268         2C    222    CYX     CB   3268 -0.07900000  12.010000   ; qtot -0.103300
 3269         H1    222    CYX    HB2   3269 0.09100000   1.008000   ; qtot -0.012300
 3270         H1    222    CYX    HB3   3270 0.09100000   1.008000   ; qtot 0.078700
 3271          S    222    CYX     SG   3271 -0.10810000  32.060000   ; qtot -0.029400
 3272          C    222    CYX      C   3272 0.59730000  12.010000   ; qtot 0.567900
 3273          O    222    CYX      O   3273 -0.56790000  16.000000   ; qtot -0.000000
; residue  223 SER rtp SER q -0.0
 3274          N    223    SER      N   3274 -0.41570000  14.010000   ; qtot -0.415700
 3275          H    223    SER      H   3275 0.27190000   1.008000   ; qtot -0.143800
 3276         CX    223    SER     CA   3276 -0.02490000  12.010000   ; qtot -0.168700
 3277         H1    223    SER     HA   3277 0.08430000   1.008000   ; qtot -0.084400
 3278         2C    223    SER     CB   3278 0.21170000  12.010000   ; qtot 0.127300
 3279         H1    223    SER    HB2   3279 0.03520000   1.008000   ; qtot 0.162500
 3280         H1    223    SER    HB3   3280 0.03520000   1.008000   ; qtot 0.197700
 3281         OH    223    SER     OG   3281 -0.65460000  16.000000   ; qtot -0.456900
 3282         HO    223    SER     HG   3282 0.42750000   1.008000   ; qtot -0.029400
 3283          C    223    SER      C   3283 0.59730000  12.010000   ; qtot 0.567900
 3284          O    223    SER      O   3284 -0.56790000  16.000000   ; qtot -0.000000
; residue  224 GLU rtp GLU q -1.0
 3285          N    224    GLU      N   3285 -0.51630000  14.010000   ; qtot -0.516300
 3286          H    224    GLU      H   3286 0.29360000   1.008000   ; qtot -0.222700
 3287         CX    224    GLU     CA   3287 0.03970000  12.010000   ; qtot -0.183000
 3288         H1    224    GLU     HA   3288 0.11050000   1.008000   ; qtot -0.072500
 3289         2C    224    GLU     CB   3289 0.05600000  12.010000   ; qtot -0.016500
 3290         HC    224    GLU    HB2   3290 -0.01730000   1.008000   ; qtot -0.033800
 3291         HC    224    GLU    HB3   3291 -0.01730000   1.008000   ; qtot -0.051100
 3292         2C    224    GLU     CG   3292 0.01360000  12.010000   ; qtot -0.037500
 3293         HC    224    GLU    HG2   3293 -0.04250000   1.008000   ; qtot -0.080000
 3294         HC    224    GLU    HG3   3294 -0.04250000   1.008000   ; qtot -0.122500
 3295         CO    224    GLU     CD   3295 0.80540000  12.010000   ; qtot 0.682900
 3296         O2    224    GLU    OE1   3296 -0.81880000  16.000000   ; qtot -0.135900
 3297         O2    224    GLU    OE2   3297 -0.81880000  16.000000   ; qtot -0.954700
 3298          C    224    GLU      C   3298 0.53660000  12.010000   ; qtot -0.418100
 3299          O    224    GLU      O   3299 -0.58190000  16.000000   ; qtot -1.000000
; residue  225 THR rtp THR q 0.0
 3300          N    225    THR      N   3300 -0.41570000  14.010000   ; qtot -1.415700
 3301          H    225    THR      H   3301 0.27190000   1.008000   ; qtot -1.143800
 3302         CX    225    THR     CA   3302 -0.03890000  12.010000   ; qtot -1.182700
 3303         H1    225    THR     HA   3303 0.10070000   1.008000   ; qtot -1.082000
 3304         3C    225    THR     CB   3304 0.36540000  12.010000   ; qtot -0.716600
 3305         H1    225    THR     HB   3305 0.00430000   1.008000   ; qtot -0.712300
 3306         CT    225    THR    CG2   3306 -0.24380000  12.010000   ; qtot -0.956100
 3307         HC    225    THR   HG21   3307 0.06420000   1.008000   ; qtot -0.891900
 3308         HC    225    THR   HG22   3308 0.06420000   1.008000   ; qtot -0.827700
 3309         HC    225    THR   HG23   3309 0.06420000   1.008000   ; qtot -0.763500
 3310         OH    225    THR    OG1   3310 -0.67610000  16.000000   ; qtot -1.439600
 3311         HO    225    THR    HG1   3311 0.41020000   1.008000   ; qtot -1.029400
 3312          C    225    THR      C   3312 0.59730000  12.010000   ; qtot -0.432100
 3313          O    225    THR      O   3313 -0.56790000  16.000000   ; qtot -1.000000
; residue  226 ALA rtp ALA q -0.0
 3314          N    226    ALA      N   3314 -0.41570000  14.010000   ; qtot -1.415700
 3315          H    226    ALA      H   3315 0.27190000   1.008000   ; qtot -1.143800
 3316         CX    226    ALA     CA   3316 0.03370000  12.010000   ; qtot -1.110100
 3317         H1    226    ALA     HA   3317 0.08230000   1.008000   ; qtot -1.027800
 3318         CT    226    ALA     CB   3318 -0.18250000  12.010000   ; qtot -1.210300
 3319         HC    226    ALA    HB1   3319 0.06030000   1.008000   ; qtot -1.150000
 3320         HC    226    ALA    HB2   3320 0.06030000   1.008000   ; qtot -1.089700
 3321         HC    226    ALA    HB3   3321 0.06030000   1.008000   ; qtot -1.029400
 3322          C    226    ALA      C   3322 0.59730000  12.010000   ; qtot -0.432100
 3323          O    226    ALA      O   3323 -0.56790000  16.000000   ; qtot -1.000000
; residue  227 PRO rtp PRO q 0.0
 3324          N    227    PRO      N   3324 -0.25480000  14.010000   ; qtot -1.254800
 3325         CT    227    PRO     CD   3325 0.01920000  12.010000   ; qtot -1.235600
 3326         H1    227    PRO    HD2   3326 0.03910000   1.008000   ; qtot -1.196500
 3327         H1    227    PRO    HD3   3327 0.03910000   1.008000   ; qtot -1.157400
 3328         CT    227    PRO     CG   3328 0.01890000  12.010000   ; qtot -1.138500
 3329         HC    227    PRO    HG2   3329 0.02130000   1.008000   ; qtot -1.117200
 3330         HC    227    PRO    HG3   3330 0.02130000   1.008000   ; qtot -1.095900
 3331         CT    227    PRO     CB   3331 -0.00700000  12.010000   ; qtot -1.102900
 3332         HC    227    PRO    HB2   3332 0.02530000   1.008000   ; qtot -1.077600
 3333         HC    227    PRO    HB3   3333 0.02530000   1.008000   ; qtot -1.052300
 3334         CX    227    PRO     CA   3334 -0.02660000  12.010000   ; qtot -1.078900
 3335         H1    227    PRO     HA   3335 0.06410000   1.008000   ; qtot -1.014800
 3336          C    227    PRO      C   3336 0.58960000  12.010000   ; qtot -0.425200
 3337          O    227    PRO      O   3337 -0.57480000  16.000000   ; qtot -1.000000
; residue  228 ASP rtp ASP q -1.0
 3338          N    228    ASP      N   3338 -0.51630000  14.010000   ; qtot -1.516300
 3339          H    228    ASP      H   3339 0.29360000   1.008000   ; qtot -1.222700
 3340         CX    228    ASP     CA   3340 0.03810000  12.010000   ; qtot -1.184600
 3341         H1    228    ASP     HA   3341 0.08800000   1.008000   ; qtot -1.096600
 3342         2C    228    ASP     CB   3342 -0.03030000  12.010000   ; qtot -1.126900
 3343         HC    228    ASP    HB2   3343 -0.01220000   1.008000   ; qtot -1.139100
 3344         HC    228    ASP    HB3   3344 -0.01220000   1.008000   ; qtot -1.151300
 3345         CO    228    ASP     CG   3345 0.79940000  12.010000   ; qtot -0.351900
 3346         O2    228    ASP    OD1   3346 -0.80140000  16.000000   ; qtot -1.153300
 3347         O2    228    ASP    OD2   3347 -0.80140000  16.000000   ; qtot -1.954700
 3348          C    228    ASP      C   3348 0.53660000  12.010000   ; qtot -1.418100
 3349          O    228    ASP      O   3349 -0.58190000  16.000000   ; qtot -2.000000
; residue  229 LEU rtp LEU q -0.0
 3350          N    229    LEU      N   3350 -0.41570000  14.010000   ; qtot -2.415700
 3351          H    229    LEU      H   3351 0.27190000   1.008000   ; qtot -2.143800
 3352         CX    229    LEU     CA   3352 -0.05180000  12.010000   ; qtot -2.195600
 3353         H1    229    LEU     HA   3353 0.09220000   1.008000   ; qtot -2.103400
 3354         2C    229    LEU     CB   3354 -0.11020000  12.010000   ; qtot -2.213600
 3355         HC    229    LEU    HB2   3355 0.04570000   1.008000   ; qtot -2.167900
 3356         HC    229    LEU    HB3   3356 0.04570000   1.008000   ; qtot -2.122200
 3357         3C    229    LEU     CG   3357 0.35310000  12.010000   ; qtot -1.769100
 3358         HC    229    LEU     HG   3358 -0.03610000   1.008000   ; qtot -1.805200
 3359         CT    229    LEU    CD1   3359 -0.41210000  12.010000   ; qtot -2.217300
 3360         HC    229    LEU   HD11   3360 0.10000000   1.008000   ; qtot -2.117300
 3361         HC    229    LEU   HD12   3361 0.10000000   1.008000   ; qtot -2.017300
 3362         HC    229    LEU   HD13   3362 0.10000000   1.008000   ; qtot -1.917300
 3363         CT    229    LEU    CD2   3363 -0.41210000  12.010000   ; qtot -2.329400
 3364         HC    229    LEU   HD21   3364 0.10000000   1.008000   ; qtot -2.229400
 3365         HC    229    LEU   HD22   3365 0.10000000   1.008000   ; qtot -2.129400
 3366         HC    229    LEU   HD23   3366 0.10000000   1.008000   ; qtot -2.029400
 3367          C    229    LEU      C   3367 0.59730000  12.010000   ; qtot -1.432100
 3368          O    229    LEU      O   3368 -0.56790000  16.000000   ; qtot -2.000000
; residue  230 VAL rtp VAL q -0.0
 3369          N    230    VAL      N   3369 -0.41570000  14.010000   ; qtot -2.415700
 3370          H    230    VAL      H   3370 0.27190000   1.008000   ; qtot -2.143800
 3371         CX    230    VAL     CA   3371 -0.08750000  12.010000   ; qtot -2.231300
 3372         H1    230    VAL     HA   3372 0.09690000   1.008000   ; qtot -2.134400
 3373         3C    230    VAL     CB   3373 0.29850000  12.010000   ; qtot -1.835900
 3374         HC    230    VAL     HB   3374 -0.02970000   1.008000   ; qtot -1.865600
 3375         CT    230    VAL    CG1   3375 -0.31920000  12.010000   ; qtot -2.184800
 3376         HC    230    VAL   HG11   3376 0.07910000   1.008000   ; qtot -2.105700
 3377         HC    230    VAL   HG12   3377 0.07910000   1.008000   ; qtot -2.026600
 3378         HC    230    VAL   HG13   3378 0.07910000   1.008000   ; qtot -1.947500
 3379         CT    230    VAL    CG2   3379 -0.31920000  12.010000   ; qtot -2.266700
 3380         HC    230    VAL   HG21   3380 0.07910000   1.008000   ; qtot -2.187600
 3381         HC    230    VAL   HG22   3381 0.07910000   1.008000   ; qtot -2.108500
 3382         HC    230    VAL   HG23   3382 0.07910000   1.008000   ; qtot -2.029400
 3383          C    230    VAL      C   3383 0.59730000  12.010000   ; qtot -1.432100
 3384          O    230    VAL      O   3384 -0.56790000  16.000000   ; qtot -2.000000
; residue  231 LEU rtp LEU q -0.0
 3385          N    231    LEU      N   3385 -0.41570000  14.010000   ; qtot -2.415700
 3386          H    231    LEU      H   3386 0.27190000   1.008000   ; qtot -2.143800
 3387         CX    231    LEU     CA   3387 -0.05180000  12.010000   ; qtot -2.195600
 3388         H1    231    LEU     HA   3388 0.09220000   1.008000   ; qtot -2.103400
 3389         2C    231    LEU     CB   3389 -0.11020000  12.010000   ; qtot -2.213600
 3390         HC    231    LEU    HB2   3390 0.04570000   1.008000   ; qtot -2.167900
 3391         HC    231    LEU    HB3   3391 0.04570000   1.008000   ; qtot -2.122200
 3392         3C    231    LEU     CG   3392 0.35310000  12.010000   ; qtot -1.769100
 3393         HC    231    LEU     HG   3393 -0.03610000   1.008000   ; qtot -1.805200
 3394         CT    231    LEU    CD1   3394 -0.41210000  12.010000   ; qtot -2.217300
 3395         HC    231    LEU   HD11   3395 0.10000000   1.008000   ; qtot -2.117300
 3396         HC    231    LEU   HD12   3396 0.10000000   1.008000   ; qtot -2.017300
 3397         HC    231    LEU   HD13   3397 0.10000000   1.008000   ; qtot -1.917300
 3398         CT    231    LEU    CD2   3398 -0.41210000  12.010000   ; qtot -2.329400
 3399         HC    231    LEU   HD21   3399 0.10000000   1.008000   ; qtot -2.229400
 3400         HC    231    LEU   HD22   3400 0.10000000   1.008000   ; qtot -2.129400
 3401         HC    231    LEU   HD23   3401 0.10000000   1.008000   ; qtot -2.029400
 3402          C    231    LEU      C   3402 0.59730000  12.010000   ; qtot -1.432100
 3403          O    231    LEU      O   3403 -0.56790000  16.000000   ; qtot -2.000000
; residue  232 ASN rtp ASN q 0.0
 3404          N    232    ASN      N   3404 -0.41570000  14.010000   ; qtot -2.415700
 3405          H    232    ASN      H   3405 0.27190000   1.008000   ; qtot -2.143800
 3406         CX    232    ASN     CA   3406 0.01430000  12.010000   ; qtot -2.129500
 3407         H1    232    ASN     HA   3407 0.10480000   1.008000   ; qtot -2.024700
 3408         2C    232    ASN     CB   3408 -0.20410000  12.010000   ; qtot -2.228800
 3409         HC    232    ASN    HB2   3409 0.07970000   1.008000   ; qtot -2.149100
 3410         HC    232    ASN    HB3   3410 0.07970000   1.008000   ; qtot -2.069400
 3411          C    232    ASN     CG   3411 0.71300000  12.010000   ; qtot -1.356400
 3412          O    232    ASN    OD1   3412 -0.59310000  16.000000   ; qtot -1.949500
 3413          N    232    ASN    ND2   3413 -0.91910000  14.010000   ; qtot -2.868600
 3414          H    232    ASN   HD21   3414 0.41960000   1.008000   ; qtot -2.449000
 3415          H    232    ASN   HD22   3415 0.41960000   1.008000   ; qtot -2.029400
 3416          C    232    ASN      C   3416 0.59730000  12.010000   ; qtot -1.432100
 3417          O    232    ASN      O   3417 -0.56790000  16.000000   ; qtot -2.000000
; residue  233 ALA rtp ALA q -0.0
 3418          N    233    ALA      N   3418 -0.41570000  14.010000   ; qtot -2.415700
 3419          H    233    ALA      H   3419 0.27190000   1.008000   ; qtot -2.143800
 3420         CX    233    ALA     CA   3420 0.03370000  12.010000   ; qtot -2.110100
 3421         H1    233    ALA     HA   3421 0.08230000   1.008000   ; qtot -2.027800
 3422         CT    233    ALA     CB   3422 -0.18250000  12.010000   ; qtot -2.210300
 3423         HC    233    ALA    HB1   3423 0.06030000   1.008000   ; qtot -2.150000
 3424         HC    233    ALA    HB2   3424 0.06030000   1.008000   ; qtot -2.089700
 3425         HC    233    ALA    HB3   3425 0.06030000   1.008000   ; qtot -2.029400
 3426          C    233    ALA      C   3426 0.59730000  12.010000   ; qtot -1.432100
 3427          O    233    ALA      O   3427 -0.56790000  16.000000   ; qtot -2.000000
; residue  234 GLU rtp GLU q -1.0
 3428          N    234    GLU      N   3428 -0.51630000  14.010000   ; qtot -2.516300
 3429          H    234    GLU      H   3429 0.29360000   1.008000   ; qtot -2.222700
 3430         CX    234    GLU     CA   3430 0.03970000  12.010000   ; qtot -2.183000
 3431         H1    234    GLU     HA   3431 0.11050000   1.008000   ; qtot -2.072500
 3432         2C    234    GLU     CB   3432 0.05600000  12.010000   ; qtot -2.016500
 3433         HC    234    GLU    HB2   3433 -0.01730000   1.008000   ; qtot -2.033800
 3434         HC    234    GLU    HB3   3434 -0.01730000   1.008000   ; qtot -2.051100
 3435         2C    234    GLU     CG   3435 0.01360000  12.010000   ; qtot -2.037500
 3436         HC    234    GLU    HG2   3436 -0.04250000   1.008000   ; qtot -2.080000
 3437         HC    234    GLU    HG3   3437 -0.04250000   1.008000   ; qtot -2.122500
 3438         CO    234    GLU     CD   3438 0.80540000  12.010000   ; qtot -1.317100
 3439         O2    234    GLU    OE1   3439 -0.81880000  16.000000   ; qtot -2.135900
 3440         O2    234    GLU    OE2   3440 -0.81880000  16.000000   ; qtot -2.954700
 3441          C    234    GLU      C   3441 0.53660000  12.010000   ; qtot -2.418100
 3442          O    234    GLU      O   3442 -0.58190000  16.000000   ; qtot -3.000000
; residue  235 MET rtp MET q -0.0
 3443          N    235    MET      N   3443 -0.41570000  14.010000   ; qtot -3.415700
 3444          H    235    MET      H   3444 0.27190000   1.008000   ; qtot -3.143800
 3445         CX    235    MET     CA   3445 -0.02370000  12.010000   ; qtot -3.167500
 3446         H1    235    MET     HA   3446 0.08800000   1.008000   ; qtot -3.079500
 3447         2C    235    MET     CB   3447 0.03420000  12.010000   ; qtot -3.045300
 3448         HC    235    MET    HB2   3448 0.02410000   1.008000   ; qtot -3.021200
 3449         HC    235    MET    HB3   3449 0.02410000   1.008000   ; qtot -2.997100
 3450         2C    235    MET     CG   3450 0.00180000  12.010000   ; qtot -2.995300
 3451         H1    235    MET    HG2   3451 0.04400000   1.008000   ; qtot -2.951300
 3452         H1    235    MET    HG3   3452 0.04400000   1.008000   ; qtot -2.907300
 3453          S    235    MET     SD   3453 -0.27370000  32.060000   ; qtot -3.181000
 3454         CT    235    MET     CE   3454 -0.05360000  12.010000   ; qtot -3.234600
 3455         H1    235    MET    HE1   3455 0.06840000   1.008000   ; qtot -3.166200
 3456         H1    235    MET    HE2   3456 0.06840000   1.008000   ; qtot -3.097800
 3457         H1    235    MET    HE3   3457 0.06840000   1.008000   ; qtot -3.029400
 3458          C    235    MET      C   3458 0.59730000  12.010000   ; qtot -2.432100
 3459          O    235    MET      O   3459 -0.56790000  16.000000   ; qtot -3.000000
; residue  236 VAL rtp VAL q -0.0
 3460          N    236    VAL      N   3460 -0.41570000  14.010000   ; qtot -3.415700
 3461          H    236    VAL      H   3461 0.27190000   1.008000   ; qtot -3.143800
 3462         CX    236    VAL     CA   3462 -0.08750000  12.010000   ; qtot -3.231300
 3463         H1    236    VAL     HA   3463 0.09690000   1.008000   ; qtot -3.134400
 3464         3C    236    VAL     CB   3464 0.29850000  12.010000   ; qtot -2.835900
 3465         HC    236    VAL     HB   3465 -0.02970000   1.008000   ; qtot -2.865600
 3466         CT    236    VAL    CG1   3466 -0.31920000  12.010000   ; qtot -3.184800
 3467         HC    236    VAL   HG11   3467 0.07910000   1.008000   ; qtot -3.105700
 3468         HC    236    VAL   HG12   3468 0.07910000   1.008000   ; qtot -3.026600
 3469         HC    236    VAL   HG13   3469 0.07910000   1.008000   ; qtot -2.947500
 3470         CT    236    VAL    CG2   3470 -0.31920000  12.010000   ; qtot -3.266700
 3471         HC    236    VAL   HG21   3471 0.07910000   1.008000   ; qtot -3.187600
 3472         HC    236    VAL   HG22   3472 0.07910000   1.008000   ; qtot -3.108500
 3473         HC    236    VAL   HG23   3473 0.07910000   1.008000   ; qtot -3.029400
 3474          C    236    VAL      C   3474 0.59730000  12.010000   ; qtot -2.432100
 3475          O    236    VAL      O   3475 -0.56790000  16.000000   ; qtot -3.000000
; residue  237 GLN rtp GLN q -0.0
 3476          N    237    GLN      N   3476 -0.41570000  14.010000   ; qtot -3.415700
 3477          H    237    GLN      H   3477 0.27190000   1.008000   ; qtot -3.143800
 3478         CX    237    GLN     CA   3478 -0.00310000  12.010000   ; qtot -3.146900
 3479         H1    237    GLN     HA   3479 0.08500000   1.008000   ; qtot -3.061900
 3480         2C    237    GLN     CB   3480 -0.00360000  12.010000   ; qtot -3.065500
 3481         HC    237    GLN    HB2   3481 0.01710000   1.008000   ; qtot -3.048400
 3482         HC    237    GLN    HB3   3482 0.01710000   1.008000   ; qtot -3.031300
 3483         2C    237    GLN     CG   3483 -0.06450000  12.010000   ; qtot -3.095800
 3484         HC    237    GLN    HG2   3484 0.03520000   1.008000   ; qtot -3.060600
 3485         HC    237    GLN    HG3   3485 0.03520000   1.008000   ; qtot -3.025400
 3486          C    237    GLN     CD   3486 0.69510000  12.010000   ; qtot -2.330300
 3487          O    237    GLN    OE1   3487 -0.60860000  16.000000   ; qtot -2.938900
 3488          N    237    GLN    NE2   3488 -0.94070000  14.010000   ; qtot -3.879600
 3489          H    237    GLN   HE21   3489 0.42510000   1.008000   ; qtot -3.454500
 3490          H    237    GLN   HE22   3490 0.42510000   1.008000   ; qtot -3.029400
 3491          C    237    GLN      C   3491 0.59730000  12.010000   ; qtot -2.432100
 3492          O    237    GLN      O   3492 -0.56790000  16.000000   ; qtot -3.000000
; residue  238 GLN rtp GLN q -0.0
 3493          N    238    GLN      N   3493 -0.41570000  14.010000   ; qtot -3.415700
 3494          H    238    GLN      H   3494 0.27190000   1.008000   ; qtot -3.143800
 3495         CX    238    GLN     CA   3495 -0.00310000  12.010000   ; qtot -3.146900
 3496         H1    238    GLN     HA   3496 0.08500000   1.008000   ; qtot -3.061900
 3497         2C    238    GLN     CB   3497 -0.00360000  12.010000   ; qtot -3.065500
 3498         HC    238    GLN    HB2   3498 0.01710000   1.008000   ; qtot -3.048400
 3499         HC    238    GLN    HB3   3499 0.01710000   1.008000   ; qtot -3.031300
 3500         2C    238    GLN     CG   3500 -0.06450000  12.010000   ; qtot -3.095800
 3501         HC    238    GLN    HG2   3501 0.03520000   1.008000   ; qtot -3.060600
 3502         HC    238    GLN    HG3   3502 0.03520000   1.008000   ; qtot -3.025400
 3503          C    238    GLN     CD   3503 0.69510000  12.010000   ; qtot -2.330300
 3504          O    238    GLN    OE1   3504 -0.60860000  16.000000   ; qtot -2.938900
 3505          N    238    GLN    NE2   3505 -0.94070000  14.010000   ; qtot -3.879600
 3506          H    238    GLN   HE21   3506 0.42510000   1.008000   ; qtot -3.454500
 3507          H    238    GLN   HE22   3507 0.42510000   1.008000   ; qtot -3.029400
 3508          C    238    GLN      C   3508 0.59730000  12.010000   ; qtot -2.432100
 3509          O    238    GLN      O   3509 -0.56790000  16.000000   ; qtot -3.000000
; residue  239 THR rtp THR q 0.0
 3510          N    239    THR      N   3510 -0.41570000  14.010000   ; qtot -3.415700
 3511          H    239    THR      H   3511 0.27190000   1.008000   ; qtot -3.143800
 3512         CX    239    THR     CA   3512 -0.03890000  12.010000   ; qtot -3.182700
 3513         H1    239    THR     HA   3513 0.10070000   1.008000   ; qtot -3.082000
 3514         3C    239    THR     CB   3514 0.36540000  12.010000   ; qtot -2.716600
 3515         H1    239    THR     HB   3515 0.00430000   1.008000   ; qtot -2.712300
 3516         CT    239    THR    CG2   3516 -0.24380000  12.010000   ; qtot -2.956100
 3517         HC    239    THR   HG21   3517 0.06420000   1.008000   ; qtot -2.891900
 3518         HC    239    THR   HG22   3518 0.06420000   1.008000   ; qtot -2.827700
 3519         HC    239    THR   HG23   3519 0.06420000   1.008000   ; qtot -2.763500
 3520         OH    239    THR    OG1   3520 -0.67610000  16.000000   ; qtot -3.439600
 3521         HO    239    THR    HG1   3521 0.41020000   1.008000   ; qtot -3.029400
 3522          C    239    THR      C   3522 0.59730000  12.010000   ; qtot -2.432100
 3523          O    239    THR      O   3523 -0.56790000  16.000000   ; qtot -3.000000
; residue  240 THR rtp THR q 0.0
 3524          N    240    THR      N   3524 -0.41570000  14.010000   ; qtot -3.415700
 3525          H    240    THR      H   3525 0.27190000   1.008000   ; qtot -3.143800
 3526         CX    240    THR     CA   3526 -0.03890000  12.010000   ; qtot -3.182700
 3527         H1    240    THR     HA   3527 0.10070000   1.008000   ; qtot -3.082000
 3528         3C    240    THR     CB   3528 0.36540000  12.010000   ; qtot -2.716600
 3529         H1    240    THR     HB   3529 0.00430000   1.008000   ; qtot -2.712300
 3530         CT    240    THR    CG2   3530 -0.24380000  12.010000   ; qtot -2.956100
 3531         HC    240    THR   HG21   3531 0.06420000   1.008000   ; qtot -2.891900
 3532         HC    240    THR   HG22   3532 0.06420000   1.008000   ; qtot -2.827700
 3533         HC    240    THR   HG23   3533 0.06420000   1.008000   ; qtot -2.763500
 3534         OH    240    THR    OG1   3534 -0.67610000  16.000000   ; qtot -3.439600
 3535         HO    240    THR    HG1   3535 0.41020000   1.008000   ; qtot -3.029400
 3536          C    240    THR      C   3536 0.59730000  12.010000   ; qtot -2.432100
 3537          O    240    THR      O   3537 -0.56790000  16.000000   ; qtot -3.000000
; residue  241 TYR rtp TYR q -0.0
 3538          N    241    TYR      N   3538 -0.41570000  14.010000   ; qtot -3.415700
 3539          H    241    TYR      H   3539 0.27190000   1.008000   ; qtot -3.143800
 3540         CX    241    TYR     CA   3540 -0.00140000  12.010000   ; qtot -3.145200
 3541         H1    241    TYR     HA   3541 0.08760000   1.008000   ; qtot -3.057600
 3542         CT    241    TYR     CB   3542 -0.01520000  12.010000   ; qtot -3.072800
 3543         HC    241    TYR    HB2   3543 0.02950000   1.008000   ; qtot -3.043300
 3544         HC    241    TYR    HB3   3544 0.02950000   1.008000   ; qtot -3.013800
 3545         CA    241    TYR     CG   3545 -0.00110000  12.010000   ; qtot -3.014900
 3546         CA    241    TYR    CD1   3546 -0.19060000  12.010000   ; qtot -3.205500
 3547         HA    241    TYR    HD1   3547 0.16990000   1.008000   ; qtot -3.035600
 3548         CA    241    TYR    CE1   3548 -0.23410000  12.010000   ; qtot -3.269700
 3549         HA    241    TYR    HE1   3549 0.16560000   1.008000   ; qtot -3.104100
 3550          C    241    TYR     CZ   3550 0.32260000  12.010000   ; qtot -2.781500
 3551         OH    241    TYR     OH   3551 -0.55790000  16.000000   ; qtot -3.339400
 3552         HO    241    TYR     HH   3552 0.39920000   1.008000   ; qtot -2.940200
 3553         CA    241    TYR    CE2   3553 -0.23410000  12.010000   ; qtot -3.174300
 3554         HA    241    TYR    HE2   3554 0.16560000   1.008000   ; qtot -3.008700
 3555         CA    241    TYR    CD2   3555 -0.19060000  12.010000   ; qtot -3.199300
 3556         HA    241    TYR    HD2   3556 0.16990000   1.008000   ; qtot -3.029400
 3557          C    241    TYR      C   3557 0.59730000  12.010000   ; qtot -2.432100
 3558          O    241    TYR      O   3558 -0.56790000  16.000000   ; qtot -3.000000
; residue  242 LEU rtp LEU q -0.0
 3559          N    242    LEU      N   3559 -0.41570000  14.010000   ; qtot -3.415700
 3560          H    242    LEU      H   3560 0.27190000   1.008000   ; qtot -3.143800
 3561         CX    242    LEU     CA   3561 -0.05180000  12.010000   ; qtot -3.195600
 3562         H1    242    LEU     HA   3562 0.09220000   1.008000   ; qtot -3.103400
 3563         2C    242    LEU     CB   3563 -0.11020000  12.010000   ; qtot -3.213600
 3564         HC    242    LEU    HB2   3564 0.04570000   1.008000   ; qtot -3.167900
 3565         HC    242    LEU    HB3   3565 0.04570000   1.008000   ; qtot -3.122200
 3566         3C    242    LEU     CG   3566 0.35310000  12.010000   ; qtot -2.769100
 3567         HC    242    LEU     HG   3567 -0.03610000   1.008000   ; qtot -2.805200
 3568         CT    242    LEU    CD1   3568 -0.41210000  12.010000   ; qtot -3.217300
 3569         HC    242    LEU   HD11   3569 0.10000000   1.008000   ; qtot -3.117300
 3570         HC    242    LEU   HD12   3570 0.10000000   1.008000   ; qtot -3.017300
 3571         HC    242    LEU   HD13   3571 0.10000000   1.008000   ; qtot -2.917300
 3572         CT    242    LEU    CD2   3572 -0.41210000  12.010000   ; qtot -3.329400
 3573         HC    242    LEU   HD21   3573 0.10000000   1.008000   ; qtot -3.229400
 3574         HC    242    LEU   HD22   3574 0.10000000   1.008000   ; qtot -3.129400
 3575         HC    242    LEU   HD23   3575 0.10000000   1.008000   ; qtot -3.029400
 3576          C    242    LEU      C   3576 0.59730000  12.010000   ; qtot -2.432100
 3577          O    242    LEU      O   3577 -0.56790000  16.000000   ; qtot -3.000000
; residue  243 GLU rtp GLU q -1.0
 3578          N    243    GLU      N   3578 -0.51630000  14.010000   ; qtot -3.516300
 3579          H    243    GLU      H   3579 0.29360000   1.008000   ; qtot -3.222700
 3580         CX    243    GLU     CA   3580 0.03970000  12.010000   ; qtot -3.183000
 3581         H1    243    GLU     HA   3581 0.11050000   1.008000   ; qtot -3.072500
 3582         2C    243    GLU     CB   3582 0.05600000  12.010000   ; qtot -3.016500
 3583         HC    243    GLU    HB2   3583 -0.01730000   1.008000   ; qtot -3.033800
 3584         HC    243    GLU    HB3   3584 -0.01730000   1.008000   ; qtot -3.051100
 3585         2C    243    GLU     CG   3585 0.01360000  12.010000   ; qtot -3.037500
 3586         HC    243    GLU    HG2   3586 -0.04250000   1.008000   ; qtot -3.080000
 3587         HC    243    GLU    HG3   3587 -0.04250000   1.008000   ; qtot -3.122500
 3588         CO    243    GLU     CD   3588 0.80540000  12.010000   ; qtot -2.317100
 3589         O2    243    GLU    OE1   3589 -0.81880000  16.000000   ; qtot -3.135900
 3590         O2    243    GLU    OE2   3590 -0.81880000  16.000000   ; qtot -3.954700
 3591          C    243    GLU      C   3591 0.53660000  12.010000   ; qtot -3.418100
 3592          O    243    GLU      O   3592 -0.58190000  16.000000   ; qtot -4.000000
; residue  244 ASP rtp ASP q -1.0
 3593          N    244    ASP      N   3593 -0.51630000  14.010000   ; qtot -4.516300
 3594          H    244    ASP      H   3594 0.29360000   1.008000   ; qtot -4.222700
 3595         CX    244    ASP     CA   3595 0.03810000  12.010000   ; qtot -4.184600
 3596         H1    244    ASP     HA   3596 0.08800000   1.008000   ; qtot -4.096600
 3597         2C    244    ASP     CB   3597 -0.03030000  12.010000   ; qtot -4.126900
 3598         HC    244    ASP    HB2   3598 -0.01220000   1.008000   ; qtot -4.139100
 3599         HC    244    ASP    HB3   3599 -0.01220000   1.008000   ; qtot -4.151300
 3600         CO    244    ASP     CG   3600 0.79940000  12.010000   ; qtot -3.351900
 3601         O2    244    ASP    OD1   3601 -0.80140000  16.000000   ; qtot -4.153300
 3602         O2    244    ASP    OD2   3602 -0.80140000  16.000000   ; qtot -4.954700
 3603          C    244    ASP      C   3603 0.53660000  12.010000   ; qtot -4.418100
 3604          O    244    ASP      O   3604 -0.58190000  16.000000   ; qtot -5.000000
; residue  245 ARG rtp ARG q 1.0
 3605          N    245    ARG      N   3605 -0.34790000  14.010000   ; qtot -5.347900
 3606          H    245    ARG      H   3606 0.27470000   1.008000   ; qtot -5.073200
 3607         CX    245    ARG     CA   3607 -0.26370000  12.010000   ; qtot -5.336900
 3608         H1    245    ARG     HA   3608 0.15600000   1.008000   ; qtot -5.180900
 3609         C8    245    ARG     CB   3609 -0.00070000  12.010000   ; qtot -5.181600
 3610         HC    245    ARG    HB2   3610 0.03270000   1.008000   ; qtot -5.148900
 3611         HC    245    ARG    HB3   3611 0.03270000   1.008000   ; qtot -5.116200
 3612         C8    245    ARG     CG   3612 0.03900000  12.010000   ; qtot -5.077200
 3613         HC    245    ARG    HG2   3613 0.02850000   1.008000   ; qtot -5.048700
 3614         HC    245    ARG    HG3   3614 0.02850000   1.008000   ; qtot -5.020200
 3615         C8    245    ARG     CD   3615 0.04860000  12.010000   ; qtot -4.971600
 3616         H1    245    ARG    HD2   3616 0.06870000   1.008000   ; qtot -4.902900
 3617         H1    245    ARG    HD3   3617 0.06870000   1.008000   ; qtot -4.834200
 3618         N2    245    ARG     NE   3618 -0.52950000  14.010000   ; qtot -5.363700
 3619          H    245    ARG     HE   3619 0.34560000   1.008000   ; qtot -5.018100
 3620         CA    245    ARG     CZ   3620 0.80760000  12.010000   ; qtot -4.210500
 3621         N2    245    ARG    NH1   3621 -0.86270000  14.010000   ; qtot -5.073200
 3622          H    245    ARG   HH11   3622 0.44780000   1.008000   ; qtot -4.625400
 3623          H    245    ARG   HH12   3623 0.44780000   1.008000   ; qtot -4.177600
 3624         N2    245    ARG    NH2   3624 -0.86270000  14.010000   ; qtot -5.040300
 3625          H    245    ARG   HH21   3625 0.44780000   1.008000   ; qtot -4.592500
 3626          H    245    ARG   HH22   3626 0.44780000   1.008000   ; qtot -4.144700
 3627          C    245    ARG      C   3627 0.73410000  12.010000   ; qtot -3.410600
 3628          O    245    ARG      O   3628 -0.58940000  16.000000   ; qtot -4.000000
; residue  246 PRO rtp PRO q 0.0
 3629          N    246    PRO      N   3629 -0.25480000  14.010000   ; qtot -4.254800
 3630         CT    246    PRO     CD   3630 0.01920000  12.010000   ; qtot -4.235600
 3631         H1    246    PRO    HD2   3631 0.03910000   1.008000   ; qtot -4.196500
 3632         H1    246    PRO    HD3   3632 0.03910000   1.008000   ; qtot -4.157400
 3633         CT    246    PRO     CG   3633 0.01890000  12.010000   ; qtot -4.138500
 3634         HC    246    PRO    HG2   3634 0.02130000   1.008000   ; qtot -4.117200
 3635         HC    246    PRO    HG3   3635 0.02130000   1.008000   ; qtot -4.095900
 3636         CT    246    PRO     CB   3636 -0.00700000  12.010000   ; qtot -4.102900
 3637         HC    246    PRO    HB2   3637 0.02530000   1.008000   ; qtot -4.077600
 3638         HC    246    PRO    HB3   3638 0.02530000   1.008000   ; qtot -4.052300
 3639         CX    246    PRO     CA   3639 -0.02660000  12.010000   ; qtot -4.078900
 3640         H1    246    PRO     HA   3640 0.06410000   1.008000   ; qtot -4.014800
 3641          C    246    PRO      C   3641 0.58960000  12.010000   ; qtot -3.425200
 3642          O    246    PRO      O   3642 -0.57480000  16.000000   ; qtot -4.000000
; residue  247 MET rtp MET q -0.0
 3643          N    247    MET      N   3643 -0.41570000  14.010000   ; qtot -4.415700
 3644          H    247    MET      H   3644 0.27190000   1.008000   ; qtot -4.143800
 3645         CX    247    MET     CA   3645 -0.02370000  12.010000   ; qtot -4.167500
 3646         H1    247    MET     HA   3646 0.08800000   1.008000   ; qtot -4.079500
 3647         2C    247    MET     CB   3647 0.03420000  12.010000   ; qtot -4.045300
 3648         HC    247    MET    HB2   3648 0.02410000   1.008000   ; qtot -4.021200
 3649         HC    247    MET    HB3   3649 0.02410000   1.008000   ; qtot -3.997100
 3650         2C    247    MET     CG   3650 0.00180000  12.010000   ; qtot -3.995300
 3651         H1    247    MET    HG2   3651 0.04400000   1.008000   ; qtot -3.951300
 3652         H1    247    MET    HG3   3652 0.04400000   1.008000   ; qtot -3.907300
 3653          S    247    MET     SD   3653 -0.27370000  32.060000   ; qtot -4.181000
 3654         CT    247    MET     CE   3654 -0.05360000  12.010000   ; qtot -4.234600
 3655         H1    247    MET    HE1   3655 0.06840000   1.008000   ; qtot -4.166200
 3656         H1    247    MET    HE2   3656 0.06840000   1.008000   ; qtot -4.097800
 3657         H1    247    MET    HE3   3657 0.06840000   1.008000   ; qtot -4.029400
 3658          C    247    MET      C   3658 0.59730000  12.010000   ; qtot -3.432100
 3659          O    247    MET      O   3659 -0.56790000  16.000000   ; qtot -4.000000
; residue  248 PHE rtp PHE q -0.0
 3660          N    248    PHE      N   3660 -0.41570000  14.010000   ; qtot -4.415700
 3661          H    248    PHE      H   3661 0.27190000   1.008000   ; qtot -4.143800
 3662         CX    248    PHE     CA   3662 -0.00240000  12.010000   ; qtot -4.146200
 3663         H1    248    PHE     HA   3663 0.09780000   1.008000   ; qtot -4.048400
 3664         CT    248    PHE     CB   3664 -0.03430000  12.010000   ; qtot -4.082700
 3665         HC    248    PHE    HB2   3665 0.02950000   1.008000   ; qtot -4.053200
 3666         HC    248    PHE    HB3   3666 0.02950000   1.008000   ; qtot -4.023700
 3667         CA    248    PHE     CG   3667 0.01180000  12.010000   ; qtot -4.011900
 3668         CA    248    PHE    CD1   3668 -0.12560000  12.010000   ; qtot -4.137500
 3669         HA    248    PHE    HD1   3669 0.13300000   1.008000   ; qtot -4.004500
 3670         CA    248    PHE    CE1   3670 -0.17040000  12.010000   ; qtot -4.174900
 3671         HA    248    PHE    HE1   3671 0.14300000   1.008000   ; qtot -4.031900
 3672         CA    248    PHE     CZ   3672 -0.10720000  12.010000   ; qtot -4.139100
 3673         HA    248    PHE     HZ   3673 0.12970000   1.008000   ; qtot -4.009400
 3674         CA    248    PHE    CE2   3674 -0.17040000  12.010000   ; qtot -4.179800
 3675         HA    248    PHE    HE2   3675 0.14300000   1.008000   ; qtot -4.036800
 3676         CA    248    PHE    CD2   3676 -0.12560000  12.010000   ; qtot -4.162400
 3677         HA    248    PHE    HD2   3677 0.13300000   1.008000   ; qtot -4.029400
 3678          C    248    PHE      C   3678 0.59730000  12.010000   ; qtot -3.432100
 3679          O    248    PHE      O   3679 -0.56790000  16.000000   ; qtot -4.000000
; residue  249 LEU rtp LEU q -0.0
 3680          N    249    LEU      N   3680 -0.41570000  14.010000   ; qtot -4.415700
 3681          H    249    LEU      H   3681 0.27190000   1.008000   ; qtot -4.143800
 3682         CX    249    LEU     CA   3682 -0.05180000  12.010000   ; qtot -4.195600
 3683         H1    249    LEU     HA   3683 0.09220000   1.008000   ; qtot -4.103400
 3684         2C    249    LEU     CB   3684 -0.11020000  12.010000   ; qtot -4.213600
 3685         HC    249    LEU    HB2   3685 0.04570000   1.008000   ; qtot -4.167900
 3686         HC    249    LEU    HB3   3686 0.04570000   1.008000   ; qtot -4.122200
 3687         3C    249    LEU     CG   3687 0.35310000  12.010000   ; qtot -3.769100
 3688         HC    249    LEU     HG   3688 -0.03610000   1.008000   ; qtot -3.805200
 3689         CT    249    LEU    CD1   3689 -0.41210000  12.010000   ; qtot -4.217300
 3690         HC    249    LEU   HD11   3690 0.10000000   1.008000   ; qtot -4.117300
 3691         HC    249    LEU   HD12   3691 0.10000000   1.008000   ; qtot -4.017300
 3692         HC    249    LEU   HD13   3692 0.10000000   1.008000   ; qtot -3.917300
 3693         CT    249    LEU    CD2   3693 -0.41210000  12.010000   ; qtot -4.329400
 3694         HC    249    LEU   HD21   3694 0.10000000   1.008000   ; qtot -4.229400
 3695         HC    249    LEU   HD22   3695 0.10000000   1.008000   ; qtot -4.129400
 3696         HC    249    LEU   HD23   3696 0.10000000   1.008000   ; qtot -4.029400
 3697          C    249    LEU      C   3697 0.59730000  12.010000   ; qtot -3.432100
 3698          O    249    LEU      O   3698 -0.56790000  16.000000   ; qtot -4.000000
; residue  250 LEU rtp LEU q -0.0
 3699          N    250    LEU      N   3699 -0.41570000  14.010000   ; qtot -4.415700
 3700          H    250    LEU      H   3700 0.27190000   1.008000   ; qtot -4.143800
 3701         CX    250    LEU     CA   3701 -0.05180000  12.010000   ; qtot -4.195600
 3702         H1    250    LEU     HA   3702 0.09220000   1.008000   ; qtot -4.103400
 3703         2C    250    LEU     CB   3703 -0.11020000  12.010000   ; qtot -4.213600
 3704         HC    250    LEU    HB2   3704 0.04570000   1.008000   ; qtot -4.167900
 3705         HC    250    LEU    HB3   3705 0.04570000   1.008000   ; qtot -4.122200
 3706         3C    250    LEU     CG   3706 0.35310000  12.010000   ; qtot -3.769100
 3707         HC    250    LEU     HG   3707 -0.03610000   1.008000   ; qtot -3.805200
 3708         CT    250    LEU    CD1   3708 -0.41210000  12.010000   ; qtot -4.217300
 3709         HC    250    LEU   HD11   3709 0.10000000   1.008000   ; qtot -4.117300
 3710         HC    250    LEU   HD12   3710 0.10000000   1.008000   ; qtot -4.017300
 3711         HC    250    LEU   HD13   3711 0.10000000   1.008000   ; qtot -3.917300
 3712         CT    250    LEU    CD2   3712 -0.41210000  12.010000   ; qtot -4.329400
 3713         HC    250    LEU   HD21   3713 0.10000000   1.008000   ; qtot -4.229400
 3714         HC    250    LEU   HD22   3714 0.10000000   1.008000   ; qtot -4.129400
 3715         HC    250    LEU   HD23   3715 0.10000000   1.008000   ; qtot -4.029400
 3716          C    250    LEU      C   3716 0.59730000  12.010000   ; qtot -3.432100
 3717          O    250    LEU      O   3717 -0.56790000  16.000000   ; qtot -4.000000
; residue  251 GLN rtp GLN q -0.0
 3718          N    251    GLN      N   3718 -0.41570000  14.010000   ; qtot -4.415700
 3719          H    251    GLN      H   3719 0.27190000   1.008000   ; qtot -4.143800
 3720         CX    251    GLN     CA   3720 -0.00310000  12.010000   ; qtot -4.146900
 3721         H1    251    GLN     HA   3721 0.08500000   1.008000   ; qtot -4.061900
 3722         2C    251    GLN     CB   3722 -0.00360000  12.010000   ; qtot -4.065500
 3723         HC    251    GLN    HB2   3723 0.01710000   1.008000   ; qtot -4.048400
 3724         HC    251    GLN    HB3   3724 0.01710000   1.008000   ; qtot -4.031300
 3725         2C    251    GLN     CG   3725 -0.06450000  12.010000   ; qtot -4.095800
 3726         HC    251    GLN    HG2   3726 0.03520000   1.008000   ; qtot -4.060600
 3727         HC    251    GLN    HG3   3727 0.03520000   1.008000   ; qtot -4.025400
 3728          C    251    GLN     CD   3728 0.69510000  12.010000   ; qtot -3.330300
 3729          O    251    GLN    OE1   3729 -0.60860000  16.000000   ; qtot -3.938900
 3730          N    251    GLN    NE2   3730 -0.94070000  14.010000   ; qtot -4.879600
 3731          H    251    GLN   HE21   3731 0.42510000   1.008000   ; qtot -4.454500
 3732          H    251    GLN   HE22   3732 0.42510000   1.008000   ; qtot -4.029400
 3733          C    251    GLN      C   3733 0.59730000  12.010000   ; qtot -3.432100
 3734          O    251    GLN      O   3734 -0.56790000  16.000000   ; qtot -4.000000
; residue  252 CYX rtp CYX q -0.0
 3735          N    252    CYX      N   3735 -0.41570000  14.010000   ; qtot -4.415700
 3736          H    252    CYX      H   3736 0.27190000   1.008000   ; qtot -4.143800
 3737         CX    252    CYX     CA   3737 0.04290000  12.010000   ; qtot -4.100900
 3738         H1    252    CYX     HA   3738 0.07660000   1.008000   ; qtot -4.024300
 3739         2C    252    CYX     CB   3739 -0.07900000  12.010000   ; qtot -4.103300
 3740         H1    252    CYX    HB2   3740 0.09100000   1.008000   ; qtot -4.012300
 3741         H1    252    CYX    HB3   3741 0.09100000   1.008000   ; qtot -3.921300
 3742          S    252    CYX     SG   3742 -0.10810000  32.060000   ; qtot -4.029400
 3743          C    252    CYX      C   3743 0.59730000  12.010000   ; qtot -3.432100
 3744          O    252    CYX      O   3744 -0.56790000  16.000000   ; qtot -4.000000
; residue  253 ALA rtp ALA q -0.0
 3745          N    253    ALA      N   3745 -0.41570000  14.010000   ; qtot -4.415700
 3746          H    253    ALA      H   3746 0.27190000   1.008000   ; qtot -4.143800
 3747         CX    253    ALA     CA   3747 0.03370000  12.010000   ; qtot -4.110100
 3748         H1    253    ALA     HA   3748 0.08230000   1.008000   ; qtot -4.027800
 3749         CT    253    ALA     CB   3749 -0.18250000  12.010000   ; qtot -4.210300
 3750         HC    253    ALA    HB1   3750 0.06030000   1.008000   ; qtot -4.150000
 3751         HC    253    ALA    HB2   3751 0.06030000   1.008000   ; qtot -4.089700
 3752         HC    253    ALA    HB3   3752 0.06030000   1.008000   ; qtot -4.029400
 3753          C    253    ALA      C   3753 0.59730000  12.010000   ; qtot -3.432100
 3754          O    253    ALA      O   3754 -0.56790000  16.000000   ; qtot -4.000000
; residue  254 MET rtp MET q -0.0
 3755          N    254    MET      N   3755 -0.41570000  14.010000   ; qtot -4.415700
 3756          H    254    MET      H   3756 0.27190000   1.008000   ; qtot -4.143800
 3757         CX    254    MET     CA   3757 -0.02370000  12.010000   ; qtot -4.167500
 3758         H1    254    MET     HA   3758 0.08800000   1.008000   ; qtot -4.079500
 3759         2C    254    MET     CB   3759 0.03420000  12.010000   ; qtot -4.045300
 3760         HC    254    MET    HB2   3760 0.02410000   1.008000   ; qtot -4.021200
 3761         HC    254    MET    HB3   3761 0.02410000   1.008000   ; qtot -3.997100
 3762         2C    254    MET     CG   3762 0.00180000  12.010000   ; qtot -3.995300
 3763         H1    254    MET    HG2   3763 0.04400000   1.008000   ; qtot -3.951300
 3764         H1    254    MET    HG3   3764 0.04400000   1.008000   ; qtot -3.907300
 3765          S    254    MET     SD   3765 -0.27370000  32.060000   ; qtot -4.181000
 3766         CT    254    MET     CE   3766 -0.05360000  12.010000   ; qtot -4.234600
 3767         H1    254    MET    HE1   3767 0.06840000   1.008000   ; qtot -4.166200
 3768         H1    254    MET    HE2   3768 0.06840000   1.008000   ; qtot -4.097800
 3769         H1    254    MET    HE3   3769 0.06840000   1.008000   ; qtot -4.029400
 3770          C    254    MET      C   3770 0.59730000  12.010000   ; qtot -3.432100
 3771          O    254    MET      O   3771 -0.56790000  16.000000   ; qtot -4.000000
; residue  255 GLU rtp GLU q -1.0
 3772          N    255    GLU      N   3772 -0.51630000  14.010000   ; qtot -4.516300
 3773          H    255    GLU      H   3773 0.29360000   1.008000   ; qtot -4.222700
 3774         CX    255    GLU     CA   3774 0.03970000  12.010000   ; qtot -4.183000
 3775         H1    255    GLU     HA   3775 0.11050000   1.008000   ; qtot -4.072500
 3776         2C    255    GLU     CB   3776 0.05600000  12.010000   ; qtot -4.016500
 3777         HC    255    GLU    HB2   3777 -0.01730000   1.008000   ; qtot -4.033800
 3778         HC    255    GLU    HB3   3778 -0.01730000   1.008000   ; qtot -4.051100
 3779         2C    255    GLU     CG   3779 0.01360000  12.010000   ; qtot -4.037500
 3780         HC    255    GLU    HG2   3780 -0.04250000   1.008000   ; qtot -4.080000
 3781         HC    255    GLU    HG3   3781 -0.04250000   1.008000   ; qtot -4.122500
 3782         CO    255    GLU     CD   3782 0.80540000  12.010000   ; qtot -3.317100
 3783         O2    255    GLU    OE1   3783 -0.81880000  16.000000   ; qtot -4.135900
 3784         O2    255    GLU    OE2   3784 -0.81880000  16.000000   ; qtot -4.954700
 3785          C    255    GLU      C   3785 0.53660000  12.010000   ; qtot -4.418100
 3786          O    255    GLU      O   3786 -0.58190000  16.000000   ; qtot -5.000000
; residue  256 GLU rtp GLU q -1.0
 3787          N    256    GLU      N   3787 -0.51630000  14.010000   ; qtot -5.516300
 3788          H    256    GLU      H   3788 0.29360000   1.008000   ; qtot -5.222700
 3789         CX    256    GLU     CA   3789 0.03970000  12.010000   ; qtot -5.183000
 3790         H1    256    GLU     HA   3790 0.11050000   1.008000   ; qtot -5.072500
 3791         2C    256    GLU     CB   3791 0.05600000  12.010000   ; qtot -5.016500
 3792         HC    256    GLU    HB2   3792 -0.01730000   1.008000   ; qtot -5.033800
 3793         HC    256    GLU    HB3   3793 -0.01730000   1.008000   ; qtot -5.051100
 3794         2C    256    GLU     CG   3794 0.01360000  12.010000   ; qtot -5.037500
 3795         HC    256    GLU    HG2   3795 -0.04250000   1.008000   ; qtot -5.080000
 3796         HC    256    GLU    HG3   3796 -0.04250000   1.008000   ; qtot -5.122500
 3797         CO    256    GLU     CD   3797 0.80540000  12.010000   ; qtot -4.317100
 3798         O2    256    GLU    OE1   3798 -0.81880000  16.000000   ; qtot -5.135900
 3799         O2    256    GLU    OE2   3799 -0.81880000  16.000000   ; qtot -5.954700
 3800          C    256    GLU      C   3800 0.53660000  12.010000   ; qtot -5.418100
 3801          O    256    GLU      O   3801 -0.58190000  16.000000   ; qtot -6.000000
; residue  257 ASN rtp ASN q 0.0
 3802          N    257    ASN      N   3802 -0.41570000  14.010000   ; qtot -6.415700
 3803          H    257    ASN      H   3803 0.27190000   1.008000   ; qtot -6.143800
 3804         CX    257    ASN     CA   3804 0.01430000  12.010000   ; qtot -6.129500
 3805         H1    257    ASN     HA   3805 0.10480000   1.008000   ; qtot -6.024700
 3806         2C    257    ASN     CB   3806 -0.20410000  12.010000   ; qtot -6.228800
 3807         HC    257    ASN    HB2   3807 0.07970000   1.008000   ; qtot -6.149100
 3808         HC    257    ASN    HB3   3808 0.07970000   1.008000   ; qtot -6.069400
 3809          C    257    ASN     CG   3809 0.71300000  12.010000   ; qtot -5.356400
 3810          O    257    ASN    OD1   3810 -0.59310000  16.000000   ; qtot -5.949500
 3811          N    257    ASN    ND2   3811 -0.91910000  14.010000   ; qtot -6.868600
 3812          H    257    ASN   HD21   3812 0.41960000   1.008000   ; qtot -6.449000
 3813          H    257    ASN   HD22   3813 0.41960000   1.008000   ; qtot -6.029400
 3814          C    257    ASN      C   3814 0.59730000  12.010000   ; qtot -5.432100
 3815          O    257    ASN      O   3815 -0.56790000  16.000000   ; qtot -6.000000
; residue  258 CYX rtp CYX q -0.0
 3816          N    258    CYX      N   3816 -0.41570000  14.010000   ; qtot -6.415700
 3817          H    258    CYX      H   3817 0.27190000   1.008000   ; qtot -6.143800
 3818         CX    258    CYX     CA   3818 0.04290000  12.010000   ; qtot -6.100900
 3819         H1    258    CYX     HA   3819 0.07660000   1.008000   ; qtot -6.024300
 3820         2C    258    CYX     CB   3820 -0.07900000  12.010000   ; qtot -6.103300
 3821         H1    258    CYX    HB2   3821 0.09100000   1.008000   ; qtot -6.012300
 3822         H1    258    CYX    HB3   3822 0.09100000   1.008000   ; qtot -5.921300
 3823          S    258    CYX     SG   3823 -0.10810000  32.060000   ; qtot -6.029400
 3824          C    258    CYX      C   3824 0.59730000  12.010000   ; qtot -5.432100
 3825          O    258    CYX      O   3825 -0.56790000  16.000000   ; qtot -6.000000
; residue  259 LEU rtp LEU q -0.0
 3826          N    259    LEU      N   3826 -0.41570000  14.010000   ; qtot -6.415700
 3827          H    259    LEU      H   3827 0.27190000   1.008000   ; qtot -6.143800
 3828         CX    259    LEU     CA   3828 -0.05180000  12.010000   ; qtot -6.195600
 3829         H1    259    LEU     HA   3829 0.09220000   1.008000   ; qtot -6.103400
 3830         2C    259    LEU     CB   3830 -0.11020000  12.010000   ; qtot -6.213600
 3831         HC    259    LEU    HB2   3831 0.04570000   1.008000   ; qtot -6.167900
 3832         HC    259    LEU    HB3   3832 0.04570000   1.008000   ; qtot -6.122200
 3833         3C    259    LEU     CG   3833 0.35310000  12.010000   ; qtot -5.769100
 3834         HC    259    LEU     HG   3834 -0.03610000   1.008000   ; qtot -5.805200
 3835         CT    259    LEU    CD1   3835 -0.41210000  12.010000   ; qtot -6.217300
 3836         HC    259    LEU   HD11   3836 0.10000000   1.008000   ; qtot -6.117300
 3837         HC    259    LEU   HD12   3837 0.10000000   1.008000   ; qtot -6.017300
 3838         HC    259    LEU   HD13   3838 0.10000000   1.008000   ; qtot -5.917300
 3839         CT    259    LEU    CD2   3839 -0.41210000  12.010000   ; qtot -6.329400
 3840         HC    259    LEU   HD21   3840 0.10000000   1.008000   ; qtot -6.229400
 3841         HC    259    LEU   HD22   3841 0.10000000   1.008000   ; qtot -6.129400
 3842         HC    259    LEU   HD23   3842 0.10000000   1.008000   ; qtot -6.029400
 3843          C    259    LEU      C   3843 0.59730000  12.010000   ; qtot -5.432100
 3844          O    259    LEU      O   3844 -0.56790000  16.000000   ; qtot -6.000000
; residue  260 SER rtp SER q -0.0
 3845          N    260    SER      N   3845 -0.41570000  14.010000   ; qtot -6.415700
 3846          H    260    SER      H   3846 0.27190000   1.008000   ; qtot -6.143800
 3847         CX    260    SER     CA   3847 -0.02490000  12.010000   ; qtot -6.168700
 3848         H1    260    SER     HA   3848 0.08430000   1.008000   ; qtot -6.084400
 3849         2C    260    SER     CB   3849 0.21170000  12.010000   ; qtot -5.872700
 3850         H1    260    SER    HB2   3850 0.03520000   1.008000   ; qtot -5.837500
 3851         H1    260    SER    HB3   3851 0.03520000   1.008000   ; qtot -5.802300
 3852         OH    260    SER     OG   3852 -0.65460000  16.000000   ; qtot -6.456900
 3853         HO    260    SER     HG   3853 0.42750000   1.008000   ; qtot -6.029400
 3854          C    260    SER      C   3854 0.59730000  12.010000   ; qtot -5.432100
 3855          O    260    SER      O   3855 -0.56790000  16.000000   ; qtot -6.000000
; residue  261 ALA rtp ALA q -0.0
 3856          N    261    ALA      N   3856 -0.41570000  14.010000   ; qtot -6.415700
 3857          H    261    ALA      H   3857 0.27190000   1.008000   ; qtot -6.143800
 3858         CX    261    ALA     CA   3858 0.03370000  12.010000   ; qtot -6.110100
 3859         H1    261    ALA     HA   3859 0.08230000   1.008000   ; qtot -6.027800
 3860         CT    261    ALA     CB   3860 -0.18250000  12.010000   ; qtot -6.210300
 3861         HC    261    ALA    HB1   3861 0.06030000   1.008000   ; qtot -6.150000
 3862         HC    261    ALA    HB2   3862 0.06030000   1.008000   ; qtot -6.089700
 3863         HC    261    ALA    HB3   3863 0.06030000   1.008000   ; qtot -6.029400
 3864          C    261    ALA      C   3864 0.59730000  12.010000   ; qtot -5.432100
 3865          O    261    ALA      O   3865 -0.56790000  16.000000   ; qtot -6.000000
; residue  262 SER rtp SER q -0.0
 3866          N    262    SER      N   3866 -0.41570000  14.010000   ; qtot -6.415700
 3867          H    262    SER      H   3867 0.27190000   1.008000   ; qtot -6.143800
 3868         CX    262    SER     CA   3868 -0.02490000  12.010000   ; qtot -6.168700
 3869         H1    262    SER     HA   3869 0.08430000   1.008000   ; qtot -6.084400
 3870         2C    262    SER     CB   3870 0.21170000  12.010000   ; qtot -5.872700
 3871         H1    262    SER    HB2   3871 0.03520000   1.008000   ; qtot -5.837500
 3872         H1    262    SER    HB3   3872 0.03520000   1.008000   ; qtot -5.802300
 3873         OH    262    SER     OG   3873 -0.65460000  16.000000   ; qtot -6.456900
 3874         HO    262    SER     HG   3874 0.42750000   1.008000   ; qtot -6.029400
 3875          C    262    SER      C   3875 0.59730000  12.010000   ; qtot -5.432100
 3876          O    262    SER      O   3876 -0.56790000  16.000000   ; qtot -6.000000
; residue  263 ALA rtp ALA q -0.0
 3877          N    263    ALA      N   3877 -0.41570000  14.010000   ; qtot -6.415700
 3878          H    263    ALA      H   3878 0.27190000   1.008000   ; qtot -6.143800
 3879         CX    263    ALA     CA   3879 0.03370000  12.010000   ; qtot -6.110100
 3880         H1    263    ALA     HA   3880 0.08230000   1.008000   ; qtot -6.027800
 3881         CT    263    ALA     CB   3881 -0.18250000  12.010000   ; qtot -6.210300
 3882         HC    263    ALA    HB1   3882 0.06030000   1.008000   ; qtot -6.150000
 3883         HC    263    ALA    HB2   3883 0.06030000   1.008000   ; qtot -6.089700
 3884         HC    263    ALA    HB3   3884 0.06030000   1.008000   ; qtot -6.029400
 3885          C    263    ALA      C   3885 0.59730000  12.010000   ; qtot -5.432100
 3886          O    263    ALA      O   3886 -0.56790000  16.000000   ; qtot -6.000000
; residue  264 ALA rtp ALA q -0.0
 3887          N    264    ALA      N   3887 -0.41570000  14.010000   ; qtot -6.415700
 3888          H    264    ALA      H   3888 0.27190000   1.008000   ; qtot -6.143800
 3889         CX    264    ALA     CA   3889 0.03370000  12.010000   ; qtot -6.110100
 3890         H1    264    ALA     HA   3890 0.08230000   1.008000   ; qtot -6.027800
 3891         CT    264    ALA     CB   3891 -0.18250000  12.010000   ; qtot -6.210300
 3892         HC    264    ALA    HB1   3892 0.06030000   1.008000   ; qtot -6.150000
 3893         HC    264    ALA    HB2   3893 0.06030000   1.008000   ; qtot -6.089700
 3894         HC    264    ALA    HB3   3894 0.06030000   1.008000   ; qtot -6.029400
 3895          C    264    ALA      C   3895 0.59730000  12.010000   ; qtot -5.432100
 3896          O    264    ALA      O   3896 -0.56790000  16.000000   ; qtot -6.000000
; residue  265 GLN rtp GLN q -0.0
 3897          N    265    GLN      N   3897 -0.41570000  14.010000   ; qtot -6.415700
 3898          H    265    GLN      H   3898 0.27190000   1.008000   ; qtot -6.143800
 3899         CX    265    GLN     CA   3899 -0.00310000  12.010000   ; qtot -6.146900
 3900         H1    265    GLN     HA   3900 0.08500000   1.008000   ; qtot -6.061900
 3901         2C    265    GLN     CB   3901 -0.00360000  12.010000   ; qtot -6.065500
 3902         HC    265    GLN    HB2   3902 0.01710000   1.008000   ; qtot -6.048400
 3903         HC    265    GLN    HB3   3903 0.01710000   1.008000   ; qtot -6.031300
 3904         2C    265    GLN     CG   3904 -0.06450000  12.010000   ; qtot -6.095800
 3905         HC    265    GLN    HG2   3905 0.03520000   1.008000   ; qtot -6.060600
 3906         HC    265    GLN    HG3   3906 0.03520000   1.008000   ; qtot -6.025400
 3907          C    265    GLN     CD   3907 0.69510000  12.010000   ; qtot -5.330300
 3908          O    265    GLN    OE1   3908 -0.60860000  16.000000   ; qtot -5.938900
 3909          N    265    GLN    NE2   3909 -0.94070000  14.010000   ; qtot -6.879600
 3910          H    265    GLN   HE21   3910 0.42510000   1.008000   ; qtot -6.454500
 3911          H    265    GLN   HE22   3911 0.42510000   1.008000   ; qtot -6.029400
 3912          C    265    GLN      C   3912 0.59730000  12.010000   ; qtot -5.432100
 3913          O    265    GLN      O   3913 -0.56790000  16.000000   ; qtot -6.000000
; residue  266 THR rtp THR q 0.0
 3914          N    266    THR      N   3914 -0.41570000  14.010000   ; qtot -6.415700
 3915          H    266    THR      H   3915 0.27190000   1.008000   ; qtot -6.143800
 3916         CX    266    THR     CA   3916 -0.03890000  12.010000   ; qtot -6.182700
 3917         H1    266    THR     HA   3917 0.10070000   1.008000   ; qtot -6.082000
 3918         3C    266    THR     CB   3918 0.36540000  12.010000   ; qtot -5.716600
 3919         H1    266    THR     HB   3919 0.00430000   1.008000   ; qtot -5.712300
 3920         CT    266    THR    CG2   3920 -0.24380000  12.010000   ; qtot -5.956100
 3921         HC    266    THR   HG21   3921 0.06420000   1.008000   ; qtot -5.891900
 3922         HC    266    THR   HG22   3922 0.06420000   1.008000   ; qtot -5.827700
 3923         HC    266    THR   HG23   3923 0.06420000   1.008000   ; qtot -5.763500
 3924         OH    266    THR    OG1   3924 -0.67610000  16.000000   ; qtot -6.439600
 3925         HO    266    THR    HG1   3925 0.41020000   1.008000   ; qtot -6.029400
 3926          C    266    THR      C   3926 0.59730000  12.010000   ; qtot -5.432100
 3927          O    266    THR      O   3927 -0.56790000  16.000000   ; qtot -6.000000
; residue  267 ASP rtp ASP q -1.0
 3928          N    267    ASP      N   3928 -0.51630000  14.010000   ; qtot -6.516300
 3929          H    267    ASP      H   3929 0.29360000   1.008000   ; qtot -6.222700
 3930         CX    267    ASP     CA   3930 0.03810000  12.010000   ; qtot -6.184600
 3931         H1    267    ASP     HA   3931 0.08800000   1.008000   ; qtot -6.096600
 3932         2C    267    ASP     CB   3932 -0.03030000  12.010000   ; qtot -6.126900
 3933         HC    267    ASP    HB2   3933 -0.01220000   1.008000   ; qtot -6.139100
 3934         HC    267    ASP    HB3   3934 -0.01220000   1.008000   ; qtot -6.151300
 3935         CO    267    ASP     CG   3935 0.79940000  12.010000   ; qtot -5.351900
 3936         O2    267    ASP    OD1   3936 -0.80140000  16.000000   ; qtot -6.153300
 3937         O2    267    ASP    OD2   3937 -0.80140000  16.000000   ; qtot -6.954700
 3938          C    267    ASP      C   3938 0.53660000  12.010000   ; qtot -6.418100
 3939          O    267    ASP      O   3939 -0.58190000  16.000000   ; qtot -7.000000
; residue  268 PRO rtp PRO q 0.0
 3940          N    268    PRO      N   3940 -0.25480000  14.010000   ; qtot -7.254800
 3941         CT    268    PRO     CD   3941 0.01920000  12.010000   ; qtot -7.235600
 3942         H1    268    PRO    HD2   3942 0.03910000   1.008000   ; qtot -7.196500
 3943         H1    268    PRO    HD3   3943 0.03910000   1.008000   ; qtot -7.157400
 3944         CT    268    PRO     CG   3944 0.01890000  12.010000   ; qtot -7.138500
 3945         HC    268    PRO    HG2   3945 0.02130000   1.008000   ; qtot -7.117200
 3946         HC    268    PRO    HG3   3946 0.02130000   1.008000   ; qtot -7.095900
 3947         CT    268    PRO     CB   3947 -0.00700000  12.010000   ; qtot -7.102900
 3948         HC    268    PRO    HB2   3948 0.02530000   1.008000   ; qtot -7.077600
 3949         HC    268    PRO    HB3   3949 0.02530000   1.008000   ; qtot -7.052300
 3950         CX    268    PRO     CA   3950 -0.02660000  12.010000   ; qtot -7.078900
 3951         H1    268    PRO     HA   3951 0.06410000   1.008000   ; qtot -7.014800
 3952          C    268    PRO      C   3952 0.58960000  12.010000   ; qtot -6.425200
 3953          O    268    PRO      O   3953 -0.57480000  16.000000   ; qtot -7.000000
; residue  269 THR rtp THR q 0.0
 3954          N    269    THR      N   3954 -0.41570000  14.010000   ; qtot -7.415700
 3955          H    269    THR      H   3955 0.27190000   1.008000   ; qtot -7.143800
 3956         CX    269    THR     CA   3956 -0.03890000  12.010000   ; qtot -7.182700
 3957         H1    269    THR     HA   3957 0.10070000   1.008000   ; qtot -7.082000
 3958         3C    269    THR     CB   3958 0.36540000  12.010000   ; qtot -6.716600
 3959         H1    269    THR     HB   3959 0.00430000   1.008000   ; qtot -6.712300
 3960         CT    269    THR    CG2   3960 -0.24380000  12.010000   ; qtot -6.956100
 3961         HC    269    THR   HG21   3961 0.06420000   1.008000   ; qtot -6.891900
 3962         HC    269    THR   HG22   3962 0.06420000   1.008000   ; qtot -6.827700
 3963         HC    269    THR   HG23   3963 0.06420000   1.008000   ; qtot -6.763500
 3964         OH    269    THR    OG1   3964 -0.67610000  16.000000   ; qtot -7.439600
 3965         HO    269    THR    HG1   3965 0.41020000   1.008000   ; qtot -7.029400
 3966          C    269    THR      C   3966 0.59730000  12.010000   ; qtot -6.432100
 3967          O    269    THR      O   3967 -0.56790000  16.000000   ; qtot -7.000000
; residue  270 THR rtp THR q 0.0
 3968          N    270    THR      N   3968 -0.41570000  14.010000   ; qtot -7.415700
 3969          H    270    THR      H   3969 0.27190000   1.008000   ; qtot -7.143800
 3970         CX    270    THR     CA   3970 -0.03890000  12.010000   ; qtot -7.182700
 3971         H1    270    THR     HA   3971 0.10070000   1.008000   ; qtot -7.082000
 3972         3C    270    THR     CB   3972 0.36540000  12.010000   ; qtot -6.716600
 3973         H1    270    THR     HB   3973 0.00430000   1.008000   ; qtot -6.712300
 3974         CT    270    THR    CG2   3974 -0.24380000  12.010000   ; qtot -6.956100
 3975         HC    270    THR   HG21   3975 0.06420000   1.008000   ; qtot -6.891900
 3976         HC    270    THR   HG22   3976 0.06420000   1.008000   ; qtot -6.827700
 3977         HC    270    THR   HG23   3977 0.06420000   1.008000   ; qtot -6.763500
 3978         OH    270    THR    OG1   3978 -0.67610000  16.000000   ; qtot -7.439600
 3979         HO    270    THR    HG1   3979 0.41020000   1.008000   ; qtot -7.029400
 3980          C    270    THR      C   3980 0.59730000  12.010000   ; qtot -6.432100
 3981          O    270    THR      O   3981 -0.56790000  16.000000   ; qtot -7.000000
; residue  271 GLY rtp GLY q -0.0
 3982          N    271    GLY      N   3982 -0.41570000  14.010000   ; qtot -7.415700
 3983          H    271    GLY      H   3983 0.27190000   1.008000   ; qtot -7.143800
 3984         CX    271    GLY     CA   3984 -0.02520000  12.010000   ; qtot -7.169000
 3985         H1    271    GLY    HA2   3985 0.06980000   1.008000   ; qtot -7.099200
 3986         H1    271    GLY    HA3   3986 0.06980000   1.008000   ; qtot -7.029400
 3987          C    271    GLY      C   3987 0.59730000  12.010000   ; qtot -6.432100
 3988          O    271    GLY      O   3988 -0.56790000  16.000000   ; qtot -7.000000
; residue  272 TYR rtp TYR q -0.0
 3989          N    272    TYR      N   3989 -0.41570000  14.010000   ; qtot -7.415700
 3990          H    272    TYR      H   3990 0.27190000   1.008000   ; qtot -7.143800
 3991         CX    272    TYR     CA   3991 -0.00140000  12.010000   ; qtot -7.145200
 3992         H1    272    TYR     HA   3992 0.08760000   1.008000   ; qtot -7.057600
 3993         CT    272    TYR     CB   3993 -0.01520000  12.010000   ; qtot -7.072800
 3994         HC    272    TYR    HB2   3994 0.02950000   1.008000   ; qtot -7.043300
 3995         HC    272    TYR    HB3   3995 0.02950000   1.008000   ; qtot -7.013800
 3996         CA    272    TYR     CG   3996 -0.00110000  12.010000   ; qtot -7.014900
 3997         CA    272    TYR    CD1   3997 -0.19060000  12.010000   ; qtot -7.205500
 3998         HA    272    TYR    HD1   3998 0.16990000   1.008000   ; qtot -7.035600
 3999         CA    272    TYR    CE1   3999 -0.23410000  12.010000   ; qtot -7.269700
 4000         HA    272    TYR    HE1   4000 0.16560000   1.008000   ; qtot -7.104100
 4001          C    272    TYR     CZ   4001 0.32260000  12.010000   ; qtot -6.781500
 4002         OH    272    TYR     OH   4002 -0.55790000  16.000000   ; qtot -7.339400
 4003         HO    272    TYR     HH   4003 0.39920000   1.008000   ; qtot -6.940200
 4004         CA    272    TYR    CE2   4004 -0.23410000  12.010000   ; qtot -7.174300
 4005         HA    272    TYR    HE2   4005 0.16560000   1.008000   ; qtot -7.008700
 4006         CA    272    TYR    CD2   4006 -0.19060000  12.010000   ; qtot -7.199300
 4007         HA    272    TYR    HD2   4007 0.16990000   1.008000   ; qtot -7.029400
 4008          C    272    TYR      C   4008 0.59730000  12.010000   ; qtot -6.432100
 4009          O    272    TYR      O   4009 -0.56790000  16.000000   ; qtot -7.000000
; residue  273 ARG rtp ARG q 1.0
 4010          N    273    ARG      N   4010 -0.34790000  14.010000   ; qtot -7.347900
 4011          H    273    ARG      H   4011 0.27470000   1.008000   ; qtot -7.073200
 4012         CX    273    ARG     CA   4012 -0.26370000  12.010000   ; qtot -7.336900
 4013         H1    273    ARG     HA   4013 0.15600000   1.008000   ; qtot -7.180900
 4014         C8    273    ARG     CB   4014 -0.00070000  12.010000   ; qtot -7.181600
 4015         HC    273    ARG    HB2   4015 0.03270000   1.008000   ; qtot -7.148900
 4016         HC    273    ARG    HB3   4016 0.03270000   1.008000   ; qtot -7.116200
 4017         C8    273    ARG     CG   4017 0.03900000  12.010000   ; qtot -7.077200
 4018         HC    273    ARG    HG2   4018 0.02850000   1.008000   ; qtot -7.048700
 4019         HC    273    ARG    HG3   4019 0.02850000   1.008000   ; qtot -7.020200
 4020         C8    273    ARG     CD   4020 0.04860000  12.010000   ; qtot -6.971600
 4021         H1    273    ARG    HD2   4021 0.06870000   1.008000   ; qtot -6.902900
 4022         H1    273    ARG    HD3   4022 0.06870000   1.008000   ; qtot -6.834200
 4023         N2    273    ARG     NE   4023 -0.52950000  14.010000   ; qtot -7.363700
 4024          H    273    ARG     HE   4024 0.34560000   1.008000   ; qtot -7.018100
 4025         CA    273    ARG     CZ   4025 0.80760000  12.010000   ; qtot -6.210500
 4026         N2    273    ARG    NH1   4026 -0.86270000  14.010000   ; qtot -7.073200
 4027          H    273    ARG   HH11   4027 0.44780000   1.008000   ; qtot -6.625400
 4028          H    273    ARG   HH12   4028 0.44780000   1.008000   ; qtot -6.177600
 4029         N2    273    ARG    NH2   4029 -0.86270000  14.010000   ; qtot -7.040300
 4030          H    273    ARG   HH21   4030 0.44780000   1.008000   ; qtot -6.592500
 4031          H    273    ARG   HH22   4031 0.44780000   1.008000   ; qtot -6.144700
 4032          C    273    ARG      C   4032 0.73410000  12.010000   ; qtot -5.410600
 4033          O    273    ARG      O   4033 -0.58940000  16.000000   ; qtot -6.000000
; residue  274 ARG rtp ARG q 1.0
 4034          N    274    ARG      N   4034 -0.34790000  14.010000   ; qtot -6.347900
 4035          H    274    ARG      H   4035 0.27470000   1.008000   ; qtot -6.073200
 4036         CX    274    ARG     CA   4036 -0.26370000  12.010000   ; qtot -6.336900
 4037         H1    274    ARG     HA   4037 0.15600000   1.008000   ; qtot -6.180900
 4038         C8    274    ARG     CB   4038 -0.00070000  12.010000   ; qtot -6.181600
 4039         HC    274    ARG    HB2   4039 0.03270000   1.008000   ; qtot -6.148900
 4040         HC    274    ARG    HB3   4040 0.03270000   1.008000   ; qtot -6.116200
 4041         C8    274    ARG     CG   4041 0.03900000  12.010000   ; qtot -6.077200
 4042         HC    274    ARG    HG2   4042 0.02850000   1.008000   ; qtot -6.048700
 4043         HC    274    ARG    HG3   4043 0.02850000   1.008000   ; qtot -6.020200
 4044         C8    274    ARG     CD   4044 0.04860000  12.010000   ; qtot -5.971600
 4045         H1    274    ARG    HD2   4045 0.06870000   1.008000   ; qtot -5.902900
 4046         H1    274    ARG    HD3   4046 0.06870000   1.008000   ; qtot -5.834200
 4047         N2    274    ARG     NE   4047 -0.52950000  14.010000   ; qtot -6.363700
 4048          H    274    ARG     HE   4048 0.34560000   1.008000   ; qtot -6.018100
 4049         CA    274    ARG     CZ   4049 0.80760000  12.010000   ; qtot -5.210500
 4050         N2    274    ARG    NH1   4050 -0.86270000  14.010000   ; qtot -6.073200
 4051          H    274    ARG   HH11   4051 0.44780000   1.008000   ; qtot -5.625400
 4052          H    274    ARG   HH12   4052 0.44780000   1.008000   ; qtot -5.177600
 4053         N2    274    ARG    NH2   4053 -0.86270000  14.010000   ; qtot -6.040300
 4054          H    274    ARG   HH21   4054 0.44780000   1.008000   ; qtot -5.592500
 4055          H    274    ARG   HH22   4055 0.44780000   1.008000   ; qtot -5.144700
 4056          C    274    ARG      C   4056 0.73410000  12.010000   ; qtot -4.410600
 4057          O    274    ARG      O   4057 -0.58940000  16.000000   ; qtot -5.000000
; residue  275 LEU rtp LEU q -0.0
 4058          N    275    LEU      N   4058 -0.41570000  14.010000   ; qtot -5.415700
 4059          H    275    LEU      H   4059 0.27190000   1.008000   ; qtot -5.143800
 4060         CX    275    LEU     CA   4060 -0.05180000  12.010000   ; qtot -5.195600
 4061         H1    275    LEU     HA   4061 0.09220000   1.008000   ; qtot -5.103400
 4062         2C    275    LEU     CB   4062 -0.11020000  12.010000   ; qtot -5.213600
 4063         HC    275    LEU    HB2   4063 0.04570000   1.008000   ; qtot -5.167900
 4064         HC    275    LEU    HB3   4064 0.04570000   1.008000   ; qtot -5.122200
 4065         3C    275    LEU     CG   4065 0.35310000  12.010000   ; qtot -4.769100
 4066         HC    275    LEU     HG   4066 -0.03610000   1.008000   ; qtot -4.805200
 4067         CT    275    LEU    CD1   4067 -0.41210000  12.010000   ; qtot -5.217300
 4068         HC    275    LEU   HD11   4068 0.10000000   1.008000   ; qtot -5.117300
 4069         HC    275    LEU   HD12   4069 0.10000000   1.008000   ; qtot -5.017300
 4070         HC    275    LEU   HD13   4070 0.10000000   1.008000   ; qtot -4.917300
 4071         CT    275    LEU    CD2   4071 -0.41210000  12.010000   ; qtot -5.329400
 4072         HC    275    LEU   HD21   4072 0.10000000   1.008000   ; qtot -5.229400
 4073         HC    275    LEU   HD22   4073 0.10000000   1.008000   ; qtot -5.129400
 4074         HC    275    LEU   HD23   4074 0.10000000   1.008000   ; qtot -5.029400
 4075          C    275    LEU      C   4075 0.59730000  12.010000   ; qtot -4.432100
 4076          O    275    LEU      O   4076 -0.56790000  16.000000   ; qtot -5.000000
; residue  276 LEU rtp LEU q -0.0
 4077          N    276    LEU      N   4077 -0.41570000  14.010000   ; qtot -5.415700
 4078          H    276    LEU      H   4078 0.27190000   1.008000   ; qtot -5.143800
 4079         CX    276    LEU     CA   4079 -0.05180000  12.010000   ; qtot -5.195600
 4080         H1    276    LEU     HA   4080 0.09220000   1.008000   ; qtot -5.103400
 4081         2C    276    LEU     CB   4081 -0.11020000  12.010000   ; qtot -5.213600
 4082         HC    276    LEU    HB2   4082 0.04570000   1.008000   ; qtot -5.167900
 4083         HC    276    LEU    HB3   4083 0.04570000   1.008000   ; qtot -5.122200
 4084         3C    276    LEU     CG   4084 0.35310000  12.010000   ; qtot -4.769100
 4085         HC    276    LEU     HG   4085 -0.03610000   1.008000   ; qtot -4.805200
 4086         CT    276    LEU    CD1   4086 -0.41210000  12.010000   ; qtot -5.217300
 4087         HC    276    LEU   HD11   4087 0.10000000   1.008000   ; qtot -5.117300
 4088         HC    276    LEU   HD12   4088 0.10000000   1.008000   ; qtot -5.017300
 4089         HC    276    LEU   HD13   4089 0.10000000   1.008000   ; qtot -4.917300
 4090         CT    276    LEU    CD2   4090 -0.41210000  12.010000   ; qtot -5.329400
 4091         HC    276    LEU   HD21   4091 0.10000000   1.008000   ; qtot -5.229400
 4092         HC    276    LEU   HD22   4092 0.10000000   1.008000   ; qtot -5.129400
 4093         HC    276    LEU   HD23   4093 0.10000000   1.008000   ; qtot -5.029400
 4094          C    276    LEU      C   4094 0.59730000  12.010000   ; qtot -4.432100
 4095          O    276    LEU      O   4095 -0.56790000  16.000000   ; qtot -5.000000
; residue  277 ARG rtp ARG q 1.0
 4096          N    277    ARG      N   4096 -0.34790000  14.010000   ; qtot -5.347900
 4097          H    277    ARG      H   4097 0.27470000   1.008000   ; qtot -5.073200
 4098         CX    277    ARG     CA   4098 -0.26370000  12.010000   ; qtot -5.336900
 4099         H1    277    ARG     HA   4099 0.15600000   1.008000   ; qtot -5.180900
 4100         C8    277    ARG     CB   4100 -0.00070000  12.010000   ; qtot -5.181600
 4101         HC    277    ARG    HB2   4101 0.03270000   1.008000   ; qtot -5.148900
 4102         HC    277    ARG    HB3   4102 0.03270000   1.008000   ; qtot -5.116200
 4103         C8    277    ARG     CG   4103 0.03900000  12.010000   ; qtot -5.077200
 4104         HC    277    ARG    HG2   4104 0.02850000   1.008000   ; qtot -5.048700
 4105         HC    277    ARG    HG3   4105 0.02850000   1.008000   ; qtot -5.020200
 4106         C8    277    ARG     CD   4106 0.04860000  12.010000   ; qtot -4.971600
 4107         H1    277    ARG    HD2   4107 0.06870000   1.008000   ; qtot -4.902900
 4108         H1    277    ARG    HD3   4108 0.06870000   1.008000   ; qtot -4.834200
 4109         N2    277    ARG     NE   4109 -0.52950000  14.010000   ; qtot -5.363700
 4110          H    277    ARG     HE   4110 0.34560000   1.008000   ; qtot -5.018100
 4111         CA    277    ARG     CZ   4111 0.80760000  12.010000   ; qtot -4.210500
 4112         N2    277    ARG    NH1   4112 -0.86270000  14.010000   ; qtot -5.073200
 4113          H    277    ARG   HH11   4113 0.44780000   1.008000   ; qtot -4.625400
 4114          H    277    ARG   HH12   4114 0.44780000   1.008000   ; qtot -4.177600
 4115         N2    277    ARG    NH2   4115 -0.86270000  14.010000   ; qtot -5.040300
 4116          H    277    ARG   HH21   4116 0.44780000   1.008000   ; qtot -4.592500
 4117          H    277    ARG   HH22   4117 0.44780000   1.008000   ; qtot -4.144700
 4118          C    277    ARG      C   4118 0.73410000  12.010000   ; qtot -3.410600
 4119          O    277    ARG      O   4119 -0.58940000  16.000000   ; qtot -4.000000
; residue  278 PHE rtp PHE q -0.0
 4120          N    278    PHE      N   4120 -0.41570000  14.010000   ; qtot -4.415700
 4121          H    278    PHE      H   4121 0.27190000   1.008000   ; qtot -4.143800
 4122         CX    278    PHE     CA   4122 -0.00240000  12.010000   ; qtot -4.146200
 4123         H1    278    PHE     HA   4123 0.09780000   1.008000   ; qtot -4.048400
 4124         CT    278    PHE     CB   4124 -0.03430000  12.010000   ; qtot -4.082700
 4125         HC    278    PHE    HB2   4125 0.02950000   1.008000   ; qtot -4.053200
 4126         HC    278    PHE    HB3   4126 0.02950000   1.008000   ; qtot -4.023700
 4127         CA    278    PHE     CG   4127 0.01180000  12.010000   ; qtot -4.011900
 4128         CA    278    PHE    CD1   4128 -0.12560000  12.010000   ; qtot -4.137500
 4129         HA    278    PHE    HD1   4129 0.13300000   1.008000   ; qtot -4.004500
 4130         CA    278    PHE    CE1   4130 -0.17040000  12.010000   ; qtot -4.174900
 4131         HA    278    PHE    HE1   4131 0.14300000   1.008000   ; qtot -4.031900
 4132         CA    278    PHE     CZ   4132 -0.10720000  12.010000   ; qtot -4.139100
 4133         HA    278    PHE     HZ   4133 0.12970000   1.008000   ; qtot -4.009400
 4134         CA    278    PHE    CE2   4134 -0.17040000  12.010000   ; qtot -4.179800
 4135         HA    278    PHE    HE2   4135 0.14300000   1.008000   ; qtot -4.036800
 4136         CA    278    PHE    CD2   4136 -0.12560000  12.010000   ; qtot -4.162400
 4137         HA    278    PHE    HD2   4137 0.13300000   1.008000   ; qtot -4.029400
 4138          C    278    PHE      C   4138 0.59730000  12.010000   ; qtot -3.432100
 4139          O    278    PHE      O   4139 -0.56790000  16.000000   ; qtot -4.000000
; residue  279 SER rtp SER q -0.0
 4140          N    279    SER      N   4140 -0.41570000  14.010000   ; qtot -4.415700
 4141          H    279    SER      H   4141 0.27190000   1.008000   ; qtot -4.143800
 4142         CX    279    SER     CA   4142 -0.02490000  12.010000   ; qtot -4.168700
 4143         H1    279    SER     HA   4143 0.08430000   1.008000   ; qtot -4.084400
 4144         2C    279    SER     CB   4144 0.21170000  12.010000   ; qtot -3.872700
 4145         H1    279    SER    HB2   4145 0.03520000   1.008000   ; qtot -3.837500
 4146         H1    279    SER    HB3   4146 0.03520000   1.008000   ; qtot -3.802300
 4147         OH    279    SER     OG   4147 -0.65460000  16.000000   ; qtot -4.456900
 4148         HO    279    SER     HG   4148 0.42750000   1.008000   ; qtot -4.029400
 4149          C    279    SER      C   4149 0.59730000  12.010000   ; qtot -3.432100
 4150          O    279    SER      O   4150 -0.56790000  16.000000   ; qtot -4.000000
; residue  280 SER rtp SER q -0.0
 4151          N    280    SER      N   4151 -0.41570000  14.010000   ; qtot -4.415700
 4152          H    280    SER      H   4152 0.27190000   1.008000   ; qtot -4.143800
 4153         CX    280    SER     CA   4153 -0.02490000  12.010000   ; qtot -4.168700
 4154         H1    280    SER     HA   4154 0.08430000   1.008000   ; qtot -4.084400
 4155         2C    280    SER     CB   4155 0.21170000  12.010000   ; qtot -3.872700
 4156         H1    280    SER    HB2   4156 0.03520000   1.008000   ; qtot -3.837500
 4157         H1    280    SER    HB3   4157 0.03520000   1.008000   ; qtot -3.802300
 4158         OH    280    SER     OG   4158 -0.65460000  16.000000   ; qtot -4.456900
 4159         HO    280    SER     HG   4159 0.42750000   1.008000   ; qtot -4.029400
 4160          C    280    SER      C   4160 0.59730000  12.010000   ; qtot -3.432100
 4161          O    280    SER      O   4161 -0.56790000  16.000000   ; qtot -4.000000
; residue  281 GLN rtp GLN q -0.0
 4162          N    281    GLN      N   4162 -0.41570000  14.010000   ; qtot -4.415700
 4163          H    281    GLN      H   4163 0.27190000   1.008000   ; qtot -4.143800
 4164         CX    281    GLN     CA   4164 -0.00310000  12.010000   ; qtot -4.146900
 4165         H1    281    GLN     HA   4165 0.08500000   1.008000   ; qtot -4.061900
 4166         2C    281    GLN     CB   4166 -0.00360000  12.010000   ; qtot -4.065500
 4167         HC    281    GLN    HB2   4167 0.01710000   1.008000   ; qtot -4.048400
 4168         HC    281    GLN    HB3   4168 0.01710000   1.008000   ; qtot -4.031300
 4169         2C    281    GLN     CG   4169 -0.06450000  12.010000   ; qtot -4.095800
 4170         HC    281    GLN    HG2   4170 0.03520000   1.008000   ; qtot -4.060600
 4171         HC    281    GLN    HG3   4171 0.03520000   1.008000   ; qtot -4.025400
 4172          C    281    GLN     CD   4172 0.69510000  12.010000   ; qtot -3.330300
 4173          O    281    GLN    OE1   4173 -0.60860000  16.000000   ; qtot -3.938900
 4174          N    281    GLN    NE2   4174 -0.94070000  14.010000   ; qtot -4.879600
 4175          H    281    GLN   HE21   4175 0.42510000   1.008000   ; qtot -4.454500
 4176          H    281    GLN   HE22   4176 0.42510000   1.008000   ; qtot -4.029400
 4177          C    281    GLN      C   4177 0.59730000  12.010000   ; qtot -3.432100
 4178          O    281    GLN      O   4178 -0.56790000  16.000000   ; qtot -4.000000
; residue  282 ILE rtp ILE q -0.0
 4179          N    282    ILE      N   4179 -0.41570000  14.010000   ; qtot -4.415700
 4180          H    282    ILE      H   4180 0.27190000   1.008000   ; qtot -4.143800
 4181         CX    282    ILE     CA   4181 -0.05970000  12.010000   ; qtot -4.203500
 4182         H1    282    ILE     HA   4182 0.08690000   1.008000   ; qtot -4.116600
 4183         3C    282    ILE     CB   4183 0.13030000  12.010000   ; qtot -3.986300
 4184         HC    282    ILE     HB   4184 0.01870000   1.008000   ; qtot -3.967600
 4185         CT    282    ILE    CG2   4185 -0.32040000  12.010000   ; qtot -4.288000
 4186         HC    282    ILE   HG21   4186 0.08820000   1.008000   ; qtot -4.199800
 4187         HC    282    ILE   HG22   4187 0.08820000   1.008000   ; qtot -4.111600
 4188         HC    282    ILE   HG23   4188 0.08820000   1.008000   ; qtot -4.023400
 4189         2C    282    ILE    CG1   4189 -0.04300000  12.010000   ; qtot -4.066400
 4190         HC    282    ILE   HG12   4190 0.02360000   1.008000   ; qtot -4.042800
 4191         HC    282    ILE   HG13   4191 0.02360000   1.008000   ; qtot -4.019200
 4192         CT    282    ILE    CD1   4192 -0.06600000  12.010000   ; qtot -4.085200
 4193         HC    282    ILE   HD11   4193 0.01860000   1.008000   ; qtot -4.066600
 4194         HC    282    ILE   HD12   4194 0.01860000   1.008000   ; qtot -4.048000
 4195         HC    282    ILE   HD13   4195 0.01860000   1.008000   ; qtot -4.029400
 4196          C    282    ILE      C   4196 0.59730000  12.010000   ; qtot -3.432100
 4197          O    282    ILE      O   4197 -0.56790000  16.000000   ; qtot -4.000000
; residue  283 HID rtp HID q -0.0
 4198          N    283    HID      N   4198 -0.41570000  14.010000   ; qtot -4.415700
 4199          H    283    HID      H   4199 0.27190000   1.008000   ; qtot -4.143800
 4200         CX    283    HID     CA   4200 0.01880000  12.010000   ; qtot -4.125000
 4201         H1    283    HID     HA   4201 0.08810000   1.008000   ; qtot -4.036900
 4202         CT    283    HID     CB   4202 -0.04620000  12.010000   ; qtot -4.083100
 4203         HC    283    HID    HB2   4203 0.04020000   1.008000   ; qtot -4.042900
 4204         HC    283    HID    HB3   4204 0.04020000   1.008000   ; qtot -4.002700
 4205         CC    283    HID     CG   4205 -0.02660000  12.010000   ; qtot -4.029300
 4206         NA    283    HID    ND1   4206 -0.38110000  14.010000   ; qtot -4.410400
 4207          H    283    HID    HD1   4207 0.36490000   1.008000   ; qtot -4.045500
 4208         CR    283    HID    CE1   4208 0.20570000  12.010000   ; qtot -3.839800
 4209         H5    283    HID    HE1   4209 0.13920000   1.008000   ; qtot -3.700600
 4210         NB    283    HID    NE2   4210 -0.57270000  14.010000   ; qtot -4.273300
 4211         CV    283    HID    CD2   4211 0.12920000  12.010000   ; qtot -4.144100
 4212         H4    283    HID    HD2   4212 0.11470000   1.008000   ; qtot -4.029400
 4213          C    283    HID      C   4213 0.59730000  12.010000   ; qtot -3.432100
 4214          O    283    HID      O   4214 -0.56790000  16.000000   ; qtot -4.000000
; residue  284 ASN rtp ASN q 0.0
 4215          N    284    ASN      N   4215 -0.41570000  14.010000   ; qtot -4.415700
 4216          H    284    ASN      H   4216 0.27190000   1.008000   ; qtot -4.143800
 4217         CX    284    ASN     CA   4217 0.01430000  12.010000   ; qtot -4.129500
 4218         H1    284    ASN     HA   4218 0.10480000   1.008000   ; qtot -4.024700
 4219         2C    284    ASN     CB   4219 -0.20410000  12.010000   ; qtot -4.228800
 4220         HC    284    ASN    HB2   4220 0.07970000   1.008000   ; qtot -4.149100
 4221         HC    284    ASN    HB3   4221 0.07970000   1.008000   ; qtot -4.069400
 4222          C    284    ASN     CG   4222 0.71300000  12.010000   ; qtot -3.356400
 4223          O    284    ASN    OD1   4223 -0.59310000  16.000000   ; qtot -3.949500
 4224          N    284    ASN    ND2   4224 -0.91910000  14.010000   ; qtot -4.868600
 4225          H    284    ASN   HD21   4225 0.41960000   1.008000   ; qtot -4.449000
 4226          H    284    ASN   HD22   4226 0.41960000   1.008000   ; qtot -4.029400
 4227          C    284    ASN      C   4227 0.59730000  12.010000   ; qtot -3.432100
 4228          O    284    ASN      O   4228 -0.56790000  16.000000   ; qtot -4.000000
; residue  285 ASN rtp ASN q 0.0
 4229          N    285    ASN      N   4229 -0.41570000  14.010000   ; qtot -4.415700
 4230          H    285    ASN      H   4230 0.27190000   1.008000   ; qtot -4.143800
 4231         CX    285    ASN     CA   4231 0.01430000  12.010000   ; qtot -4.129500
 4232         H1    285    ASN     HA   4232 0.10480000   1.008000   ; qtot -4.024700
 4233         2C    285    ASN     CB   4233 -0.20410000  12.010000   ; qtot -4.228800
 4234         HC    285    ASN    HB2   4234 0.07970000   1.008000   ; qtot -4.149100
 4235         HC    285    ASN    HB3   4235 0.07970000   1.008000   ; qtot -4.069400
 4236          C    285    ASN     CG   4236 0.71300000  12.010000   ; qtot -3.356400
 4237          O    285    ASN    OD1   4237 -0.59310000  16.000000   ; qtot -3.949500
 4238          N    285    ASN    ND2   4238 -0.91910000  14.010000   ; qtot -4.868600
 4239          H    285    ASN   HD21   4239 0.41960000   1.008000   ; qtot -4.449000
 4240          H    285    ASN   HD22   4240 0.41960000   1.008000   ; qtot -4.029400
 4241          C    285    ASN      C   4241 0.59730000  12.010000   ; qtot -3.432100
 4242          O    285    ASN      O   4242 -0.56790000  16.000000   ; qtot -4.000000
; residue  286 GLY rtp GLY q -0.0
 4243          N    286    GLY      N   4243 -0.41570000  14.010000   ; qtot -4.415700
 4244          H    286    GLY      H   4244 0.27190000   1.008000   ; qtot -4.143800
 4245         CX    286    GLY     CA   4245 -0.02520000  12.010000   ; qtot -4.169000
 4246         H1    286    GLY    HA2   4246 0.06980000   1.008000   ; qtot -4.099200
 4247         H1    286    GLY    HA3   4247 0.06980000   1.008000   ; qtot -4.029400
 4248          C    286    GLY      C   4248 0.59730000  12.010000   ; qtot -3.432100
 4249          O    286    GLY      O   4249 -0.56790000  16.000000   ; qtot -4.000000
; residue  287 GLN rtp GLN q -0.0
 4250          N    287    GLN      N   4250 -0.41570000  14.010000   ; qtot -4.415700
 4251          H    287    GLN      H   4251 0.27190000   1.008000   ; qtot -4.143800
 4252         CX    287    GLN     CA   4252 -0.00310000  12.010000   ; qtot -4.146900
 4253         H1    287    GLN     HA   4253 0.08500000   1.008000   ; qtot -4.061900
 4254         2C    287    GLN     CB   4254 -0.00360000  12.010000   ; qtot -4.065500
 4255         HC    287    GLN    HB2   4255 0.01710000   1.008000   ; qtot -4.048400
 4256         HC    287    GLN    HB3   4256 0.01710000   1.008000   ; qtot -4.031300
 4257         2C    287    GLN     CG   4257 -0.06450000  12.010000   ; qtot -4.095800
 4258         HC    287    GLN    HG2   4258 0.03520000   1.008000   ; qtot -4.060600
 4259         HC    287    GLN    HG3   4259 0.03520000   1.008000   ; qtot -4.025400
 4260          C    287    GLN     CD   4260 0.69510000  12.010000   ; qtot -3.330300
 4261          O    287    GLN    OE1   4261 -0.60860000  16.000000   ; qtot -3.938900
 4262          N    287    GLN    NE2   4262 -0.94070000  14.010000   ; qtot -4.879600
 4263          H    287    GLN   HE21   4263 0.42510000   1.008000   ; qtot -4.454500
 4264          H    287    GLN   HE22   4264 0.42510000   1.008000   ; qtot -4.029400
 4265          C    287    GLN      C   4265 0.59730000  12.010000   ; qtot -3.432100
 4266          O    287    GLN      O   4266 -0.56790000  16.000000   ; qtot -4.000000
; residue  288 SER rtp SER q -0.0
 4267          N    288    SER      N   4267 -0.41570000  14.010000   ; qtot -4.415700
 4268          H    288    SER      H   4268 0.27190000   1.008000   ; qtot -4.143800
 4269         CX    288    SER     CA   4269 -0.02490000  12.010000   ; qtot -4.168700
 4270         H1    288    SER     HA   4270 0.08430000   1.008000   ; qtot -4.084400
 4271         2C    288    SER     CB   4271 0.21170000  12.010000   ; qtot -3.872700
 4272         H1    288    SER    HB2   4272 0.03520000   1.008000   ; qtot -3.837500
 4273         H1    288    SER    HB3   4273 0.03520000   1.008000   ; qtot -3.802300
 4274         OH    288    SER     OG   4274 -0.65460000  16.000000   ; qtot -4.456900
 4275         HO    288    SER     HG   4275 0.42750000   1.008000   ; qtot -4.029400
 4276          C    288    SER      C   4276 0.59730000  12.010000   ; qtot -3.432100
 4277          O    288    SER      O   4277 -0.56790000  16.000000   ; qtot -4.000000
; residue  289 ASP rtp ASP q -1.0
 4278          N    289    ASP      N   4278 -0.51630000  14.010000   ; qtot -4.516300
 4279          H    289    ASP      H   4279 0.29360000   1.008000   ; qtot -4.222700
 4280         CX    289    ASP     CA   4280 0.03810000  12.010000   ; qtot -4.184600
 4281         H1    289    ASP     HA   4281 0.08800000   1.008000   ; qtot -4.096600
 4282         2C    289    ASP     CB   4282 -0.03030000  12.010000   ; qtot -4.126900
 4283         HC    289    ASP    HB2   4283 -0.01220000   1.008000   ; qtot -4.139100
 4284         HC    289    ASP    HB3   4284 -0.01220000   1.008000   ; qtot -4.151300
 4285         CO    289    ASP     CG   4285 0.79940000  12.010000   ; qtot -3.351900
 4286         O2    289    ASP    OD1   4286 -0.80140000  16.000000   ; qtot -4.153300
 4287         O2    289    ASP    OD2   4287 -0.80140000  16.000000   ; qtot -4.954700
 4288          C    289    ASP      C   4288 0.53660000  12.010000   ; qtot -4.418100
 4289          O    289    ASP      O   4289 -0.58190000  16.000000   ; qtot -5.000000
; residue  290 PHE rtp PHE q -0.0
 4290          N    290    PHE      N   4290 -0.41570000  14.010000   ; qtot -5.415700
 4291          H    290    PHE      H   4291 0.27190000   1.008000   ; qtot -5.143800
 4292         CX    290    PHE     CA   4292 -0.00240000  12.010000   ; qtot -5.146200
 4293         H1    290    PHE     HA   4293 0.09780000   1.008000   ; qtot -5.048400
 4294         CT    290    PHE     CB   4294 -0.03430000  12.010000   ; qtot -5.082700
 4295         HC    290    PHE    HB2   4295 0.02950000   1.008000   ; qtot -5.053200
 4296         HC    290    PHE    HB3   4296 0.02950000   1.008000   ; qtot -5.023700
 4297         CA    290    PHE     CG   4297 0.01180000  12.010000   ; qtot -5.011900
 4298         CA    290    PHE    CD1   4298 -0.12560000  12.010000   ; qtot -5.137500
 4299         HA    290    PHE    HD1   4299 0.13300000   1.008000   ; qtot -5.004500
 4300         CA    290    PHE    CE1   4300 -0.17040000  12.010000   ; qtot -5.174900
 4301         HA    290    PHE    HE1   4301 0.14300000   1.008000   ; qtot -5.031900
 4302         CA    290    PHE     CZ   4302 -0.10720000  12.010000   ; qtot -5.139100
 4303         HA    290    PHE     HZ   4303 0.12970000   1.008000   ; qtot -5.009400
 4304         CA    290    PHE    CE2   4304 -0.17040000  12.010000   ; qtot -5.179800
 4305         HA    290    PHE    HE2   4305 0.14300000   1.008000   ; qtot -5.036800
 4306         CA    290    PHE    CD2   4306 -0.12560000  12.010000   ; qtot -5.162400
 4307         HA    290    PHE    HD2   4307 0.13300000   1.008000   ; qtot -5.029400
 4308          C    290    PHE      C   4308 0.59730000  12.010000   ; qtot -4.432100
 4309          O    290    PHE      O   4309 -0.56790000  16.000000   ; qtot -5.000000
; residue  291 ARG rtp ARG q 1.0
 4310          N    291    ARG      N   4310 -0.34790000  14.010000   ; qtot -5.347900
 4311          H    291    ARG      H   4311 0.27470000   1.008000   ; qtot -5.073200
 4312         CX    291    ARG     CA   4312 -0.26370000  12.010000   ; qtot -5.336900
 4313         H1    291    ARG     HA   4313 0.15600000   1.008000   ; qtot -5.180900
 4314         C8    291    ARG     CB   4314 -0.00070000  12.010000   ; qtot -5.181600
 4315         HC    291    ARG    HB2   4315 0.03270000   1.008000   ; qtot -5.148900
 4316         HC    291    ARG    HB3   4316 0.03270000   1.008000   ; qtot -5.116200
 4317         C8    291    ARG     CG   4317 0.03900000  12.010000   ; qtot -5.077200
 4318         HC    291    ARG    HG2   4318 0.02850000   1.008000   ; qtot -5.048700
 4319         HC    291    ARG    HG3   4319 0.02850000   1.008000   ; qtot -5.020200
 4320         C8    291    ARG     CD   4320 0.04860000  12.010000   ; qtot -4.971600
 4321         H1    291    ARG    HD2   4321 0.06870000   1.008000   ; qtot -4.902900
 4322         H1    291    ARG    HD3   4322 0.06870000   1.008000   ; qtot -4.834200
 4323         N2    291    ARG     NE   4323 -0.52950000  14.010000   ; qtot -5.363700
 4324          H    291    ARG     HE   4324 0.34560000   1.008000   ; qtot -5.018100
 4325         CA    291    ARG     CZ   4325 0.80760000  12.010000   ; qtot -4.210500
 4326         N2    291    ARG    NH1   4326 -0.86270000  14.010000   ; qtot -5.073200
 4327          H    291    ARG   HH11   4327 0.44780000   1.008000   ; qtot -4.625400
 4328          H    291    ARG   HH12   4328 0.44780000   1.008000   ; qtot -4.177600
 4329         N2    291    ARG    NH2   4329 -0.86270000  14.010000   ; qtot -5.040300
 4330          H    291    ARG   HH21   4330 0.44780000   1.008000   ; qtot -4.592500
 4331          H    291    ARG   HH22   4331 0.44780000   1.008000   ; qtot -4.144700
 4332          C    291    ARG      C   4332 0.73410000  12.010000   ; qtot -3.410600
 4333          O    291    ARG      O   4333 -0.58940000  16.000000   ; qtot -4.000000
; residue  292 PRO rtp PRO q 0.0
 4334          N    292    PRO      N   4334 -0.25480000  14.010000   ; qtot -4.254800
 4335         CT    292    PRO     CD   4335 0.01920000  12.010000   ; qtot -4.235600
 4336         H1    292    PRO    HD2   4336 0.03910000   1.008000   ; qtot -4.196500
 4337         H1    292    PRO    HD3   4337 0.03910000   1.008000   ; qtot -4.157400
 4338         CT    292    PRO     CG   4338 0.01890000  12.010000   ; qtot -4.138500
 4339         HC    292    PRO    HG2   4339 0.02130000   1.008000   ; qtot -4.117200
 4340         HC    292    PRO    HG3   4340 0.02130000   1.008000   ; qtot -4.095900
 4341         CT    292    PRO     CB   4341 -0.00700000  12.010000   ; qtot -4.102900
 4342         HC    292    PRO    HB2   4342 0.02530000   1.008000   ; qtot -4.077600
 4343         HC    292    PRO    HB3   4343 0.02530000   1.008000   ; qtot -4.052300
 4344         CX    292    PRO     CA   4344 -0.02660000  12.010000   ; qtot -4.078900
 4345         H1    292    PRO     HA   4345 0.06410000   1.008000   ; qtot -4.014800
 4346          C    292    PRO      C   4346 0.58960000  12.010000   ; qtot -3.425200
 4347          O    292    PRO      O   4347 -0.57480000  16.000000   ; qtot -4.000000
; residue  293 LYS rtp LYS q 1.0
 4348          N    293    LYS      N   4348 -0.34790000  14.010000   ; qtot -4.347900
 4349          H    293    LYS      H   4349 0.27470000   1.008000   ; qtot -4.073200
 4350         CX    293    LYS     CA   4350 -0.24000000  12.010000   ; qtot -4.313200
 4351         H1    293    LYS     HA   4351 0.14260000   1.008000   ; qtot -4.170600
 4352         C8    293    LYS     CB   4352 -0.00940000  12.010000   ; qtot -4.180000
 4353         HC    293    LYS    HB2   4353 0.03620000   1.008000   ; qtot -4.143800
 4354         HC    293    LYS    HB3   4354 0.03620000   1.008000   ; qtot -4.107600
 4355         C8    293    LYS     CG   4355 0.01870000  12.010000   ; qtot -4.088900
 4356         HC    293    LYS    HG2   4356 0.01030000   1.008000   ; qtot -4.078600
 4357         HC    293    LYS    HG3   4357 0.01030000   1.008000   ; qtot -4.068300
 4358         C8    293    LYS     CD   4358 -0.04790000  12.010000   ; qtot -4.116200
 4359         HC    293    LYS    HD2   4359 0.06210000   1.008000   ; qtot -4.054100
 4360         HC    293    LYS    HD3   4360 0.06210000   1.008000   ; qtot -3.992000
 4361         C8    293    LYS     CE   4361 -0.01430000  12.010000   ; qtot -4.006300
 4362         HP    293    LYS    HE2   4362 0.11350000   1.008000   ; qtot -3.892800
 4363         HP    293    LYS    HE3   4363 0.11350000   1.008000   ; qtot -3.779300
 4364         N3    293    LYS     NZ   4364 -0.38540000  14.010000   ; qtot -4.164700
 4365          H    293    LYS    HZ1   4365 0.34000000   1.008000   ; qtot -3.824700
 4366          H    293    LYS    HZ2   4366 0.34000000   1.008000   ; qtot -3.484700
 4367          H    293    LYS    HZ3   4367 0.34000000   1.008000   ; qtot -3.144700
 4368          C    293    LYS      C   4368 0.73410000  12.010000   ; qtot -2.410600
 4369          O    293    LYS      O   4369 -0.58940000  16.000000   ; qtot -3.000000
; residue  294 ASN rtp ASN q 0.0
 4370          N    294    ASN      N   4370 -0.41570000  14.010000   ; qtot -3.415700
 4371          H    294    ASN      H   4371 0.27190000   1.008000   ; qtot -3.143800
 4372         CX    294    ASN     CA   4372 0.01430000  12.010000   ; qtot -3.129500
 4373         H1    294    ASN     HA   4373 0.10480000   1.008000   ; qtot -3.024700
 4374         2C    294    ASN     CB   4374 -0.20410000  12.010000   ; qtot -3.228800
 4375         HC    294    ASN    HB2   4375 0.07970000   1.008000   ; qtot -3.149100
 4376         HC    294    ASN    HB3   4376 0.07970000   1.008000   ; qtot -3.069400
 4377          C    294    ASN     CG   4377 0.71300000  12.010000   ; qtot -2.356400
 4378          O    294    ASN    OD1   4378 -0.59310000  16.000000   ; qtot -2.949500
 4379          N    294    ASN    ND2   4379 -0.91910000  14.010000   ; qtot -3.868600
 4380          H    294    ASN   HD21   4380 0.41960000   1.008000   ; qtot -3.449000
 4381          H    294    ASN   HD22   4381 0.41960000   1.008000   ; qtot -3.029400
 4382          C    294    ASN      C   4382 0.59730000  12.010000   ; qtot -2.432100
 4383          O    294    ASN      O   4383 -0.56790000  16.000000   ; qtot -3.000000
; residue  295 GLY rtp GLY q -0.0
 4384          N    295    GLY      N   4384 -0.41570000  14.010000   ; qtot -3.415700
 4385          H    295    GLY      H   4385 0.27190000   1.008000   ; qtot -3.143800
 4386         CX    295    GLY     CA   4386 -0.02520000  12.010000   ; qtot -3.169000
 4387         H1    295    GLY    HA2   4387 0.06980000   1.008000   ; qtot -3.099200
 4388         H1    295    GLY    HA3   4388 0.06980000   1.008000   ; qtot -3.029400
 4389          C    295    GLY      C   4389 0.59730000  12.010000   ; qtot -2.432100
 4390          O    295    GLY      O   4390 -0.56790000  16.000000   ; qtot -3.000000
; residue  296 ARG rtp ARG q 1.0
 4391          N    296    ARG      N   4391 -0.34790000  14.010000   ; qtot -3.347900
 4392          H    296    ARG      H   4392 0.27470000   1.008000   ; qtot -3.073200
 4393         CX    296    ARG     CA   4393 -0.26370000  12.010000   ; qtot -3.336900
 4394         H1    296    ARG     HA   4394 0.15600000   1.008000   ; qtot -3.180900
 4395         C8    296    ARG     CB   4395 -0.00070000  12.010000   ; qtot -3.181600
 4396         HC    296    ARG    HB2   4396 0.03270000   1.008000   ; qtot -3.148900
 4397         HC    296    ARG    HB3   4397 0.03270000   1.008000   ; qtot -3.116200
 4398         C8    296    ARG     CG   4398 0.03900000  12.010000   ; qtot -3.077200
 4399         HC    296    ARG    HG2   4399 0.02850000   1.008000   ; qtot -3.048700
 4400         HC    296    ARG    HG3   4400 0.02850000   1.008000   ; qtot -3.020200
 4401         C8    296    ARG     CD   4401 0.04860000  12.010000   ; qtot -2.971600
 4402         H1    296    ARG    HD2   4402 0.06870000   1.008000   ; qtot -2.902900
 4403         H1    296    ARG    HD3   4403 0.06870000   1.008000   ; qtot -2.834200
 4404         N2    296    ARG     NE   4404 -0.52950000  14.010000   ; qtot -3.363700
 4405          H    296    ARG     HE   4405 0.34560000   1.008000   ; qtot -3.018100
 4406         CA    296    ARG     CZ   4406 0.80760000  12.010000   ; qtot -2.210500
 4407         N2    296    ARG    NH1   4407 -0.86270000  14.010000   ; qtot -3.073200
 4408          H    296    ARG   HH11   4408 0.44780000   1.008000   ; qtot -2.625400
 4409          H    296    ARG   HH12   4409 0.44780000   1.008000   ; qtot -2.177600
 4410         N2    296    ARG    NH2   4410 -0.86270000  14.010000   ; qtot -3.040300
 4411          H    296    ARG   HH21   4411 0.44780000   1.008000   ; qtot -2.592500
 4412          H    296    ARG   HH22   4412 0.44780000   1.008000   ; qtot -2.144700
 4413          C    296    ARG      C   4413 0.73410000  12.010000   ; qtot -1.410600
 4414          O    296    ARG      O   4414 -0.58940000  16.000000   ; qtot -2.000000
; residue  297 HIP rtp HIP q 1.0
 4415          N    297    HIP      N   4415 -0.34790000  14.010000   ; qtot -2.347900
 4416          H    297    HIP      H   4416 0.27470000   1.008000   ; qtot -2.073200
 4417         CX    297    HIP     CA   4417 -0.13540000  12.010000   ; qtot -2.208600
 4418         H1    297    HIP     HA   4418 0.12120000   1.008000   ; qtot -2.087400
 4419         CT    297    HIP     CB   4419 -0.04140000  12.010000   ; qtot -2.128800
 4420         HC    297    HIP    HB2   4420 0.08100000   1.008000   ; qtot -2.047800
 4421         HC    297    HIP    HB3   4421 0.08100000   1.008000   ; qtot -1.966800
 4422         CC    297    HIP     CG   4422 -0.00120000  12.010000   ; qtot -1.968000
 4423         NA    297    HIP    ND1   4423 -0.15130000  14.010000   ; qtot -2.119300
 4424          H    297    HIP    HD1   4424 0.38660000   1.008000   ; qtot -1.732700
 4425         CR    297    HIP    CE1   4425 -0.01700000  12.010000   ; qtot -1.749700
 4426         H5    297    HIP    HE1   4426 0.26810000   1.008000   ; qtot -1.481600
 4427         NA    297    HIP    NE2   4427 -0.17180000  14.010000   ; qtot -1.653400
 4428          H    297    HIP    HE2   4428 0.39110000   1.008000   ; qtot -1.262300
 4429         CW    297    HIP    CD2   4429 -0.11410000  12.010000   ; qtot -1.376400
 4430         H4    297    HIP    HD2   4430 0.23170000   1.008000   ; qtot -1.144700
 4431          C    297    HIP      C   4431 0.73410000  12.010000   ; qtot -0.410600
 4432          O    297    HIP      O   4432 -0.58940000  16.000000   ; qtot -1.000000
; residue  298 ALA rtp ALA q -0.0
 4433          N    298    ALA      N   4433 -0.41570000  14.010000   ; qtot -1.415700
 4434          H    298    ALA      H   4434 0.27190000   1.008000   ; qtot -1.143800
 4435         CX    298    ALA     CA   4435 0.03370000  12.010000   ; qtot -1.110100
 4436         H1    298    ALA     HA   4436 0.08230000   1.008000   ; qtot -1.027800
 4437         CT    298    ALA     CB   4437 -0.18250000  12.010000   ; qtot -1.210300
 4438         HC    298    ALA    HB1   4438 0.06030000   1.008000   ; qtot -1.150000
 4439         HC    298    ALA    HB2   4439 0.06030000   1.008000   ; qtot -1.089700
 4440         HC    298    ALA    HB3   4440 0.06030000   1.008000   ; qtot -1.029400
 4441          C    298    ALA      C   4441 0.59730000  12.010000   ; qtot -0.432100
 4442          O    298    ALA      O   4442 -0.56790000  16.000000   ; qtot -1.000000
; residue  299 TRP rtp TRP q -0.0
 4443          N    299    TRP      N   4443 -0.41570000  14.010000   ; qtot -1.415700
 4444          H    299    TRP      H   4444 0.27190000   1.008000   ; qtot -1.143800
 4445         CX    299    TRP     CA   4445 -0.02750000  12.010000   ; qtot -1.171300
 4446         H1    299    TRP     HA   4446 0.11230000   1.008000   ; qtot -1.059000
 4447         CT    299    TRP     CB   4447 -0.00500000  12.010000   ; qtot -1.064000
 4448         HC    299    TRP    HB2   4448 0.03390000   1.008000   ; qtot -1.030100
 4449         HC    299    TRP    HB3   4449 0.03390000   1.008000   ; qtot -0.996200
 4450         C*    299    TRP     CG   4450 -0.14150000  12.010000   ; qtot -1.137700
 4451         CW    299    TRP    CD1   4451 -0.16380000  12.010000   ; qtot -1.301500
 4452         H4    299    TRP    HD1   4452 0.20620000   1.008000   ; qtot -1.095300
 4453         NA    299    TRP    NE1   4453 -0.34180000  14.010000   ; qtot -1.437100
 4454          H    299    TRP    HE1   4454 0.34120000   1.008000   ; qtot -1.095900
 4455         CN    299    TRP    CE2   4455 0.13800000  12.010000   ; qtot -0.957900
 4456         CA    299    TRP    CZ2   4456 -0.26010000  12.010000   ; qtot -1.218000
 4457         HA    299    TRP    HZ2   4457 0.15720000   1.008000   ; qtot -1.060800
 4458         CA    299    TRP    CH2   4458 -0.11340000  12.010000   ; qtot -1.174200
 4459         HA    299    TRP    HH2   4459 0.14170000   1.008000   ; qtot -1.032500
 4460         CA    299    TRP    CZ3   4460 -0.19720000  12.010000   ; qtot -1.229700
 4461         HA    299    TRP    HZ3   4461 0.14470000   1.008000   ; qtot -1.085000
 4462         CA    299    TRP    CE3   4462 -0.23870000  12.010000   ; qtot -1.323700
 4463         HA    299    TRP    HE3   4463 0.17000000   1.008000   ; qtot -1.153700
 4464         CB    299    TRP    CD2   4464 0.12430000  12.010000   ; qtot -1.029400
 4465          C    299    TRP      C   4465 0.59730000  12.010000   ; qtot -0.432100
 4466          O    299    TRP      O   4466 -0.56790000  16.000000   ; qtot -1.000000
; residue  300 ILE rtp ILE q -0.0
 4467          N    300    ILE      N   4467 -0.41570000  14.010000   ; qtot -1.415700
 4468          H    300    ILE      H   4468 0.27190000   1.008000   ; qtot -1.143800
 4469         CX    300    ILE     CA   4469 -0.05970000  12.010000   ; qtot -1.203500
 4470         H1    300    ILE     HA   4470 0.08690000   1.008000   ; qtot -1.116600
 4471         3C    300    ILE     CB   4471 0.13030000  12.010000   ; qtot -0.986300
 4472         HC    300    ILE     HB   4472 0.01870000   1.008000   ; qtot -0.967600
 4473         CT    300    ILE    CG2   4473 -0.32040000  12.010000   ; qtot -1.288000
 4474         HC    300    ILE   HG21   4474 0.08820000   1.008000   ; qtot -1.199800
 4475         HC    300    ILE   HG22   4475 0.08820000   1.008000   ; qtot -1.111600
 4476         HC    300    ILE   HG23   4476 0.08820000   1.008000   ; qtot -1.023400
 4477         2C    300    ILE    CG1   4477 -0.04300000  12.010000   ; qtot -1.066400
 4478         HC    300    ILE   HG12   4478 0.02360000   1.008000   ; qtot -1.042800
 4479         HC    300    ILE   HG13   4479 0.02360000   1.008000   ; qtot -1.019200
[truncated: 3,362,291 more chars]
