# Supplementary material for: Redox Potentials of Disulfide Bonds in LOXL2 Studied by Nonequilibrium Alchemical Simulation
Source: Front Chem. 2021 Dec 14;9:797036. doi: 10.3389/fchem.2021.797036 (PMC8713139; doi:10.3389/fchem.2021.797036)
Supplement: Supplementary file 2 [file DataSheet2.ZIP › Raw Date for Redox potential LOXL2-797036/Input files/351x414/salted.gro]

Generic title in water
70468
    1GLU      N    1   6.783   6.029   4.197
    1GLU      H    2   6.883   6.021   4.193
    1GLU     CA    3   6.698   5.924   4.140
    1GLU     HA    4   6.598   5.936   4.180
    1GLU     CB    5   6.709   5.944   3.989
    1GLU    HB2    6   6.674   6.046   3.974
    1GLU    HB3    7   6.811   5.925   3.956
    1GLU     CG    8   6.612   5.862   3.898
    1GLU    HG2    9   6.624   5.902   3.797
    1GLU    HG3   10   6.639   5.756   3.898
    1GLU     CD   11   6.464   5.883   3.945
    1GLU    OE1   12   6.418   5.814   4.041
    1GLU    OE2   13   6.407   5.987   3.909
    1GLU      C   14   6.731   5.783   4.190
    1GLU      O   15   6.841   5.754   4.228
    2GLN      N   16   6.626   5.699   4.191
    2GLN      H   17   6.546   5.729   4.136
    2GLN     CA   18   6.629   5.553   4.225
    2GLN     HA   19   6.650   5.525   4.328
    2GLN     CB   20   6.481   5.505   4.224
    2GLN    HB2   21   6.453   5.495   4.119
    2GLN    HB3   22   6.482   5.407   4.272
    2GLN     CG   23   6.380   5.593   4.297
    2GLN    HG2   24   6.419   5.628   4.393
    2GLN    HG3   25   6.357   5.670   4.223
    2GLN     CD   26   6.256   5.514   4.328
    2GLN    OE1   27   6.236   5.400   4.289
    2GLN    NE2   28   6.168   5.552   4.416
    2GLN   HE21   29   6.083   5.498   4.426
    2GLN   HE22   30   6.163   5.647   4.448
    2GLN      C   31   6.719   5.474   4.128
    2GLN      O   32   6.731   5.510   4.011
    3PRO      N   33   6.770   5.357   4.167
    3PRO     CD   34   6.777   5.304   4.303
    3PRO    HD2   35   6.675   5.268   4.318
    3PRO    HD3   36   6.799   5.385   4.372
    3PRO     CG   37   6.875   5.191   4.303
    3PRO    HG2   38   6.848   5.113   4.374
    3PRO    HG3   39   6.974   5.232   4.323
    3PRO     CB   40   6.865   5.133   4.163
    3PRO    HB2   41   6.782   5.064   4.149
    3PRO    HB3   42   6.957   5.094   4.120
    3PRO     CA   43   6.818   5.252   4.079
    3PRO     HA   44   6.899   5.312   4.038
    3PRO      C   45   6.731   5.209   3.960
    3PRO      O   46   6.610   5.204   3.973
    4LEU      N   47   6.789   5.168   3.848
    4LEU      H   48   6.889   5.167   3.835
    4LEU     CA   49   6.714   5.122   3.727
    4LEU     HA   50   6.613   5.162   3.733
    4LEU     CB   51   6.798   5.176   3.610
    4LEU    HB2   52   6.893   5.123   3.618
    4LEU    HB3   53   6.755   5.145   3.515
    4LEU     CG   54   6.807   5.328   3.606
    4LEU     HG   55   6.814   5.374   3.705
    4LEU    CD1   56   6.924   5.365   3.519
    4LEU   HD11   57   6.908   5.327   3.418
    4LEU   HD12   58   6.938   5.472   3.505
    4LEU   HD13   59   7.013   5.317   3.560
    4LEU    CD2   60   6.679   5.395   3.551
    4LEU   HD21   61   6.658   5.369   3.448
    4LEU   HD22   62   6.595   5.360   3.611
    4LEU   HD23   63   6.690   5.503   3.544
    4LEU      C   64   6.699   4.968   3.719
    4LEU      O   65   6.684   4.913   3.612
    5VAL      N   66   6.724   4.899   3.832
    5VAL      H   67   6.755   4.953   3.912
    5VAL     CA   68   6.729   4.759   3.842
    5VAL     HA   69   6.669   4.714   3.763
    5VAL     CB   70   6.875   4.713   3.832
    5VAL     HB   71   6.917   4.737   3.735
    5VAL    CG1   72   6.970   4.773   3.936
    5VAL   HG11   73   6.947   4.742   4.038
    5VAL   HG12   74   7.072   4.750   3.905
    5VAL   HG13   75   6.970   4.882   3.932
    5VAL    CG2   76   6.876   4.558   3.840
    5VAL   HG21   77   6.786   4.521   3.789
    5VAL   HG22   78   6.957   4.512   3.783
    5VAL   HG23   79   6.867   4.524   3.943
    5VAL      C   80   6.653   4.718   3.974
    5VAL      O   81   6.656   4.794   4.067
    6ARG      N   82   6.584   4.605   3.977
    6ARG      H   83   6.581   4.540   3.899
    6ARG     CA   84   6.500   4.555   4.090
    6ARG     HA   85   6.541   4.593   4.183
    6ARG     CB   86   6.360   4.614   4.081
    6ARG    HB2   87   6.315   4.598   4.179
    6ARG    HB3   88   6.369   4.722   4.068
    6ARG     CG   89   6.272   4.547   3.975
    6ARG    HG2   90   6.328   4.561   3.882
    6ARG    HG3   91   6.252   4.441   3.991
    6ARG     CD   92   6.138   4.626   3.957
    6ARG    HD2   93   6.102   4.628   4.060
    6ARG    HD3   94   6.150   4.727   3.918
    6ARG     NE   95   6.039   4.560   3.867
    6ARG     HE   96   6.065   4.467   3.838
    6ARG     CZ   97   5.921   4.602   3.829
    6ARG    NH1   98   5.851   4.519   3.752
    6ARG   HH11   99   5.894   4.429   3.733
    6ARG   HH12  100   5.755   4.539   3.731
    6ARG    NH2  101   5.861   4.709   3.871
    6ARG   HH21  102   5.917   4.771   3.929
    6ARG   HH22  103   5.772   4.743   3.837
    6ARG      C  104   6.511   4.399   4.100
    6ARG      O  105   6.533   4.337   3.992
    7LEU      N  106   6.498   4.339   4.218
    7LEU      H  107   6.487   4.399   4.298
    7LEU     CA  108   6.489   4.200   4.240
    7LEU     HA  109   6.513   4.149   4.147
    7LEU     CB  110   6.582   4.146   4.351
    7LEU    HB2  111   6.553   4.186   4.448
    7LEU    HB3  112   6.559   4.043   4.377
    7LEU     CG  113   6.729   4.160   4.318
    7LEU     HG  114   6.753   4.266   4.326
    7LEU    CD1  115   6.815   4.078   4.419
    7LEU   HD11  116   6.790   4.107   4.521
    7LEU   HD12  117   6.786   3.973   4.411
    7LEU   HD13  118   6.918   4.103   4.392
    7LEU    CD2  119   6.772   4.116   4.175
    7LEU   HD21  120   6.749   4.012   4.155
    7LEU   HD22  121   6.725   4.176   4.097
    7LEU   HD23  122   6.879   4.128   4.161
    7LEU      C  123   6.337   4.166   4.268
    7LEU      O  124   6.267   4.230   4.348
    8ARG      N  125   6.291   4.060   4.201
    8ARG      H  126   6.344   4.019   4.125
    8ARG     CA  127   6.151   4.011   4.219
    8ARG     HA  128   6.116   4.047   4.316
    8ARG     CB  129   6.055   4.059   4.099
    8ARG    HB2  130   6.098   4.026   4.005
    8ARG    HB3  131   5.963   4.002   4.115
    8ARG     CG  132   6.032   4.214   4.093
    8ARG    HG2  133   6.128   4.265   4.083
    8ARG    HG3  134   5.983   4.234   3.997
    8ARG     CD  135   5.946   4.270   4.203
    8ARG    HD2  136   5.860   4.203   4.208
    8ARG    HD3  137   6.001   4.254   4.296
    8ARG     NE  138   5.911   4.411   4.172
    8ARG     HE  139   5.826   4.412   4.118
    8ARG     CZ  140   5.939   4.519   4.247
    8ARG    NH1  141   5.886   4.629   4.230
    8ARG   HH11  142   5.804   4.633   4.170
    8ARG   HH12  143   5.906   4.706   4.292
    8ARG    NH2  144   6.027   4.507   4.340
    8ARG   HH21  145   6.051   4.412   4.362
    8ARG   HH22  146   6.024   4.574   4.416
    8ARG      C  147   6.150   3.859   4.227
    8ARG      O  148   6.236   3.786   4.170
    9GLY      N  149   6.063   3.798   4.308
    9GLY      H  150   6.004   3.865   4.355
    9GLY     CA  151   6.031   3.654   4.315
    9GLY    HA2  152   5.934   3.651   4.364
    9GLY    HA3  153   6.034   3.611   4.215
    9GLY      C  154   6.125   3.568   4.404
    9GLY      O  155   6.112   3.445   4.400
   10GLY      N  156   6.219   3.633   4.468
   10GLY      H  157   6.224   3.734   4.463
   10GLY     CA  158   6.317   3.560   4.553
   10GLY    HA2  159   6.344   3.464   4.510
   10GLY    HA3  160   6.406   3.619   4.574
   10GLY      C  161   6.273   3.527   4.700
   10GLY      O  162   6.199   3.600   4.757
   11ALA      N  163   6.327   3.420   4.770
   11ALA      H  164   6.404   3.367   4.731
   11ALA     CA  165   6.281   3.368   4.896
   11ALA     HA  166   6.179   3.396   4.922
   11ALA     CB  167   6.275   3.216   4.887
   11ALA    HB1  168   6.365   3.158   4.908
   11ALA    HB2  169   6.204   3.171   4.956
   11ALA    HB3  170   6.242   3.202   4.784
   11ALA      C  171   6.368   3.405   5.014
   11ALA      O  172   6.316   3.435   5.123
   12TYR      N  173   6.500   3.431   4.998
   12TYR      H  174   6.546   3.400   4.914
   12TYR     CA  175   6.589   3.511   5.081
   12TYR     HA  176   6.578   3.494   5.188
   12TYR     CB  177   6.740   3.469   5.056
   12TYR    HB2  178   6.771   3.466   4.952
   12TYR    HB3  179   6.801   3.542   5.111
   12TYR     CG  180   6.772   3.338   5.107
   12TYR    CD1  181   6.788   3.226   5.028
   12TYR    HD1  182   6.753   3.228   4.926
   12TYR    CE1  183   6.836   3.107   5.080
   12TYR    HE1  184   6.833   3.028   5.007
   12TYR     CZ  185   6.871   3.088   5.215
   12TYR     OH  186   6.907   2.971   5.265
   12TYR     HH  187   6.888   2.982   5.359
   12TYR    CE2  188   6.866   3.202   5.293
   12TYR    HE2  189   6.897   3.191   5.395
   12TYR    CD2  190   6.810   3.328   5.249
   12TYR    HD2  191   6.794   3.407   5.321
   12TYR      C  192   6.561   3.662   5.048
   12TYR      O  193   6.512   3.698   4.941
   13ILE      N  194   6.601   3.747   5.144
   13ILE      H  195   6.650   3.709   5.224
   13ILE     CA  196   6.624   3.890   5.120
   13ILE     HA  197   6.543   3.940   5.066
   13ILE     CB  198   6.651   3.965   5.253
   13ILE     HB  199   6.733   3.920   5.308
   13ILE    CG2  200   6.704   4.111   5.224
   13ILE   HG21  201   6.629   4.155   5.158
   13ILE   HG22  202   6.725   4.171   5.313
   13ILE   HG23  203   6.799   4.110   5.171
   13ILE    CG1  204   6.519   3.960   5.343
   13ILE   HG12  205   6.446   4.025   5.294
   13ILE   HG13  206   6.479   3.859   5.347
   13ILE    CD1  207   6.538   4.003   5.489
   13ILE   HD11  208   6.576   4.105   5.495
   13ILE   HD12  209   6.445   4.014   5.544
   13ILE   HD13  210   6.605   3.931   5.536
   13ILE      C  211   6.749   3.913   5.022
   13ILE      O  212   6.851   3.847   5.030
   14GLY      N  213   6.735   4.007   4.928
   14GLY      H  214   6.646   4.054   4.928
   14GLY     CA  215   6.832   4.032   4.826
   14GLY    HA2  216   6.783   4.113   4.773
   14GLY    HA3  217   6.930   4.054   4.868
   14GLY      C  218   6.846   3.914   4.726
   14GLY      O  219   6.953   3.897   4.667
   15GLU      N  220   6.737   3.838   4.700
   15GLU      H  221   6.649   3.876   4.732
   15GLU     CA  222   6.725   3.728   4.594
   15GLU     HA  223   6.821   3.707   4.548
   15GLU     CB  224   6.681   3.605   4.666
   15GLU    HB2  225   6.755   3.598   4.745
   15GLU    HB3  226   6.578   3.630   4.690
   15GLU     CG  227   6.692   3.476   4.577
   15GLU    HG2  228   6.615   3.489   4.501
   15GLU    HG3  229   6.788   3.480   4.526
   15GLU     CD  230   6.671   3.339   4.654
   15GLU    OE1  231   6.586   3.329   4.744
   15GLU    OE2  232   6.730   3.241   4.609
   15GLU      C  233   6.621   3.773   4.489
   15GLU      O  234   6.523   3.846   4.528
   16GLY      N  235   6.636   3.731   4.370
   16GLY      H  236   6.726   3.692   4.346
   16GLY     CA  237   6.530   3.753   4.268
   16GLY    HA2  238   6.453   3.679   4.286
   16GLY    HA3  239   6.476   3.846   4.285
   16GLY      C  240   6.575   3.742   4.131
   16GLY      O  241   6.698   3.740   4.106
   17ARG      N  242   6.471   3.740   4.038
   17ARG      H  243   6.379   3.747   4.080
   17ARG     CA  244   6.474   3.769   3.899
   17ARG     HA  245   6.545   3.700   3.854
   17ARG     CB  246   6.334   3.755   3.847
   17ARG    HB2  247   6.295   3.658   3.876
   17ARG    HB3  248   6.260   3.819   3.896
   17ARG     CG  249   6.326   3.776   3.691
   17ARG    HG2  250   6.354   3.879   3.670
   17ARG    HG3  251   6.394   3.702   3.647
   17ARG     CD  252   6.190   3.728   3.646
   17ARG    HD2  253   6.188   3.733   3.537
   17ARG    HD3  254   6.171   3.624   3.672
   17ARG     NE  255   6.090   3.823   3.701
   17ARG     HE  256   6.085   3.912   3.654
   17ARG     CZ  257   5.999   3.793   3.786
   17ARG    NH1  258   5.986   3.672   3.830
   17ARG   HH11  259   6.047   3.598   3.799
   17ARG   HH12  260   5.907   3.637   3.883
   17ARG    NH2  261   5.919   3.881   3.824
   17ARG   HH21  262   5.930   3.978   3.798
   17ARG   HH22  263   5.834   3.859   3.874
   17ARG      C  264   6.522   3.914   3.883
   17ARG      O  265   6.461   3.999   3.949
   18VAL      N  266   6.622   3.939   3.795
   18VAL      H  267   6.654   3.855   3.749
   18VAL     CA  268   6.665   4.073   3.758
   18VAL     HA  269   6.660   4.130   3.850
   18VAL     CB  270   6.803   4.073   3.697
   18VAL     HB  271   6.806   4.015   3.604
   18VAL    CG1  272   6.866   4.205   3.648
   18VAL   HG11  273   6.799   4.256   3.579
   18VAL   HG12  274   6.868   4.277   3.730
   18VAL   HG13  275   6.964   4.182   3.606
   18VAL    CG2  276   6.903   3.998   3.788
   18VAL   HG21  277   6.892   3.891   3.801
   18VAL   HG22  278   7.005   4.015   3.751
   18VAL   HG23  279   6.884   4.046   3.884
   18VAL      C  280   6.563   4.134   3.664
   18VAL      O  281   6.528   4.084   3.556
   19GLU      N  282   6.522   4.255   3.702
   19GLU      H  283   6.547   4.290   3.794
   19GLU     CA  284   6.436   4.341   3.619
   19GLU     HA  285   6.432   4.303   3.517
   19GLU     CB  286   6.291   4.331   3.677
   19GLU    HB2  287   6.292   4.331   3.786
   19GLU    HB3  288   6.239   4.420   3.642
   19GLU     CG  289   6.219   4.202   3.634
   19GLU    HG2  290   6.214   4.208   3.526
   19GLU    HG3  291   6.277   4.113   3.659
   19GLU     CD  292   6.069   4.195   3.682
   19GLU    OE1  293   6.019   4.283   3.750
   19GLU    OE2  294   6.015   4.083   3.658
   19GLU      C  295   6.496   4.482   3.608
   19GLU      O  296   6.541   4.538   3.707
   20VAL      N  297   6.496   4.546   3.489
   20VAL      H  298   6.454   4.500   3.409
   20VAL     CA  299   6.563   4.671   3.456
   20VAL     HA  300   6.591   4.712   3.553
   20VAL     CB  301   6.692   4.652   3.376
   20VAL     HB  302   6.748   4.594   3.449
   20VAL    CG1  303   6.669   4.570   3.256
   20VAL   HG11  304   6.765   4.527   3.228
   20VAL   HG12  305   6.607   4.482   3.275
   20VAL   HG13  306   6.640   4.633   3.172
   20VAL    CG2  307   6.787   4.768   3.334
   20VAL   HG21  308   6.807   4.835   3.418
   20VAL   HG22  309   6.877   4.715   3.303
   20VAL   HG23  310   6.744   4.826   3.252
   20VAL      C  311   6.473   4.769   3.381
   20VAL      O  312   6.397   4.727   3.292
   21LEU      N  313   6.472   4.897   3.424
   21LEU      H  314   6.516   4.909   3.514
   21LEU     CA  315   6.390   5.003   3.373
   21LEU     HA  316   6.297   4.957   3.341
   21LEU     CB  317   6.354   5.106   3.484
   21LEU    HB2  318   6.308   5.058   3.570
   21LEU    HB3  319   6.451   5.136   3.524
   21LEU     CG  320   6.272   5.229   3.449
   21LEU     HG  321   6.327   5.306   3.395
   21LEU    CD1  322   6.135   5.201   3.384
   21LEU   HD11  323   6.077   5.292   3.365
   21LEU   HD12  324   6.146   5.153   3.287
   21LEU   HD13  325   6.074   5.133   3.443
   21LEU    CD2  326   6.234   5.316   3.570
   21LEU   HD21  327   6.165   5.393   3.537
   21LEU   HD22  328   6.182   5.257   3.646
   21LEU   HD23  329   6.324   5.355   3.618
   21LEU      C  330   6.456   5.079   3.263
   21LEU      O  331   6.570   5.119   3.282
   22LYS      N  332   6.397   5.064   3.141
   22LYS      H  333   6.304   5.026   3.143
   22LYS     CA  334   6.453   5.108   3.012
   22LYS     HA  335   6.500   5.204   3.030
   22LYS     CB  336   6.557   5.000   2.963
   22LYS    HB2  337   6.615   4.964   3.047
   22LYS    HB3  338   6.508   4.911   2.921
   22LYS     CG  339   6.649   5.054   2.848
   22LYS    HG2  340   6.596   5.077   2.755
   22LYS    HG3  341   6.689   5.150   2.880
   22LYS     CD  342   6.764   4.971   2.804
   22LYS    HD2  343   6.813   4.936   2.895
   22LYS    HD3  344   6.744   4.873   2.762
   22LYS     CE  345   6.868   5.040   2.715
   22LYS    HE2  346   6.901   5.129   2.768
   22LYS    HE3  347   6.951   4.974   2.690
   22LYS     NZ  348   6.816   5.080   2.577
   22LYS    HZ1  349   6.783   5.003   2.520
   22LYS    HZ2  350   6.732   5.135   2.583
   22LYS    HZ3  351   6.880   5.139   2.526
   22LYS      C  352   6.330   5.133   2.924
   22LYS      O  353   6.238   5.053   2.926
   23ASN      N  354   6.316   5.249   2.851
   23ASN      H  355   6.396   5.311   2.858
   23ASN     CA  356   6.211   5.294   2.771
   23ASN     HA  357   6.240   5.391   2.730
   23ASN     CB  358   6.188   5.206   2.649
   23ASN    HB2  359   6.134   5.114   2.674
   23ASN    HB3  360   6.122   5.267   2.588
   23ASN     CG  361   6.302   5.172   2.557
   23ASN    OD1  362   6.380   5.077   2.583
   23ASN    ND2  363   6.314   5.237   2.439
   23ASN   HD21  364   6.354   5.177   2.368
   23ASN   HD22  365   6.242   5.301   2.409
   23ASN      C  366   6.080   5.315   2.845
   23ASN      O  367   5.975   5.299   2.786
   24GLY      N  368   6.093   5.343   2.976
   24GLY      H  369   6.187   5.366   3.005
   24GLY     CA  370   5.980   5.385   3.057
   24GLY    HA2  371   6.004   5.462   3.130
   24GLY    HA3  372   5.907   5.438   2.995
   24GLY      C  373   5.904   5.263   3.105
   24GLY      O  374   5.812   5.283   3.179
   25GLU      N  375   5.938   5.139   3.069
   25GLU      H  376   6.007   5.128   2.997
   25GLU     CA  377   5.875   5.016   3.113
   25GLU     HA  378   5.797   5.041   3.185
   25GLU     CB  379   5.811   4.951   2.982
   25GLU    HB2  380   5.728   5.017   2.958
   25GLU    HB3  381   5.888   4.947   2.904
   25GLU     CG  382   5.749   4.811   2.998
   25GLU    HG2  383   5.827   4.738   3.020
   25GLU    HG3  384   5.677   4.806   3.080
   25GLU     CD  385   5.680   4.763   2.871
   25GLU    OE1  386   5.683   4.826   2.764
   25GLU    OE2  387   5.608   4.662   2.879
   25GLU      C  388   5.980   4.926   3.183
   25GLU      O  389   6.100   4.930   3.147
   26TRP      N  390   5.931   4.837   3.272
   26TRP      H  391   5.838   4.853   3.310
   26TRP     CA  392   6.025   4.747   3.348
   26TRP     HA  393   6.126   4.788   3.357
   26TRP     CB  394   5.965   4.735   3.491
   26TRP    HB2  395   5.857   4.719   3.482
   26TRP    HB3  396   6.003   4.641   3.531
   26TRP     CG  397   5.998   4.845   3.591
   26TRP    CD1  398   5.920   4.952   3.620
   26TRP    HD1  399   5.819   4.966   3.585
   26TRP    NE1  400   5.985   5.030   3.710
   26TRP    HE1  401   5.935   5.105   3.756
   26TRP    CE2  402   6.111   4.978   3.739
   26TRP    CZ2  403   6.216   5.029   3.817
   26TRP    HZ2  404   6.200   5.107   3.889
   26TRP    CH2  405   6.335   4.954   3.832
   26TRP    HH2  406   6.395   4.971   3.921
   26TRP    CZ3  407   6.353   4.836   3.754
   26TRP    HZ3  408   6.439   4.774   3.774
   26TRP    CE3  409   6.256   4.798   3.659
   26TRP    HE3  410   6.274   4.708   3.602
   26TRP    CD2  411   6.129   4.863   3.656
   26TRP      C  412   6.037   4.614   3.279
   26TRP      O  413   5.934   4.561   3.245
   27GLY      N  414   6.156   4.554   3.262
   27GLY      H  415   6.237   4.585   3.313
   27GLY     CA  416   6.165   4.426   3.183
   27GLY    HA2  417   6.077   4.372   3.216
   27GLY    HA3  418   6.161   4.459   3.079
   27GLY      C  419   6.285   4.344   3.217
   27GLY      O  420   6.378   4.387   3.281
   28THR      N  421   6.283   4.214   3.184
   28THR      H  422   6.205   4.190   3.125
   28THR     CA  423   6.384   4.111   3.217
   28THR     HA  424   6.430   4.135   3.313
   28THR     CB  425   6.316   3.975   3.222
   28THR     HB  426   6.397   3.902   3.222
   28THR    CG2  427   6.229   3.967   3.350
   28THR   HG21  428   6.145   4.036   3.349
   28THR   HG22  429   6.197   3.863   3.361
   28THR   HG23  430   6.296   3.997   3.431
   28THR    OG1  431   6.237   3.934   3.115
   28THR    HG1  432   6.244   3.838   3.109
   28THR      C  433   6.512   4.108   3.118
   28THR      O  434   6.514   4.178   3.020
   29VAL      N  435   6.611   4.029   3.150
   29VAL      H  436   6.603   3.965   3.228
   29VAL     CA  437   6.718   4.001   3.059
   29VAL     HA  438   6.696   4.045   2.962
   29VAL     CB  439   6.859   4.055   3.106
   29VAL     HB  440   6.930   4.044   3.023
   29VAL    CG1  441   6.844   4.203   3.140
   29VAL   HG11  442   6.945   4.244   3.134
   29VAL   HG12  443   6.785   4.254   3.064
   29VAL   HG13  444   6.803   4.219   3.240
   29VAL    CG2  445   6.916   3.985   3.230
   29VAL   HG21  446   6.953   3.892   3.189
   29VAL   HG22  447   7.004   4.033   3.274
   29VAL   HG23  448   6.840   3.971   3.308
   29VAL      C  449   6.718   3.846   3.041
   29VAL      O  450   6.674   3.767   3.120
   30CYS      N  451   6.782   3.815   2.923
   30CYS      H  452   6.817   3.895   2.874
   30CYS     CA  453   6.807   3.676   2.883
   30CYS     HA  454   6.721   3.614   2.910
   30CYS     CB  455   6.813   3.667   2.725
   30CYS    HB2  456   6.726   3.721   2.688
   30CYS    HB3  457   6.904   3.720   2.695
   30CYS     SG  458   6.815   3.509   2.639
   30CYS     HG  459   6.820   3.561   2.516
   30CYS      C  460   6.940   3.629   2.961
   30CYS      O  461   7.045   3.697   2.955
   31ASP      N  462   6.939   3.511   3.024
   31ASP      H  463   6.853   3.462   3.005
   31ASP     CA  464   7.047   3.462   3.110
   31ASP     HA  465   7.086   3.548   3.163
   31ASP     CB  466   6.999   3.347   3.206
   31ASP    HB2  467   7.067   3.358   3.291
   31ASP    HB3  468   6.899   3.352   3.249
   31ASP     CG  469   7.017   3.207   3.150
   31ASP    OD1  470   7.070   3.124   3.225
   31ASP    OD2  471   6.970   3.193   3.031
   31ASP      C  472   7.171   3.415   3.033
   31ASP      O  473   7.267   3.370   3.101
   32ASP      N  474   7.181   3.428   2.900
   32ASP      H  475   7.097   3.456   2.853
   32ASP     CA  476   7.297   3.380   2.825
   32ASP     HA  477   7.310   3.274   2.844
   32ASP     CB  478   7.269   3.379   2.673
   32ASP    HB2  479   7.175   3.324   2.667
   32ASP    HB3  480   7.250   3.480   2.638
   32ASP     CG  481   7.376   3.308   2.586
   32ASP    OD1  482   7.410   3.353   2.475
   32ASP    OD2  483   7.431   3.201   2.627
   32ASP      C  484   7.427   3.453   2.851
   32ASP      O  485   7.446   3.573   2.818
   33LYS      N  486   7.529   3.378   2.895
   33LYS      H  487   7.515   3.282   2.925
   33LYS     CA  488   7.656   3.434   2.941
   33LYS     HA  489   7.716   3.348   2.970
   33LYS     CB  490   7.736   3.500   2.828
   33LYS    HB2  491   7.696   3.599   2.809
   33LYS    HB3  492   7.838   3.519   2.862
   33LYS     CG  493   7.722   3.416   2.691
   33LYS    HG2  494   7.737   3.313   2.724
   33LYS    HG3  495   7.627   3.447   2.648
   33LYS     CD  496   7.832   3.446   2.590
   33LYS    HD2  497   7.812   3.549   2.559
   33LYS    HD3  498   7.935   3.431   2.622
   33LYS     CE  499   7.806   3.346   2.469
   33LYS    HE2  500   7.891   3.366   2.404
   33LYS    HE3  501   7.831   3.247   2.506
   33LYS     NZ  502   7.677   3.370   2.397
   33LYS    HZ1  503   7.675   3.317   2.311
   33LYS    HZ2  504   7.596   3.338   2.448
   33LYS    HZ3  505   7.659   3.468   2.381
   33LYS      C  506   7.641   3.524   3.069
   33LYS      O  507   7.741   3.579   3.110
   34TRP      N  508   7.522   3.535   3.128
   34TRP      H  509   7.444   3.480   3.093
   34TRP     CA  510   7.514   3.598   3.270
   34TRP     HA  511   7.532   3.706   3.268
   34TRP     CB  512   7.372   3.578   3.318
   34TRP    HB2  513   7.309   3.637   3.252
   34TRP    HB3  514   7.341   3.475   3.304
   34TRP     CG  515   7.341   3.625   3.458
   34TRP    CD1  516   7.282   3.551   3.558
   34TRP    HD1  517   7.263   3.445   3.555
   34TRP    NE1  518   7.260   3.638   3.665
   34TRP    HE1  519   7.218   3.610   3.752
   34TRP    CE2  520   7.299   3.770   3.632
   34TRP    CZ2  521   7.301   3.895   3.698
   34TRP    HZ2  522   7.267   3.899   3.801
   34TRP    CH2  523   7.331   4.021   3.633
   34TRP    HH2  524   7.322   4.116   3.684
   34TRP    CZ3  525   7.376   4.019   3.500
   34TRP    HZ3  526   7.401   4.113   3.454
   34TRP    CE3  527   7.386   3.892   3.442
   34TRP    HE3  528   7.428   3.890   3.342
   34TRP    CD2  529   7.352   3.766   3.501
   34TRP      C  530   7.605   3.521   3.368
   34TRP      O  531   7.643   3.403   3.345
   35ASP      N  532   7.660   3.581   3.479
   35ASP      H  533   7.630   3.675   3.498
   35ASP     CA  534   7.770   3.533   3.566
   35ASP     HA  535   7.764   3.426   3.587
   35ASP     CB  536   7.902   3.547   3.480
   35ASP    HB2  537   7.887   3.525   3.374
   35ASP    HB3  538   7.938   3.650   3.483
   35ASP     CG  539   8.013   3.456   3.522
   35ASP    OD1  540   7.994   3.390   3.625
   35ASP    OD2  541   8.115   3.441   3.448
   35ASP      C  542   7.791   3.611   3.701
   35ASP      O  543   7.735   3.723   3.718
   36LEU      N  544   7.860   3.559   3.805
   36LEU      H  545   7.898   3.467   3.786
   36LEU     CA  546   7.875   3.616   3.945
   36LEU     HA  547   7.778   3.609   3.993
   36LEU     CB  548   7.961   3.521   4.030
   36LEU    HB2  549   7.914   3.424   4.015
   36LEU    HB3  550   8.061   3.514   3.987
   36LEU     CG  551   7.951   3.544   4.177
   36LEU     HG  552   7.852   3.580   4.204
   36LEU    CD1  553   7.965   3.415   4.261
   36LEU   HD11  554   7.959   3.445   4.366
   36LEU   HD12  555   7.884   3.348   4.232
   36LEU   HD13  556   8.057   3.361   4.238
   36LEU    CD2  557   8.053   3.648   4.231
   36LEU   HD21  558   8.057   3.735   4.165
   36LEU   HD22  559   8.036   3.688   4.331
   36LEU   HD23  560   8.153   3.604   4.223
   36LEU      C  561   7.924   3.764   3.941
   36LEU      O  562   7.866   3.842   4.018
   37VAL      N  563   8.004   3.804   3.850
   37VAL      H  564   8.043   3.734   3.790
   37VAL     CA  565   8.055   3.941   3.840
   37VAL     HA  566   8.072   3.970   3.944
   37VAL     CB  567   8.184   3.957   3.758
   37VAL     HB  568   8.248   3.879   3.799
   37VAL    CG1  569   8.164   3.932   3.610
   37VAL   HG11  570   8.108   3.838   3.606
   37VAL   HG12  571   8.101   4.014   3.573
   37VAL   HG13  572   8.257   3.927   3.553
   37VAL    CG2  573   8.262   4.084   3.781
   37VAL   HG21  574   8.215   4.169   3.732
   37VAL   HG22  575   8.271   4.100   3.888
   37VAL   HG23  576   8.365   4.075   3.747
   37VAL      C  577   7.953   4.046   3.798
   37VAL      O  578   7.938   4.151   3.868
   38SER      N  579   7.879   4.016   3.690
   38SER      H  580   7.910   3.934   3.640
   38SER     CA  581   7.768   4.096   3.649
   38SER     HA  582   7.799   4.200   3.647
   38SER     CB  583   7.715   4.044   3.513
   38SER    HB2  584   7.676   3.942   3.520
   38SER    HB3  585   7.631   4.104   3.479
   38SER     OG  586   7.825   4.029   3.420
   38SER     HG  587   7.818   3.948   3.370
   38SER      C  588   7.646   4.087   3.748
   38SER      O  589   7.563   4.176   3.740
   39ALA      N  590   7.636   3.974   3.817
   39ALA      H  591   7.691   3.893   3.790
   39ALA     CA  592   7.543   3.969   3.927
   39ALA     HA  593   7.449   4.015   3.897
   39ALA     CB  594   7.520   3.821   3.968
   39ALA    HB1  595   7.509   3.760   3.879
   39ALA    HB2  596   7.604   3.777   4.023
   39ALA    HB3  597   7.417   3.813   4.002
   39ALA      C  598   7.578   4.048   4.057
   39ALA      O  599   7.496   4.109   4.125
   40SER      N  600   7.707   4.059   4.075
   40SER      H  601   7.759   3.994   4.019
   40SER     CA  602   7.778   4.135   4.175
   40SER     HA  603   7.740   4.121   4.276
   40SER     CB  604   7.922   4.089   4.185
   40SER    HB2  605   7.938   3.982   4.199
   40SER    HB3  606   7.969   4.107   4.088
   40SER     OG  607   7.996   4.161   4.286
   40SER     HG  608   8.088   4.135   4.291
   40SER      C  609   7.772   4.289   4.155
   40SER      O  610   7.753   4.363   4.256
   41VAL      N  611   7.766   4.337   4.025
   41VAL      H  612   7.801   4.278   3.951
   41VAL     CA  613   7.739   4.478   3.998
   41VAL     HA  614   7.804   4.551   4.046
   41VAL     CB  615   7.745   4.497   3.847
   41VAL     HB  616   7.687   4.415   3.803
   41VAL    CG1  617   7.677   4.628   3.799
   41VAL   HG11  618   7.671   4.623   3.690
   41VAL   HG12  619   7.573   4.642   3.829
   41VAL   HG13  620   7.732   4.715   3.832
   41VAL    CG2  621   7.890   4.488   3.799
   41VAL   HG21  622   7.954   4.556   3.855
   41VAL   HG22  623   7.929   4.388   3.817
   41VAL   HG23  624   7.890   4.514   3.693
   41VAL      C  625   7.599   4.523   4.051
   41VAL      O  626   7.577   4.619   4.122
   42VAL      N  627   7.493   4.446   4.031
   42VAL      H  628   7.513   4.358   3.985
   42VAL     CA  629   7.360   4.456   4.087
   42VAL     HA  630   7.332   4.555   4.052
   42VAL     CB  631   7.254   4.354   4.035
   42VAL     HB  632   7.282   4.254   4.068
   42VAL    CG1  633   7.113   4.378   4.090
   42VAL   HG11  634   7.074   4.478   4.077
   42VAL   HG12  635   7.041   4.306   4.052
   42VAL   HG13  636   7.124   4.366   4.198
   42VAL    CG2  637   7.235   4.362   3.878
   42VAL   HG21  638   7.328   4.329   3.833
   42VAL   HG22  639   7.158   4.298   3.835
   42VAL   HG23  640   7.212   4.466   3.855
   42VAL      C  641   7.362   4.453   4.243
   42VAL      O  642   7.294   4.534   4.304
   43CYX      N  643   7.433   4.358   4.309
   43CYX      H  644   7.489   4.299   4.249
   43CYX     CA  645   7.430   4.348   4.453
   43CYX     HA  646   7.325   4.360   4.480
   43CYX     CB  647   7.487   4.216   4.501
   43CYX    HB2  648   7.587   4.216   4.458
   43CYX    HB3  649   7.521   4.207   4.604
   43CYX     SG  650   7.414   4.058   4.446
   43CYX      C  651   7.492   4.472   4.516
   43CYX      O  652   7.443   4.514   4.618
   44ARG      N  653   7.598   4.528   4.458
   44ARG      H  654   7.649   4.470   4.393
   44ARG     CA  655   7.667   4.658   4.498
   44ARG     HA  656   7.717   4.641   4.593
   44ARG     CB  657   7.788   4.680   4.405
   44ARG    HB2  658   7.836   4.582   4.394
   44ARG    HB3  659   7.753   4.713   4.307
   44ARG     CG  660   7.885   4.787   4.462
   44ARG    HG2  661   7.975   4.793   4.401
   44ARG    HG3  662   7.834   4.883   4.457
   44ARG     CD  663   7.944   4.770   4.604
   44ARG    HD2  664   8.014   4.851   4.625
   44ARG    HD3  665   7.861   4.780   4.674
   44ARG     NE  666   7.994   4.636   4.633
   44ARG     HE  667   7.975   4.559   4.571
   44ARG     CZ  668   8.090   4.603   4.717
   44ARG    NH1  669   8.147   4.693   4.794
   44ARG   HH11  670   8.108   4.786   4.806
   44ARG   HH12  671   8.233   4.672   4.842
   44ARG    NH2  672   8.138   4.482   4.729
   44ARG   HH21  673   8.084   4.407   4.687
   44ARG   HH22  674   8.204   4.467   4.804
   44ARG      C  675   7.564   4.775   4.493
   44ARG      O  676   7.558   4.854   4.583
   45GLU      N  677   7.495   4.791   4.380
   45GLU      H  678   7.515   4.720   4.311
   45GLU     CA  679   7.401   4.898   4.348
   45GLU     HA  680   7.462   4.988   4.343
   45GLU     CB  681   7.355   4.874   4.201
   45GLU    HB2  682   7.431   4.902   4.128
   45GLU    HB3  683   7.334   4.769   4.184
   45GLU     CG  684   7.240   4.964   4.164
   45GLU    HG2  685   7.207   4.939   4.063
   45GLU    HG3  686   7.157   4.947   4.233
   45GLU     CD  687   7.276   5.123   4.153
   45GLU    OE1  688   7.360   5.185   4.214
   45GLU    OE2  689   7.197   5.195   4.093
   45GLU      C  690   7.290   4.907   4.454
   45GLU      O  691   7.267   5.012   4.515
   46LEU      N  692   7.220   4.801   4.484
   46LEU      H  693   7.249   4.714   4.443
   46LEU     CA  694   7.115   4.784   4.583
   46LEU     HA  695   7.060   4.878   4.590
   46LEU     CB  696   7.022   4.672   4.535
   46LEU    HB2  697   7.079   4.580   4.543
   46LEU    HB3  698   6.936   4.674   4.602
   46LEU     CG  699   6.960   4.681   4.391
   46LEU     HG  700   7.044   4.673   4.322
   46LEU    CD1  701   6.864   4.563   4.360
   46LEU   HD11  702   6.780   4.539   4.426
   46LEU   HD12  703   6.839   4.560   4.254
   46LEU   HD13  704   6.919   4.469   4.369
   46LEU    CD2  705   6.889   4.818   4.372
   46LEU   HD21  706   6.972   4.889   4.368
   46LEU   HD22  707   6.834   4.822   4.278
   46LEU   HD23  708   6.816   4.847   4.448
   46LEU      C  709   7.178   4.768   4.726
   46LEU      O  710   7.104   4.740   4.821
   47GLY      N  711   7.311   4.774   4.747
   47GLY      H  712   7.377   4.796   4.675
   47GLY     CA  713   7.382   4.772   4.879
   47GLY    HA2  714   7.475   4.828   4.866
   47GLY    HA3  715   7.319   4.840   4.936
   47GLY      C  716   7.406   4.633   4.945
   47GLY      O  717   7.475   4.629   5.048
   48PHE      N  718   7.362   4.525   4.887
   48PHE      H  719   7.294   4.537   4.813
   48PHE     CA  720   7.391   4.385   4.916
   48PHE     HA  721   7.369   4.371   5.022
   48PHE     CB  722   7.298   4.298   4.831
   48PHE    HB2  723   7.318   4.308   4.725
   48PHE    HB3  724   7.320   4.194   4.857
   48PHE     CG  725   7.156   4.317   4.853
   48PHE    CD1  726   7.105   4.305   4.989
   48PHE    HD1  727   7.170   4.282   5.072
   48PHE    CE1  728   6.966   4.339   5.009
   48PHE    HE1  729   6.921   4.339   5.107
   48PHE     CZ  730   6.884   4.376   4.904
   48PHE     HZ  731   6.781   4.407   4.916
   48PHE    CE2  732   6.933   4.383   4.774
   48PHE    HE2  733   6.861   4.403   4.696
   48PHE    CD2  734   7.072   4.356   4.745
   48PHE    HD2  735   7.101   4.348   4.641
   48PHE      C  736   7.534   4.342   4.889
   48PHE      O  737   7.572   4.229   4.931
   49GLY      N  738   7.623   4.426   4.827
   49GLY      H  739   7.582   4.502   4.774
   49GLY     CA  740   7.774   4.407   4.821
   49GLY    HA2  741   7.835   4.497   4.815
   49GLY    HA3  742   7.799   4.352   4.912
   49GLY      C  743   7.829   4.322   4.703
   49GLY      O  744   7.908   4.366   4.621
   50SER      N  745   7.780   4.200   4.694
   50SER      H  746   7.706   4.178   4.759
   50SER     CA  747   7.837   4.084   4.620
   50SER     HA  748   7.870   4.112   4.521
   50SER     CB  749   7.957   4.028   4.698
   50SER    HB2  750   8.024   4.113   4.709
   50SER    HB3  751   7.943   4.006   4.804
   50SER     OG  752   8.017   3.920   4.626
   50SER     HG  753   8.076   3.873   4.686
   50SER      C  754   7.727   3.986   4.600
   50SER      O  755   7.636   3.973   4.687
   51ALA      N  756   7.741   3.905   4.488
   51ALA      H  757   7.825   3.920   4.432
   51ALA     CA  758   7.664   3.788   4.458
   51ALA     HA  759   7.560   3.805   4.486
   51ALA     CB  760   7.657   3.782   4.303
   51ALA    HB1  761   7.594   3.867   4.273
   51ALA    HB2  762   7.757   3.798   4.263
   51ALA    HB3  763   7.609   3.692   4.264
   51ALA      C  764   7.728   3.664   4.527
   51ALA      O  765   7.846   3.645   4.524
   52LYS      N  766   7.641   3.568   4.574
   52LYS      H  767   7.544   3.594   4.563
   52LYS     CA  768   7.675   3.426   4.602
   52LYS     HA  769   7.782   3.432   4.620
   52LYS     CB  770   7.620   3.395   4.744
   52LYS    HB2  771   7.643   3.471   4.819
   52LYS    HB3  772   7.512   3.400   4.743
   52LYS     CG  773   7.661   3.262   4.801
   52LYS    HG2  774   7.628   3.179   4.739
   52LYS    HG3  775   7.769   3.251   4.813
   52LYS     CD  776   7.598   3.256   4.943
   52LYS    HD2  777   7.633   3.335   5.010
   52LYS    HD3  778   7.492   3.256   4.918
   52LYS     CE  779   7.614   3.120   5.012
   52LYS    HE2  780   7.558   3.118   5.105
   52LYS    HE3  781   7.567   3.044   4.950
   52LYS     NZ  782   7.752   3.085   5.044
   52LYS    HZ1  783   7.807   3.158   5.087
   52LYS    HZ2  784   7.750   3.003   5.103
   52LYS    HZ3  785   7.807   3.070   4.961
   52LYS      C  786   7.635   3.319   4.494
   52LYS      O  787   7.688   3.207   4.497
   53GLU      N  788   7.545   3.356   4.405
   53GLU      H  789   7.501   3.443   4.433
   53GLU     CA  790   7.505   3.295   4.280
   53GLU     HA  791   7.599   3.248   4.250
   53GLU     CB  792   7.399   3.191   4.305
   53GLU    HB2  793   7.429   3.125   4.387
   53GLU    HB3  794   7.304   3.238   4.329
   53GLU     CG  795   7.387   3.093   4.185
   53GLU    HG2  796   7.281   3.070   4.174
   53GLU    HG3  797   7.403   3.132   4.084
   53GLU     CD  798   7.477   2.974   4.197
   53GLU    OE1  799   7.438   2.857   4.163
   53GLU    OE2  800   7.598   2.986   4.235
   53GLU      C  801   7.457   3.391   4.173
   53GLU      O  802   7.375   3.479   4.192
   54ALA      N  803   7.495   3.373   4.045
   54ALA      H  804   7.547   3.290   4.021
   54ALA     CA  805   7.423   3.432   3.933
   54ALA     HA  806   7.363   3.519   3.958
   54ALA     CB  807   7.533   3.488   3.838
   54ALA    HB1  808   7.582   3.570   3.891
   54ALA    HB2  809   7.608   3.414   3.810
   54ALA    HB3  810   7.490   3.524   3.744
   54ALA      C  811   7.339   3.321   3.876
   54ALA      O  812   7.387   3.226   3.814
   55VAL      N  813   7.208   3.332   3.904
   55VAL      H  814   7.185   3.428   3.924
   55VAL     CA  815   7.108   3.225   3.893
   55VAL     HA  816   7.158   3.135   3.929
   55VAL     CB  817   6.990   3.254   3.990
   55VAL     HB  818   6.943   3.349   3.963
   55VAL    CG1  819   6.884   3.151   3.977
   55VAL   HG11  820   6.825   3.166   3.886
   55VAL   HG12  821   6.932   3.055   3.956
   55VAL   HG13  822   6.813   3.151   4.059
   55VAL    CG2  823   7.039   3.252   4.131
   55VAL   HG21  824   7.063   3.148   4.155
   55VAL   HG22  825   7.116   3.326   4.152
   55VAL   HG23  826   6.960   3.275   4.202
   55VAL      C  827   7.064   3.213   3.742
   55VAL      O  828   7.017   3.312   3.687
   56THR      N  829   7.068   3.090   3.689
   56THR      H  830   7.093   3.011   3.748
   56THR     CA  831   7.031   3.051   3.555
   56THR     HA  832   7.077   3.121   3.485
   56THR     CB  833   7.083   2.910   3.537
   56THR     HB  834   7.071   2.869   3.437
   56THR    CG2  835   7.231   2.903   3.578
   56THR   HG21  836   7.286   2.985   3.533
   56THR   HG22  837   7.255   2.888   3.684
   56THR   HG23  838   7.283   2.823   3.525
   56THR    OG1  839   7.014   2.826   3.633
   56THR    HG1  840   6.942   2.793   3.580
   56THR      C  841   6.880   3.060   3.530
   56THR      O  842   6.795   3.088   3.628
   57GLY      N  843   6.831   3.055   3.399
   57GLY      H  844   6.893   3.043   3.320
   57GLY     CA  845   6.706   3.107   3.351
   57GLY    HA2  846   6.713   3.215   3.365
   57GLY    HA3  847   6.699   3.083   3.244
   57GLY      C  848   6.581   3.057   3.411
   57GLY      O  849   6.561   2.937   3.428
   58SER      N  850   6.485   3.147   3.438
   58SER      H  851   6.512   3.240   3.411
   58SER     CA  852   6.349   3.130   3.502
   58SER     HA  853   6.322   3.232   3.530
   58SER     CB  854   6.239   3.084   3.414
   58SER    HB2  855   6.144   3.098   3.465
   58SER    HB3  856   6.243   3.147   3.325
   58SER     OG  857   6.261   2.953   3.364
   58SER     HG  858   6.336   2.951   3.305
   58SER      C  859   6.344   3.065   3.638
   58SER      O  860   6.237   3.028   3.687
   59ARG      N  861   6.455   3.030   3.703
   59ARG      H  862   6.543   3.036   3.655
   59ARG     CA  863   6.452   2.964   3.831
   59ARG     HA  864   6.397   2.871   3.815
   59ARG     CB  865   6.595   2.929   3.880
   59ARG    HB2  866   6.654   3.022   3.877
   59ARG    HB3  867   6.593   2.910   3.988
   59ARG     CG  868   6.691   2.824   3.816
   59ARG    HG2  869   6.744   2.870   3.732
   59ARG    HG3  870   6.765   2.801   3.893
   59ARG     CD  871   6.626   2.691   3.773
   59ARG    HD2  872   6.709   2.622   3.756
   59ARG    HD3  873   6.560   2.661   3.854
   59ARG     NE  874   6.573   2.706   3.640
   59ARG     HE  875   6.624   2.760   3.572
   59ARG     CZ  876   6.466   2.649   3.592
   59ARG    NH1  877   6.406   2.545   3.652
   59ARG   HH11  878   6.449   2.494   3.727
   59ARG   HH12  879   6.334   2.496   3.602
   59ARG    NH2  880   6.412   2.700   3.487
   59ARG   HH21  881   6.450   2.787   3.451
   59ARG   HH22  882   6.329   2.659   3.445
   59ARG      C  883   6.380   3.033   3.954
   59ARG      O  884   6.334   2.962   4.045
   60LEU      N  885   6.364   3.165   3.944
   60LEU      H  886   6.415   3.203   3.866
   60LEU     CA  887   6.298   3.261   4.039
   60LEU     HA  888   6.279   3.216   4.136
   60LEU     CB  889   6.407   3.370   4.070
   60LEU    HB2  890   6.460   3.398   3.979
   60LEU    HB3  891   6.360   3.457   4.116
   60LEU     CG  892   6.522   3.314   4.156
   60LEU     HG  893   6.538   3.211   4.121
   60LEU    CD1  894   6.659   3.384   4.158
   60LEU   HD11  895   6.731   3.334   4.223
   60LEU   HD12  896   6.698   3.381   4.056
   60LEU   HD13  897   6.648   3.491   4.181
   60LEU    CD2  898   6.478   3.313   4.300
   60LEU   HD21  899   6.468   3.414   4.339
   60LEU   HD22  900   6.393   3.246   4.314
   60LEU   HD23  901   6.557   3.275   4.364
   60LEU      C  902   6.167   3.310   3.995
   60LEU      O  903   6.119   3.413   4.036
   61GLY      N  904   6.107   3.227   3.904
   61GLY      H  905   6.160   3.144   3.877
   61GLY     CA  906   5.976   3.239   3.848
   61GLY    HA2  907   5.937   3.138   3.836
   61GLY    HA3  908   5.918   3.294   3.922
   61GLY      C  909   5.990   3.318   3.714
   61GLY      O  910   6.078   3.406   3.701
   62GLN      N  911   5.898   3.302   3.621
   62GLN      H  912   5.816   3.248   3.641
   62GLN     CA  913   5.881   3.387   3.502
   62GLN     HA  914   5.977   3.396   3.451
   62GLN     CB  915   5.792   3.313   3.401
   62GLN    HB2  916   5.709   3.254   3.441
   62GLN    HB3  917   5.740   3.386   3.339
   62GLN     CG  918   5.871   3.209   3.309
   62GLN    HG2  919   5.951   3.267   3.263
   62GLN    HG3  920   5.915   3.131   3.371
   62GLN     CD  921   5.785   3.149   3.198
   62GLN    OE1  922   5.703   3.223   3.141
   62GLN    NE2  923   5.780   3.020   3.171
   62GLN   HE21  924   5.721   2.982   3.099
   62GLN   HE22  925   5.849   2.959   3.213
   62GLN      C  926   5.833   3.533   3.530
   62GLN      O  927   5.747   3.562   3.608
   63GLY      N  928   5.893   3.622   3.448
   63GLY      H  929   5.966   3.587   3.388
   63GLY     CA  930   5.855   3.765   3.441
   63GLY    HA2  931   5.816   3.784   3.541
   63GLY    HA3  932   5.936   3.836   3.425
   63GLY      C  933   5.741   3.784   3.342
   63GLY      O  934   5.698   3.683   3.282
   64ILE      N  935   5.697   3.906   3.317
   64ILE      H  936   5.731   3.982   3.375
   64ILE     CA  937   5.591   3.942   3.223
   64ILE     HA  938   5.596   3.869   3.142
   64ILE     CB  939   5.459   3.934   3.303
   64ILE     HB  940   5.463   3.848   3.371
   64ILE    CG2  941   5.428   4.058   3.389
   64ILE   HG21  942   5.343   4.041   3.454
   64ILE   HG22  943   5.513   4.082   3.452
   64ILE   HG23  944   5.397   4.145   3.331
   64ILE    CG1  945   5.349   3.905   3.203
   64ILE   HG12  946   5.321   3.996   3.149
   64ILE   HG13  947   5.382   3.848   3.116
   64ILE    CD1  948   5.218   3.850   3.258
   64ILE   HD11  949   5.237   3.745   3.279
   64ILE   HD12  950   5.182   3.910   3.342
   64ILE   HD13  951   5.135   3.858   3.187
   64ILE      C  952   5.618   4.071   3.148
   64ILE      O  953   5.543   4.119   3.070
   65GLY      N  954   5.737   4.132   3.170
   65GLY      H  955   5.801   4.095   3.239
   65GLY     CA  956   5.783   4.239   3.086
   65GLY    HA2  957   5.708   4.318   3.077
   65GLY    HA3  958   5.873   4.289   3.124
   65GLY      C  959   5.835   4.194   2.946
   65GLY      O  960   5.843   4.076   2.917
   66PRO      N  961   5.882   4.291   2.858
   66PRO     CD  962   5.859   4.431   2.868
   66PRO    HD2  963   5.882   4.461   2.970
   66PRO    HD3  964   5.756   4.462   2.849
   66PRO     CG  965   5.963   4.495   2.781
   66PRO    HG2  966   6.054   4.507   2.839
   66PRO    HG3  967   5.926   4.588   2.739
   66PRO     CB  968   5.988   4.392   2.677
   66PRO    HB2  969   6.086   4.411   2.634
   66PRO    HB3  970   5.911   4.391   2.600
   66PRO     CA  971   5.974   4.256   2.748
   66PRO     HA  972   5.940   4.178   2.680
   66PRO      C  973   6.103   4.203   2.807
   66PRO      O  974   6.147   4.231   2.916
   67ILE      N  975   6.172   4.120   2.727
   67ILE      H  976   6.133   4.107   2.635
   67ILE     CA  977   6.310   4.085   2.743
   67ILE     HA  978   6.326   4.079   2.851
   67ILE     CB  979   6.335   3.944   2.686
   67ILE     HB  980   6.325   3.955   2.578
   67ILE    CG2  981   6.477   3.906   2.733
   67ILE   HG21  982   6.472   3.888   2.841
   67ILE   HG22  983   6.517   3.818   2.683
   67ILE   HG23  984   6.544   3.989   2.713
   67ILE    CG1  985   6.231   3.833   2.723
   67ILE   HG12  986   6.279   3.739   2.698
   67ILE   HG13  987   6.221   3.828   2.832
   67ILE    CD1  988   6.095   3.821   2.662
   67ILE   HD11  989   6.052   3.724   2.690
   67ILE   HD12  990   6.039   3.903   2.707
   67ILE   HD13  991   6.109   3.826   2.555
   67ILE      C  992   6.388   4.204   2.687
   67ILE      O  993   6.427   4.206   2.571
   68HIP      N  994   6.417   4.309   2.769
   68HIP      H  995   6.380   4.300   2.863
   68HIP     CA  996   6.482   4.435   2.735
   68HIP     HA  997   6.430   4.481   2.650
   68HIP     CB  998   6.482   4.522   2.863
   68HIP    HB2  999   6.493   4.461   2.952
   68HIP    HB3 1000   6.566   4.589   2.844
   68HIP     CG 1001   6.367   4.615   2.871
   68HIP    ND1 1002   6.289   4.672   2.766
   68HIP    HD1 1003   6.306   4.661   2.667
   68HIP    CE1 1004   6.205   4.761   2.832
   68HIP    HE1 1005   6.141   4.836   2.787
   68HIP    NE2 1006   6.225   4.758   2.966
   68HIP    HE2 1007   6.188   4.818   3.039
   68HIP    CD2 1008   6.330   4.674   2.986
   68HIP    HD2 1009   6.360   4.654   3.088
   68HIP      C 1010   6.623   4.405   2.672
   68HIP      O 1011   6.650   4.446   2.562
   69LEU      N 1012   6.706   4.325   2.740
   69LEU      H 1013   6.683   4.298   2.835
   69LEU     CA 1014   6.846   4.309   2.702
   69LEU     HA 1015   6.842   4.335   2.597
   69LEU     CB 1016   6.932   4.388   2.807
   69LEU    HB2 1017   6.924   4.334   2.900
   69LEU    HB3 1018   7.035   4.373   2.774
   69LEU     CG 1019   6.913   4.539   2.820
   69LEU     HG 1020   6.819   4.557   2.872
   69LEU    CD1 1021   7.026   4.587   2.915
   69LEU   HD11 1022   7.033   4.532   3.009
   69LEU   HD12 1023   7.123   4.579   2.865
   69LEU   HD13 1024   7.008   4.688   2.951
   69LEU    CD2 1025   6.924   4.619   2.687
   69LEU   HD21 1026   6.835   4.617   2.624
   69LEU   HD22 1027   6.941   4.724   2.708
   69LEU   HD23 1028   7.011   4.578   2.635
   69LEU      C 1029   6.879   4.162   2.686
   69LEU      O 1030   6.811   4.078   2.742
   70ASN      N 1031   6.997   4.134   2.626
   70ASN      H 1032   7.047   4.215   2.593
   70ASN     CA 1033   7.061   4.003   2.609
   70ASN     HA 1034   7.011   3.929   2.672
   70ASN     CB 1035   7.033   3.954   2.467
   70ASN    HB2 1036   6.928   3.957   2.438
   70ASN    HB3 1037   7.098   4.005   2.396
   70ASN     CG 1038   7.055   3.809   2.440
   70ASN    OD1 1039   7.083   3.732   2.529
   70ASN    ND2 1040   7.005   3.769   2.323
   70ASN   HD21 1041   6.995   3.668   2.316
   70ASN   HD22 1042   6.987   3.826   2.242
   70ASN      C 1043   7.214   4.014   2.628
   70ASN      O 1044   7.275   4.118   2.622
   71GLU      N 1045   7.274   3.896   2.658
   71GLU      H 1046   7.214   3.817   2.677
   71GLU     CA 1047   7.421   3.873   2.657
   71GLU     HA 1048   7.440   3.786   2.720
   71GLU     CB 1049   7.472   3.842   2.516
   71GLU    HB2 1050   7.440   3.920   2.448
   71GLU    HB3 1051   7.580   3.850   2.517
   71GLU     CG 1052   7.442   3.696   2.479
   71GLU    HG2 1053   7.473   3.635   2.565
   71GLU    HG3 1054   7.335   3.686   2.462
   71GLU     CD 1055   7.509   3.640   2.355
   71GLU    OE1 1056   7.440   3.589   2.267
   71GLU    OE2 1057   7.633   3.635   2.339
   71GLU      C 1058   7.504   3.974   2.733
   71GLU      O 1059   7.602   4.036   2.685
   72ILE      N 1060   7.464   3.991   2.861
   72ILE      H 1061   7.378   3.949   2.895
   72ILE     CA 1062   7.553   4.067   2.957
   72ILE     HA 1063   7.555   4.172   2.928
   72ILE     CB 1064   7.490   4.056   3.099
   72ILE     HB 1065   7.501   3.955   3.138
   72ILE    CG2 1066   7.565   4.151   3.189
   72ILE   HG21 1067   7.493   4.180   3.265
   72ILE   HG22 1068   7.639   4.097   3.249
   72ILE   HG23 1069   7.615   4.232   3.137
   72ILE    CG1 1070   7.338   4.096   3.095
   72ILE   HG12 1071   7.292   4.017   3.036
   72ILE   HG13 1072   7.292   4.098   3.194
   72ILE    CD1 1073   7.307   4.230   3.030
   72ILE   HD11 1074   7.338   4.233   2.926
   72ILE   HD12 1075   7.201   4.253   3.022
   72ILE   HD13 1076   7.359   4.308   3.085
   72ILE      C 1077   7.697   4.010   2.967
   72ILE      O 1078   7.721   3.890   2.993
   73GLN      N 1079   7.792   4.111   2.965
   73GLN      H 1080   7.769   4.204   2.933
   73GLN     CA 1081   7.935   4.098   2.993
   73GLN     HA 1082   7.948   4.002   3.043
   73GLN     CB 1083   8.011   4.085   2.865
   73GLN    HB2 1084   7.986   4.167   2.798
   73GLN    HB3 1085   8.116   4.102   2.888
   73GLN     CG 1086   7.968   3.955   2.785
   73GLN    HG2 1087   7.960   3.867   2.847
   73GLN    HG3 1088   7.871   3.977   2.741
   73GLN     CD 1089   8.052   3.932   2.658
   73GLN    OE1 1090   8.089   4.018   2.579
   73GLN    NE2 1091   8.090   3.811   2.626
   73GLN   HE21 1092   8.145   3.795   2.542
   73GLN   HE22 1093   8.070   3.734   2.687
   73GLN      C 1094   7.986   4.219   3.069
   73GLN      O 1095   8.053   4.307   3.011
   74CYX      N 1096   7.956   4.225   3.203
   74CYX      H 1097   7.909   4.146   3.245
   74CYX     CA 1098   8.020   4.328   3.287
   74CYX     HA 1099   8.033   4.427   3.243
   74CYX     CB 1100   7.939   4.344   3.418
   74CYX    HB2 1101   7.937   4.247   3.467
   74CYX    HB3 1102   7.985   4.411   3.492
   74CYX     SG 1103   7.768   4.396   3.411
   74CYX      C 1104   8.164   4.282   3.323
   74CYX      O 1105   8.187   4.162   3.345
   75THR      N 1106   8.257   4.374   3.329
   75THR      H 1107   8.227   4.471   3.323
   75THR     CA 1108   8.388   4.353   3.393
   75THR     HA 1109   8.436   4.263   3.355
   75THR     CB 1110   8.475   4.469   3.363
   75THR     HB 1111   8.573   4.439   3.401
   75THR    CG2 1112   8.492   4.480   3.209
   75THR   HG21 1113   8.400   4.494   3.153
   75THR   HG22 1114   8.557   4.566   3.191
   75THR   HG23 1115   8.547   4.393   3.173
   75THR    OG1 1116   8.442   4.595   3.415
   75THR    HG1 1117   8.353   4.609   3.381
   75THR      C 1118   8.383   4.341   3.545
   75THR      O 1119   8.476   4.292   3.607
   76GLY      N 1120   8.281   4.401   3.605
   76GLY      H 1121   8.213   4.446   3.546
   76GLY     CA 1122   8.275   4.437   3.751
   76GLY    HA2 1123   8.172   4.428   3.786
   76GLY    HA3 1124   8.332   4.362   3.805
   76GLY      C 1125   8.330   4.573   3.792
   76GLY      O 1126   8.306   4.602   3.909
   77ASN      N 1127   8.396   4.656   3.715
   77ASN      H 1128   8.415   4.646   3.616
   77ASN     CA 1129   8.415   4.801   3.758
   77ASN     HA 1130   8.459   4.801   3.858
   77ASN     CB 1131   8.513   4.864   3.654
   77ASN    HB2 1132   8.602   4.802   3.657
   77ASN    HB3 1133   8.464   4.847   3.558
   77ASN     CG 1134   8.551   5.003   3.685
   77ASN    OD1 1135   8.564   5.044   3.796
   77ASN    ND2 1136   8.582   5.082   3.582
   77ASN   HD21 1137   8.621   5.175   3.592
   77ASN   HD22 1138   8.560   5.043   3.492
   77ASN      C 1139   8.284   4.890   3.758
   77ASN      O 1140   8.283   5.002   3.815
   78GLU      N 1141   8.178   4.847   3.693
   78GLU      H 1142   8.186   4.758   3.646
   78GLU     CA 1143   8.063   4.925   3.659
   78GLU     HA 1144   8.089   5.018   3.610
   78GLU     CB 1145   7.987   4.846   3.555
   78GLU    HB2 1146   7.954   4.746   3.584
   78GLU    HB3 1147   7.891   4.896   3.540
   78GLU     CG 1148   8.061   4.824   3.423
   78GLU    HG2 1149   7.985   4.831   3.345
   78GLU    HG3 1150   8.125   4.909   3.395
   78GLU     CD 1151   8.123   4.684   3.405
   78GLU    OE1 1152   8.143   4.611   3.500
   78GLU    OE2 1153   8.169   4.646   3.296
   78GLU      C 1154   7.983   4.955   3.787
   78GLU      O 1155   7.990   4.888   3.888
   79LYS      N 1156   7.912   5.070   3.783
   79LYS      H 1157   7.920   5.127   3.700
   79LYS     CA 1158   7.827   5.106   3.896
   79LYS     HA 1159   7.865   5.085   3.996
   79LYS     CB 1160   7.817   5.272   3.884
   79LYS    HB2 1161   7.776   5.288   3.784
   79LYS    HB3 1162   7.732   5.299   3.947
   79LYS     CG 1163   7.952   5.340   3.911
   79LYS    HG2 1164   7.996   5.328   4.010
   79LYS    HG3 1165   8.010   5.293   3.832
   79LYS     CD 1166   7.935   5.494   3.896
   79LYS    HD2 1167   7.872   5.526   3.813
   79LYS    HD3 1168   7.875   5.531   3.979
   79LYS     CE 1169   8.061   5.585   3.908
   79LYS    HE2 1170   8.026   5.688   3.895
   79LYS    HE3 1171   8.104   5.567   4.006
   79LYS     NZ 1172   8.160   5.556   3.803
   79LYS    HZ1 1173   8.230   5.629   3.811
   79LYS    HZ2 1174   8.197   5.463   3.814
   79LYS    HZ3 1175   8.131   5.562   3.707
   79LYS      C 1176   7.681   5.049   3.893
   79LYS      O 1177   7.623   5.040   4.003
   80SER      N 1178   7.629   5.015   3.777
   80SER      H 1179   7.683   5.040   3.696
   80SER     CA 1180   7.512   4.935   3.760
   80SER     HA 1181   7.518   4.864   3.843
   80SER     CB 1182   7.390   5.026   3.784
   80SER    HB2 1183   7.392   5.067   3.885
   80SER    HB3 1184   7.401   5.105   3.710
   80SER     OG 1185   7.270   4.950   3.758
   80SER     HG 1186   7.191   5.003   3.771
   80SER      C 1187   7.509   4.853   3.633
   80SER      O 1188   7.590   4.891   3.546
   81ILE      N 1189   7.423   4.756   3.617
   81ILE      H 1190   7.350   4.733   3.684
   81ILE     CA 1191   7.405   4.672   3.495
   81ILE     HA 1192   7.495   4.616   3.470
   81ILE     CB 1193   7.296   4.566   3.518
   81ILE     HB 1194   7.316   4.502   3.604
   81ILE    CG2 1195   7.161   4.633   3.546
   81ILE   HG21 1196   7.163   4.676   3.646
   81ILE   HG22 1197   7.135   4.705   3.468
   81ILE   HG23 1198   7.077   4.564   3.546
   81ILE    CG1 1199   7.289   4.457   3.404
   81ILE   HG12 1200   7.299   4.507   3.308
   81ILE   HG13 1201   7.375   4.390   3.409
   81ILE    CD1 1202   7.165   4.366   3.394
   81ILE   HD11 1203   7.188   4.282   3.328
   81ILE   HD12 1204   7.138   4.324   3.491
   81ILE   HD13 1205   7.080   4.421   3.355
   81ILE      C 1206   7.384   4.761   3.372
   81ILE      O 1207   7.435   4.723   3.267
   82ILE      N 1208   7.327   4.876   3.387
   82ILE      H 1209   7.281   4.893   3.475
   82ILE     CA 1210   7.303   4.973   3.291
   82ILE     HA 1211   7.251   4.937   3.202
   82ILE     CB 1212   7.214   5.089   3.350
   82ILE     HB 1213   7.165   5.052   3.439
   82ILE    CG2 1214   7.295   5.195   3.425
   82ILE   HG21 1215   7.355   5.261   3.362
   82ILE   HG22 1216   7.230   5.258   3.486
   82ILE   HG23 1217   7.375   5.145   3.481
   82ILE    CG1 1218   7.128   5.155   3.242
   82ILE   HG12 1219   7.092   5.250   3.280
   82ILE   HG13 1220   7.184   5.165   3.149
   82ILE    CD1 1221   6.992   5.074   3.216
   82ILE   HD11 1222   6.929   5.079   3.305
   82ILE   HD12 1223   6.944   5.112   3.125
   82ILE   HD13 1224   7.005   4.968   3.193
   82ILE      C 1225   7.431   5.036   3.235
   82ILE      O 1226   7.424   5.091   3.125
   83ASP      N 1227   7.545   5.033   3.301
   83ASP      H 1228   7.531   4.994   3.393
   83ASP     CA 1229   7.676   5.074   3.248
   83ASP     HA 1230   7.663   5.147   3.169
   83ASP     CB 1231   7.755   5.133   3.369
   83ASP    HB2 1232   7.750   5.074   3.460
   83ASP    HB3 1233   7.860   5.139   3.340
   83ASP     CG 1234   7.704   5.276   3.393
   83ASP    OD1 1235   7.668   5.346   3.291
   83ASP    OD2 1236   7.709   5.321   3.514
   83ASP      C 1237   7.764   4.967   3.173
   83ASP      O 1238   7.840   4.988   3.079
   84CYX      N 1239   7.740   4.837   3.202
   84CYX      H 1240   7.685   4.814   3.284
   84CYX     CA 1241   7.811   4.723   3.136
   84CYX     HA 1242   7.919   4.738   3.143
   84CYX     CB 1243   7.762   4.596   3.200
   84CYX    HB2 1244   7.658   4.578   3.173
   84CYX    HB3 1245   7.822   4.513   3.163
   84CYX     SG 1246   7.787   4.601   3.380
   84CYX      C 1247   7.796   4.713   2.985
   84CYX      O 1248   7.711   4.774   2.922
   85LYS      N 1249   7.873   4.624   2.918
   85LYS      H 1250   7.944   4.580   2.975
   85LYS     CA 1251   7.849   4.565   2.783
   85LYS     HA 1252   7.814   4.649   2.723
   85LYS     CB 1253   7.980   4.513   2.718
   85LYS    HB2 1254   8.065   4.561   2.765
   85LYS    HB3 1255   7.986   4.407   2.743
   85LYS     CG 1256   7.974   4.532   2.566
   85LYS    HG2 1257   7.877   4.492   2.537
   85LYS    HG3 1258   7.976   4.640   2.550
   85LYS     CD 1259   8.070   4.457   2.470
   85LYS    HD2 1260   8.025   4.454   2.371
   85LYS    HD3 1261   8.150   4.530   2.459
   85LYS     CE 1262   8.116   4.317   2.512
   85LYS    HE2 1263   8.139   4.326   2.618
   85LYS    HE3 1264   8.033   4.247   2.499
   85LYS     NZ 1265   8.232   4.275   2.436
   85LYS    HZ1 1266   8.266   4.185   2.467
   85LYS    HZ2 1267   8.212   4.264   2.338
   85LYS    HZ3 1268   8.308   4.342   2.445
   85LYS      C 1269   7.727   4.464   2.772
   85LYS      O 1270   7.722   4.372   2.853
   86PHE      N 1271   7.642   4.477   2.669
   86PHE      H 1272   7.638   4.562   2.616
   86PHE     CA 1273   7.527   4.399   2.646
   86PHE     HA 1274   7.550   4.294   2.662
   86PHE     CB 1275   7.423   4.443   2.748
   86PHE    HB2 1276   7.325   4.403   2.724
   86PHE    HB3 1277   7.446   4.416   2.851
   86PHE     CG 1278   7.391   4.595   2.758
   86PHE    CD1 1279   7.426   4.652   2.879
   86PHE    HD1 1280   7.473   4.592   2.956
   86PHE    CE1 1281   7.389   4.786   2.913
   86PHE    HE1 1282   7.428   4.828   3.005
   86PHE     CZ 1283   7.313   4.857   2.815
   86PHE     HZ 1284   7.285   4.959   2.838
   86PHE    CE2 1285   7.276   4.795   2.691
   86PHE    HE2 1286   7.227   4.851   2.613
   86PHE    CD2 1287   7.313   4.665   2.662
   86PHE    HD2 1288   7.265   4.626   2.573
   86PHE      C 1289   7.482   4.413   2.504
   86PHE      O 1290   7.508   4.514   2.428
   87ASN      N 1291   7.400   4.317   2.462
   87ASN      H 1292   7.368   4.244   2.524
   87ASN     CA 1293   7.322   4.328   2.339
   87ASN     HA 1294   7.361   4.412   2.281
   87ASN     CB 1295   7.341   4.196   2.252
   87ASN    HB2 1296   7.316   4.109   2.313
   87ASN    HB3 1297   7.264   4.199   2.175
   87ASN     CG 1298   7.476   4.185   2.185
   87ASN    OD1 1299   7.549   4.280   2.169
   87ASN    ND2 1300   7.512   4.068   2.140
   87ASN   HD21 1301   7.597   4.052   2.088
   87ASN   HD22 1302   7.450   3.988   2.142
   87ASN      C 1303   7.169   4.358   2.373
   87ASN      O 1304   7.128   4.354   2.490
   88ALA      N 1305   7.092   4.399   2.268
   88ALA      H 1306   7.131   4.417   2.177
   88ALA     CA 1307   6.943   4.421   2.288
   88ALA     HA 1308   6.921   4.420   2.394
   88ALA     CB 1309   6.926   4.560   2.226
   88ALA    HB1 1310   6.819   4.583   2.225
   88ALA    HB2 1311   6.973   4.637   2.287
   88ALA    HB3 1312   6.964   4.571   2.125
   88ALA      C 1313   6.868   4.307   2.209
   88ALA      O 1314   6.744   4.300   2.218
   89GLU      N 1315   6.939   4.231   2.125
   89GLU      H 1316   7.034   4.252   2.099
   89GLU     CA 1317   6.885   4.131   2.024
   89GLU     HA 1318   6.794   4.172   1.980
   89GLU     CB 1319   6.996   4.090   1.922
   89GLU    HB2 1320   7.086   4.063   1.976
   89GLU    HB3 1321   6.961   3.999   1.873
   89GLU     CG 1322   7.034   4.194   1.815
   89GLU    HG2 1323   7.122   4.156   1.763
   89GLU    HG3 1324   6.956   4.210   1.741
   89GLU     CD 1325   7.076   4.326   1.873
   89GLU    OE1 1326   7.010   4.427   1.845
   89GLU    OE2 1327   7.166   4.329   1.960
   89GLU      C 1328   6.835   4.007   2.096
   89GLU      O 1329   6.891   3.900   2.082
   90SER      N 1330   6.733   4.016   2.179
   90SER      H 1331   6.699   4.111   2.183
   90SER     CA 1332   6.667   3.915   2.266
   90SER     HA 1333   6.739   3.852   2.318
   90SER     CB 1334   6.603   3.991   2.390
   90SER    HB2 1335   6.558   3.919   2.458
   90SER    HB3 1336   6.678   4.046   2.446
   90SER     OG 1337   6.518   4.096   2.355
   90SER     HG 1338   6.484   4.136   2.435
   90SER      C 1339   6.561   3.825   2.207
   90SER      O 1340   6.510   3.740   2.278
   91GLN      N 1341   6.535   3.834   2.084
   91GLN      H 1342   6.601   3.887   2.030
   91GLN     CA 1343   6.406   3.796   2.006
   91GLN     HA 1344   6.325   3.798   2.078
   91GLN     CB 1345   6.385   3.890   1.887
   91GLN    HB2 1346   6.442   3.861   1.799
   91GLN    HB3 1347   6.284   3.856   1.867
   91GLN     CG 1348   6.381   4.044   1.923
   91GLN    HG2 1349   6.323   4.101   1.850
   91GLN    HG3 1350   6.330   4.059   2.018
   91GLN     CD 1351   6.521   4.110   1.922
   91GLN    OE1 1352   6.622   4.052   1.876
   91GLN    NE2 1353   6.522   4.236   1.951
   91GLN   HE21 1354   6.609   4.281   1.930
   91GLN   HE22 1355   6.448   4.280   2.004
   91GLN      C 1356   6.401   3.643   1.971
   91GLN      O 1357   6.297   3.599   1.929
   92GLY      N 1358   6.511   3.568   1.988
   92GLY      H 1359   6.597   3.619   2.002
   92GLY     CA 1360   6.506   3.422   1.999
   92GLY    HA2 1361   6.449   3.372   1.921
   92GLY    HA3 1362   6.611   3.400   1.980
   92GLY      C 1363   6.472   3.375   2.144
   92GLY      O 1364   6.424   3.260   2.171
   93CYS      N 1365   6.496   3.454   2.250
   93CYS      H 1366   6.535   3.544   2.226
   93CYS     CA 1367   6.470   3.425   2.393
   93CYS     HA 1368   6.496   3.321   2.412
   93CYS     CB 1369   6.553   3.513   2.488
   93CYS    HB2 1370   6.506   3.612   2.489
   93CYS    HB3 1371   6.546   3.469   2.588
   93CYS     SG 1372   6.731   3.541   2.457
   93CYS     HG 1373   6.752   3.619   2.562
   93CYS      C 1374   6.317   3.439   2.432
   93CYS      O 1375   6.236   3.498   2.361
   94ASN      N 1376   6.283   3.387   2.551
   94ASN      H 1377   6.351   3.347   2.614
   94ASN     CA 1378   6.143   3.382   2.617
   94ASN     HA 1379   6.080   3.461   2.577
   94ASN     CB 1380   6.092   3.240   2.596
   94ASN    HB2 1381   6.164   3.166   2.632
   94ASN    HB3 1382   5.993   3.225   2.639
   94ASN     CG 1383   6.073   3.205   2.446
   94ASN    OD1 1384   5.966   3.233   2.396
   94ASN    ND2 1385   6.165   3.141   2.383
   94ASN   HD21 1386   6.143   3.112   2.289
   94ASN   HD22 1387   6.238   3.094   2.436
   94ASN      C 1388   6.166   3.417   2.774
   94ASN      O 1389   6.280   3.415   2.814
   95HIP      N 1390   6.062   3.428   2.848
   95HIP      H 1391   5.969   3.432   2.809
   95HIP     CA 1392   6.081   3.437   2.996
   95HIP     HA 1393   6.149   3.521   3.010
   95HIP     CB 1394   5.948   3.471   3.063
   95HIP    HB2 1395   5.876   3.407   3.011
   95HIP    HB3 1396   5.943   3.454   3.171
   95HIP     CG 1397   5.920   3.623   3.049
   95HIP    ND1 1398   6.000   3.726   3.103
   95HIP    HD1 1399   6.088   3.711   3.150
   95HIP    CE1 1400   5.955   3.841   3.060
   95HIP    HE1 1401   6.006   3.934   3.081
   95HIP    NE2 1402   5.842   3.819   2.982
   95HIP    HE2 1403   5.791   3.897   2.943
   95HIP    CD2 1404   5.815   3.684   2.982
   95HIP    HD2 1405   5.735   3.628   2.936
   95HIP      C 1406   6.139   3.318   3.062
   95HIP      O 1407   6.206   3.328   3.165
   96GLU      N 1408   6.139   3.200   2.999
   96GLU      H 1409   6.082   3.183   2.917
   96GLU     CA 1410   6.213   3.082   3.040
   96GLU     HA 1411   6.171   3.033   3.128
   96GLU     CB 1412   6.198   2.967   2.936
   96GLU    HB2 1413   6.229   2.996   2.835
   96GLU    HB3 1414   6.256   2.877   2.959
   96GLU     CG 1415   6.060   2.904   2.934
   96GLU    HG2 1416   6.066   2.797   2.910
   96GLU    HG3 1417   6.012   2.911   3.032
   96GLU     CD 1418   5.970   2.964   2.824
   96GLU    OE1 1419   5.947   2.903   2.717
   96GLU    OE2 1420   5.942   3.088   2.831
   96GLU      C 1421   6.365   3.109   3.073
   96GLU      O 1422   6.421   3.039   3.162
   97GLU      N 1423   6.422   3.211   3.007
   97GLU      H 1424   6.370   3.263   2.938
   97GLU     CA 1425   6.558   3.260   3.009
   97GLU     HA 1426   6.619   3.173   3.033
   97GLU     CB 1427   6.610   3.308   2.870
   97GLU    HB2 1428   6.575   3.411   2.862
   97GLU    HB3 1429   6.719   3.313   2.878
   97GLU     CG 1430   6.576   3.219   2.754
   97GLU    HG2 1431   6.469   3.229   2.734
   97GLU    HG3 1432   6.628   3.258   2.667
   97GLU     CD 1433   6.600   3.071   2.778
   97GLU    OE1 1434   6.717   3.032   2.802
   97GLU    OE2 1435   6.505   2.988   2.768
   97GLU      C 1436   6.577   3.368   3.120
   97GLU      O 1437   6.682   3.427   3.125
   98ASP      N 1438   6.477   3.395   3.204
   98ASP      H 1439   6.389   3.345   3.211
   98ASP     CA 1440   6.497   3.522   3.286
   98ASP     HA 1441   6.520   3.605   3.220
   98ASP     CB 1442   6.369   3.576   3.355
   98ASP    HB2 1443   6.337   3.506   3.432
   98ASP    HB3 1444   6.404   3.662   3.413
   98ASP     CG 1445   6.251   3.617   3.271
   98ASP    OD1 1446   6.262   3.681   3.163
   98ASP    OD2 1447   6.141   3.613   3.329
   98ASP      C 1448   6.611   3.507   3.386
   98ASP      O 1449   6.605   3.414   3.466
   99ALA      N 1450   6.715   3.593   3.390
   99ALA      H 1451   6.704   3.660   3.315
   99ALA     CA 1452   6.828   3.588   3.477
   99ALA     HA 1453   6.867   3.487   3.476
   99ALA     CB 1454   6.941   3.684   3.419
   99ALA    HB1 1455   6.937   3.782   3.467
   99ALA    HB2 1456   7.042   3.644   3.426
   99ALA    HB3 1457   6.923   3.699   3.313
   99ALA      C 1458   6.780   3.627   3.619
   99ALA      O 1459   6.696   3.713   3.631
  100GLY      N 1460   6.843   3.564   3.723
  100GLY      H 1461   6.910   3.490   3.708
  100GLY     CA 1462   6.821   3.597   3.860
  100GLY    HA2 1463   6.792   3.702   3.864
  100GLY    HA3 1464   6.746   3.537   3.911
  100GLY      C 1465   6.961   3.605   3.930
  100GLY      O 1466   7.068   3.594   3.869
  101VAL      N 1467   6.965   3.618   4.060
  101VAL      H 1468   6.872   3.619   4.101
  101VAL     CA 1469   7.080   3.637   4.143
  101VAL     HA 1470   7.158   3.564   4.119
  101VAL     CB 1471   7.135   3.775   4.119
  101VAL     HB 1472   7.187   3.786   4.024
  101VAL    CG1 1473   7.038   3.895   4.129
  101VAL   HG11 1474   7.082   3.989   4.096
  101VAL   HG12 1475   6.950   3.882   4.067
  101VAL   HG13 1476   7.007   3.914   4.232
  101VAL    CG2 1477   7.249   3.811   4.223
  101VAL   HG21 1478   7.323   3.731   4.222
  101VAL   HG22 1479   7.295   3.907   4.201
  101VAL   HG23 1480   7.211   3.811   4.325
  101VAL      C 1481   7.042   3.615   4.292
  101VAL      O 1482   6.934   3.658   4.341
  102ARG      N 1483   7.131   3.546   4.366
  102ARG      H 1484   7.218   3.521   4.322
  102ARG     CA 1485   7.127   3.540   4.513
  102ARG     HA 1486   7.032   3.576   4.552
  102ARG     CB 1487   7.131   3.392   4.553
  102ARG    HB2 1488   7.058   3.335   4.495
  102ARG    HB3 1489   7.224   3.345   4.521
  102ARG     CG 1490   7.115   3.372   4.711
  102ARG    HG2 1491   7.203   3.418   4.755
  102ARG    HG3 1492   7.023   3.418   4.749
  102ARG     CD 1493   7.113   3.222   4.737
  102ARG    HD2 1494   7.195   3.186   4.674
  102ARG    HD3 1495   7.120   3.197   4.843
  102ARG     NE 1496   6.993   3.153   4.684
  102ARG     HE 1497   6.906   3.205   4.685
  102ARG     CZ 1498   6.993   3.056   4.600
  102ARG    NH1 1499   7.105   3.000   4.556
  102ARG   HH11 1500   7.194   3.018   4.600
  102ARG   HH12 1501   7.098   2.922   4.492
  102ARG    NH2 1502   6.884   3.025   4.540
  102ARG   HH21 1503   6.802   3.075   4.569
  102ARG   HH22 1504   6.875   2.960   4.462
  102ARG      C 1505   7.246   3.614   4.569
  102ARG      O 1506   7.354   3.568   4.558
  103CYX      N 1507   7.227   3.728   4.631
  103CYX      H 1508   7.134   3.767   4.628
  103CYX     CA 1509   7.331   3.808   4.696
  103CYX     HA 1510   7.412   3.807   4.624
  103CYX     CB 1511   7.282   3.952   4.709
  103CYX    HB2 1512   7.191   3.952   4.770
  103CYX    HB3 1513   7.363   4.009   4.754
  103CYX     SG 1514   7.239   4.026   4.544
  103CYX      C 1515   7.383   3.756   4.836
  103CYX      O 1516   7.309   3.691   4.916
  104ASN      N 1517   7.512   3.771   4.858
  104ASN      H 1518   7.565   3.827   4.792
  104ASN     CA 1519   7.578   3.719   4.977
  104ASN     HA 1520   7.533   3.623   4.999
  104ASN     CB 1521   7.727   3.709   4.950
  104ASN    HB2 1522   7.764   3.622   5.004
  104ASN    HB3 1523   7.746   3.677   4.847
  104ASN     CG 1524   7.813   3.826   4.984
  104ASN    OD1 1525   7.781   3.942   4.988
  104ASN    ND2 1526   7.937   3.792   5.000
  104ASN   HD21 1527   8.008   3.855   5.034
  104ASN   HD22 1528   7.954   3.693   5.004
  104ASN      C 1529   7.558   3.799   5.110
  104ASN      O 1530   7.639   3.786   5.206
  105THR      N 1531   7.453   3.873   5.119
  105THR      H 1532   7.390   3.864   5.041
  105THR     CA 1533   7.416   3.965   5.230
  105THR     HA 1534   7.500   4.034   5.239
  105THR     CB 1535   7.284   4.047   5.196
  105THR     HB 1536   7.299   4.120   5.116
  105THR    CG2 1537   7.168   3.963   5.158
  105THR   HG21 1538   7.077   4.022   5.144
  105THR   HG22 1539   7.180   3.926   5.056
  105THR   HG23 1540   7.147   3.876   5.219
  105THR    OG1 1541   7.231   4.121   5.305
  105THR    HG1 1542   7.283   4.202   5.308
  105THR      C 1543   7.406   3.893   5.369
  105THR      O 1544   7.360   3.780   5.369
  106PRO      N 1545   7.444   3.964   5.479
  106PRO     CD 1546   7.517   4.086   5.487
  106PRO    HD2 1547   7.470   4.164   5.427
  106PRO    HD3 1548   7.623   4.072   5.470
  106PRO     CG 1549   7.513   4.143   5.629
  106PRO    HG2 1550   7.424   4.206   5.635
  106PRO    HG3 1551   7.605   4.200   5.640
  106PRO     CB 1552   7.500   4.007   5.702
  106PRO    HB2 1553   7.447   4.022   5.796
  106PRO    HB3 1554   7.601   3.969   5.716
  106PRO     CA 1555   7.418   3.912   5.614
  106PRO     HA 1556   7.450   3.809   5.629
  106PRO      C 1557   7.267   3.911   5.654
  106PRO      O 1558   7.234   3.866   5.762
  107ALA      N 1559   7.177   3.959   5.569
  107ALA      H 1560   7.212   4.001   5.484
  107ALA     CA 1561   7.034   3.954   5.580
  107ALA     HA 1562   7.007   3.986   5.681
  107ALA     CB 1563   6.960   4.046   5.477
  107ALA    HB1 1564   6.852   4.030   5.478
  107ALA    HB2 1565   6.972   4.152   5.496
  107ALA    HB3 1566   6.993   4.028   5.374
  107ALA      C 1567   6.971   3.811   5.567
  107ALA      O 1568   6.847   3.791   5.557
  108MET      N 1569   7.057   3.711   5.553
  108MET      H 1570   7.153   3.739   5.542
  108MET     CA 1571   7.029   3.563   5.539
  108MET     HA 1572   6.936   3.558   5.482
  108MET     CB 1573   7.140   3.491   5.455
  108MET    HB2 1574   7.236   3.515   5.499
  108MET    HB3 1575   7.124   3.385   5.468
  108MET     CG 1576   7.129   3.526   5.303
  108MET    HG2 1577   7.040   3.479   5.262
  108MET    HG3 1578   7.130   3.634   5.289
  108MET     SD 1579   7.268   3.440   5.230
  108MET     CE 1580   7.201   3.268   5.209
  108MET    HE1 1581   7.152   3.235   5.301
  108MET    HE2 1582   7.120   3.250   5.139
  108MET    HE3 1583   7.279   3.200   5.176
  108MET      C 1584   7.012   3.499   5.679
  108MET      O 1585   7.087   3.413   5.717
  109GLY      N 1586   6.913   3.542   5.756
  109GLY      H 1587   6.864   3.626   5.728
  109GLY     CA 1588   6.881   3.479   5.886
  109GLY    HA2 1589   6.792   3.526   5.928
  109GLY    HA3 1590   6.849   3.375   5.872
  109GLY      C 1591   6.983   3.491   6.002
  109GLY      O 1592   6.965   3.425   6.104
  110LEU      N 1593   7.082   3.568   5.991
  110LEU      H 1594   7.101   3.618   5.905
  110LEU     CA 1595   7.181   3.593   6.097
  110LEU     HA 1596   7.211   3.500   6.146
  110LEU     CB 1597   7.312   3.651   6.042
  110LEU    HB2 1598   7.295   3.757   6.020
  110LEU    HB3 1599   7.393   3.639   6.113
  110LEU     CG 1600   7.364   3.600   5.908
  110LEU     HG 1601   7.294   3.614   5.826
  110LEU    CD1 1602   7.498   3.666   5.872
  110LEU   HD11 1603   7.527   3.637   5.771
  110LEU   HD12 1604   7.481   3.773   5.869
  110LEU   HD13 1605   7.577   3.630   5.938
  110LEU    CD2 1606   7.391   3.453   5.916
  110LEU   HD21 1607   7.431   3.423   5.819
  110LEU   HD22 1608   7.468   3.431   5.989
  110LEU   HD23 1609   7.303   3.390   5.924
  110LEU      C 1610   7.139   3.682   6.220
  110LEU      O 1611   7.228   3.744   6.277
  111GLN      N 1612   7.019   3.677   6.262
  111GLN      H 1613   6.961   3.615   6.208
  111GLN     CA 1614   6.957   3.760   6.364
  111GLN     HA 1615   7.033   3.838   6.370
  111GLN     CB 1616   6.826   3.824   6.308
  111GLN    HB2 1617   6.794   3.910   6.367
  111GLN    HB3 1618   6.845   3.868   6.211
  111GLN     CG 1619   6.711   3.722   6.303
  111GLN    HG2 1620   6.635   3.775   6.245
  111GLN    HG3 1621   6.752   3.633   6.256
  111GLN     CD 1622   6.632   3.692   6.430
  111GLN    OE1 1623   6.609   3.783   6.516
  111GLN    NE2 1624   6.585   3.574   6.446
  111GLN   HE21 1625   6.560   3.555   6.542
  111GLN   HE22 1626   6.612   3.492   6.393
  111GLN      C 1627   6.942   3.696   6.500
  111GLN      O 1628   6.960   3.575   6.521
  112LYS      N 1629   6.914   3.782   6.594
  112LYS      H 1630   6.895   3.878   6.568
  112LYS     CA 1631   6.898   3.751   6.738
  112LYS     HA 1632   6.865   3.647   6.741
  112LYS     CB 1633   7.042   3.748   6.795
  112LYS    HB2 1634   7.034   3.695   6.890
  112LYS    HB3 1635   7.105   3.694   6.725
  112LYS     CG 1636   7.105   3.882   6.832
  112LYS    HG2 1637   7.103   3.946   6.743
  112LYS    HG3 1638   7.063   3.948   6.908
  112LYS     CD 1639   7.259   3.866   6.847
  112LYS    HD2 1640   7.290   3.814   6.757
  112LYS    HD3 1641   7.305   3.964   6.837
  112LYS     CE 1642   7.307   3.806   6.969
  112LYS    HE2 1643   7.274   3.703   6.965
  112LYS    HE3 1644   7.416   3.807   6.961
  112LYS     NZ 1645   7.261   3.864   7.093
  112LYS    HZ1 1646   7.318   3.825   7.167
  112LYS    HZ2 1647   7.264   3.964   7.097
  112LYS    HZ3 1648   7.165   3.855   7.124
  112LYS      C 1649   6.785   3.820   6.820
  112LYS      O 1650   6.789   3.819   6.942
  113LYS      N 1651   6.700   3.888   6.757
  113LYS      H 1652   6.701   3.898   6.656
  113LYS     CA 1653   6.603   3.976   6.821
  113LYS     HA 1654   6.630   4.004   6.923
  113LYS     CB 1655   6.602   4.106   6.729
  113LYS    HB2 1656   6.697   4.157   6.746
  113LYS    HB3 1657   6.602   4.071   6.626
  113LYS     CG 1658   6.493   4.214   6.750
  113LYS    HG2 1659   6.502   4.295   6.678
  113LYS    HG3 1660   6.393   4.169   6.747
  113LYS     CD 1661   6.493   4.280   6.887
  113LYS    HD2 1662   6.495   4.211   6.972
  113LYS    HD3 1663   6.585   4.338   6.891
  113LYS     CE 1664   6.375   4.379   6.890
  113LYS    HE2 1665   6.391   4.464   6.823
  113LYS    HE3 1666   6.288   4.327   6.849
  113LYS     NZ 1667   6.351   4.421   7.032
  113LYS    HZ1 1668   6.274   4.485   7.039
  113LYS    HZ2 1669   6.321   4.347   7.093
  113LYS    HZ3 1670   6.433   4.469   7.067
  113LYS      C 1671   6.462   3.914   6.827
  113LYS      O 1672   6.382   3.940   6.918
  114LEU      N 1673   6.433   3.818   6.737
  114LEU      H 1674   6.499   3.789   6.666
  114LEU     CA 1675   6.311   3.732   6.730
  114LEU     HA 1676   6.239   3.748   6.809
  114LEU     CB 1677   6.233   3.760   6.593
  114LEU    HB2 1678   6.294   3.717   6.514
  114LEU    HB3 1679   6.137   3.709   6.593
  114LEU     CG 1680   6.193   3.908   6.567
  114LEU     HG 1681   6.163   3.950   6.663
  114LEU    CD1 1682   6.297   4.000   6.501
  114LEU   HD11 1683   6.263   4.102   6.486
  114LEU   HD12 1684   6.385   4.011   6.565
  114LEU   HD13 1685   6.320   3.948   6.408
  114LEU    CD2 1686   6.077   3.917   6.471
  114LEU   HD21 1687   6.095   3.851   6.386
  114LEU   HD22 1688   5.983   3.886   6.517
  114LEU   HD23 1689   6.071   4.020   6.434
  114LEU      C 1690   6.356   3.591   6.739
  114LEU      O 1691   6.467   3.565   6.699
  115ARG      N 1692   6.273   3.501   6.794
  115ARG      H 1693   6.187   3.533   6.835
  115ARG     CA 1694   6.287   3.354   6.784
  115ARG     HA 1695   6.365   3.329   6.713
  115ARG     CB 1696   6.348   3.299   6.914
  115ARG    HB2 1697   6.383   3.198   6.898
  115ARG    HB3 1698   6.436   3.357   6.941
  115ARG     CG 1699   6.254   3.299   7.040
  115ARG    HG2 1700   6.228   3.401   7.068
  115ARG    HG3 1701   6.167   3.235   7.020
  115ARG     CD 1702   6.333   3.226   7.159
  115ARG    HD2 1703   6.387   3.144   7.111
  115ARG    HD3 1704   6.410   3.296   7.190
  115ARG     NE 1705   6.239   3.185   7.269
  115ARG     HE 1706   6.139   3.177   7.258
  115ARG     CZ 1707   6.275   3.180   7.394
  115ARG    NH1 1708   6.185   3.151   7.484
  115ARG   HH11 1709   6.094   3.147   7.442
  115ARG   HH12 1710   6.223   3.166   7.576
  115ARG    NH2 1711   6.392   3.201   7.440
  115ARG   HH21 1712   6.452   3.250   7.375
  115ARG   HH22 1713   6.420   3.199   7.537
  115ARG      C 1714   6.157   3.291   6.756
  115ARG      O 1715   6.050   3.336   6.805
  116LEU      N 1716   6.164   3.175   6.690
  116LEU      H 1717   6.251   3.151   6.646
  116LEU     CA 1718   6.065   3.066   6.683
  116LEU     HA 1719   5.972   3.118   6.706
  116LEU     CB 1720   6.054   3.003   6.543
  116LEU    HB2 1721   6.142   2.939   6.529
  116LEU    HB3 1722   5.967   2.938   6.541
  116LEU     CG 1723   6.038   3.098   6.423
  116LEU     HG 1724   6.131   3.151   6.403
  116LEU    CD1 1725   6.003   3.017   6.294
  116LEU   HD11 1726   6.020   3.080   6.206
  116LEU   HD12 1727   6.050   2.921   6.276
  116LEU   HD13 1728   5.897   2.993   6.303
  116LEU    CD2 1729   5.938   3.209   6.451
  116LEU   HD21 1730   5.886   3.227   6.357
  116LEU   HD22 1731   5.867   3.185   6.530
  116LEU   HD23 1732   5.979   3.303   6.489
  116LEU      C 1733   6.085   2.960   6.788
  116LEU      O 1734   6.200   2.919   6.821
  117ASN      N 1735   5.979   2.919   6.858
  117ASN      H 1736   5.887   2.935   6.819
  117ASN     CA 1737   5.985   2.834   6.969
  117ASN     HA 1738   6.072   2.769   6.963
  117ASN     CB 1739   5.990   2.923   7.094
  117ASN    HB2 1740   6.054   3.010   7.080
  117ASN    HB3 1741   5.896   2.977   7.104
  117ASN     CG 1742   6.016   2.850   7.221
  117ASN    OD1 1743   6.065   2.737   7.216
  117ASN    ND2 1744   5.995   2.913   7.333
  117ASN   HD21 1745   6.013   2.859   7.417
  117ASN   HD22 1746   5.960   3.007   7.322
  117ASN      C 1747   5.859   2.741   6.966
  117ASN      O 1748   5.759   2.769   6.897
  118GLY      N 1749   5.883   2.614   7.010
  118GLY      H 1750   5.975   2.590   7.044
  118GLY     CA 1751   5.790   2.502   7.006
  118GLY    HA2 1752   5.816   2.429   7.083
  118GLY    HA3 1753   5.690   2.544   7.019
  118GLY      C 1754   5.767   2.429   6.871
  118GLY      O 1755   5.747   2.307   6.879
  119GLY      N 1756   5.797   2.492   6.759
  119GLY      H 1757   5.835   2.586   6.756
  119GLY     CA 1758   5.799   2.414   6.636
  119GLY    HA2 1759   5.699   2.372   6.629
  119GLY    HA3 1760   5.826   2.485   6.558
  119GLY      C 1761   5.903   2.295   6.641
  119GLY      O 1762   6.012   2.309   6.707
  120ARG      N 1763   5.870   2.186   6.568
  120ARG      H 1764   5.783   2.184   6.517
  120ARG     CA 1765   5.955   2.062   6.559
  120ARG     HA 1766   5.989   2.023   6.655
  120ARG     CB 1767   5.864   1.957   6.491
  120ARG    HB2 1768   5.835   2.016   6.405
  120ARG    HB3 1769   5.926   1.875   6.454
  120ARG     CG 1770   5.756   1.902   6.586
  120ARG    HG2 1771   5.793   1.837   6.664
  120ARG    HG3 1772   5.710   1.986   6.639
  120ARG     CD 1773   5.637   1.832   6.517
  120ARG    HD2 1774   5.662   1.735   6.476
  120ARG    HD3 1775   5.565   1.808   6.595
  120ARG     NE 1776   5.577   1.923   6.419
  120ARG     HE 1777   5.616   2.006   6.378
  120ARG     CZ 1778   5.468   1.907   6.348
  120ARG    NH1 1779   5.393   1.804   6.343
  120ARG   HH11 1780   5.429   1.725   6.394
  120ARG   HH12 1781   5.307   1.804   6.289
  120ARG    NH2 1782   5.435   1.999   6.264
  120ARG   HH21 1783   5.499   2.077   6.262
  120ARG   HH22 1784   5.384   1.971   6.181
  120ARG      C 1785   6.082   2.074   6.475
  120ARG      O 1786   6.180   2.006   6.506
  121ASN      N 1787   6.069   2.156   6.373
  121ASN      H 1788   5.989   2.218   6.365
  121ASN     CA 1789   6.168   2.179   6.278
  121ASN     HA 1790   6.258   2.128   6.311
  121ASN     CB 1791   6.118   2.114   6.149
  121ASN    HB2 1792   6.197   2.117   6.075
  121ASN    HB3 1793   6.108   2.009   6.175
  121ASN     CG 1794   5.991   2.179   6.098
  121ASN    OD1 1795   5.971   2.295   6.063
  121ASN    ND2 1796   5.883   2.105   6.100
  121ASN   HD21 1797   5.791   2.140   6.076
  121ASN   HD22 1798   5.893   2.015   6.144
  121ASN      C 1799   6.203   2.330   6.270
  121ASN      O 1800   6.130   2.415   6.328
  122PRO      N 1801   6.311   2.375   6.200
  122PRO     CD 1802   6.403   2.296   6.125
  122PRO    HD2 1803   6.354   2.254   6.037
  122PRO    HD3 1804   6.458   2.222   6.183
  122PRO     CG 1805   6.505   2.391   6.067
  122PRO    HG2 1806   6.548   2.367   5.969
  122PRO    HG3 1807   6.587   2.380   6.138
  122PRO     CB 1808   6.453   2.528   6.082
  122PRO    HB2 1809   6.417   2.560   5.985
  122PRO    HB3 1810   6.535   2.588   6.120
  122PRO     CA 1811   6.340   2.523   6.182
  122PRO     HA 1812   6.377   2.571   6.273
  122PRO      C 1813   6.232   2.612   6.125
  122PRO      O 1814   6.235   2.732   6.147
  123TYR      N 1815   6.139   2.557   6.046
  123TYR      H 1816   6.132   2.458   6.029
  123TYR     CA 1817   6.058   2.642   5.959
  123TYR     HA 1818   6.115   2.734   5.944
  123TYR     CB 1819   6.039   2.572   5.827
  123TYR    HB2 1820   5.974   2.486   5.841
  123TYR    HB3 1821   5.989   2.647   5.766
  123TYR     CG 1822   6.170   2.533   5.768
  123TYR    CD1 1823   6.250   2.628   5.692
  123TYR    HD1 1824   6.219   2.732   5.688
  123TYR    CE1 1825   6.370   2.591   5.632
  123TYR    HE1 1826   6.430   2.668   5.585
  123TYR     CZ 1827   6.415   2.462   5.653
  123TYR     OH 1828   6.534   2.421   5.595
  123TYR     HH 1829   6.561   2.331   5.616
  123TYR    CE2 1830   6.340   2.365   5.731
  123TYR    HE2 1831   6.372   2.263   5.738
  123TYR    CD2 1832   6.213   2.401   5.784
  123TYR    HD2 1833   6.153   2.331   5.840
  123TYR      C 1834   5.918   2.679   6.018
  123TYR      O 1835   5.840   2.750   5.949
  124GLU      N 1836   5.881   2.627   6.132
  124GLU      H 1837   5.955   2.583   6.185
  124GLU     CA 1838   5.752   2.647   6.201
  124GLU     HA 1839   5.697   2.724   6.149
  124GLU     CB 1840   5.666   2.522   6.185
  124GLU    HB2 1841   5.570   2.557   6.222
  124GLU    HB3 1842   5.648   2.505   6.079
  124GLU     CG 1843   5.721   2.406   6.268
  124GLU    HG2 1844   5.827   2.395   6.250
  124GLU    HG3 1845   5.694   2.434   6.370
  124GLU     CD 1846   5.659   2.273   6.232
  124GLU    OE1 1847   5.624   2.247   6.114
  124GLU    OE2 1848   5.640   2.189   6.321
  124GLU      C 1849   5.771   2.690   6.351
  124GLU      O 1850   5.874   2.662   6.414
  125GLY      N 1851   5.671   2.752   6.408
  125GLY      H 1852   5.585   2.768   6.358
  125GLY     CA 1853   5.686   2.784   6.552
  125GLY    HA2 1854   5.648   2.699   6.608
  125GLY    HA3 1855   5.787   2.809   6.582
  125GLY      C 1856   5.608   2.904   6.594
  125GLY      O 1857   5.572   2.988   6.505
  126ARG      N 1858   5.582   2.927   6.725
  126ARG      H 1859   5.630   2.870   6.793
  126ARG     CA 1860   5.533   3.058   6.780
  126ARG     HA 1861   5.437   3.079   6.733
  126ARG     CB 1862   5.496   3.036   6.932
  126ARG    HB2 1863   5.415   2.964   6.941
  126ARG    HB3 1864   5.583   2.999   6.986
  126ARG     CG 1865   5.457   3.172   7.001
  126ARG    HG2 1866   5.532   3.250   6.998
  126ARG    HG3 1867   5.376   3.222   6.947
  126ARG     CD 1868   5.417   3.155   7.149
  126ARG    HD2 1869   5.338   3.229   7.165
  126ARG    HD3 1870   5.385   3.051   7.154
  126ARG     NE 1871   5.523   3.168   7.252
  126ARG     HE 1872   5.620   3.153   7.227
  126ARG     CZ 1873   5.508   3.219   7.370
  126ARG    NH1 1874   5.391   3.256   7.412
  126ARG   HH11 1875   5.304   3.223   7.373
  126ARG   HH12 1876   5.382   3.274   7.511
  126ARG    NH2 1877   5.605   3.233   7.453
  126ARG   HH21 1878   5.698   3.204   7.426
  126ARG   HH22 1879   5.594   3.274   7.545
  126ARG      C 1880   5.637   3.168   6.762
  126ARG      O 1881   5.753   3.142   6.786
  127VAL      N 1882   5.594   3.289   6.738
  127VAL      H 1883   5.495   3.295   6.720
  127VAL     CA 1884   5.683   3.404   6.718
  127VAL     HA 1885   5.780   3.376   6.677
  127VAL     CB 1886   5.619   3.505   6.621
  127VAL     HB 1887   5.517   3.535   6.647
  127VAL    CG1 1888   5.697   3.631   6.600
  127VAL   HG11 1889   5.804   3.617   6.616
  127VAL   HG12 1890   5.678   3.680   6.504
  127VAL   HG13 1891   5.667   3.700   6.679
  127VAL    CG2 1892   5.620   3.435   6.481
  127VAL   HG21 1893   5.721   3.425   6.442
  127VAL   HG22 1894   5.572   3.338   6.493
  127VAL   HG23 1895   5.549   3.486   6.416
  127VAL      C 1896   5.707   3.476   6.856
  127VAL      O 1897   5.622   3.541   6.916
  128GLU      N 1898   5.828   3.467   6.908
  128GLU      H 1899   5.908   3.432   6.858
  128GLU     CA 1900   5.869   3.535   7.033
  128GLU     HA 1901   5.780   3.577   7.080
  128GLU     CB 1902   5.921   3.429   7.125
  128GLU    HB2 1903   6.004   3.380   7.073
  128GLU    HB3 1904   5.969   3.473   7.213
  128GLU     CG 1905   5.814   3.321   7.161
  128GLU    HG2 1906   5.723   3.373   7.192
  128GLU    HG3 1907   5.781   3.270   7.071
  128GLU     CD 1908   5.870   3.212   7.259
  128GLU    OE1 1909   5.975   3.232   7.313
  128GLU    OE2 1910   5.804   3.111   7.290
  128GLU      C 1911   5.974   3.647   7.002
  128GLU      O 1912   6.059   3.627   6.912
  129VAL      N 1913   5.977   3.757   7.079
  129VAL      H 1914   5.914   3.762   7.158
  129VAL     CA 1915   6.066   3.874   7.062
  129VAL     HA 1916   6.144   3.834   6.997
  129VAL     CB 1917   5.988   3.984   6.987
  129VAL     HB 1918   5.913   4.034   7.047
  129VAL    CG1 1919   6.091   4.086   6.937
  129VAL   HG11 1920   6.136   4.133   7.024
  129VAL   HG12 1921   6.161   4.039   6.869
  129VAL   HG13 1922   6.049   4.170   6.880
  129VAL    CG2 1923   5.925   3.937   6.853
  129VAL   HG21 1924   5.868   4.012   6.797
  129VAL   HG22 1925   5.993   3.881   6.789
  129VAL   HG23 1926   5.852   3.860   6.880
  129VAL      C 1927   6.133   3.912   7.197
  129VAL      O 1928   6.058   3.910   7.294
  130LEU      N 1929   6.265   3.951   7.190
  130LEU      H 1930   6.317   3.934   7.104
  130LEU     CA 1931   6.350   3.998   7.302
  130LEU     HA 1932   6.317   3.943   7.390
  130LEU     CB 1933   6.493   3.959   7.269
  130LEU    HB2 1934   6.505   3.852   7.256
  130LEU    HB3 1935   6.513   4.011   7.175
  130LEU     CG 1936   6.600   4.000   7.372
  130LEU     HG 1937   6.599   4.107   7.396
  130LEU    CD1 1938   6.592   3.926   7.502
  130LEU   HD11 1939   6.593   3.817   7.490
  130LEU   HD12 1940   6.681   3.948   7.560
  130LEU   HD13 1941   6.515   3.976   7.560
  130LEU    CD2 1942   6.739   3.967   7.313
  130LEU   HD21 1943   6.756   3.860   7.317
  130LEU   HD22 1944   6.741   4.004   7.211
  130LEU   HD23 1945   6.825   4.012   7.364
  130LEU      C 1946   6.323   4.145   7.334
  130LEU      O 1947   6.338   4.226   7.247
  131VAL      N 1948   6.289   4.175   7.462
  131VAL      H 1949   6.287   4.102   7.531
  131VAL     CA 1950   6.255   4.313   7.503
  131VAL     HA 1951   6.227   4.367   7.412
  131VAL     CB 1952   6.131   4.314   7.591
  131VAL     HB 1953   6.159   4.252   7.676
  131VAL    CG1 1954   6.103   4.447   7.666
  131VAL   HG11 1955   6.183   4.510   7.706
  131VAL   HG12 1956   6.041   4.514   7.606
  131VAL   HG13 1957   6.035   4.431   7.749
  131VAL    CG2 1958   5.996   4.260   7.535
  131VAL   HG21 1959   5.916   4.249   7.608
  131VAL   HG22 1960   5.971   4.311   7.442
  131VAL   HG23 1961   6.018   4.162   7.492
  131VAL      C 1962   6.379   4.372   7.560
  131VAL      O 1963   6.444   4.314   7.645
  132GLU      N 1964   6.406   4.492   7.525
  132GLU      H 1965   6.350   4.548   7.462
  132GLU     CA 1966   6.547   4.547   7.549
  132GLU     HA 1967   6.609   4.468   7.592
  132GLU     CB 1968   6.608   4.578   7.414
  132GLU    HB2 1969   6.545   4.654   7.366
  132GLU    HB3 1970   6.703   4.628   7.431
  132GLU     CG 1971   6.635   4.455   7.329
  132GLU    HG2 1972   6.706   4.386   7.377
  132GLU    HG3 1973   6.541   4.402   7.315
  132GLU     CD 1974   6.681   4.496   7.184
  132GLU    OE1 1975   6.602   4.526   7.094
  132GLU    OE2 1976   6.801   4.490   7.156
  132GLU      C 1977   6.560   4.675   7.638
  132GLU      O 1978   6.669   4.695   7.699
  133ARG      N 1979   6.451   4.754   7.650
  133ARG      H 1980   6.368   4.708   7.616
  133ARG     CA 1981   6.443   4.885   7.718
  133ARG     HA 1982   6.506   4.957   7.666
  133ARG     CB 1983   6.299   4.937   7.740
  133ARG    HB2 1984   6.246   4.917   7.647
  133ARG    HB3 1985   6.250   4.875   7.814
  133ARG     CG 1986   6.285   5.086   7.767
  133ARG    HG2 1987   6.299   5.104   7.874
  133ARG    HG3 1988   6.356   5.143   7.708
  133ARG     CD 1989   6.149   5.132   7.730
  133ARG    HD2 1990   6.145   5.240   7.742
  133ARG    HD3 1991   6.135   5.114   7.624
  133ARG     NE 1992   6.037   5.082   7.819
  133ARG     HE 1993   6.056   5.043   7.910
  133ARG     CZ 1994   5.909   5.075   7.787
  133ARG    NH1 1995   5.862   5.119   7.679
  133ARG   HH11 1996   5.925   5.173   7.622
  133ARG   HH12 1997   5.764   5.142   7.669
  133ARG    NH2 1998   5.822   5.015   7.863
  133ARG   HH21 1999   5.858   4.953   7.934
  133ARG   HH22 2000   5.729   4.995   7.829
  133ARG      C 2001   6.510   4.882   7.854
  133ARG      O 2002   6.478   4.800   7.933
  134GLN      N 2003   6.589   4.981   7.888
  134GLN      H 2004   6.619   5.045   7.815
  134GLN     CA 2005   6.656   5.004   8.016
  134GLN     HA 2006   6.734   5.078   8.000
  134GLN     CB 2007   6.570   5.056   8.118
  134GLN    HB2 2008   6.501   4.979   8.154
  134GLN    HB3 2009   6.635   5.079   8.203
  134GLN     CG 2010   6.506   5.189   8.087
  134GLN    HG2 2011   6.585   5.264   8.095
  134GLN    HG3 2012   6.479   5.190   7.981
  134GLN     CD 2013   6.384   5.216   8.171
  134GLN    OE1 2014   6.364   5.165   8.280
  134GLN    NE2 2015   6.285   5.285   8.133
  134GLN   HE21 2016   6.209   5.292   8.199
  134GLN   HE22 2017   6.288   5.340   8.048
  134GLN      C 2018   6.740   4.876   8.061
  134GLN      O 2019   6.759   4.837   8.178
  135GLY      N 2020   6.802   4.810   7.961
  135GLY      H 2021   6.789   4.853   7.871
  135GLY     CA 2022   6.885   4.688   7.973
  135GLY    HA2 2023   6.931   4.669   7.876
  135GLY    HA3 2024   6.972   4.697   8.038
  135GLY      C 2025   6.807   4.557   7.995
  135GLY      O 2026   6.867   4.456   8.030
  136SER      N 2027   6.675   4.555   7.970
  136SER      H 2028   6.623   4.638   7.945
  136SER     CA 2029   6.602   4.425   7.955
  136SER     HA 2030   6.600   4.375   8.052
  136SER     CB 2031   6.454   4.464   7.917
  136SER    HB2 2032   6.420   4.523   8.002
  136SER    HB3 2033   6.457   4.520   7.824
  136SER     OG 2034   6.373   4.348   7.892
  136SER     HG 2035   6.408   4.315   7.808
  136SER      C 2036   6.669   4.320   7.858
  136SER      O 2037   6.732   4.358   7.765
  137LEU      N 2038   6.648   4.194   7.892
  137LEU      H 2039   6.615   4.172   7.985
  137LEU     CA 2040   6.675   4.083   7.799
  137LEU     HA 2041   6.669   4.131   7.701
  137LEU     CB 2042   6.818   4.022   7.814
  137LEU    HB2 2043   6.827   3.974   7.911
  137LEU    HB3 2044   6.817   3.948   7.734
  137LEU     CG 2045   6.941   4.111   7.780
  137LEU     HG 2046   6.931   4.209   7.827
  137LEU    CD1 2047   7.067   4.050   7.827
  137LEU   HD11 2048   7.072   4.056   7.936
  137LEU   HD12 2049   7.070   3.946   7.796
  137LEU   HD13 2050   7.146   4.117   7.793
  137LEU    CD2 2051   6.950   4.130   7.624
  137LEU   HD21 2052   6.863   4.195   7.611
  137LEU   HD22 2053   7.045   4.180   7.605
  137LEU   HD23 2054   6.947   4.038   7.567
  137LEU      C 2055   6.562   3.972   7.809
  137LEU      O 2056   6.593   3.854   7.811
  138VAL      N 2057   6.442   4.012   7.833
  138VAL      H 2058   6.428   4.112   7.841
  138VAL     CA 2059   6.333   3.915   7.864
  138VAL     HA 2060   6.368   3.819   7.902
  138VAL     CB 2061   6.235   3.976   7.964
  138VAL     HB 2062   6.292   4.023   8.044
  138VAL    CG1 2063   6.139   4.083   7.913
  138VAL   HG11 2064   6.200   4.157   7.860
  138VAL   HG12 2065   6.063   4.032   7.854
  138VAL   HG13 2066   6.089   4.129   7.999
  138VAL    CG2 2067   6.154   3.863   8.029
  138VAL   HG21 2068   6.106   3.910   8.114
  138VAL   HG22 2069   6.075   3.824   7.965
  138VAL   HG23 2070   6.222   3.781   8.054
  138VAL      C 2071   6.270   3.877   7.728
  138VAL      O 2072   6.231   3.963   7.648
  139TRP      N 2073   6.262   3.747   7.703
  139TRP      H 2074   6.267   3.686   7.783
  139TRP     CA 2075   6.172   3.700   7.590
  139TRP     HA 2076   6.193   3.769   7.508
  139TRP     CB 2077   6.208   3.548   7.557
  139TRP    HB2 2078   6.206   3.498   7.654
  139TRP    HB3 2079   6.128   3.506   7.496
  139TRP     CG 2080   6.340   3.539   7.487
  139TRP    CD1 2081   6.460   3.517   7.549
  139TRP    HD1 2082   6.475   3.497   7.654
  139TRP    NE1 2083   6.556   3.522   7.459
  139TRP    HE1 2084   6.654   3.509   7.479
  139TRP    CE2 2085   6.511   3.555   7.334
  139TRP    CZ2 2086   6.585   3.585   7.219
  139TRP    HZ2 2087   6.692   3.570   7.218
  139TRP    CH2 2088   6.508   3.629   7.109
  139TRP    HH2 2089   6.560   3.653   7.017
  139TRP    CZ3 2090   6.369   3.626   7.112
  139TRP    HZ3 2091   6.314   3.650   7.023
  139TRP    CE3 2092   6.299   3.577   7.229
  139TRP    HE3 2093   6.191   3.577   7.235
  139TRP    CD2 2094   6.370   3.555   7.344
  139TRP      C 2095   6.022   3.732   7.615
  139TRP      O 2096   5.972   3.694   7.719
  140GLY      N 2097   5.948   3.775   7.513
  140GLY      H 2098   5.999   3.803   7.430
  140GLY     CA 2099   5.801   3.788   7.513
  140GLY    HA2 2100   5.756   3.728   7.593
  140GLY    HA3 2101   5.772   3.890   7.535
  140GLY      C 2102   5.740   3.742   7.380
  140GLY      O 2103   5.796   3.664   7.306
  141MET      N 2104   5.619   3.789   7.352
  141MET      H 2105   5.575   3.848   7.421
  141MET     CA 2106   5.547   3.735   7.235
  141MET     HA 2107   5.603   3.672   7.166
  141MET     CB 2108   5.453   3.619   7.288
  141MET    HB2 2109   5.422   3.571   7.195
  141MET    HB3 2110   5.504   3.540   7.344
  141MET     CG 2111   5.329   3.661   7.367
  141MET    HG2 2112   5.280   3.572   7.408
  141MET    HG3 2113   5.357   3.718   7.455
  141MET     SD 2114   5.204   3.775   7.285
  141MET     CE 2115   5.086   3.812   7.414
  141MET    HE1 2116   5.119   3.886   7.487
  141MET    HE2 2117   4.994   3.842   7.365
  141MET    HE3 2118   5.072   3.717   7.466
  141MET      C 2119   5.471   3.847   7.156
  141MET      O 2120   5.456   3.958   7.205
  142VAL      N 2121   5.438   3.819   7.035
  142VAL      H 2122   5.462   3.730   6.994
  142VAL     CA 2123   5.353   3.910   6.957
  142VAL     HA 2124   5.346   4.000   7.018
  142VAL     CB 2125   5.411   3.951   6.821
  142VAL     HB 2126   5.447   3.868   6.760
  142VAL    CG1 2127   5.317   4.034   6.729
  142VAL   HG11 2128   5.257   4.097   6.795
  142VAL   HG12 2129   5.372   4.091   6.655
  142VAL   HG13 2130   5.254   3.963   6.676
  142VAL    CG2 2131   5.535   4.037   6.845
  142VAL   HG21 2132   5.572   4.062   6.745
  142VAL   HG22 2133   5.498   4.123   6.900
  142VAL   HG23 2134   5.611   3.978   6.896
  142VAL      C 2135   5.212   3.861   6.946
  142VAL      O 2136   5.195   3.742   6.917
  143CYX      N 2137   5.118   3.946   6.986
  143CYX      H 2138   5.141   4.042   7.011
  143CYX     CA 2139   4.979   3.908   7.003
  143CYX     HA 2140   4.968   3.844   7.090
  143CYX     CB 2141   4.918   4.042   7.046
  143CYX    HB2 2142   4.973   4.097   7.122
  143CYX    HB3 2143   4.923   4.105   6.957
  143CYX     SG 2144   4.739   4.029   7.100
  143CYX      C 2145   4.915   3.856   6.879
  143CYX      O 2146   4.952   3.902   6.770
  144GLY      N 2147   4.838   3.752   6.894
  144GLY      H 2148   4.839   3.712   6.987
  144GLY     CA 2149   4.771   3.693   6.780
  144GLY    HA2 2150   4.847   3.660   6.709
  144GLY    HA3 2151   4.713   3.606   6.810
  144GLY      C 2152   4.665   3.778   6.711
  144GLY      O 2153   4.634   3.752   6.600
  145GLN      N 2154   4.611   3.882   6.770
  145GLN      H 2155   4.639   3.895   6.866
  145GLN     CA 2156   4.508   3.974   6.718
  145GLN     HA 2157   4.410   3.926   6.722
  145GLN     CB 2158   4.508   4.091   6.820
  145GLN    HB2 2159   4.480   4.051   6.917
  145GLN    HB3 2160   4.606   4.139   6.826
  145GLN     CG 2161   4.408   4.201   6.779
  145GLN    HG2 2162   4.428   4.286   6.844
  145GLN    HG3 2163   4.419   4.247   6.681
  145GLN     CD 2164   4.258   4.162   6.790
  145GLN    OE1 2165   4.211   4.057   6.835
  145GLN    NE2 2166   4.177   4.258   6.761
  145GLN   HE21 2167   4.078   4.245   6.775
  145GLN   HE22 2168   4.212   4.347   6.728
  145GLN      C 2169   4.529   4.025   6.567
  145GLN      O 2170   4.595   4.123   6.542
  146ASN      N 2171   4.465   3.959   6.471
  146ASN      H 2172   4.417   3.871   6.487
  146ASN     CA 2173   4.477   3.996   6.324
  146ASN     HA 2174   4.416   3.926   6.267
  146ASN     CB 2175   4.419   4.140   6.294
  146ASN    HB2 2176   4.504   4.203   6.322
  146ASN    HB3 2177   4.420   4.155   6.186
  146ASN     CG 2178   4.284   4.164   6.359
  146ASN    OD1 2179   4.218   4.069   6.395
  146ASN    ND2 2180   4.250   4.288   6.370
  146ASN   HD21 2181   4.156   4.313   6.399
  146ASN   HD22 2182   4.308   4.362   6.334
  146ASN      C 2183   4.615   3.979   6.272
  146ASN      O 2184   4.647   4.046   6.171
  147TRP      N 2185   4.693   3.889   6.330
  147TRP      H 2186   4.667   3.844   6.417
  147TRP     CA 2187   4.815   3.834   6.266
  147TRP     HA 2188   4.880   3.912   6.227
  147TRP     CB 2189   4.898   3.773   6.377
  147TRP    HB2 2190   4.928   3.853   6.446
  147TRP    HB3 2191   4.830   3.704   6.426
  147TRP     CG 2192   5.020   3.698   6.338
  147TRP    CD1 2193   5.018   3.571   6.284
  147TRP    HD1 2194   4.927   3.514   6.274
  147TRP    NE1 2195   5.148   3.535   6.259
  147TRP    HE1 2196   5.171   3.441   6.230
  147TRP    CE2 2197   5.238   3.639   6.280
  147TRP    CZ2 2198   5.373   3.657   6.264
  147TRP    HZ2 2199   5.436   3.580   6.223
  147TRP    CH2 2200   5.428   3.782   6.302
  147TRP    HH2 2201   5.533   3.798   6.287
  147TRP    CZ3 2202   5.354   3.881   6.368
  147TRP    HZ3 2203   5.403   3.977   6.373
  147TRP    CE3 2204   5.221   3.865   6.383
  147TRP    HE3 2205   5.162   3.947   6.420
  147TRP    CD2 2206   5.159   3.746   6.340
  147TRP      C 2207   4.778   3.728   6.155
  147TRP      O 2208   4.695   3.632   6.173
  148GLY      N 2209   4.827   3.735   6.036
  148GLY      H 2210   4.901   3.803   6.024
  148GLY     CA 2211   4.790   3.660   5.913
  148GLY    HA2 2212   4.741   3.566   5.938
  148GLY    HA3 2213   4.719   3.726   5.864
  148GLY      C 2214   4.910   3.642   5.825
  148GLY      O 2215   5.018   3.687   5.863
  149ILE      N 2216   4.895   3.590   5.706
  149ILE      H 2217   4.799   3.574   5.679
  149ILE     CA 2218   5.002   3.552   5.612
  149ILE     HA 2219   5.055   3.468   5.657
  149ILE     CB 2220   4.934   3.493   5.485
  149ILE     HB 2221   4.843   3.439   5.512
  149ILE    CG2 2222   4.895   3.597   5.381
  149ILE   HG21 2223   4.836   3.675   5.430
  149ILE   HG22 2224   4.983   3.639   5.333
  149ILE   HG23 2225   4.833   3.542   5.311
  149ILE    CG1 2226   5.021   3.381   5.426
  149ILE   HG12 2227   4.981   3.365   5.326
  149ILE   HG13 2228   5.121   3.418   5.407
  149ILE    CD1 2229   5.035   3.243   5.496
  149ILE   HD11 2230   5.045   3.263   5.603
  149ILE   HD12 2231   4.959   3.173   5.465
  149ILE   HD13 2232   5.128   3.195   5.465
  149ILE      C 2233   5.090   3.668   5.580
  149ILE      O 2234   5.211   3.657   5.578
  150VAL      N 2235   5.037   3.788   5.555
  150VAL      H 2236   4.937   3.800   5.565
  150VAL     CA 2237   5.124   3.903   5.522
  150VAL     HA 2238   5.184   3.867   5.438
  150VAL     CB 2239   5.046   4.028   5.474
  150VAL     HB 2240   4.991   4.071   5.558
  150VAL    CG1 2241   5.140   4.140   5.423
  150VAL   HG11 2242   5.082   4.232   5.416
  150VAL   HG12 2243   5.230   4.158   5.481
  150VAL   HG13 2244   5.164   4.113   5.320
  150VAL    CG2 2245   4.943   4.004   5.356
  150VAL   HG21 2246   4.904   4.098   5.318
  150VAL   HG22 2247   4.995   3.946   5.280
  150VAL   HG23 2248   4.868   3.930   5.384
  150VAL      C 2249   5.227   3.940   5.634
  150VAL      O 2250   5.343   3.977   5.596
  151GLU      N 2251   5.189   3.917   5.760
  151GLU      H 2252   5.097   3.887   5.787
  151GLU     CA 2253   5.279   3.930   5.866
  151GLU     HA 2254   5.344   4.016   5.850
  151GLU     CB 2255   5.202   3.947   5.996
  151GLU    HB2 2256   5.138   3.858   6.001
  151GLU    HB3 2257   5.272   3.949   6.079
  151GLU     CG 2258   5.108   4.072   6.011
  151GLU    HG2 2259   5.066   4.088   6.110
  151GLU    HG3 2260   5.180   4.154   6.003
  151GLU     CD 2261   4.998   4.080   5.905
  151GLU    OE1 2262   4.993   4.184   5.840
  151GLU    OE2 2263   4.916   3.989   5.891
  151GLU      C 2264   5.376   3.811   5.888
  151GLU      O 2265   5.493   3.837   5.914
  152ALA      N 2266   5.325   3.689   5.874
  152ALA      H 2267   5.224   3.690   5.877
  152ALA     CA 2268   5.400   3.560   5.879
  152ALA     HA 2269   5.455   3.554   5.973
  152ALA     CB 2270   5.303   3.441   5.855
  152ALA    HB1 2271   5.361   3.349   5.849
  152ALA    HB2 2272   5.232   3.426   5.937
  152ALA    HB3 2273   5.248   3.456   5.762
  152ALA      C 2274   5.507   3.558   5.769
  152ALA      O 2275   5.611   3.496   5.787
  153MET      N 2276   5.490   3.620   5.655
  153MET      H 2277   5.394   3.650   5.647
  153MET     CA 2278   5.588   3.648   5.548
  153MET     HA 2279   5.618   3.554   5.502
  153MET     CB 2280   5.524   3.737   5.438
  153MET    HB2 2281   5.428   3.695   5.407
  153MET    HB3 2282   5.515   3.839   5.476
  153MET     CG 2283   5.614   3.729   5.319
  153MET    HG2 2284   5.582   3.808   5.251
  153MET    HG3 2285   5.714   3.762   5.344
  153MET     SD 2286   5.604   3.565   5.236
  153MET     CE 2287   5.453   3.584   5.135
  153MET    HE1 2288   5.431   3.502   5.067
  153MET    HE2 2289   5.369   3.608   5.201
  153MET    HE3 2290   5.475   3.680   5.087
  153MET      C 2291   5.720   3.706   5.599
  153MET      O 2292   5.823   3.649   5.568
  154VAL      N 2293   5.709   3.818   5.668
  154VAL      H 2294   5.619   3.848   5.703
  154VAL     CA 2295   5.820   3.902   5.713
  154VAL     HA 2296   5.887   3.922   5.629
  154VAL     CB 2297   5.765   4.043   5.764
  154VAL     HB 2298   5.685   4.041   5.838
  154VAL    CG1 2299   5.871   4.135   5.826
  154VAL   HG11 2300   5.820   4.230   5.844
  154VAL   HG12 2301   5.921   4.094   5.914
  154VAL   HG13 2302   5.944   4.144   5.745
  154VAL    CG2 2303   5.700   4.114   5.643
  154VAL   HG21 2304   5.681   4.218   5.669
  154VAL   HG22 2305   5.765   4.102   5.557
  154VAL   HG23 2306   5.605   4.070   5.612
  154VAL      C 2307   5.904   3.833   5.823
  154VAL      O 2308   6.023   3.861   5.843
  155VAL      N 2309   5.844   3.732   5.890
  155VAL      H 2310   5.745   3.715   5.883
  155VAL     CA 2311   5.921   3.649   5.983
  155VAL     HA 2312   5.986   3.708   6.048
  155VAL     CB 2313   5.825   3.569   6.075
  155VAL     HB 2314   5.763   3.491   6.032
  155VAL    CG1 2315   5.914   3.501   6.182
  155VAL   HG11 2316   5.846   3.444   6.245
  155VAL   HG12 2317   5.977   3.425   6.136
  155VAL   HG13 2318   5.981   3.569   6.235
  155VAL    CG2 2319   5.728   3.669   6.148
  155VAL   HG21 2320   5.660   3.711   6.073
  155VAL   HG22 2321   5.673   3.619   6.228
  155VAL   HG23 2322   5.783   3.751   6.193
  155VAL      C 2323   6.012   3.547   5.909
  155VAL      O 2324   6.130   3.552   5.920
  156CYX      N 2325   5.953   3.466   5.815
  156CYX      H 2326   5.856   3.466   5.789
  156CYX     CA 2327   6.022   3.377   5.715
  156CYX     HA 2328   6.083   3.311   5.777
  156CYX     CB 2329   5.917   3.307   5.626
  156CYX    HB2 2330   5.860   3.387   5.580
  156CYX    HB3 2331   5.969   3.253   5.547
  156CYX     SG 2332   5.791   3.211   5.713
  156CYX      C 2333   6.126   3.459   5.634
  156CYX      O 2334   6.228   3.401   5.605
  157ARG      N 2335   6.106   3.589   5.609
  157ARG      H 2336   6.016   3.628   5.635
  157ARG     CA 2337   6.212   3.671   5.543
  157ARG     HA 2338   6.245   3.604   5.464
  157ARG     CB 2339   6.167   3.800   5.477
  157ARG    HB2 2340   6.108   3.842   5.558
  157ARG    HB3 2341   6.252   3.859   5.444
  157ARG     CG 2342   6.087   3.765   5.355
  157ARG    HG2 2343   6.152   3.753   5.268
  157ARG    HG3 2344   6.029   3.674   5.367
  157ARG     CD 2345   5.984   3.875   5.302
  157ARG    HD2 2346   5.948   3.833   5.209
  157ARG    HD3 2347   5.898   3.885   5.368
  157ARG     NE 2348   6.042   4.009   5.285
  157ARG     HE 2349   6.013   4.076   5.354
  157ARG     CZ 2350   6.119   4.056   5.190
  157ARG    NH1 2351   6.164   3.982   5.089
  157ARG   HH11 2352   6.117   3.899   5.055
  157ARG   HH12 2353   6.218   4.030   5.018
  157ARG    NH2 2354   6.148   4.186   5.193
  157ARG   HH21 2355   6.128   4.242   5.274
  157ARG   HH22 2356   6.200   4.234   5.121
  157ARG      C 2357   6.336   3.698   5.621
  157ARG      O 2358   6.449   3.678   5.575
  158GLN      N 2359   6.309   3.753   5.740
  158GLN      H 2360   6.211   3.758   5.765
  158GLN     CA 2361   6.413   3.803   5.824
  158GLN     HA 2362   6.476   3.857   5.753
  158GLN     CB 2363   6.361   3.899   5.931
  158GLN    HB2 2364   6.326   3.989   5.880
  158GLN    HB3 2365   6.285   3.855   5.996
  158GLN     CG 2366   6.474   3.948   6.027
  158GLN    HG2 2367   6.519   3.865   6.081
  158GLN    HG3 2368   6.550   3.985   5.958
  158GLN     CD 2369   6.423   4.053   6.122
  158GLN    OE1 2370   6.300   4.069   6.148
  158GLN    NE2 2371   6.515   4.128   6.188
  158GLN   HE21 2372   6.476   4.209   6.233
  158GLN   HE22 2373   6.611   4.098   6.188
  158GLN      C 2374   6.500   3.688   5.874
  158GLN      O 2375   6.622   3.696   5.860
  159LEU      N 2376   6.435   3.583   5.923
  159LEU      H 2377   6.334   3.584   5.932
  159LEU     CA 2378   6.500   3.460   5.975
  159LEU     HA 2379   6.590   3.484   6.033
  159LEU     CB 2380   6.409   3.374   6.058
  159LEU    HB2 2381   6.311   3.377   6.011
  159LEU    HB3 2382   6.447   3.273   6.067
  159LEU     CG 2383   6.391   3.429   6.204
  159LEU     HG 2384   6.492   3.431   6.244
  159LEU    CD1 2385   6.342   3.571   6.209
  159LEU   HD11 2386   6.431   3.626   6.177
  159LEU   HD12 2387   6.257   3.581   6.142
  159LEU   HD13 2388   6.323   3.590   6.314
  159LEU    CD2 2389   6.285   3.341   6.273
  159LEU   HD21 2390   6.243   3.392   6.359
  159LEU   HD22 2391   6.200   3.321   6.208
  159LEU   HD23 2392   6.338   3.247   6.292
  159LEU      C 2393   6.557   3.372   5.859
  159LEU      O 2394   6.616   3.276   5.892
  160GLY      N 2395   6.555   3.409   5.729
  160GLY      H 2396   6.515   3.497   5.701
  160GLY     CA 2397   6.616   3.326   5.625
  160GLY    HA2 2398   6.616   3.380   5.530
  160GLY    HA3 2399   6.718   3.310   5.659
  160GLY      C 2400   6.546   3.189   5.594
  160GLY      O 2401   6.617   3.097   5.559
  161LEU      N 2402   6.417   3.169   5.621
  161LEU      H 2403   6.360   3.248   5.648
  161LEU     CA 2404   6.350   3.044   5.619
  161LEU     HA 2405   6.432   2.973   5.628
  161LEU     CB 2406   6.266   3.028   5.743
  161LEU    HB2 2407   6.200   3.114   5.752
  161LEU    HB3 2408   6.198   2.943   5.738
  161LEU     CG 2409   6.327   3.021   5.879
  161LEU     HG 2410   6.399   3.101   5.895
  161LEU    CD1 2411   6.216   3.039   5.980
  161LEU   HD11 2412   6.154   3.125   5.954
  161LEU   HD12 2413   6.139   2.964   5.958
  161LEU   HD13 2414   6.245   3.048   6.084
  161LEU    CD2 2415   6.400   2.884   5.900
  161LEU   HD21 2416   6.479   2.870   5.825
  161LEU   HD22 2417   6.451   2.898   5.995
  161LEU   HD23 2418   6.346   2.790   5.912
  161LEU      C 2419   6.267   3.019   5.489
  161LEU      O 2420   6.197   2.921   5.472
  162GLY      N 2421   6.264   3.119   5.399
  162GLY      H 2422   6.335   3.189   5.417
  162GLY     CA 2423   6.190   3.123   5.273
  162GLY    HA2 2424   6.255   3.169   5.199
  162GLY    HA3 2425   6.169   3.021   5.241
  162GLY      C 2426   6.064   3.201   5.277
  162GLY      O 2427   6.063   3.315   5.326
  163PHE      N 2428   5.961   3.165   5.205
  163PHE      H 2429   5.964   3.071   5.168
  163PHE     CA 2430   5.825   3.227   5.214
  163PHE     HA 2431   5.836   3.336   5.218
  163PHE     CB 2432   5.748   3.206   5.079
  163PHE    HB2 2433   5.753   3.097   5.078
  163PHE    HB3 2434   5.645   3.239   5.082
  163PHE     CG 2435   5.824   3.260   4.959
  163PHE    CD1 2436   5.836   3.397   4.925
  163PHE    HD1 2437   5.785   3.472   4.983
  163PHE    CE1 2438   5.900   3.436   4.806
  163PHE    HE1 2439   5.899   3.540   4.776
  163PHE     CZ 2440   5.967   3.339   4.731
  163PHE     HZ 2441   6.012   3.368   4.637
  163PHE    CE2 2442   5.954   3.207   4.758
  163PHE    HE2 2443   6.005   3.131   4.701
  163PHE    CD2 2444   5.888   3.157   4.874
  163PHE    HD2 2445   5.876   3.050   4.884
  163PHE      C 2446   5.746   3.176   5.332
  163PHE      O 2447   5.798   3.090   5.406
  164ALA      N 2448   5.631   3.231   5.349
  164ALA      H 2449   5.599   3.306   5.290
  164ALA     CA 2450   5.529   3.185   5.443
  164ALA     HA 2451   5.579   3.141   5.529
  164ALA     CB 2452   5.456   3.305   5.498
  164ALA    HB1 2453   5.400   3.355   5.419
  164ALA    HB2 2454   5.385   3.264   5.569
  164ALA    HB3 2455   5.530   3.370   5.545
  164ALA      C 2456   5.436   3.079   5.379
  164ALA      O 2457   5.417   3.077   5.256
  165SER      N 2458   5.377   2.990   5.460
  165SER      H 2459   5.397   2.994   5.559
  165SER     CA 2460   5.268   2.905   5.411
  165SER     HA 2461   5.240   2.943   5.312
  165SER     CB 2462   5.306   2.763   5.388
  165SER    HB2 2463   5.225   2.714   5.335
  165SER    HB3 2464   5.394   2.765   5.323
  165SER     OG 2465   5.327   2.687   5.503
  165SER     HG 2466   5.244   2.653   5.538
  165SER      C 2467   5.138   2.917   5.496
  165SER      O 2468   5.031   2.921   5.439
  166ASN      N 2469   5.155   2.926   5.628
  166ASN      H 2470   5.251   2.915   5.656
  166ASN     CA 2471   5.043   2.931   5.734
  166ASN     HA 2472   4.958   2.974   5.681
  166ASN     CB 2473   5.011   2.794   5.792
  166ASN    HB2 2474   5.089   2.762   5.862
  166ASN    HB3 2475   4.907   2.788   5.824
  166ASN     CG 2476   5.015   2.681   5.688
  166ASN    OD1 2477   5.112   2.611   5.677
  166ASN    ND2 2478   4.900   2.661   5.617
  166ASN   HD21 2479   4.898   2.592   5.543
  166ASN   HD22 2480   4.821   2.718   5.641
  166ASN      C 2481   5.082   3.027   5.841
  166ASN      O 2482   5.195   3.026   5.897
  167ALA      N 2483   4.984   3.099   5.888
  167ALA      H 2484   4.899   3.083   5.836
  167ALA     CA 2485   4.992   3.189   6.001
  167ALA     HA 2486   5.090   3.182   6.047
  167ALA     CB 2487   4.952   3.332   5.959
  167ALA    HB1 2488   5.005   3.369   5.872
  167ALA    HB2 2489   4.843   3.344   5.957
  167ALA    HB3 2490   4.985   3.403   6.035
  167ALA      C 2491   4.889   3.142   6.108
  167ALA      O 2492   4.784   3.084   6.078
  168PHE      N 2493   4.918   3.187   6.230
  168PHE      H 2494   5.006   3.235   6.235
  168PHE     CA 2495   4.859   3.129   6.348
  168PHE     HA 2496   4.756   3.096   6.334
  168PHE     CB 2497   4.947   3.018   6.405
  168PHE    HB2 2498   5.045   3.056   6.430
  168PHE    HB3 2499   4.915   2.978   6.502
  168PHE     CG 2500   4.969   2.891   6.324
  168PHE    CD1 2501   4.871   2.789   6.333
  168PHE    HD1 2502   4.793   2.781   6.408
  168PHE    CE1 2503   4.893   2.672   6.249
  168PHE    HE1 2504   4.822   2.590   6.244
  168PHE     CZ 2505   5.006   2.659   6.165
  168PHE     HZ 2506   5.027   2.579   6.096
  168PHE    CE2 2507   5.094   2.770   6.154
  168PHE    HE2 2508   5.168   2.774   6.076
  168PHE    CD2 2509   5.075   2.884   6.226
  168PHE    HD2 2510   5.141   2.967   6.208
  168PHE      C 2511   4.856   3.235   6.465
  168PHE      O 2512   4.935   3.324   6.470
  169GLN      N 2513   4.755   3.223   6.552
  169GLN      H 2514   4.686   3.153   6.527
  169GLN     CA 2515   4.723   3.332   6.647
  169GLN     HA 2516   4.810   3.397   6.660
  169GLN     CB 2517   4.596   3.408   6.603
  169GLN    HB2 2518   4.504   3.350   6.599
  169GLN    HB3 2519   4.586   3.500   6.661
  169GLN     CG 2520   4.605   3.462   6.458
  169GLN    HG2 2521   4.546   3.554   6.463
  169GLN    HG3 2522   4.708   3.492   6.441
  169GLN     CD 2523   4.544   3.373   6.350
  169GLN    OE1 2524   4.457   3.284   6.372
  169GLN    NE2 2525   4.597   3.371   6.229
  169GLN   HE21 2526   4.555   3.297   6.174
  169GLN   HE22 2527   4.652   3.450   6.198
  169GLN      C 2528   4.705   3.283   6.793
  169GLN      O 2529   4.711   3.367   6.890
  170GLU      N 2530   4.675   3.152   6.820
  170GLU      H 2531   4.656   3.092   6.741
  170GLU     CA 2532   4.633   3.099   6.953
  170GLU     HA 2533   4.662   3.180   7.021
  170GLU     CB 2534   4.480   3.082   6.959
  170GLU    HB2 2535   4.447   3.004   6.891
  170GLU    HB3 2536   4.449   3.063   7.062
  170GLU     CG 2537   4.400   3.210   6.909
  170GLU    HG2 2538   4.421   3.300   6.967
  170GLU    HG3 2539   4.425   3.239   6.807
  170GLU     CD 2540   4.245   3.204   6.935
  170GLU    OE1 2541   4.173   3.304   6.940
  170GLU    OE2 2542   4.197   3.092   6.963
  170GLU      C 2543   4.713   2.973   6.998
  170GLU      O 2544   4.659   2.870   7.026
  171THR      N 2545   4.846   2.999   6.993
  171THR      H 2546   4.872   3.090   6.957
  171THR     CA 2547   4.957   2.898   7.006
  171THR     HA 2548   4.930   2.811   6.946
  171THR     CB 2549   5.090   2.960   6.957
  171THR     HB 2550   5.170   2.886   6.959
  171THR    CG2 2551   5.083   3.009   6.809
  171THR   HG21 2552   4.997   3.075   6.798
  171THR   HG22 2553   5.172   3.064   6.780
  171THR   HG23 2554   5.077   2.927   6.737
  171THR    OG1 2555   5.123   3.072   7.033
  171THR    HG1 2556   5.080   3.151   6.997
  171THR      C 2557   4.970   2.830   7.146
  171THR      O 2558   5.079   2.780   7.181
  172TRP      N 2559   4.865   2.810   7.230
  172TRP      H 2560   4.777   2.856   7.212
  172TRP     CA 2561   4.865   2.713   7.342
  172TRP     HA 2562   4.920   2.746   7.430
  172TRP     CB 2563   4.712   2.683   7.379
  172TRP    HB2 2564   4.657   2.774   7.402
  172TRP    HB3 2565   4.671   2.631   7.292
  172TRP     CG 2566   4.685   2.585   7.494
  172TRP    CD1 2567   4.660   2.453   7.484
  172TRP    HD1 2568   4.653   2.397   7.391
  172TRP    NE1 2569   4.654   2.403   7.613
  172TRP    HE1 2570   4.654   2.303   7.629
  172TRP    CE2 2571   4.652   2.509   7.703
  172TRP    CZ2 2572   4.630   2.517   7.841
  172TRP    HZ2 2573   4.607   2.432   7.905
  172TRP    CH2 2574   4.657   2.637   7.903
  172TRP    HH2 2575   4.657   2.647   8.011
  172TRP    CZ3 2576   4.689   2.748   7.825
  172TRP    HZ3 2577   4.699   2.840   7.881
  172TRP    CE3 2578   4.707   2.747   7.690
  172TRP    HE3 2579   4.741   2.835   7.638
  172TRP    CD2 2580   4.686   2.623   7.628
  172TRP      C 2581   4.934   2.575   7.319
  172TRP      O 2582   5.006   2.519   7.403
  173TYR      N 2583   4.917   2.520   7.202
  173TYR      H 2584   4.848   2.563   7.143
  173TYR     CA 2585   4.978   2.396   7.147
  173TYR     HA 2586   4.939   2.312   7.205
  173TYR     CB 2587   4.941   2.371   6.997
  173TYR    HB2 2588   5.002   2.297   6.947
  173TYR    HB3 2589   4.843   2.324   7.007
  173TYR     CG 2590   4.912   2.491   6.907
  173TYR    CD1 2591   5.008   2.529   6.816
  173TYR    HD1 2592   5.104   2.480   6.809
  173TYR    CE1 2593   4.978   2.635   6.727
  173TYR    HE1 2594   5.054   2.671   6.658
  173TYR     CZ 2595   4.845   2.691   6.730
  173TYR     OH 2596   4.829   2.812   6.668
  173TYR     HH 2597   4.737   2.818   6.641
  173TYR    CE2 2598   4.744   2.644   6.818
  173TYR    HE2 2599   4.648   2.693   6.811
  173TYR    CD2 2600   4.782   2.548   6.914
  173TYR    HD2 2601   4.713   2.514   6.989
  173TYR      C 2602   5.130   2.396   7.159
  173TYR      O 2603   5.181   2.282   7.175
  174TRP      N 2604   5.203   2.505   7.157
  174TRP      H 2605   5.153   2.592   7.140
  174TRP     CA 2606   5.346   2.495   7.126
  174TRP     HA 2607   5.373   2.399   7.083
  174TRP     CB 2608   5.380   2.595   7.015
  174TRP    HB2 2609   5.314   2.681   7.018
  174TRP    HB3 2610   5.473   2.645   7.040
  174TRP     CG 2611   5.389   2.541   6.882
  174TRP    CD1 2612   5.447   2.420   6.849
  174TRP    HD1 2613   5.480   2.349   6.923
  174TRP    NE1 2614   5.452   2.404   6.712
  174TRP    HE1 2615   5.488   2.319   6.670
  174TRP    CE2 2616   5.397   2.515   6.644
  174TRP    CZ2 2617   5.375   2.545   6.510
  174TRP    HZ2 2618   5.411   2.484   6.429
  174TRP    CH2 2619   5.332   2.679   6.485
  174TRP    HH2 2620   5.316   2.719   6.386
  174TRP    CZ3 2621   5.308   2.768   6.587
  174TRP    HZ3 2622   5.267   2.866   6.569
  174TRP    CE3 2623   5.324   2.734   6.718
  174TRP    HE3 2624   5.328   2.811   6.793
  174TRP    CD2 2625   5.370   2.603   6.752
  174TRP      C 2626   5.430   2.517   7.258
  174TRP      O 2627   5.410   2.615   7.324
  175HIP      N 2628   5.516   2.424   7.297
  175HIP      H 2629   5.513   2.337   7.246
  175HIP     CA 2630   5.608   2.436   7.415
  175HIP     HA 2631   5.599   2.538   7.452
  175HIP     CB 2632   5.561   2.340   7.527
  175HIP    HB2 2633   5.590   2.240   7.494
  175HIP    HB3 2634   5.619   2.362   7.616
  175HIP     CG 2635   5.409   2.335   7.553
  175HIP    ND1 2636   5.330   2.427   7.613
  175HIP    HD1 2637   5.367   2.504   7.668
  175HIP    CE1 2638   5.203   2.395   7.596
  175HIP    HE1 2639   5.118   2.451   7.631
  175HIP    NE2 2640   5.198   2.292   7.511
  175HIP    HE2 2641   5.117   2.249   7.470
  175HIP    CD2 2642   5.325   2.252   7.484
  175HIP    HD2 2643   5.349   2.177   7.410
  175HIP      C 2644   5.757   2.414   7.384
  175HIP      O 2645   5.789   2.322   7.309
  176GLY      N 2646   5.843   2.494   7.449
  176GLY      H 2647   5.810   2.519   7.541
  176GLY     CA 2648   5.993   2.482   7.440
  176GLY    HA2 2649   6.020   2.385   7.482
  176GLY    HA3 2650   6.032   2.492   7.339
  176GLY      C 2651   6.064   2.574   7.543
  176GLY      O 2652   6.027   2.578   7.661
  177ASP      N 2653   6.156   2.662   7.496
  177ASP      H 2654   6.183   2.661   7.398
  177ASP     CA 2655   6.222   2.761   7.577
  177ASP     HA 2656   6.284   2.701   7.644
  177ASP     CB 2657   6.311   2.851   7.488
  177ASP    HB2 2658   6.254   2.901   7.410
  177ASP    HB3 2659   6.360   2.933   7.541
  177ASP     CG 2660   6.415   2.774   7.400
  177ASP    OD1 2661   6.419   2.649   7.409
  177ASP    OD2 2662   6.485   2.840   7.321
  177ASP      C 2663   6.120   2.842   7.664
  177ASP      O 2664   6.014   2.885   7.616
  178VAL      N 2665   6.158   2.872   7.789
  178VAL      H 2666   6.242   2.832   7.828
  178VAL     CA 2667   6.073   2.953   7.880
  178VAL     HA 2668   5.968   2.928   7.873
  178VAL     CB 2669   6.131   2.929   8.021
  178VAL     HB 2670   6.147   2.822   8.028
  178VAL    CG1 2671   6.261   2.993   8.050
  178VAL   HG11 2672   6.249   3.098   8.079
  178VAL   HG12 2673   6.320   2.952   8.132
  178VAL   HG13 2674   6.328   3.001   7.964
  178VAL    CG2 2675   6.029   2.974   8.126
  178VAL   HG21 2676   6.041   2.914   8.217
  178VAL   HG22 2677   6.040   3.077   8.158
  178VAL   HG23 2678   5.925   2.978   8.095
  178VAL      C 2679   6.074   3.103   7.838
  178VAL      O 2680   6.168   3.158   7.778
  179ASN      N 2681   5.958   3.166   7.864
  179ASN      H 2682   5.884   3.113   7.908
  179ASN     CA 2683   5.925   3.301   7.811
  179ASN     HA 2684   6.023   3.349   7.804
  179ASN     CB 2685   5.863   3.266   7.670
  179ASN    HB2 2686   5.932   3.215   7.603
  179ASN    HB3 2687   5.784   3.193   7.686
  179ASN     CG 2688   5.814   3.390   7.609
  179ASN    OD1 2689   5.711   3.445   7.641
  179ASN    ND2 2690   5.883   3.435   7.504
  179ASN   HD21 2691   5.840   3.510   7.452
  179ASN   HD22 2692   5.953   3.378   7.459
  179ASN      C 2693   5.836   3.371   7.909
  179ASN      O 2694   5.747   3.312   7.971
  180SER      N 2695   5.840   3.504   7.913
  180SER      H 2696   5.912   3.549   7.858
  180SER     CA 2697   5.756   3.578   8.009
  180SER     HA 2698   5.758   3.533   8.108
  180SER     CB 2699   5.802   3.720   8.022
  180SER    HB2 2700   5.743   3.757   8.105
  180SER    HB3 2701   5.903   3.724   8.064
  180SER     OG 2702   5.793   3.805   7.901
  180SER     HG 2703   5.866   3.779   7.845
  180SER      C 2704   5.606   3.587   7.961
  180SER      O 2705   5.530   3.626   8.046
  181ASN      N 2706   5.569   3.551   7.840
  181ASN      H 2707   5.643   3.511   7.784
  181ASN     CA 2708   5.441   3.582   7.778
  181ASN     HA 2709   5.464   3.569   7.672
  181ASN     CB 2710   5.330   3.478   7.809
  181ASN    HB2 2711   5.297   3.489   7.912
  181ASN    HB3 2712   5.249   3.499   7.740
  181ASN     CG 2713   5.377   3.338   7.776
  181ASN    OD1 2714   5.447   3.318   7.680
  181ASN    ND2 2715   5.335   3.240   7.857
  181ASN   HD21 2716   5.353   3.143   7.833
  181ASN   HD22 2717   5.261   3.252   7.925
  181ASN      C 2718   5.396   3.723   7.783
  181ASN      O 2719   5.284   3.749   7.739
  182LYS      N 2720   5.477   3.819   7.821
  182LYS      H 2721   5.572   3.790   7.841
  182LYS     CA 2722   5.443   3.960   7.803
  182LYS     HA 2723   5.343   3.979   7.842
  182LYS     CB 2724   5.546   4.037   7.891
  182LYS    HB2 2725   5.560   4.004   7.994
  182LYS    HB3 2726   5.640   4.026   7.838
  182LYS     CG 2727   5.504   4.185   7.906
  182LYS    HG2 2728   5.491   4.225   7.806
  182LYS    HG3 2729   5.406   4.185   7.954
  182LYS     CD 2730   5.604   4.275   7.979
  182LYS    HD2 2731   5.625   4.233   8.077
  182LYS    HD3 2732   5.695   4.287   7.921
  182LYS     CE 2733   5.557   4.421   8.015
  182LYS    HE2 2734   5.636   4.470   8.071
  182LYS    HE3 2735   5.554   4.474   7.919
  182LYS     NZ 2736   5.425   4.437   8.082
  182LYS    HZ1 2737   5.404   4.526   8.124
  182LYS    HZ2 2738   5.341   4.423   8.027
  182LYS    HZ3 2739   5.411   4.362   8.148
  182LYS      C 2740   5.439   4.006   7.655
  182LYS      O 2741   5.526   3.959   7.578
  183VAL      N 2742   5.344   4.087   7.624
  183VAL      H 2743   5.298   4.136   7.701
  183VAL     CA 2744   5.333   4.129   7.481
  183VAL     HA 2745   5.341   4.039   7.420
  183VAL     CB 2746   5.191   4.183   7.455
  183VAL     HB 2747   5.116   4.117   7.497
  183VAL    CG1 2748   5.157   4.312   7.538
  183VAL   HG11 2749   5.049   4.328   7.530
  183VAL   HG12 2750   5.190   4.293   7.640
  183VAL   HG13 2751   5.203   4.397   7.488
  183VAL    CG2 2752   5.152   4.196   7.315
  183VAL   HG21 2753   5.195   4.114   7.257
  183VAL   HG22 2754   5.045   4.198   7.295
  183VAL   HG23 2755   5.191   4.295   7.289
  183VAL      C 2756   5.424   4.239   7.436
  183VAL      O 2757   5.448   4.336   7.507
  184VAL      N 2758   5.478   4.224   7.316
  184VAL      H 2759   5.470   4.133   7.274
  184VAL     CA 2760   5.576   4.316   7.260
  184VAL     HA 2761   5.608   4.383   7.340
  184VAL     CB 2762   5.690   4.233   7.208
  184VAL     HB 2763   5.649   4.164   7.135
  184VAL    CG1 2764   5.804   4.311   7.142
  184VAL   HG11 2765   5.892   4.249   7.125
  184VAL   HG12 2766   5.780   4.364   7.049
  184VAL   HG13 2767   5.821   4.395   7.209
  184VAL    CG2 2768   5.752   4.152   7.322
  184VAL   HG21 2769   5.675   4.087   7.365
  184VAL   HG22 2770   5.838   4.092   7.294
  184VAL   HG23 2771   5.783   4.223   7.399
  184VAL      C 2772   5.519   4.403   7.144
  184VAL      O 2773   5.548   4.529   7.129
  185MET      N 2774   5.436   4.341   7.059
  185MET      H 2775   5.404   4.246   7.070
  185MET     CA 2776   5.348   4.416   6.969
  185MET     HA 2777   5.334   4.517   7.005
  185MET     CB 2778   5.392   4.412   6.821
  185MET    HB2 2779   5.393   4.311   6.780
  185MET    HB3 2780   5.326   4.481   6.768
  185MET     CG 2781   5.531   4.475   6.792
  185MET    HG2 2782   5.531   4.581   6.766
  185MET    HG3 2783   5.587   4.460   6.885
  185MET     SD 2784   5.613   4.404   6.646
  185MET     CE 2785   5.759   4.514   6.631
  185MET    HE1 2786   5.832   4.492   6.708
  185MET    HE2 2787   5.805   4.495   6.534
  185MET    HE3 2788   5.740   4.621   6.636
  185MET      C 2789   5.207   4.363   6.981
  185MET      O 2790   5.186   4.245   7.014
  186SER      N 2791   5.108   4.446   6.947
  186SER      H 2792   5.128   4.543   6.929
  186SER     CA 2793   4.963   4.408   6.952
  186SER     HA 2794   4.953   4.300   6.949
  186SER     CB 2795   4.912   4.469   7.085
  186SER    HB2 2796   4.953   4.417   7.171
  186SER    HB3 2797   4.946   4.573   7.091
  186SER     OG 2798   4.776   4.455   7.099
  186SER     HG 2799   4.754   4.492   7.185
  186SER      C 2800   4.896   4.479   6.838
  186SER      O 2801   4.889   4.602   6.840
  187GLY      N 2802   4.834   4.408   6.744
  187GLY      H 2803   4.843   4.307   6.740
  187GLY     CA 2804   4.757   4.472   6.639
  187GLY    HA2 2805   4.666   4.420   6.608
  187GLY    HA3 2806   4.727   4.573   6.667
  187GLY      C 2807   4.854   4.507   6.519
  187GLY      O 2808   4.816   4.581   6.429
  188VAL      N 2809   4.976   4.464   6.515
  188VAL      H 2810   5.002   4.395   6.584
  188VAL     CA 2811   5.078   4.482   6.403
  188VAL     HA 2812   5.092   4.590   6.399
  188VAL     CB 2813   5.221   4.421   6.433
  188VAL     HB 2814   5.241   4.463   6.531
  188VAL    CG1 2815   5.228   4.262   6.434
  188VAL   HG11 2816   5.325   4.236   6.477
  188VAL   HG12 2817   5.146   4.228   6.497
  188VAL   HG13 2818   5.222   4.229   6.331
  188VAL    CG2 2819   5.328   4.463   6.334
  188VAL   HG21 2820   5.314   4.423   6.234
  188VAL   HG22 2821   5.323   4.570   6.315
  188VAL   HG23 2822   5.427   4.434   6.369
  188VAL      C 2823   5.023   4.438   6.267
  188VAL      O 2824   4.961   4.330   6.254
  189LYS      N 2825   5.049   4.514   6.158
  189LYS      H 2826   5.080   4.610   6.168
  189LYS     CA 2827   5.022   4.479   6.019
  189LYS     HA 2828   5.010   4.371   6.024
  189LYS     CB 2829   4.886   4.540   5.965
  189LYS    HB2 2830   4.887   4.649   5.975
  189LYS    HB3 2831   4.866   4.507   5.863
  189LYS     CG 2832   4.758   4.500   6.030
  189LYS    HG2 2833   4.756   4.525   6.136
  189LYS    HG3 2834   4.678   4.548   5.974
  189LYS     CD 2835   4.725   4.345   6.037
  189LYS    HD2 2836   4.817   4.290   6.058
  189LYS    HD3 2837   4.659   4.331   6.123
  189LYS     CE 2838   4.650   4.283   5.917
  189LYS    HE2 2839   4.546   4.314   5.913
  189LYS    HE3 2840   4.685   4.321   5.821
  189LYS     NZ 2841   4.650   4.138   5.910
  189LYS    HZ1 2842   4.604   4.088   5.836
  189LYS    HZ2 2843   4.741   4.096   5.902
  189LYS    HZ3 2844   4.620   4.098   5.998
  189LYS      C 2845   5.140   4.513   5.927
  189LYS      O 2846   5.196   4.623   5.939
  190CYX      N 2847   5.182   4.411   5.846
  190CYX      H 2848   5.132   4.324   5.849
  190CYX     CA 2849   5.285   4.429   5.741
  190CYX     HA 2850   5.344   4.517   5.766
  190CYX     CB 2851   5.375   4.302   5.751
  190CYX    HB2 2852   5.318   4.219   5.711
  190CYX    HB3 2853   5.462   4.318   5.687
  190CYX     SG 2854   5.459   4.264   5.913
  190CYX      C 2855   5.222   4.436   5.602
  190CYX      O 2856   5.100   4.437   5.583
  191SER      N 2857   5.305   4.436   5.489
  191SER      H 2858   5.402   4.423   5.514
  191SER     CA 2859   5.282   4.440   5.347
  191SER     HA 2860   5.174   4.436   5.333
  191SER     CB 2861   5.330   4.569   5.278
  191SER    HB2 2862   5.284   4.574   5.180
  191SER    HB3 2863   5.313   4.662   5.332
  191SER     OG 2864   5.467   4.549   5.269
  191SER     HG 2865   5.507   4.551   5.356
  191SER      C 2866   5.337   4.315   5.273
  191SER      O 2867   5.303   4.292   5.159
  192GLY      N 2868   5.427   4.244   5.343
  192GLY      H 2869   5.464   4.285   5.428
  192GLY     CA 2870   5.511   4.141   5.274
  192GLY    HA2 2871   5.528   4.060   5.345
  192GLY    HA3 2872   5.456   4.105   5.187
  192GLY      C 2873   5.654   4.187   5.226
  192GLY      O 2874   5.743   4.108   5.242
  193THR      N 2875   5.670   4.313   5.188
  193THR      H 2876   5.596   4.376   5.213
  193THR     CA 2877   5.798   4.364   5.131
  193THR     HA 2878   5.859   4.282   5.094
  193THR     CB 2879   5.768   4.460   5.014
  193THR     HB 2880   5.866   4.501   4.989
  193THR    CG2 2881   5.711   4.409   4.880
  193THR   HG21 2882   5.707   4.488   4.806
  193THR   HG22 2883   5.783   4.342   4.833
  193THR   HG23 2884   5.615   4.361   4.901
  193THR    OG1 2885   5.704   4.576   5.066
  193THR    HG1 2886   5.627   4.581   5.009
  193THR      C 2887   5.889   4.431   5.233
  193THR      O 2888   5.987   4.497   5.191
  194GLU      N 2889   5.858   4.417   5.360
  194GLU      H 2890   5.772   4.368   5.382
  194GLU     CA 2891   5.943   4.467   5.466
  194GLU     HA 2892   5.964   4.568   5.430
  194GLU     CB 2893   5.875   4.471   5.604
  194GLU    HB2 2894   5.867   4.374   5.654
  194GLU    HB3 2895   5.951   4.529   5.657
  194GLU     CG 2896   5.749   4.559   5.622
  194GLU    HG2 2897   5.724   4.562   5.728
  194GLU    HG3 2898   5.760   4.666   5.609
  194GLU     CD 2899   5.626   4.519   5.546
  194GLU    OE1 2900   5.604   4.400   5.509
  194GLU    OE2 2901   5.542   4.603   5.502
  194GLU      C 2902   6.070   4.385   5.481
  194GLU      O 2903   6.079   4.266   5.454
  195LEU      N 2904   6.172   4.452   5.530
  195LEU      H 2905   6.162   4.552   5.544
  195LEU     CA 2906   6.298   4.384   5.577
  195LEU     HA 2907   6.339   4.303   5.517
  195LEU     CB 2908   6.404   4.498   5.552
  195LEU    HB2 2909   6.392   4.585   5.616
  195LEU    HB3 2910   6.499   4.453   5.576
  195LEU     CG 2911   6.432   4.528   5.403
  195LEU     HG 2912   6.345   4.578   5.360
  195LEU    CD1 2913   6.553   4.619   5.406
  195LEU   HD11 2914   6.630   4.597   5.480
  195LEU   HD12 2915   6.598   4.608   5.307
  195LEU   HD13 2916   6.528   4.724   5.420
  195LEU    CD2 2917   6.452   4.401   5.321
  195LEU   HD21 2918   6.516   4.414   5.234
  195LEU   HD22 2919   6.522   4.344   5.383
  195LEU   HD23 2920   6.361   4.346   5.294
  195LEU      C 2921   6.298   4.320   5.720
  195LEU      O 2922   6.362   4.216   5.739
  196SER      N 2923   6.215   4.369   5.817
  196SER      H 2924   6.163   4.452   5.793
  196SER     CA 2925   6.195   4.336   5.957
  196SER     HA 2926   6.232   4.235   5.976
  196SER     CB 2927   6.290   4.419   6.032
  196SER    HB2 2928   6.395   4.398   6.009
  196SER    HB3 2929   6.271   4.524   6.014
  196SER     OG 2930   6.270   4.399   6.167
  196SER     HG 2931   6.353   4.429   6.204
  196SER      C 2932   6.050   4.353   5.996
  196SER      O 2933   5.988   4.442   5.940
  197LEU      N 2934   5.997   4.279   6.094
  197LEU      H 2935   6.054   4.203   6.128
  197LEU     CA 2936   5.868   4.318   6.156
  197LEU     HA 2937   5.785   4.307   6.086
  197LEU     CB 2938   5.852   4.209   6.264
  197LEU    HB2 2939   5.859   4.111   6.218
  197LEU    HB3 2940   5.939   4.213   6.330
  197LEU     CG 2941   5.722   4.201   6.350
  197LEU     HG 2942   5.718   4.289   6.414
  197LEU    CD1 2943   5.603   4.203   6.263
  197LEU   HD11 2944   5.593   4.302   6.217
  197LEU   HD12 2945   5.613   4.127   6.186
  197LEU   HD13 2946   5.507   4.187   6.312
  197LEU    CD2 2947   5.726   4.075   6.434
  197LEU   HD21 2948   5.705   3.984   6.378
  197LEU   HD22 2949   5.824   4.073   6.481
  197LEU   HD23 2950   5.650   4.090   6.511
  197LEU      C 2951   5.869   4.457   6.214
  197LEU      O 2952   5.764   4.520   6.219
  198ALA      N 2953   5.978   4.516   6.264
  198ALA      H 2954   6.065   4.465   6.265
  198ALA     CA 2955   5.977   4.656   6.308
  198ALA     HA 2956   5.893   4.662   6.378
  198ALA     CB 2957   6.112   4.682   6.375
  198ALA    HB1 2958   6.156   4.602   6.435
  198ALA    HB2 2959   6.181   4.701   6.293
  198ALA    HB3 2960   6.092   4.768   6.439
  198ALA      C 2961   5.934   4.762   6.205
  198ALA      O 2962   5.875   4.856   6.251
  199HIP      N 2963   5.962   4.742   6.069
  199HIP      H 2964   6.004   4.652   6.053
  199HIP     CA 2965   5.914   4.832   5.962
  199HIP     HA 2966   5.917   4.935   5.995
  199HIP     CB 2967   5.999   4.807   5.836
  199HIP    HB2 2968   5.990   4.701   5.817
  199HIP    HB3 2969   5.945   4.848   5.751
  199HIP     CG 2970   6.134   4.858   5.854
  199HIP    ND1 2971   6.161   4.991   5.877
  199HIP    HD1 2972   6.099   5.071   5.877
  199HIP    CE1 2973   6.299   5.009   5.863
  199HIP    HE1 2974   6.349   5.101   5.891
  199HIP    NE2 2975   6.357   4.888   5.832
  199HIP    HE2 2976   6.454   4.863   5.821
  199HIP    CD2 2977   6.247   4.796   5.815
  199HIP    HD2 2978   6.252   4.691   5.789
  199HIP      C 2979   5.764   4.802   5.923
  199HIP      O 2980   5.703   4.886   5.851
  200CYX      N 2981   5.702   4.687   5.963
  200CYX      H 2982   5.764   4.624   6.012
  200CYX     CA 2983   5.554   4.672   5.961
  200CYX     HA 2984   5.524   4.678   5.856
  200CYX     CB 2985   5.514   4.539   6.011
  200CYX    HB2 2986   5.549   4.519   6.112
  200CYX    HB3 2987   5.406   4.524   6.009
  200CYX     SG 2988   5.597   4.417   5.916
  200CYX      C 2989   5.489   4.790   6.040
  200CYX      O 2990   5.544   4.842   6.136
  201ARG      N 2991   5.364   4.823   6.011
  201ARG      H 2992   5.315   4.776   5.937
  201ARG     CA 2993   5.290   4.922   6.089
  201ARG     HA 2994   5.354   5.003   6.124
  201ARG     CB 2995   5.173   4.976   5.999
  201ARG    HB2 2996   5.102   4.895   5.987
  201ARG    HB3 2997   5.125   5.057   6.055
  201ARG     CG 2998   5.221   5.040   5.864
  201ARG    HG2 2999   5.288   5.122   5.886
  201ARG    HG3 3000   5.275   4.964   5.807
  201ARG     CD 3001   5.105   5.100   5.781
  201ARG    HD2 3002   5.058   5.180   5.838
  201ARG    HD3 3003   5.159   5.145   5.698
  201ARG     NE 3004   5.005   4.996   5.739
  201ARG     HE 3005   5.024   4.939   5.659
  201ARG     CZ 3006   4.895   4.953   5.800
  201ARG    NH1 3007   4.845   4.842   5.748
  201ARG   HH11 3008   4.896   4.784   5.683
  201ARG   HH12 3009   4.753   4.818   5.782
  201ARG    NH2 3010   4.834   5.002   5.903
  201ARG   HH21 3011   4.869   5.091   5.937
  201ARG   HH22 3012   4.751   4.959   5.942
  201ARG      C 3013   5.237   4.850   6.216
  201ARG      O 3014   5.152   4.762   6.209
  202HIP      N 3015   5.279   4.899   6.329
  202HIP      H 3016   5.353   4.966   6.310
  202HIP     CA 3017   5.239   4.866   6.470
  202HIP     HA 3018   5.150   4.804   6.478
  202HIP     CB 3019   5.350   4.793   6.545
  202HIP    HB2 3020   5.317   4.793   6.649
  202HIP    HB3 3021   5.356   4.686   6.523
  202HIP     CG 3022   5.485   4.847   6.535
  202HIP    ND1 3023   5.531   4.959   6.598
  202HIP    HD1 3024   5.489   5.007   6.677
  202HIP    CE1 3025   5.642   4.997   6.532
  202HIP    HE1 3026   5.711   5.078   6.549
  202HIP    NE2 3027   5.672   4.906   6.439
  202HIP    HE2 3028   5.756   4.904   6.384
  202HIP    CD2 3029   5.572   4.805   6.439
  202HIP    HD2 3030   5.560   4.725   6.368
  202HIP      C 3031   5.207   4.993   6.549
  202HIP      O 3032   5.264   5.101   6.532
  203ASP      N 3033   5.117   4.975   6.645
  203ASP      H 3034   5.080   4.881   6.656
  203ASP     CA 3035   5.103   5.073   6.750
  203ASP     HA 3036   5.088   5.168   6.699
  203ASP     CB 3037   4.988   5.029   6.841
  203ASP    HB2 3038   5.016   4.940   6.897
  203ASP    HB3 3039   4.959   5.108   6.911
  203ASP     CG 3040   4.858   5.007   6.760
  203ASP    OD1 3041   4.827   4.885   6.734
  203ASP    OD2 3042   4.792   5.107   6.715
  203ASP      C 3043   5.231   5.085   6.830
  203ASP      O 3044   5.338   5.029   6.798
  204GLY      N 3045   5.226   5.160   6.944
  204GLY      H 3046   5.132   5.172   6.979
  204GLY     CA 3047   5.345   5.172   7.037
  204GLY    HA2 3048   5.436   5.177   6.976
  204GLY    HA3 3049   5.342   5.261   7.100
  204GLY      C 3050   5.369   5.047   7.123
  204GLY      O 3051   5.287   4.958   7.144
  205GLU      N 3052   5.492   5.051   7.170
  205GLU      H 3053   5.551   5.123   7.132
  205GLU     CA 3054   5.556   4.939   7.243
  205GLU     HA 3055   5.560   4.855   7.172
  205GLU     CB 3056   5.701   4.982   7.280
  205GLU    HB2 3057   5.739   4.903   7.344
  205GLU    HB3 3058   5.774   4.984   7.200
  205GLU     CG 3059   5.718   5.115   7.358
  205GLU    HG2 3060   5.646   5.107   7.440
  205GLU    HG3 3061   5.817   5.110   7.404
  205GLU     CD 3062   5.702   5.238   7.276
  205GLU    OE1 3063   5.715   5.346   7.335
  205GLU    OE2 3064   5.701   5.243   7.153
  205GLU      C 3065   5.477   4.883   7.358
  205GLU      O 3066   5.454   4.762   7.368
  206ASP      N 3067   5.416   4.972   7.439
  206ASP      H 3068   5.413   5.073   7.429
  206ASP     CA 3069   5.344   4.930   7.568
  206ASP     HA 3070   5.389   4.839   7.607
  206ASP     CB 3071   5.366   5.029   7.684
  206ASP    HB2 3072   5.314   5.122   7.659
  206ASP    HB3 3073   5.310   5.004   7.774
  206ASP     CG 3074   5.521   5.052   7.711
  206ASP    OD1 3075   5.586   4.950   7.745
  206ASP    OD2 3076   5.573   5.170   7.705
  206ASP      C 3077   5.190   4.901   7.568
  206ASP      O 3078   5.130   4.883   7.675
  207VAL      N 3079   5.137   4.899   7.446
  207VAL      H 3080   5.199   4.938   7.376
  207VAL     CA 3081   4.990   4.884   7.407
  207VAL     HA 3082   4.933   4.937   7.483
  207VAL     CB 3083   4.950   4.939   7.265
  207VAL     HB 3084   4.992   4.872   7.191
  207VAL    CG1 3085   4.797   4.954   7.244
  207VAL   HG11 3086   4.755   4.854   7.232
  207VAL   HG12 3087   4.753   5.007   7.329
  207VAL   HG13 3088   4.778   5.008   7.152
  207VAL    CG2 3089   5.012   5.082   7.242
  207VAL   HG21 3090   4.970   5.117   7.147
  207VAL   HG22 3091   4.969   5.152   7.314
  207VAL   HG23 3092   5.120   5.079   7.257
  207VAL      C 3093   4.945   4.738   7.419
  207VAL      O 3094   5.009   4.647   7.367
  208ALA      N 3095   4.832   4.724   7.491
  208ALA      H 3096   4.780   4.809   7.512
  208ALA     CA 3097   4.791   4.595   7.548
  208ALA     HA 3098   4.876   4.555   7.604
  208ALA     CB 3099   4.674   4.630   7.638
  208ALA    HB1 3100   4.713   4.689   7.722
  208ALA    HB2 3101   4.603   4.689   7.581
  208ALA    HB3 3102   4.616   4.545   7.676
  208ALA      C 3103   4.740   4.497   7.443
  208ALA      O 3104   4.701   4.533   7.330
  209CYX      N 3105   4.745   4.367   7.469
  209CYX      H 3106   4.777   4.342   7.562
  209CYX     CA 3107   4.698   4.258   7.380
  209CYX     HA 3108   4.695   4.293   7.277
  209CYX     CB 3109   4.777   4.130   7.384
  209CYX    HB2 3110   4.873   4.154   7.339
  209CYX    HB3 3111   4.787   4.100   7.488
  209CYX     SG 3112   4.716   3.992   7.293
  209CYX      C 3113   4.549   4.228   7.416
  209CYX      O 3114   4.529   4.199   7.535
  210PRO      N 3115   4.448   4.244   7.335
  210PRO     CD 3116   4.451   4.301   7.201
  210PRO    HD2 3117   4.481   4.228   7.126
  210PRO    HD3 3118   4.522   4.383   7.199
  210PRO     CG 3119   4.312   4.351   7.170
  210PRO    HG2 3120   4.293   4.336   7.064
  210PRO    HG3 3121   4.303   4.451   7.213
  210PRO     CB 3122   4.222   4.259   7.256
  210PRO    HB2 3123   4.194   4.172   7.196
  210PRO    HB3 3124   4.136   4.316   7.290
  210PRO     CA 3125   4.309   4.221   7.372
  210PRO     HA 3126   4.301   4.285   7.460
  210PRO      C 3127   4.271   4.078   7.429
  210PRO      O 3128   4.352   3.984   7.426
  211GLN      N 3129   4.156   4.066   7.494
  211GLN      H 3130   4.113   4.154   7.519
  211GLN     CA 3131   4.103   3.943   7.560
  211GLN     HA 3132   4.168   3.912   7.642
  211GLN     CB 3133   3.960   3.983   7.608
  211GLN    HB2 3134   3.915   3.899   7.662
  211GLN    HB3 3135   3.971   4.061   7.683
  211GLN     CG 3136   3.856   4.032   7.505
  211GLN    HG2 3137   3.899   4.102   7.434
  211GLN    HG3 3138   3.828   3.941   7.453
  211GLN     CD 3139   3.736   4.105   7.570
  211GLN    OE1 3140   3.732   4.139   7.687
  211GLN    NE2 3141   3.627   4.122   7.502
  211GLN   HE21 3142   3.547   4.148   7.558
  211GLN   HE22 3143   3.620   4.081   7.410
  211GLN      C 3144   4.102   3.821   7.465
  211GLN      O 3145   4.075   3.836   7.345
  212GLY      N 3146   4.111   3.703   7.527
  212GLY      H 3147   4.125   3.710   7.627
  212GLY     CA 3148   4.094   3.575   7.461
  212GLY    HA2 3149   4.035   3.513   7.528
  212GLY    HA3 3150   4.030   3.572   7.373
  212GLY      C 3151   4.228   3.500   7.427
  212GLY      O 3152   4.334   3.539   7.469
  213GLY      N 3153   4.209   3.393   7.358
  213GLY      H 3154   4.116   3.366   7.330
  213GLY     CA 3155   4.323   3.309   7.311
  213GLY    HA2 3156   4.364   3.247   7.390
  213GLY    HA3 3157   4.284   3.234   7.242
  213GLY      C 3158   4.433   3.381   7.235
  213GLY      O 3159   4.549   3.332   7.240
  214VAL      N 3160   4.409   3.495   7.171
  214VAL      H 3161   4.314   3.510   7.142
  214VAL     CA 3162   4.513   3.587   7.121
  214VAL     HA 3163   4.566   3.536   7.041
  214VAL     CB 3164   4.449   3.709   7.052
  214VAL     HB 3165   4.535   3.771   7.024
  214VAL    CG1 3166   4.365   3.686   6.927
  214VAL   HG11 3167   4.432   3.654   6.847
  214VAL   HG12 3168   4.294   3.605   6.943
  214VAL   HG13 3169   4.309   3.776   6.901
  214VAL    CG2 3170   4.373   3.785   7.166
  214VAL   HG21 3171   4.438   3.787   7.253
  214VAL   HG22 3172   4.350   3.886   7.133
  214VAL   HG23 3173   4.288   3.719   7.183
  214VAL      C 3174   4.632   3.616   7.216
  214VAL      O 3175   4.741   3.654   7.169
  215GLN      N 3176   4.605   3.612   7.350
  215GLN      H 3177   4.510   3.593   7.380
  215GLN     CA 3178   4.702   3.642   7.452
  215GLN     HA 3179   4.760   3.728   7.421
  215GLN     CB 3180   4.629   3.661   7.589
  215GLN    HB2 3181   4.564   3.575   7.608
  215GLN    HB3 3182   4.710   3.665   7.661
  215GLN     CG 3183   4.553   3.796   7.591
  215GLN    HG2 3184   4.629   3.873   7.579
  215GLN    HG3 3185   4.499   3.799   7.496
  215GLN     CD 3186   4.482   3.830   7.720
  215GLN    OE1 3187   4.485   3.749   7.817
  215GLN    NE2 3188   4.426   3.955   7.734
  215GLN   HE21 3189   4.373   3.971   7.819
  215GLN   HE22 3190   4.419   4.007   7.648
  215GLN      C 3191   4.805   3.527   7.456
  215GLN      O 3192   4.901   3.553   7.529
  216TYR      N 3193   4.796   3.406   7.394
  216TYR      H 3194   4.707   3.402   7.347
  216TYR     CA 3195   4.887   3.295   7.377
  216TYR     HA 3196   4.940   3.301   7.471
  216TYR     CB 3197   4.829   3.163   7.351
  216TYR    HB2 3198   4.799   3.163   7.246
  216TYR    HB3 3199   4.897   3.078   7.358
  216TYR     CG 3200   4.714   3.120   7.443
  216TYR    CD1 3201   4.590   3.081   7.394
  216TYR    HD1 3202   4.560   3.096   7.291
  216TYR    CE1 3203   4.488   3.037   7.484
  216TYR    HE1 3204   4.392   3.002   7.448
  216TYR     CZ 3205   4.519   3.039   7.623
  216TYR     OH 3206   4.421   3.010   7.713
  216TYR     HH 3207   4.444   3.016   7.806
  216TYR    CE2 3208   4.647   3.069   7.674
  216TYR    HE2 3209   4.669   3.059   7.779
  216TYR    CD2 3210   4.746   3.102   7.579
  216TYR    HD2 3211   4.846   3.122   7.616
  216TYR      C 3212   4.999   3.317   7.276
  216TYR      O 3213   5.107   3.262   7.294
  217GLY      N 3214   4.972   3.397   7.169
  217GLY      H 3215   4.884   3.446   7.172
  217GLY     CA 3216   5.080   3.443   7.077
  217GLY    HA2 3217   5.081   3.552   7.072
  217GLY    HA3 3218   5.177   3.405   7.107
  217GLY      C 3219   5.062   3.404   6.926
  217GLY      O 3220   5.014   3.292   6.905
  218ALA      N 3221   5.103   3.491   6.837
  218ALA      H 3222   5.146   3.575   6.872
  218ALA     CA 3223   5.117   3.468   6.691
  218ALA     HA 3224   5.016   3.444   6.657
  218ALA     CB 3225   5.165   3.598   6.622
  218ALA    HB1 3226   5.080   3.665   6.607
  218ALA    HB2 3227   5.225   3.657   6.691
  218ALA    HB3 3228   5.216   3.568   6.531
  218ALA      C 3229   5.214   3.353   6.653
  218ALA      O 3230   5.299   3.315   6.732
  219GLY      N 3231   5.211   3.307   6.528
  219GLY      H 3232   5.148   3.348   6.461
  219GLY     CA 3233   5.307   3.206   6.483
  219GLY    HA2 3234   5.404   3.234   6.522
  219GLY    HA3 3235   5.276   3.114   6.534
  219GLY      C 3236   5.309   3.193   6.329
  219GLY      O 3237   5.224   3.254   6.258
  220VAL      N 3238   5.404   3.115   6.282
  220VAL      H 3239   5.463   3.063   6.346
  220VAL     CA 3240   5.435   3.104   6.140
  220VAL     HA 3241   5.342   3.121   6.084
  220VAL     CB 3242   5.541   3.210   6.097
  220VAL     HB 3243   5.550   3.212   5.988
  220VAL    CG1 3244   5.502   3.348   6.142
  220VAL   HG11 3245   5.576   3.409   6.089
  220VAL   HG12 3246   5.401   3.373   6.108
  220VAL   HG13 3247   5.503   3.365   6.249
  220VAL    CG2 3248   5.676   3.154   6.159
  220VAL   HG21 3249   5.695   3.052   6.125
  220VAL   HG22 3250   5.759   3.208   6.114
  220VAL   HG23 3251   5.681   3.165   6.267
  220VAL      C 3252   5.470   2.960   6.111
  220VAL      O 3253   5.515   2.886   6.198
  221ALA      N 3254   5.453   2.922   5.987
  221ALA      H 3255   5.413   2.993   5.927
  221ALA     CA 3256   5.518   2.812   5.916
  221ALA     HA 3257   5.610   2.792   5.970
  221ALA     CB 3258   5.416   2.693   5.922
  221ALA    HB1 3259   5.474   2.600   5.924
  221ALA    HB2 3260   5.358   2.683   6.014
  221ALA    HB3 3261   5.357   2.700   5.832
  221ALA      C 3262   5.561   2.857   5.780
  221ALA      O 3263   5.499   2.929   5.702
  222CYX      N 3264   5.683   2.816   5.741
  222CYX      H 3265   5.728   2.749   5.802
  222CYX     CA 3266   5.752   2.868   5.622
  222CYX     HA 3267   5.694   2.951   5.583
  222CYX     CB 3268   5.884   2.930   5.675
  222CYX    HB2 3269   5.947   2.847   5.708
  222CYX    HB3 3270   5.940   2.964   5.588
  222CYX     SG 3271   5.881   3.057   5.791
  222CYX      C 3272   5.771   2.763   5.512
  222CYX      O 3273   5.739   2.644   5.532
  223SER      N 3274   5.818   2.804   5.397
  223SER      H 3275   5.844   2.900   5.386
  223SER     CA 3276   5.831   2.725   5.275
  223SER     HA 3277   5.844   2.623   5.311
  223SER     CB 3278   5.703   2.739   5.200
  223SER    HB2 3279   5.627   2.678   5.248
  223SER    HB3 3280   5.674   2.844   5.193
  223SER     OG 3281   5.713   2.698   5.069
  223SER     HG 3282   5.664   2.748   5.003
  223SER      C 3283   5.945   2.773   5.183
  223SER      O 3284   5.980   2.888   5.171
  224GLU      N 3285   6.003   2.672   5.107
  224GLU      H 3286   5.980   2.576   5.129
  224GLU     CA 3287   6.107   2.688   5.006
  224GLU     HA 3288   6.188   2.746   5.050
  224GLU     CB 3289   6.158   2.544   4.966
  224GLU    HB2 3290   6.151   2.480   5.054
  224GLU    HB3 3291   6.107   2.487   4.888
  224GLU     CG 3292   6.302   2.541   4.925
  224GLU    HG2 3293   6.328   2.438   4.901
  224GLU    HG3 3294   6.318   2.603   4.836
  224GLU     CD 3295   6.400   2.581   5.036
  224GLU    OE1 3296   6.522   2.556   5.010
  224GLU    OE2 3297   6.367   2.622   5.149
  224GLU      C 3298   6.052   2.750   4.878
  224GLU      O 3299   6.125   2.803   4.797
  225THR      N 3300   5.919   2.742   4.856
  225THR      H 3301   5.860   2.702   4.927
  225THR     CA 3302   5.857   2.783   4.728
  225THR     HA 3303   5.921   2.861   4.686
  225THR     CB 3304   5.845   2.656   4.639
  225THR     HB 3305   5.781   2.688   4.557
  225THR    CG2 3306   5.979   2.607   4.574
  225THR   HG21 3307   5.955   2.529   4.502
  225THR   HG22 3308   6.024   2.680   4.507
  225THR   HG23 3309   6.054   2.576   4.646
  225THR    OG1 3310   5.778   2.541   4.692
  225THR    HG1 3311   5.687   2.571   4.703
  225THR      C 3312   5.720   2.845   4.751
  225THR      O 3313   5.662   2.827   4.852
  226ALA      N 3314   5.667   2.922   4.650
  226ALA      H 3315   5.723   2.934   4.567
  226ALA     CA 3316   5.532   2.972   4.650
  226ALA     HA 3317   5.462   2.904   4.699
  226ALA     CB 3318   5.544   3.101   4.728
  226ALA    HB1 3319   5.448   3.131   4.772
  226ALA    HB2 3320   5.606   3.088   4.817
  226ALA    HB3 3321   5.580   3.176   4.658
  226ALA      C 3322   5.486   3.013   4.501
  226ALA      O 3323   5.564   3.032   4.406
  227PRO      N 3324   5.354   3.029   4.472
  227PRO     CD 3325   5.249   2.990   4.559
  227PRO    HD2 3326   5.268   3.003   4.666
  227PRO    HD3 3327   5.231   2.888   4.524
  227PRO     CG 3328   5.136   3.073   4.511
  227PRO    HG2 3329   5.145   3.178   4.535
  227PRO    HG3 3330   5.042   3.033   4.550
  227PRO     CB 3331   5.146   3.076   4.364
  227PRO    HB2 3332   5.085   3.153   4.317
  227PRO    HB3 3333   5.122   2.977   4.323
  227PRO     CA 3334   5.294   3.093   4.352
  227PRO     HA 3335   5.340   3.038   4.270
  227PRO      C 3336   5.338   3.235   4.339
  227PRO      O 3337   5.386   3.295   4.434
  228ASP      N 3338   5.325   3.286   4.215
  228ASP      H 3339   5.282   3.216   4.155
  228ASP     CA 3340   5.305   3.424   4.182
  228ASP     HA 3341   5.278   3.469   4.277
  228ASP     CB 3342   5.443   3.479   4.144
  228ASP    HB2 3343   5.505   3.472   4.233
  228ASP    HB3 3344   5.489   3.430   4.058
  228ASP     CG 3345   5.453   3.627   4.113
  228ASP    OD1 3346   5.349   3.691   4.138
  228ASP    OD2 3347   5.554   3.678   4.067
  228ASP      C 3348   5.198   3.446   4.073
  228ASP      O 3349   5.225   3.423   3.953
  229LEU      N 3350   5.077   3.473   4.122
  229LEU      H 3351   5.062   3.483   4.221
  229LEU     CA 3352   4.970   3.513   4.024
  229LEU     HA 3353   4.960   3.434   3.949
  229LEU     CB 3354   4.841   3.530   4.103
  229LEU    HB2 3355   4.849   3.587   4.195
  229LEU    HB3 3356   4.763   3.572   4.039
  229LEU     CG 3357   4.776   3.396   4.148
  229LEU     HG 3358   4.834   3.341   4.222
  229LEU    CD1 3359   4.636   3.411   4.201
  229LEU   HD11 3360   4.576   3.459   4.124
  229LEU   HD12 3361   4.592   3.312   4.216
  229LEU   HD13 3362   4.626   3.466   4.294
  229LEU    CD2 3363   4.772   3.303   4.032
  229LEU   HD21 3364   4.692   3.229   4.036
  229LEU   HD22 3365   4.766   3.353   3.935
  229LEU   HD23 3366   4.860   3.239   4.030
  229LEU      C 3367   4.996   3.651   3.960
  229LEU      O 3368   5.031   3.744   4.033
  230VAL      N 3369   4.959   3.660   3.830
  230VAL      H 3370   4.946   3.566   3.794
  230VAL     CA 3371   4.935   3.786   3.744
  230VAL     HA 3372   4.920   3.873   3.807
  230VAL     CB 3373   5.054   3.811   3.649
  230VAL     HB 3374   5.034   3.885   3.572
  230VAL    CG1 3375   5.163   3.873   3.739
  230VAL   HG11 3376   5.240   3.918   3.677
  230VAL   HG12 3377   5.129   3.960   3.795
  230VAL   HG13 3378   5.211   3.794   3.798
  230VAL    CG2 3379   5.116   3.682   3.594
  230VAL   HG21 3380   5.138   3.613   3.675
  230VAL   HG22 3381   5.052   3.637   3.518
  230VAL   HG23 3382   5.213   3.722   3.562
  230VAL      C 3383   4.804   3.761   3.674
  230VAL      O 3384   4.743   3.658   3.652
  231LEU      N 3385   4.749   3.872   3.621
  231LEU      H 3386   4.803   3.957   3.618
  231LEU     CA 3387   4.638   3.877   3.526
  231LEU     HA 3388   4.584   3.782   3.523
  231LEU     CB 3389   4.541   3.989   3.567
  231LEU    HB2 3390   4.522   3.976   3.673
  231LEU    HB3 3391   4.599   4.080   3.548
  231LEU     CG 3392   4.409   3.993   3.492
  231LEU     HG 3393   4.429   3.973   3.387
  231LEU    CD1 3394   4.297   3.902   3.540
  231LEU   HD11 3395   4.341   3.805   3.514
  231LEU   HD12 3396   4.281   3.920   3.646
  231LEU   HD13 3397   4.208   3.919   3.479
  231LEU    CD2 3398   4.348   4.129   3.506
  231LEU   HD21 3399   4.317   4.144   3.610
  231LEU   HD22 3400   4.417   4.206   3.470
  231LEU   HD23 3401   4.259   4.129   3.443
  231LEU      C 3402   4.694   3.887   3.383
  231LEU      O 3403   4.798   3.941   3.356
  232ASN      N 3404   4.620   3.830   3.292
  232ASN      H 3405   4.551   3.763   3.323
  232ASN     CA 3406   4.619   3.859   3.142
  232ASN     HA 3407   4.722   3.845   3.109
  232ASN     CB 3408   4.544   3.749   3.065
  232ASN    HB2 3409   4.566   3.659   3.122
  232ASN    HB3 3410   4.438   3.776   3.067
  232ASN     CG 3411   4.599   3.749   2.924
  232ASN    OD1 3412   4.601   3.851   2.851
  232ASN    ND2 3413   4.626   3.633   2.869
  232ASN   HD21 3414   4.661   3.636   2.775
  232ASN   HD22 3415   4.625   3.547   2.922
  232ASN      C 3416   4.576   4.006   3.107
  232ASN      O 3417   4.456   4.035   3.111
  233ALA      N 3418   4.665   4.100   3.073
  233ALA      H 3419   4.763   4.079   3.061
  233ALA     CA 3420   4.625   4.239   3.033
  233ALA     HA 3421   4.543   4.268   3.098
  233ALA     CB 3422   4.731   4.343   3.075
  233ALA    HB1 3423   4.804   4.354   2.995
  233ALA    HB2 3424   4.676   4.435   3.099
  233ALA    HB3 3425   4.778   4.324   3.172
  233ALA      C 3426   4.573   4.267   2.887
  233ALA      O 3427   4.469   4.339   2.870
  234GLU      N 3428   4.640   4.206   2.789
  234GLU      H 3429   4.732   4.174   2.814
  234GLU     CA 3430   4.599   4.212   2.650
  234GLU     HA 3431   4.599   4.316   2.618
  234GLU     CB 3432   4.691   4.139   2.564
  234GLU    HB2 3433   4.770   4.212   2.581
  234GLU    HB3 3434   4.721   4.045   2.612
  234GLU     CG 3435   4.656   4.112   2.419
  234GLU    HG2 3436   4.728   4.039   2.381
  234GLU    HG3 3437   4.566   4.052   2.414
  234GLU     CD 3438   4.650   4.240   2.326
  234GLU    OE1 3439   4.661   4.356   2.372
  234GLU    OE2 3440   4.644   4.223   2.201
  234GLU      C 3441   4.458   4.163   2.619
  234GLU      O 3442   4.372   4.231   2.556
  235MET      N 3443   4.421   4.050   2.687
  235MET      H 3444   4.480   4.013   2.761
  235MET     CA 3445   4.287   3.997   2.680
  235MET     HA 3446   4.281   3.964   2.576
  235MET     CB 3447   4.272   3.870   2.770
  235MET    HB2 3448   4.339   3.788   2.743
  235MET    HB3 3449   4.293   3.909   2.869
  235MET     CG 3450   4.131   3.813   2.755
  235MET    HG2 3451   4.065   3.879   2.813
  235MET    HG3 3452   4.108   3.824   2.649
  235MET     SD 3453   4.082   3.656   2.823
  235MET     CE 3454   4.156   3.534   2.718
  235MET    HE1 3455   4.263   3.536   2.734
  235MET    HE2 3456   4.110   3.438   2.740
  235MET    HE3 3457   4.137   3.576   2.619
  235MET      C 3458   4.183   4.108   2.708
  235MET      O 3459   4.086   4.125   2.630
  236VAL      N 3460   4.197   4.192   2.815
  236VAL      H 3461   4.281   4.187   2.871
  236VAL     CA 3462   4.097   4.298   2.852
  236VAL     HA 3463   4.001   4.246   2.858
  236VAL     CB 3464   4.127   4.355   2.991
  236VAL     HB 3465   4.228   4.396   2.989
  236VAL    CG1 3466   4.036   4.473   3.019
  236VAL   HG11 3467   4.048   4.555   2.947
  236VAL   HG12 3468   3.928   4.458   3.017
  236VAL   HG13 3469   4.069   4.509   3.116
  236VAL    CG2 3470   4.105   4.248   3.095
  236VAL   HG21 3471   4.123   4.293   3.192
  236VAL   HG22 3472   4.010   4.200   3.072
  236VAL   HG23 3473   4.178   4.168   3.083
  236VAL      C 3474   4.090   4.402   2.735
  236VAL      O 3475   3.977   4.433   2.696
  237GLN      N 3476   4.199   4.451   2.673
  237GLN      H 3477   4.292   4.428   2.704
  237GLN     CA 3478   4.182   4.539   2.557
  237GLN     HA 3479   4.097   4.605   2.574
  237GLN     CB 3480   4.302   4.639   2.542
  237GLN    HB2 3481   4.280   4.712   2.465
  237GLN    HB3 3482   4.307   4.699   2.633
  237GLN     CG 3483   4.432   4.567   2.503
  237GLN    HG2 3484   4.422   4.478   2.565
  237GLN    HG3 3485   4.431   4.535   2.399
  237GLN     CD 3486   4.558   4.647   2.536
  237GLN    OE1 3487   4.554   4.765   2.570
  237GLN    NE2 3488   4.674   4.596   2.509
  237GLN   HE21 3489   4.759   4.637   2.546
  237GLN   HE22 3490   4.685   4.509   2.458
  237GLN      C 3491   4.157   4.465   2.427
  237GLN      O 3492   4.156   4.533   2.328
  238GLN      N 3493   4.135   4.337   2.434
  238GLN      H 3494   4.151   4.291   2.522
  238GLN     CA 3495   4.077   4.258   2.323
  238GLN     HA 3496   4.092   4.324   2.237
  238GLN     CB 3497   4.169   4.130   2.300
  238GLN    HB2 3498   4.187   4.078   2.394
  238GLN    HB3 3499   4.111   4.053   2.248
  238GLN     CG 3500   4.304   4.173   2.240
  238GLN    HG2 3501   4.337   4.263   2.292
  238GLN    HG3 3502   4.376   4.094   2.258
  238GLN     CD 3503   4.301   4.203   2.089
  238GLN    OE1 3504   4.200   4.190   2.019
  238GLN    NE2 3505   4.412   4.229   2.026
  238GLN   HE21 3506   4.408   4.241   1.926
  238GLN   HE22 3507   4.501   4.237   2.073
  238GLN      C 3508   3.928   4.216   2.331
  238GLN      O 3509   3.864   4.184   2.229
  239THR      N 3510   3.880   4.199   2.456
  239THR      H 3511   3.931   4.232   2.537
  239THR     CA 3512   3.748   4.142   2.485
  239THR     HA 3513   3.697   4.097   2.400
  239THR     CB 3514   3.769   4.039   2.598
  239THR     HB 3515   3.669   3.998   2.612
  239THR    CG2 3516   3.846   3.926   2.543
  239THR   HG21 3517   3.808   3.903   2.444
  239THR   HG22 3518   3.951   3.956   2.542
  239THR   HG23 3519   3.840   3.837   2.605
  239THR    OG1 3520   3.822   4.080   2.716
  239THR    HG1 3521   3.915   4.095   2.694
  239THR      C 3522   3.648   4.241   2.529
  239THR      O 3523   3.529   4.210   2.530
  240THR      N 3524   3.700   4.358   2.568
  240THR      H 3525   3.798   4.382   2.573
  240THR     CA 3526   3.612   4.469   2.616
  240THR     HA 3527   3.568   4.434   2.709
  240THR     CB 3528   3.677   4.598   2.665
  240THR     HB 3529   3.742   4.643   2.591
  240THR    CG2 3530   3.579   4.696   2.715
  240THR   HG21 3531   3.631   4.790   2.735
  240THR   HG22 3532   3.503   4.721   2.642
  240THR   HG23 3533   3.545   4.655   2.810
  240THR    OG1 3534   3.762   4.573   2.777
  240THR    HG1 3535   3.836   4.522   2.744
  240THR      C 3536   3.497   4.487   2.521
  240THR      O 3537   3.519   4.510   2.401
  241TYR      N 3538   3.376   4.490   2.573
  241TYR      H 3539   3.367   4.486   2.673
  241TYR     CA 3540   3.253   4.493   2.498
  241TYR     HA 3541   3.268   4.533   2.398
  241TYR     CB 3542   3.209   4.344   2.471
  241TYR    HB2 3543   3.274   4.310   2.390
  241TYR    HB3 3544   3.219   4.286   2.563
  241TYR     CG 3545   3.066   4.319   2.416
  241TYR    CD1 3546   2.977   4.227   2.483
  241TYR    HD1 3547   3.003   4.175   2.573
  241TYR    CE1 3548   2.848   4.215   2.438
  241TYR    HE1 3549   2.783   4.151   2.496
  241TYR     CZ 3550   2.806   4.266   2.316
  241TYR     OH 3551   2.688   4.218   2.266
  241TYR     HH 3552   2.649   4.147   2.319
  241TYR    CE2 3553   2.894   4.347   2.248
  241TYR    HE2 3554   2.859   4.380   2.151
  241TYR    CD2 3555   3.025   4.382   2.297
  241TYR    HD2 3556   3.092   4.430   2.226
  241TYR      C 3557   3.152   4.569   2.582
  241TYR      O 3558   3.169   4.583   2.703
  242LEU      N 3559   3.039   4.610   2.529
  242LEU      H 3560   3.036   4.593   2.430
  242LEU     CA 3561   2.924   4.669   2.594
  242LEU     HA 3562   2.950   4.670   2.700
  242LEU     CB 3563   2.897   4.814   2.557
  242LEU    HB2 3564   2.900   4.824   2.448
  242LEU    HB3 3565   2.805   4.841   2.608
  242LEU     CG 3566   2.998   4.922   2.599
  242LEU     HG 3567   3.092   4.905   2.547
  242LEU    CD1 3568   2.956   5.053   2.534
  242LEU   HD11 3569   2.857   5.085   2.567
  242LEU   HD12 3570   3.036   5.125   2.553
  242LEU   HD13 3571   2.957   5.035   2.427
  242LEU    CD2 3572   3.029   4.950   2.749
  242LEU   HD21 3573   2.931   4.966   2.795
  242LEU   HD22 3574   3.080   4.864   2.793
  242LEU   HD23 3575   3.074   5.048   2.757
  242LEU      C 3576   2.802   4.584   2.561
  242LEU      O 3577   2.767   4.566   2.450
  243GLU      N 3578   2.751   4.517   2.669
  243GLU      H 3579   2.788   4.544   2.759
  243GLU     CA 3580   2.625   4.435   2.670
  243GLU     HA 3581   2.601   4.409   2.567
  243GLU     CB 3582   2.653   4.300   2.729
  243GLU    HB2 3583   2.737   4.252   2.679
  243GLU    HB3 3584   2.667   4.302   2.838
  243GLU     CG 3585   2.532   4.212   2.717
  243GLU    HG2 3586   2.444   4.257   2.763
  243GLU    HG3 3587   2.504   4.205   2.611
  243GLU     CD 3588   2.542   4.073   2.787
  243GLU    OE1 3589   2.450   3.988   2.772
  243GLU    OE2 3590   2.643   4.043   2.853
  243GLU      C 3591   2.499   4.497   2.736
  243GLU      O 3592   2.498   4.514   2.860
  244ASP      N 3593   2.397   4.525   2.663
  244ASP      H 3594   2.405   4.518   2.563
  244ASP     CA 3595   2.265   4.559   2.722
  244ASP     HA 3596   2.276   4.626   2.807
  244ASP     CB 3597   2.170   4.636   2.625
  244ASP    HB2 3598   2.176   4.584   2.529
  244ASP    HB3 3599   2.065   4.637   2.653
  244ASP     CG 3600   2.218   4.782   2.599
  244ASP    OD1 3601   2.175   4.838   2.494
  244ASP    OD2 3602   2.306   4.830   2.675
  244ASP      C 3603   2.201   4.430   2.762
  244ASP      O 3604   2.158   4.353   2.675
  245ARG      N 3605   2.178   4.406   2.890
  245ARG      H 3606   2.209   4.468   2.963
  245ARG     CA 3607   2.138   4.272   2.944
  245ARG     HA 3608   2.141   4.197   2.864
  245ARG     CB 3609   2.239   4.231   3.046
  245ARG    HB2 3610   2.342   4.245   3.013
  245ARG    HB3 3611   2.231   4.291   3.137
  245ARG     CG 3612   2.219   4.075   3.067
  245ARG    HG2 3613   2.129   4.057   3.126
  245ARG    HG3 3614   2.217   4.032   2.967
  245ARG     CD 3615   2.340   4.017   3.139
  245ARG    HD2 3616   2.428   4.041   3.078
  245ARG    HD3 3617   2.341   4.062   3.238
  245ARG     NE 3618   2.337   3.873   3.165
  245ARG     HE 3619   2.313   3.845   3.259
  245ARG     CZ 3620   2.370   3.776   3.085
  245ARG    NH1 3621   2.399   3.792   2.955
  245ARG   HH11 3622   2.410   3.883   2.911
  245ARG   HH12 3623   2.402   3.705   2.904
  245ARG    NH2 3624   2.360   3.650   3.119
  245ARG   HH21 3625   2.359   3.624   3.216
  245ARG   HH22 3626   2.405   3.576   3.066
  245ARG      C 3627   2.004   4.295   3.014
  245ARG      O 3628   1.991   4.378   3.103
  246PRO      N 3629   1.900   4.205   2.986
  246PRO     CD 3630   1.907   4.104   2.878
  246PRO    HD2 3631   1.938   4.003   2.905
  246PRO    HD3 3632   1.953   4.139   2.786
  246PRO     CG 3633   1.761   4.094   2.828
  246PRO    HG2 3634   1.733   3.995   2.792
  246PRO    HG3 3635   1.746   4.178   2.761
  246PRO     CB 3636   1.688   4.105   2.964
  246PRO    HB2 3637   1.690   4.007   3.011
  246PRO    HB3 3638   1.586   4.134   2.936
  246PRO     CA 3639   1.767   4.210   3.044
  246PRO     HA 3640   1.726   4.310   3.038
  246PRO      C 3641   1.775   4.167   3.192
  246PRO      O 3642   1.851   4.075   3.224
  247MET      N 3643   1.696   4.220   3.286
  247MET      H 3644   1.627   4.287   3.255
  247MET     CA 3645   1.713   4.191   3.436
  247MET     HA 3646   1.819   4.189   3.460
  247MET     CB 3647   1.631   4.293   3.514
  247MET    HB2 3648   1.535   4.296   3.461
  247MET    HB3 3649   1.608   4.264   3.617
  247MET     CG 3650   1.703   4.429   3.528
  247MET    HG2 3651   1.749   4.452   3.432
  247MET    HG3 3652   1.631   4.508   3.549
  247MET     SD 3653   1.833   4.425   3.651
  247MET     CE 3654   1.746   4.384   3.803
  247MET    HE1 3655   1.746   4.275   3.814
  247MET    HE2 3656   1.774   4.443   3.890
  247MET    HE3 3657   1.645   4.423   3.797
  247MET      C 3658   1.669   4.053   3.490
  247MET      O 3659   1.706   4.014   3.602
  248PHE      N 3660   1.593   3.977   3.413
  248PHE      H 3661   1.551   4.013   3.328
  248PHE     CA 3662   1.540   3.843   3.458
  248PHE     HA 3663   1.513   3.844   3.563
  248PHE     CB 3664   1.422   3.802   3.369
  248PHE    HB2 3665   1.395   3.704   3.409
  248PHE    HB3 3666   1.330   3.860   3.375
  248PHE     CG 3667   1.448   3.795   3.223
  248PHE    CD1 3668   1.402   3.893   3.134
  248PHE    HD1 3669   1.350   3.980   3.169
  248PHE    CE1 3670   1.430   3.889   2.995
  248PHE    HE1 3671   1.384   3.958   2.925
  248PHE     CZ 3672   1.499   3.781   2.938
  248PHE     HZ 3673   1.514   3.769   2.832
  248PHE    CE2 3674   1.544   3.678   3.026
  248PHE    HE2 3675   1.598   3.592   2.990
  248PHE    CD2 3676   1.512   3.684   3.168
  248PHE    HD2 3677   1.542   3.602   3.232
  248PHE      C 3678   1.663   3.749   3.456
  248PHE      O 3679   1.663   3.651   3.529
  249LEU      N 3680   1.770   3.780   3.378
  249LEU      H 3681   1.759   3.851   3.307
  249LEU     CA 3682   1.900   3.699   3.385
  249LEU     HA 3683   1.873   3.597   3.410
  249LEU     CB 3684   1.979   3.715   3.252
  249LEU    HB2 3685   1.995   3.822   3.244
  249LEU    HB3 3686   2.077   3.669   3.259
  249LEU     CG 3687   1.904   3.663   3.128
  249LEU     HG 3688   1.807   3.710   3.138
  249LEU    CD1 3689   1.987   3.699   3.001
  249LEU   HD11 3690   1.926   3.682   2.912
  249LEU   HD12 3691   2.007   3.806   3.011
  249LEU   HD13 3692   2.080   3.643   3.010
  249LEU    CD2 3693   1.879   3.518   3.140
  249LEU   HD21 3694   1.780   3.489   3.176
  249LEU   HD22 3695   1.874   3.488   3.035
  249LEU   HD23 3696   1.966   3.471   3.186
  249LEU      C 3697   1.988   3.758   3.500
  249LEU      O 3698   2.086   3.687   3.537
  250LEU      N 3699   1.962   3.874   3.558
  250LEU      H 3700   1.873   3.918   3.540
  250LEU     CA 3701   2.041   3.937   3.665
  250LEU     HA 3702   2.146   3.908   3.663
  250LEU     CB 3703   2.046   4.088   3.640
  250LEU    HB2 3704   1.942   4.122   3.639
  250LEU    HB3 3705   2.091   4.137   3.727
  250LEU     CG 3706   2.128   4.123   3.515
  250LEU     HG 3707   2.087   4.064   3.433
  250LEU    CD1 3708   2.108   4.272   3.496
  250LEU   HD11 3709   2.144   4.325   3.584
  250LEU   HD12 3710   2.161   4.300   3.406
  250LEU   HD13 3711   2.003   4.286   3.470
  250LEU    CD2 3712   2.276   4.081   3.527
  250LEU   HD21 3713   2.291   3.973   3.534
  250LEU   HD22 3714   2.337   4.120   3.445
  250LEU   HD23 3715   2.312   4.125   3.620
  250LEU      C 3716   1.994   3.913   3.808
  250LEU      O 3717   2.070   3.944   3.901
  251GLN      N 3718   1.878   3.843   3.827
  251GLN      H 3719   1.816   3.838   3.747
  251GLN     CA 3720   1.816   3.814   3.961
  251GLN     HA 3721   1.792   3.911   4.005
  251GLN     CB 3722   1.688   3.732   3.947
  251GLN    HB2 3723   1.712   3.636   3.902
  251GLN    HB3 3724   1.656   3.730   4.052
  251GLN     CG 3725   1.581   3.798   3.854
  251GLN    HG2 3726   1.574   3.899   3.894
  251GLN    HG3 3727   1.604   3.805   3.747
  251GLN     CD 3728   1.445   3.725   3.849
  251GLN    OE1 3729   1.425   3.616   3.902
  251GLN    NE2 3730   1.346   3.796   3.796
  251GLN   HE21 3731   1.261   3.748   3.769
  251GLN   HE22 3732   1.363   3.886   3.752
  251GLN      C 3733   1.913   3.742   4.058
  251GLN      O 3734   1.928   3.798   4.169
  252CYX      N 3735   1.980   3.629   4.019
  252CYX      H 3736   1.947   3.592   3.931
  252CYX     CA 3737   2.063   3.546   4.103
  252CYX     HA 3738   2.012   3.516   4.194
  252CYX     CB 3739   2.101   3.415   4.033
  252CYX    HB2 3740   2.011   3.370   3.992
  252CYX    HB3 3741   2.168   3.436   3.949
  252CYX     SG 3742   2.186   3.294   4.129
  252CYX      C 3743   2.186   3.618   4.139
  252CYX      O 3744   2.232   3.603   4.252
  253ALA      N 3745   2.243   3.695   4.050
  253ALA      H 3746   2.191   3.703   3.963
  253ALA     CA 3747   2.362   3.777   4.079
  253ALA     HA 3748   2.430   3.712   4.135
  253ALA     CB 3749   2.434   3.800   3.943
  253ALA    HB1 3750   2.364   3.856   3.881
  253ALA    HB2 3751   2.513   3.872   3.962
  253ALA    HB3 3752   2.462   3.701   3.905
  253ALA      C 3753   2.344   3.903   4.156
  253ALA      O 3754   2.433   3.944   4.229
  254MET      N 3755   2.229   3.970   4.137
  254MET      H 3756   2.164   3.942   4.065
  254MET     CA 3757   2.194   4.086   4.209
  254MET     HA 3758   2.265   4.169   4.203
  254MET     CB 3759   2.070   4.151   4.148
  254MET    HB2 3760   2.103   4.183   4.049
  254MET    HB3 3761   1.984   4.085   4.145
  254MET     CG 3762   2.015   4.266   4.226
  254MET    HG2 3763   1.961   4.223   4.311
  254MET    HG3 3764   2.100   4.323   4.263
  254MET     SD 3765   1.928   4.387   4.142
  254MET     CE 3766   1.762   4.336   4.190
  254MET    HE1 3767   1.748   4.236   4.149
  254MET    HE2 3768   1.736   4.343   4.295
  254MET    HE3 3769   1.706   4.422   4.154
  254MET      C 3770   2.184   4.059   4.364
  254MET      O 3771   2.227   4.133   4.450
  255GLU      N 3772   2.127   3.942   4.392
  255GLU      H 3773   2.096   3.881   4.318
  255GLU     CA 3774   2.129   3.883   4.527
  255GLU     HA 3775   2.111   3.958   4.604
  255GLU     CB 3776   2.012   3.783   4.532
  255GLU    HB2 3777   2.008   3.722   4.442
  255GLU    HB3 3778   2.018   3.714   4.616
  255GLU     CG 3779   1.877   3.848   4.549
  255GLU    HG2 3780   1.860   3.917   4.466
  255GLU    HG3 3781   1.800   3.771   4.551
  255GLU     CD 3782   1.861   3.931   4.679
  255GLU    OE1 3783   1.918   3.886   4.785
  255GLU    OE2 3784   1.794   4.037   4.675
  255GLU      C 3785   2.260   3.816   4.565
  255GLU      O 3786   2.283   3.792   4.685
  256GLU      N 3787   2.355   3.786   4.473
  256GLU      H 3788   2.333   3.800   4.375
  256GLU     CA 3789   2.499   3.763   4.508
  256GLU     HA 3790   2.512   3.701   4.597
  256GLU     CB 3791   2.562   3.680   4.399
  256GLU    HB2 3792   2.511   3.584   4.385
  256GLU    HB3 3793   2.555   3.733   4.304
  256GLU     CG 3794   2.711   3.639   4.418
  256GLU    HG2 3795   2.729   3.561   4.344
  256GLU    HG3 3796   2.779   3.722   4.401
  256GLU     CD 3797   2.743   3.584   4.564
  256GLU    OE1 3798   2.662   3.504   4.616
  256GLU    OE2 3799   2.843   3.623   4.629
  256GLU      C 3800   2.573   3.900   4.522
  256GLU      O 3801   2.694   3.908   4.553
  257ASN      N 3802   2.503   4.014   4.510
  257ASN      H 3803   2.403   4.005   4.502
  257ASN     CA 3804   2.551   4.153   4.529
  257ASN     HA 3805   2.474   4.212   4.479
  257ASN     CB 3806   2.565   4.183   4.678
  257ASN    HB2 3807   2.640   4.117   4.721
  257ASN    HB3 3808   2.580   4.291   4.685
  257ASN     CG 3809   2.442   4.177   4.763
  257ASN    OD1 3810   2.464   4.170   4.880
  257ASN    ND2 3811   2.323   4.174   4.713
  257ASN   HD21 3812   2.241   4.172   4.772
  257ASN   HD22 3813   2.309   4.167   4.614
  257ASN      C 3814   2.673   4.188   4.449
  257ASN      O 3815   2.758   4.272   4.481
  258CYX      N 3816   2.672   4.153   4.322
  258CYX      H 3817   2.594   4.093   4.298
  258CYX     CA 3818   2.786   4.174   4.225
  258CYX     HA 3819   2.883   4.165   4.274
  258CYX     CB 3820   2.773   4.061   4.119
  258CYX    HB2 3821   2.667   4.049   4.095
  258CYX    HB3 3822   2.841   4.080   4.036
  258CYX     SG 3823   2.813   3.894   4.156
  258CYX      C 3824   2.759   4.314   4.156
  258CYX      O 3825   2.831   4.346   4.058
  259LEU      N 3826   2.650   4.386   4.183
  259LEU      H 3827   2.599   4.370   4.268
  259LEU     CA 3828   2.602   4.496   4.101
  259LEU     HA 3829   2.670   4.514   4.018
  259LEU     CB 3830   2.467   4.446   4.043
  259LEU    HB2 3831   2.407   4.402   4.123
  259LEU    HB3 3832   2.410   4.532   4.009
  259LEU     CG 3833   2.476   4.347   3.929
  259LEU     HG 3834   2.535   4.259   3.955
  259LEU    CD1 3835   2.342   4.284   3.903
  259LEU   HD11 3836   2.339   4.189   3.956
  259LEU   HD12 3837   2.257   4.344   3.938
  259LEU   HD13 3838   2.333   4.263   3.797
  259LEU    CD2 3839   2.525   4.399   3.798
  259LEU   HD21 3840   2.519   4.319   3.725
  259LEU   HD22 3841   2.463   4.482   3.764
  259LEU   HD23 3842   2.626   4.438   3.809
  259LEU      C 3843   2.587   4.628   4.174
  259LEU      O 3844   2.614   4.645   4.295
  260SER      N 3845   2.536   4.722   4.099
  260SER      H 3846   2.503   4.699   4.007
  260SER     CA 3847   2.505   4.858   4.150
  260SER     HA 3848   2.594   4.905   4.191
  260SER     CB 3849   2.468   4.949   4.031
  260SER    HB2 3850   2.441   5.050   4.060
  260SER    HB3 3851   2.554   4.961   3.966
  260SER     OG 3852   2.358   4.891   3.962
  260SER     HG 3853   2.382   4.844   3.882
  260SER      C 3854   2.392   4.855   4.252
  260SER      O 3855   2.307   4.767   4.239
  261ALA      N 3856   2.385   4.955   4.338
  261ALA      H 3857   2.457   5.026   4.328
  261ALA     CA 3858   2.270   4.986   4.427
  261ALA     HA 3859   2.231   4.895   4.473
  261ALA     CB 3860   2.321   5.077   4.538
  261ALA    HB1 3861   2.364   5.167   4.494
  261ALA    HB2 3862   2.244   5.116   4.604
  261ALA    HB3 3863   2.397   5.025   4.597
  261ALA      C 3864   2.150   5.043   4.346
  261ALA      O 3865   2.035   5.027   4.387
  262SER      N 3866   2.175   5.099   4.226
  262SER      H 3867   2.270   5.118   4.197
  262SER     CA 3868   2.072   5.137   4.126
  262SER     HA 3869   2.005   5.207   4.175
  262SER     CB 3870   2.140   5.215   4.017
  262SER    HB2 3871   2.200   5.295   4.059
  262SER    HB3 3872   2.209   5.151   3.961
  262SER     OG 3873   2.051   5.275   3.928
  262SER     HG 3874   2.093   5.286   3.842
  262SER      C 3875   2.001   5.020   4.070
  262SER      O 3876   1.880   5.028   4.040
  263ALA      N 3877   2.070   4.905   4.057
  263ALA      H 3878   2.166   4.896   4.087
  263ALA     CA 3879   2.013   4.782   4.008
  263ALA     HA 3880   1.946   4.801   3.925
  263ALA     CB 3881   2.115   4.671   3.975
  263ALA    HB1 3882   2.167   4.705   3.885
  263ALA    HB2 3883   2.189   4.648   4.052
  263ALA    HB3 3884   2.060   4.581   3.949
  263ALA      C 3885   1.918   4.724   4.110
  263ALA      O 3886   1.809   4.677   4.070
  264ALA      N 3887   1.941   4.733   4.238
  264ALA      H 3888   2.026   4.779   4.267
  264ALA     CA 3889   1.844   4.705   4.349
  264ALA     HA 3890   1.793   4.613   4.322
  264ALA     CB 3891   1.921   4.672   4.483
  264ALA    HB1 3892   1.848   4.661   4.563
  264ALA    HB2 3893   1.979   4.582   4.461
  264ALA    HB3 3894   1.986   4.755   4.513
  264ALA      C 3895   1.720   4.798   4.359
  264ALA      O 3896   1.631   4.756   4.434
  265GLN      N 3897   1.699   4.896   4.272
  265GLN      H 3898   1.774   4.927   4.212
  265GLN     CA 3899   1.574   4.965   4.258
  265GLN     HA 3900   1.501   4.918   4.324
  265GLN     CB 3901   1.590   5.117   4.280
  265GLN    HB2 3902   1.633   5.165   4.192
  265GLN    HB3 3903   1.494   5.167   4.293
  265GLN     CG 3904   1.677   5.165   4.397
  265GLN    HG2 3905   1.776   5.120   4.398
  265GLN    HG3 3906   1.694   5.273   4.392
  265GLN     CD 3907   1.615   5.138   4.534
  265GLN    OE1 3908   1.508   5.080   4.550
  265GLN    NE2 3909   1.682   5.177   4.642
  265GLN   HE21 3910   1.640   5.138   4.725
  265GLN   HE22 3911   1.777   5.206   4.628
  265GLN      C 3912   1.501   4.927   4.122
  265GLN      O 3913   1.393   4.972   4.092
  266THR      N 3914   1.581   4.867   4.029
  266THR      H 3915   1.666   4.823   4.060
  266THR     CA 3916   1.552   4.847   3.889
  266THR     HA 3917   1.501   4.930   3.840
  266THR     CB 3918   1.683   4.833   3.798
  266THR     HB 3919   1.755   4.768   3.850
  266THR    CG2 3920   1.669   4.764   3.662
  266THR   HG21 3921   1.613   4.672   3.678
  266THR   HG22 3922   1.621   4.824   3.585
  266THR   HG23 3923   1.770   4.736   3.630
  266THR    OG1 3924   1.750   4.954   3.782
  266THR    HG1 3925   1.780   4.982   3.869
  266THR      C 3926   1.463   4.719   3.874
  266THR      O 3927   1.501   4.617   3.930
  267ASP      N 3928   1.354   4.732   3.800
  267ASP      H 3929   1.341   4.817   3.748
  267ASP     CA 3930   1.261   4.621   3.775
  267ASP     HA 3931   1.209   4.626   3.871
  267ASP     CB 3932   1.163   4.667   3.669
  267ASP    HB2 3933   1.125   4.767   3.686
  267ASP    HB3 3934   1.209   4.661   3.569
  267ASP     CG 3935   1.039   4.572   3.656
  267ASP    OD1 3936   0.925   4.629   3.645
  267ASP    OD2 3937   1.051   4.449   3.676
  267ASP      C 3938   1.330   4.481   3.756
  267ASP      O 3939   1.388   4.458   3.651
  268PRO      N 3940   1.313   4.379   3.851
  268PRO     CD 3941   1.253   4.394   3.985
  268PRO    HD2 3942   1.145   4.378   3.981
  268PRO    HD3 3943   1.276   4.491   4.030
  268PRO     CG 3944   1.313   4.288   4.070
  268PRO    HG2 3945   1.236   4.241   4.131
  268PRO    HG3 3946   1.405   4.312   4.123
  268PRO     CB 3947   1.360   4.178   3.978
  268PRO    HB2 3948   1.285   4.100   3.964
  268PRO    HB3 3949   1.450   4.128   4.014
  268PRO     CA 3950   1.379   4.245   3.843
  268PRO     HA 3951   1.485   4.261   3.825
  268PRO      C 3952   1.335   4.152   3.727
  268PRO      O 3953   1.410   4.060   3.696
  269THR      N 3954   1.211   4.172   3.673
  269THR      H 3955   1.156   4.251   3.704
  269THR     CA 3956   1.173   4.109   3.551
  269THR     HA 3957   1.234   4.020   3.531
  269THR     CB 3958   1.033   4.049   3.556
  269THR     HB 3959   0.951   4.119   3.574
  269THR    CG2 3960   1.003   3.950   3.442
  269THR   HG21 3961   1.016   4.013   3.354
  269THR   HG22 3962   1.078   3.872   3.444
  269THR   HG23 3963   0.897   3.923   3.440
  269THR    OG1 3964   1.025   3.957   3.660
  269THR    HG1 3965   0.990   3.996   3.740
  269THR      C 3966   1.205   4.190   3.424
  269THR      O 3967   1.292   4.149   3.346
  270THR      N 3968   1.135   4.306   3.408
  270THR      H 3969   1.083   4.324   3.492
  270THR     CA 3970   1.115   4.370   3.277
  270THR     HA 3971   1.150   4.299   3.201
  270THR     CB 3972   0.967   4.397   3.241
  270THR     HB 3973   0.960   4.430   3.137
  270THR    CG2 3974   0.884   4.268   3.250
  270THR   HG21 3975   0.930   4.193   3.185
  270THR   HG22 3976   0.887   4.224   3.350
  270THR   HG23 3977   0.783   4.279   3.210
  270THR    OG1 3978   0.911   4.488   3.329
  270THR    HG1 3979   0.961   4.569   3.317
  270THR      C 3980   1.208   4.496   3.252
  270THR      O 3981   1.198   4.559   3.147
  271GLY      N 3982   1.299   4.524   3.347
  271GLY      H 3983   1.292   4.469   3.431
  271GLY     CA 3984   1.403   4.633   3.335
  271GLY    HA2 3985   1.357   4.715   3.280
  271GLY    HA3 3986   1.435   4.668   3.433
  271GLY      C 3987   1.523   4.575   3.259
  271GLY      O 3988   1.517   4.455   3.233
  272TYR      N 3989   1.623   4.656   3.239
  272TYR      H 3990   1.615   4.752   3.271
  272TYR     CA 3991   1.748   4.612   3.176
  272TYR     HA 3992   1.767   4.506   3.193
  272TYR     CB 3993   1.752   4.625   3.023
  272TYR    HB2 3994   1.794   4.538   2.973
  272TYR    HB3 3995   1.649   4.616   2.989
  272TYR     CG 3996   1.828   4.754   2.975
  272TYR    CD1 3997   1.958   4.746   2.917
  272TYR    HD1 3998   2.008   4.650   2.917
  272TYR    CE1 3999   2.028   4.858   2.879
  272TYR    HE1 4000   2.132   4.855   2.851
  272TYR     CZ 4001   1.954   4.985   2.879
  272TYR     OH 4002   2.010   5.100   2.829
  272TYR     HH 4003   1.948   5.164   2.796
  272TYR    CE2 4004   1.826   4.995   2.935
  272TYR    HE2 4005   1.771   5.087   2.948
  272TYR    CD2 4006   1.761   4.876   2.982
  272TYR    HD2 4007   1.656   4.869   3.007
  272TYR      C 4008   1.863   4.690   3.250
  272TYR      O 4009   1.832   4.787   3.319
  273ARG      N 4010   1.985   4.648   3.223
  273ARG      H 4011   1.997   4.569   3.161
  273ARG     CA 4012   2.110   4.714   3.259
  273ARG     HA 4013   2.093   4.819   3.285
  273ARG     CB 4014   2.170   4.645   3.380
  273ARG    HB2 4015   2.188   4.543   3.345
  273ARG    HB3 4016   2.258   4.697   3.417
  273ARG     CG 4017   2.081   4.640   3.509
  273ARG    HG2 4018   1.990   4.583   3.492
  273ARG    HG3 4019   2.133   4.584   3.586
  273ARG     CD 4020   2.044   4.781   3.559
  273ARG    HD2 4021   2.003   4.844   3.481
  273ARG    HD3 4022   1.970   4.760   3.637
  273ARG     NE 4023   2.158   4.851   3.627
  273ARG     HE 4024   2.233   4.806   3.678
  273ARG     CZ 4025   2.161   4.982   3.645
  273ARG    NH1 4026   2.074   5.066   3.607
  273ARG   HH11 4027   1.992   5.035   3.558
  273ARG   HH12 4028   2.080   5.165   3.629
  273ARG    NH2 4029   2.255   5.038   3.713
  273ARG   HH21 4030   2.332   4.979   3.743
  273ARG   HH22 4031   2.247   5.137   3.730
  273ARG      C 4032   2.209   4.713   3.143
  273ARG      O 4033   2.216   4.623   3.059
  274ARG      N 4034   2.297   4.817   3.137
  274ARG      H 4035   2.302   4.885   3.212
  274ARG     CA 4036   2.416   4.811   3.044
  274ARG     HA 4037   2.398   4.733   2.970
  274ARG     CB 4038   2.422   4.944   2.974
  274ARG    HB2 4039   2.327   4.976   2.931
  274ARG    HB3 4040   2.443   5.017   3.052
  274ARG     CG 4041   2.531   4.973   2.869
  274ARG    HG2 4042   2.627   4.989   2.917
  274ARG    HG3 4043   2.539   4.887   2.803
  274ARG     CD 4044   2.503   5.111   2.793
  274ARG    HD2 4045   2.479   5.178   2.874
  274ARG    HD3 4046   2.590   5.151   2.741
  274ARG     NE 4047   2.385   5.094   2.705
  274ARG     HE 4048   2.354   4.998   2.708
  274ARG     CZ 4049   2.319   5.170   2.626
  274ARG    NH1 4050   2.216   5.117   2.565
  274ARG   HH11 4051   2.212   5.016   2.567
  274ARG   HH12 4052   2.154   5.179   2.515
  274ARG    NH2 4053   2.340   5.299   2.609
  274ARG   HH21 4054   2.426   5.338   2.645
  274ARG   HH22 4055   2.294   5.344   2.532
  274ARG      C 4056   2.556   4.790   3.105
  274ARG      O 4057   2.604   4.876   3.186
  275LEU      N 4058   2.621   4.683   3.064
  275LEU      H 4059   2.580   4.623   2.994
  275LEU     CA 4060   2.745   4.635   3.125
  275LEU     HA 4061   2.759   4.693   3.216
  275LEU     CB 4062   2.730   4.487   3.174
  275LEU    HB2 4063   2.745   4.418   3.091
  275LEU    HB3 4064   2.813   4.463   3.240
  275LEU     CG 4065   2.598   4.445   3.231
  275LEU     HG 4066   2.516   4.448   3.159
  275LEU    CD1 4067   2.602   4.298   3.266
  275LEU   HD11 4068   2.692   4.276   3.323
  275LEU   HD12 4069   2.508   4.269   3.313
  275LEU   HD13 4070   2.612   4.241   3.173
  275LEU    CD2 4071   2.548   4.519   3.363
  275LEU   HD21 4072   2.448   4.476   3.376
  275LEU   HD22 4073   2.611   4.485   3.445
  275LEU   HD23 4074   2.556   4.627   3.354
  275LEU      C 4075   2.869   4.665   3.043
  275LEU      O 4076   2.873   4.645   2.924
  276LEU      N 4077   2.973   4.705   3.117
  276LEU      H 4078   2.951   4.713   3.215
  276LEU     CA 4079   3.111   4.691   3.080
  276LEU     HA 4080   3.116   4.713   2.974
  276LEU     CB 4081   3.206   4.789   3.160
  276LEU    HB2 4082   3.189   4.886   3.113
  276LEU    HB3 4083   3.174   4.782   3.264
  276LEU     CG 4084   3.355   4.756   3.165
  276LEU     HG 4085   3.370   4.676   3.237
  276LEU    CD1 4086   3.426   4.726   3.032
  276LEU   HD11 4087   3.535   4.738   3.040
  276LEU   HD12 4088   3.407   4.622   3.005
  276LEU   HD13 4089   3.395   4.796   2.954
  276LEU    CD2 4090   3.424   4.881   3.218
  276LEU   HD21 4091   3.525   4.848   3.245
  276LEU   HD22 4092   3.433   4.954   3.138
  276LEU   HD23 4093   3.370   4.928   3.300
  276LEU      C 4094   3.148   4.543   3.087
  276LEU      O 4095   3.150   4.493   3.199
  277ARG      N 4096   3.178   4.474   2.972
  277ARG      H 4097   3.166   4.521   2.883
  277ARG     CA 4098   3.219   4.334   2.966
  277ARG     HA 4099   3.209   4.273   3.056
  277ARG     CB 4100   3.118   4.262   2.862
  277ARG    HB2 4101   3.122   4.322   2.771
  277ARG    HB3 4102   3.170   4.170   2.835
  277ARG     CG 4103   2.968   4.241   2.912
  277ARG    HG2 4104   2.934   4.341   2.938
  277ARG    HG3 4105   2.908   4.195   2.834
  277ARG     CD 4106   2.957   4.148   3.034
  277ARG    HD2 4107   3.047   4.088   3.044
  277ARG    HD3 4108   2.950   4.210   3.123
  277ARG     NE 4109   2.835   4.062   3.037
  277ARG     HE 4110   2.761   4.086   2.973
  277ARG     CZ 4111   2.813   3.958   3.121
  277ARG    NH1 4112   2.703   3.898   3.120
  277ARG   HH11 4113   2.635   3.923   3.049
  277ARG   HH12 4114   2.687   3.817   3.178
  277ARG    NH2 4115   2.898   3.930   3.220
  277ARG   HH21 4116   2.994   3.962   3.221
  277ARG   HH22 4117   2.869   3.860   3.287
  277ARG      C 4118   3.362   4.315   2.938
  277ARG      O 4119   3.422   4.386   2.856
  278PHE      N 4120   3.423   4.213   2.997
  278PHE      H 4121   3.365   4.150   3.051
  278PHE     CA 4122   3.563   4.175   2.996
  278PHE     HA 4123   3.607   4.189   2.897
  278PHE     CB 4124   3.643   4.263   3.094
  278PHE    HB2 4125   3.743   4.219   3.100
  278PHE    HB3 4126   3.647   4.367   3.062
  278PHE     CG 4127   3.601   4.277   3.238
  278PHE    CD1 4128   3.529   4.384   3.285
  278PHE    HD1 4129   3.493   4.462   3.220
  278PHE    CE1 4130   3.475   4.392   3.417
  278PHE    HE1 4131   3.410   4.474   3.442
  278PHE     CZ 4132   3.498   4.285   3.501
  278PHE     HZ 4133   3.456   4.282   3.600
  278PHE    CE2 4134   3.568   4.172   3.457
  278PHE    HE2 4135   3.582   4.093   3.530
  278PHE    CD2 4136   3.633   4.169   3.329
  278PHE    HD2 4137   3.689   4.081   3.303
  278PHE      C 4138   3.583   4.028   3.033
  278PHE      O 4139   3.507   3.977   3.117
  279SER      N 4140   3.688   3.969   2.987
  279SER      H 4141   3.761   4.018   2.937
  279SER     CA 4142   3.724   3.832   3.018
  279SER     HA 4143   3.640   3.780   3.065
  279SER     CB 4144   3.761   3.751   2.886
  279SER    HB2 4145   3.835   3.807   2.830
  279SER    HB3 4146   3.790   3.649   2.913
  279SER     OG 4147   3.648   3.726   2.804
  279SER     HG 4148   3.682   3.695   2.721
  279SER      C 4149   3.840   3.823   3.116
  279SER      O 4150   3.947   3.869   3.069
  280SER      N 4151   3.821   3.762   3.234
  280SER      H 4152   3.730   3.729   3.262
  280SER     CA 4153   3.927   3.755   3.340
  280SER     HA 4154   3.990   3.842   3.327
  280SER     CB 4155   3.862   3.770   3.473
  280SER    HB2 4156   3.812   3.678   3.501
  280SER    HB3 4157   3.940   3.777   3.549
  280SER     OG 4158   3.787   3.884   3.493
  280SER     HG 4159   3.701   3.862   3.456
  280SER      C 4160   4.014   3.627   3.347
  280SER      O 4161   3.962   3.524   3.371
  281GLN      N 4162   4.142   3.628   3.314
  281GLN      H 4163   4.180   3.721   3.300
  281GLN     CA 4164   4.237   3.512   3.295
  281GLN     HA 4165   4.182   3.425   3.330
  281GLN     CB 4166   4.285   3.499   3.145
  281GLN    HB2 4167   4.201   3.501   3.075
  281GLN    HB3 4168   4.350   3.585   3.124
  281GLN     CG 4169   4.370   3.372   3.124
  281GLN    HG2 4170   4.473   3.380   3.161
  281GLN    HG3 4171   4.337   3.287   3.182
  281GLN     CD 4172   4.375   3.331   2.979
  281GLN    OE1 4173   4.275   3.291   2.917
  281GLN    NE2 4174   4.487   3.336   2.913
  281GLN   HE21 4175   4.481   3.301   2.819
  281GLN   HE22 4176   4.575   3.358   2.957
  281GLN      C 4177   4.355   3.529   3.388
  281GLN      O 4178   4.425   3.628   3.369
  282ILE      N 4179   4.372   3.437   3.483
  282ILE      H 4180   4.308   3.359   3.485
  282ILE     CA 4181   4.477   3.448   3.580
  282ILE     HA 4182   4.520   3.548   3.576
  282ILE     CB 4183   4.417   3.437   3.726
  282ILE     HB 4184   4.363   3.342   3.728
  282ILE    CG2 4185   4.527   3.441   3.818
  282ILE   HG21 4186   4.488   3.448   3.920
  282ILE   HG22 4187   4.598   3.358   3.817
  282ILE   HG23 4188   4.589   3.528   3.799
  282ILE    CG1 4189   4.314   3.550   3.752
  282ILE   HG12 4190   4.304   3.570   3.859
  282ILE   HG13 4191   4.349   3.642   3.707
  282ILE    CD1 4192   4.165   3.544   3.712
  282ILE   HD11 4193   4.124   3.455   3.759
  282ILE   HD12 4194   4.111   3.624   3.762
  282ILE   HD13 4195   4.150   3.535   3.604
  282ILE      C 4196   4.583   3.347   3.554
  282ILE      O 4197   4.551   3.229   3.535
  283HID      N 4198   4.713   3.391   3.549
  283HID      H 4199   4.734   3.488   3.570
  283HID     CA 4200   4.827   3.307   3.515
  283HID     HA 4201   4.788   3.212   3.477
  283HID     CB 4202   4.925   3.368   3.409
  283HID    HB2 4203   4.956   3.469   3.435
  283HID    HB3 4204   5.021   3.317   3.405
  283HID     CG 4205   4.867   3.387   3.272
  283HID    ND1 4206   4.924   3.342   3.157
  283HID    HD1 4207   5.016   3.299   3.154
  283HID    CE1 4208   4.844   3.374   3.053
  283HID    HE1 4209   4.868   3.358   2.949
  283HID    NE2 4210   4.735   3.441   3.093
  283HID    CD2 4211   4.751   3.450   3.231
  283HID    HD2 4212   4.679   3.500   3.294
  283HID      C 4213   4.910   3.289   3.646
  283HID      O 4214   4.930   3.386   3.713
  284ASN      N 4215   4.963   3.171   3.668
  284ASN      H 4216   4.962   3.111   3.587
  284ASN     CA 4217   5.057   3.150   3.776
  284ASN     HA 4218   5.046   3.233   3.847
  284ASN     CB 4219   5.015   3.031   3.857
  284ASN    HB2 4220   4.912   3.040   3.891
  284ASN    HB3 4221   5.015   2.937   3.801
  284ASN     CG 4222   5.097   3.008   3.987
  284ASN    OD1 4223   5.197   3.071   4.020
  284ASN    ND2 4224   5.058   2.912   4.062
  284ASN   HD21 4225   5.125   2.892   4.136
  284ASN   HD22 4226   4.979   2.857   4.034
  284ASN      C 4227   5.197   3.140   3.715
  284ASN      O 4228   5.234   3.044   3.646
  285ASN      N 4229   5.283   3.241   3.746
  285ASN      H 4230   5.250   3.307   3.815
  285ASN     CA 4231   5.416   3.252   3.691
  285ASN     HA 4232   5.423   3.176   3.613
  285ASN     CB 4233   5.431   3.389   3.623
  285ASN    HB2 4234   5.404   3.474   3.685
  285ASN    HB3 4235   5.535   3.401   3.591
  285ASN     CG 4236   5.360   3.401   3.489
  285ASN    OD1 4237   5.261   3.340   3.454
  285ASN    ND2 4238   5.418   3.477   3.400
  285ASN   HD21 4239   5.376   3.487   3.308
  285ASN   HD22 4240   5.499   3.534   3.421
  285ASN      C 4241   5.533   3.202   3.777
  285ASN      O 4242   5.652   3.213   3.744
  286GLY      N 4243   5.492   3.156   3.898
  286GLY      H 4244   5.392   3.150   3.910
  286GLY     CA 4245   5.571   3.133   4.020
  286GLY    HA2 4246   5.651   3.206   4.030
  286GLY    HA3 4247   5.504   3.137   4.106
  286GLY      C 4248   5.648   3.004   4.022
  286GLY      O 4249   5.657   2.935   3.920
  287GLN      N 4250   5.704   2.973   4.143
  287GLN      H 4251   5.691   3.032   4.224
  287GLN     CA 4252   5.771   2.853   4.166
  287GLN     HA 4253   5.825   2.824   4.076
  287GLN     CB 4254   5.878   2.870   4.277
  287GLN    HB2 4255   5.826   2.907   4.366
  287GLN    HB3 4256   5.921   2.772   4.296
  287GLN     CG 4257   6.002   2.952   4.252
  287GLN    HG2 4258   6.084   2.913   4.311
  287GLN    HG3 4259   6.042   2.946   4.151
  287GLN     CD 4260   5.989   3.099   4.280
  287GLN    OE1 4261   5.886   3.154   4.255
  287GLN    NE2 4262   6.093   3.167   4.316
  287GLN   HE21 4263   6.076   3.262   4.349
  287GLN   HE22 4264   6.178   3.118   4.339
  287GLN      C 4265   5.677   2.735   4.205
  287GLN      O 4266   5.733   2.623   4.225
  288SER      N 4267   5.549   2.756   4.222
  288SER      H 4268   5.518   2.852   4.224
  288SER     CA 4269   5.463   2.648   4.269
  288SER     HA 4270   5.486   2.557   4.214
  288SER     CB 4271   5.495   2.615   4.414
  288SER    HB2 4272   5.432   2.533   4.448
  288SER    HB3 4273   5.601   2.593   4.421
  288SER     OG 4274   5.467   2.721   4.506
  288SER     HG 4275   5.474   2.692   4.597
  288SER      C 4276   5.312   2.673   4.241
  288SER      O 4277   5.273   2.787   4.221
  289ASP      N 4278   5.235   2.565   4.251
  289ASP      H 4279   5.265   2.474   4.283
  289ASP     CA 4280   5.088   2.584   4.243
  289ASP     HA 4281   5.063   2.637   4.151
  289ASP     CB 4282   5.013   2.453   4.224
  289ASP    HB2 4283   4.908   2.476   4.206
  289ASP    HB3 4284   5.047   2.403   4.133
  289ASP     CG 4285   5.023   2.358   4.349
  289ASP    OD1 4286   4.930   2.280   4.375
  289ASP    OD2 4287   5.126   2.339   4.420
  289ASP      C 4288   5.032   2.667   4.360
  289ASP      O 4289   5.065   2.639   4.475
  290PHE      N 4290   4.950   2.769   4.334
  290PHE      H 4291   4.940   2.791   4.236
  290PHE     CA 4292   4.853   2.836   4.423
  290PHE     HA 4293   4.909   2.852   4.516
  290PHE     CB 4294   4.808   2.971   4.359
  290PHE    HB2 4295   4.893   3.034   4.331
  290PHE    HB3 4296   4.766   2.942   4.263
  290PHE     CG 4297   4.714   3.053   4.445
  290PHE    CD1 4298   4.760   3.169   4.504
  290PHE    HD1 4299   4.865   3.191   4.517
  290PHE    CE1 4300   4.675   3.255   4.574
  290PHE    HE1 4301   4.708   3.343   4.628
  290PHE     CZ 4302   4.546   3.217   4.590
  290PHE     HZ 4303   4.481   3.281   4.649
  290PHE    CE2 4304   4.492   3.111   4.521
  290PHE    HE2 4305   4.389   3.081   4.530
  290PHE    CD2 4306   4.575   3.032   4.444
  290PHE    HD2 4307   4.538   2.955   4.377
  290PHE      C 4308   4.732   2.755   4.460
  290PHE      O 4309   4.659   2.708   4.371
  291ARG      N 4310   4.699   2.750   4.591
  291ARG      H 4311   4.752   2.804   4.657
  291ARG     CA 4312   4.588   2.667   4.651
  291ARG     HA 4313   4.520   2.635   4.572
  291ARG     CB 4314   4.651   2.559   4.737
  291ARG    HB2 4315   4.696   2.618   4.817
  291ARG    HB3 4316   4.569   2.496   4.772
  291ARG     CG 4317   4.747   2.468   4.657
  291ARG    HG2 4318   4.699   2.425   4.569
  291ARG    HG3 4319   4.832   2.526   4.622
  291ARG     CD 4320   4.793   2.348   4.738
  291ARG    HD2 4321   4.827   2.384   4.835
  291ARG    HD3 4322   4.706   2.284   4.751
  291ARG     NE 4323   4.899   2.277   4.666
  291ARG     HE 4324   4.918   2.312   4.574
  291ARG     CZ 4325   4.967   2.158   4.681
  291ARG    NH1 4326   4.955   2.079   4.783
  291ARG   HH11 4327   4.913   2.114   4.868
  291ARG   HH12 4328   5.010   1.995   4.797
  291ARG    NH2 4329   5.055   2.126   4.592
  291ARG   HH21 4330   5.055   2.190   4.514
  291ARG   HH22 4331   5.099   2.037   4.609
  291ARG      C 4332   4.498   2.761   4.736
  291ARG      O 4333   4.546   2.853   4.801
  292PRO      N 4334   4.361   2.754   4.722
  292PRO     CD 4335   4.290   2.652   4.651
  292PRO    HD2 4336   4.323   2.557   4.693
  292PRO    HD3 4337   4.328   2.659   4.549
  292PRO     CG 4338   4.139   2.678   4.661
  292PRO    HG2 4339   4.087   2.582   4.665
  292PRO    HG3 4340   4.098   2.732   4.576
  292PRO     CB 4341   4.128   2.756   4.787
  292PRO    HB2 4342   4.126   2.694   4.876
  292PRO    HB3 4343   4.031   2.802   4.802
  292PRO     CA 4344   4.261   2.835   4.800
  292PRO     HA 4345   4.247   2.936   4.761
  292PRO      C 4346   4.304   2.850   4.950
  292PRO      O 4347   4.371   2.761   5.005
  293LYS      N 4348   4.252   2.953   5.012
  293LYS      H 4349   4.172   2.993   4.966
  293LYS     CA 4350   4.279   2.991   5.152
  293LYS     HA 4351   4.387   3.008   5.159
  293LYS     CB 4352   4.224   3.135   5.175
  293LYS    HB2 4353   4.286   3.168   5.259
  293LYS    HB3 4354   4.260   3.200   5.096
  293LYS     CG 4355   4.072   3.145   5.193
  293LYS    HG2 4356   4.017   3.080   5.124
  293LYS    HG3 4357   4.062   3.100   5.292
  293LYS     CD 4358   4.025   3.291   5.201
  293LYS    HD2 4359   4.078   3.333   5.286
  293LYS    HD3 4360   4.056   3.338   5.108
  293LYS     CE 4361   3.876   3.292   5.233
  293LYS    HE2 4362   3.823   3.222   5.170
  293LYS    HE3 4363   3.849   3.263   5.335
  293LYS     NZ 4364   3.823   3.424   5.214
  293LYS    HZ1 4365   3.788   3.433   5.120
  293LYS    HZ2 4366   3.741   3.444   5.270
  293LYS    HZ3 4367   3.891   3.494   5.239
  293LYS      C 4368   4.238   2.887   5.260
  293LYS      O 4369   4.294   2.893   5.367
  294ASN      N 4370   4.150   2.796   5.222
  294ASN      H 4371   4.101   2.806   5.134
  294ASN     CA 4372   4.117   2.679   5.308
  294ASN     HA 4373   4.207   2.660   5.367
  294ASN     CB 4374   3.994   2.722   5.395
  294ASN    HB2 4375   3.930   2.788   5.336
  294ASN    HB3 4376   3.947   2.632   5.434
  294ASN     CG 4377   4.042   2.802   5.516
  294ASN    OD1 4378   4.086   2.756   5.622
  294ASN    ND2 4379   4.024   2.934   5.506
  294ASN   HD21 4380   4.091   2.983   5.563
  294ASN   HD22 4381   3.978   2.972   5.425
  294ASN      C 4382   4.100   2.554   5.221
  294ASN      O 4383   4.116   2.547   5.100
  295GLY      N 4384   4.081   2.442   5.290
  295GLY      H 4385   4.064   2.449   5.390
  295GLY     CA 4386   4.059   2.311   5.224
  295GLY    HA2 4387   4.127   2.300   5.139
  295GLY    HA3 4388   4.085   2.228   5.290
  295GLY      C 4389   3.913   2.283   5.180
  295GLY      O 4390   3.816   2.354   5.207
  296ARG      N 4391   3.898   2.170   5.114
  296ARG      H 4392   3.982   2.121   5.089
  296ARG     CA 4393   3.773   2.124   5.037
  296ARG     HA 4394   3.766   2.171   4.939
  296ARG     CB 4395   3.781   1.970   5.019
  296ARG    HB2 4396   3.756   1.915   5.110
  296ARG    HB3 4397   3.704   1.944   4.946
  296ARG     CG 4398   3.909   1.917   4.954
  296ARG    HG2 4399   3.932   1.971   4.862
  296ARG    HG3 4400   3.986   1.918   5.030
  296ARG     CD 4401   3.864   1.773   4.914
  296ARG    HD2 4402   3.814   1.729   5.001
  296ARG    HD3 4403   3.788   1.787   4.837
  296ARG     NE 4404   3.980   1.702   4.863
  296ARG     HE 4405   4.066   1.753   4.853
  296ARG     CZ 4406   3.988   1.573   4.824
  296ARG    NH1 4407   3.889   1.495   4.845
  296ARG   HH11 4408   3.806   1.527   4.893
  296ARG   HH12 4409   3.902   1.399   4.816
  296ARG    NH2 4410   4.096   1.529   4.763
  296ARG   HH21 4411   4.172   1.591   4.740
  296ARG   HH22 4412   4.101   1.445   4.707
  296ARG      C 4413   3.637   2.157   5.110
  296ARG      O 4414   3.550   2.215   5.051
  297HIP      N 4415   3.635   2.120   5.242
  297HIP      H 4416   3.720   2.088   5.286
  297HIP     CA 4417   3.512   2.117   5.317
  297HIP     HA 4418   3.427   2.087   5.255
  297HIP     CB 4419   3.519   2.018   5.432
  297HIP    HB2 4420   3.547   1.924   5.386
  297HIP    HB3 4421   3.592   2.050   5.506
  297HIP     CG 4422   3.379   2.004   5.506
  297HIP    ND1 4423   3.283   1.940   5.442
  297HIP    HD1 4424   3.282   1.903   5.348
  297HIP    CE1 4425   3.180   1.925   5.530
  297HIP    HE1 4426   3.088   1.871   5.515
  297HIP    NE2 4427   3.212   1.993   5.639
  297HIP    HE2 4428   3.150   2.022   5.713
  297HIP    CD2 4429   3.341   2.045   5.625
  297HIP    HD2 4430   3.396   2.105   5.696
  297HIP      C 4431   3.465   2.264   5.358
  297HIP      O 4432   3.354   2.289   5.400
  298ALA      N 4433   3.556   2.366   5.360
  298ALA      H 4434   3.651   2.344   5.333
  298ALA     CA 4435   3.523   2.505   5.398
  298ALA     HA 4436   3.468   2.517   5.491
  298ALA     CB 4437   3.657   2.574   5.429
  298ALA    HB1 4438   3.716   2.526   5.507
  298ALA    HB2 4439   3.713   2.572   5.335
  298ALA    HB3 4440   3.649   2.681   5.450
  298ALA      C 4441   3.447   2.582   5.290
  298ALA      O 4442   3.390   2.692   5.314
  299TRP      N 4443   3.455   2.542   5.164
  299TRP      H 4444   3.514   2.464   5.140
  299TRP     CA 4445   3.424   2.618   5.043
  299TRP     HA 4446   3.464   2.718   5.060
  299TRP     CB 4447   3.487   2.553   4.918
  299TRP    HB2 4448   3.432   2.462   4.894
  299TRP    HB3 4449   3.475   2.621   4.833
  299TRP     CG 4450   3.633   2.542   4.921
  299TRP    CD1 4451   3.721   2.613   4.997
  299TRP    HD1 4452   3.696   2.687   5.071
  299TRP    NE1 4453   3.846   2.582   4.956
  299TRP    HE1 4454   3.928   2.632   4.988
  299TRP    CE2 4455   3.850   2.478   4.873
  299TRP    CZ2 4456   3.955   2.403   4.821
  299TRP    HZ2 4457   4.058   2.424   4.844
  299TRP    CH2 4458   3.932   2.303   4.726
  299TRP    HH2 4459   4.021   2.257   4.685
  299TRP    CZ3 4460   3.801   2.276   4.684
  299TRP    HZ3 4461   3.770   2.201   4.613
  299TRP    CE3 4462   3.692   2.350   4.738
  299TRP    HE3 4463   3.594   2.320   4.704
  299TRP    CD2 4464   3.717   2.448   4.838
  299TRP      C 4465   3.278   2.628   5.019
  299TRP      O 4466   3.207   2.537   5.058
  300ILE      N 4467   3.232   2.741   4.963
  300ILE      H 4468   3.299   2.812   4.938
  300ILE     CA 4469   3.090   2.773   4.934
  300ILE     HA 4470   3.038   2.716   5.010
  300ILE     CB 4471   3.059   2.927   4.943
  300ILE     HB 4472   2.955   2.936   4.915
  300ILE    CG2 4473   3.083   2.981   5.087
  300ILE   HG21 4474   3.056   2.906   5.161
  300ILE   HG22 4475   3.185   3.017   5.099
  300ILE   HG23 4476   3.023   3.072   5.090
  300ILE    CG1 4477   3.146   3.009   4.840
  300ILE   HG12 4478   3.241   3.032   4.889
  300ILE   HG13 4479   3.173   2.957   4.749
  300ILE    CD1 4480   3.078   3.142   4.794
  300ILE   HD11 4481   3.001   3.125   4.719
  300ILE   HD12 4482   3.026   3.178   4.883
  300ILE   HD13 4483   3.138   3.222   4.750
  300ILE      C 4484   3.033   2.715   4.804
  300ILE      O 4485   3.091   2.727   4.695
  301TRP      N 4486   2.910   2.661   4.805
  301TRP      H 4487   2.860   2.663   4.893
  301TRP     CA 4488   2.828   2.645   4.688
  301TRP     HA 4489   2.890   2.594   4.614
  301TRP     CB 4490   2.706   2.566   4.722
  301TRP    HB2 4491   2.732   2.476   4.777
  301TRP    HB3 4492   2.640   2.629   4.783
  301TRP     CG 4493   2.635   2.524   4.599
  301TRP    CD1 4494   2.534   2.584   4.537
  301TRP    HD1 4495   2.487   2.675   4.570
  301TRP    NE1 4496   2.487   2.508   4.433
  301TRP    HE1 4497   2.406   2.539   4.382
  301TRP    CE2 4498   2.563   2.396   4.416
  301TRP    CZ2 4499   2.548   2.286   4.330
  301TRP    HZ2 4500   2.468   2.277   4.258
  301TRP    CH2 4501   2.648   2.183   4.324
  301TRP    HH2 4502   2.628   2.096   4.265
  301TRP    CZ3 4503   2.743   2.189   4.422
  301TRP    HZ3 4504   2.821   2.115   4.430
  301TRP    CE3 4505   2.746   2.289   4.523
  301TRP    HE3 4506   2.822   2.295   4.600
  301TRP    CD2 4507   2.657   2.398   4.520
  301TRP      C 4508   2.786   2.779   4.628
  301TRP      O 4509   2.709   2.857   4.690
  302HIE      N 4510   2.816   2.804   4.498
  302HIE      H 4511   2.870   2.732   4.451
  302HIE     CA 4512   2.762   2.911   4.417
  302HIE     HA 4513   2.737   2.999   4.476
  302HIE     CB 4514   2.876   2.959   4.315
  302HIE    HB2 4515   2.963   2.989   4.374
  302HIE    HB3 4516   2.912   2.871   4.261
  302HIE     CG 4517   2.831   3.075   4.230
  302HIE    ND1 4518   2.742   3.173   4.261
  302HIE    CE1 4519   2.759   3.274   4.164
  302HIE    HE1 4520   2.729   3.377   4.179
  302HIE    NE2 4521   2.851   3.227   4.078
  302HIE    HE2 4522   2.897   3.289   4.013
  302HIE    CD2 4523   2.896   3.108   4.123
  302HIE    HD2 4524   2.984   3.064   4.076
  302HIE      C 4525   2.633   2.863   4.347
  302HIE      O 4526   2.628   2.768   4.266
  303ASP      N 4527   2.524   2.932   4.370
  303ASP      H 4528   2.545   3.014   4.426
  303ASP     CA 4529   2.382   2.901   4.324
  303ASP     HA 4530   2.372   2.794   4.337
  303ASP     CB 4531   2.282   2.978   4.408
  303ASP    HB2 4532   2.304   2.970   4.514
  303ASP    HB3 4533   2.289   3.085   4.386
  303ASP     CG 4534   2.135   2.947   4.385
  303ASP    OD1 4535   2.050   3.036   4.401
  303ASP    OD2 4536   2.103   2.828   4.379
  303ASP      C 4537   2.360   2.941   4.175
  303ASP      O 4538   2.290   2.872   4.103
  304CYX      N 4539   2.431   3.051   4.119
  304CYX      H 4540   2.480   3.113   4.182
  304CYX     CA 4541   2.405   3.094   3.985
  304CYX     HA 4542   2.297   3.083   3.970
  304CYX     CB 4543   2.443   3.248   3.967
  304CYX    HB2 4544   2.550   3.270   3.963
  304CYX    HB3 4545   2.397   3.282   3.874
  304CYX     SG 4546   2.382   3.346   4.103
  304CYX      C 4547   2.488   3.012   3.880
  304CYX      O 4548   2.431   2.997   3.771
  305HIN      N 4549   2.604   2.955   3.922
  305HIN      H 4550   2.648   2.992   4.004
  305HIN     CA 4551   2.674   2.860   3.848
  305HIN     HA 4552   2.651   2.882   3.743
  305HIN     CB 4553   2.826   2.880   3.871
  305HIN    HB2 4554   2.837   2.868   3.979
  305HIN    HB3 4555   2.868   2.788   3.831
  305HIN     CG 4556   2.893   2.990   3.804
  305HIN    ND1 4557   3.028   3.008   3.785
  305HIN    CE1 4558   3.038   3.123   3.710
  305HIN    HE1 4559   3.132   3.166   3.680
  305HIN    NE2 4560   2.925   3.184   3.698
  305HIN    CD2 4561   2.828   3.092   3.747
  305HIN    HD2 4562   2.721   3.106   3.753
  305HIN      C 4563   2.623   2.715   3.875
  305HIN      O 4564   2.631   2.628   3.785
  306ARG      N 4565   2.566   2.686   3.993
  306ARG      H 4566   2.551   2.766   4.053
  306ARG     CA 4567   2.532   2.562   4.059
  306ARG     HA 4568   2.502   2.583   4.162
  306ARG     CB 4569   2.419   2.489   3.985
  306ARG    HB2 4570   2.452   2.465   3.885
  306ARG    HB3 4571   2.395   2.399   4.042
  306ARG     CG 4572   2.309   2.588   3.955
  306ARG    HG2 4573   2.281   2.633   4.050
  306ARG    HG3 4574   2.333   2.656   3.873
  306ARG     CD 4575   2.190   2.505   3.900
  306ARG    HD2 4576   2.214   2.460   3.804
  306ARG    HD3 4577   2.179   2.418   3.964
  306ARG     NE 4578   2.077   2.600   3.884
  306ARG     HE 4579   2.074   2.689   3.932
  306ARG     CZ 4580   1.961   2.567   3.840
  306ARG    NH1 4581   1.931   2.453   3.781
  306ARG   HH11 4582   2.001   2.380   3.781
  306ARG   HH12 4583   1.836   2.429   3.756
  306ARG    NH2 4584   1.860   2.654   3.852
  306ARG   HH21 4585   1.872   2.742   3.899
  306ARG   HH22 4586   1.770   2.626   3.816
  306ARG      C 4587   2.653   2.479   4.079
  306ARG      O 4588   2.652   2.359   4.059
  307HIN      N 4589   2.768   2.532   4.117
  307HIN      H 4590   2.777   2.632   4.129
  307HIN     CA 4591   2.877   2.448   4.166
  307HIN     HA 4592   2.835   2.357   4.211
  307HIN     CB 4593   2.951   2.401   4.047
  307HIN    HB2 4594   3.025   2.323   4.067
  307HIN    HB3 4595   2.884   2.356   3.974
  307HIN     CG 4596   3.038   2.495   3.967
  307HIN    ND1 4597   3.145   2.455   3.884
  307HIN    CE1 4598   3.189   2.565   3.819
  307HIN    HE1 4599   3.269   2.567   3.746
  307HIN    NE2 4600   3.119   2.676   3.855
  307HIN    CD2 4601   3.023   2.631   3.955
  307HIN    HD2 4602   2.951   2.689   4.010
  307HIN      C 4603   2.973   2.516   4.271
  307HIN      O 4604   2.944   2.633   4.301
  308TYR      N 4605   3.066   2.443   4.332
  308TYR      H 4606   3.069   2.343   4.317
  308TYR     CA 4607   3.148   2.498   4.439
  308TYR     HA 4608   3.091   2.557   4.511
  308TYR     CB 4609   3.216   2.390   4.520
  308TYR    HB2 4610   3.267   2.328   4.446
  308TYR    HB3 4611   3.298   2.423   4.583
  308TYR     CG 4612   3.122   2.307   4.607
  308TYR    CD1 4613   3.092   2.180   4.566
  308TYR    HD1 4614   3.118   2.137   4.470
  308TYR    CE1 4615   3.018   2.102   4.651
  308TYR    HE1 4616   3.013   1.999   4.619
  308TYR     CZ 4617   2.972   2.142   4.776
  308TYR     OH 4618   2.910   2.056   4.852
  308TYR     HH 4619   2.938   2.056   4.944
  308TYR    CE2 4620   3.012   2.270   4.822
  308TYR    HE2 4621   2.976   2.298   4.919
  308TYR    CD2 4622   3.082   2.356   4.733
  308TYR    HD2 4623   3.112   2.457   4.757
  308TYR      C 4624   3.261   2.594   4.400
  308TYR      O 4625   3.350   2.560   4.315
  309HIN      N 4626   3.270   2.712   4.468
  309HIN      H 4627   3.209   2.738   4.544
  309HIN     CA 4628   3.370   2.818   4.429
  309HIN     HA 4629   3.426   2.778   4.344
  309HIN     CB 4630   3.294   2.950   4.392
  309HIN    HB2 4631   3.200   2.956   4.445
  309HIN    HB3 4632   3.356   3.035   4.422
  309HIN     CG 4633   3.264   2.966   4.246
  309HIN    ND1 4634   3.292   3.082   4.167
  309HIN    CE1 4635   3.248   3.055   4.041
  309HIN    HE1 4636   3.271   3.117   3.956
  309HIN    NE2 4637   3.211   2.926   4.028
  309HIN    CD2 4638   3.212   2.872   4.156
  309HIN    HD2 4639   3.200   2.771   4.193
  309HIN      C 4640   3.469   2.836   4.545
  309HIN      O 4641   3.437   2.870   4.659
  310SER      N 4642   3.592   2.799   4.514
  310SER      H 4643   3.627   2.790   4.419
  310SER     CA 4644   3.692   2.779   4.622
  310SER     HA 4645   3.637   2.733   4.704
  310SER     CB 4646   3.800   2.679   4.583
  310SER    HB2 4647   3.893   2.695   4.637
  310SER    HB3 4648   3.775   2.574   4.598
  310SER     OG 4649   3.827   2.709   4.450
  310SER     HG 4650   3.790   2.644   4.390
  310SER      C 4651   3.757   2.910   4.674
  310SER      O 4652   3.776   2.920   4.798
  311MET      N 4653   3.765   3.018   4.594
  311MET      H 4654   3.730   3.006   4.500
  311MET     CA 4655   3.797   3.156   4.634
  311MET     HA 4656   3.823   3.165   4.739
  311MET     CB 4657   3.929   3.196   4.561
  311MET    HB2 4658   3.932   3.147   4.463
  311MET    HB3 4659   3.935   3.305   4.552
  311MET     CG 4660   4.066   3.151   4.616
  311MET    HG2 4661   4.076   3.044   4.602
  311MET    HG3 4662   4.155   3.195   4.571
  311MET     SD 4663   4.096   3.183   4.792
  311MET     CE 4664   4.068   3.362   4.803
  311MET    HE1 4665   3.960   3.375   4.811
  311MET    HE2 4666   4.102   3.411   4.894
  311MET    HE3 4667   4.100   3.413   4.711
  311MET      C 4668   3.692   3.256   4.593
  311MET      O 4669   3.677   3.288   4.479
  312GLU      N 4670   3.610   3.298   4.688
  312GLU      H 4671   3.624   3.260   4.780
  312GLU     CA 4672   3.487   3.378   4.674
  312GLU     HA 4673   3.423   3.328   4.601
  312GLU     CB 4674   3.417   3.380   4.806
  312GLU    HB2 4675   3.314   3.405   4.784
  312GLU    HB3 4676   3.410   3.279   4.848
  312GLU     CG 4677   3.466   3.471   4.918
  312GLU    HG2 4678   3.469   3.575   4.887
  312GLU    HG3 4679   3.410   3.468   5.012
  312GLU     CD 4680   3.610   3.442   4.966
  312GLU    OE1 4681   3.662   3.332   4.977
  312GLU    OE2 4682   3.686   3.540   4.985
  312GLU      C 4683   3.509   3.522   4.625
  312GLU      O 4684   3.421   3.582   4.564
  313VAL      N 4685   3.627   3.579   4.662
  313VAL      H 4686   3.685   3.528   4.728
  313VAL     CA 4687   3.666   3.701   4.593
  313VAL     HA 4688   3.606   3.712   4.503
  313VAL     CB 4689   3.655   3.825   4.687
  313VAL     HB 4690   3.723   3.818   4.772
  313VAL    CG1 4691   3.697   3.950   4.605
  313VAL   HG11 4692   3.657   4.037   4.658
  313VAL   HG12 4693   3.805   3.969   4.607
  313VAL   HG13 4694   3.666   3.945   4.501
  313VAL    CG2 4695   3.512   3.844   4.727
  313VAL   HG21 4696   3.453   3.865   4.638
  313VAL   HG22 4697   3.478   3.753   4.778
  313VAL   HG23 4698   3.512   3.928   4.796
  313VAL      C 4699   3.816   3.679   4.546
  313VAL      O 4700   3.910   3.736   4.604
  314PHE      N 4701   3.825   3.595   4.443
  314PHE      H 4702   3.743   3.541   4.420
  314PHE     CA 4703   3.956   3.566   4.381
  314PHE     HA 4704   4.024   3.527   4.456
  314PHE     CB 4705   3.941   3.454   4.279
  314PHE    HB2 4706   3.902   3.372   4.338
  314PHE    HB3 4707   3.872   3.493   4.204
  314PHE     CG 4708   4.074   3.395   4.223
  314PHE    CD1 4709   4.168   3.335   4.306
  314PHE    HD1 4710   4.168   3.344   4.414
  314PHE    CE1 4711   4.279   3.272   4.259
  314PHE    HE1 4712   4.353   3.235   4.329
  314PHE     CZ 4713   4.309   3.274   4.120
  314PHE     HZ 4714   4.407   3.242   4.088
  314PHE    CE2 4715   4.208   3.318   4.032
  314PHE    HE2 4716   4.226   3.317   3.925
  314PHE    CD2 4717   4.091   3.375   4.083
  314PHE    HD2 4718   4.024   3.418   4.010
  314PHE      C 4719   4.013   3.690   4.315
  314PHE      O 4720   4.135   3.694   4.295
  315THR      N 4721   3.928   3.785   4.267
  315THR      H 4722   3.829   3.767   4.266
  315THR     CA 4723   3.958   3.903   4.187
  315THR     HA 4724   4.051   3.951   4.217
  315THR     CB 4725   3.968   3.858   4.037
  315THR     HB 4726   3.880   3.796   4.021
  315THR    CG2 4727   3.981   3.976   3.940
  315THR   HG21 4728   4.071   4.037   3.954
  315THR   HG22 4729   3.975   3.940   3.837
  315THR   HG23 4730   3.898   4.045   3.954
  315THR    OG1 4731   4.082   3.786   4.006
  315THR    HG1 4732   4.101   3.715   4.068
  315THR      C 4733   3.852   4.009   4.206
  315THR      O 4734   3.737   3.981   4.213
  316HIP      N 4735   3.887   4.142   4.213
  316HIP      H 4736   3.982   4.166   4.190
  316HIP     CA 4737   3.792   4.256   4.240
  316HIP     HA 4738   3.685   4.237   4.247
  316HIP     CB 4739   3.826   4.310   4.384
  316HIP    HB2 4740   3.810   4.231   4.457
  316HIP    HB3 4741   3.929   4.345   4.382
  316HIP     CG 4742   3.747   4.432   4.425
  316HIP    ND1 4743   3.620   4.435   4.490
  316HIP    HD1 4744   3.576   4.352   4.527
  316HIP    CE1 4745   3.580   4.563   4.500
  316HIP    HE1 4746   3.497   4.590   4.565
  316HIP    NE2 4747   3.671   4.643   4.432
  316HIP    HE2 4748   3.663   4.741   4.410
  316HIP    CD2 4749   3.780   4.564   4.392
  316HIP    HD2 4750   3.864   4.599   4.334
  316HIP      C 4751   3.804   4.366   4.133
  316HIP      O 4752   3.917   4.390   4.082
  317TYR      N 4753   3.696   4.427   4.097
  317TYR      H 4754   3.608   4.420   4.147
  317TYR     CA 4755   3.690   4.517   3.980
  317TYR     HA 4756   3.784   4.524   3.926
  317TYR     CB 4757   3.591   4.459   3.884
  317TYR    HB2 4758   3.486   4.460   3.914
  317TYR    HB3 4759   3.595   4.509   3.788
  317TYR     CG 4760   3.619   4.315   3.855
  317TYR    CD1 4761   3.718   4.296   3.764
  317TYR    HD1 4762   3.775   4.383   3.735
  317TYR    CE1 4763   3.754   4.166   3.721
  317TYR    HE1 4764   3.830   4.158   3.645
  317TYR     CZ 4765   3.688   4.053   3.781
  317TYR     OH 4766   3.712   3.930   3.739
  317TYR     HH 4767   3.766   3.928   3.660
  317TYR    CE2 4768   3.590   4.080   3.874
  317TYR    HE2 4769   3.531   4.005   3.924
  317TYR    CD2 4770   3.552   4.209   3.911
  317TYR    HD2 4771   3.486   4.216   3.997
  317TYR      C 4772   3.650   4.662   4.019
  317TYR      O 4773   3.555   4.684   4.092
  318ASP      N 4774   3.720   4.766   3.969
  318ASP      H 4775   3.795   4.754   3.903
  318ASP     CA 4776   3.680   4.913   3.993
  318ASP     HA 4777   3.573   4.916   4.014
  318ASP     CB 4778   3.745   4.983   4.109
  318ASP    HB2 4779   3.838   5.035   4.085
  318ASP    HB3 4780   3.678   5.062   4.145
  318ASP     CG 4781   3.747   4.902   4.240
  318ASP    OD1 4782   3.849   4.832   4.268
  318ASP    OD2 4783   3.657   4.924   4.322
  318ASP      C 4784   3.696   5.008   3.870
  318ASP      O 4785   3.784   4.990   3.790
  319LEU      N 4786   3.612   5.117   3.858
  319LEU      H 4787   3.537   5.127   3.925
  319LEU     CA 4788   3.625   5.221   3.761
  319LEU     HA 4789   3.713   5.208   3.698
  319LEU     CB 4790   3.496   5.220   3.677
  319LEU    HB2 4791   3.470   5.116   3.660
  319LEU    HB3 4792   3.418   5.260   3.742
  319LEU     CG 4793   3.518   5.276   3.533
  319LEU     HG 4794   3.564   5.374   3.540
  319LEU    CD1 4795   3.610   5.181   3.448
  319LEU   HD11 4796   3.611   5.206   3.342
  319LEU   HD12 4797   3.712   5.199   3.483
  319LEU   HD13 4798   3.587   5.075   3.459
  319LEU    CD2 4799   3.383   5.303   3.467
  319LEU   HD21 4800   3.326   5.212   3.483
  319LEU   HD22 4801   3.340   5.394   3.511
  319LEU   HD23 4802   3.403   5.318   3.361
  319LEU      C 4803   3.641   5.354   3.836
  319LEU      O 4804   3.558   5.403   3.921
  320LEU      N 4805   3.740   5.425   3.786
  320LEU      H 4806   3.790   5.386   3.707
  320LEU     CA 4807   3.793   5.545   3.847
  320LEU     HA 4808   3.743   5.567   3.941
  320LEU     CB 4809   3.939   5.534   3.888
  320LEU    HB2 4810   3.988   5.507   3.794
  320LEU    HB3 4811   3.976   5.632   3.919
  320LEU     CG 4812   3.968   5.426   3.998
  320LEU     HG 4813   3.883   5.415   4.065
  320LEU    CD1 4814   3.994   5.286   3.939
  320LEU   HD11 4815   3.918   5.251   3.869
  320LEU   HD12 4816   4.085   5.290   3.878
  320LEU   HD13 4817   4.006   5.213   4.019
  320LEU    CD2 4818   4.086   5.471   4.076
  320LEU   HD21 4819   4.097   5.416   4.170
  320LEU   HD22 4820   4.179   5.473   4.019
  320LEU   HD23 4821   4.070   5.575   4.106
  320LEU      C 4822   3.772   5.664   3.756
  320LEU      O 4823   3.814   5.656   3.637
  321ASN      N 4824   3.734   5.777   3.820
  321ASN      H 4825   3.693   5.775   3.913
  321ASN     CA 4826   3.772   5.909   3.777
  321ASN     HA 4827   3.746   5.926   3.673
  321ASN     CB 4828   3.715   6.018   3.869
  321ASN    HB2 4829   3.773   6.012   3.961
  321ASN    HB3 4830   3.742   6.118   3.836
  321ASN     CG 4831   3.561   6.004   3.889
  321ASN    OD1 4832   3.490   6.020   3.793
  321ASN    ND2 4833   3.517   6.000   4.010
  321ASN   HD21 4834   3.419   6.020   4.023
  321ASN   HD22 4835   3.579   6.012   4.089
  321ASN      C 4836   3.924   5.927   3.776
  321ASN      O 4837   3.986   5.876   3.870
  322LEU      N 4838   3.985   6.000   3.680
  322LEU      H 4839   3.934   6.058   3.616
  322LEU     CA 4840   4.134   6.009   3.672
  322LEU     HA 4841   4.179   5.912   3.651
  322LEU     CB 4842   4.176   6.081   3.547
  322LEU    HB2 4843   4.164   6.189   3.552
  322LEU    HB3 4844   4.284   6.066   3.547
  322LEU     CG 4845   4.121   6.027   3.412
  322LEU     HG 4846   4.013   6.024   3.404
  322LEU    CD1 4847   4.175   6.104   3.287
  322LEU   HD11 4848   4.281   6.087   3.274
  322LEU   HD12 4849   4.113   6.075   3.203
  322LEU   HD13 4850   4.157   6.210   3.306
  322LEU    CD2 4851   4.151   5.878   3.390
  322LEU   HD21 4852   4.071   5.824   3.440
  322LEU   HD22 4853   4.134   5.865   3.283
  322LEU   HD23 4854   4.251   5.851   3.422
  322LEU      C 4855   4.200   6.076   3.797
  322LEU      O 4856   4.321   6.062   3.820
  323ASN      N 4857   4.115   6.149   3.876
  323ASN      H 4858   4.026   6.178   3.836
  323ASN     CA 4859   4.165   6.205   3.999
  323ASN     HA 4860   4.260   6.253   3.978
  323ASN     CB 4861   4.077   6.322   4.027
  323ASN    HB2 4862   4.112   6.389   4.106
  323ASN    HB3 4863   4.071   6.393   3.945
  323ASN     CG 4864   3.934   6.288   4.057
  323ASN    OD1 4865   3.900   6.186   4.120
  323ASN    ND2 4866   3.848   6.370   4.006
  323ASN   HD21 4867   3.755   6.352   4.043
  323ASN   HD22 4868   3.874   6.447   3.946
  323ASN      C 4869   4.170   6.107   4.122
  323ASN      O 4870   4.225   6.141   4.225
  324GLY      N 4871   4.112   5.986   4.105
  324GLY      H 4872   4.077   5.970   4.012
  324GLY     CA 4873   4.139   5.871   4.197
  324GLY    HA2 4874   4.184   5.799   4.129
  324GLY    HA3 4875   4.215   5.902   4.269
  324GLY      C 4876   4.018   5.812   4.262
  324GLY      O 4877   4.014   5.699   4.318
  325THR      N 4878   3.913   5.895   4.263
  325THR      H 4879   3.917   5.980   4.209
  325THR     CA 4880   3.783   5.864   4.327
  325THR     HA 4881   3.806   5.815   4.421
  325THR     CB 4882   3.703   5.997   4.352
  325THR     HB 4883   3.604   5.972   4.392
  325THR    CG2 4884   3.778   6.092   4.453
  325THR   HG21 4885   3.778   6.035   4.545
  325THR   HG22 4886   3.879   6.110   4.415
  325THR   HG23 4887   3.731   6.188   4.476
  325THR    OG1 4888   3.687   6.064   4.225
  325THR    HG1 4889   3.772   6.100   4.197
  325THR      C 4890   3.709   5.769   4.230
  325THR      O 4891   3.726   5.781   4.109
  326LYS      N 4892   3.616   5.684   4.280
  326LYS      H 4893   3.605   5.677   4.380
  326LYS     CA 4894   3.549   5.584   4.196
  326LYS     HA 4895   3.608   5.559   4.108
  326LYS     CB 4896   3.520   5.459   4.276
  326LYS    HB2 4897   3.456   5.481   4.361
  326LYS    HB3 4898   3.457   5.395   4.215
  326LYS     CG 4899   3.645   5.385   4.319
  326LYS    HG2 4900   3.697   5.346   4.231
  326LYS    HG3 4901   3.710   5.456   4.371
  326LYS     CD 4902   3.616   5.269   4.419
  326LYS    HD2 4903   3.551   5.302   4.500
  326LYS    HD3 4904   3.560   5.195   4.362
  326LYS     CE 4905   3.738   5.208   4.487
  326LYS    HE2 4906   3.815   5.203   4.409
  326LYS    HE3 4907   3.789   5.267   4.562
  326LYS     NZ 4908   3.707   5.072   4.537
  326LYS    HZ1 4909   3.639   5.071   4.611
  326LYS    HZ2 4910   3.658   5.016   4.469
  326LYS    HZ3 4911   3.788   5.026   4.575
  326LYS      C 4912   3.422   5.646   4.132
  326LYS      O 4913   3.368   5.745   4.187
  327VAL      N 4914   3.367   5.587   4.026
  327VAL      H 4915   3.422   5.512   3.987
  327VAL     CA 4916   3.238   5.619   3.966
  327VAL     HA 4917   3.187   5.700   4.018
  327VAL     CB 4918   3.268   5.680   3.824
  327VAL     HB 4919   3.342   5.760   3.830
  327VAL    CG1 4920   3.322   5.578   3.720
  327VAL   HG11 4921   3.248   5.498   3.719
  327VAL   HG12 4922   3.328   5.616   3.618
  327VAL   HG13 4923   3.426   5.552   3.742
  327VAL    CG2 4924   3.137   5.742   3.761
  327VAL   HG21 4925   3.142   5.756   3.653
  327VAL   HG22 4926   3.054   5.673   3.779
  327VAL   HG23 4927   3.106   5.827   3.822
  327VAL      C 4928   3.140   5.500   3.973
  327VAL      O 4929   3.021   5.511   3.983
  328ALA      N 4930   3.189   5.383   3.959
  328ALA      H 4931   3.287   5.381   3.934
  328ALA     CA 4932   3.110   5.256   3.965
  328ALA     HA 4933   3.016   5.273   4.018
  328ALA     CB 4934   3.080   5.218   3.822
  328ALA    HB1 4935   3.169   5.213   3.759
  328ALA    HB2 4936   3.037   5.118   3.816
  328ALA    HB3 4937   3.016   5.299   3.788
  328ALA      C 4938   3.184   5.143   4.030
  328ALA      O 4939   3.300   5.122   3.996
  329GLU      N 4940   3.124   5.081   4.131
  329GLU      H 4941   3.030   5.113   4.151
  329GLU     CA 4942   3.182   4.987   4.234
  329GLU     HA 4943   3.257   4.942   4.170
  329GLU     CB 4944   3.254   5.067   4.341
  329GLU    HB2 4945   3.300   5.000   4.415
  329GLU    HB3 4946   3.335   5.125   4.297
  329GLU     CG 4947   3.169   5.169   4.425
  329GLU    HG2 4948   3.138   5.259   4.372
  329GLU    HG3 4949   3.081   5.116   4.461
  329GLU     CD 4950   3.252   5.225   4.540
  329GLU    OE1 4951   3.207   5.334   4.594
  329GLU    OE2 4952   3.336   5.162   4.610
  329GLU      C 4953   3.082   4.879   4.270
  329GLU      O 4954   2.964   4.890   4.235
  330GLY      N 4955   3.120   4.788   4.359
  330GLY      H 4956   3.220   4.780   4.373
  330GLY     CA 4957   3.039   4.672   4.406
  330GLY    HA2 4958   3.058   4.646   4.510
  330GLY    HA3 4959   2.933   4.698   4.399
  330GLY      C 4960   3.052   4.545   4.323
  330GLY      O 4961   2.957   4.465   4.312
  331HID      N 4962   3.165   4.532   4.253
  331HID      H 4963   3.243   4.592   4.276
  331HID     CA 4964   3.197   4.447   4.144
  331HID     HA 4965   3.118   4.377   4.116
  331HID     CB 4966   3.212   4.534   4.014
  331HID    HB2 4967   3.293   4.605   4.034
  331HID    HB3 4968   3.237   4.476   3.926
  331HID     CG 4969   3.089   4.615   3.978
  331HID    ND1 4970   2.961   4.574   3.971
  331HID    HD1 4971   2.930   4.478   3.961
  331HID    CE1 4972   2.878   4.671   3.968
  331HID    HE1 4973   2.771   4.671   3.955
  331HID    NE2 4974   2.952   4.780   3.948
  331HID    CD2 4975   3.080   4.749   3.978
  331HID    HD2 4976   3.157   4.823   3.991
  331HID      C 4977   3.313   4.353   4.176
  331HID      O 4978   3.428   4.392   4.191
  332LYS      N 4979   3.288   4.221   4.165
  332LYS      H 4980   3.209   4.195   4.109
  332LYS     CA 4981   3.377   4.116   4.209
  332LYS     HA 4982   3.481   4.135   4.181
  332LYS     CB 4983   3.376   4.112   4.369
  332LYS    HB2 4984   3.475   4.089   4.408
  332LYS    HB3 4985   3.363   4.212   4.412
  332LYS     CG 4986   3.264   4.017   4.431
  332LYS    HG2 4987   3.265   3.917   4.387
  332LYS    HG3 4988   3.280   4.000   4.537
  332LYS     CD 4989   3.120   4.060   4.407
  332LYS    HD2 4990   3.111   4.168   4.421
  332LYS    HD3 4991   3.095   4.031   4.306
  332LYS     CE 4992   3.017   3.991   4.503
  332LYS    HE2 4993   3.033   4.016   4.607
  332LYS    HE3 4994   2.926   4.038   4.465
  332LYS     NZ 4995   3.000   3.844   4.487
  332LYS    HZ1 4996   3.031   3.810   4.397
  332LYS    HZ2 4997   3.057   3.791   4.551
  332LYS    HZ3 4998   2.902   3.828   4.503
  332LYS      C 4999   3.348   3.981   4.148
  332LYS      O 5000   3.239   3.958   4.098
  333ALA      N 5001   3.447   3.889   4.153
  333ALA      H 5002   3.541   3.920   4.172
  333ALA     CA 5003   3.429   3.750   4.094
  333ALA     HA 5004   3.322   3.734   4.088
  333ALA     CB 5005   3.472   3.741   3.951
  333ALA    HB1 5006   3.414   3.806   3.886
  333ALA    HB2 5007   3.576   3.771   3.945
  333ALA    HB3 5008   3.465   3.637   3.918
  333ALA      C 5009   3.487   3.643   4.191
  333ALA      O 5010   3.604   3.622   4.217
  334SER      N 5011   3.398   3.552   4.228
  334SER      H 5012   3.304   3.562   4.192
  334SER     CA 5013   3.438   3.416   4.278
  334SER     HA 5014   3.515   3.422   4.355
  334SER     CB 5015   3.325   3.344   4.344
  334SER    HB2 5016   3.352   3.245   4.380
  334SER    HB3 5017   3.300   3.400   4.434
  334SER     OG 5018   3.210   3.329   4.258
  334SER     HG 5019   3.222   3.239   4.224
  334SER      C 5020   3.492   3.330   4.168
  334SER      O 5021   3.447   3.353   4.051
  335PHE      N 5022   3.583   3.238   4.202
  335PHE      H 5023   3.609   3.235   4.300
  335PHE     CA 5024   3.632   3.137   4.111
  335PHE     HA 5025   3.558   3.141   4.031
  335PHE     CB 5026   3.771   3.165   4.067
  335PHE    HB2 5027   3.826   3.222   4.142
  335PHE    HB3 5028   3.815   3.067   4.048
  335PHE     CG 5029   3.778   3.255   3.943
  335PHE    CD1 5030   3.745   3.397   3.944
  335PHE    HD1 5031   3.697   3.431   4.035
  335PHE    CE1 5032   3.784   3.480   3.836
  335PHE    HE1 5033   3.764   3.586   3.837
  335PHE     CZ 5034   3.845   3.421   3.720
  335PHE     HZ 5035   3.869   3.482   3.634
  335PHE    CE2 5036   3.873   3.283   3.721
  335PHE    HE2 5037   3.931   3.249   3.637
  335PHE    CD2 5038   3.838   3.203   3.830
  335PHE    HD2 5039   3.870   3.100   3.819
  335PHE      C 5040   3.617   2.992   4.163
  335PHE      O 5041   3.632   2.961   4.276
  336CYX      N 5042   3.592   2.893   4.075
  336CYX      H 5043   3.577   2.922   3.980
  336CYX     CA 5044   3.645   2.752   4.090
  336CYX     HA 5045   3.661   2.732   4.196
  336CYX     CB 5046   3.549   2.647   4.034
  336CYX    HB2 5047   3.581   2.565   4.099
  336CYX    HB3 5048   3.446   2.669   4.060
  336CYX     SG 5049   3.567   2.591   3.870
  336CYX      C 5050   3.782   2.751   4.015
  336CYX      O 5051   3.799   2.820   3.918
  337LEU      N 5052   3.879   2.675   4.069
  337LEU      H 5053   3.854   2.609   4.141
  337LEU     CA 5054   4.026   2.685   4.037
  337LEU     HA 5055   4.033   2.764   3.962
  337LEU     CB 5056   4.112   2.731   4.158
  337LEU    HB2 5057   4.100   2.656   4.237
  337LEU    HB3 5058   4.213   2.741   4.120
  337LEU     CG 5059   4.077   2.864   4.229
  337LEU     HG 5060   3.981   2.859   4.280
  337LEU    CD1 5061   4.181   2.883   4.343
  337LEU   HD11 5062   4.268   2.933   4.301
  337LEU   HD12 5063   4.137   2.936   4.428
  337LEU   HD13 5064   4.212   2.785   4.382
  337LEU    CD2 5065   4.081   2.992   4.140
  337LEU   HD21 5066   4.184   2.992   4.105
  337LEU   HD22 5067   4.017   2.978   4.052
  337LEU   HD23 5068   4.058   3.078   4.202
  337LEU      C 5069   4.071   2.550   3.972
  337LEU      O 5070   4.082   2.448   4.038
  338GLU      N 5071   4.124   2.555   3.850
  338GLU      H 5072   4.128   2.641   3.797
  338GLU     CA 5073   4.166   2.432   3.776
  338GLU     HA 5074   4.228   2.371   3.842
  338GLU     CB 5075   4.052   2.342   3.725
  338GLU    HB2 5076   4.102   2.262   3.669
  338GLU    HB3 5077   4.004   2.297   3.813
  338GLU     CG 5078   3.948   2.422   3.634
  338GLU    HG2 5079   3.904   2.500   3.696
  338GLU    HG3 5080   3.998   2.466   3.548
  338GLU     CD 5081   3.829   2.334   3.592
  338GLU    OE1 5082   3.742   2.390   3.524
  338GLU    OE2 5083   3.825   2.211   3.606
  338GLU      C 5084   4.250   2.466   3.656
  338GLU      O 5085   4.228   2.564   3.585
  339ASP      N 5086   4.352   2.384   3.634
  339ASP      H 5087   4.370   2.315   3.706
  339ASP     CA 5088   4.438   2.386   3.516
  339ASP     HA 5089   4.508   2.469   3.527
  339ASP     CB 5090   4.528   2.265   3.528
  339ASP    HB2 5091   4.456   2.184   3.517
  339ASP    HB3 5092   4.596   2.256   3.444
  339ASP     CG 5093   4.608   2.251   3.662
  339ASP    OD1 5094   4.641   2.346   3.732
  339ASP    OD2 5095   4.615   2.131   3.703
  339ASP      C 5096   4.370   2.389   3.377
  339ASP      O 5097   4.376   2.302   3.292
  340THR      N 5098   4.299   2.497   3.346
  340THR      H 5099   4.300   2.569   3.417
  340THR     CA 5100   4.217   2.506   3.220
  340THR     HA 5101   4.156   2.416   3.214
  340THR     CB 5102   4.123   2.625   3.217
  340THR     HB 5103   4.179   2.717   3.231
  340THR    CG2 5104   4.036   2.650   3.092
  340THR   HG21 5105   3.948   2.712   3.111
  340THR   HG22 5106   4.094   2.695   3.012
  340THR   HG23 5107   3.997   2.556   3.052
  340THR    OG1 5108   4.038   2.607   3.333
  340THR    HG1 5109   4.086   2.623   3.415
  340THR      C 5110   4.298   2.508   3.090
  340THR      O 5111   4.272   2.421   3.006
  341GLU      N 5112   4.407   2.588   3.079
  341GLU      H 5113   4.428   2.651   3.155
  341GLU     CA 5114   4.513   2.590   2.982
  341GLU     HA 5115   4.496   2.505   2.917
  341GLU     CB 5116   4.488   2.718   2.903
  341GLU    HB2 5117   4.501   2.807   2.964
  341GLU    HB3 5118   4.566   2.718   2.826
  341GLU     CG 5119   4.352   2.729   2.834
  341GLU    HG2 5120   4.277   2.720   2.912
  341GLU    HG3 5121   4.329   2.832   2.810
  341GLU     CD 5122   4.311   2.624   2.727
  341GLU    OE1 5123   4.385   2.528   2.689
  341GLU    OE2 5124   4.200   2.642   2.679
  341GLU      C 5125   4.658   2.591   3.043
  341GLU      O 5126   4.674   2.624   3.157
  342CYX      N 5127   4.752   2.538   2.960
  342CYX      H 5128   4.735   2.528   2.861
  342CYX     CA 5129   4.881   2.506   3.015
  342CYX     HA 5130   4.901   2.583   3.089
  342CYX     CB 5131   4.885   2.369   3.085
  342CYX    HB2 5132   4.860   2.292   3.013
  342CYX    HB3 5133   4.990   2.354   3.110
  342CYX     SG 5134   4.798   2.352   3.250
  342CYX      C 5135   4.994   2.513   2.905
  342CYX      O 5136   4.972   2.508   2.783
  343GLU      N 5137   5.118   2.516   2.959
  343GLU      H 5138   5.124   2.525   3.059
  343GLU     CA 5139   5.240   2.485   2.884
  343GLU     HA 5140   5.231   2.532   2.786
  343GLU     CB 5141   5.370   2.525   2.962
  343GLU    HB2 5142   5.346   2.629   2.986
  343GLU    HB3 5143   5.374   2.467   3.054
  343GLU     CG 5144   5.501   2.512   2.884
  343GLU    HG2 5145   5.586   2.519   2.951
  343GLU    HG3 5146   5.515   2.409   2.851
  343GLU     CD 5147   5.513   2.602   2.760
  343GLU    OE1 5148   5.567   2.713   2.758
  343GLU    OE2 5149   5.474   2.548   2.653
  343GLU      C 5150   5.239   2.331   2.846
  343GLU      O 5151   5.184   2.249   2.922
  344GLY      N 5152   5.297   2.292   2.730
  344GLY      H 5153   5.340   2.364   2.675
  344GLY     CA 5154   5.295   2.147   2.691
  344GLY    HA2 5155   5.193   2.111   2.675
  344GLY    HA3 5156   5.353   2.140   2.599
  344GLY      C 5157   5.372   2.051   2.787
  344GLY      O 5158   5.332   1.940   2.815
  345ASP      N 5159   5.475   2.111   2.852
  345ASP      H 5160   5.493   2.201   2.811
  345ASP     CA 5161   5.565   2.052   2.946
  345ASP     HA 5162   5.617   1.971   2.896
  345ASP     CB 5163   5.669   2.156   2.986
  345ASP    HB2 5164   5.633   2.239   3.047
  345ASP    HB3 5165   5.743   2.097   3.040
  345ASP     CG 5166   5.747   2.213   2.869
  345ASP    OD1 5167   5.820   2.311   2.889
  345ASP    OD2 5168   5.740   2.153   2.758
  345ASP      C 5169   5.501   1.996   3.076
  345ASP      O 5170   5.560   1.904   3.133
  346ILE      N 5171   5.383   2.045   3.122
  346ILE      H 5172   5.354   2.127   3.071
  346ILE     CA 5173   5.330   2.015   3.254
  346ILE     HA 5174   5.411   1.989   3.323
  346ILE     CB 5175   5.249   2.141   3.304
  346ILE     HB 5176   5.190   2.166   3.216
  346ILE    CG2 5177   5.164   2.118   3.424
  346ILE   HG21 5178   5.231   2.101   3.508
  346ILE   HG22 5179   5.098   2.204   3.440
  346ILE   HG23 5180   5.090   2.042   3.398
  346ILE    CG1 5181   5.344   2.254   3.320
  346ILE   HG12 5182   5.401   2.245   3.412
  346ILE   HG13 5183   5.420   2.251   3.242
  346ILE    CD1 5184   5.285   2.397   3.308
  346ILE   HD11 5185   5.362   2.472   3.291
  346ILE   HD12 5186   5.231   2.404   3.214
  346ILE   HD13 5187   5.224   2.413   3.397
  346ILE      C 5188   5.240   1.891   3.251
  346ILE      O 5189   5.164   1.862   3.155
  347GLN      N 5190   5.250   1.809   3.359
  347GLN      H 5191   5.310   1.831   3.436
  347GLN     CA 5192   5.136   1.719   3.392
  347GLN     HA 5193   5.089   1.677   3.303
  347GLN     CB 5194   5.199   1.596   3.465
  347GLN    HB2 5195   5.270   1.554   3.393
  347GLN    HB3 5196   5.256   1.622   3.554
  347GLN     CG 5197   5.087   1.490   3.494
  347GLN    HG2 5198   5.008   1.538   3.551
  347GLN    HG3 5199   5.048   1.458   3.397
  347GLN     CD 5200   5.134   1.361   3.556
  347GLN    OE1 5201   5.229   1.298   3.511
  347GLN    NE2 5202   5.075   1.318   3.664
  347GLN   HE21 5203   5.103   1.230   3.705
  347GLN   HE22 5204   4.999   1.370   3.705
  347GLN      C 5205   5.031   1.786   3.474
  347GLN      O 5206   5.071   1.836   3.583
  348LYS      N 5207   4.907   1.792   3.425
  348LYS      H 5208   4.880   1.758   3.334
  348LYS     CA 5209   4.793   1.860   3.493
  348LYS     HA 5210   4.833   1.958   3.518
  348LYS     CB 5211   4.675   1.880   3.389
  348LYS    HB2 5212   4.638   1.784   3.352
  348LYS    HB3 5213   4.589   1.922   3.442
  348LYS     CG 5214   4.694   1.978   3.275
  348LYS    HG2 5215   4.717   2.075   3.318
  348LYS    HG3 5216   4.765   1.943   3.198
  348LYS     CD 5217   4.556   1.988   3.202
  348LYS    HD2 5218   4.539   1.890   3.158
  348LYS    HD3 5219   4.483   2.012   3.280
  348LYS     CE 5220   4.580   2.101   3.096
  348LYS    HE2 5221   4.643   2.184   3.130
  348LYS    HE3 5222   4.624   2.051   3.009
  348LYS     NZ 5223   4.456   2.175   3.057
  348LYS    HZ1 5224   4.482   2.247   2.991
  348LYS    HZ2 5225   4.391   2.110   3.015
  348LYS    HZ3 5226   4.410   2.212   3.139
  348LYS      C 5227   4.754   1.799   3.630
  348LYS      O 5228   4.762   1.678   3.647
  349ASN      N 5229   4.704   1.880   3.722
  349ASN      H 5230   4.688   1.977   3.696
  349ASN     CA 5231   4.689   1.850   3.870
  349ASN     HA 5232   4.717   1.745   3.876
  349ASN     CB 5233   4.785   1.941   3.960
  349ASN    HB2 5234   4.768   2.045   3.932
  349ASN    HB3 5235   4.774   1.934   4.068
  349ASN     CG 5236   4.930   1.909   3.933
  349ASN    OD1 5237   4.959   1.790   3.924
  349ASN    ND2 5238   5.013   2.004   3.909
  349ASN   HD21 5239   5.110   1.985   3.887
  349ASN   HD22 5240   4.971   2.095   3.904
  349ASN      C 5241   4.536   1.866   3.915
  349ASN      O 5242   4.495   1.799   4.007
  350TYR      N 5243   4.460   1.961   3.863
  350TYR      H 5244   4.510   2.020   3.797
  350TYR     CA 5245   4.333   2.006   3.919
  350TYR     HA 5246   4.302   1.941   4.001
  350TYR     CB 5247   4.347   2.146   3.975
  350TYR    HB2 5248   4.390   2.212   3.899
  350TYR    HB3 5249   4.247   2.177   4.006
  350TYR     CG 5250   4.433   2.143   4.100
  350TYR    CD1 5251   4.385   2.101   4.224
  350TYR    HD1 5252   4.290   2.050   4.232
  350TYR    CE1 5253   4.463   2.130   4.337
  350TYR    HE1 5254   4.441   2.081   4.431
  350TYR     CZ 5255   4.589   2.193   4.333
  350TYR     OH 5256   4.667   2.217   4.443
  350TYR     HH 5257   4.745   2.262   4.409
  350TYR    CE2 5258   4.639   2.235   4.207
  350TYR    HE2 5259   4.734   2.286   4.208
  350TYR    CD2 5260   4.557   2.210   4.094
  350TYR    HD2 5261   4.587   2.245   3.996
  350TYR      C 5262   4.214   1.999   3.820
  350TYR      O 5263   4.232   2.027   3.700
  351GLU      N 5264   4.095   1.964   3.876
  351GLU      H 5265   4.083   1.942   3.974
  351GLU     CA 5266   3.969   1.980   3.803
  351GLU     HA 5267   3.977   2.056   3.726
  351GLU     CB 5268   3.938   1.859   3.718
  351GLU    HB2 5269   4.015   1.849   3.642
  351GLU    HB3 5270   3.966   1.771   3.777
  351GLU     CG 5271   3.789   1.837   3.662
  351GLU    HG2 5272   3.718   1.829   3.745
  351GLU    HG3 5273   3.758   1.930   3.616
  351GLU     CD 5274   3.763   1.720   3.570
  351GLU    OE1 5275   3.779   1.605   3.610
  351GLU    OE2 5276   3.691   1.736   3.465
  351GLU      C 5277   3.855   2.010   3.901
  351GLU      O 5278   3.844   1.958   4.014
  352CYX      N 5279   3.771   2.105   3.867
  352CYX      H 5280   3.798   2.154   3.782
  352CYX     CA 5281   3.660   2.155   3.947
  352CYX     HA 5282   3.711   2.186   4.039
  352CYX     CB 5283   3.600   2.287   3.897
  352CYX    HB2 5284   3.555   2.274   3.798
  352CYX    HB3 5285   3.520   2.313   3.966
  352CYX     SG 5286   3.699   2.432   3.890
  352CYX      C 5287   3.550   2.042   3.963
  352CYX      O 5288   3.512   2.001   4.078
  353ALA      N 5289   3.508   1.987   3.852
  353ALA      H 5290   3.554   2.019   3.769
  353ALA     CA 5291   3.393   1.893   3.844
  353ALA     HA 5292   3.315   1.935   3.907
  353ALA     CB 5293   3.354   1.882   3.697
  353ALA    HB1 5294   3.253   1.843   3.688
  353ALA    HB2 5295   3.351   1.981   3.651
  353ALA    HB3 5296   3.431   1.823   3.647
  353ALA      C 5297   3.419   1.753   3.912
  353ALA      O 5298   3.338   1.663   3.907
  354ASN      N 5299   3.533   1.735   3.978
  354ASN      H 5300   3.590   1.818   3.984
  354ASN     CA 5301   3.572   1.614   4.043
  354ASN     HA 5302   3.537   1.520   4.001
  354ASN     CB 5303   3.725   1.600   4.041
  354ASN    HB2 5304   3.760   1.606   3.938
  354ASN    HB3 5305   3.753   1.685   4.103
  354ASN     CG 5306   3.787   1.478   4.111
  354ASN    OD1 5307   3.843   1.485   4.218
  354ASN    ND2 5308   3.781   1.365   4.048
  354ASN   HD21 5309   3.822   1.288   4.099
  354ASN   HD22 5310   3.760   1.354   3.950
  354ASN      C 5311   3.519   1.600   4.189
  354ASN      O 5312   3.519   1.487   4.241
  355PHE      N 5313   3.463   1.715   4.245
  355PHE      H 5314   3.467   1.801   4.192
  355PHE     CA 5315   3.433   1.723   4.388
  355PHE     HA 5316   3.409   1.825   4.419
  355PHE     CB 5317   3.301   1.644   4.430
  355PHE    HB2 5318   3.224   1.688   4.366
  355PHE    HB3 5319   3.313   1.539   4.403
  355PHE     CG 5320   3.250   1.647   4.573
  355PHE    CD1 5321   3.222   1.521   4.630
  355PHE    HD1 5322   3.236   1.425   4.582
  355PHE    CE1 5323   3.173   1.523   4.761
  355PHE    HE1 5324   3.148   1.427   4.803
  355PHE     CZ 5325   3.148   1.637   4.840
  355PHE     HZ 5326   3.124   1.629   4.944
  355PHE    CE2 5327   3.174   1.757   4.770
  355PHE    HE2 5328   3.156   1.843   4.832
  355PHE    CD2 5329   3.224   1.763   4.641
  355PHE    HD2 5330   3.250   1.860   4.601
  355PHE      C 5331   3.557   1.696   4.474
  355PHE      O 5332   3.549   1.631   4.576
  356GLY      N 5333   3.674   1.743   4.417
  356GLY      H 5334   3.672   1.799   4.333
  356GLY     CA 5335   3.802   1.715   4.480
  356GLY    HA2 5336   3.792   1.638   4.557
  356GLY    HA3 5337   3.869   1.665   4.410
  356GLY      C 5338   3.874   1.845   4.537
  356GLY      O 5339   3.809   1.936   4.589
  357ASP      N 5340   4.006   1.856   4.527
  357ASP      H 5341   4.060   1.777   4.496
  357ASP     CA 5342   4.086   1.975   4.543
  357ASP     HA 5343   4.044   2.031   4.626
  357ASP     CB 5344   4.228   1.939   4.578
  357ASP    HB2 5345   4.281   1.892   4.495
  357ASP    HB3 5346   4.284   2.027   4.609
  357ASP     CG 5347   4.234   1.849   4.704
  357ASP    OD1 5348   4.273   1.732   4.687
  357ASP    OD2 5349   4.195   1.888   4.817
  357ASP      C 5350   4.080   2.058   4.411
  357ASP      O 5351   4.034   2.010   4.304
  358GLN      N 5352   4.134   2.178   4.421
  358GLN      H 5353   4.180   2.188   4.510
  358GLN     CA 5354   4.130   2.285   4.326
  358GLN     HA 5355   4.128   2.251   4.223
  358GLN     CB 5356   4.002   2.358   4.348
  358GLN    HB2 5357   4.002   2.381   4.455
  358GLN    HB3 5358   4.007   2.454   4.296
  358GLN     CG 5359   3.864   2.302   4.300
  358GLN    HG2 5360   3.878   2.284   4.193
  358GLN    HG3 5361   3.840   2.221   4.369
  358GLN     CD 5362   3.744   2.401   4.312
  358GLN    OE1 5363   3.766   2.519   4.292
  358GLN    NE2 5364   3.621   2.360   4.329
  358GLN   HE21 5365   3.544   2.426   4.333
  358GLN   HE22 5366   3.607   2.262   4.348
  358GLN      C 5367   4.248   2.377   4.351
  358GLN      O 5368   4.290   2.396   4.467
  359GLY      N 5369   4.293   2.446   4.241
  359GLY      H 5370   4.254   2.423   4.151
  359GLY     CA 5371   4.410   2.533   4.235
  359GLY    HA2 5372   4.389   2.636   4.263
  359GLY    HA3 5373   4.483   2.488   4.302
  359GLY      C 5374   4.467   2.539   4.096
  359GLY      O 5375   4.406   2.485   4.003
  360ILE      N 5376   4.576   2.609   4.082
  360ILE      H 5377   4.622   2.642   4.165
  360ILE     CA 5378   4.620   2.652   3.952
  360ILE     HA 5379   4.582   2.581   3.879
  360ILE     CB 5380   4.558   2.784   3.897
  360ILE     HB 5381   4.450   2.770   3.895
  360ILE    CG2 5382   4.582   2.903   3.986
  360ILE   HG21 5383   4.521   2.986   3.951
  360ILE   HG22 5384   4.548   2.884   4.087
  360ILE   HG23 5385   4.688   2.926   3.983
  360ILE    CG1 5386   4.611   2.814   3.750
  360ILE   HG12 5387   4.563   2.905   3.715
  360ILE   HG13 5388   4.720   2.810   3.745
  360ILE    CD1 5389   4.566   2.699   3.655
  360ILE   HD11 5390   4.634   2.616   3.673
  360ILE   HD12 5391   4.460   2.674   3.659
  360ILE   HD13 5392   4.594   2.734   3.556
  360ILE      C 5393   4.769   2.632   3.942
  360ILE      O 5394   4.844   2.684   4.024
  361THR      N 5395   4.814   2.539   3.852
  361THR      H 5396   4.740   2.490   3.802
  361THR     CA 5397   4.951   2.492   3.844
  361THR     HA 5398   4.986   2.469   3.945
  361THR     CB 5399   4.956   2.362   3.759
  361THR     HB 5400   4.921   2.378   3.657
  361THR    CG2 5401   5.097   2.294   3.758
  361THR   HG21 5402   5.096   2.214   3.684
  361THR   HG22 5403   5.178   2.362   3.732
  361THR   HG23 5404   5.134   2.258   3.854
  361THR    OG1 5405   4.874   2.270   3.827
  361THR    HG1 5406   4.781   2.294   3.821
  361THR      C 5407   5.034   2.607   3.790
  361THR      O 5408   4.987   2.686   3.709
  362MET      N 5409   5.159   2.617   3.833
  362MET      H 5410   5.193   2.553   3.904
  362MET     CA 5411   5.259   2.713   3.783
  362MET     HA 5412   5.216   2.813   3.784
  362MET     CB 5413   5.382   2.732   3.875
  362MET    HB2 5414   5.439   2.818   3.840
  362MET    HB3 5415   5.339   2.761   3.971
  362MET     CG 5416   5.459   2.602   3.900
  362MET    HG2 5417   5.491   2.565   3.803
  362MET    HG3 5418   5.546   2.623   3.962
  362MET     SD 5419   5.376   2.463   3.981
  362MET     CE 5420   5.484   2.332   3.906
  362MET    HE1 5421   5.508   2.328   3.800
  362MET    HE2 5422   5.578   2.335   3.961
  362MET    HE3 5423   5.439   2.237   3.933
  362MET      C 5424   5.295   2.670   3.644
  362MET      O 5425   5.332   2.554   3.622
  363GLY      N 5426   5.296   2.765   3.549
  363GLY      H 5427   5.289   2.859   3.584
  363GLY     CA 5428   5.291   2.742   3.404
  363GLY    HA2 5429   5.315   2.838   3.357
  363GLY    HA3 5430   5.359   2.667   3.364
  363GLY      C 5431   5.148   2.695   3.352
  363GLY      O 5432   5.142   2.642   3.242
  364CYX      N 5433   5.041   2.722   3.426
  364CYX      H 5434   5.054   2.770   3.513
  364CYX     CA 5435   4.900   2.699   3.372
  364CYX     HA 5436   4.893   2.676   3.265
  364CYX     CB 5437   4.843   2.574   3.444
  364CYX    HB2 5438   4.846   2.590   3.552
  364CYX    HB3 5439   4.743   2.553   3.405
  364CYX     SG 5440   4.919   2.423   3.397
  364CYX      C 5441   4.822   2.826   3.402
  364CYX      O 5442   4.859   2.914   3.479
  365TRP      N 5443   4.707   2.842   3.334
  365TRP      H 5444   4.684   2.777   3.260
  365TRP     CA 5445   4.615   2.959   3.355
  365TRP     HA 5446   4.623   3.003   3.455
  365TRP     CB 5447   4.653   3.075   3.255
  365TRP    HB2 5448   4.563   3.137   3.251
  365TRP    HB3 5449   4.738   3.133   3.292
  365TRP     CG 5450   4.685   3.041   3.117
  365TRP    CD1 5451   4.602   3.046   3.009
  365TRP    HD1 5452   4.497   3.071   3.012
  365TRP    NE1 5453   4.669   2.994   2.901
  365TRP    HE1 5454   4.620   2.978   2.814
  365TRP    CE2 5455   4.801   2.960   2.927
  365TRP    CZ2 5456   4.903   2.903   2.856
  365TRP    HZ2 5457   4.886   2.876   2.753
  365TRP    CH2 5458   5.024   2.865   2.922
  365TRP    HH2 5459   5.101   2.809   2.872
  365TRP    CZ3 5460   5.045   2.909   3.055
  365TRP    HZ3 5461   5.140   2.894   3.105
  365TRP    CE3 5462   4.938   2.977   3.127
  365TRP    HE3 5463   4.955   3.004   3.231
  365TRP    CD2 5464   4.816   2.999   3.065
  365TRP      C 5465   4.465   2.917   3.351
  365TRP      O 5466   4.425   2.822   3.290
  366ASP      N 5467   4.388   2.991   3.427
  366ASP      H 5468   4.425   3.060   3.490
  366ASP     CA 5469   4.242   2.970   3.441
  366ASP     HA 5470   4.207   2.892   3.373
  366ASP     CB 5471   4.232   2.918   3.586
  366ASP    HB2 5472   4.311   2.846   3.606
  366ASP    HB3 5473   4.254   3.004   3.649
  366ASP     CG 5474   4.091   2.862   3.611
  366ASP    OD1 5475   4.005   2.856   3.519
  366ASP    OD2 5476   4.066   2.810   3.724
  366ASP      C 5477   4.158   3.100   3.422
  366ASP      O 5478   4.204   3.209   3.444
  367MET      N 5479   4.033   3.082   3.384
  367MET      H 5480   3.993   2.992   3.363
  367MET     CA 5481   3.959   3.199   3.334
  367MET     HA 5482   3.988   3.281   3.400
  367MET     CB 5483   4.001   3.243   3.195
  367MET    HB2 5484   3.969   3.346   3.181
  367MET    HB3 5485   4.108   3.252   3.178
  367MET     CG 5486   3.946   3.156   3.079
  367MET    HG2 5487   3.837   3.159   3.079
  367MET    HG3 5488   3.977   3.196   2.983
  367MET     SD 5489   3.993   2.982   3.072
  367MET     CE 5490   4.169   2.990   3.041
  367MET    HE1 5491   4.178   3.032   2.941
  367MET    HE2 5492   4.215   3.053   3.118
  367MET    HE3 5493   4.212   2.890   3.037
  367MET      C 5494   3.801   3.180   3.340
  367MET      O 5495   3.742   3.079   3.303
  368TYM      N 5496   3.732   3.292   3.376
  368TYM      H 5497   3.771   3.373   3.421
  368TYM     CA 5498   3.593   3.311   3.337
  368TYM     HA 5499   3.556   3.221   3.289
  368TYM     CB 5500   3.504   3.342   3.454
  368TYM    HB2 5501   3.558   3.417   3.512
  368TYM    HB3 5502   3.411   3.386   3.418
  368TYM     CG 5503   3.462   3.226   3.527
  368TYM    CD1 5504   3.371   3.140   3.474
  368TYM    HD1 5505   3.339   3.160   3.373
  368TYM    CE1 5506   3.331   3.026   3.541
  368TYM    HE1 5507   3.273   2.949   3.493
  368TYM     CZ 5508   3.387   3.002   3.669
  368TYM     OH 5509   3.338   2.896   3.741
  368TYM    CE2 5510   3.470   3.096   3.728
  368TYM    HE2 5511   3.513   3.069   3.823
  368TYM    CD2 5512   3.512   3.209   3.662
  368TYM    HD2 5513   3.581   3.279   3.707
  368TYM      C 5514   3.586   3.424   3.230
  368TYM      O 5515   3.627   3.538   3.250
  369ARG      N 5516   3.539   3.396   3.112
  369ARG      H 5517   3.508   3.301   3.094
  369ARG     CA 5518   3.526   3.489   3.000
  369ARG     HA 5519   3.607   3.562   3.010
  369ARG     CB 5520   3.554   3.418   2.865
  369ARG    HB2 5521   3.474   3.344   2.858
  369ARG    HB3 5522   3.532   3.490   2.787
  369ARG     CG 5523   3.692   3.361   2.842
  369ARG    HG2 5524   3.778   3.427   2.853
  369ARG    HG3 5525   3.713   3.288   2.919
  369ARG     CD 5526   3.702   3.291   2.701
  369ARG    HD2 5527   3.615   3.228   2.681
  369ARG    HD3 5528   3.708   3.372   2.628
  369ARG     NE 5529   3.822   3.212   2.685
  369ARG     HE 5530   3.901   3.259   2.643
  369ARG     CZ 5531   3.833   3.082   2.711
  369ARG    NH1 5532   3.735   3.011   2.756
  369ARG   HH11 5533   3.642   3.046   2.778
  369ARG   HH12 5534   3.741   2.910   2.763
  369ARG    NH2 5535   3.942   3.018   2.680
  369ARG   HH21 5536   4.020   3.078   2.658
  369ARG   HH22 5537   3.953   2.918   2.692
  369ARG      C 5538   3.394   3.566   2.999
  369ARG      O 5539   3.308   3.548   3.083
  370HIP      N 5540   3.381   3.662   2.908
  370HIP      H 5541   3.454   3.671   2.838
  370HIP     CA 5542   3.309   3.782   2.941
  370HIP     HA 5543   3.342   3.812   3.041
  370HIP     CB 5544   3.352   3.897   2.842
  370HIP    HB2 5545   3.314   3.987   2.888
  370HIP    HB3 5546   3.460   3.907   2.833
  370HIP     CG 5547   3.291   3.884   2.707
  370HIP    ND1 5548   3.154   3.895   2.667
  370HIP    HD1 5549   3.071   3.903   2.725
  370HIP    CE1 5550   3.150   3.908   2.533
  370HIP    HE1 5551   3.058   3.905   2.477
  370HIP    NE2 5552   3.273   3.906   2.485
  370HIP    HE2 5553   3.293   3.896   2.387
  370HIP    CD2 5554   3.362   3.888   2.590
  370HIP    HD2 5555   3.470   3.889   2.582
  370HIP      C 5556   3.159   3.769   2.947
  370HIP      O 5557   3.096   3.862   2.995
  371ASP      N 5558   3.098   3.658   2.911
  371ASP      H 5559   3.147   3.585   2.862
  371ASP     CA 5560   2.953   3.642   2.920
  371ASP     HA 5561   2.902   3.736   2.900
  371ASP     CB 5562   2.914   3.533   2.822
  371ASP    HB2 5563   2.985   3.451   2.836
  371ASP    HB3 5564   2.813   3.500   2.845
  371ASP     CG 5565   2.917   3.580   2.677
  371ASP    OD1 5566   2.939   3.485   2.595
  371ASP    OD2 5567   2.920   3.700   2.644
  371ASP      C 5568   2.901   3.592   3.061
  371ASP      O 5569   2.777   3.577   3.076
  372ILE      N 5570   2.991   3.560   3.150
  372ILE      H 5571   3.086   3.548   3.121
  372ILE     CA 5572   2.958   3.485   3.268
  372ILE     HA 5573   2.891   3.403   3.243
  372ILE     CB 5574   3.091   3.423   3.320
  372ILE     HB 5575   3.157   3.509   3.331
  372ILE    CG2 5576   3.092   3.366   3.461
  372ILE   HG21 5577   3.058   3.435   3.539
  372ILE   HG22 5578   3.011   3.293   3.463
  372ILE   HG23 5579   3.183   3.311   3.482
  372ILE    CG1 5580   3.136   3.311   3.217
  372ILE   HG12 5581   3.146   3.360   3.120
  372ILE   HG13 5582   3.237   3.285   3.246
  372ILE    CD1 5583   3.048   3.184   3.203
  372ILE   HD11 5584   2.965   3.197   3.134
  372ILE   HD12 5585   3.122   3.116   3.161
  372ILE   HD13 5586   3.008   3.143   3.296
  372ILE      C 5587   2.887   3.577   3.365
  372ILE      O 5588   2.885   3.701   3.357
  373ASP      N 5589   2.811   3.523   3.468
  373ASP      H 5590   2.828   3.424   3.479
  373ASP     CA 5591   2.757   3.613   3.576
  373ASP     HA 5592   2.704   3.696   3.530
  373ASP     CB 5593   2.655   3.536   3.663
  373ASP    HB2 5594   2.686   3.432   3.678
  373ASP    HB3 5595   2.644   3.585   3.759
  373ASP     CG 5596   2.517   3.526   3.602
  373ASP    OD1 5597   2.429   3.450   3.653
  373ASP    OD2 5598   2.494   3.588   3.493
  373ASP      C 5599   2.874   3.673   3.662
  373ASP      O 5600   2.976   3.609   3.695
  374CYX      N 5601   2.863   3.799   3.700
  374CYX      H 5602   2.783   3.850   3.664
  374CYX     CA 5603   2.965   3.873   3.774
  374CYX     HA 5604   2.921   3.971   3.792
  374CYX     CB 5605   2.971   3.825   3.919
  374CYX    HB2 5606   3.025   3.730   3.925
  374CYX    HB3 5607   3.024   3.890   3.988
  374CYX     SG 5608   2.807   3.799   3.982
  374CYX      C 5609   3.091   3.899   3.700
  374CYX      O 5610   3.166   3.984   3.752
  375GLN      N 5611   3.117   3.856   3.573
  375GLN      H 5612   3.060   3.778   3.543
  375GLN     CA 5613   3.227   3.902   3.485
  375GLN     HA 5614   3.317   3.927   3.540
  375GLN     CB 5615   3.264   3.792   3.382
  375GLN    HB2 5616   3.174   3.743   3.346
  375GLN    HB3 5617   3.314   3.848   3.302
  375GLN     CG 5618   3.351   3.679   3.427
  375GLN    HG2 5619   3.291   3.614   3.491
  375GLN    HG3 5620   3.387   3.627   3.339
  375GLN     CD 5621   3.472   3.726   3.499
  375GLN    OE1 5622   3.533   3.827   3.463
  375GLN    NE2 5623   3.503   3.681   3.619
  375GLN   HE21 5624   3.559   3.733   3.684
  375GLN   HE22 5625   3.452   3.602   3.657
  375GLN      C 5626   3.196   4.039   3.410
  375GLN      O 5627   3.179   4.052   3.287
  376TRP      N 5628   3.192   4.146   3.494
  376TRP      H 5629   3.216   4.130   3.591
  376TRP     CA 5630   3.119   4.274   3.457
  376TRP     HA 5631   3.152   4.298   3.356
  376TRP     CB 5632   2.963   4.262   3.455
  376TRP    HB2 5633   2.927   4.360   3.427
  376TRP    HB3 5634   2.927   4.196   3.376
  376TRP     CG 5635   2.882   4.228   3.575
  376TRP    CD1 5636   2.881   4.298   3.693
  376TRP    HD1 5637   2.947   4.379   3.719
  376TRP    NE1 5638   2.809   4.229   3.785
  376TRP    HE1 5639   2.813   4.261   3.881
  376TRP    CE2 5640   2.739   4.124   3.726
  376TRP    CZ2 5641   2.632   4.048   3.772
  376TRP    HZ2 5642   2.597   4.050   3.874
  376TRP    CH2 5643   2.573   3.956   3.685
  376TRP    HH2 5644   2.491   3.894   3.718
  376TRP    CZ3 5645   2.621   3.951   3.552
  376TRP    HZ3 5646   2.578   3.877   3.486
  376TRP    CE3 5647   2.724   4.023   3.509
  376TRP    HE3 5648   2.774   4.012   3.413
  376TRP    CD2 5649   2.783   4.126   3.590
  376TRP      C 5650   3.157   4.399   3.551
  376TRP      O 5651   3.198   4.384   3.665
  377VAL      N 5652   3.128   4.521   3.501
  377VAL      H 5653   3.096   4.523   3.405
  377VAL     CA 5654   3.115   4.643   3.582
  377VAL     HA 5655   3.107   4.610   3.686
  377VAL     CB 5656   3.240   4.729   3.578
  377VAL     HB 5657   3.271   4.736   3.473
  377VAL    CG1 5658   3.213   4.877   3.622
  377VAL   HG11 5659   3.172   4.878   3.723
  377VAL   HG12 5660   3.305   4.936   3.617
  377VAL   HG13 5661   3.136   4.922   3.559
  377VAL    CG2 5662   3.355   4.672   3.664
  377VAL   HG21 5663   3.374   4.566   3.645
  377VAL   HG22 5664   3.450   4.719   3.639
  377VAL   HG23 5665   3.327   4.682   3.769
  377VAL      C 5666   2.984   4.708   3.539
  377VAL      O 5667   2.959   4.715   3.418
  378ASP      N 5668   2.899   4.755   3.628
  378ASP      H 5669   2.927   4.750   3.725
  378ASP     CA 5670   2.771   4.820   3.604
  378ASP     HA 5671   2.722   4.762   3.525
  378ASP     CB 5672   2.679   4.806   3.726
  378ASP    HB2 5673   2.675   4.702   3.757
  378ASP    HB3 5674   2.714   4.866   3.810
  378ASP     CG 5675   2.532   4.833   3.683
  378ASP    OD1 5676   2.449   4.786   3.755
  378ASP    OD2 5677   2.504   4.900   3.582
  378ASP      C 5678   2.787   4.969   3.561
  378ASP      O 5679   2.796   5.060   3.638
  379ILE      N 5680   2.777   4.994   3.428
  379ILE      H 5681   2.756   4.920   3.363
  379ILE     CA 5682   2.811   5.124   3.366
  379ILE     HA 5683   2.857   5.190   3.440
  379ILE     CB 5684   2.928   5.108   3.268
  379ILE     HB 5685   3.007   5.063   3.327
  379ILE    CG2 5686   2.890   5.032   3.138
  379ILE   HG21 5687   2.862   4.930   3.162
  379ILE   HG22 5688   2.805   5.072   3.083
  379ILE   HG23 5689   2.972   5.033   3.066
  379ILE    CG1 5690   2.991   5.242   3.235
  379ILE   HG12 5691   2.931   5.312   3.177
  379ILE   HG13 5692   3.005   5.294   3.330
  379ILE    CD1 5693   3.122   5.225   3.159
  379ILE   HD11 5694   3.110   5.202   3.053
  379ILE   HD12 5695   3.177   5.319   3.152
  379ILE   HD13 5696   3.182   5.149   3.210
  379ILE      C 5697   2.685   5.204   3.321
  379ILE      O 5698   2.693   5.320   3.274
  380THR      N 5699   2.573   5.136   3.340
  380THR      H 5700   2.578   5.040   3.371
  380THR     CA 5701   2.438   5.182   3.299
  380THR     HA 5702   2.426   5.174   3.191
  380THR     CB 5703   2.331   5.104   3.373
  380THR     HB 5704   2.317   5.134   3.477
  380THR    CG2 5705   2.194   5.116   3.301
  380THR   HG21 5706   2.146   5.213   3.314
  380THR   HG22 5707   2.206   5.089   3.197
  380THR   HG23 5708   2.125   5.044   3.345
  380THR    OG1 5709   2.353   4.965   3.370
  380THR    HG1 5710   2.401   4.934   3.447
  380THR      C 5711   2.420   5.333   3.330
  380THR      O 5712   2.409   5.419   3.249
  381ASP      N 5713   2.432   5.364   3.459
  381ASP      H 5714   2.453   5.289   3.522
  381ASP     CA 5715   2.404   5.498   3.508
  381ASP     HA 5716   2.330   5.545   3.443
  381ASP     CB 5717   2.337   5.486   3.649
  381ASP    HB2 5718   2.412   5.437   3.710
  381ASP    HB3 5719   2.316   5.586   3.687
  381ASP     CG 5720   2.208   5.404   3.643
  381ASP    OD1 5721   2.116   5.454   3.575
  381ASP    OD2 5722   2.194   5.310   3.720
  381ASP      C 5723   2.529   5.593   3.508
  381ASP      O 5724   2.519   5.696   3.581
  382VAL      N 5725   2.637   5.558   3.443
  382VAL      H 5726   2.628   5.475   3.387
  382VAL     CA 5727   2.759   5.642   3.440
  382VAL     HA 5728   2.772   5.677   3.542
  382VAL     CB 5729   2.891   5.560   3.400
  382VAL     HB 5730   2.884   5.522   3.298
  382VAL    CG1 5731   3.005   5.656   3.399
  382VAL   HG11 5732   3.101   5.604   3.406
  382VAL   HG12 5733   3.014   5.705   3.302
  382VAL   HG13 5734   2.982   5.724   3.481
  382VAL    CG2 5735   2.918   5.462   3.514
  382VAL   HG21 5736   2.918   5.519   3.607
  382VAL   HG22 5737   2.830   5.397   3.521
  382VAL   HG23 5738   3.008   5.401   3.507
  382VAL      C 5739   2.750   5.758   3.342
  382VAL      O 5740   2.711   5.737   3.223
  383PRO      N 5741   2.786   5.885   3.378
  383PRO     CD 5742   2.811   5.942   3.505
  383PRO    HD2 5743   2.881   5.882   3.562
  383PRO    HD3 5744   2.716   5.944   3.558
  383PRO     CG 5745   2.874   6.079   3.479
  383PRO    HG2 5746   2.979   6.073   3.452
  383PRO    HG3 5747   2.862   6.150   3.560
  383PRO     CB 5748   2.797   6.127   3.360
  383PRO    HB2 5749   2.847   6.215   3.320
  383PRO    HB3 5750   2.699   6.164   3.391
  383PRO     CA 5751   2.795   5.995   3.278
  383PRO     HA 5752   2.705   5.995   3.217
  383PRO      C 5753   2.912   6.002   3.183
  383PRO      O 5754   3.020   5.953   3.223
  384PRO      N 5755   2.902   6.068   3.064
  384PRO     CD 5756   2.787   6.142   3.022
  384PRO    HD2 5757   2.757   6.198   3.111
  384PRO    HD3 5758   2.727   6.062   2.981
  384PRO     CG 5759   2.835   6.239   2.914
  384PRO    HG2 5760   2.874   6.333   2.955
  384PRO    HG3 5761   2.749   6.257   2.849
  384PRO     CB 5762   2.944   6.160   2.838
  384PRO    HB2 5763   3.028   6.211   2.791
  384PRO    HB3 5764   2.904   6.091   2.764
  384PRO     CA 5765   3.001   6.076   2.957
  384PRO     HA 5766   3.019   5.972   2.930
  384PRO      C 5767   3.137   6.125   3.006
  384PRO      O 5768   3.143   6.235   3.066
  385GLY      N 5769   3.248   6.059   2.983
  385GLY      H 5770   3.241   5.971   2.933
  385GLY     CA 5771   3.379   6.108   3.026
  385GLY    HA2 5772   3.415   6.196   2.973
  385GLY    HA3 5773   3.370   6.133   3.132
  385GLY      C 5774   3.492   6.005   3.016
  385GLY      O 5775   3.466   5.891   2.977
  386ASP      N 5776   3.617   6.038   3.051
  386ASP      H 5777   3.625   6.129   3.094
  386ASP     CA 5778   3.740   5.958   3.047
  386ASP     HA 5779   3.720   5.879   2.974
  386ASP     CB 5780   3.868   6.038   3.005
  386ASP    HB2 5781   3.871   6.116   3.081
  386ASP    HB3 5782   3.955   5.973   3.006
  386ASP     CG 5783   3.867   6.101   2.872
  386ASP    OD1 5784   3.788   6.064   2.786
  386ASP    OD2 5785   3.950   6.190   2.850
  386ASP      C 5786   3.757   5.884   3.181
  386ASP      O 5787   3.764   5.949   3.288
  387TYR      N 5788   3.769   5.750   3.176
  387TYR      H 5789   3.775   5.706   3.086
  387TYR     CA 5790   3.774   5.664   3.293
  387TYR     HA 5791   3.790   5.734   3.376
  387TYR     CB 5792   3.641   5.590   3.332
  387TYR    HB2 5793   3.625   5.526   3.246
  387TYR    HB3 5794   3.644   5.527   3.421
  387TYR     CG 5795   3.526   5.682   3.354
  387TYR    CD1 5796   3.527   5.780   3.456
  387TYR    HD1 5797   3.608   5.770   3.527
  387TYR    CE1 5798   3.426   5.868   3.474
  387TYR    HE1 5799   3.433   5.936   3.557
  387TYR     CZ 5800   3.318   5.868   3.381
  387TYR     OH 5801   3.221   5.965   3.392
  387TYR     HH 5802   3.160   5.950   3.319
  387TYR    CE2 5803   3.321   5.776   3.274
  387TYR    HE2 5804   3.233   5.770   3.212
  387TYR    CD2 5805   3.417   5.674   3.263
  387TYR    HD2 5806   3.411   5.605   3.180
  387TYR      C 5807   3.902   5.573   3.288
  387TYR      O 5808   3.945   5.528   3.178
  388LEU      N 5809   3.948   5.527   3.400
  388LEU      H 5810   3.906   5.561   3.486
  388LEU     CA 5811   4.049   5.424   3.413
  388LEU     HA 5812   4.098   5.393   3.320
  388LEU     CB 5813   4.156   5.489   3.510
  388LEU    HB2 5814   4.221   5.560   3.458
  388LEU    HB3 5815   4.092   5.542   3.581
  388LEU     CG 5816   4.244   5.396   3.600
  388LEU     HG 5817   4.172   5.339   3.659
  388LEU    CD1 5818   4.326   5.293   3.518
  388LEU   HD11 5819   4.374   5.219   3.582
  388LEU   HD12 5820   4.268   5.255   3.434
  388LEU   HD13 5821   4.401   5.337   3.451
  388LEU    CD2 5822   4.335   5.473   3.698
  388LEU   HD21 5823   4.392   5.399   3.754
  388LEU   HD22 5824   4.406   5.540   3.649
  388LEU   HD23 5825   4.277   5.529   3.771
  388LEU      C 5826   3.978   5.301   3.473
  388LEU      O 5827   3.906   5.310   3.574
  389PHE      N 5828   3.991   5.188   3.406
  389PHE      H 5829   4.068   5.183   3.342
  389PHE     CA 5830   3.945   5.056   3.460
  389PHE     HA 5831   3.871   5.063   3.539
  389PHE     CB 5832   3.901   4.974   3.332
  389PHE    HB2 5833   3.819   5.024   3.280
  389PHE    HB3 5834   3.992   4.981   3.273
  389PHE     CG 5835   3.848   4.832   3.357
  389PHE    CD1 5836   3.759   4.805   3.463
  389PHE    HD1 5837   3.736   4.883   3.533
  389PHE    CE1 5838   3.725   4.671   3.492
  389PHE    HE1 5839   3.671   4.653   3.584
  389PHE     CZ 5840   3.772   4.567   3.410
  389PHE     HZ 5841   3.753   4.463   3.432
  389PHE    CE2 5842   3.840   4.602   3.291
  389PHE    HE2 5843   3.852   4.532   3.210
  389PHE    CD2 5844   3.884   4.732   3.263
  389PHE    HD2 5845   3.960   4.745   3.187
  389PHE      C 5846   4.065   4.991   3.523
  389PHE      O 5847   4.182   5.017   3.486
  390GLN      N 5848   4.037   4.933   3.642
  390GLN      H 5849   3.942   4.932   3.676
  390GLN     CA 5850   4.139   4.886   3.737
  390GLN     HA 5851   4.225   4.852   3.679
  390GLN     CB 5852   4.193   4.994   3.826
  390GLN    HB2 5853   4.234   5.075   3.764
  390GLN    HB3 5854   4.104   5.028   3.879
  390GLN     CG 5855   4.289   4.946   3.936
  390GLN    HG2 5856   4.267   4.851   3.985
  390GLN    HG3 5857   4.390   4.947   3.895
  390GLN     CD 5858   4.304   5.054   4.049
  390GLN    OE1 5859   4.379   5.148   4.042
  390GLN    NE2 5860   4.231   5.045   4.164
  390GLN   HE21 5861   4.253   5.107   4.241
  390GLN   HE22 5862   4.169   4.966   4.170
  390GLN      C 5863   4.095   4.757   3.809
  390GLN      O 5864   3.983   4.751   3.864
  391VAL      N 5865   4.175   4.650   3.807
  391VAL      H 5866   4.263   4.662   3.758
  391VAL     CA 5867   4.146   4.512   3.860
  391VAL     HA 5868   4.055   4.518   3.919
  391VAL     CB 5869   4.117   4.417   3.747
  391VAL     HB 5870   4.208   4.398   3.690
  391VAL    CG1 5871   4.063   4.274   3.788
  391VAL   HG11 5872   3.980   4.280   3.859
  391VAL   HG12 5873   4.037   4.220   3.698
  391VAL   HG13 5874   4.147   4.230   3.842
  391VAL    CG2 5875   4.022   4.478   3.636
  391VAL   HG21 5876   3.941   4.529   3.686
  391VAL   HG22 5877   4.085   4.534   3.566
  391VAL   HG23 5878   3.979   4.395   3.579
  391VAL      C 5879   4.259   4.464   3.950
  391VAL      O 5880   4.378   4.484   3.916
  392VAL      N 5881   4.223   4.403   4.067
  392VAL      H 5882   4.125   4.402   4.090
  392VAL     CA 5883   4.320   4.343   4.166
  392VAL     HA 5884   4.415   4.334   4.114
  392VAL     CB 5885   4.338   4.440   4.288
  392VAL     HB 5886   4.244   4.438   4.344
  392VAL    CG1 5887   4.455   4.388   4.366
  392VAL   HG11 5888   4.459   4.445   4.459
  392VAL   HG12 5889   4.457   4.284   4.399
  392VAL   HG13 5890   4.545   4.414   4.310
  392VAL    CG2 5891   4.365   4.583   4.246
  392VAL   HG21 5892   4.399   4.641   4.332
  392VAL   HG22 5893   4.458   4.583   4.190
  392VAL   HG23 5894   4.275   4.627   4.204
  392VAL      C 5895   4.280   4.198   4.195
  392VAL      O 5896   4.167   4.172   4.231
  393ILE      N 5897   4.381   4.109   4.177
  393ILE      H 5898   4.465   4.152   4.142
  393ILE     CA 5899   4.381   3.968   4.196
  393ILE     HA 5900   4.280   3.928   4.203
  393ILE     CB 5901   4.452   3.899   4.075
  393ILE     HB 5902   4.420   3.795   4.077
  393ILE    CG2 5903   4.398   3.950   3.941
  393ILE   HG21 5904   4.441   4.046   3.915
  393ILE   HG22 5905   4.417   3.877   3.861
  393ILE   HG23 5906   4.290   3.963   3.950
  393ILE    CG1 5907   4.597   3.900   4.089
  393ILE   HG12 5908   4.625   4.002   4.112
  393ILE   HG13 5909   4.626   3.826   4.164
  393ILE    CD1 5910   4.674   3.851   3.966
  393ILE   HD11 5911   4.676   3.946   3.912
  393ILE   HD12 5912   4.775   3.833   4.003
  393ILE   HD13 5913   4.632   3.759   3.926
  393ILE      C 5914   4.444   3.920   4.328
  393ILE      O 5915   4.529   3.989   4.389
  394ASN      N 5916   4.381   3.815   4.379
  394ASN      H 5917   4.311   3.771   4.322
  394ASN     CA 5918   4.401   3.768   4.515
  394ASN     HA 5919   4.322   3.702   4.550
  394ASN     CB 5920   4.537   3.694   4.511
  394ASN    HB2 5921   4.522   3.607   4.447
  394ASN    HB3 5922   4.616   3.762   4.479
  394ASN     CG 5923   4.590   3.636   4.646
  394ASN    OD1 5924   4.528   3.614   4.743
  394ASN    ND2 5925   4.716   3.606   4.660
  394ASN   HD21 5926   4.756   3.579   4.749
  394ASN   HD22 5927   4.786   3.625   4.590
  394ASN      C 5928   4.399   3.889   4.614
  394ASN      O 5929   4.486   3.893   4.703
  395PRO      N 5930   4.301   3.979   4.599
  395PRO     CD 5931   4.181   3.967   4.513
  395PRO    HD2 5932   4.127   3.873   4.523
  395PRO    HD3 5933   4.209   4.007   4.416
  395PRO     CG 5934   4.090   4.074   4.572
  395PRO    HG2 5935   4.047   4.052   4.670
  395PRO    HG3 5936   4.004   4.088   4.507
  395PRO     CB 5937   4.183   4.193   4.592
  395PRO    HB2 5938   4.150   4.273   4.658
  395PRO    HB3 5939   4.212   4.247   4.502
  395PRO     CA 5940   4.306   4.120   4.649
  395PRO     HA 5941   4.402   4.155   4.612
  395PRO      C 5942   4.317   4.137   4.797
  395PRO      O 5943   4.368   4.243   4.845
  396ASN      N 5944   4.266   4.035   4.878
  396ASN      H 5945   4.227   3.956   4.829
  396ASN     CA 5946   4.277   4.032   5.023
  396ASN     HA 5947   4.272   4.135   5.060
  396ASN     CB 5948   4.151   3.964   5.084
  396ASN    HB2 5949   4.158   3.856   5.070
  396ASN    HB3 5950   4.149   3.972   5.193
  396ASN     CG 5951   4.022   4.030   5.041
  396ASN    OD1 5952   4.002   4.153   5.058
  396ASN    ND2 5953   3.925   3.950   5.011
  396ASN   HD21 5954   3.832   3.991   5.012
  396ASN   HD22 5955   3.946   3.855   4.986
  396ASN      C 5956   4.413   3.981   5.079
  396ASN      O 5957   4.435   3.993   5.203
  397PHE      N 5958   4.502   3.929   4.993
  397PHE      H 5959   4.478   3.915   4.896
  397PHE     CA 5960   4.633   3.868   5.016
  397PHE     HA 5961   4.667   3.812   4.928
  397PHE     CB 5962   4.732   3.986   5.042
  397PHE    HB2 5963   4.712   4.029   5.140
  397PHE    HB3 5964   4.829   3.937   5.042
  397PHE     CG 5965   4.732   4.091   4.928
  397PHE    CD1 5966   4.717   4.225   4.956
  397PHE    HD1 5967   4.709   4.252   5.060
  397PHE    CE1 5968   4.723   4.322   4.850
  397PHE    HE1 5969   4.713   4.425   4.879
  397PHE     CZ 5970   4.714   4.289   4.713
  397PHE     HZ 5971   4.701   4.365   4.637
  397PHE    CE2 5972   4.735   4.157   4.687
  397PHE    HE2 5973   4.739   4.117   4.587
  397PHE    CD2 5974   4.732   4.064   4.790
  397PHE    HD2 5975   4.726   3.959   4.764
  397PHE      C 5976   4.636   3.760   5.125
  397PHE      O 5977   4.745   3.725   5.176
  398GLU      N 5978   4.523   3.702   5.163
  398GLU      H 5979   4.443   3.722   5.105
  398GLU     CA 5980   4.506   3.584   5.261
  398GLU     HA 5981   4.543   3.611   5.360
  398GLU     CB 5982   4.355   3.542   5.266
  398GLU    HB2 5983   4.318   3.492   5.176
  398GLU    HB3 5984   4.350   3.471   5.348
  398GLU     CG 5985   4.269   3.668   5.292
  398GLU    HG2 5986   4.295   3.718   5.385
  398GLU    HG3 5987   4.280   3.746   5.217
  398GLU     CD 5988   4.122   3.627   5.296
  398GLU    OE1 5989   4.059   3.599   5.402
  398GLU    OE2 5990   4.053   3.610   5.188
  398GLU      C 5991   4.590   3.455   5.223
  398GLU      O 5992   4.615   3.367   5.305
  399VAL      N 5993   4.629   3.443   5.091
  399VAL      H 5994   4.609   3.511   5.019
  399VAL     CA 5995   4.729   3.347   5.046
  399VAL     HA 5996   4.743   3.278   5.129
  399VAL     CB 5997   4.658   3.270   4.934
  399VAL     HB 5998   4.636   3.343   4.856
  399VAL    CG1 5999   4.756   3.166   4.884
  399VAL   HG11 6000   4.852   3.205   4.849
  399VAL   HG12 6001   4.765   3.101   4.971
  399VAL   HG13 6002   4.714   3.103   4.806
  399VAL    CG2 6003   4.535   3.205   4.983
  399VAL   HG21 6004   4.455   3.279   4.993
  399VAL   HG22 6005   4.502   3.130   4.910
  399VAL   HG23 6006   4.558   3.158   5.079
  399VAL      C 6007   4.864   3.404   5.017
  399VAL      O 6008   4.875   3.510   4.943
  400ALA      N 6009   4.963   3.324   5.043
  400ALA      H 6010   4.947   3.238   5.093
  400ALA     CA 6011   5.107   3.357   5.020
  400ALA     HA 6012   5.127   3.458   5.055
  400ALA     CB 6013   5.199   3.266   5.109
  400ALA    HB1 6014   5.300   3.305   5.099
  400ALA    HB2 6015   5.175   3.267   5.215
  400ALA    HB3 6016   5.206   3.163   5.074
  400ALA      C 6017   5.140   3.351   4.872
  400ALA      O 6018   5.124   3.245   4.811
  401GLU      N 6019   5.177   3.464   4.818
  401GLU      H 6020   5.171   3.549   4.872
  401GLU     CA 6021   5.257   3.468   4.692
  401GLU     HA 6022   5.253   3.367   4.649
  401GLU     CB 6023   5.200   3.563   4.589
  401GLU    HB2 6024   5.210   3.660   4.637
  401GLU    HB3 6025   5.259   3.554   4.498
  401GLU     CG 6026   5.063   3.521   4.547
  401GLU    HG2 6027   5.059   3.419   4.507
  401GLU    HG3 6028   5.000   3.526   4.636
  401GLU     CD 6029   5.005   3.614   4.449
  401GLU    OE1 6030   5.069   3.644   4.347
  401GLU    OE2 6031   4.897   3.667   4.476
  401GLU      C 6032   5.404   3.518   4.725
  401GLU      O 6033   5.422   3.585   4.827
  402SER      N 6034   5.490   3.509   4.623
  402SER      H 6035   5.476   3.439   4.551
  402SER     CA 6036   5.626   3.564   4.611
  402SER     HA 6037   5.661   3.578   4.713
  402SER     CB 6038   5.715   3.461   4.532
  402SER    HB2 6039   5.811   3.502   4.499
  402SER    HB3 6040   5.717   3.379   4.604
  402SER     OG 6041   5.653   3.393   4.419
  402SER     HG 6042   5.707   3.414   4.342
  402SER      C 6043   5.636   3.705   4.554
  402SER      O 6044   5.746   3.760   4.561
  403ASP      N 6045   5.526   3.769   4.513
  403ASP      H 6046   5.440   3.716   4.509
  403ASP     CA 6047   5.510   3.909   4.475
  403ASP     HA 6048   5.564   3.971   4.546
  403ASP     CB 6049   5.584   3.930   4.340
  403ASP    HB2 6050   5.688   3.900   4.351
  403ASP    HB3 6051   5.539   3.865   4.265
  403ASP     CG 6052   5.579   4.079   4.291
  403ASP    OD1 6053   5.558   4.166   4.377
  403ASP    OD2 6054   5.593   4.111   4.169
  403ASP      C 6055   5.363   3.941   4.472
  403ASP      O 6056   5.288   3.880   4.393
  404TYR      N 6057   5.325   4.043   4.542
  404TYR      H 6058   5.386   4.085   4.610
  404TYR     CA 6059   5.193   4.104   4.523
  404TYR     HA 6060   5.120   4.049   4.463
  404TYR     CB 6061   5.116   4.127   4.648
  404TYR    HB2 6062   5.152   4.218   4.696
  404TYR    HB3 6063   5.010   4.142   4.624
  404TYR     CG 6064   5.106   4.010   4.753
  404TYR    CD1 6065   5.026   3.895   4.726
  404TYR    HD1 6066   4.983   3.891   4.627
  404TYR    CE1 6067   5.024   3.785   4.816
  404TYR    HE1 6068   4.963   3.697   4.799
  404TYR     CZ 6069   5.092   3.798   4.939
  404TYR     OH 6070   5.095   3.697   5.035
  404TYR     HH 6071   5.013   3.648   5.043
  404TYR    CE2 6072   5.179   3.907   4.960
  404TYR    HE2 6073   5.242   3.901   5.048
  404TYR    CD2 6074   5.178   4.020   4.875
  404TYR    HD2 6075   5.233   4.108   4.903
  404TYR      C 6076   5.194   4.236   4.440
  404TYR      O 6077   5.086   4.280   4.401
  405SER      N 6078   5.308   4.295   4.411
  405SER      H 6079   5.399   4.259   4.439
  405SER     CA 6080   5.309   4.425   4.334
  405SER     HA 6081   5.238   4.489   4.386
  405SER     CB 6082   5.441   4.489   4.349
  405SER    HB2 6083   5.435   4.593   4.318
  405SER    HB3 6084   5.479   4.488   4.451
  405SER     OG 6085   5.528   4.416   4.271
  405SER     HG 6086   5.535   4.325   4.299
  405SER      C 6087   5.256   4.419   4.197
  405SER      O 6088   5.200   4.518   4.146
  406ASN      N 6089   5.256   4.295   4.138
  406ASN      H 6090   5.293   4.217   4.190
  406ASN     CA 6091   5.203   4.262   4.011
  406ASN     HA 6092   5.201   4.348   3.944
  406ASN     CB 6093   5.306   4.173   3.945
  406ASN    HB2 6094   5.275   4.155   3.842
  406ASN    HB3 6095   5.400   4.227   3.944
  406ASN     CG 6096   5.312   4.030   4.017
  406ASN    OD1 6097   5.233   3.998   4.105
  406ASN    ND2 6098   5.402   3.946   3.984
  406ASN   HD21 6099   5.401   3.850   4.017
  406ASN   HD22 6100   5.476   3.980   3.925
  406ASN      C 6101   5.060   4.215   4.008
  406ASN      O 6102   5.018   4.160   3.904
  407ASN      N 6103   4.993   4.216   4.125
  407ASN      H 6104   5.032   4.248   4.213
  407ASN     CA 6105   4.859   4.154   4.117
  407ASN     HA 6106   4.864   4.063   4.058
  407ASN     CB 6107   4.820   4.130   4.264
  407ASN    HB2 6108   4.844   4.217   4.326
  407ASN    HB3 6109   4.711   4.127   4.269
  407ASN     CG 6110   4.883   3.997   4.309
  407ASN    OD1 6111   4.989   3.948   4.274
  407ASN    ND2 6112   4.808   3.914   4.371
  407ASN   HD21 6113   4.837   3.820   4.393
  407ASN   HD22 6114   4.714   3.946   4.388
  407ASN      C 6115   4.758   4.251   4.054
  407ASN      O 6116   4.655   4.209   3.995
  408ILE      N 6117   4.792   4.378   4.061
  408ILE      H 6118   4.880   4.402   4.104
  408ILE     CA 6119   4.706   4.494   4.016
  408ILE     HA 6120   4.603   4.461   4.033
  408ILE     CB 6121   4.742   4.610   4.098
  408ILE     HB 6122   4.696   4.588   4.194
  408ILE    CG2 6123   4.895   4.628   4.113
  408ILE   HG21 6124   4.918   4.726   4.156
  408ILE   HG22 6125   4.937   4.558   4.184
  408ILE   HG23 6126   4.936   4.601   4.016
  408ILE    CG1 6127   4.682   4.740   4.033
  408ILE   HG12 6128   4.750   4.786   3.961
  408ILE   HG13 6129   4.589   4.727   3.979
  408ILE    CD1 6130   4.656   4.864   4.131
  408ILE   HD11 6131   4.576   4.841   4.201
  408ILE   HD12 6132   4.746   4.898   4.183
  408ILE   HD13 6133   4.606   4.943   4.074
  408ILE      C 6134   4.729   4.522   3.866
  408ILE      O 6135   4.836   4.505   3.812
  409MET      N 6136   4.627   4.562   3.789
  409MET      H 6137   4.539   4.561   3.838
  409MET     CA 6138   4.622   4.593   3.649
  409MET     HA 6139   4.723   4.621   3.619
  409MET     CB 6140   4.586   4.462   3.572
  409MET    HB2 6141   4.626   4.373   3.620
  409MET    HB3 6142   4.479   4.443   3.575
  409MET     CG 6143   4.637   4.454   3.425
  409MET    HG2 6144   4.740   4.487   3.416
  409MET    HG3 6145   4.637   4.349   3.396
  409MET     SD 6146   4.534   4.544   3.304
  409MET     CE 6147   4.378   4.448   3.312
  409MET    HE1 6148   4.302   4.491   3.246
  409MET    HE2 6149   4.407   4.347   3.284
  409MET    HE3 6150   4.334   4.451   3.412
  409MET      C 6151   4.536   4.718   3.621
  409MET      O 6152   4.451   4.752   3.701
  410LYS      N 6153   4.565   4.793   3.516
  410LYS      H 6154   4.630   4.758   3.448
  410LYS     CA 6155   4.500   4.923   3.472
  410LYS     HA 6156   4.399   4.927   3.512
  410LYS     CB 6157   4.584   5.039   3.531
  410LYS    HB2 6158   4.690   5.022   3.515
  410LYS    HB3 6159   4.549   5.129   3.480
  410LYS     CG 6160   4.571   5.054   3.683
  410LYS    HG2 6161   4.465   5.065   3.704
  410LYS    HG3 6162   4.606   4.966   3.736
  410LYS     CD 6163   4.632   5.188   3.727
  410LYS    HD2 6164   4.740   5.182   3.714
  410LYS    HD3 6165   4.595   5.273   3.670
  410LYS     CE 6166   4.617   5.209   3.880
  410LYS    HE2 6167   4.515   5.245   3.889
  410LYS    HE3 6168   4.635   5.116   3.933
  410LYS     NZ 6169   4.714   5.312   3.927
  410LYS    HZ1 6170   4.701   5.324   4.026
  410LYS    HZ2 6171   4.810   5.278   3.924
  410LYS    HZ3 6172   4.706   5.403   3.883
  410LYS      C 6173   4.497   4.935   3.324
  410LYS      O 6174   4.596   4.916   3.258
  411CYX      N 6175   4.378   4.969   3.269
  411CYX      H 6176   4.300   4.982   3.332
  411CYX     CA 6177   4.366   5.003   3.123
  411CYX     HA 6178   4.463   5.002   3.074
  411CYX     CB 6179   4.272   4.907   3.053
  411CYX    HB2 6180   4.168   4.921   3.083
  411CYX    HB3 6181   4.277   4.921   2.945
  411CYX     SG 6182   4.300   4.730   3.087
  411CYX      C 6183   4.294   5.135   3.110
  411CYX      O 6184   4.200   5.174   3.187
  412ARG      N 6185   4.331   5.210   3.009
  412ARG      H 6186   4.401   5.173   2.947
  412ARG     CA 6187   4.277   5.346   2.972
  412ARG     HA 6188   4.247   5.389   3.067
  412ARG     CB 6189   4.395   5.439   2.904
  412ARG    HB2 6190   4.429   5.379   2.820
  412ARG    HB3 6191   4.361   5.534   2.863
  412ARG     CG 6192   4.501   5.467   3.009
  412ARG    HG2 6193   4.455   5.503   3.101
  412ARG    HG3 6194   4.544   5.371   3.036
  412ARG     CD 6195   4.614   5.564   2.966
  412ARG    HD2 6196   4.685   5.515   2.900
  412ARG    HD3 6197   4.571   5.641   2.902
  412ARG     NE 6198   4.676   5.640   3.072
  412ARG     HE 6199   4.633   5.729   3.093
  412ARG     CZ 6200   4.779   5.608   3.151
  412ARG    NH1 6201   4.849   5.500   3.149
  412ARG   HH11 6202   4.839   5.428   3.079
  412ARG   HH12 6203   4.919   5.490   3.221
  412ARG    NH2 6204   4.816   5.678   3.256
  412ARG   HH21 6205   4.772   5.767   3.277
  412ARG   HH22 6206   4.895   5.645   3.309
  412ARG      C 6207   4.144   5.336   2.894
  412ARG      O 6208   4.133   5.257   2.796
  413SER      N 6209   4.045   5.414   2.938
  413SER      H 6210   4.060   5.478   3.015
  413SER     CA 6211   3.912   5.402   2.879
  413SER     HA 6212   3.925   5.361   2.779
  413SER     CB 6213   3.822   5.304   2.967
  413SER    HB2 6214   3.874   5.209   2.952
  413SER    HB3 6215   3.812   5.325   3.074
  413SER     OG 6216   3.686   5.284   2.925
  413SER     HG 6217   3.691   5.253   2.834
  413SER      C 6218   3.843   5.540   2.863
  413SER      O 6219   3.891   5.645   2.908
  414ARG      N 6220   3.740   5.548   2.782
  414ARG      H 6221   3.711   5.459   2.745
  414ARG     CA 6222   3.644   5.657   2.779
  414ARG     HA 6223   3.625   5.704   2.875
  414ARG     CB 6224   3.689   5.769   2.690
  414ARG    HB2 6225   3.603   5.836   2.683
  414ARG    HB3 6226   3.763   5.822   2.750
  414ARG     CG 6227   3.739   5.720   2.553
  414ARG    HG2 6228   3.820   5.651   2.574
  414ARG    HG3 6229   3.658   5.666   2.505
  414ARG     CD 6230   3.772   5.836   2.468
  414ARG    HD2 6231   3.822   5.793   2.382
  414ARG    HD3 6232   3.671   5.872   2.448
  414ARG     NE 6233   3.849   5.939   2.539
  414ARG     HE 6234   3.817   5.969   2.630
  414ARG     CZ 6235   3.922   6.032   2.481
  414ARG    NH1 6236   3.969   6.129   2.558
  414ARG   HH11 6237   3.942   6.133   2.655
  414ARG   HH12 6238   4.031   6.200   2.522
  414ARG    NH2 6239   3.943   6.039   2.355
  414ARG   HH21 6240   3.906   5.968   2.294
  414ARG   HH22 6241   3.999   6.112   2.312
  414ARG      C 6242   3.512   5.600   2.728
  414ARG      O 6243   3.513   5.493   2.661
  415TYR      N 6244   3.404   5.671   2.765
  415TYR      H 6245   3.422   5.759   2.813
  415TYR     CA 6246   3.264   5.630   2.740
  415TYR     HA 6247   3.250   5.556   2.661
  415TYR     CB 6248   3.227   5.561   2.872
  415TYR    HB2 6249   3.295   5.478   2.888
  415TYR    HB3 6250   3.252   5.618   2.961
  415TYR     CG 6251   3.086   5.512   2.892
  415TYR    CD1 6252   3.053   5.396   2.835
  415TYR    HD1 6253   3.136   5.350   2.784
  415TYR    CE1 6254   2.923   5.350   2.848
  415TYR    HE1 6255   2.895   5.259   2.797
  415TYR     CZ 6256   2.831   5.407   2.937
  415TYR     OH 6257   2.727   5.338   2.989
  415TYR     HH 6258   2.682   5.365   3.070
  415TYR    CE2 6259   2.868   5.527   2.996
  415TYR    HE2 6260   2.793   5.584   3.047
  415TYR    CD2 6261   2.998   5.580   2.971
  415TYR    HD2 6262   3.026   5.671   3.023
  415TYR      C 6263   3.171   5.746   2.694
  415TYR      O 6264   3.167   5.847   2.763
  416ASP      N 6265   3.090   5.734   2.594
  416ASP      H 6266   3.098   5.647   2.544
  416ASP     CA 6267   2.989   5.839   2.550
  416ASP     HA 6268   2.994   5.933   2.604
  416ASP     CB 6269   3.015   5.874   2.400
  416ASP    HB2 6270   2.966   5.971   2.391
  416ASP    HB3 6271   3.121   5.864   2.376
  416ASP     CG 6272   2.952   5.774   2.302
  416ASP    OD1 6273   2.961   5.803   2.178
  416ASP    OD2 6274   2.888   5.666   2.333
  416ASP      C 6275   2.843   5.807   2.577
  416ASP      O 6276   2.754   5.857   2.495
  417GLY      N 6277   2.823   5.718   2.675
  417GLY      H 6278   2.906   5.675   2.713
  417GLY     CA 6279   2.695   5.663   2.710
  417GLY    HA2 6280   2.695   5.646   2.818
  417GLY    HA3 6281   2.614   5.734   2.695
  417GLY      C 6282   2.644   5.540   2.644
  417GLY      O 6283   2.560   5.467   2.690
  418HID      N 6284   2.702   5.512   2.520
  418HID      H 6285   2.788   5.557   2.491
  418HID     CA 6286   2.664   5.392   2.442
  418HID     HA 6287   2.638   5.313   2.513
  418HID     CB 6288   2.543   5.423   2.349
  418HID    HB2 6289   2.489   5.330   2.332
  418HID    HB3 6290   2.473   5.477   2.414
  418HID     CG 6291   2.566   5.504   2.226
  418HID    ND1 6292   2.609   5.638   2.218
  418HID    HD1 6293   2.649   5.686   2.297
  418HID    CE1 6294   2.642   5.664   2.094
  418HID    HE1 6295   2.694   5.756   2.074
  418HID    NE2 6296   2.609   5.567   2.011
  418HID    CD2 6297   2.564   5.460   2.096
  418HID    HD2 6298   2.534   5.363   2.059
  418HID      C 6299   2.783   5.330   2.369
  418HID      O 6300   2.769   5.208   2.339
  419ARG      N 6301   2.891   5.395   2.339
  419ARG      H 6302   2.889   5.492   2.366
  419ARG     CA 6303   3.021   5.345   2.288
  419ARG     HA 6304   3.005   5.241   2.260
  419ARG     CB 6305   3.065   5.411   2.152
  419ARG    HB2 6306   3.126   5.501   2.169
  419ARG    HB3 6307   3.134   5.340   2.108
  419ARG     CG 6308   2.947   5.418   2.053
  419ARG    HG2 6309   2.922   5.317   2.020
  419ARG    HG3 6310   2.855   5.456   2.098
  419ARG     CD 6311   2.978   5.499   1.927
  419ARG    HD2 6312   3.078   5.469   1.896
  419ARG    HD3 6313   2.900   5.487   1.852
  419ARG     NE 6314   2.981   5.644   1.954
  419ARG     HE 6315   2.966   5.667   2.051
  419ARG     CZ 6316   3.003   5.742   1.867
  419ARG    NH1 6317   3.043   5.722   1.743
  419ARG   HH11 6318   3.034   5.628   1.708
  419ARG   HH12 6319   3.073   5.801   1.687
  419ARG    NH2 6320   2.992   5.872   1.908
  419ARG   HH21 6321   2.985   5.873   2.009
  419ARG   HH22 6322   3.022   5.950   1.851
  419ARG      C 6323   3.123   5.346   2.397
  419ARG      O 6324   3.122   5.434   2.480
  420ILE      N 6325   3.219   5.252   2.397
  420ILE      H 6326   3.219   5.185   2.322
  420ILE     CA 6327   3.342   5.258   2.482
  420ILE     HA 6328   3.340   5.354   2.532
  420ILE     CB 6329   3.332   5.141   2.590
  420ILE     HB 6330   3.230   5.148   2.626
  420ILE    CG2 6331   3.333   4.992   2.541
  420ILE   HG21 6332   3.439   4.969   2.531
  420ILE   HG22 6333   3.283   4.926   2.612
  420ILE   HG23 6334   3.291   4.987   2.441
  420ILE    CG1 6335   3.435   5.169   2.707
  420ILE   HG12 6336   3.536   5.182   2.667
  420ILE   HG13 6337   3.408   5.267   2.747
  420ILE    CD1 6338   3.427   5.065   2.819
  420ILE   HD11 6339   3.500   5.101   2.891
  420ILE   HD12 6340   3.327   5.058   2.861
  420ILE   HD13 6341   3.452   4.967   2.778
  420ILE      C 6342   3.476   5.243   2.404
  420ILE      O 6343   3.483   5.158   2.317
  421TRP      N 6344   3.582   5.307   2.447
  421TRP      H 6345   3.562   5.361   2.530
  421TRP     CA 6346   3.717   5.273   2.405
  421TRP     HA 6347   3.709   5.198   2.326
  421TRP     CB 6348   3.781   5.396   2.340
  421TRP    HB2 6349   3.809   5.472   2.413
  421TRP    HB3 6350   3.878   5.360   2.305
  421TRP     CG 6351   3.706   5.458   2.221
  421TRP    CD1 6352   3.765   5.464   2.098
  421TRP    HD1 6353   3.860   5.418   2.075
  421TRP    NE1 6354   3.670   5.520   2.015
  421TRP    HE1 6355   3.688   5.527   1.916
  421TRP    CE2 6356   3.559   5.572   2.078
  421TRP    CZ2 6357   3.453   5.652   2.033
  421TRP    HZ2 6358   3.461   5.686   1.930
  421TRP    CH2 6359   3.347   5.687   2.126
  421TRP    HH2 6360   3.269   5.756   2.100
  421TRP    CZ3 6361   3.357   5.631   2.257
  421TRP    HZ3 6362   3.273   5.649   2.323
  421TRP    CE3 6363   3.471   5.559   2.297
  421TRP    HE3 6364   3.484   5.539   2.402
  421TRP    CD2 6365   3.576   5.522   2.209
  421TRP      C 6366   3.791   5.212   2.524
  421TRP      O 6367   3.767   5.255   2.639
  422MET      N 6368   3.873   5.110   2.497
  422MET      H 6369   3.888   5.089   2.399
  422MET     CA 6370   3.963   5.043   2.596
  422MET     HA 6371   3.971   5.103   2.686
  422MET     CB 6372   3.901   4.908   2.623
  422MET    HB2 6373   3.801   4.916   2.666
  422MET    HB3 6374   3.901   4.846   2.534
  422MET     CG 6375   3.985   4.826   2.726
  422MET    HG2 6376   3.948   4.724   2.734
  422MET    HG3 6377   4.087   4.818   2.689
  422MET     SD 6378   3.986   4.890   2.894
  422MET     CE 6379   3.823   4.840   2.948
  422MET    HE1 6380   3.820   4.731   2.955
  422MET    HE2 6381   3.806   4.883   3.047
  422MET    HE3 6382   3.744   4.872   2.881
  422MET      C 6383   4.107   5.028   2.529
  422MET      O 6384   4.120   4.956   2.426
  423TYR      N 6385   4.208   5.084   2.594
  423TYR      H 6386   4.182   5.155   2.662
  423TYR     CA 6387   4.347   5.088   2.541
  423TYR     HA 6388   4.372   5.004   2.476
  423TYR     CB 6389   4.360   5.210   2.443
  423TYR    HB2 6390   4.434   5.189   2.366
  423TYR    HB3 6391   4.272   5.227   2.380
  423TYR     CG 6392   4.380   5.347   2.500
  423TYR    CD1 6393   4.268   5.430   2.539
  423TYR    HD1 6394   4.167   5.392   2.534
  423TYR    CE1 6395   4.285   5.566   2.582
  423TYR    HE1 6396   4.201   5.625   2.615
  423TYR     CZ 6397   4.417   5.613   2.611
  423TYR     OH 6398   4.446   5.737   2.660
  423TYR     HH 6399   4.539   5.757   2.642
  423TYR    CE2 6400   4.530   5.529   2.576
  423TYR    HE2 6401   4.630   5.568   2.582
  423TYR    CD2 6402   4.508   5.402   2.523
  423TYR    HD2 6403   4.598   5.348   2.500
  423TYR      C 6404   4.459   5.094   2.653
  423TYR      O 6405   4.429   5.119   2.767
  424ASN      N 6406   4.587   5.074   2.621
  424ASN      H 6407   4.622   5.055   2.528
  424ASN     CA 6408   4.694   5.077   2.725
  424ASN     HA 6409   4.773   5.022   2.673
  424ASN     CB 6410   4.742   5.227   2.756
  424ASN    HB2 6411   4.777   5.270   2.662
  424ASN    HB3 6412   4.661   5.294   2.784
  424ASN     CG 6413   4.857   5.241   2.859
  424ASN    OD1 6414   4.853   5.306   2.958
  424ASN    ND2 6415   4.965   5.169   2.839
  424ASN   HD21 6416   5.025   5.152   2.919
  424ASN   HD22 6417   4.975   5.125   2.749
  424ASN      C 6418   4.672   4.985   2.850
  424ASN      O 6419   4.719   5.017   2.959
  425CYX      N 6420   4.611   4.870   2.837
  425CYX      H 6421   4.610   4.825   2.747
  425CYX     CA 6422   4.609   4.779   2.946
  425CYX     HA 6423   4.565   4.837   3.027
  425CYX     CB 6424   4.530   4.655   2.917
  425CYX    HB2 6425   4.571   4.600   2.832
  425CYX    HB3 6426   4.543   4.582   2.997
  425CYX     SG 6427   4.351   4.653   2.903
  425CYX      C 6428   4.755   4.745   2.988
  425CYX      O 6429   4.835   4.700   2.905
  426HIP      N 6430   4.784   4.753   3.114
  426HIP      H 6431   4.723   4.794   3.184
  426HIP     CA 6432   4.917   4.737   3.180
  426HIP     HA 6433   4.962   4.650   3.130
  426HIP     CB 6434   5.013   4.853   3.174
  426HIP    HB2 6435   5.108   4.826   3.219
  426HIP    HB3 6436   5.040   4.868   3.069
  426HIP     CG 6437   4.962   4.987   3.224
  426HIP    ND1 6438   4.856   5.067   3.184
  426HIP    HD1 6439   4.775   5.043   3.128
  426HIP    CE1 6440   4.860   5.181   3.254
  426HIP    HE1 6441   4.785   5.259   3.256
  426HIP    NE2 6442   4.965   5.180   3.345
  426HIP    HE2 6443   4.995   5.263   3.393
  426HIP    CD2 6444   5.035   5.062   3.318
  426HIP    HD2 6445   5.121   5.017   3.364
  426HIP      C 6446   4.910   4.702   3.331
  426HIP      O 6447   4.825   4.746   3.405
  427ILE      N 6448   5.007   4.621   3.378
  427ILE      H 6449   5.078   4.592   3.313
  427ILE     CA 6450   5.022   4.577   3.516
  427ILE     HA 6451   4.928   4.551   3.563
  427ILE     CB 6452   5.101   4.442   3.521
  427ILE     HB 6453   5.177   4.462   3.445
  427ILE    CG2 6454   5.156   4.411   3.662
  427ILE   HG21 6455   5.198   4.310   3.663
  427ILE   HG22 6456   5.242   4.467   3.697
  427ILE   HG23 6457   5.075   4.412   3.735
  427ILE    CG1 6458   5.003   4.331   3.479
  427ILE   HG12 6459   4.932   4.308   3.558
  427ILE   HG13 6460   4.932   4.357   3.399
  427ILE    CD1 6461   5.075   4.198   3.448
  427ILE   HD11 6462   5.003   4.126   3.409
  427ILE   HD12 6463   5.161   4.205   3.381
  427ILE   HD13 6464   5.115   4.143   3.533
  427ILE      C 6465   5.074   4.690   3.610
  427ILE      O 6466   5.150   4.773   3.559
  428GLY      N 6467   5.050   4.686   3.741
  428GLY      H 6468   4.992   4.613   3.779
  428GLY     CA 6469   5.087   4.801   3.826
  428GLY    HA2 6470   5.068   4.894   3.773
  428GLY    HA3 6471   5.035   4.802   3.922
  428GLY      C 6472   5.232   4.789   3.867
  428GLY      O 6473   5.277   4.678   3.890
  429GLY      N 6474   5.305   4.901   3.872
  429GLY      H 6475   5.253   4.986   3.858
  429GLY     CA 6476   5.457   4.898   3.868
  429GLY    HA2 6477   5.476   5.005   3.877
  429GLY    HA3 6478   5.491   4.841   3.955
  429GLY      C 6479   5.523   4.833   3.740
  429GLY      O 6480   5.645   4.808   3.747
  430SER      N 6481   5.456   4.805   3.628
  430SER      H 6482   5.355   4.815   3.635
  430SER     CA 6483   5.515   4.795   3.497
  430SER     HA 6484   5.590   4.716   3.498
  430SER     CB 6485   5.410   4.745   3.395
  430SER    HB2 6486   5.357   4.657   3.430
  430SER    HB3 6487   5.334   4.822   3.384
  430SER     OG 6488   5.463   4.717   3.267
  430SER     HG 6489   5.544   4.669   3.283
  430SER      C 6490   5.579   4.924   3.437
  430SER      O 6491   5.671   4.907   3.357
  431PHE      N 6492   5.520   5.041   3.463
  431PHE      H 6493   5.436   5.036   3.518
  431PHE     CA 6494   5.565   5.174   3.399
  431PHE     HA 6495   5.638   5.157   3.319
  431PHE     CB 6496   5.453   5.251   3.331
  431PHE    HB2 6497   5.376   5.279   3.402
  431PHE    HB3 6498   5.495   5.342   3.288
  431PHE     CG 6499   5.384   5.203   3.200
  431PHE    CD1 6500   5.430   5.089   3.134
  431PHE    HD1 6501   5.515   5.028   3.160
  431PHE    CE1 6502   5.371   5.058   3.012
  431PHE    HE1 6503   5.401   4.976   2.949
  431PHE     CZ 6504   5.277   5.140   2.953
  431PHE     HZ 6505   5.244   5.120   2.853
  431PHE    CE2 6506   5.232   5.254   3.018
  431PHE    HE2 6507   5.163   5.325   2.974
  431PHE    CD2 6508   5.286   5.289   3.142
  431PHE    HD2 6509   5.254   5.371   3.204
  431PHE      C 6510   5.627   5.266   3.511
  431PHE      O 6511   5.587   5.258   3.629
  432SER      N 6512   5.731   5.347   3.473
  432SER      H 6513   5.755   5.348   3.374
  432SER     CA 6514   5.757   5.471   3.546
  432SER     HA 6515   5.777   5.448   3.650
  432SER     CB 6516   5.891   5.535   3.500
  432SER    HB2 6517   5.921   5.600   3.582
  432SER    HB3 6518   5.971   5.462   3.511
  432SER     OG 6519   5.878   5.598   3.376
  432SER     HG 6520   5.953   5.658   3.368
  432SER      C 6521   5.647   5.569   3.551
  432SER      O 6522   5.553   5.583   3.474
  433GLU      N 6523   5.645   5.648   3.658
  433GLU      H 6524   5.714   5.635   3.731
  433GLU     CA 6525   5.547   5.751   3.682
  433GLU     HA 6526   5.454   5.694   3.686
  433GLU     CB 6527   5.574   5.815   3.817
  433GLU    HB2 6528   5.550   5.740   3.893
  433GLU    HB3 6529   5.681   5.834   3.815
  433GLU     CG 6530   5.495   5.953   3.850
  433GLU    HG2 6531   5.519   5.978   3.954
  433GLU    HG3 6532   5.530   6.034   3.786
  433GLU     CD 6533   5.342   5.939   3.832
  433GLU    OE1 6534   5.273   6.040   3.825
  433GLU    OE2 6535   5.290   5.826   3.836
  433GLU      C 6536   5.540   5.865   3.575
  433GLU      O 6537   5.432   5.914   3.541
  434GLU      N 6538   5.660   5.904   3.522
  434GLU      H 6539   5.743   5.860   3.560
  434GLU     CA 6540   5.671   6.005   3.416
  434GLU     HA 6541   5.599   6.083   3.441
  434GLU     CB 6542   5.820   6.060   3.409
  434GLU    HB2 6543   5.885   5.974   3.398
  434GLU    HB3 6544   5.820   6.131   3.326
  434GLU     CG 6545   5.868   6.138   3.529
  434GLU    HG2 6546   5.895   6.075   3.614
  434GLU    HG3 6547   5.953   6.196   3.495
  434GLU     CD 6548   5.759   6.234   3.577
  434GLU    OE1 6549   5.751   6.245   3.704
  434GLU    OE2 6550   5.684   6.296   3.498
  434GLU      C 6551   5.635   5.945   3.280
  434GLU      O 6552   5.580   6.017   3.190
  435THR      N 6553   5.653   5.816   3.256
  435THR      H 6554   5.709   5.766   3.324
  435THR     CA 6555   5.611   5.752   3.123
  435THR     HA 6556   5.649   5.807   3.036
  435THR     CB 6557   5.665   5.606   3.110
  435THR     HB 6558   5.633   5.550   3.198
  435THR    CG2 6559   5.617   5.542   2.985
  435THR   HG21 6560   5.523   5.491   3.007
  435THR   HG22 6561   5.594   5.607   2.901
  435THR   HG23 6562   5.688   5.463   2.960
  435THR    OG1 6563   5.807   5.619   3.102
  435THR    HG1 6564   5.835   5.602   3.192
  435THR      C 6565   5.455   5.732   3.113
  435THR      O 6566   5.398   5.758   3.010
  436GLU      N 6567   5.387   5.704   3.227
  436GLU      H 6568   5.434   5.693   3.315
  436GLU     CA 6569   5.236   5.711   3.238
  436GLU     HA 6570   5.198   5.620   3.192
  436GLU     CB 6571   5.200   5.702   3.386
  436GLU    HB2 6572   5.263   5.776   3.436
  436GLU    HB3 6573   5.095   5.729   3.395
  436GLU     CG 6574   5.230   5.569   3.457
  436GLU    HG2 6575   5.324   5.523   3.425
  436GLU    HG3 6576   5.242   5.591   3.563
  436GLU     CD 6577   5.121   5.462   3.439
  436GLU    OE1 6578   5.106   5.367   3.518
  436GLU    OE2 6579   5.047   5.469   3.341
  436GLU      C 6580   5.170   5.835   3.173
  436GLU      O 6581   5.066   5.822   3.107
  437LYS      N 6582   5.231   5.955   3.183
  437LYS      H 6583   5.309   5.965   3.246
  437LYS     CA 6584   5.180   6.084   3.127
  437LYS     HA 6585   5.078   6.092   3.165
  437LYS     CB 6586   5.259   6.200   3.189
  437LYS    HB2 6587   5.360   6.194   3.148
  437LYS    HB3 6588   5.203   6.290   3.163
  437LYS     CG 6589   5.254   6.202   3.344
  437LYS    HG2 6590   5.155   6.203   3.389
  437LYS    HG3 6591   5.295   6.104   3.365
  437LYS     CD 6592   5.330   6.322   3.407
  437LYS    HD2 6593   5.436   6.320   3.384
  437LYS    HD3 6594   5.280   6.412   3.371
  437LYS     CE 6595   5.337   6.300   3.557
  437LYS    HE2 6596   5.247   6.350   3.590
  437LYS    HE3 6597   5.336   6.194   3.582
  437LYS     NZ 6598   5.456   6.360   3.622
  437LYS    HZ1 6599   5.468   6.351   3.722
  437LYS    HZ2 6600   5.543   6.325   3.585
  437LYS    HZ3 6601   5.456   6.459   3.603
  437LYS      C 6602   5.172   6.086   2.974
  437LYS      O 6603   5.077   6.133   2.911
  438LYS      N 6604   5.278   6.033   2.911
  438LYS      H 6605   5.342   5.985   2.973
  438LYS     CA 6606   5.285   6.014   2.766
  438LYS     HA 6607   5.265   6.106   2.711
  438LYS     CB 6608   5.428   5.965   2.733
  438LYS    HB2 6609   5.449   5.877   2.793
  438LYS    HB3 6610   5.427   5.929   2.630
  438LYS     CG 6611   5.540   6.065   2.749
  438LYS    HG2 6612   5.517   6.157   2.695
  438LYS    HG3 6613   5.551   6.080   2.856
  438LYS     CD 6614   5.677   6.011   2.694
  438LYS    HD2 6615   5.694   5.914   2.740
  438LYS    HD3 6616   5.670   6.006   2.586
  438LYS     CE 6617   5.796   6.108   2.739
  438LYS    HE2 6618   5.896   6.069   2.720
  438LYS    HE3 6619   5.780   6.198   2.680
  438LYS     NZ 6620   5.793   6.138   2.886
  438LYS    HZ1 6621   5.774   6.054   2.939
  438LYS    HZ2 6622   5.880   6.177   2.919
  438LYS    HZ3 6623   5.724   6.206   2.914
  438LYS      C 6624   5.175   5.921   2.719
  438LYS      O 6625   5.120   5.931   2.611
  439PHE      N 6626   5.128   5.826   2.799
  439PHE      H 6627   5.153   5.822   2.897
  439PHE     CA 6628   5.025   5.721   2.763
  439PHE     HA 6629   5.041   5.702   2.657
  439PHE     CB 6630   5.051   5.592   2.835
  439PHE    HB2 6631   5.097   5.612   2.931
  439PHE    HB3 6632   4.955   5.541   2.851
  439PHE     CG 6633   5.145   5.501   2.761
  439PHE    CD1 6634   5.105   5.418   2.655
  439PHE    HD1 6635   4.999   5.408   2.632
  439PHE    CE1 6636   5.197   5.339   2.584
  439PHE    HE1 6637   5.160   5.280   2.502
  439PHE     CZ 6638   5.335   5.345   2.619
  439PHE     HZ 6639   5.396   5.277   2.561
  439PHE    CE2 6640   5.374   5.425   2.726
  439PHE    HE2 6641   5.476   5.419   2.762
  439PHE    CD2 6642   5.284   5.510   2.794
  439PHE    HD2 6643   5.314   5.576   2.874
  439PHE      C 6644   4.881   5.777   2.791
  439PHE      O 6645   4.786   5.740   2.729
  440GLU      N 6646   4.880   5.877   2.880
  440GLU      H 6647   4.962   5.885   2.940
  440GLU     CA 6648   4.766   5.979   2.886
  440GLU     HA 6649   4.679   5.912   2.884
  440GLU     CB 6650   4.766   6.051   3.025
  440GLU    HB2 6651   4.778   5.976   3.103
  440GLU    HB3 6652   4.859   6.107   3.031
  440GLU     CG 6653   4.638   6.133   3.050
  440GLU    HG2 6654   4.564   6.108   2.975
  440GLU    HG3 6655   4.590   6.108   3.144
  440GLU     CD 6656   4.665   6.287   3.048
  440GLU    OE1 6657   4.563   6.361   3.058
  440GLU    OE2 6658   4.782   6.332   3.032
  440GLU      C 6659   4.760   6.081   2.775
  440GLU      O 6660   4.652   6.123   2.734
  441HIP      N 6661   4.873   6.138   2.734
  441HIP      H 6662   4.965   6.117   2.769
  441HIP     CA 6663   4.871   6.266   2.661
  441HIP     HA 6664   4.816   6.340   2.719
  441HIP     CB 6665   5.009   6.328   2.645
  441HIP    HB2 6666   5.064   6.306   2.737
  441HIP    HB3 6667   5.071   6.277   2.570
  441HIP     CG 6668   5.005   6.472   2.611
  441HIP    ND1 6669   4.985   6.579   2.691
  441HIP    HD1 6670   4.955   6.571   2.787
  441HIP    CE1 6671   4.995   6.692   2.618
  441HIP    HE1 6672   4.979   6.792   2.657
  441HIP    NE2 6673   5.023   6.653   2.489
  441HIP    HE2 6674   5.019   6.716   2.410
  441HIP    CD2 6675   5.041   6.516   2.488
  441HIP    HD2 6676   5.070   6.452   2.406
  441HIP      C 6677   4.805   6.262   2.520
  441HIP      O 6678   4.842   6.183   2.433
  442CA2     MC 6679   5.159   3.801   4.214
  442CA2    DU1 6680   5.192   3.873   4.162
  442CA2    DU2 6681   5.099   3.861   4.247
  442CA2    DU3 6682   5.106   3.779   4.150
  442CA2    DU4 6683   5.130   3.732   4.268
  442CA2    DU5 6684   5.220   3.751   4.183
  442CA2    DU6 6685   5.220   3.824   4.281
  443ZNB     Zn 6686   3.170   2.872   3.842
  443ZNB     D1 6687   3.239   2.881   3.789
  443ZNB     D2 6688   3.188   2.899   3.928
  443ZNB     D3 6689   3.097   2.922   3.813
  443ZNB     D4 6690   3.143   2.783   3.846
  444SOL     OW 6691   6.592   3.314   3.725
  444SOL    HW1 6692   6.581   3.352   3.638
  444SOL    HW2 6693   6.679   3.274   3.723
  445SOL     OW 6694   6.945   3.431   7.015
  445SOL    HW1 6695   6.891   3.408   6.940
  445SOL    HW2 6696   6.883   3.467   7.078
  446SOL     OW 6697   5.186   2.174   6.742
  446SOL    HW1 6698   5.204   2.081   6.730
  446SOL    HW2 6699   5.216   2.215   6.661
  447SOL     OW 6700   4.208   3.907   3.233
  447SOL    HW1 6701   4.298   3.935   3.216
  447SOL    HW2 6702   4.171   3.891   3.147
  448SOL     OW 6703   2.454   4.454   4.395
  448SOL    HW1 6704   2.497   4.535   4.370
  448SOL    HW2 6705   2.368   4.481   4.426
  449SOL     OW 6706   5.860   3.393   4.150
  449SOL    HW1 6707   5.876   3.313   4.200
  449SOL    HW2 6708   5.947   3.422   4.124
  450SOL     OW 6709   8.605   5.302   3.257
  450SOL    HW1 6710   8.587   5.331   3.167
  450SOL    HW2 6711   8.552   5.222   3.267
  451SOL     OW 6712   6.607   3.883   3.411
  451SOL    HW1 6713   6.673   3.836   3.461
  451SOL    HW2 6714   6.566   3.942   3.474
  452SOL     OW 6715   4.815   4.110   3.730
  452SOL    HW1 6716   4.761   4.146   3.800
  452SOL    HW2 6717   4.904   4.136   3.753
  453SOL     OW 6718   6.436   3.628   2.903
  453SOL    HW1 6719   6.451   3.627   2.998
  453SOL    HW2 6720   6.362   3.568   2.891
  454SOL     OW 6721   7.792   2.981   2.486
  454SOL    HW1 6722   7.885   3.002   2.476
  454SOL    HW2 6723   7.757   2.982   2.397
  455SOL     OW 6724   2.044   2.394   4.173
  455SOL    HW1 6725   2.047   2.304   4.141
  455SOL    HW2 6726   1.951   2.415   4.178
  456SOL     OW 6727   8.341   4.414   4.927
  456SOL    HW1 6728   8.399   4.487   4.908
  456SOL    HW2 6729   8.369   4.382   5.013
  457SOL     OW 6730   4.606   5.761   3.568
  457SOL    HW1 6731   4.599   5.777   3.474
  457SOL    HW2 6732   4.572   5.840   3.609
  458SOL     OW 6733   5.199   2.314   7.943
  458SOL    HW1 6734   5.215   2.402   7.909
  458SOL    HW2 6735   5.195   2.325   8.037
  459SOL     OW 6736   7.351   2.980   4.659
  459SOL    HW1 6737   7.428   2.963   4.605
  459SOL    HW2 6738   7.375   2.948   4.746
  460SOL     OW 6739   6.909   2.420   6.102
  460SOL    HW1 6740   6.874   2.411   6.190
  460SOL    HW2 6741   6.992   2.466   6.113
  461SOL     OW 6742   2.536   4.495   4.944
  461SOL    HW1 6743   2.570   4.548   5.016
  461SOL    HW2 6744   2.583   4.411   4.951
  462SOL     OW 6745   1.116   4.267   2.910
  462SOL    HW1 6746   1.124   4.300   2.820
  462SOL    HW2 6747   1.199   4.290   2.952
  463SOL     OW 6748   2.097   5.228   2.249
  463SOL    HW1 6749   2.075   5.229   2.156
  463SOL    HW2 6750   2.143   5.145   2.261
  464SOL     OW 6751   5.756   3.461   2.409
  464SOL    HW1 6752   5.693   3.399   2.372
  464SOL    HW2 6753   5.842   3.429   2.380
  465SOL     OW 6754   6.091   4.640   7.957
  465SOL    HW1 6755   6.014   4.652   8.013
  465SOL    HW2 6756   6.074   4.695   7.881
  466SOL     OW 6757   4.292   4.661   7.438
  466SOL    HW1 6758   4.236   4.664   7.361
  466SOL    HW2 6759   4.331   4.748   7.442
  467SOL     OW 6760   8.182   3.245   3.713
  467SOL    HW1 6761   8.122   3.305   3.668
  467SOL    HW2 6762   8.207   3.292   3.792
  468SOL     OW 6763   5.437   4.687   4.660
  468SOL    HW1 6764   5.519   4.736   4.674
  468SOL    HW2 6765   5.410   4.661   4.748
  469SOL     OW 6766   2.953   1.776   4.254
  469SOL    HW1 6767   2.990   1.694   4.220
  469SOL    HW2 6768   2.914   1.752   4.338
  470SOL     OW 6769   6.075   5.394   2.339
  470SOL    HW1 6770   5.987   5.361   2.359
  470SOL    HW2 6771   6.071   5.417   2.246
  471SOL     OW 6772   4.923   6.954   2.475
  471SOL    HW1 6773   4.905   7.003   2.394
  471SOL    HW2 6774   4.895   7.012   2.545
  472SOL     OW 6775   5.789   5.217   3.787
  472SOL    HW1 6776   5.698   5.228   3.758
  472SOL    HW2 6777   5.803   5.288   3.850
  473SOL     OW 6778   5.414   1.917   3.605
  473SOL    HW1 6779   5.484   1.977   3.579
  473SOL    HW2 6780   5.443   1.831   3.572
  474SOL     OW 6781   6.110   4.496   6.726
  474SOL    HW1 6782   6.054   4.572   6.708
  474SOL    HW2 6783   6.107   4.487   6.822
  475SOL     OW 6784   3.570   6.237   2.722
  475SOL    HW1 6785   3.602   6.302   2.784
  475SOL    HW2 6786   3.622   6.158   2.740
  476SOL     OW 6787   3.830   4.949   4.765
  476SOL    HW1 6788   3.804   5.013   4.831
  476SOL    HW2 6789   3.811   4.864   4.804
  477SOL     OW 6790   6.787   4.887   2.389
  477SOL    HW1 6791   6.778   4.938   2.309
  477SOL    HW2 6792   6.739   4.806   2.371
  478SOL     OW 6793   7.826   4.976   4.223
  478SOL    HW1 6794   7.789   5.036   4.288
  478SOL    HW2 6795   7.751   4.944   4.174
  479SOL     OW 6796   3.641   2.274   5.669
  479SOL    HW1 6797   3.693   2.333   5.723
  479SOL    HW2 6798   3.705   2.225   5.617
  480SOL     OW 6799   8.188   5.202   3.383
  480SOL    HW1 6800   8.107   5.221   3.429
  480SOL    HW2 6801   8.164   5.204   3.290
  481SOL     OW 6802   2.434   5.505   1.804
  481SOL    HW1 6803   2.360   5.508   1.865
  481SOL    HW2 6804   2.511   5.520   1.859
  482SOL     OW 6805   7.816   5.868   3.673
  482SOL    HW1 6806   7.768   5.801   3.722
  482SOL    HW2 6807   7.908   5.847   3.688
  483SOL     OW 6808   2.836   6.051   2.109
  483SOL    HW1 6809   2.884   5.977   2.146
  483SOL    HW2 6810   2.870   6.127   2.156
  484SOL     OW 6811   1.571   3.857   4.281
  484SOL    HW1 6812   1.481   3.850   4.314
  484SOL    HW2 6813   1.607   3.769   4.292
  485SOL     OW 6814   4.876   2.297   6.169
  485SOL    HW1 6815   4.794   2.251   6.183
  485SOL    HW2 6816   4.899   2.332   6.255
  486SOL     OW 6817   4.109   1.438   4.312
  486SOL    HW1 6818   4.131   1.507   4.374
  486SOL    HW2 6819   4.026   1.465   4.274
  487SOL     OW 6820   5.623   2.002   5.996
  487SOL    HW1 6821   5.689   1.972   6.059
  487SOL    HW2 6822   5.600   2.090   6.025
  488SOL     OW 6823   2.743   5.458   3.970
  488SOL    HW1 6824   2.833   5.485   3.990
  488SOL    HW2 6825   2.751   5.365   3.948
  489SOL     OW 6826   7.290   3.892   6.479
  489SOL    HW1 6827   7.375   3.876   6.518
  489SOL    HW2 6828   7.277   3.820   6.417
  490SOL     OW 6829   1.723   2.813   4.062
  490SOL    HW1 6830   1.630   2.809   4.087
  490SOL    HW2 6831   1.770   2.799   4.144
  491SOL     OW 6832   7.734   2.740   4.254
  491SOL    HW1 6833   7.719   2.689   4.174
  491SOL    HW2 6834   7.684   2.820   4.241
  492SOL     OW 6835   4.568   4.826   6.809
  492SOL    HW1 6836   4.655   4.846   6.774
  492SOL    HW2 6837   4.572   4.732   6.831
  493SOL     OW 6838   4.411   3.040   7.992
  493SOL    HW1 6839   4.328   3.054   8.037
  493SOL    HW2 6840   4.445   3.129   7.977
  494SOL     OW 6841   3.901   3.803   7.902
  494SOL    HW1 6842   3.850   3.883   7.900
  494SOL    HW2 6843   3.992   3.833   7.901
  495SOL     OW 6844   4.574   4.904   6.026
  495SOL    HW1 6845   4.505   4.961   5.992
  495SOL    HW2 6846   4.546   4.881   6.114
  496SOL     OW 6847   5.991   3.223   8.425
  496SOL    HW1 6848   5.933   3.207   8.350
  496SOL    HW2 6849   6.008   3.136   8.461
  497SOL     OW 6850   2.687   2.369   3.745
  497SOL    HW1 6851   2.778   2.383   3.718
  497SOL    HW2 6852   2.657   2.455   3.774
  498SOL     OW 6853   7.041   3.643   7.903
  498SOL    HW1 6854   7.051   3.729   7.942
  498SOL    HW2 6855   6.950   3.641   7.872
  499SOL     OW 6856   6.336   4.866   8.369
  499SOL    HW1 6857   6.312   4.848   8.279
  499SOL    HW2 6858   6.394   4.942   8.364
  500SOL     OW 6859   2.406   6.135   3.126
  500SOL    HW1 6860   2.439   6.095   3.045
  500SOL    HW2 6861   2.334   6.078   3.153
  501SOL     OW 6862   6.884   4.648   5.253
  501SOL    HW1 6863   6.964   4.629   5.204
  501SOL    HW2 6864   6.892   4.598   5.334
  502SOL     OW 6865   6.495   4.774   5.049
  502SOL    HW1 6866   6.561   4.769   5.118
  502SOL    HW2 6867   6.467   4.865   5.048
  503SOL     OW 6868   3.258   3.480   2.465
  503SOL    HW1 6869   3.322   3.409   2.458
  503SOL    HW2 6870   3.221   3.470   2.553
  504SOL     OW 6871   6.352   5.431   7.906
  504SOL    HW1 6872   6.424   5.472   7.952
  504SOL    HW2 6873   6.344   5.481   7.825
  505SOL     OW 6874   4.918   6.882   2.952
  505SOL    HW1 6875   4.864   6.940   2.898
  505SOL    HW2 6876   4.891   6.794   2.927
  506SOL     OW 6877   6.336   2.730   6.532
  506SOL    HW1 6878   6.428   2.704   6.537
  506SOL    HW2 6879   6.309   2.741   6.624
  507SOL     OW 6880   7.584   3.499   2.033
  507SOL    HW1 6881   7.536   3.546   2.101
  507SOL    HW2 6882   7.544   3.526   1.951
  508SOL     OW 6883   3.044   3.660   2.400
  508SOL    HW1 6884   3.118   3.601   2.415
  508SOL    HW2 6885   2.985   3.645   2.474
  509SOL     OW 6886   8.037   4.952   4.851
  509SOL    HW1 6887   7.948   4.948   4.886
  509SOL    HW2 6888   8.090   4.982   4.924
  510SOL     OW 6889   6.812   5.036   4.709
  510SOL    HW1 6890   6.724   5.063   4.737
  510SOL    HW2 6891   6.818   4.944   4.733
  511SOL     OW 6892   1.991   5.667   3.695
  511SOL    HW1 6893   2.052   5.594   3.686
  511SOL    HW2 6894   1.906   5.625   3.707
  512SOL     OW 6895   6.701   5.293   3.125
  512SOL    HW1 6896   6.778   5.336   3.162
  512SOL    HW2 6897   6.665   5.242   3.197
  513SOL     OW 6898   2.479   3.828   4.853
  513SOL    HW1 6899   2.422   3.808   4.779
  513SOL    HW2 6900   2.422   3.822   4.929
  514SOL     OW 6901   0.687   4.645   3.517
  514SOL    HW1 6902   0.705   4.576   3.453
  514SOL    HW2 6903   0.758   4.637   3.581
  515SOL     OW 6904   6.637   4.604   8.273
  515SOL    HW1 6905   6.698   4.657   8.222
  515SOL    HW2 6906   6.680   4.520   8.282
  516SOL     OW 6907   5.018   3.359   7.732
  516SOL    HW1 6908   4.981   3.344   7.820
  516SOL    HW2 6909   4.951   3.409   7.686
  517SOL     OW 6910   6.147   2.522   6.831
  517SOL    HW1 6911   6.149   2.598   6.773
  517SOL    HW2 6912   6.096   2.457   6.783
  518SOL     OW 6913   1.860   4.286   4.558
  518SOL    HW1 6914   1.795   4.278   4.489
  518SOL    HW2 6915   1.845   4.209   4.614
  519SOL     OW 6916   8.079   3.570   2.784
  519SOL    HW1 6917   8.082   3.474   2.790
  519SOL    HW2 6918   8.075   3.599   2.876
  520SOL     OW 6919   4.373   6.200   2.741
  520SOL    HW1 6920   4.463   6.171   2.753
  520SOL    HW2 6921   4.348   6.166   2.655
  521SOL     OW 6922   4.583   2.989   6.545
  521SOL    HW1 6923   4.564   2.971   6.453
  521SOL    HW2 6924   4.513   2.945   6.592
  522SOL     OW 6925   5.626   2.969   3.496
  522SOL    HW1 6926   5.712   3.010   3.499
  522SOL    HW2 6927   5.628   2.903   3.566
  523SOL     OW 6928   4.657   4.140   5.631
  523SOL    HW1 6929   4.599   4.165   5.558
  523SOL    HW2 6930   4.730   4.202   5.625
  524SOL     OW 6931   5.046   5.942   3.954
  524SOL    HW1 6932   5.126   5.949   3.902
  524SOL    HW2 6933   5.076   5.913   4.040
  525SOL     OW 6934   3.285   1.737   5.206
  525SOL    HW1 6935   3.347   1.667   5.185
  525SOL    HW2 6936   3.305   1.806   5.142
  526SOL     OW 6937   5.728   3.709   4.916
  526SOL    HW1 6938   5.731   3.740   5.006
  526SOL    HW2 6939   5.638   3.681   4.903
  527SOL     OW 6940   5.298   5.260   2.264
  527SOL    HW1 6941   5.248   5.340   2.250
  527SOL    HW2 6942   5.233   5.190   2.256
  528SOL     OW 6943   3.990   2.449   5.599
  528SOL    HW1 6944   4.056   2.382   5.617
  528SOL    HW2 6945   3.911   2.418   5.644
  529SOL     OW 6946   6.308   1.895   6.298
  529SOL    HW1 6947   6.283   1.936   6.381
  529SOL    HW2 6948   6.242   1.828   6.283
  530SOL     OW 6949   2.540   4.823   2.494
  530SOL    HW1 6950   2.527   4.736   2.455
  530SOL    HW2 6951   2.470   4.830   2.560
  531SOL     OW 6952   3.771   5.645   1.779
  531SOL    HW1 6953   3.831   5.702   1.827
  531SOL    HW2 6954   3.828   5.589   1.727
  532SOL     OW 6955   5.788   4.356   3.382
  532SOL    HW1 6956   5.800   4.423   3.315
  532SOL    HW2 6957   5.695   4.333   3.377
  533SOL     OW 6958   4.778   2.683   5.329
  533SOL    HW1 6959   4.856   2.728   5.296
  533SOL    HW2 6960   4.710   2.750   5.330
  534SOL     OW 6961   2.258   2.323   3.579
  534SOL    HW1 6962   2.314   2.307   3.656
  534SOL    HW2 6963   2.222   2.238   3.557
  535SOL     OW 6964   5.231   2.584   7.958
  535SOL    HW1 6965   5.326   2.587   7.947
  535SOL    HW2 6966   5.210   2.664   8.007
  536SOL     OW 6967   6.726   5.078   5.896
  536SOL    HW1 6968   6.712   5.004   5.838
  536SOL    HW2 6969   6.821   5.085   5.904
  537SOL     OW 6970   6.306   2.393   5.252
  537SOL    HW1 6971   6.326   2.470   5.200
  537SOL    HW2 6972   6.247   2.425   5.321
  538SOL     OW 6973   5.929   4.815   6.615
  538SOL    HW1 6974   6.011   4.864   6.615
  538SOL    HW2 6975   5.896   4.823   6.704
  539SOL     OW 6976   6.793   5.717   4.528
  539SOL    HW1 6977   6.706   5.756   4.538
  539SOL    HW2 6978   6.822   5.745   4.442
  540SOL     OW 6979   2.203   5.435   2.387
  540SOL    HW1 6980   2.167   5.375   2.322
  540SOL    HW2 6981   2.212   5.518   2.341
  541SOL     OW 6982   5.997   4.775   7.718
  541SOL    HW1 6983   6.006   4.786   7.623
  541SOL    HW2 6984   5.906   4.745   7.729
  542SOL     OW 6985   4.305   4.510   4.680
  542SOL    HW1 6986   4.352   4.553   4.752
  542SOL    HW2 6987   4.263   4.434   4.721
  543SOL     OW 6988   3.847   4.375   6.264
  543SOL    HW1 6989   3.894   4.294   6.284
  543SOL    HW2 6990   3.777   4.348   6.205
  544SOL     OW 6991   6.056   2.922   8.478
  544SOL    HW1 6992   6.110   2.850   8.447
  544SOL    HW2 6993   6.021   2.892   8.562
  545SOL     OW 6994   3.680   4.715   2.367
  545SOL    HW1 6995   3.627   4.636   2.361
  545SOL    HW2 6996   3.761   4.693   2.322
  546SOL     OW 6997   4.184   1.658   4.454
  546SOL    HW1 6998   4.250   1.675   4.387
  546SOL    HW2 6999   4.233   1.657   4.537
  547SOL     OW 7000   6.648   5.757   3.517
  547SOL    HW1 7001   6.693   5.770   3.600
  547SOL    HW2 7002   6.568   5.710   3.540
  548SOL     OW 7003   5.656   4.530   3.151
  548SOL    HW1 7004   5.640   4.531   3.056
  548SOL    HW2 7005   5.738   4.578   3.162
  549SOL     OW 7006   5.164   6.578   3.085
  549SOL    HW1 7007   5.112   6.597   3.163
  549SOL    HW2 7008   5.117   6.507   3.041
  550SOL     OW 7009   2.241   4.440   2.193
  550SOL    HW1 7010   2.332   4.409   2.193
  550SOL    HW2 7011   2.210   4.424   2.282
  551SOL     OW 7012   8.307   3.412   4.132
  551SOL    HW1 7013   8.243   3.363   4.079
  551SOL    HW2 7014   8.320   3.493   4.083
  552SOL     OW 7015   5.320   3.586   3.008
  552SOL    HW1 7016   5.397   3.533   3.027
  552SOL    HW2 7017   5.252   3.552   3.067
  553SOL     OW 7018   3.237   6.422   2.697
  553SOL    HW1 7019   3.248   6.328   2.710
  553SOL    HW2 7020   3.193   6.430   2.612
  554SOL     OW 7021   2.748   3.028   3.089
  554SOL    HW1 7022   2.796   2.953   3.123
  554SOL    HW2 7023   2.763   3.025   2.994
  555SOL     OW 7024   3.267   2.136   4.247
  555SOL    HW1 7025   3.182   2.096   4.231
  555SOL    HW2 7026   3.262   2.221   4.203
  556SOL     OW 7027   2.889   1.766   5.411
  556SOL    HW1 7028   2.815   1.808   5.455
  556SOL    HW2 7029   2.859   1.753   5.321
  557SOL     OW 7030   5.699   2.264   4.788
  557SOL    HW1 7031   5.640   2.296   4.719
  557SOL    HW2 7032   5.679   2.318   4.864
  558SOL     OW 7033   5.171   2.400   5.395
  558SOL    HW1 7034   5.221   2.338   5.449
  558SOL    HW2 7035   5.088   2.409   5.440
  559SOL     OW 7036   7.743   5.563   3.566
  559SOL    HW1 7037   7.832   5.591   3.545
  559SOL    HW2 7038   7.741   5.470   3.542
  560SOL     OW 7039   7.198   4.168   8.165
  560SOL    HW1 7040   7.176   4.127   8.248
  560SOL    HW2 7041   7.283   4.132   8.141
  561SOL     OW 7042   8.501   4.128   3.022
  561SOL    HW1 7043   8.584   4.156   3.060
  561SOL    HW2 7044   8.455   4.086   3.095
  562SOL     OW 7045   1.020   3.814   3.118
  562SOL    HW1 7046   0.968   3.881   3.163
  562SOL    HW2 7047   1.067   3.863   3.050
  563SOL     OW 7048   4.338   2.452   7.732
  563SOL    HW1 7049   4.322   2.413   7.646
  563SOL    HW2 7050   4.431   2.474   7.732
  564SOL     OW 7051   5.133   1.783   6.534
  564SOL    HW1 7052   5.095   1.807   6.450
  564SOL    HW2 7053   5.059   1.757   6.588
  565SOL     OW 7054   4.432   3.016   6.314
  565SOL    HW1 7055   4.340   3.003   6.292
  565SOL    HW2 7056   4.438   3.107   6.340
  566SOL     OW 7057   6.923   5.599   3.823
  566SOL    HW1 7058   6.840   5.604   3.870
  566SOL    HW2 7059   6.972   5.530   3.867
  567SOL     OW 7060   4.694   2.417   5.560
  567SOL    HW1 7061   4.784   2.387   5.576
  567SOL    HW2 7062   4.693   2.438   5.466
  568SOL     OW 7063   5.332   1.759   6.071
  568SOL    HW1 7064   5.285   1.679   6.095
  568SOL    HW2 7065   5.377   1.736   5.989
  569SOL     OW 7066   6.467   1.912   6.065
  569SOL    HW1 7067   6.438   1.929   6.155
  569SOL    HW2 7068   6.433   1.825   6.045
  570SOL     OW 7069   7.460   4.049   6.178
  570SOL    HW1 7070   7.415   4.120   6.224
  570SOL    HW2 7071   7.394   4.012   6.120
  571SOL     OW 7072   6.590   3.137   8.097
  571SOL    HW1 7073   6.519   3.191   8.063
  571SOL    HW2 7074   6.560   3.110   8.184
  572SOL     OW 7075   2.812   6.147   3.850
  572SOL    HW1 7076   2.868   6.201   3.795
  572SOL    HW2 7077   2.817   6.188   3.936
  573SOL     OW 7078   5.458   5.200   6.143
  573SOL    HW1 7079   5.452   5.267   6.074
  573SOL    HW2 7080   5.376   5.207   6.191
  574SOL     OW 7081   4.522   6.296   3.436
  574SOL    HW1 7082   4.578   6.369   3.411
  574SOL    HW2 7083   4.449   6.299   3.374
  575SOL     OW 7084   4.400   4.324   7.721
  575SOL    HW1 7085   4.446   4.346   7.802
  575SOL    HW2 7086   4.464   4.272   7.671
  576SOL     OW 7087   5.904   4.868   5.477
  576SOL    HW1 7088   5.849   4.927   5.529
  576SOL    HW2 7089   5.858   4.859   5.394
  577SOL     OW 7090   6.368   4.447   1.805
  577SOL    HW1 7091   6.328   4.440   1.892
  577SOL    HW2 7092   6.331   4.527   1.768
  578SOL     OW 7093   4.074   3.943   7.091
  578SOL    HW1 7094   4.073   3.885   7.167
  578SOL    HW2 7095   4.139   3.905   7.033
  579SOL     OW 7096   5.888   1.811   2.930
  579SOL    HW1 7097   5.873   1.716   2.939
  579SOL    HW2 7098   5.847   1.834   2.847
  580SOL     OW 7099   5.216   5.179   3.820
  580SOL    HW1 7100   5.276   5.181   3.894
  580SOL    HW2 7101   5.164   5.260   3.829
  581SOL     OW 7102   5.769   6.427   2.497
  581SOL    HW1 7103   5.734   6.398   2.414
  581SOL    HW2 7104   5.832   6.496   2.474
  582SOL     OW 7105   8.039   5.543   3.518
  582SOL    HW1 7106   8.133   5.528   3.522
  582SOL    HW2 7107   8.030   5.626   3.470
  583SOL     OW 7108   7.162   5.627   3.650
  583SOL    HW1 7109   7.141   5.681   3.574
  583SOL    HW2 7110   7.091   5.644   3.712
  584SOL     OW 7111   3.358   3.136   3.110
  584SOL    HW1 7112   3.295   3.080   3.154
  584SOL    HW2 7113   3.432   3.078   3.092
  585SOL     OW 7114   4.381   3.633   8.033
  585SOL    HW1 7115   4.437   3.631   8.111
  585SOL    HW2 7116   4.440   3.657   7.961
  586SOL     OW 7117   1.623   3.295   3.049
  586SOL    HW1 7118   1.695   3.357   3.040
  586SOL    HW2 7119   1.583   3.317   3.134
  587SOL     OW 7120   3.188   4.980   4.766
  587SOL    HW1 7121   3.166   5.032   4.843
  587SOL    HW2 7122   3.231   5.042   4.706
  588SOL     OW 7123   5.204   5.214   6.245
  588SOL    HW1 7124   5.118   5.185   6.276
  588SOL    HW2 7125   5.185   5.287   6.186
  589SOL     OW 7126   4.023   3.902   6.260
  589SOL    HW1 7127   4.097   3.943   6.304
  589SOL    HW2 7128   4.038   3.808   6.269
  590SOL     OW 7129   6.331   2.676   7.081
  590SOL    HW1 7130   6.255   2.660   7.138
  590SOL    HW2 7131   6.406   2.677   7.141
  591SOL     OW 7132   4.221   6.666   3.892
  591SOL    HW1 7133   4.163   6.618   3.953
  591SOL    HW2 7134   4.188   6.643   3.805
  592SOL     OW 7135   4.583   1.581   3.149
  592SOL    HW1 7136   4.540   1.500   3.124
  592SOL    HW2 7137   4.535   1.612   3.225
  593SOL     OW 7138   5.794   3.617   8.387
  593SOL    HW1 7139   5.849   3.572   8.451
  593SOL    HW2 7140   5.705   3.585   8.405
  594SOL     OW 7141   5.691   4.662   2.531
  594SOL    HW1 7142   5.713   4.726   2.599
  594SOL    HW2 7143   5.622   4.609   2.570
  595SOL     OW 7144   4.866   2.218   2.740
  595SOL    HW1 7145   4.852   2.203   2.647
  595SOL    HW2 7146   4.945   2.273   2.744
  596SOL     OW 7147   4.561   4.794   5.691
  596SOL    HW1 7148   4.584   4.702   5.673
  596SOL    HW2 7149   4.466   4.797   5.679
  597SOL     OW 7150   7.503   4.764   2.382
  597SOL    HW1 7151   7.557   4.777   2.460
  597SOL    HW2 7152   7.492   4.669   2.377
  598SOL     OW 7153   2.203   2.585   4.351
  598SOL    HW1 7154   2.188   2.679   4.359
  598SOL    HW2 7155   2.141   2.556   4.285
  599SOL     OW 7156   2.763   4.543   4.537
  599SOL    HW1 7157   2.767   4.450   4.516
  599SOL    HW2 7158   2.713   4.581   4.464
  600SOL     OW 7159   4.588   4.591   6.953
  600SOL    HW1 7160   4.650   4.519   6.966
  600SOL    HW2 7161   4.621   4.662   7.007
  601SOL     OW 7162   4.594   5.972   2.522
  601SOL    HW1 7163   4.502   5.971   2.549
  601SOL    HW2 7164   4.636   6.032   2.584
  602SOL     OW 7165   5.318   5.012   2.519
  602SOL    HW1 7166   5.330   4.984   2.428
  602SOL    HW2 7167   5.403   4.996   2.560
  603SOL     OW 7168   4.210   2.886   2.571
  603SOL    HW1 7169   4.194   2.797   2.604
  603SOL    HW2 7170   4.275   2.923   2.631
  604SOL     OW 7171   1.779   4.819   4.745
  604SOL    HW1 7172   1.802   4.904   4.709
  604SOL    HW2 7173   1.858   4.789   4.789
  605SOL     OW 7174   6.512   5.870   4.487
  605SOL    HW1 7175   6.503   5.962   4.513
  605SOL    HW2 7176   6.458   5.862   4.409
  606SOL     OW 7177   4.853   2.875   8.155
  606SOL    HW1 7178   4.878   2.790   8.119
  606SOL    HW2 7179   4.764   2.863   8.187
  607SOL     OW 7180   7.907   3.100   2.739
  607SOL    HW1 7181   7.855   3.031   2.780
  607SOL    HW2 7182   7.900   3.084   2.646
  608SOL     OW 7183   2.715   5.157   3.872
  608SOL    HW1 7184   2.770   5.125   3.800
  608SOL    HW2 7185   2.752   5.116   3.950
  609SOL     OW 7186   3.570   3.741   2.361
  609SOL    HW1 7187   3.544   3.832   2.353
  609SOL    HW2 7188   3.505   3.692   2.311
  610SOL     OW 7189   6.186   5.656   2.309
  610SOL    HW1 7190   6.122   5.726   2.322
  610SOL    HW2 7191   6.155   5.584   2.363
  611SOL     OW 7192   6.752   4.423   1.917
  611SOL    HW1 7193   6.730   4.507   1.957
  611SOL    HW2 7194   6.848   4.423   1.913
  612SOL     OW 7195   7.986   3.234   3.060
  612SOL    HW1 7196   8.031   3.305   3.106
  612SOL    HW2 7197   7.915   3.208   3.119
  613SOL     OW 7198   3.329   6.172   2.650
  613SOL    HW1 7199   3.349   6.126   2.568
  613SOL    HW2 7200   3.415   6.192   2.688
  614SOL     OW 7201   6.992   4.691   1.925
  614SOL    HW1 7202   6.999   4.596   1.918
  614SOL    HW2 7203   6.912   4.706   1.975
  615SOL     OW 7204   6.677   3.285   7.063
  615SOL    HW1 7205   6.659   3.338   6.985
  615SOL    HW2 7206   6.694   3.197   7.028
  616SOL     OW 7207   6.303   2.168   5.090
  616SOL    HW1 7208   6.399   2.170   5.080
  616SOL    HW2 7209   6.283   2.247   5.141
  617SOL     OW 7210   7.315   3.747   2.982
  617SOL    HW1 7211   7.225   3.715   2.983
  617SOL    HW2 7212   7.364   3.678   2.936
  618SOL     OW 7213   5.958   2.552   4.088
  618SOL    HW1 7214   5.886   2.608   4.117
  618SOL    HW2 7215   5.935   2.464   4.118
  619SOL     OW 7216   4.862   4.325   5.652
  619SOL    HW1 7217   4.905   4.277   5.723
  619SOL    HW2 7218   4.935   4.362   5.601
  620SOL     OW 7219   6.817   4.302   6.458
  620SOL    HW1 7220   6.840   4.379   6.406
  620SOL    HW2 7221   6.846   4.322   6.547
  621SOL     OW 7222   4.522   5.181   6.726
  621SOL    HW1 7223   4.484   5.198   6.812
  621SOL    HW2 7224   4.584   5.110   6.741
  622SOL     OW 7225   3.527   1.768   4.815
  622SOL    HW1 7226   3.483   1.842   4.857
  622SOL    HW2 7227   3.496   1.771   4.724
  623SOL     OW 7228   1.687   3.057   3.934
  623SOL    HW1 7229   1.722   2.971   3.959
  623SOL    HW2 7230   1.601   3.060   3.974
  624SOL     OW 7231   4.939   5.933   2.400
  624SOL    HW1 7232   4.993   5.927   2.479
  624SOL    HW2 7233   4.919   6.026   2.391
  625SOL     OW 7234   4.296   6.037   2.538
  625SOL    HW1 7235   4.337   6.077   2.462
  625SOL    HW2 7236   4.226   5.983   2.501
  626SOL     OW 7237   3.132   3.594   4.992
  626SOL    HW1 7238   3.170   3.573   4.906
  626SOL    HW2 7239   3.054   3.538   4.997
  627SOL     OW 7240   6.949   4.266   8.207
  627SOL    HW1 7241   7.041   4.241   8.204
  627SOL    HW2 7242   6.936   4.322   8.131
  628SOL     OW 7243   2.501   4.554   2.394
  628SOL    HW1 7244   2.594   4.539   2.410
  628SOL    HW2 7245   2.490   4.543   2.300
  629SOL     OW 7246   5.236   4.611   8.241
  629SOL    HW1 7247   5.228   4.600   8.336
  629SOL    HW2 7248   5.191   4.693   8.222
  630SOL     OW 7249   4.492   5.610   3.309
  630SOL    HW1 7250   4.400   5.631   3.296
  630SOL    HW2 7251   4.536   5.695   3.310
  631SOL     OW 7252   5.704   2.948   7.836
  631SOL    HW1 7253   5.633   2.884   7.838
  631SOL    HW2 7254   5.724   2.958   7.743
  632SOL     OW 7255   5.234   4.646   4.891
  632SOL    HW1 7256   5.316   4.651   4.940
  632SOL    HW2 7257   5.191   4.730   4.908
  633SOL     OW 7258   8.341   4.758   3.131
  633SOL    HW1 7259   8.288   4.714   3.197
  633SOL    HW2 7260   8.278   4.789   3.066
  634SOL     OW 7261   4.442   6.115   4.363
  634SOL    HW1 7262   4.506   6.076   4.303
  634SOL    HW2 7263   4.362   6.123   4.310
  635SOL     OW 7264   5.467   1.429   3.593
  635SOL    HW1 7265   5.513   1.362   3.644
  635SOL    HW2 7266   5.374   1.409   3.607
  636SOL     OW 7267   7.013   5.306   2.888
  636SOL    HW1 7268   7.087   5.272   2.938
  636SOL    HW2 7269   6.962   5.355   2.953
  637SOL     OW 7270   4.227   4.520   7.661
  637SOL    HW1 7271   4.253   4.564   7.580
  637SOL    HW2 7272   4.273   4.436   7.659
  638SOL     OW 7273   3.033   1.614   5.218
  638SOL    HW1 7274   3.015   1.530   5.262
  638SOL    HW2 7275   3.125   1.632   5.236
  639SOL     OW 7276   3.418   2.354   5.786
  639SOL    HW1 7277   3.376   2.428   5.743
  639SOL    HW2 7278   3.486   2.326   5.725
  640SOL     OW 7279   3.078   6.006   1.681
  640SOL    HW1 7280   3.089   6.027   1.588
  640SOL    HW2 7281   3.110   6.084   1.727
  641SOL     OW 7282   2.585   5.260   1.828
  641SOL    HW1 7283   2.522   5.331   1.835
  641SOL    HW2 7284   2.555   5.193   1.890
  642SOL     OW 7285   7.337   4.165   7.095
  642SOL    HW1 7286   7.397   4.133   7.162
  642SOL    HW2 7287   7.300   4.245   7.133
  643SOL     OW 7288   6.542   4.870   2.593
  643SOL    HW1 7289   6.550   4.825   2.509
  643SOL    HW2 7290   6.480   4.941   2.576
  644SOL     OW 7291   6.043   3.763   4.968
  644SOL    HW1 7292   6.045   3.678   5.014
  644SOL    HW2 7293   5.957   3.766   4.926
  645SOL     OW 7294   4.521   4.491   1.776
  645SOL    HW1 7295   4.492   4.519   1.863
  645SOL    HW2 7296   4.616   4.485   1.783
  646SOL     OW 7297   5.394   1.648   2.894
  646SOL    HW1 7298   5.339   1.721   2.867
  646SOL    HW2 7299   5.362   1.573   2.844
  647SOL     OW 7300   2.967   4.074   2.156
  647SOL    HW1 7301   2.956   4.152   2.211
  647SOL    HW2 7302   2.927   4.003   2.207
  648SOL     OW 7303   6.738   3.097   7.680
  648SOL    HW1 7304   6.707   3.049   7.757
  648SOL    HW2 7305   6.678   3.071   7.610
  649SOL     OW 7306   3.668   6.325   3.191
  649SOL    HW1 7307   3.663   6.289   3.280
  649SOL    HW2 7308   3.595   6.387   3.186
  650SOL     OW 7309   8.458   5.496   3.780
  650SOL    HW1 7310   8.501   5.411   3.766
  650SOL    HW2 7311   8.515   5.542   3.842
  651SOL     OW 7312   1.020   4.744   3.304
  651SOL    HW1 7313   0.999   4.808   3.236
  651SOL    HW2 7314   1.050   4.797   3.378
  652SOL     OW 7315   2.570   4.897   4.744
  652SOL    HW1 7316   2.586   4.953   4.668
  652SOL    HW2 7317   2.591   4.809   4.714
  653SOL     OW 7318   6.298   2.944   4.455
  653SOL    HW1 7319   6.381   2.940   4.408
  653SOL    HW2 7320   6.297   2.866   4.510
  654SOL     OW 7321   6.642   3.072   6.233
  654SOL    HW1 7322   6.576   3.010   6.263
  654SOL    HW2 7323   6.656   3.051   6.141
  655SOL     OW 7324   2.525   2.109   4.003
  655SOL    HW1 7325   2.609   2.063   3.999
  655SOL    HW2 7326   2.544   2.190   4.051
  656SOL     OW 7327   5.970   4.892   4.077
  656SOL    HW1 7328   5.939   4.901   4.167
  656SOL    HW2 7329   6.062   4.918   4.081
  657SOL     OW 7330   4.205   5.729   3.899
  657SOL    HW1 7331   4.137   5.795   3.889
  657SOL    HW2 7332   4.244   5.721   3.811
  658SOL     OW 7333   4.548   3.467   5.709
  658SOL    HW1 7334   4.509   3.487   5.794
  658SOL    HW2 7335   4.539   3.547   5.658
  659SOL     OW 7336   6.830   5.649   3.331
  659SOL    HW1 7337   6.868   5.736   3.318
  659SOL    HW2 7338   6.775   5.658   3.409
  660SOL     OW 7339   3.932   3.301   6.842
  660SOL    HW1 7340   4.023   3.311   6.867
  660SOL    HW2 7341   3.927   3.214   6.801
  661SOL     OW 7342   2.164   5.855   3.806
  661SOL    HW1 7343   2.215   5.864   3.725
  661SOL    HW2 7344   2.104   5.783   3.788
  662SOL     OW 7345   2.635   4.062   5.065
  662SOL    HW1 7346   2.592   3.985   5.100
  662SOL    HW2 7347   2.586   4.082   4.985
  663SOL     OW 7348   4.676   2.846   5.031
  663SOL    HW1 7349   4.628   2.868   4.951
  663SOL    HW2 7350   4.611   2.857   5.101
  664SOL     OW 7351   5.599   5.493   2.474
  664SOL    HW1 7352   5.546   5.513   2.397
  664SOL    HW2 7353   5.540   5.504   2.548
  665SOL     OW 7354   4.018   4.365   7.569
  665SOL    HW1 7355   3.951   4.432   7.557
  665SOL    HW2 7356   4.095   4.412   7.600
  666SOL     OW 7357   5.327   2.199   4.412
  666SOL    HW1 7358   5.249   2.253   4.424
  666SOL    HW2 7359   5.303   2.113   4.446
  667SOL     OW 7360   3.053   3.406   3.858
  667SOL    HW1 7361   3.025   3.331   3.805
  667SOL    HW2 7362   3.038   3.482   3.801
  668SOL     OW 7363   5.257   5.413   7.725
  668SOL    HW1 7364   5.180   5.373   7.686
  668SOL    HW2 7365   5.330   5.358   7.696
  669SOL     OW 7366   2.692   3.429   2.446
  669SOL    HW1 7367   2.662   3.344   2.478
  669SOL    HW2 7368   2.775   3.443   2.491
  670SOL     OW 7369   4.879   2.399   5.921
  670SOL    HW1 7370   4.885   2.357   6.007
  670SOL    HW2 7371   4.789   2.385   5.893
  671SOL     OW 7372   7.757   4.599   2.261
  671SOL    HW1 7373   7.773   4.505   2.276
  671SOL    HW2 7374   7.680   4.601   2.205
  672SOL     OW 7375   6.926   5.255   7.824
  672SOL    HW1 7376   6.936   5.163   7.798
  672SOL    HW2 7377   6.969   5.304   7.753
  673SOL     OW 7378   2.024   3.443   2.787
  673SOL    HW1 7379   2.005   3.394   2.867
  673SOL    HW2 7380   1.946   3.497   2.773
  674SOL     OW 7381   5.037   4.318   5.103
  674SOL    HW1 7382   5.124   4.287   5.125
  674SOL    HW2 7383   4.999   4.344   5.187
  675SOL     OW 7384   1.802   5.048   3.447
  675SOL    HW1 7385   1.777   4.977   3.387
  675SOL    HW2 7386   1.727   5.057   3.505
  676SOL     OW 7387   7.343   2.976   5.364
  676SOL    HW1 7388   7.397   2.929   5.427
  676SOL    HW2 7389   7.261   2.991   5.410
  677SOL     OW 7390   6.801   4.914   7.626
  677SOL    HW1 7391   6.810   4.921   7.531
  677SOL    HW2 7392   6.761   4.828   7.640
  678SOL     OW 7393   4.792   6.608   2.920
  678SOL    HW1 7394   4.790   6.528   2.972
  678SOL    HW2 7395   4.701   6.627   2.901
  679SOL     OW 7396   6.752   2.733   5.135
  679SOL    HW1 7397   6.778   2.727   5.043
  679SOL    HW2 7398   6.805   2.805   5.170
  680SOL     OW 7399   5.814   4.797   5.208
  680SOL    HW1 7400   5.769   4.715   5.189
  680SOL    HW2 7401   5.899   4.770   5.243
  681SOL     OW 7402   7.370   2.614   4.350
  681SOL    HW1 7403   7.445   2.555   4.343
  681SOL    HW2 7404   7.388   2.683   4.286
  682SOL     OW 7405   3.927   4.176   6.473
  682SOL    HW1 7406   3.891   4.149   6.557
  682SOL    HW2 7407   4.021   4.157   6.480
  683SOL     OW 7408   2.950   4.057   4.871
  683SOL    HW1 7409   3.045   4.047   4.863
  683SOL    HW2 7410   2.915   3.969   4.854
  684SOL     OW 7411   5.163   1.867   4.589
  684SOL    HW1 7412   5.248   1.894   4.553
  684SOL    HW2 7413   5.177   1.777   4.618
  685SOL     OW 7414   6.530   3.179   5.275
  685SOL    HW1 7415   6.615   3.174   5.232
  685SOL    HW2 7416   6.521   3.272   5.298
  686SOL     OW 7417   4.669   4.913   2.378
  686SOL    HW1 7418   4.650   4.848   2.446
  686SOL    HW2 7419   4.657   4.866   2.296
  687SOL     OW 7420   5.513   4.203   4.745
  687SOL    HW1 7421   5.448   4.253   4.795
  687SOL    HW2 7422   5.540   4.134   4.805
  688SOL     OW 7423   6.457   4.073   1.602
  688SOL    HW1 7424   6.542   4.063   1.644
  688SOL    HW2 7425   6.457   4.008   1.532
  689SOL     OW 7426   6.573   2.984   7.857
  689SOL    HW1 7427   6.581   2.889   7.869
  689SOL    HW2 7428   6.571   3.019   7.947
  690SOL     OW 7429   5.881   5.755   2.862
  690SOL    HW1 7430   5.814   5.731   2.799
  690SOL    HW2 7431   5.866   5.697   2.937
  691SOL     OW 7432   2.437   5.506   4.073
  691SOL    HW1 7433   2.424   5.425   4.024
  691SOL    HW2 7434   2.512   5.547   4.031
  692SOL     OW 7435   1.545   4.962   3.325
  692SOL    HW1 7436   1.545   5.040   3.270
  692SOL    HW2 7437   1.503   4.989   3.406
  693SOL     OW 7438   6.459   3.216   7.749
  693SOL    HW1 7439   6.408   3.240   7.827
  693SOL    HW2 7440   6.513   3.142   7.779
  694SOL     OW 7441   5.689   5.066   6.139
  694SOL    HW1 7442   5.676   4.973   6.157
  694SOL    HW2 7443   5.600   5.102   6.134
  695SOL     OW 7444   6.727   5.284   4.624
  695SOL    HW1 7445   6.788   5.211   4.610
  695SOL    HW2 7446   6.782   5.355   4.657
  696SOL     OW 7447   2.746   2.683   5.064
  696SOL    HW1 7448   2.711   2.594   5.054
  696SOL    HW2 7449   2.738   2.701   5.158
  697SOL     OW 7450   5.515   2.299   4.594
  697SOL    HW1 7451   5.464   2.225   4.562
  697SOL    HW2 7452   5.451   2.369   4.607
  698SOL     OW 7453   3.999   4.421   6.556
  698SOL    HW1 7454   3.941   4.347   6.536
  698SOL    HW2 7455   3.965   4.456   6.639
  699SOL     OW 7456   4.099   6.191   2.093
  699SOL    HW1 7457   4.182   6.214   2.135
  699SOL    HW2 7458   4.125   6.151   2.010
  700SOL     OW 7459   6.302   2.732   4.621
  700SOL    HW1 7460   6.246   2.769   4.690
  700SOL    HW2 7461   6.334   2.650   4.658
  701SOL     OW 7462   6.666   3.048   6.882
  701SOL    HW1 7463   6.620   3.055   6.798
  701SOL    HW2 7464   6.610   2.992   6.936
  702SOL     OW 7465   8.267   5.272   3.824
  702SOL    HW1 7466   8.289   5.183   3.796
  702SOL    HW2 7467   8.343   5.300   3.876
  703SOL     OW 7468   2.537   6.037   2.841
  703SOL    HW1 7469   2.579   5.960   2.880
  703SOL    HW2 7470   2.445   6.012   2.831
  704SOL     OW 7471   4.722   5.303   6.910
  704SOL    HW1 7472   4.723   5.247   6.832
  704SOL    HW2 7473   4.643   5.278   6.957
  705SOL     OW 7474   4.348   3.894   5.623
  705SOL    HW1 7475   4.269   3.841   5.620
  705SOL    HW2 7476   4.327   3.971   5.569
  706SOL     OW 7477   7.538   3.633   6.832
  706SOL    HW1 7478   7.583   3.627   6.916
  706SOL    HW2 7479   7.608   3.635   6.767
  707SOL     OW 7480   4.193   2.912   7.303
  707SOL    HW1 7481   4.271   2.887   7.253
  707SOL    HW2 7482   4.138   2.959   7.240
  708SOL     OW 7483   2.997   2.041   4.218
  708SOL    HW1 7484   2.937   2.066   4.147
  708SOL    HW2 7485   2.994   1.945   4.219
  709SOL     OW 7486   6.290   4.938   5.487
  709SOL    HW1 7487   6.243   5.017   5.513
  709SOL    HW2 7488   6.378   4.969   5.465
  710SOL     OW 7489   3.250   3.731   2.192
  710SOL    HW1 7490   3.269   3.648   2.148
  710SOL    HW2 7491   3.174   3.712   2.247
  711SOL     OW 7492   4.571   2.851   6.149
  711SOL    HW1 7493   4.518   2.925   6.180
  711SOL    HW2 7494   4.635   2.890   6.090
  712SOL     OW 7495   3.433   4.878   2.197
  712SOL    HW1 7496   3.461   4.968   2.212
  712SOL    HW2 7497   3.505   4.825   2.231
  713SOL     OW 7498   2.888   3.475   4.951
  713SOL    HW1 7499   2.803   3.517   4.962
  713SOL    HW2 7500   2.868   3.382   4.943
  714SOL     OW 7501   2.900   3.934   2.763
  714SOL    HW1 7502   2.840   4.003   2.792
  714SOL    HW2 7503   2.844   3.874   2.713
  715SOL     OW 7504   5.213   2.021   7.251
  715SOL    HW1 7505   5.199   2.116   7.244
  715SOL    HW2 7506   5.228   1.992   7.161
  716SOL     OW 7507   2.646   5.699   3.849
  716SOL    HW1 7508   2.715   5.633   3.851
  716SOL    HW2 7509   2.600   5.681   3.767
  717SOL     OW 7510   4.491   2.698   5.565
  717SOL    HW1 7511   4.534   2.613   5.566
  717SOL    HW2 7512   4.430   2.694   5.491
  718SOL     OW 7513   8.346   3.532   2.560
  718SOL    HW1 7514   8.330   3.615   2.606
  718SOL    HW2 7515   8.387   3.558   2.478
  719SOL     OW 7516   4.880   2.441   2.533
  719SOL    HW1 7517   4.798   2.466   2.575
  719SOL    HW2 7518   4.949   2.478   2.588
  720SOL     OW 7519   7.812   4.190   5.078
  720SOL    HW1 7520   7.730   4.193   5.029
  720SOL    HW2 7521   7.837   4.098   5.078
  721SOL     OW 7522   6.368   4.198   4.958
  721SOL    HW1 7523   6.351   4.292   4.969
  721SOL    HW2 7524   6.411   4.191   4.873
  722SOL     OW 7525   6.080   5.848   4.040
  722SOL    HW1 7526   6.124   5.765   4.024
  722SOL    HW2 7527   6.078   5.890   3.954
  723SOL     OW 7528   5.046   3.879   2.412
  723SOL    HW1 7529   4.976   3.899   2.350
  723SOL    HW2 7530   5.088   3.964   2.429
  724SOL     OW 7531   4.544   5.829   3.886
  724SOL    HW1 7532   4.480   5.888   3.845
  724SOL    HW2 7533   4.623   5.883   3.896
  725SOL     OW 7534   3.907   2.891   2.383
  725SOL    HW1 7535   3.901   2.846   2.468
  725SOL    HW2 7536   3.960   2.968   2.401
  726SOL     OW 7537   7.048   3.766   1.648
  726SOL    HW1 7538   6.959   3.794   1.668
  726SOL    HW2 7539   7.057   3.782   1.554
  727SOL     OW 7540   4.288   3.605   6.259
  727SOL    HW1 7541   4.297   3.628   6.352
  727SOL    HW2 7542   4.294   3.510   6.257
  728SOL     OW 7543   7.114   2.892   3.078
  728SOL    HW1 7544   7.079   2.958   3.138
  728SOL    HW2 7545   7.036   2.860   3.031
  729SOL     OW 7546   4.851   2.921   2.469
  729SOL    HW1 7547   4.915   2.853   2.493
  729SOL    HW2 7548   4.814   2.949   2.553
  730SOL     OW 7549   8.081   3.294   2.819
  730SOL    HW1 7550   8.068   3.284   2.913
  730SOL    HW2 7551   8.006   3.250   2.779
  731SOL     OW 7552   7.031   5.885   4.376
  731SOL    HW1 7553   7.125   5.868   4.367
  731SOL    HW2 7554   6.998   5.885   4.286
  732SOL     OW 7555   4.706   2.080   6.974
  732SOL    HW1 7556   4.771   2.014   6.999
  732SOL    HW2 7557   4.698   2.137   7.051
  733SOL     OW 7558   2.986   2.097   5.120
  733SOL    HW1 7559   3.059   2.154   5.095
  733SOL    HW2 7560   2.927   2.153   5.170
  734SOL     OW 7561   5.184   5.163   8.045
  734SOL    HW1 7562   5.142   5.245   8.071
  734SOL    HW2 7563   5.153   5.147   7.956
  735SOL     OW 7564   8.146   3.412   3.196
  735SOL    HW1 7565   8.137   3.440   3.287
  735SOL    HW2 7566   8.129   3.491   3.145
  736SOL     OW 7567   3.580   6.329   4.140
  736SOL    HW1 7568   3.603   6.246   4.182
  736SOL    HW2 7569   3.529   6.376   4.206
  737SOL     OW 7570   4.744   5.090   6.199
  737SOL    HW1 7571   4.689   5.012   6.188
  737SOL    HW2 7572   4.682   5.163   6.204
  738SOL     OW 7573   8.078   3.967   2.297
  738SOL    HW1 7574   8.159   3.920   2.278
  738SOL    HW2 7575   8.067   3.960   2.391
  739SOL     OW 7576   3.032   6.330   3.722
  739SOL    HW1 7577   3.096   6.308   3.655
  739SOL    HW2 7578   3.084   6.365   3.795
  740SOL     OW 7579   1.739   3.448   2.816
  740SOL    HW1 7580   1.693   3.364   2.825
  740SOL    HW2 7581   1.684   3.499   2.756
  741SOL     OW 7582   5.775   3.564   3.982
  741SOL    HW1 7583   5.782   3.495   4.048
  741SOL    HW2 7584   5.695   3.611   4.006
  742SOL     OW 7585   5.751   2.964   7.563
  742SOL    HW1 7586   5.762   3.003   7.476
  742SOL    HW2 7587   5.819   2.897   7.569
  743SOL     OW 7588   5.172   5.984   3.570
  743SOL    HW1 7589   5.175   5.951   3.659
  743SOL    HW2 7590   5.263   5.981   3.540
  744SOL     OW 7591   3.144   2.257   5.798
  744SOL    HW1 7592   3.235   2.282   5.812
  744SOL    HW2 7593   3.126   2.192   5.866
  745SOL     OW 7594   3.702   2.655   3.547
  745SOL    HW1 7595   3.704   2.559   3.547
  745SOL    HW2 7596   3.723   2.680   3.457
  746SOL     OW 7597   4.307   2.033   5.219
  746SOL    HW1 7598   4.222   2.065   5.188
  746SOL    HW2 7599   4.369   2.101   5.191
  747SOL     OW 7600   4.579   4.047   1.878
  747SOL    HW1 7601   4.519   4.058   1.951
  747SOL    HW2 7602   4.651   4.107   1.897
  748SOL     OW 7603   5.598   1.788   6.900
  748SOL    HW1 7604   5.693   1.781   6.889
  748SOL    HW2 7605   5.580   1.881   6.891
  749SOL     OW 7606   5.773   2.935   8.361
  749SOL    HW1 7607   5.716   2.930   8.438
  749SOL    HW2 7608   5.862   2.928   8.396
  750SOL     OW 7609   4.131   3.172   7.796
  750SOL    HW1 7610   4.193   3.152   7.726
  750SOL    HW2 7611   4.100   3.087   7.826
  751SOL     OW 7612   5.176   1.068   3.758
  751SOL    HW1 7613   5.211   0.994   3.707
  751SOL    HW2 7614   5.151   1.029   3.841
  752SOL     OW 7615   4.195   3.424   6.684
  752SOL    HW1 7616   4.189   3.337   6.643
  752SOL    HW2 7617   4.200   3.406   6.777
  753SOL     OW 7618   5.763   6.565   3.711
  753SOL    HW1 7619   5.742   6.473   3.723
  753SOL    HW2 7620   5.804   6.569   3.624
  754SOL     OW 7621   5.538   5.370   6.481
  754SOL    HW1 7622   5.555   5.461   6.457
  754SOL    HW2 7623   5.613   5.322   6.447
  755SOL     OW 7624   4.957   3.607   2.793
  755SOL    HW1 7625   4.989   3.662   2.865
  755SOL    HW2 7626   4.894   3.662   2.747
  756SOL     OW 7627   5.215   7.033   2.612
  756SOL    HW1 7628   5.120   7.025   2.601
  756SOL    HW2 7629   5.236   7.118   2.574
  757SOL     OW 7630   5.428   1.503   6.298
  757SOL    HW1 7631   5.368   1.450   6.349
  757SOL    HW2 7632   5.504   1.446   6.285
  758SOL     OW 7633   7.211   4.794   7.805
  758SOL    HW1 7634   7.183   4.713   7.762
  758SOL    HW2 7635   7.301   4.806   7.775
  759SOL     OW 7636   7.513   5.347   3.688
  759SOL    HW1 7637   7.542   5.429   3.727
  759SOL    HW2 7638   7.588   5.318   3.636
  760SOL     OW 7639   6.888   3.678   7.618
  760SOL    HW1 7640   6.815   3.723   7.661
  760SOL    HW2 7641   6.885   3.589   7.651
  761SOL     OW 7642   3.567   1.346   4.471
  761SOL    HW1 7643   3.539   1.402   4.543
  761SOL    HW2 7644   3.549   1.397   4.392
  762SOL     OW 7645   5.214   1.751   3.800
  762SOL    HW1 7646   5.197   1.795   3.716
  762SOL    HW2 7647   5.127   1.733   3.835
  763SOL     OW 7648   4.051   3.457   7.124
  763SOL    HW1 7649   4.099   3.413   7.053
  763SOL    HW2 7650   3.966   3.414   7.125
  764SOL     OW 7651   8.344   3.914   3.147
  764SOL    HW1 7652   8.346   3.821   3.125
  764SOL    HW2 7653   8.272   3.922   3.210
  765SOL     OW 7654   6.822   5.396   8.083
  765SOL    HW1 7655   6.854   5.353   8.004
  765SOL    HW2 7656   6.899   5.405   8.139
  766SOL     OW 7657   4.213   3.332   6.199
  766SOL    HW1 7658   4.213   3.274   6.275
  766SOL    HW2 7659   4.281   3.297   6.142
  767SOL     OW 7660   6.188   3.338   1.899
  767SOL    HW1 7661   6.227   3.421   1.928
  767SOL    HW2 7662   6.174   3.350   1.805
  768SOL     OW 7663   5.425   4.773   6.909
  768SOL    HW1 7664   5.430   4.863   6.879
  768SOL    HW2 7665   5.339   4.765   6.949
  769SOL     OW 7666   6.506   4.169   8.158
  769SOL    HW1 7667   6.536   4.215   8.237
  769SOL    HW2 7668   6.411   4.165   8.167
  770SOL     OW 7669   6.601   2.559   4.756
  770SOL    HW1 7670   6.665   2.487   4.748
  770SOL    HW2 7671   6.581   2.563   4.849
  771SOL     OW 7672   1.037   4.370   4.276
  771SOL    HW1 7673   0.978   4.430   4.231
  771SOL    HW2 7674   1.118   4.419   4.287
  772SOL     OW 7675   4.517   6.352   2.457
  772SOL    HW1 7676   4.492   6.272   2.412
  772SOL    HW2 7677   4.579   6.395   2.397
  773SOL     OW 7678   7.299   2.934   3.951
  773SOL    HW1 7679   7.371   2.965   3.895
  773SOL    HW2 7680   7.342   2.902   4.030
  774SOL     OW 7681   2.203   5.692   2.292
  774SOL    HW1 7682   2.153   5.753   2.346
  774SOL    HW2 7683   2.293   5.699   2.325
  775SOL     OW 7684   3.060   3.518   4.712
  775SOL    HW1 7685   3.020   3.469   4.784
  775SOL    HW2 7686   2.986   3.562   4.670
  776SOL     OW 7687   5.805   3.471   2.709
  776SOL    HW1 7688   5.726   3.439   2.752
  776SOL    HW2 7689   5.781   3.476   2.616
  777SOL     OW 7690   5.213   2.369   2.444
  777SOL    HW1 7691   5.223   2.329   2.358
  777SOL    HW2 7692   5.265   2.449   2.439
  778SOL     OW 7693   6.771   2.242   5.732
  778SOL    HW1 7694   6.837   2.301   5.770
  778SOL    HW2 7695   6.733   2.198   5.808
  779SOL     OW 7696   1.272   3.480   3.251
  779SOL    HW1 7697   1.191   3.507   3.294
  779SOL    HW2 7698   1.331   3.457   3.323
  780SOL     OW 7699   5.834   4.750   8.008
  780SOL    HW1 7700   5.796   4.675   8.053
  780SOL    HW2 7701   5.800   4.743   7.919
  781SOL     OW 7702   4.705   5.582   3.826
  781SOL    HW1 7703   4.641   5.646   3.795
  781SOL    HW2 7704   4.746   5.624   3.902
  782SOL     OW 7705   4.916   1.523   3.816
  782SOL    HW1 7706   4.942   1.607   3.855
  782SOL    HW2 7707   4.834   1.542   3.771
  783SOL     OW 7708   5.685   4.719   6.973
  783SOL    HW1 7709   5.687   4.629   7.004
  783SOL    HW2 7710   5.593   4.743   6.972
  784SOL     OW 7711   6.519   5.253   5.779
  784SOL    HW1 7712   6.557   5.334   5.745
  784SOL    HW2 7713   6.585   5.221   5.841
  785SOL     OW 7714   5.703   3.208   2.339
  785SOL    HW1 7715   5.697   3.203   2.244
  785SOL    HW2 7716   5.795   3.226   2.357
  786SOL     OW 7717   4.180   4.192   7.863
  786SOL    HW1 7718   4.234   4.223   7.790
  786SOL    HW2 7719   4.137   4.270   7.897
  787SOL     OW 7720   8.308   4.381   4.491
  787SOL    HW1 7721   8.315   4.294   4.531
  787SOL    HW2 7722   8.227   4.377   4.440
  788SOL     OW 7723   4.969   2.480   7.807
  788SOL    HW1 7724   4.886   2.525   7.794
  788SOL    HW2 7725   4.944   2.393   7.840
  789SOL     OW 7726   7.957   5.102   2.867
  789SOL    HW1 7727   7.901   5.085   2.942
  789SOL    HW2 7728   7.897   5.103   2.792
  790SOL     OW 7729   5.548   4.054   3.742
  790SOL    HW1 7730   5.620   4.108   3.776
  790SOL    HW2 7731   5.590   3.971   3.719
  791SOL     OW 7732   5.335   1.935   4.815
  791SOL    HW1 7733   5.388   1.873   4.866
  791SOL    HW2 7734   5.245   1.903   4.825
  792SOL     OW 7735   1.855   5.404   3.513
  792SOL    HW1 7736   1.950   5.397   3.502
  792SOL    HW2 7737   1.844   5.450   3.597
  793SOL     OW 7738   6.560   6.236   4.167
  793SOL    HW1 7739   6.582   6.326   4.141
  793SOL    HW2 7740   6.644   6.189   4.164
  794SOL     OW 7741   4.698   5.013   7.575
  794SOL    HW1 7742   4.728   5.046   7.659
  794SOL    HW2 7743   4.633   5.077   7.546
  795SOL     OW 7744   3.014   5.480   1.594
  795SOL    HW1 7745   2.922   5.455   1.599
  795SOL    HW2 7746   3.044   5.446   1.510
  796SOL     OW 7747   4.656   5.046   5.604
  796SOL    HW1 7748   4.600   4.971   5.624
  796SOL    HW2 7749   4.744   5.008   5.597
  797SOL     OW 7750   3.192   2.531   3.489
  797SOL    HW1 7751   3.259   2.598   3.502
  797SOL    HW2 7752   3.116   2.579   3.456
  798SOL     OW 7753   3.410   6.276   3.705
  798SOL    HW1 7754   3.358   6.230   3.638
  798SOL    HW2 7755   3.449   6.205   3.757
  799SOL     OW 7756   1.729   4.847   2.647
  799SOL    HW1 7757   1.669   4.883   2.712
  799SOL    HW2 7758   1.798   4.806   2.699
  800SOL     OW 7759   1.103   3.681   3.697
  800SOL    HW1 7760   1.045   3.619   3.653
  800SOL    HW2 7761   1.076   3.767   3.663
  801SOL     OW 7762   5.413   6.354   2.874
  801SOL    HW1 7763   5.364   6.412   2.817
  801SOL    HW2 7764   5.502   6.354   2.839
  802SOL     OW 7765   1.999   2.892   3.684
  802SOL    HW1 7766   1.985   2.906   3.778
  802SOL    HW2 7767   1.920   2.926   3.642
  803SOL     OW 7768   2.502   3.748   2.645
  803SOL    HW1 7769   2.453   3.687   2.700
  803SOL    HW2 7770   2.480   3.834   2.680
  804SOL     OW 7771   6.264   4.309   4.608
  804SOL    HW1 7772   6.175   4.287   4.637
  804SOL    HW2 7773   6.269   4.277   4.518
  805SOL     OW 7774   6.462   2.873   6.788
  805SOL    HW1 7775   6.492   2.791   6.828
  805SOL    HW2 7776   6.372   2.883   6.818
  806SOL     OW 7777   4.995   4.351   2.804
  806SOL    HW1 7778   4.973   4.268   2.846
  806SOL    HW2 7779   5.089   4.360   2.820
  807SOL     OW 7780   0.768   3.899   3.176
  807SOL    HW1 7781   0.696   3.950   3.214
  807SOL    HW2 7782   0.748   3.897   3.082
  808SOL     OW 7783   2.674   4.846   4.497
  808SOL    HW1 7784   2.680   4.788   4.421
  808SOL    HW2 7785   2.745   4.817   4.554
  809SOL     OW 7786   6.835   4.169   5.808
  809SOL    HW1 7787   6.918   4.174   5.857
  809SOL    HW2 7788   6.827   4.254   5.766
  810SOL     OW 7789   3.090   6.509   3.097
  810SOL    HW1 7790   3.090   6.413   3.094
  810SOL    HW2 7791   3.071   6.536   3.008
  811SOL     OW 7792   1.345   4.917   3.566
  811SOL    HW1 7793   1.255   4.948   3.573
  811SOL    HW2 7794   1.398   4.988   3.602
  812SOL     OW 7795   8.111   4.006   5.095
  812SOL    HW1 7796   8.069   4.062   5.160
  812SOL    HW2 7797   8.204   4.028   5.101
  813SOL     OW 7798   6.562   2.894   7.094
  813SOL    HW1 7799   6.512   2.872   7.173
  813SOL    HW2 7800   6.599   2.811   7.065
  814SOL     OW 7801   5.860   2.135   7.089
  814SOL    HW1 7802   5.792   2.177   7.037
  814SOL    HW2 7803   5.875   2.195   7.162
  815SOL     OW 7804   1.868   5.454   4.015
  815SOL    HW1 7805   1.928   5.386   3.984
  815SOL    HW2 7806   1.844   5.426   4.104
  816SOL     OW 7807   2.800   5.297   1.654
  816SOL    HW1 7808   2.736   5.282   1.723
  816SOL    HW2 7809   2.774   5.237   1.584
  817SOL     OW 7810   8.349   4.598   2.795
  817SOL    HW1 7811   8.371   4.505   2.803
  817SOL    HW2 7812   8.279   4.612   2.858
  818SOL     OW 7813   5.102   6.572   3.535
  818SOL    HW1 7814   5.117   6.530   3.619
  818SOL    HW2 7815   5.135   6.661   3.546
  819SOL     OW 7816   4.320   4.806   7.160
  819SOL    HW1 7817   4.364   4.724   7.141
  819SOL    HW2 7818   4.305   4.846   7.074
  820SOL     OW 7819   4.048   2.568   5.836
  820SOL    HW1 7820   4.109   2.634   5.868
  820SOL    HW2 7821   4.052   2.576   5.740
  821SOL     OW 7822   6.715   4.704   2.009
  821SOL    HW1 7823   6.762   4.782   2.039
  821SOL    HW2 7824   6.635   4.703   2.061
  822SOL     OW 7825   6.281   4.789   8.116
  822SOL    HW1 7826   6.198   4.765   8.075
  822SOL    HW2 7827   6.348   4.755   8.057
  823SOL     OW 7828   4.825   5.336   2.360
  823SOL    HW1 7829   4.785   5.363   2.277
  823SOL    HW2 7830   4.879   5.411   2.385
  824SOL     OW 7831   4.404   2.264   2.691
  824SOL    HW1 7832   4.396   2.358   2.707
  824SOL    HW2 7833   4.463   2.258   2.616
  825SOL     OW 7834   6.390   2.901   6.310
  825SOL    HW1 7835   6.330   2.877   6.240
  825SOL    HW2 7836   6.369   2.841   6.381
  826SOL     OW 7837   6.297   3.610   1.659
  826SOL    HW1 7838   6.239   3.537   1.640
  826SOL    HW2 7839   6.291   3.622   1.754
  827SOL     OW 7840   2.099   4.793   4.810
  827SOL    HW1 7841   2.087   4.820   4.719
  827SOL    HW2 7842   2.191   4.770   4.817
  828SOL     OW 7843   3.775   4.041   7.913
  828SOL    HW1 7844   3.738   4.091   7.840
  828SOL    HW2 7845   3.801   4.107   7.977
  829SOL     OW 7846   3.364   3.931   5.086
  829SOL    HW1 7847   3.304   3.868   5.125
  829SOL    HW2 7848   3.440   3.879   5.059
  830SOL     OW 7849   1.105   4.875   4.065
  830SOL    HW1 7850   1.161   4.850   4.138
  830SOL    HW2 7851   1.130   4.965   4.045
  831SOL     OW 7852   5.570   4.848   5.359
  831SOL    HW1 7853   5.610   4.881   5.440
  831SOL    HW2 7854   5.540   4.760   5.382
  832SOL     OW 7855   6.183   4.982   6.282
  832SOL    HW1 7856   6.245   4.911   6.261
  832SOL    HW2 7857   6.238   5.060   6.288
  833SOL     OW 7858   6.240   2.111   7.313
  833SOL    HW1 7859   6.178   2.174   7.349
  833SOL    HW2 7860   6.266   2.148   7.229
  834SOL     OW 7861   1.011   3.992   3.945
  834SOL    HW1 7862   1.086   3.963   3.995
  834SOL    HW2 7863   1.026   4.085   3.929
  835SOL     OW 7864   3.599   3.094   5.082
  835SOL    HW1 7865   3.550   3.033   5.027
  835SOL    HW2 7866   3.619   3.167   5.024
  836SOL     OW 7867   5.989   4.817   7.431
  836SOL    HW1 7868   5.924   4.775   7.374
  836SOL    HW2 7869   6.013   4.897   7.385
  837SOL     OW 7870   4.412   1.776   3.592
  837SOL    HW1 7871   4.366   1.711   3.646
  837SOL    HW2 7872   4.370   1.859   3.614
  838SOL     OW 7873   7.713   2.861   4.832
  838SOL    HW1 7874   7.620   2.865   4.853
  838SOL    HW2 7875   7.731   2.767   4.823
  839SOL     OW 7876   1.190   3.522   3.949
  839SOL    HW1 7877   1.143   3.509   3.867
  839SOL    HW2 7878   1.278   3.548   3.922
  840SOL     OW 7879   2.292   4.226   5.091
  840SOL    HW1 7880   2.352   4.294   5.122
  840SOL    HW2 7881   2.326   4.201   5.005
  841SOL     OW 7882   4.545   5.121   4.336
  841SOL    HW1 7883   4.503   5.206   4.332
  841SOL    HW2 7884   4.629   5.133   4.293
  842SOL     OW 7885   5.027   6.413   2.946
  842SOL    HW1 7886   4.939   6.385   2.973
  842SOL    HW2 7887   5.072   6.332   2.922
  843SOL     OW 7888   3.082   1.689   3.506
  843SOL    HW1 7889   3.056   1.765   3.558
  843SOL    HW2 7890   3.122   1.629   3.569
  844SOL     OW 7891   1.649   3.610   4.375
  844SOL    HW1 7892   1.654   3.635   4.467
  844SOL    HW2 7893   1.697   3.527   4.370
  845SOL     OW 7894   3.894   3.584   7.746
  845SOL    HW1 7895   3.966   3.529   7.777
  845SOL    HW2 7896   3.904   3.666   7.794
  846SOL     OW 7897   5.956   2.083   2.587
  846SOL    HW1 7898   5.877   2.098   2.639
  846SOL    HW2 7899   6.023   2.061   2.651
  847SOL     OW 7900   4.172   3.822   2.082
  847SOL    HW1 7901   4.215   3.875   2.014
  847SOL    HW2 7902   4.097   3.783   2.038
  848SOL     OW 7903   2.558   2.952   3.531
  848SOL    HW1 7904   2.542   3.046   3.528
  848SOL    HW2 7905   2.498   2.920   3.599
  849SOL     OW 7906   5.997   5.605   2.590
  849SOL    HW1 7907   6.076   5.630   2.639
  849SOL    HW2 7908   6.025   5.531   2.537
  850SOL     OW 7909   8.092   5.831   3.690
  850SOL    HW1 7910   8.166   5.860   3.744
  850SOL    HW2 7911   8.111   5.866   3.603
  851SOL     OW 7912   6.064   1.696   6.294
  851SOL    HW1 7913   6.110   1.711   6.376
  851SOL    HW2 7914   6.081   1.604   6.273
  852SOL     OW 7915   6.176   2.721   8.358
  852SOL    HW1 7916   6.151   2.650   8.297
  852SOL    HW2 7917   6.270   2.732   8.343
  853SOL     OW 7918   8.247   4.698   4.433
  853SOL    HW1 7919   8.311   4.707   4.362
  853SOL    HW2 7920   8.198   4.619   4.412
  854SOL     OW 7921   6.083   5.324   8.313
  854SOL    HW1 7922   6.066   5.239   8.353
  854SOL    HW2 7923   6.125   5.375   8.382
  855SOL     OW 7924   4.383   3.244   6.022
  855SOL    HW1 7925   4.442   3.221   5.951
  855SOL    HW2 7926   4.314   3.177   6.019
  856SOL     OW 7927   5.397   5.359   5.751
  856SOL    HW1 7928   5.342   5.408   5.690
  856SOL    HW2 7929   5.362   5.381   5.837
  857SOL     OW 7930   7.116   3.937   6.005
  857SOL    HW1 7931   7.168   3.920   5.926
  857SOL    HW2 7932   7.029   3.906   5.983
  858SOL     OW 7933   4.979   3.679   3.087
  858SOL    HW1 7934   5.072   3.699   3.100
  858SOL    HW2 7935   4.967   3.594   3.130
  859SOL     OW 7936   4.569   5.866   3.324
  859SOL    HW1 7937   4.616   5.948   3.332
  859SOL    HW2 7938   4.506   5.881   3.253
  860SOL     OW 7939   5.977   5.146   6.147
  860SOL    HW1 7940   6.029   5.097   6.211
  860SOL    HW2 7941   5.902   5.089   6.128
  861SOL     OW 7942   5.935   5.395   7.538
  861SOL    HW1 7943   5.903   5.431   7.620
  861SOL    HW2 7944   5.857   5.388   7.483
  862SOL     OW 7945   4.271   4.588   2.040
  862SOL    HW1 7946   4.217   4.517   2.005
  862SOL    HW2 7947   4.257   4.584   2.134
  863SOL     OW 7948   1.765   3.302   4.034
  863SOL    HW1 7949   1.734   3.215   4.059
  863SOL    HW2 7950   1.685   3.351   4.015
  864SOL     OW 7951   7.412   4.361   5.871
  864SOL    HW1 7952   7.489   4.321   5.912
  864SOL    HW2 7953   7.349   4.370   5.942
  865SOL     OW 7954   3.290   2.377   4.126
  865SOL    HW1 7955   3.332   2.456   4.159
  865SOL    HW2 7956   3.225   2.409   4.063
  866SOL     OW 7957   0.937   4.711   3.941
  866SOL    HW1 7958   0.942   4.732   3.848
  866SOL    HW2 7959   0.999   4.772   3.982
  867SOL     OW 7960   6.268   5.674   2.641
  867SOL    HW1 7961   6.298   5.666   2.732
  867SOL    HW2 7962   6.313   5.751   2.607
  868SOL     OW 7963   6.701   4.646   6.895
  868SOL    HW1 7964   6.789   4.615   6.920
  868SOL    HW2 7965   6.643   4.609   6.961
  869SOL     OW 7966   6.841   5.031   8.377
  869SOL    HW1 7967   6.914   5.070   8.328
  869SOL    HW2 7968   6.807   4.964   8.318
  870SOL     OW 7969   4.968   4.740   2.367
  870SOL    HW1 7970   4.943   4.765   2.456
  870SOL    HW2 7971   4.913   4.665   2.346
  871SOL     OW 7972   4.142   1.352   5.073
  871SOL    HW1 7973   4.083   1.307   5.013
  871SOL    HW2 7974   4.225   1.358   5.026
  872SOL     OW 7975   7.099   5.463   4.502
  872SOL    HW1 7976   7.058   5.478   4.417
  872SOL    HW2 7977   7.188   5.499   4.493
  873SOL     OW 7978   3.295   5.777   1.593
  873SOL    HW1 7979   3.316   5.707   1.654
  873SOL    HW2 7980   3.308   5.738   1.506
  874SOL     OW 7981   4.665   4.548   5.692
  874SOL    HW1 7982   4.745   4.496   5.682
  874SOL    HW2 7983   4.596   4.494   5.654
  875SOL     OW 7984   3.835   3.779   5.290
  875SOL    HW1 7985   3.886   3.848   5.332
  875SOL    HW2 7986   3.887   3.700   5.304
  876SOL     OW 7987   4.063   4.358   5.227
  876SOL    HW1 7988   4.046   4.272   5.189
  876SOL    HW2 7989   4.070   4.417   5.151
  877SOL     OW 7990   4.732   3.624   2.610
  877SOL    HW1 7991   4.767   3.710   2.588
  877SOL    HW2 7992   4.684   3.596   2.532
  878SOL     OW 7993   3.642   3.802   5.087
  878SOL    HW1 7994   3.676   3.730   5.034
  878SOL    HW2 7995   3.701   3.807   5.162
  879SOL     OW 7996   3.866   6.419   2.766
  879SOL    HW1 7997   3.789   6.435   2.822
  879SOL    HW2 7998   3.879   6.324   2.771
  880SOL     OW 7999   5.623   2.898   2.930
  880SOL    HW1 8000   5.590   2.842   2.860
  880SOL    HW2 8001   5.635   2.983   2.888
  881SOL     OW 8002   4.642   3.186   5.879
  881SOL    HW1 8003   4.692   3.151   5.953
  881SOL    HW2 8004   4.572   3.122   5.865
  882SOL     OW 8005   5.259   5.121   3.563
  882SOL    HW1 8006   5.249   5.140   3.656
  882SOL    HW2 8007   5.219   5.196   3.518
  883SOL     OW 8008   6.122   2.577   3.539
  883SOL    HW1 8009   6.082   2.490   3.538
  883SOL    HW2 8010   6.048   2.638   3.541
  884SOL     OW 8011   7.241   4.141   6.581
  884SOL    HW1 8012   7.240   4.141   6.677
  884SOL    HW2 8013   7.229   4.050   6.557
  885SOL     OW 8014   2.512   6.338   3.271
  885SOL    HW1 8015   2.488   6.409   3.213
  885SOL    HW2 8016   2.482   6.259   3.227
  886SOL     OW 8017   3.580   1.090   3.865
  886SOL    HW1 8018   3.610   1.001   3.884
  886SOL    HW2 8019   3.589   1.136   3.949
  887SOL     OW 8020   4.110   3.140   5.783
  887SOL    HW1 8021   4.071   3.207   5.840
  887SOL    HW2 8022   4.157   3.082   5.844
  888SOL     OW 8023   4.806   4.187   2.000
  888SOL    HW1 8024   4.738   4.196   2.067
  888SOL    HW2 8025   4.854   4.270   2.003
  889SOL     OW 8026   6.526   3.011   4.712
  889SOL    HW1 8027   6.559   3.101   4.716
  889SOL    HW2 8028   6.532   2.988   4.619
  890SOL     OW 8029   5.702   4.612   7.377
  890SOL    HW1 8030   5.705   4.577   7.466
  890SOL    HW2 8031   5.609   4.630   7.362
  891SOL     OW 8032   7.354   4.376   5.331
  891SOL    HW1 8033   7.435   4.412   5.369
  891SOL    HW2 8034   7.285   4.435   5.361
  892SOL     OW 8035   5.517   2.519   5.660
  892SOL    HW1 8036   5.579   2.557   5.597
  892SOL    HW2 8037   5.442   2.577   5.657
  893SOL     OW 8038   2.204   4.453   4.513
  893SOL    HW1 8039   2.120   4.444   4.468
  893SOL    HW2 8040   2.224   4.364   4.543
  894SOL     OW 8041   5.618   3.084   8.066
  894SOL    HW1 8042   5.602   3.167   8.021
  894SOL    HW2 8043   5.641   3.023   7.996
  895SOL     OW 8044   4.730   3.201   5.631
  895SOL    HW1 8045   4.712   3.190   5.724
  895SOL    HW2 8046   4.697   3.289   5.611
  896SOL     OW 8047   5.336   1.514   3.903
  896SOL    HW1 8048   5.415   1.551   3.944
  896SOL    HW2 8049   5.304   1.584   3.846
  897SOL     OW 8050   3.692   4.066   5.140
  897SOL    HW1 8051   3.699   3.971   5.140
  897SOL    HW2 8052   3.710   4.092   5.230
  898SOL     OW 8053   8.004   3.104   4.902
  898SOL    HW1 8054   8.029   3.173   4.841
  898SOL    HW2 8055   8.036   3.135   4.987
  899SOL     OW 8056   3.528   2.097   4.371
  899SOL    HW1 8057   3.442   2.121   4.336
  899SOL    HW2 8058   3.572   2.053   4.298
  900SOL     OW 8059   6.039   4.482   4.767
  900SOL    HW1 8060   6.030   4.577   4.766
  900SOL    HW2 8061   6.008   4.454   4.681
  901SOL     OW 8062   6.802   3.383   6.625
  901SOL    HW1 8063   6.844   3.440   6.561
  901SOL    HW2 8064   6.872   3.327   6.658
  902SOL     OW 8065   2.119   5.514   2.711
  902SOL    HW1 8066   2.183   5.491   2.644
  902SOL    HW2 8067   2.134   5.607   2.728
  903SOL     OW 8068   4.114   3.852   6.689
  903SOL    HW1 8069   4.081   3.834   6.777
  903SOL    HW2 8070   4.145   3.943   6.693
  904SOL     OW 8071   8.310   3.646   3.989
  904SOL    HW1 8072   8.367   3.723   3.990
  904SOL    HW2 8073   8.272   3.645   3.901
  905SOL     OW 8074   2.890   4.755   4.682
  905SOL    HW1 8075   2.984   4.734   4.690
  905SOL    HW2 8076   2.850   4.672   4.655
  906SOL     OW 8077   7.070   2.787   3.949
  906SOL    HW1 8078   7.155   2.830   3.938
  906SOL    HW2 8079   7.055   2.742   3.866
  907SOL     OW 8080   3.325   5.956   4.358
  907SOL    HW1 8081   3.343   5.876   4.309
  907SOL    HW2 8082   3.300   6.020   4.291
  908SOL     OW 8083   4.421   4.460   6.178
  908SOL    HW1 8084   4.494   4.523   6.181
  908SOL    HW2 8085   4.347   4.507   6.216
  909SOL     OW 8086   5.620   2.418   5.010
  909SOL    HW1 8087   5.568   2.407   5.090
  909SOL    HW2 8088   5.670   2.498   5.026
  910SOL     OW 8089   6.497   5.433   3.864
  910SOL    HW1 8090   6.508   5.343   3.895
  910SOL    HW2 8091   6.553   5.485   3.921
  911SOL     OW 8092   4.288   4.528   6.879
  911SOL    HW1 8093   4.295   4.539   6.785
  911SOL    HW2 8094   4.379   4.528   6.910
  912SOL     OW 8095   3.447   6.092   2.400
  912SOL    HW1 8096   3.374   6.115   2.343
  912SOL    HW2 8097   3.491   6.019   2.356
  913SOL     OW 8098   5.683   6.382   2.750
  913SOL    HW1 8099   5.711   6.398   2.660
  913SOL    HW2 8100   5.704   6.463   2.797
  914SOL     OW 8101   5.313   2.896   5.039
  914SOL    HW1 8102   5.365   2.940   5.105
  914SOL    HW2 8103   5.363   2.818   5.016
  915SOL     OW 8104   4.901   4.088   2.869
  915SOL    HW1 8105   4.936   4.027   2.804
  915SOL    HW2 8106   4.927   4.052   2.953
  916SOL     OW 8107   2.844   1.391   4.742
  916SOL    HW1 8108   2.900   1.378   4.819
  916SOL    HW2 8109   2.836   1.486   4.734
  917SOL     OW 8110   5.099   2.960   4.883
  917SOL    HW1 8111   5.100   3.054   4.864
  917SOL    HW2 8112   5.174   2.947   4.941
  918SOL     OW 8113   6.023   6.210   3.867
  918SOL    HW1 8114   5.993   6.299   3.850
  918SOL    HW2 8115   5.959   6.175   3.929
  919SOL     OW 8116   5.609   3.900   2.861
  919SOL    HW1 8117   5.555   3.966   2.904
  919SOL    HW2 8118   5.546   3.847   2.810
  920SOL     OW 8119   5.707   4.333   2.348
  920SOL    HW1 8120   5.707   4.399   2.279
  920SOL    HW2 8121   5.799   4.314   2.364
  921SOL     OW 8122   2.784   3.254   5.185
  921SOL    HW1 8123   2.827   3.226   5.105
  921SOL    HW2 8124   2.721   3.320   5.157
  922SOL     OW 8125   5.642   6.256   3.103
  922SOL    HW1 8126   5.642   6.174   3.153
  922SOL    HW2 8127   5.577   6.310   3.148
  923SOL     OW 8128   6.899   4.065   6.594
  923SOL    HW1 8129   6.888   4.147   6.546
  923SOL    HW2 8130   6.962   4.086   6.662
  924SOL     OW 8131   4.353   4.266   1.748
  924SOL    HW1 8132   4.305   4.283   1.668
  924SOL    HW2 8133   4.432   4.320   1.740
  925SOL     OW 8134   5.858   6.437   3.124
  925SOL    HW1 8135   5.904   6.422   3.041
  925SOL    HW2 8136   5.789   6.371   3.126
  926SOL     OW 8137   1.486   2.699   3.937
  926SOL    HW1 8138   1.535   2.649   3.872
  926SOL    HW2 8139   1.423   2.750   3.886
  927SOL     OW 8140   6.441   4.530   4.471
  927SOL    HW1 8141   6.423   4.453   4.526
  927SOL    HW2 8142   6.377   4.595   4.500
  928SOL     OW 8143   5.539   6.281   3.871
  928SOL    HW1 8144   5.612   6.256   3.814
  928SOL    HW2 8145   5.572   6.269   3.960
  929SOL     OW 8146   6.280   2.412   6.618
  929SOL    HW1 8147   6.211   2.446   6.561
  929SOL    HW2 8148   6.275   2.467   6.696
  930SOL     OW 8149   4.137   3.933   7.956
  930SOL    HW1 8150   4.120   4.023   7.927
  930SOL    HW2 8151   4.160   3.942   8.048
  931SOL     OW 8152   4.129   1.293   4.586
  931SOL    HW1 8153   4.108   1.200   4.593
  931SOL    HW2 8154   4.146   1.307   4.493
  932SOL     OW 8155   7.273   3.745   7.707
  932SOL    HW1 8156   7.217   3.700   7.771
  932SOL    HW2 8157   7.245   3.710   7.623
  933SOL     OW 8158   3.085   2.706   5.375
  933SOL    HW1 8159   3.167   2.724   5.328
  933SOL    HW2 8160   3.036   2.788   5.370
  934SOL     OW 8161   6.079   4.082   4.648
  934SOL    HW1 8162   6.110   4.005   4.696
  934SOL    HW2 8163   6.137   4.087   4.572
  935SOL     OW 8164   4.404   1.974   2.856
  935SOL    HW1 8165   4.470   2.004   2.794
  935SOL    HW2 8166   4.442   1.895   2.896
  936SOL     OW 8167   5.749   2.301   5.896
  936SOL    HW1 8168   5.841   2.308   5.923
  936SOL    HW2 8169   5.701   2.289   5.978
  937SOL     OW 8170   2.257   5.822   3.539
  937SOL    HW1 8171   2.249   5.789   3.449
  937SOL    HW2 8172   2.349   5.814   3.560
  938SOL     OW 8173   1.258   5.021   3.223
  938SOL    HW1 8174   1.216   4.978   3.149
  938SOL    HW2 8175   1.343   4.979   3.231
  939SOL     OW 8176   4.081   1.168   4.254
  939SOL    HW1 8177   4.094   1.262   4.266
  939SOL    HW2 8178   3.996   1.160   4.211
  940SOL     OW 8179   5.204   3.059   3.322
  940SOL    HW1 8180   5.205   3.061   3.418
  940SOL    HW2 8181   5.296   3.054   3.297
  941SOL     OW 8182   5.023   2.034   2.986
  941SOL    HW1 8183   5.076   2.111   2.966
  941SOL    HW2 8184   5.079   1.981   3.043
  942SOL     OW 8185   7.193   3.456   6.984
  942SOL    HW1 8186   7.210   3.383   6.925
  942SOL    HW2 8187   7.102   3.443   7.012
  943SOL     OW 8188   2.373   5.802   2.490
  943SOL    HW1 8189   2.463   5.821   2.515
  943SOL    HW2 8190   2.338   5.886   2.459
  944SOL     OW 8191   7.655   3.219   5.849
  944SOL    HW1 8192   7.712   3.271   5.906
  944SOL    HW2 8193   7.604   3.284   5.800
  945SOL     OW 8194   3.349   3.456   3.748
  945SOL    HW1 8195   3.293   3.461   3.825
  945SOL    HW2 8196   3.353   3.362   3.727
  946SOL     OW 8197   7.756   4.299   2.017
  946SOL    HW1 8198   7.705   4.293   2.098
  946SOL    HW2 8199   7.834   4.247   2.034
  947SOL     OW 8200   2.475   5.212   4.235
  947SOL    HW1 8201   2.503   5.284   4.177
  947SOL    HW2 8202   2.554   5.188   4.283
  948SOL     OW 8203   5.412   1.113   3.447
  948SOL    HW1 8204   5.469   1.134   3.521
  948SOL    HW2 8205   5.324   1.119   3.482
  949SOL     OW 8206   5.009   4.730   4.458
  949SOL    HW1 8207   5.072   4.778   4.404
  949SOL    HW2 8208   5.063   4.682   4.520
  950SOL     OW 8209   4.245   3.397   2.465
  950SOL    HW1 8210   4.273   3.419   2.377
  950SOL    HW2 8211   4.161   3.443   2.476
  951SOL     OW 8212   1.405   4.839   4.539
  951SOL    HW1 8213   1.485   4.804   4.501
  951SOL    HW2 8214   1.428   4.928   4.567
  952SOL     OW 8215   4.098   3.755   5.621
  952SOL    HW1 8216   4.103   3.696   5.546
  952SOL    HW2 8217   4.105   3.697   5.697
  953SOL     OW 8218   2.815   1.648   5.048
  953SOL    HW1 8219   2.891   1.606   5.087
  953SOL    HW2 8220   2.812   1.735   5.088
  954SOL     OW 8221   5.796   6.036   3.911
  954SOL    HW1 8222   5.782   6.087   3.831
  954SOL    HW2 8223   5.842   5.957   3.881
  955SOL     OW 8224   8.471   4.517   4.682
  955SOL    HW1 8225   8.414   4.480   4.614
  955SOL    HW2 8226   8.554   4.471   4.670
  956SOL     OW 8227   8.507   4.974   4.042
  956SOL    HW1 8228   8.529   4.987   3.950
  956SOL    HW2 8229   8.532   5.056   4.085
  957SOL     OW 8230   0.902   4.604   2.931
  957SOL    HW1 8231   0.850   4.540   2.882
  957SOL    HW2 8232   0.877   4.689   2.894
  958SOL     OW 8233   6.378   5.153   8.580
  958SOL    HW1 8234   6.361   5.193   8.494
  958SOL    HW2 8235   6.473   5.144   8.584
  959SOL     OW 8236   4.527   1.507   3.582
  959SOL    HW1 8237   4.455   1.509   3.644
  959SOL    HW2 8238   4.555   1.599   3.575
  960SOL     OW 8239   6.081   3.388   8.127
  960SOL    HW1 8240   6.135   3.345   8.194
  960SOL    HW2 8241   5.995   3.395   8.168
  961SOL     OW 8242   4.015   3.056   7.147
  961SOL    HW1 8243   3.944   3.119   7.146
  961SOL    HW2 8244   4.078   3.090   7.083
  962SOL     OW 8245   6.482   2.718   3.193
  962SOL    HW1 8246   6.551   2.753   3.249
  962SOL    HW2 8247   6.484   2.772   3.115
  963SOL     OW 8248   4.236   4.032   5.994
  963SOL    HW1 8249   4.224   4.125   6.012
  963SOL    HW2 8250   4.180   3.987   6.057
  964SOL     OW 8251   5.850   4.452   8.076
  964SOL    HW1 8252   5.921   4.425   8.017
  964SOL    HW2 8253   5.841   4.379   8.137
  965SOL     OW 8254   7.115   4.614   5.066
  965SOL    HW1 8255   7.139   4.667   4.990
  965SOL    HW2 8256   7.120   4.523   5.034
  966SOL     OW 8257   3.384   5.529   4.625
  966SOL    HW1 8258   3.336   5.597   4.578
  966SOL    HW2 8259   3.326   5.453   4.622
  967SOL     OW 8260   7.003   6.110   3.868
  967SOL    HW1 8261   7.048   6.066   3.796
  967SOL    HW2 8262   6.911   6.111   3.841
  968SOL     OW 8263   1.666   5.297   2.700
  968SOL    HW1 8264   1.743   5.345   2.729
  968SOL    HW2 8265   1.636   5.345   2.623
  969SOL     OW 8266   3.969   3.025   6.821
  969SOL    HW1 8267   4.051   3.044   6.867
  969SOL    HW2 8268   3.908   3.001   6.891
  970SOL     OW 8269   3.927   2.249   3.127
  970SOL    HW1 8270   3.904   2.315   3.192
  970SOL    HW2 8271   3.864   2.263   3.056
  971SOL     OW 8272   6.431   5.551   3.339
  971SOL    HW1 8273   6.356   5.609   3.334
  971SOL    HW2 8274   6.451   5.545   3.433
  972SOL     OW 8275   5.714   4.990   4.018
  972SOL    HW1 8276   5.706   5.033   3.933
  972SOL    HW2 8277   5.790   4.933   4.008
  973SOL     OW 8278   5.046   5.185   7.811
  973SOL    HW1 8279   5.048   5.164   7.718
  973SOL    HW2 8280   4.962   5.229   7.823
  974SOL     OW 8281   3.542   2.062   4.636
  974SOL    HW1 8282   3.532   2.068   4.541
  974SOL    HW2 8283   3.630   2.027   4.649
  975SOL     OW 8284   5.979   3.491   2.229
  975SOL    HW1 8285   6.050   3.479   2.291
  975SOL    HW2 8286   5.992   3.423   2.163
  976SOL     OW 8287   4.027   3.149   2.411
  976SOL    HW1 8288   4.120   3.149   2.432
  976SOL    HW2 8289   4.017   3.220   2.347
  977SOL     OW 8290   3.496   1.266   4.104
  977SOL    HW1 8291   3.487   1.350   4.148
  977SOL    HW2 8292   3.490   1.201   4.174
  978SOL     OW 8293   2.978   3.242   4.412
  978SOL    HW1 8294   3.040   3.279   4.349
  978SOL    HW2 8295   2.903   3.215   4.360
  979SOL     OW 8296   2.047   4.093   4.901
  979SOL    HW1 8297   1.980   4.137   4.953
  979SOL    HW2 8298   1.999   4.031   4.847
  980SOL     OW 8299   5.177   3.175   3.073
  980SOL    HW1 8300   5.137   3.115   3.010
  980SOL    HW2 8301   5.161   3.136   3.158
  981SOL     OW 8302   5.862   4.910   4.329
  981SOL    HW1 8303   5.897   4.943   4.412
  981SOL    HW2 8304   5.769   4.893   4.348
  982SOL     OW 8305   8.722   5.366   3.640
  982SOL    HW1 8306   8.806   5.347   3.599
  982SOL    HW2 8307   8.726   5.322   3.725
  983SOL     OW 8308   5.677   4.322   4.045
  983SOL    HW1 8309   5.676   4.239   4.094
  983SOL    HW2 8310   5.593   4.362   4.065
  984SOL     OW 8311   5.764   4.583   4.543
  984SOL    HW1 8312   5.749   4.488   4.537
  984SOL    HW2 8313   5.680   4.619   4.570
  985SOL     OW 8314   2.093   2.229   3.814
  985SOL    HW1 8315   2.137   2.188   3.889
  985SOL    HW2 8316   2.117   2.175   3.739
  986SOL     OW 8317   4.895   4.415   5.360
  986SOL    HW1 8318   4.835   4.488   5.373
  986SOL    HW2 8319   4.839   4.343   5.331
  987SOL     OW 8320   1.855   3.178   3.777
  987SOL    HW1 8321   1.921   3.195   3.845
  987SOL    HW2 8322   1.783   3.136   3.824
  988SOL     OW 8323   6.060   3.937   6.116
  988SOL    HW1 8324   6.146   3.977   6.130
  988SOL    HW2 8325   6.051   3.931   6.021
  989SOL     OW 8326   4.578   5.262   7.268
  989SOL    HW1 8327   4.545   5.203   7.336
  989SOL    HW2 8328   4.510   5.328   7.259
  990SOL     OW 8329   6.973   3.692   7.361
  990SOL    HW1 8330   6.921   3.694   7.441
  990SOL    HW2 8331   7.059   3.658   7.388
  991SOL     OW 8332   5.226   2.338   6.256
  991SOL    HW1 8333   5.156   2.274   6.264
  991SOL    HW2 8334   5.252   2.333   6.164
  992SOL     OW 8335   2.915   2.846   3.193
  992SOL    HW1 8336   2.881   2.879   3.276
  992SOL    HW2 8337   3.010   2.842   3.206
  993SOL     OW 8338   4.877   1.046   3.713
  993SOL    HW1 8339   4.831   1.022   3.632
  993SOL    HW2 8340   4.969   1.049   3.687
  994SOL     OW 8341   4.061   4.810   4.147
  994SOL    HW1 8342   4.023   4.798   4.060
  994SOL    HW2 8343   3.986   4.804   4.206
  995SOL     OW 8344   4.357   2.485   5.052
  995SOL    HW1 8345   4.377   2.575   5.029
  995SOL    HW2 8346   4.261   2.480   5.050
  996SOL     OW 8347   5.262   2.791   2.684
  996SOL    HW1 8348   5.349   2.751   2.695
  996SOL    HW2 8349   5.281   2.882   2.660
  997SOL     OW 8350   5.529   1.640   3.134
  997SOL    HW1 8351   5.536   1.734   3.149
  997SOL    HW2 8352   5.465   1.631   3.063
  998SOL     OW 8353   2.232   2.753   3.619
  998SOL    HW1 8354   2.152   2.797   3.648
  998SOL    HW2 8355   2.247   2.788   3.531
  999SOL     OW 8356   2.412   2.411   4.780
  999SOL    HW1 8357   2.383   2.502   4.787
  999SOL    HW2 8358   2.472   2.410   4.705
 1000SOL     OW 8359   7.415   3.978   7.805
 1000SOL    HW1 8360   7.350   3.916   7.772
 1000SOL    HW2 8361   7.496   3.926   7.811
 1001SOL     OW 8362   3.897   4.165   6.740
 1001SOL    HW1 8363   3.814   4.210   6.756
 1001SOL    HW2 8364   3.896   4.091   6.801
 1002SOL     OW 8365   3.068   1.565   5.519
 1002SOL    HW1 8366   3.008   1.612   5.462
 1002SOL    HW2 8367   3.020   1.487   5.546
 1003SOL     OW 8368   8.095   3.898   3.268
 1003SOL    HW1 8369   8.119   3.967   3.329
 1003SOL    HW2 8370   8.128   3.818   3.309
 1004SOL     OW 8371   4.934   4.991   5.443
 1004SOL    HW1 8372   4.952   5.008   5.351
 1004SOL    HW2 8373   4.895   5.072   5.476
 1005SOL     OW 8374   4.435   2.599   5.292
 1005SOL    HW1 8375   4.487   2.678   5.274
 1005SOL    HW2 8376   4.414   2.563   5.206
 1006SOL     OW 8377   7.012   4.533   8.316
 1006SOL    HW1 8378   6.975   4.445   8.304
 1006SOL    HW2 8379   7.091   4.534   8.262
 1007SOL     OW 8380   3.479   3.303   2.475
 1007SOL    HW1 8381   3.488   3.208   2.479
 1007SOL    HW2 8382   3.567   3.335   2.456
 1008SOL     OW 8383   8.061   3.110   2.461
 1008SOL    HW1 8384   8.139   3.056   2.461
 1008SOL    HW2 8385   8.090   3.195   2.492
 1009SOL     OW 8386   5.177   3.429   3.192
 1009SOL    HW1 8387   5.161   3.393   3.280
 1009SOL    HW2 8388   5.215   3.356   3.143
 1010SOL     OW 8389   8.250   5.452   4.163
 1010SOL    HW1 8390   8.285   5.541   4.161
 1010SOL    HW2 8391   8.318   5.399   4.123
 1011SOL     OW 8392   3.955   3.275   7.359
 1011SOL    HW1 8393   3.890   3.260   7.427
 1011SOL    HW2 8394   3.906   3.268   7.277
 1012SOL     OW 8395   8.838   4.513   3.336
 1012SOL    HW1 8396   8.768   4.497   3.272
 1012SOL    HW2 8397   8.810   4.591   3.384
 1013SOL     OW 8398   1.418   4.613   2.871
 1013SOL    HW1 8399   1.432   4.698   2.828
 1013SOL    HW2 8400   1.327   4.591   2.851
 1014SOL     OW 8401   8.110   4.556   3.049
 1014SOL    HW1 8402   8.107   4.461   3.051
 1014SOL    HW2 8403   8.143   4.580   3.136
 1015SOL     OW 8404   8.598   4.232   3.822
 1015SOL    HW1 8405   8.612   4.140   3.801
 1015SOL    HW2 8406   8.555   4.268   3.744
 1016SOL     OW 8407   4.971   5.081   6.345
 1016SOL    HW1 8408   4.959   5.001   6.396
 1016SOL    HW2 8409   4.888   5.090   6.297
 1017SOL     OW 8410   6.401   3.033   6.582
 1017SOL    HW1 8411   6.377   2.997   6.497
 1017SOL    HW2 8412   6.402   2.958   6.641
 1018SOL     OW 8413   1.964   4.993   4.657
 1018SOL    HW1 8414   1.972   5.001   4.562
 1018SOL    HW2 8415   2.004   5.073   4.691
 1019SOL     OW 8416   4.930   4.158   6.680
 1019SOL    HW1 8417   4.974   4.074   6.692
 1019SOL    HW2 8418   4.854   4.137   6.625
 1020SOL     OW 8419   6.821   2.718   3.474
 1020SOL    HW1 8420   6.803   2.625   3.486
 1020SOL    HW2 8421   6.803   2.735   3.382
 1021SOL     OW 8422   4.718   6.463   3.337
 1021SOL    HW1 8423   4.707   6.546   3.383
 1021SOL    HW2 8424   4.692   6.482   3.246
 1022SOL     OW 8425   7.122   5.428   3.981
 1022SOL    HW1 8426   7.140   5.353   4.038
 1022SOL    HW2 8427   7.168   5.409   3.900
 1023SOL     OW 8428   7.613   4.780   2.653
 1023SOL    HW1 8429   7.667   4.798   2.731
 1023SOL    HW2 8430   7.536   4.735   2.688
 1024SOL     OW 8431   3.643   6.407   2.902
 1024SOL    HW1 8432   3.659   6.381   2.992
 1024SOL    HW2 8433   3.567   6.465   2.906
 1025SOL     OW 8434   8.816   5.185   3.809
 1025SOL    HW1 8435   8.878   5.185   3.881
 1025SOL    HW2 8436   8.732   5.163   3.849
 1026SOL     OW 8437   6.251   4.347   2.366
 1026SOL    HW1 8438   6.340   4.355   2.333
 1026SOL    HW2 8439   6.240   4.254   2.383
 1027SOL     OW 8440   7.266   3.255   6.230
 1027SOL    HW1 8441   7.189   3.199   6.242
 1027SOL    HW2 8442   7.258   3.321   6.299
 1028SOL     OW 8443   6.471   2.246   4.723
 1028SOL    HW1 8444   6.534   2.266   4.654
 1028SOL    HW2 8445   6.388   2.283   4.692
 1029SOL     OW 8446   4.427   5.619   4.012
 1029SOL    HW1 8447   4.484   5.692   3.987
 1029SOL    HW2 8448   4.339   5.647   3.986
 1030SOL     OW 8449   4.846   1.856   4.564
 1030SOL    HW1 8450   4.843   1.760   4.570
 1030SOL    HW2 8451   4.938   1.875   4.543
 1031SOL     OW 8452   5.172   5.441   7.169
 1031SOL    HW1 8453   5.191   5.522   7.121
 1031SOL    HW2 8454   5.086   5.414   7.138
 1032SOL     OW 8455   5.392   3.771   8.244
 1032SOL    HW1 8456   5.435   3.735   8.322
 1032SOL    HW2 8457   5.453   3.752   8.172
 1033SOL     OW 8458   2.296   5.026   2.317
 1033SOL    HW1 8459   2.388   5.021   2.343
 1033SOL    HW2 8460   2.249   4.982   2.389
 1034SOL     OW 8461   2.813   4.177   1.893
 1034SOL    HW1 8462   2.889   4.234   1.882
 1034SOL    HW2 8463   2.817   4.151   1.985
 1035SOL     OW 8464   4.195   1.874   3.230
 1035SOL    HW1 8465   4.206   1.949   3.288
 1035SOL    HW2 8466   4.182   1.912   3.144
 1036SOL     OW 8467   3.207   5.295   4.879
 1036SOL    HW1 8468   3.228   5.380   4.920
 1036SOL    HW2 8469   3.221   5.310   4.786
 1037SOL     OW 8470   4.558   2.114   7.726
 1037SOL    HW1 8471   4.469   2.099   7.757
 1037SOL    HW2 8472   4.611   2.119   7.806
 1038SOL     OW 8473   3.638   4.155   2.091
 1038SOL    HW1 8474   3.598   4.241   2.103
 1038SOL    HW2 8475   3.716   4.158   2.147
 1039SOL     OW 8476   6.893   4.888   2.110
 1039SOL    HW1 8477   6.978   4.861   2.076
 1039SOL    HW2 8478   6.901   4.983   2.121
 1040SOL     OW 8479   6.428   3.402   5.386
 1040SOL    HW1 8480   6.401   3.426   5.297
 1040SOL    HW2 8481   6.353   3.424   5.441
 1041SOL     OW 8482   7.626   5.585   4.101
 1041SOL    HW1 8483   7.671   5.539   4.173
 1041SOL    HW2 8484   7.539   5.545   4.098
 1042SOL     OW 8485   4.859   2.226   5.011
 1042SOL    HW1 8486   4.811   2.190   5.086
 1042SOL    HW2 8487   4.914   2.294   5.049
 1043SOL     OW 8488   7.627   3.612   6.317
 1043SOL    HW1 8489   7.549   3.561   6.339
 1043SOL    HW2 8490   7.695   3.546   6.302
 1044SOL     OW 8491   7.505   3.074   2.833
 1044SOL    HW1 8492   7.425   3.080   2.886
 1044SOL    HW2 8493   7.476   3.096   2.745
 1045SOL     OW 8494   7.193   4.190   6.839
 1045SOL    HW1 8495   7.104   4.190   6.873
 1045SOL    HW2 8496   7.249   4.180   6.916
 1046SOL     OW 8497   4.180   4.569   6.240
 1046SOL    HW1 8498   4.120   4.621   6.293
 1046SOL    HW2 8499   4.125   4.526   6.175
 1047SOL     OW 8500   5.317   5.565   3.950
 1047SOL    HW1 8501   5.330   5.508   3.875
 1047SOL    HW2 8502   5.306   5.653   3.913
 1048SOL     OW 8503   3.833   2.060   3.400
 1048SOL    HW1 8504   3.829   2.097   3.488
 1048SOL    HW2 8505   3.922   2.078   3.370
 1049SOL     OW 8506   5.212   4.693   7.842
 1049SOL    HW1 8507   5.151   4.748   7.792
 1049SOL    HW2 8508   5.182   4.701   7.933
 1050SOL     OW 8509   5.138   3.141   7.625
 1050SOL    HW1 8510   5.087   3.216   7.656
 1050SOL    HW2 8511   5.172   3.100   7.704
 1051SOL     OW 8512   8.132   3.187   4.002
 1051SOL    HW1 8513   8.100   3.128   4.070
 1051SOL    HW2 8514   8.137   3.132   3.924
 1052SOL     OW 8515   4.823   5.453   3.577
 1052SOL    HW1 8516   4.790   5.518   3.640
 1052SOL    HW2 8517   4.900   5.416   3.620
 1053SOL     OW 8518   7.516   3.809   6.572
 1053SOL    HW1 8519   7.545   3.865   6.644
 1053SOL    HW2 8520   7.590   3.749   6.556
 1054SOL     OW 8521   2.449   3.216   3.537
 1054SOL    HW1 8522   2.360   3.182   3.530
 1054SOL    HW2 8523   2.441   3.295   3.590
 1055SOL     OW 8524   6.514   2.575   7.644
 1055SOL    HW1 8525   6.454   2.593   7.572
 1055SOL    HW2 8526   6.601   2.571   7.603
 1056SOL     OW 8527   6.046   3.542   5.141
 1056SOL    HW1 8528   6.011   3.515   5.226
 1056SOL    HW2 8529   6.137   3.512   5.142
 1057SOL     OW 8530   6.320   2.986   2.564
 1057SOL    HW1 8531   6.250   2.944   2.615
 1057SOL    HW2 8532   6.394   2.990   2.625
 1058SOL     OW 8533   5.806   2.456   7.946
 1058SOL    HW1 8534   5.881   2.495   7.902
 1058SOL    HW2 8535   5.832   2.364   7.961
 1059SOL     OW 8536   4.383   1.678   3.335
 1059SOL    HW1 8537   4.387   1.701   3.428
 1059SOL    HW2 8538   4.330   1.746   3.295
 1060SOL     OW 8539   3.390   5.942   1.815
 1060SOL    HW1 8540   3.476   5.928   1.774
 1060SOL    HW2 8541   3.328   5.936   1.743
 1061SOL     OW 8542   5.194   4.773   4.231
 1061SOL    HW1 8543   5.193   4.682   4.202
 1061SOL    HW2 8544   5.272   4.779   4.286
 1062SOL     OW 8545   5.388   6.364   2.534
 1062SOL    HW1 8546   5.461   6.348   2.475
 1062SOL    HW2 8547   5.313   6.321   2.493
 1063SOL     OW 8548   5.788   1.823   2.679
 1063SOL    HW1 8549   5.738   1.904   2.688
 1063SOL    HW2 8550   5.721   1.754   2.681
 1064SOL     OW 8551   7.067   4.820   8.336
 1064SOL    HW1 8552   7.048   4.726   8.336
 1064SOL    HW2 8553   7.078   4.842   8.243
 1065SOL     OW 8554   7.142   4.460   7.904
 1065SOL    HW1 8555   7.187   4.481   7.986
 1065SOL    HW2 8556   7.078   4.394   7.928
 1066SOL     OW 8557   7.303   3.093   3.005
 1066SOL    HW1 8558   7.301   3.179   3.045
 1066SOL    HW2 8559   7.229   3.047   3.044
 1067SOL     OW 8560   6.080   4.193   1.925
 1067SOL    HW1 8561   5.992   4.231   1.920
 1067SOL    HW2 8562   6.098   4.164   1.835
 1068SOL     OW 8563   5.585   4.926   4.286
 1068SOL    HW1 8564   5.601   4.912   4.193
 1068SOL    HW2 8565   5.534   5.007   4.290
 1069SOL     OW 8566   0.694   4.078   3.804
 1069SOL    HW1 8567   0.767   4.122   3.848
 1069SOL    HW2 8568   0.708   4.094   3.711
 1070SOL     OW 8569   3.422   2.027   4.861
 1070SOL    HW1 8570   3.469   2.031   4.778
 1070SOL    HW2 8571   3.449   2.105   4.908
 1071SOL     OW 8572   5.133   3.263   8.078
 1071SOL    HW1 8573   5.125   3.211   8.158
 1071SOL    HW2 8574   5.099   3.349   8.102
 1072SOL     OW 8575   8.133   4.551   4.123
 1072SOL    HW1 8576   8.198   4.568   4.055
 1072SOL    HW2 8577   8.071   4.623   4.116
 1073SOL     OW 8578   3.814   4.358   4.968
 1073SOL    HW1 8579   3.870   4.403   4.905
 1073SOL    HW2 8580   3.874   4.305   5.020
 1074SOL     OW 8581   0.850   4.886   3.723
 1074SOL    HW1 8582   0.768   4.912   3.683
 1074SOL    HW2 8583   0.873   4.804   3.678
 1075SOL     OW 8584   7.379   4.241   1.823
 1075SOL    HW1 8585   7.310   4.276   1.879
 1075SOL    HW2 8586   7.450   4.305   1.831
 1076SOL     OW 8587   2.772   1.900   5.164
 1076SOL    HW1 8588   2.845   1.959   5.182
 1076SOL    HW2 8589   2.703   1.926   5.226
 1077SOL     OW 8590   8.590   4.839   3.159
 1077SOL    HW1 8591   8.507   4.798   3.134
 1077SOL    HW2 8592   8.602   4.910   3.095
 1078SOL     OW 8593   2.706   2.593   3.469
 1078SOL    HW1 8594   2.620   2.562   3.498
 1078SOL    HW2 8595   2.769   2.539   3.517
 1079SOL     OW 8596   3.074   2.800   3.579
 1079SOL    HW1 8597   3.122   2.763   3.505
 1079SOL    HW2 8598   2.996   2.840   3.540
 1080SOL     OW 8599   7.063   4.948   2.392
 1080SOL    HW1 8600   6.986   4.893   2.382
 1080SOL    HW2 8601   7.113   4.935   2.311
 1081SOL     OW 8602   4.247   5.502   2.276
 1081SOL    HW1 8603   4.307   5.577   2.280
 1081SOL    HW2 8604   4.226   5.484   2.368
 1082SOL     OW 8605   1.180   4.844   3.052
 1082SOL    HW1 8606   1.176   4.771   3.114
 1082SOL    HW2 8607   1.178   4.803   2.966
 1083SOL     OW 8608   7.777   4.300   2.337
 1083SOL    HW1 8609   7.691   4.309   2.296
 1083SOL    HW2 8610   7.768   4.227   2.397
 1084SOL     OW 8611   4.903   4.694   2.639
 1084SOL    HW1 8612   4.981   4.638   2.637
 1084SOL    HW2 8613   4.864   4.677   2.725
 1085SOL     OW 8614   1.945   3.489   4.769
 1085SOL    HW1 8615   2.009   3.417   4.766
 1085SOL    HW2 8616   1.995   3.564   4.802
 1086SOL     OW 8617   2.261   4.119   2.407
 1086SOL    HW1 8618   2.273   4.121   2.312
 1086SOL    HW2 8619   2.350   4.106   2.441
 1087SOL     OW 8620   2.733   3.831   2.510
 1087SOL    HW1 8621   2.648   3.791   2.532
 1087SOL    HW2 8622   2.797   3.776   2.554
 1088SOL     OW 8623   3.245   1.973   5.063
 1088SOL    HW1 8624   3.246   2.067   5.081
 1088SOL    HW2 8625   3.283   1.965   4.976
 1089SOL     OW 8626   6.791   4.200   1.533
 1089SOL    HW1 8627   6.734   4.269   1.500
 1089SOL    HW2 8628   6.879   4.229   1.509
 1090SOL     OW 8629   4.707   5.771   2.376
 1090SOL    HW1 8630   4.765   5.835   2.335
 1090SOL    HW2 8631   4.630   5.822   2.402
 1091SOL     OW 8632   5.611   2.003   2.587
 1091SOL    HW1 8633   5.649   2.059   2.655
 1091SOL    HW2 8634   5.592   2.064   2.515
 1092SOL     OW 8635   7.004   4.983   7.791
 1092SOL    HW1 8636   6.951   4.950   7.718
 1092SOL    HW2 8637   7.069   4.915   7.806
 1093SOL     OW 8638   6.680   3.650   5.402
 1093SOL    HW1 8639   6.744   3.696   5.455
 1093SOL    HW2 8640   6.598   3.656   5.452
 1094SOL     OW 8641   4.159   6.493   3.602
 1094SOL    HW1 8642   4.223   6.438   3.647
 1094SOL    HW2 8643   4.079   6.441   3.601
 1095SOL     OW 8644   8.255   4.072   4.249
 1095SOL    HW1 8645   8.315   4.130   4.202
 1095SOL    HW2 8646   8.248   3.995   4.192
 1096SOL     OW 8647   3.738   1.985   4.250
 1096SOL    HW1 8648   3.829   1.964   4.275
 1096SOL    HW2 8649   3.741   1.991   4.155
 1097SOL     OW 8650   3.690   4.654   4.826
 1097SOL    HW1 8651   3.702   4.641   4.920
 1097SOL    HW2 8652   3.598   4.635   4.811
 1098SOL     OW 8653   4.935   5.413   7.014
 1098SOL    HW1 8654   4.856   5.370   6.982
 1098SOL    HW2 8655   4.988   5.427   6.935
 1099SOL     OW 8656   1.362   4.170   2.746
 1099SOL    HW1 8657   1.309   4.199   2.820
 1099SOL    HW2 8658   1.443   4.221   2.753
 1100SOL     OW 8659   3.585   4.260   7.153
 1100SOL    HW1 8660   3.576   4.166   7.170
 1100SOL    HW2 8661   3.646   4.290   7.220
 1101SOL     OW 8662   3.400   4.788   4.302
 1101SOL    HW1 8663   3.473   4.846   4.323
 1101SOL    HW2 8664   3.433   4.734   4.230
 1102SOL     OW 8665   1.153   4.566   2.884
 1102SOL    HW1 8666   1.162   4.535   2.975
 1102SOL    HW2 8667   1.059   4.574   2.871
 1103SOL     OW 8668   4.518   1.751   2.941
 1103SOL    HW1 8669   4.487   1.691   2.873
 1103SOL    HW2 8670   4.545   1.693   3.012
 1104SOL     OW 8671   4.304   4.574   6.572
 1104SOL    HW1 8672   4.220   4.592   6.530
 1104SOL    HW2 8673   4.368   4.576   6.501
 1105SOL     OW 8674   5.856   2.427   2.655
 1105SOL    HW1 8675   5.827   2.385   2.736
 1105SOL    HW2 8676   5.863   2.520   2.678
 1106SOL     OW 8677   5.697   2.850   7.275
 1106SOL    HW1 8678   5.760   2.918   7.297
 1106SOL    HW2 8679   5.620   2.870   7.329
 1107SOL     OW 8680   6.428   2.933   5.201
 1107SOL    HW1 8681   6.403   2.932   5.109
 1107SOL    HW2 8682   6.447   3.025   5.220
 1108SOL     OW 8683   6.856   4.844   4.931
 1108SOL    HW1 8684   6.823   4.849   5.020
 1108SOL    HW2 8685   6.950   4.832   4.941
 1109SOL     OW 8686   6.717   2.631   5.647
 1109SOL    HW1 8687   6.764   2.599   5.725
 1109SOL    HW2 8688   6.668   2.555   5.616
 1110SOL     OW 8689   5.077   1.647   3.011
 1110SOL    HW1 8690   5.131   1.705   3.065
 1110SOL    HW2 8691   4.993   1.642   3.057
 1111SOL     OW 8692   6.307   2.476   3.293
 1111SOL    HW1 8693   6.364   2.534   3.242
 1111SOL    HW2 8694   6.220   2.515   3.285
 1112SOL     OW 8695   6.592   4.290   5.886
 1112SOL    HW1 8696   6.653   4.218   5.897
 1112SOL    HW2 8697   6.520   4.253   5.835
 1113SOL     OW 8698   6.697   5.155   7.657
 1113SOL    HW1 8699   6.751   5.225   7.693
 1113SOL    HW2 8700   6.758   5.083   7.642
 1114SOL     OW 8701   5.418   2.639   5.005
 1114SOL    HW1 8702   5.356   2.574   4.970
 1114SOL    HW2 8703   5.469   2.590   5.069
 1115SOL     OW 8704   5.018   3.170   2.808
 1115SOL    HW1 8705   4.989   3.100   2.866
 1115SOL    HW2 8706   4.938   3.202   2.767
 1116SOL     OW 8707   7.586   3.997   6.777
 1116SOL    HW1 8708   7.614   3.975   6.866
 1116SOL    HW2 8709   7.661   4.044   6.740
 1117SOL     OW 8710   4.160   2.136   4.959
 1117SOL    HW1 8711   4.154   2.055   4.908
 1117SOL    HW2 8712   4.194   2.200   4.897
 1118SOL     OW 8713   5.256   6.604   2.247
 1118SOL    HW1 8714   5.348   6.580   2.242
 1118SOL    HW2 8715   5.255   6.685   2.298
 1119SOL     OW 8716   2.549   5.955   2.188
 1119SOL    HW1 8717   2.615   6.012   2.227
 1119SOL    HW2 8718   2.499   5.923   2.263
 1120SOL     OW 8719   4.889   4.851   6.477
 1120SOL    HW1 8720   4.858   4.766   6.447
 1120SOL    HW2 8721   4.885   4.846   6.572
 1121SOL     OW 8722   6.287   4.358   2.059
 1121SOL    HW1 8723   6.216   4.302   2.025
 1121SOL    HW2 8724   6.256   4.387   2.144
 1122SOL     OW 8725   2.822   4.653   2.210
 1122SOL    HW1 8726   2.735   4.674   2.176
 1122SOL    HW2 8727   2.806   4.625   2.300
 1123SOL     OW 8728   2.551   4.030   2.416
 1123SOL    HW1 8729   2.513   3.981   2.343
 1123SOL    HW2 8730   2.622   3.973   2.448
 1124SOL     OW 8731   5.584   2.478   3.501
 1124SOL    HW1 8732   5.590   2.524   3.417
 1124SOL    HW2 8733   5.498   2.503   3.536
 1125SOL     OW 8734   3.871   6.360   2.086
 1125SOL    HW1 8735   3.880   6.401   2.000
 1125SOL    HW2 8736   3.949   6.305   2.095
 1126SOL     OW 8737   2.756   3.238   3.480
 1126SOL    HW1 8738   2.824   3.247   3.546
 1126SOL    HW2 8739   2.679   3.208   3.529
 1127SOL     OW 8740   5.222   1.761   2.613
 1127SOL    HW1 8741   5.181   1.684   2.653
 1127SOL    HW2 8742   5.233   1.823   2.685
 1128SOL     OW 8743   5.459   2.884   7.409
 1128SOL    HW1 8744   5.382   2.935   7.432
 1128SOL    HW2 8745   5.425   2.808   7.363
 1129SOL     OW 8746   7.100   6.001   4.100
 1129SOL    HW1 8747   7.136   6.082   4.136
 1129SOL    HW2 8748   7.057   6.028   4.018
 1130SOL     OW 8749   2.978   2.409   5.150
 1130SOL    HW1 8750   2.961   2.471   5.220
 1130SOL    HW2 8751   3.063   2.435   5.114
 1131SOL     OW 8752   7.816   3.747   6.020
 1131SOL    HW1 8753   7.764   3.781   6.092
 1131SOL    HW2 8754   7.907   3.762   6.048
 1132SOL     OW 8755   7.158   4.578   7.668
 1132SOL    HW1 8756   7.065   4.578   7.644
 1132SOL    HW2 8757   7.165   4.512   7.737
 1133SOL     OW 8758   6.677   2.971   7.410
 1133SOL    HW1 8759   6.678   3.051   7.359
 1133SOL    HW2 8760   6.600   2.923   7.379
 1134SOL     OW 8761   2.933   6.220   2.306
 1134SOL    HW1 8762   2.852   6.233   2.356
 1134SOL    HW2 8763   2.998   6.272   2.353
 1135SOL     OW 8764   5.600   5.402   7.580
 1135SOL    HW1 8765   5.620   5.385   7.488
 1135SOL    HW2 8766   5.594   5.315   7.620
 1136SOL     OW 8767   5.185   2.717   7.534
 1136SOL    HW1 8768   5.190   2.643   7.473
 1136SOL    HW2 8769   5.207   2.793   7.480
 1137SOL     OW 8770   6.746   3.642   7.890
 1137SOL    HW1 8771   6.695   3.716   7.858
 1137SOL    HW2 8772   6.731   3.642   7.985
 1138SOL     OW 8773   5.956   4.308   4.572
 1138SOL    HW1 8774   5.863   4.306   4.550
 1138SOL    HW2 8775   5.972   4.223   4.614
 1139SOL     OW 8776   7.415   5.072   4.752
 1139SOL    HW1 8777   7.352   5.070   4.681
 1139SOL    HW2 8778   7.498   5.049   4.711
 1140SOL     OW 8779   7.339   3.831   2.181
 1140SOL    HW1 8780   7.353   3.742   2.212
 1140SOL    HW2 8781   7.261   3.825   2.125
 1141SOL     OW 8782   6.902   2.917   2.604
 1141SOL    HW1 8783   6.852   2.963   2.672
 1141SOL    HW2 8784   6.993   2.928   2.629
 1142SOL     OW 8785   1.739   2.278   3.623
 1142SOL    HW1 8786   1.794   2.330   3.565
 1142SOL    HW2 8787   1.774   2.189   3.617
 1143SOL     OW 8788   4.903   3.046   7.919
 1143SOL    HW1 8789   4.909   2.974   7.982
 1143SOL    HW2 8790   4.911   3.004   7.834
 1144SOL     OW 8791   3.229   5.333   1.724
 1144SOL    HW1 8792   3.150   5.376   1.692
 1144SOL    HW2 8793   3.201   5.285   1.802
 1145SOL     OW 8794   8.368   4.058   2.640
 1145SOL    HW1 8795   8.401   4.017   2.720
 1145SOL    HW2 8796   8.287   4.012   2.621
 1146SOL     OW 8797   6.262   2.308   3.538
 1146SOL    HW1 8798   6.171   2.322   3.563
 1146SOL    HW2 8799   6.261   2.308   3.442
 1147SOL     OW 8800   4.753   1.326   3.543
 1147SOL    HW1 8801   4.694   1.276   3.600
 1147SOL    HW2 8802   4.714   1.414   3.539
 1148SOL     OW 8803   5.520   2.602   4.731
 1148SOL    HW1 8804   5.505   2.643   4.815
 1148SOL    HW2 8805   5.477   2.517   4.738
 1149SOL     OW 8806   3.554   3.452   5.336
 1149SOL    HW1 8807   3.487   3.517   5.359
 1149SOL    HW2 8808   3.506   3.382   5.293
 1150SOL     OW 8809   4.694   2.100   7.494
 1150SOL    HW1 8810   4.763   2.038   7.519
 1150SOL    HW2 8811   4.632   2.096   7.566
 1151SOL     OW 8812   5.884   4.195   8.223
 1151SOL    HW1 8813   5.924   4.249   8.291
 1151SOL    HW2 8814   5.900   4.105   8.251
 1152SOL     OW 8815   3.879   3.907   2.144
 1152SOL    HW1 8816   3.949   3.865   2.095
 1152SOL    HW2 8817   3.892   4.001   2.130
 1153SOL     OW 8818   6.360   2.662   7.873
 1153SOL    HW1 8819   6.400   2.614   7.800
 1153SOL    HW2 8820   6.432   2.674   7.935
 1154SOL     OW 8821   6.479   3.866   8.186
 1154SOL    HW1 8822   6.422   3.930   8.230
 1154SOL    HW2 8823   6.534   3.919   8.129
 1155SOL     OW 8824   8.005   5.213   4.727
 1155SOL    HW1 8825   8.055   5.240   4.650
 1155SOL    HW2 8826   8.014   5.118   4.729
 1156SOL     OW 8827   6.952   3.216   2.495
 1156SOL    HW1 8828   7.018   3.146   2.491
 1156SOL    HW2 8829   6.945   3.236   2.588
 1157SOL     OW 8830   7.037   3.648   4.908
 1157SOL    HW1 8831   7.118   3.681   4.948
 1157SOL    HW2 8832   6.968   3.700   4.948
 1158SOL     OW 8833   3.314   3.991   7.499
 1158SOL    HW1 8834   3.372   3.923   7.535
 1158SOL    HW2 8835   3.269   3.948   7.426
 1159SOL     OW 8836   5.511   4.408   3.347
 1159SOL    HW1 8837   5.426   4.414   3.304
 1159SOL    HW2 8838   5.573   4.438   3.281
 1160SOL     OW 8839   5.860   3.715   2.449
 1160SOL    HW1 8840   5.843   3.626   2.420
 1160SOL    HW2 8841   5.815   3.770   2.385
 1161SOL     OW 8842   4.612   3.917   2.162
 1161SOL    HW1 8843   4.636   4.009   2.149
 1161SOL    HW2 8844   4.653   3.871   2.089
 1162SOL     OW 8845   1.885   5.414   2.796
 1162SOL    HW1 8846   1.964   5.446   2.752
 1162SOL    HW2 8847   1.903   5.427   2.889
 1163SOL     OW 8848   3.993   4.066   1.900
 1163SOL    HW1 8849   3.970   4.124   1.827
 1163SOL    HW2 8850   4.044   4.121   1.959
 1164SOL     OW 8851   5.008   2.737   2.584
 1164SOL    HW1 8852   4.968   2.679   2.648
 1164SOL    HW2 8853   5.101   2.738   2.608
 1165SOL     OW 8854   6.078   2.420   5.460
 1165SOL    HW1 8855   6.130   2.369   5.522
 1165SOL    HW2 8856   6.104   2.511   5.477
 1166SOL     OW 8857   5.174   4.747   7.021
 1166SOL    HW1 8858   5.191   4.688   7.094
 1166SOL    HW2 8859   5.183   4.835   7.058
 1167SOL     OW 8860   6.919   4.328   6.995
 1167SOL    HW1 8861   6.931   4.249   7.049
 1167SOL    HW2 8862   6.883   4.392   7.056
 1168SOL     OW 8863   7.816   3.717   5.743
 1168SOL    HW1 8864   7.808   3.735   5.837
 1168SOL    HW2 8865   7.808   3.622   5.737
 1169SOL     OW 8866   1.944   5.236   2.510
 1169SOL    HW1 8867   1.955   5.305   2.445
 1169SOL    HW2 8868   1.853   5.245   2.539
 1170SOL     OW 8869   4.921   4.629   4.967
 1170SOL    HW1 8870   4.858   4.630   4.894
 1170SOL    HW2 8871   4.995   4.578   4.935
 1171SOL     OW 8872   5.674   5.429   6.962
 1171SOL    HW1 8873   5.745   5.491   6.972
 1171SOL    HW2 8874   5.671   5.382   7.045
 1172SOL     OW 8875   5.471   3.058   3.270
 1172SOL    HW1 8876   5.523   3.036   3.347
 1172SOL    HW2 8877   5.532   3.106   3.213
 1173SOL     OW 8878   6.281   3.928   4.542
 1173SOL    HW1 8879   6.371   3.896   4.543
 1173SOL    HW2 8880   6.258   3.934   4.635
 1174SOL     OW 8881   3.235   3.432   2.743
 1174SOL    HW1 8882   3.262   3.340   2.747
 1174SOL    HW2 8883   3.143   3.429   2.718
 1175SOL     OW 8884   5.248   2.469   4.612
 1175SOL    HW1 8885   5.209   2.556   4.623
 1175SOL    HW2 8886   5.186   2.423   4.554
 1176SOL     OW 8887   4.471   2.392   7.090
 1176SOL    HW1 8888   4.398   2.334   7.109
[truncated: 2,771,132 more chars]
