# Supplementary material for: Redox Potentials of Disulfide Bonds in LOXL2 Studied by Nonequilibrium Alchemical Simulation
Source: Front Chem. 2021 Dec 14;9:797036. doi: 10.3389/fchem.2021.797036 (PMC8713139; doi:10.3389/fchem.2021.797036)
Supplement: Supplementary file 2 [file DataSheet2.ZIP › Raw Date for Redox potential LOXL2-797036/Input files/364x424/protein.top]

;
;	File 'unmodified.top' was generated
;	By user: Lirui (997)
;	On host: geng-PowerEdge-R740
;	At date: Wed Jun 23 10:30:13 2021
;
;	This is a standalone topology file
;
;	Created by:
;	                    :-) GROMACS - gmx pdb2gmx, 2019.4 (-:
;	
;	Executable:   /home/Kai/Program/gromacs/bin/gmx
;	Data prefix:  /home/Kai/Program/gromacs
;	Working dir:  /home/Lirui/redox-LOXL2/3SRCR-364x424
;	Command line:
;	  gmx pdb2gmx -f prot_cyd.pdb -water tip3p -i protein -p unmodified
;	Force field was read from current directory or a relative path - path added.
;

; Include forcefield parameters
#include "./charmm27.ff/forcefield.itp"

[ moleculetype ]
; Name            nrexcl
Protein_chain_A     3

[ atoms ]
;   nr       type  resnr residue  atom   cgnr     charge       mass  typeB    chargeB      massB
; residue 322 GLU rtp GLU  q  0.0
     1        NH3    322    GLU      N      1       -0.3    14.0027
     2         HC    322    GLU     H1      2       0.33      1.008
     3         HC    322    GLU     H2      3       0.33      1.008
     4         HC    322    GLU     H3      4       0.33      1.008
     5        CT1    322    GLU     CA      5       0.21     12.011
     6         HB    322    GLU     HA      6        0.1      1.008
     7        CT2    322    GLU     CB      7      -0.18     12.011
     8         HA    322    GLU    HB1      8       0.09      1.008
     9         HA    322    GLU    HB2      9       0.09      1.008
    10        CT2    322    GLU     CG     10      -0.28     12.011
    11         HA    322    GLU    HG1     11       0.09      1.008
    12         HA    322    GLU    HG2     12       0.09      1.008
    13         CC    322    GLU     CD     13       0.62     12.011
    14         OC    322    GLU    OE1     14      -0.76     15.999
    15         OC    322    GLU    OE2     15      -0.76     15.999
    16          C    322    GLU      C     16       0.51     12.011
    17          O    322    GLU      O     17      -0.51     15.999   ; qtot 0
; residue 323 GLN rtp GLN  q  0.0
    18        NH1    323    GLN      N     18      -0.47     14.007
    19          H    323    GLN     HN     19       0.31      1.008
    20        CT1    323    GLN     CA     20       0.07     12.011
    21         HB    323    GLN     HA     21       0.09      1.008
    22        CT2    323    GLN     CB     22      -0.18     12.011
    23         HA    323    GLN    HB1     23       0.09      1.008
    24         HA    323    GLN    HB2     24       0.09      1.008
    25        CT2    323    GLN     CG     25      -0.18     12.011
    26         HA    323    GLN    HG1     26       0.09      1.008
    27         HA    323    GLN    HG2     27       0.09      1.008
    28         CC    323    GLN     CD     28       0.55     12.011
    29          O    323    GLN    OE1     29      -0.55     15.999
    30        NH2    323    GLN    NE2     30      -0.62     14.007
    31          H    323    GLN   HE21     31       0.32      1.008
    32          H    323    GLN   HE22     32        0.3      1.008
    33          C    323    GLN      C     33       0.51     12.011
    34          O    323    GLN      O     34      -0.51     15.999   ; qtot 0
; residue 324 PRO rtp PRO  q  0.0
    35          N    324    PRO      N     35      -0.29     14.007
    36        CP3    324    PRO     CD     36          0     12.011
    37         HA    324    PRO    HD1     37       0.09      1.008
    38         HA    324    PRO    HD2     38       0.09      1.008
    39        CP1    324    PRO     CA     39       0.02     12.011
    40         HB    324    PRO     HA     40       0.09      1.008
    41        CP2    324    PRO     CB     41      -0.18     12.011
    42         HA    324    PRO    HB1     42       0.09      1.008
    43         HA    324    PRO    HB2     43       0.09      1.008
    44        CP2    324    PRO     CG     44      -0.18     12.011
    45         HA    324    PRO    HG1     45       0.09      1.008
    46         HA    324    PRO    HG2     46       0.09      1.008
    47          C    324    PRO      C     47       0.51     12.011
    48          O    324    PRO      O     48      -0.51     15.999   ; qtot 0
; residue 325 LEU rtp LEU  q  0.0
    49        NH1    325    LEU      N     49      -0.47     14.007
    50          H    325    LEU     HN     50       0.31      1.008
    51        CT1    325    LEU     CA     51       0.07     12.011
    52         HB    325    LEU     HA     52       0.09      1.008
    53        CT2    325    LEU     CB     53      -0.18     12.011
    54         HA    325    LEU    HB1     54       0.09      1.008
    55         HA    325    LEU    HB2     55       0.09      1.008
    56        CT1    325    LEU     CG     56      -0.09     12.011
    57         HA    325    LEU     HG     57       0.09      1.008
    58        CT3    325    LEU    CD1     58      -0.27     12.011
    59         HA    325    LEU   HD11     59       0.09      1.008
    60         HA    325    LEU   HD12     60       0.09      1.008
    61         HA    325    LEU   HD13     61       0.09      1.008
    62        CT3    325    LEU    CD2     62      -0.27     12.011
    63         HA    325    LEU   HD21     63       0.09      1.008
    64         HA    325    LEU   HD22     64       0.09      1.008
    65         HA    325    LEU   HD23     65       0.09      1.008
    66          C    325    LEU      C     66       0.51     12.011
    67          O    325    LEU      O     67      -0.51     15.999   ; qtot 0
; residue 326 VAL rtp VAL  q  0.0
    68        NH1    326    VAL      N     68      -0.47     14.007
    69          H    326    VAL     HN     69       0.31      1.008
    70        CT1    326    VAL     CA     70       0.07     12.011
    71         HB    326    VAL     HA     71       0.09      1.008
    72        CT1    326    VAL     CB     72      -0.09     12.011
    73         HA    326    VAL     HB     73       0.09      1.008
    74        CT3    326    VAL    CG1     74      -0.27     12.011
    75         HA    326    VAL   HG11     75       0.09      1.008
    76         HA    326    VAL   HG12     76       0.09      1.008
    77         HA    326    VAL   HG13     77       0.09      1.008
    78        CT3    326    VAL    CG2     78      -0.27     12.011
    79         HA    326    VAL   HG21     79       0.09      1.008
    80         HA    326    VAL   HG22     80       0.09      1.008
    81         HA    326    VAL   HG23     81       0.09      1.008
    82          C    326    VAL      C     82       0.51     12.011
    83          O    326    VAL      O     83      -0.51     15.999   ; qtot 0
; residue 327 ARG rtp ARG  q +1.0
    84        NH1    327    ARG      N     84      -0.47     14.007
    85          H    327    ARG     HN     85       0.31      1.008
    86        CT1    327    ARG     CA     86       0.07     12.011
    87         HB    327    ARG     HA     87       0.09      1.008
    88        CT2    327    ARG     CB     88      -0.18     12.011
    89         HA    327    ARG    HB1     89       0.09      1.008
    90         HA    327    ARG    HB2     90       0.09      1.008
    91        CT2    327    ARG     CG     91      -0.18     12.011
    92         HA    327    ARG    HG1     92       0.09      1.008
    93         HA    327    ARG    HG2     93       0.09      1.008
    94        CT2    327    ARG     CD     94        0.2     12.011
    95         HA    327    ARG    HD1     95       0.09      1.008
    96         HA    327    ARG    HD2     96       0.09      1.008
    97        NC2    327    ARG     NE     97       -0.7     14.007
    98         HC    327    ARG     HE     98       0.44      1.008
    99          C    327    ARG     CZ     99       0.64     12.011
   100        NC2    327    ARG    NH1    100       -0.8     14.007
   101         HC    327    ARG   HH11    101       0.46      1.008
   102         HC    327    ARG   HH12    102       0.46      1.008
   103        NC2    327    ARG    NH2    103       -0.8     14.007
   104         HC    327    ARG   HH21    104       0.46      1.008
   105         HC    327    ARG   HH22    105       0.46      1.008
   106          C    327    ARG      C    106       0.51     12.011
   107          O    327    ARG      O    107      -0.51     15.999   ; qtot 1
; residue 328 LEU rtp LEU  q  0.0
   108        NH1    328    LEU      N    108      -0.47     14.007
   109          H    328    LEU     HN    109       0.31      1.008
   110        CT1    328    LEU     CA    110       0.07     12.011
   111         HB    328    LEU     HA    111       0.09      1.008
   112        CT2    328    LEU     CB    112      -0.18     12.011
   113         HA    328    LEU    HB1    113       0.09      1.008
   114         HA    328    LEU    HB2    114       0.09      1.008
   115        CT1    328    LEU     CG    115      -0.09     12.011
   116         HA    328    LEU     HG    116       0.09      1.008
   117        CT3    328    LEU    CD1    117      -0.27     12.011
   118         HA    328    LEU   HD11    118       0.09      1.008
   119         HA    328    LEU   HD12    119       0.09      1.008
   120         HA    328    LEU   HD13    120       0.09      1.008
   121        CT3    328    LEU    CD2    121      -0.27     12.011
   122         HA    328    LEU   HD21    122       0.09      1.008
   123         HA    328    LEU   HD22    123       0.09      1.008
   124         HA    328    LEU   HD23    124       0.09      1.008
   125          C    328    LEU      C    125       0.51     12.011
   126          O    328    LEU      O    126      -0.51     15.999   ; qtot 1
; residue 329 ARG rtp ARG  q +1.0
   127        NH1    329    ARG      N    127      -0.47     14.007
   128          H    329    ARG     HN    128       0.31      1.008
   129        CT1    329    ARG     CA    129       0.07     12.011
   130         HB    329    ARG     HA    130       0.09      1.008
   131        CT2    329    ARG     CB    131      -0.18     12.011
   132         HA    329    ARG    HB1    132       0.09      1.008
   133         HA    329    ARG    HB2    133       0.09      1.008
   134        CT2    329    ARG     CG    134      -0.18     12.011
   135         HA    329    ARG    HG1    135       0.09      1.008
   136         HA    329    ARG    HG2    136       0.09      1.008
   137        CT2    329    ARG     CD    137        0.2     12.011
   138         HA    329    ARG    HD1    138       0.09      1.008
   139         HA    329    ARG    HD2    139       0.09      1.008
   140        NC2    329    ARG     NE    140       -0.7     14.007
   141         HC    329    ARG     HE    141       0.44      1.008
   142          C    329    ARG     CZ    142       0.64     12.011
   143        NC2    329    ARG    NH1    143       -0.8     14.007
   144         HC    329    ARG   HH11    144       0.46      1.008
   145         HC    329    ARG   HH12    145       0.46      1.008
   146        NC2    329    ARG    NH2    146       -0.8     14.007
   147         HC    329    ARG   HH21    147       0.46      1.008
   148         HC    329    ARG   HH22    148       0.46      1.008
   149          C    329    ARG      C    149       0.51     12.011
   150          O    329    ARG      O    150      -0.51     15.999   ; qtot 2
; residue 330 GLY rtp GLY  q  0.0
   151        NH1    330    GLY      N    151      -0.47     14.007
   152          H    330    GLY     HN    152       0.31      1.008
   153        CT2    330    GLY     CA    153      -0.02     12.011
   154         HB    330    GLY    HA1    154       0.09      1.008
   155         HB    330    GLY    HA2    155       0.09      1.008
   156          C    330    GLY      C    156       0.51     12.011
   157          O    330    GLY      O    157      -0.51     15.999   ; qtot 2
; residue 331 GLY rtp GLY  q  0.0
   158        NH1    331    GLY      N    158      -0.47     14.007
   159          H    331    GLY     HN    159       0.31      1.008
   160        CT2    331    GLY     CA    160      -0.02     12.011
   161         HB    331    GLY    HA1    161       0.09      1.008
   162         HB    331    GLY    HA2    162       0.09      1.008
   163          C    331    GLY      C    163       0.51     12.011
   164          O    331    GLY      O    164      -0.51     15.999   ; qtot 2
; residue 332 ALA rtp ALA  q  0.0
   165        NH1    332    ALA      N    165      -0.47     14.007
   166          H    332    ALA     HN    166       0.31      1.008
   167        CT1    332    ALA     CA    167       0.07     12.011
   168         HB    332    ALA     HA    168       0.09      1.008
   169        CT3    332    ALA     CB    169      -0.27     12.011
   170         HA    332    ALA    HB1    170       0.09      1.008
   171         HA    332    ALA    HB2    171       0.09      1.008
   172         HA    332    ALA    HB3    172       0.09      1.008
   173          C    332    ALA      C    173       0.51     12.011
   174          O    332    ALA      O    174      -0.51     15.999   ; qtot 2
; residue 333 TYR rtp TYR  q  0.0
   175        NH1    333    TYR      N    175      -0.47     14.007
   176          H    333    TYR     HN    176       0.31      1.008
   177        CT1    333    TYR     CA    177       0.07     12.011
   178         HB    333    TYR     HA    178       0.09      1.008
   179        CT2    333    TYR     CB    179      -0.18     12.011
   180         HA    333    TYR    HB1    180       0.09      1.008
   181         HA    333    TYR    HB2    181       0.09      1.008
   182         CA    333    TYR     CG    182          0     12.011
   183         CA    333    TYR    CD1    183     -0.115     12.011
   184         HP    333    TYR    HD1    184      0.115      1.008
   185         CA    333    TYR    CE1    185     -0.115     12.011
   186         HP    333    TYR    HE1    186      0.115      1.008
   187         CA    333    TYR     CZ    187       0.11     12.011
   188        OH1    333    TYR     OH    188      -0.54     15.999
   189          H    333    TYR     HH    189       0.43      1.008
   190         CA    333    TYR    CD2    190     -0.115     12.011
   191         HP    333    TYR    HD2    191      0.115      1.008
   192         CA    333    TYR    CE2    192     -0.115     12.011
   193         HP    333    TYR    HE2    193      0.115      1.008
   194          C    333    TYR      C    194       0.51     12.011
   195          O    333    TYR      O    195      -0.51     15.999   ; qtot 2
; residue 334 ILE rtp ILE  q  0.0
   196        NH1    334    ILE      N    196      -0.47     14.007
   197          H    334    ILE     HN    197       0.31      1.008
   198        CT1    334    ILE     CA    198       0.07     12.011
   199         HB    334    ILE     HA    199       0.09      1.008
   200        CT1    334    ILE     CB    200      -0.09     12.011
   201         HA    334    ILE     HB    201       0.09      1.008
   202        CT3    334    ILE    CG2    202      -0.27     12.011
   203         HA    334    ILE   HG21    203       0.09      1.008
   204         HA    334    ILE   HG22    204       0.09      1.008
   205         HA    334    ILE   HG23    205       0.09      1.008
   206        CT2    334    ILE    CG1    206      -0.18     12.011
   207         HA    334    ILE   HG11    207       0.09      1.008
   208         HA    334    ILE   HG12    208       0.09      1.008
   209        CT3    334    ILE     CD    209      -0.27     12.011
   210         HA    334    ILE    HD1    210       0.09      1.008
   211         HA    334    ILE    HD2    211       0.09      1.008
   212         HA    334    ILE    HD3    212       0.09      1.008
   213          C    334    ILE      C    213       0.51     12.011
   214          O    334    ILE      O    214      -0.51     15.999   ; qtot 2
; residue 335 GLY rtp GLY  q  0.0
   215        NH1    335    GLY      N    215      -0.47     14.007
   216          H    335    GLY     HN    216       0.31      1.008
   217        CT2    335    GLY     CA    217      -0.02     12.011
   218         HB    335    GLY    HA1    218       0.09      1.008
   219         HB    335    GLY    HA2    219       0.09      1.008
   220          C    335    GLY      C    220       0.51     12.011
   221          O    335    GLY      O    221      -0.51     15.999   ; qtot 2
; residue 336 GLU rtp GLU  q -1.0
   222        NH1    336    GLU      N    222      -0.47     14.007
   223          H    336    GLU     HN    223       0.31      1.008
   224        CT1    336    GLU     CA    224       0.07     12.011
   225         HB    336    GLU     HA    225       0.09      1.008
   226        CT2    336    GLU     CB    226      -0.18     12.011
   227         HA    336    GLU    HB1    227       0.09      1.008
   228         HA    336    GLU    HB2    228       0.09      1.008
   229        CT2    336    GLU     CG    229      -0.28     12.011
   230         HA    336    GLU    HG1    230       0.09      1.008
   231         HA    336    GLU    HG2    231       0.09      1.008
   232         CC    336    GLU     CD    232       0.62     12.011
   233         OC    336    GLU    OE1    233      -0.76     15.999
   234         OC    336    GLU    OE2    234      -0.76     15.999
   235          C    336    GLU      C    235       0.51     12.011
   236          O    336    GLU      O    236      -0.51     15.999   ; qtot 1
; residue 337 GLY rtp GLY  q  0.0
   237        NH1    337    GLY      N    237      -0.47     14.007
   238          H    337    GLY     HN    238       0.31      1.008
   239        CT2    337    GLY     CA    239      -0.02     12.011
   240         HB    337    GLY    HA1    240       0.09      1.008
   241         HB    337    GLY    HA2    241       0.09      1.008
   242          C    337    GLY      C    242       0.51     12.011
   243          O    337    GLY      O    243      -0.51     15.999   ; qtot 1
; residue 338 ARG rtp ARG  q +1.0
   244        NH1    338    ARG      N    244      -0.47     14.007
   245          H    338    ARG     HN    245       0.31      1.008
   246        CT1    338    ARG     CA    246       0.07     12.011
   247         HB    338    ARG     HA    247       0.09      1.008
   248        CT2    338    ARG     CB    248      -0.18     12.011
   249         HA    338    ARG    HB1    249       0.09      1.008
   250         HA    338    ARG    HB2    250       0.09      1.008
   251        CT2    338    ARG     CG    251      -0.18     12.011
   252         HA    338    ARG    HG1    252       0.09      1.008
   253         HA    338    ARG    HG2    253       0.09      1.008
   254        CT2    338    ARG     CD    254        0.2     12.011
   255         HA    338    ARG    HD1    255       0.09      1.008
   256         HA    338    ARG    HD2    256       0.09      1.008
   257        NC2    338    ARG     NE    257       -0.7     14.007
   258         HC    338    ARG     HE    258       0.44      1.008
   259          C    338    ARG     CZ    259       0.64     12.011
   260        NC2    338    ARG    NH1    260       -0.8     14.007
   261         HC    338    ARG   HH11    261       0.46      1.008
   262         HC    338    ARG   HH12    262       0.46      1.008
   263        NC2    338    ARG    NH2    263       -0.8     14.007
   264         HC    338    ARG   HH21    264       0.46      1.008
   265         HC    338    ARG   HH22    265       0.46      1.008
   266          C    338    ARG      C    266       0.51     12.011
   267          O    338    ARG      O    267      -0.51     15.999   ; qtot 2
; residue 339 VAL rtp VAL  q  0.0
   268        NH1    339    VAL      N    268      -0.47     14.007
   269          H    339    VAL     HN    269       0.31      1.008
   270        CT1    339    VAL     CA    270       0.07     12.011
   271         HB    339    VAL     HA    271       0.09      1.008
   272        CT1    339    VAL     CB    272      -0.09     12.011
   273         HA    339    VAL     HB    273       0.09      1.008
   274        CT3    339    VAL    CG1    274      -0.27     12.011
   275         HA    339    VAL   HG11    275       0.09      1.008
   276         HA    339    VAL   HG12    276       0.09      1.008
   277         HA    339    VAL   HG13    277       0.09      1.008
   278        CT3    339    VAL    CG2    278      -0.27     12.011
   279         HA    339    VAL   HG21    279       0.09      1.008
   280         HA    339    VAL   HG22    280       0.09      1.008
   281         HA    339    VAL   HG23    281       0.09      1.008
   282          C    339    VAL      C    282       0.51     12.011
   283          O    339    VAL      O    283      -0.51     15.999   ; qtot 2
; residue 340 GLU rtp GLU  q -1.0
   284        NH1    340    GLU      N    284      -0.47     14.007
   285          H    340    GLU     HN    285       0.31      1.008
   286        CT1    340    GLU     CA    286       0.07     12.011
   287         HB    340    GLU     HA    287       0.09      1.008
   288        CT2    340    GLU     CB    288      -0.18     12.011
   289         HA    340    GLU    HB1    289       0.09      1.008
   290         HA    340    GLU    HB2    290       0.09      1.008
   291        CT2    340    GLU     CG    291      -0.28     12.011
   292         HA    340    GLU    HG1    292       0.09      1.008
   293         HA    340    GLU    HG2    293       0.09      1.008
   294         CC    340    GLU     CD    294       0.62     12.011
   295         OC    340    GLU    OE1    295      -0.76     15.999
   296         OC    340    GLU    OE2    296      -0.76     15.999
   297          C    340    GLU      C    297       0.51     12.011
   298          O    340    GLU      O    298      -0.51     15.999   ; qtot 1
; residue 341 VAL rtp VAL  q  0.0
   299        NH1    341    VAL      N    299      -0.47     14.007
   300          H    341    VAL     HN    300       0.31      1.008
   301        CT1    341    VAL     CA    301       0.07     12.011
   302         HB    341    VAL     HA    302       0.09      1.008
   303        CT1    341    VAL     CB    303      -0.09     12.011
   304         HA    341    VAL     HB    304       0.09      1.008
   305        CT3    341    VAL    CG1    305      -0.27     12.011
   306         HA    341    VAL   HG11    306       0.09      1.008
   307         HA    341    VAL   HG12    307       0.09      1.008
   308         HA    341    VAL   HG13    308       0.09      1.008
   309        CT3    341    VAL    CG2    309      -0.27     12.011
   310         HA    341    VAL   HG21    310       0.09      1.008
   311         HA    341    VAL   HG22    311       0.09      1.008
   312         HA    341    VAL   HG23    312       0.09      1.008
   313          C    341    VAL      C    313       0.51     12.011
   314          O    341    VAL      O    314      -0.51     15.999   ; qtot 1
; residue 342 LEU rtp LEU  q  0.0
   315        NH1    342    LEU      N    315      -0.47     14.007
   316          H    342    LEU     HN    316       0.31      1.008
   317        CT1    342    LEU     CA    317       0.07     12.011
   318         HB    342    LEU     HA    318       0.09      1.008
   319        CT2    342    LEU     CB    319      -0.18     12.011
   320         HA    342    LEU    HB1    320       0.09      1.008
   321         HA    342    LEU    HB2    321       0.09      1.008
   322        CT1    342    LEU     CG    322      -0.09     12.011
   323         HA    342    LEU     HG    323       0.09      1.008
   324        CT3    342    LEU    CD1    324      -0.27     12.011
   325         HA    342    LEU   HD11    325       0.09      1.008
   326         HA    342    LEU   HD12    326       0.09      1.008
   327         HA    342    LEU   HD13    327       0.09      1.008
   328        CT3    342    LEU    CD2    328      -0.27     12.011
   329         HA    342    LEU   HD21    329       0.09      1.008
   330         HA    342    LEU   HD22    330       0.09      1.008
   331         HA    342    LEU   HD23    331       0.09      1.008
   332          C    342    LEU      C    332       0.51     12.011
   333          O    342    LEU      O    333      -0.51     15.999   ; qtot 1
; residue 343 LYS rtp LYS  q +1.0
   334        NH1    343    LYS      N    334      -0.47     14.007
   335          H    343    LYS     HN    335       0.31      1.008
   336        CT1    343    LYS     CA    336       0.07     12.011
   337         HB    343    LYS     HA    337       0.09      1.008
   338        CT2    343    LYS     CB    338      -0.18     12.011
   339         HA    343    LYS    HB1    339       0.09      1.008
   340         HA    343    LYS    HB2    340       0.09      1.008
   341        CT2    343    LYS     CG    341      -0.18     12.011
   342         HA    343    LYS    HG1    342       0.09      1.008
   343         HA    343    LYS    HG2    343       0.09      1.008
   344        CT2    343    LYS     CD    344      -0.18     12.011
   345         HA    343    LYS    HD1    345       0.09      1.008
   346         HA    343    LYS    HD2    346       0.09      1.008
   347        CT2    343    LYS     CE    347       0.21     12.011
   348         HA    343    LYS    HE1    348       0.05      1.008
   349         HA    343    LYS    HE2    349       0.05      1.008
   350        NH3    343    LYS     NZ    350       -0.3     14.007
   351         HC    343    LYS    HZ1    351       0.33      1.008
   352         HC    343    LYS    HZ2    352       0.33      1.008
   353         HC    343    LYS    HZ3    353       0.33      1.008
   354          C    343    LYS      C    354       0.51     12.011
   355          O    343    LYS      O    355      -0.51     15.999   ; qtot 2
; residue 344 ASN rtp ASN  q  0.0
   356        NH1    344    ASN      N    356      -0.47     14.007
   357          H    344    ASN     HN    357       0.31      1.008
   358        CT1    344    ASN     CA    358       0.07     12.011
   359         HB    344    ASN     HA    359       0.09      1.008
   360        CT2    344    ASN     CB    360      -0.18     12.011
   361         HA    344    ASN    HB1    361       0.09      1.008
   362         HA    344    ASN    HB2    362       0.09      1.008
   363         CC    344    ASN     CG    363       0.55     12.011
   364          O    344    ASN    OD1    364      -0.55     15.999
   365        NH2    344    ASN    ND2    365      -0.62     14.007
   366          H    344    ASN   HD21    366       0.32      1.008
   367          H    344    ASN   HD22    367        0.3      1.008
   368          C    344    ASN      C    368       0.51     12.011
   369          O    344    ASN      O    369      -0.51     15.999   ; qtot 2
; residue 345 GLY rtp GLY  q  0.0
   370        NH1    345    GLY      N    370      -0.47     14.007
   371          H    345    GLY     HN    371       0.31      1.008
   372        CT2    345    GLY     CA    372      -0.02     12.011
   373         HB    345    GLY    HA1    373       0.09      1.008
   374         HB    345    GLY    HA2    374       0.09      1.008
   375          C    345    GLY      C    375       0.51     12.011
   376          O    345    GLY      O    376      -0.51     15.999   ; qtot 2
; residue 346 GLU rtp GLU  q -1.0
   377        NH1    346    GLU      N    377      -0.47     14.007
   378          H    346    GLU     HN    378       0.31      1.008
   379        CT1    346    GLU     CA    379       0.07     12.011
   380         HB    346    GLU     HA    380       0.09      1.008
   381        CT2    346    GLU     CB    381      -0.18     12.011
   382         HA    346    GLU    HB1    382       0.09      1.008
   383         HA    346    GLU    HB2    383       0.09      1.008
   384        CT2    346    GLU     CG    384      -0.28     12.011
   385         HA    346    GLU    HG1    385       0.09      1.008
   386         HA    346    GLU    HG2    386       0.09      1.008
   387         CC    346    GLU     CD    387       0.62     12.011
   388         OC    346    GLU    OE1    388      -0.76     15.999
   389         OC    346    GLU    OE2    389      -0.76     15.999
   390          C    346    GLU      C    390       0.51     12.011
   391          O    346    GLU      O    391      -0.51     15.999   ; qtot 1
; residue 347 TRP rtp TRP  q  0.0
   392        NH1    347    TRP      N    392      -0.47     14.007
   393          H    347    TRP     HN    393       0.31      1.008
   394        CT1    347    TRP     CA    394       0.07     12.011
   395         HB    347    TRP     HA    395       0.09      1.008
   396        CT2    347    TRP     CB    396      -0.18     12.011
   397         HA    347    TRP    HB1    397       0.09      1.008
   398         HA    347    TRP    HB2    398       0.09      1.008
   399         CY    347    TRP     CG    399      -0.03     12.011
   400         CA    347    TRP    CD1    400      0.035     12.011
   401         HP    347    TRP    HD1    401      0.115      1.008
   402         NY    347    TRP    NE1    402      -0.61     14.007
   403          H    347    TRP    HE1    403       0.38      1.008
   404        CPT    347    TRP    CE2    404       0.13     12.011
   405        CPT    347    TRP    CD2    405      -0.02     12.011
   406         CA    347    TRP    CE3    406     -0.115     12.011
   407         HP    347    TRP    HE3    407      0.115      1.008
   408         CA    347    TRP    CZ3    408     -0.115     12.011
   409         HP    347    TRP    HZ3    409      0.115      1.008
   410         CA    347    TRP    CZ2    410     -0.115     12.011
   411         HP    347    TRP    HZ2    411      0.115      1.008
   412         CA    347    TRP    CH2    412     -0.115     12.011
   413         HP    347    TRP    HH2    413      0.115      1.008
   414          C    347    TRP      C    414       0.51     12.011
   415          O    347    TRP      O    415      -0.51     15.999   ; qtot 1
; residue 348 GLY rtp GLY  q  0.0
   416        NH1    348    GLY      N    416      -0.47     14.007
   417          H    348    GLY     HN    417       0.31      1.008
   418        CT2    348    GLY     CA    418      -0.02     12.011
   419         HB    348    GLY    HA1    419       0.09      1.008
   420         HB    348    GLY    HA2    420       0.09      1.008
   421          C    348    GLY      C    421       0.51     12.011
   422          O    348    GLY      O    422      -0.51     15.999   ; qtot 1
; residue 349 THR rtp THR  q  0.0
   423        NH1    349    THR      N    423      -0.47     14.007
   424          H    349    THR     HN    424       0.31      1.008
   425        CT1    349    THR     CA    425       0.07     12.011
   426         HB    349    THR     HA    426       0.09      1.008
   427        CT1    349    THR     CB    427       0.14     12.011
   428         HA    349    THR     HB    428       0.09      1.008
   429        OH1    349    THR    OG1    429      -0.66     15.999
   430          H    349    THR    HG1    430       0.43      1.008
   431        CT3    349    THR    CG2    431      -0.27     12.011
   432         HA    349    THR   HG21    432       0.09      1.008
   433         HA    349    THR   HG22    433       0.09      1.008
   434         HA    349    THR   HG23    434       0.09      1.008
   435          C    349    THR      C    435       0.51     12.011
   436          O    349    THR      O    436      -0.51     15.999   ; qtot 1
; residue 350 VAL rtp VAL  q  0.0
   437        NH1    350    VAL      N    437      -0.47     14.007
   438          H    350    VAL     HN    438       0.31      1.008
   439        CT1    350    VAL     CA    439       0.07     12.011
   440         HB    350    VAL     HA    440       0.09      1.008
   441        CT1    350    VAL     CB    441      -0.09     12.011
   442         HA    350    VAL     HB    442       0.09      1.008
   443        CT3    350    VAL    CG1    443      -0.27     12.011
   444         HA    350    VAL   HG11    444       0.09      1.008
   445         HA    350    VAL   HG12    445       0.09      1.008
   446         HA    350    VAL   HG13    446       0.09      1.008
   447        CT3    350    VAL    CG2    447      -0.27     12.011
   448         HA    350    VAL   HG21    448       0.09      1.008
   449         HA    350    VAL   HG22    449       0.09      1.008
   450         HA    350    VAL   HG23    450       0.09      1.008
   451          C    350    VAL      C    451       0.51     12.011
   452          O    350    VAL      O    452      -0.51     15.999   ; qtot 1
; residue 351 CYS rtp CYS  q  0.0
   453        NH1    351    CYS      N    453      -0.47     14.007
   454          H    351    CYS     HN    454       0.31      1.008
   455        CT1    351    CYS     CA    455       0.07     12.011
   456         HB    351    CYS     HA    456       0.09      1.008
   457        CT2    351    CYS     CB    457      -0.11     12.011
   458         HA    351    CYS    HB1    458       0.09      1.008
   459         HA    351    CYS    HB2    459       0.09      1.008
   460          S    351    CYS     SG    460      -0.23      32.06
   461         HS    351    CYS    HG1    461       0.16      1.008
   462          C    351    CYS      C    462       0.51     12.011
   463          O    351    CYS      O    463      -0.51     15.999   ; qtot 1
; residue 352 ASP rtp ASP  q -1.0
   464        NH1    352    ASP      N    464      -0.47     14.007
   465          H    352    ASP     HN    465       0.31      1.008
   466        CT1    352    ASP     CA    466       0.07     12.011
   467         HB    352    ASP     HA    467       0.09      1.008
   468        CT2    352    ASP     CB    468      -0.28     12.011
   469         HA    352    ASP    HB1    469       0.09      1.008
   470         HA    352    ASP    HB2    470       0.09      1.008
   471         CC    352    ASP     CG    471       0.62     12.011
   472         OC    352    ASP    OD1    472      -0.76     15.999
   473         OC    352    ASP    OD2    473      -0.76     15.999
   474          C    352    ASP      C    474       0.51     12.011
   475          O    352    ASP      O    475      -0.51     15.999   ; qtot 0
; residue 353 ASP rtp ASP  q -1.0
   476        NH1    353    ASP      N    476      -0.47     14.007
   477          H    353    ASP     HN    477       0.31      1.008
   478        CT1    353    ASP     CA    478       0.07     12.011
   479         HB    353    ASP     HA    479       0.09      1.008
   480        CT2    353    ASP     CB    480      -0.28     12.011
   481         HA    353    ASP    HB1    481       0.09      1.008
   482         HA    353    ASP    HB2    482       0.09      1.008
   483         CC    353    ASP     CG    483       0.62     12.011
   484         OC    353    ASP    OD1    484      -0.76     15.999
   485         OC    353    ASP    OD2    485      -0.76     15.999
   486          C    353    ASP      C    486       0.51     12.011
   487          O    353    ASP      O    487      -0.51     15.999   ; qtot -1
; residue 354 LYS rtp LYS  q +1.0
   488        NH1    354    LYS      N    488      -0.47     14.007
   489          H    354    LYS     HN    489       0.31      1.008
   490        CT1    354    LYS     CA    490       0.07     12.011
   491         HB    354    LYS     HA    491       0.09      1.008
   492        CT2    354    LYS     CB    492      -0.18     12.011
   493         HA    354    LYS    HB1    493       0.09      1.008
   494         HA    354    LYS    HB2    494       0.09      1.008
   495        CT2    354    LYS     CG    495      -0.18     12.011
   496         HA    354    LYS    HG1    496       0.09      1.008
   497         HA    354    LYS    HG2    497       0.09      1.008
   498        CT2    354    LYS     CD    498      -0.18     12.011
   499         HA    354    LYS    HD1    499       0.09      1.008
   500         HA    354    LYS    HD2    500       0.09      1.008
   501        CT2    354    LYS     CE    501       0.21     12.011
   502         HA    354    LYS    HE1    502       0.05      1.008
   503         HA    354    LYS    HE2    503       0.05      1.008
   504        NH3    354    LYS     NZ    504       -0.3     14.007
   505         HC    354    LYS    HZ1    505       0.33      1.008
   506         HC    354    LYS    HZ2    506       0.33      1.008
   507         HC    354    LYS    HZ3    507       0.33      1.008
   508          C    354    LYS      C    508       0.51     12.011
   509          O    354    LYS      O    509      -0.51     15.999   ; qtot 0
; residue 355 TRP rtp TRP  q  0.0
   510        NH1    355    TRP      N    510      -0.47     14.007
   511          H    355    TRP     HN    511       0.31      1.008
   512        CT1    355    TRP     CA    512       0.07     12.011
   513         HB    355    TRP     HA    513       0.09      1.008
   514        CT2    355    TRP     CB    514      -0.18     12.011
   515         HA    355    TRP    HB1    515       0.09      1.008
   516         HA    355    TRP    HB2    516       0.09      1.008
   517         CY    355    TRP     CG    517      -0.03     12.011
   518         CA    355    TRP    CD1    518      0.035     12.011
   519         HP    355    TRP    HD1    519      0.115      1.008
   520         NY    355    TRP    NE1    520      -0.61     14.007
   521          H    355    TRP    HE1    521       0.38      1.008
   522        CPT    355    TRP    CE2    522       0.13     12.011
   523        CPT    355    TRP    CD2    523      -0.02     12.011
   524         CA    355    TRP    CE3    524     -0.115     12.011
   525         HP    355    TRP    HE3    525      0.115      1.008
   526         CA    355    TRP    CZ3    526     -0.115     12.011
   527         HP    355    TRP    HZ3    527      0.115      1.008
   528         CA    355    TRP    CZ2    528     -0.115     12.011
   529         HP    355    TRP    HZ2    529      0.115      1.008
   530         CA    355    TRP    CH2    530     -0.115     12.011
   531         HP    355    TRP    HH2    531      0.115      1.008
   532          C    355    TRP      C    532       0.51     12.011
   533          O    355    TRP      O    533      -0.51     15.999   ; qtot 0
; residue 356 ASP rtp ASP  q -1.0
   534        NH1    356    ASP      N    534      -0.47     14.007
   535          H    356    ASP     HN    535       0.31      1.008
   536        CT1    356    ASP     CA    536       0.07     12.011
   537         HB    356    ASP     HA    537       0.09      1.008
   538        CT2    356    ASP     CB    538      -0.28     12.011
   539         HA    356    ASP    HB1    539       0.09      1.008
   540         HA    356    ASP    HB2    540       0.09      1.008
   541         CC    356    ASP     CG    541       0.62     12.011
   542         OC    356    ASP    OD1    542      -0.76     15.999
   543         OC    356    ASP    OD2    543      -0.76     15.999
   544          C    356    ASP      C    544       0.51     12.011
   545          O    356    ASP      O    545      -0.51     15.999   ; qtot -1
; residue 357 LEU rtp LEU  q  0.0
   546        NH1    357    LEU      N    546      -0.47     14.007
   547          H    357    LEU     HN    547       0.31      1.008
   548        CT1    357    LEU     CA    548       0.07     12.011
   549         HB    357    LEU     HA    549       0.09      1.008
   550        CT2    357    LEU     CB    550      -0.18     12.011
   551         HA    357    LEU    HB1    551       0.09      1.008
   552         HA    357    LEU    HB2    552       0.09      1.008
   553        CT1    357    LEU     CG    553      -0.09     12.011
   554         HA    357    LEU     HG    554       0.09      1.008
   555        CT3    357    LEU    CD1    555      -0.27     12.011
   556         HA    357    LEU   HD11    556       0.09      1.008
   557         HA    357    LEU   HD12    557       0.09      1.008
   558         HA    357    LEU   HD13    558       0.09      1.008
   559        CT3    357    LEU    CD2    559      -0.27     12.011
   560         HA    357    LEU   HD21    560       0.09      1.008
   561         HA    357    LEU   HD22    561       0.09      1.008
   562         HA    357    LEU   HD23    562       0.09      1.008
   563          C    357    LEU      C    563       0.51     12.011
   564          O    357    LEU      O    564      -0.51     15.999   ; qtot -1
; residue 358 VAL rtp VAL  q  0.0
   565        NH1    358    VAL      N    565      -0.47     14.007
   566          H    358    VAL     HN    566       0.31      1.008
   567        CT1    358    VAL     CA    567       0.07     12.011
   568         HB    358    VAL     HA    568       0.09      1.008
   569        CT1    358    VAL     CB    569      -0.09     12.011
   570         HA    358    VAL     HB    570       0.09      1.008
   571        CT3    358    VAL    CG1    571      -0.27     12.011
   572         HA    358    VAL   HG11    572       0.09      1.008
   573         HA    358    VAL   HG12    573       0.09      1.008
   574         HA    358    VAL   HG13    574       0.09      1.008
   575        CT3    358    VAL    CG2    575      -0.27     12.011
   576         HA    358    VAL   HG21    576       0.09      1.008
   577         HA    358    VAL   HG22    577       0.09      1.008
   578         HA    358    VAL   HG23    578       0.09      1.008
   579          C    358    VAL      C    579       0.51     12.011
   580          O    358    VAL      O    580      -0.51     15.999   ; qtot -1
; residue 359 SER rtp SER  q  0.0
   581        NH1    359    SER      N    581      -0.47     14.007
   582          H    359    SER     HN    582       0.31      1.008
   583        CT1    359    SER     CA    583       0.07     12.011
   584         HB    359    SER     HA    584       0.09      1.008
   585        CT2    359    SER     CB    585       0.05     12.011
   586         HA    359    SER    HB1    586       0.09      1.008
   587         HA    359    SER    HB2    587       0.09      1.008
   588        OH1    359    SER     OG    588      -0.66     15.999
   589          H    359    SER    HG1    589       0.43      1.008
   590          C    359    SER      C    590       0.51     12.011
   591          O    359    SER      O    591      -0.51     15.999   ; qtot -1
; residue 360 ALA rtp ALA  q  0.0
   592        NH1    360    ALA      N    592      -0.47     14.007
   593          H    360    ALA     HN    593       0.31      1.008
   594        CT1    360    ALA     CA    594       0.07     12.011
   595         HB    360    ALA     HA    595       0.09      1.008
   596        CT3    360    ALA     CB    596      -0.27     12.011
   597         HA    360    ALA    HB1    597       0.09      1.008
   598         HA    360    ALA    HB2    598       0.09      1.008
   599         HA    360    ALA    HB3    599       0.09      1.008
   600          C    360    ALA      C    600       0.51     12.011
   601          O    360    ALA      O    601      -0.51     15.999   ; qtot -1
; residue 361 SER rtp SER  q  0.0
   602        NH1    361    SER      N    602      -0.47     14.007
   603          H    361    SER     HN    603       0.31      1.008
   604        CT1    361    SER     CA    604       0.07     12.011
   605         HB    361    SER     HA    605       0.09      1.008
   606        CT2    361    SER     CB    606       0.05     12.011
   607         HA    361    SER    HB1    607       0.09      1.008
   608         HA    361    SER    HB2    608       0.09      1.008
   609        OH1    361    SER     OG    609      -0.66     15.999
   610          H    361    SER    HG1    610       0.43      1.008
   611          C    361    SER      C    611       0.51     12.011
   612          O    361    SER      O    612      -0.51     15.999   ; qtot -1
; residue 362 VAL rtp VAL  q  0.0
   613        NH1    362    VAL      N    613      -0.47     14.007
   614          H    362    VAL     HN    614       0.31      1.008
   615        CT1    362    VAL     CA    615       0.07     12.011
   616         HB    362    VAL     HA    616       0.09      1.008
   617        CT1    362    VAL     CB    617      -0.09     12.011
   618         HA    362    VAL     HB    618       0.09      1.008
   619        CT3    362    VAL    CG1    619      -0.27     12.011
   620         HA    362    VAL   HG11    620       0.09      1.008
   621         HA    362    VAL   HG12    621       0.09      1.008
   622         HA    362    VAL   HG13    622       0.09      1.008
   623        CT3    362    VAL    CG2    623      -0.27     12.011
   624         HA    362    VAL   HG21    624       0.09      1.008
   625         HA    362    VAL   HG22    625       0.09      1.008
   626         HA    362    VAL   HG23    626       0.09      1.008
   627          C    362    VAL      C    627       0.51     12.011
   628          O    362    VAL      O    628      -0.51     15.999   ; qtot -1
; residue 363 VAL rtp VAL  q  0.0
   629        NH1    363    VAL      N    629      -0.47     14.007
   630          H    363    VAL     HN    630       0.31      1.008
   631        CT1    363    VAL     CA    631       0.07     12.011
   632         HB    363    VAL     HA    632       0.09      1.008
   633        CT1    363    VAL     CB    633      -0.09     12.011
   634         HA    363    VAL     HB    634       0.09      1.008
   635        CT3    363    VAL    CG1    635      -0.27     12.011
   636         HA    363    VAL   HG11    636       0.09      1.008
   637         HA    363    VAL   HG12    637       0.09      1.008
   638         HA    363    VAL   HG13    638       0.09      1.008
   639        CT3    363    VAL    CG2    639      -0.27     12.011
   640         HA    363    VAL   HG21    640       0.09      1.008
   641         HA    363    VAL   HG22    641       0.09      1.008
   642         HA    363    VAL   HG23    642       0.09      1.008
   643          C    363    VAL      C    643       0.51     12.011
   644          O    363    VAL      O    644      -0.51     15.999   ; qtot -1
; residue 364 CYD rtp CYD  q  0.0
   645        NH1    364    CYD      N    645      -0.47     14.007
   646          H    364    CYD     HN    646       0.31      1.008
   647        CT1    364    CYD     CA    647       0.07     12.011
   648         HB    364    CYD     HA    648       0.09      1.008
   649        CT2    364    CYD     CB    649       -0.1     12.011	   CT2        0.00  12.011   
   650        VSc    364    CYD     Vc    649          0          0	   VSc       -0.11   0.00
   651         HA    364    CYD    HB1    650       0.09      1.008	
   652         HA    364    CYD    HB2    651       0.09      1.008	    
   653         SM    364    CYD     SG    652      -0.08      32.06	   S          0.00  32.06   
   654        VSs    364    CYD     Vs    652          0          0	   VSs       -0.23   0.00    
   655        HUD    364    CYD    HUD    653          0      1.008	   HS         0.16   1.008   
   656          C    364    CYD      C    654       0.51     12.011	
   657          O    364    CYD      O    655      -0.51     15.999   	
; residue 365 ARG rtp ARG  q +1.0
   658        NH1    365    ARG      N    656      -0.47     14.007
   659          H    365    ARG     HN    657       0.31      1.008
   660        CT1    365    ARG     CA    658       0.07     12.011
   661         HB    365    ARG     HA    659       0.09      1.008
   662        CT2    365    ARG     CB    660      -0.18     12.011
   663         HA    365    ARG    HB1    661       0.09      1.008
   664         HA    365    ARG    HB2    662       0.09      1.008
   665        CT2    365    ARG     CG    663      -0.18     12.011
   666         HA    365    ARG    HG1    664       0.09      1.008
   667         HA    365    ARG    HG2    665       0.09      1.008
   668        CT2    365    ARG     CD    666        0.2     12.011
   669         HA    365    ARG    HD1    667       0.09      1.008
   670         HA    365    ARG    HD2    668       0.09      1.008
   671        NC2    365    ARG     NE    669       -0.7     14.007
   672         HC    365    ARG     HE    670       0.44      1.008
   673          C    365    ARG     CZ    671       0.64     12.011
   674        NC2    365    ARG    NH1    672       -0.8     14.007
   675         HC    365    ARG   HH11    673       0.46      1.008
   676         HC    365    ARG   HH12    674       0.46      1.008
   677        NC2    365    ARG    NH2    675       -0.8     14.007
   678         HC    365    ARG   HH21    676       0.46      1.008
   679         HC    365    ARG   HH22    677       0.46      1.008
   680          C    365    ARG      C    678       0.51     12.011
   681          O    365    ARG      O    679      -0.51     15.999   ; qtot 0
; residue 366 GLU rtp GLU  q -1.0
   682        NH1    366    GLU      N    680      -0.47     14.007
   683          H    366    GLU     HN    681       0.31      1.008
   684        CT1    366    GLU     CA    682       0.07     12.011
   685         HB    366    GLU     HA    683       0.09      1.008
   686        CT2    366    GLU     CB    684      -0.18     12.011
   687         HA    366    GLU    HB1    685       0.09      1.008
   688         HA    366    GLU    HB2    686       0.09      1.008
   689        CT2    366    GLU     CG    687      -0.28     12.011
   690         HA    366    GLU    HG1    688       0.09      1.008
   691         HA    366    GLU    HG2    689       0.09      1.008
   692         CC    366    GLU     CD    690       0.62     12.011
   693         OC    366    GLU    OE1    691      -0.76     15.999
   694         OC    366    GLU    OE2    692      -0.76     15.999
   695          C    366    GLU      C    693       0.51     12.011
   696          O    366    GLU      O    694      -0.51     15.999   ; qtot -1
; residue 367 LEU rtp LEU  q  0.0
   697        NH1    367    LEU      N    695      -0.47     14.007
   698          H    367    LEU     HN    696       0.31      1.008
   699        CT1    367    LEU     CA    697       0.07     12.011
   700         HB    367    LEU     HA    698       0.09      1.008
   701        CT2    367    LEU     CB    699      -0.18     12.011
   702         HA    367    LEU    HB1    700       0.09      1.008
   703         HA    367    LEU    HB2    701       0.09      1.008
   704        CT1    367    LEU     CG    702      -0.09     12.011
   705         HA    367    LEU     HG    703       0.09      1.008
   706        CT3    367    LEU    CD1    704      -0.27     12.011
   707         HA    367    LEU   HD11    705       0.09      1.008
   708         HA    367    LEU   HD12    706       0.09      1.008
   709         HA    367    LEU   HD13    707       0.09      1.008
   710        CT3    367    LEU    CD2    708      -0.27     12.011
   711         HA    367    LEU   HD21    709       0.09      1.008
   712         HA    367    LEU   HD22    710       0.09      1.008
   713         HA    367    LEU   HD23    711       0.09      1.008
   714          C    367    LEU      C    712       0.51     12.011
   715          O    367    LEU      O    713      -0.51     15.999   ; qtot -1
; residue 368 GLY rtp GLY  q  0.0
   716        NH1    368    GLY      N    714      -0.47     14.007
   717          H    368    GLY     HN    715       0.31      1.008
   718        CT2    368    GLY     CA    716      -0.02     12.011
   719         HB    368    GLY    HA1    717       0.09      1.008
   720         HB    368    GLY    HA2    718       0.09      1.008
   721          C    368    GLY      C    719       0.51     12.011
   722          O    368    GLY      O    720      -0.51     15.999   ; qtot -1
; residue 369 PHE rtp PHE  q  0.0
   723        NH1    369    PHE      N    721      -0.47     14.007
   724          H    369    PHE     HN    722       0.31      1.008
   725        CT1    369    PHE     CA    723       0.07     12.011
   726         HB    369    PHE     HA    724       0.09      1.008
   727        CT2    369    PHE     CB    725      -0.18     12.011
   728         HA    369    PHE    HB1    726       0.09      1.008
   729         HA    369    PHE    HB2    727       0.09      1.008
   730         CA    369    PHE     CG    728          0     12.011
   731         CA    369    PHE    CD1    729     -0.115     12.011
   732         HP    369    PHE    HD1    730      0.115      1.008
   733         CA    369    PHE    CE1    731     -0.115     12.011
   734         HP    369    PHE    HE1    732      0.115      1.008
   735         CA    369    PHE     CZ    733     -0.115     12.011
   736         HP    369    PHE     HZ    734      0.115      1.008
   737         CA    369    PHE    CD2    735     -0.115     12.011
   738         HP    369    PHE    HD2    736      0.115      1.008
   739         CA    369    PHE    CE2    737     -0.115     12.011
   740         HP    369    PHE    HE2    738      0.115      1.008
   741          C    369    PHE      C    739       0.51     12.011
   742          O    369    PHE      O    740      -0.51     15.999   ; qtot -1
; residue 370 GLY rtp GLY  q  0.0
   743        NH1    370    GLY      N    741      -0.47     14.007
   744          H    370    GLY     HN    742       0.31      1.008
   745        CT2    370    GLY     CA    743      -0.02     12.011
   746         HB    370    GLY    HA1    744       0.09      1.008
   747         HB    370    GLY    HA2    745       0.09      1.008
   748          C    370    GLY      C    746       0.51     12.011
   749          O    370    GLY      O    747      -0.51     15.999   ; qtot -1
; residue 371 SER rtp SER  q  0.0
   750        NH1    371    SER      N    748      -0.47     14.007
   751          H    371    SER     HN    749       0.31      1.008
   752        CT1    371    SER     CA    750       0.07     12.011
   753         HB    371    SER     HA    751       0.09      1.008
   754        CT2    371    SER     CB    752       0.05     12.011
   755         HA    371    SER    HB1    753       0.09      1.008
   756         HA    371    SER    HB2    754       0.09      1.008
   757        OH1    371    SER     OG    755      -0.66     15.999
   758          H    371    SER    HG1    756       0.43      1.008
   759          C    371    SER      C    757       0.51     12.011
   760          O    371    SER      O    758      -0.51     15.999   ; qtot -1
; residue 372 ALA rtp ALA  q  0.0
   761        NH1    372    ALA      N    759      -0.47     14.007
   762          H    372    ALA     HN    760       0.31      1.008
   763        CT1    372    ALA     CA    761       0.07     12.011
   764         HB    372    ALA     HA    762       0.09      1.008
   765        CT3    372    ALA     CB    763      -0.27     12.011
   766         HA    372    ALA    HB1    764       0.09      1.008
   767         HA    372    ALA    HB2    765       0.09      1.008
   768         HA    372    ALA    HB3    766       0.09      1.008
   769          C    372    ALA      C    767       0.51     12.011
   770          O    372    ALA      O    768      -0.51     15.999   ; qtot -1
; residue 373 LYS rtp LYS  q +1.0
   771        NH1    373    LYS      N    769      -0.47     14.007
   772          H    373    LYS     HN    770       0.31      1.008
   773        CT1    373    LYS     CA    771       0.07     12.011
   774         HB    373    LYS     HA    772       0.09      1.008
   775        CT2    373    LYS     CB    773      -0.18     12.011
   776         HA    373    LYS    HB1    774       0.09      1.008
   777         HA    373    LYS    HB2    775       0.09      1.008
   778        CT2    373    LYS     CG    776      -0.18     12.011
   779         HA    373    LYS    HG1    777       0.09      1.008
   780         HA    373    LYS    HG2    778       0.09      1.008
   781        CT2    373    LYS     CD    779      -0.18     12.011
   782         HA    373    LYS    HD1    780       0.09      1.008
   783         HA    373    LYS    HD2    781       0.09      1.008
   784        CT2    373    LYS     CE    782       0.21     12.011
   785         HA    373    LYS    HE1    783       0.05      1.008
   786         HA    373    LYS    HE2    784       0.05      1.008
   787        NH3    373    LYS     NZ    785       -0.3     14.007
   788         HC    373    LYS    HZ1    786       0.33      1.008
   789         HC    373    LYS    HZ2    787       0.33      1.008
   790         HC    373    LYS    HZ3    788       0.33      1.008
   791          C    373    LYS      C    789       0.51     12.011
   792          O    373    LYS      O    790      -0.51     15.999   ; qtot 0
; residue 374 GLU rtp GLU  q -1.0
   793        NH1    374    GLU      N    791      -0.47     14.007
   794          H    374    GLU     HN    792       0.31      1.008
   795        CT1    374    GLU     CA    793       0.07     12.011
   796         HB    374    GLU     HA    794       0.09      1.008
   797        CT2    374    GLU     CB    795      -0.18     12.011
   798         HA    374    GLU    HB1    796       0.09      1.008
   799         HA    374    GLU    HB2    797       0.09      1.008
   800        CT2    374    GLU     CG    798      -0.28     12.011
   801         HA    374    GLU    HG1    799       0.09      1.008
   802         HA    374    GLU    HG2    800       0.09      1.008
   803         CC    374    GLU     CD    801       0.62     12.011
   804         OC    374    GLU    OE1    802      -0.76     15.999
   805         OC    374    GLU    OE2    803      -0.76     15.999
   806          C    374    GLU      C    804       0.51     12.011
   807          O    374    GLU      O    805      -0.51     15.999   ; qtot -1
; residue 375 ALA rtp ALA  q  0.0
   808        NH1    375    ALA      N    806      -0.47     14.007
   809          H    375    ALA     HN    807       0.31      1.008
   810        CT1    375    ALA     CA    808       0.07     12.011
   811         HB    375    ALA     HA    809       0.09      1.008
   812        CT3    375    ALA     CB    810      -0.27     12.011
   813         HA    375    ALA    HB1    811       0.09      1.008
   814         HA    375    ALA    HB2    812       0.09      1.008
   815         HA    375    ALA    HB3    813       0.09      1.008
   816          C    375    ALA      C    814       0.51     12.011
   817          O    375    ALA      O    815      -0.51     15.999   ; qtot -1
; residue 376 VAL rtp VAL  q  0.0
   818        NH1    376    VAL      N    816      -0.47     14.007
   819          H    376    VAL     HN    817       0.31      1.008
   820        CT1    376    VAL     CA    818       0.07     12.011
   821         HB    376    VAL     HA    819       0.09      1.008
   822        CT1    376    VAL     CB    820      -0.09     12.011
   823         HA    376    VAL     HB    821       0.09      1.008
   824        CT3    376    VAL    CG1    822      -0.27     12.011
   825         HA    376    VAL   HG11    823       0.09      1.008
   826         HA    376    VAL   HG12    824       0.09      1.008
   827         HA    376    VAL   HG13    825       0.09      1.008
   828        CT3    376    VAL    CG2    826      -0.27     12.011
   829         HA    376    VAL   HG21    827       0.09      1.008
   830         HA    376    VAL   HG22    828       0.09      1.008
   831         HA    376    VAL   HG23    829       0.09      1.008
   832          C    376    VAL      C    830       0.51     12.011
   833          O    376    VAL      O    831      -0.51     15.999   ; qtot -1
; residue 377 THR rtp THR  q  0.0
   834        NH1    377    THR      N    832      -0.47     14.007
   835          H    377    THR     HN    833       0.31      1.008
   836        CT1    377    THR     CA    834       0.07     12.011
   837         HB    377    THR     HA    835       0.09      1.008
   838        CT1    377    THR     CB    836       0.14     12.011
   839         HA    377    THR     HB    837       0.09      1.008
   840        OH1    377    THR    OG1    838      -0.66     15.999
   841          H    377    THR    HG1    839       0.43      1.008
   842        CT3    377    THR    CG2    840      -0.27     12.011
   843         HA    377    THR   HG21    841       0.09      1.008
   844         HA    377    THR   HG22    842       0.09      1.008
   845         HA    377    THR   HG23    843       0.09      1.008
   846          C    377    THR      C    844       0.51     12.011
   847          O    377    THR      O    845      -0.51     15.999   ; qtot -1
; residue 378 GLY rtp GLY  q  0.0
   848        NH1    378    GLY      N    846      -0.47     14.007
   849          H    378    GLY     HN    847       0.31      1.008
   850        CT2    378    GLY     CA    848      -0.02     12.011
   851         HB    378    GLY    HA1    849       0.09      1.008
   852         HB    378    GLY    HA2    850       0.09      1.008
   853          C    378    GLY      C    851       0.51     12.011
   854          O    378    GLY      O    852      -0.51     15.999   ; qtot -1
; residue 379 SER rtp SER  q  0.0
   855        NH1    379    SER      N    853      -0.47     14.007
   856          H    379    SER     HN    854       0.31      1.008
   857        CT1    379    SER     CA    855       0.07     12.011
   858         HB    379    SER     HA    856       0.09      1.008
   859        CT2    379    SER     CB    857       0.05     12.011
   860         HA    379    SER    HB1    858       0.09      1.008
   861         HA    379    SER    HB2    859       0.09      1.008
   862        OH1    379    SER     OG    860      -0.66     15.999
   863          H    379    SER    HG1    861       0.43      1.008
   864          C    379    SER      C    862       0.51     12.011
   865          O    379    SER      O    863      -0.51     15.999   ; qtot -1
; residue 380 ARG rtp ARG  q +1.0
   866        NH1    380    ARG      N    864      -0.47     14.007
   867          H    380    ARG     HN    865       0.31      1.008
   868        CT1    380    ARG     CA    866       0.07     12.011
   869         HB    380    ARG     HA    867       0.09      1.008
   870        CT2    380    ARG     CB    868      -0.18     12.011
   871         HA    380    ARG    HB1    869       0.09      1.008
   872         HA    380    ARG    HB2    870       0.09      1.008
   873        CT2    380    ARG     CG    871      -0.18     12.011
   874         HA    380    ARG    HG1    872       0.09      1.008
   875         HA    380    ARG    HG2    873       0.09      1.008
   876        CT2    380    ARG     CD    874        0.2     12.011
   877         HA    380    ARG    HD1    875       0.09      1.008
   878         HA    380    ARG    HD2    876       0.09      1.008
   879        NC2    380    ARG     NE    877       -0.7     14.007
   880         HC    380    ARG     HE    878       0.44      1.008
   881          C    380    ARG     CZ    879       0.64     12.011
   882        NC2    380    ARG    NH1    880       -0.8     14.007
   883         HC    380    ARG   HH11    881       0.46      1.008
   884         HC    380    ARG   HH12    882       0.46      1.008
   885        NC2    380    ARG    NH2    883       -0.8     14.007
   886         HC    380    ARG   HH21    884       0.46      1.008
   887         HC    380    ARG   HH22    885       0.46      1.008
   888          C    380    ARG      C    886       0.51     12.011
   889          O    380    ARG      O    887      -0.51     15.999   ; qtot 0
; residue 381 LEU rtp LEU  q  0.0
   890        NH1    381    LEU      N    888      -0.47     14.007
   891          H    381    LEU     HN    889       0.31      1.008
   892        CT1    381    LEU     CA    890       0.07     12.011
   893         HB    381    LEU     HA    891       0.09      1.008
   894        CT2    381    LEU     CB    892      -0.18     12.011
   895         HA    381    LEU    HB1    893       0.09      1.008
   896         HA    381    LEU    HB2    894       0.09      1.008
   897        CT1    381    LEU     CG    895      -0.09     12.011
   898         HA    381    LEU     HG    896       0.09      1.008
   899        CT3    381    LEU    CD1    897      -0.27     12.011
   900         HA    381    LEU   HD11    898       0.09      1.008
   901         HA    381    LEU   HD12    899       0.09      1.008
   902         HA    381    LEU   HD13    900       0.09      1.008
   903        CT3    381    LEU    CD2    901      -0.27     12.011
   904         HA    381    LEU   HD21    902       0.09      1.008
   905         HA    381    LEU   HD22    903       0.09      1.008
   906         HA    381    LEU   HD23    904       0.09      1.008
   907          C    381    LEU      C    905       0.51     12.011
   908          O    381    LEU      O    906      -0.51     15.999   ; qtot 0
; residue 382 GLY rtp GLY  q  0.0
   909        NH1    382    GLY      N    907      -0.47     14.007
   910          H    382    GLY     HN    908       0.31      1.008
   911        CT2    382    GLY     CA    909      -0.02     12.011
   912         HB    382    GLY    HA1    910       0.09      1.008
   913         HB    382    GLY    HA2    911       0.09      1.008
   914          C    382    GLY      C    912       0.51     12.011
   915          O    382    GLY      O    913      -0.51     15.999   ; qtot 0
; residue 383 GLN rtp GLN  q  0.0
   916        NH1    383    GLN      N    914      -0.47     14.007
   917          H    383    GLN     HN    915       0.31      1.008
   918        CT1    383    GLN     CA    916       0.07     12.011
   919         HB    383    GLN     HA    917       0.09      1.008
   920        CT2    383    GLN     CB    918      -0.18     12.011
   921         HA    383    GLN    HB1    919       0.09      1.008
   922         HA    383    GLN    HB2    920       0.09      1.008
   923        CT2    383    GLN     CG    921      -0.18     12.011
   924         HA    383    GLN    HG1    922       0.09      1.008
   925         HA    383    GLN    HG2    923       0.09      1.008
   926         CC    383    GLN     CD    924       0.55     12.011
   927          O    383    GLN    OE1    925      -0.55     15.999
   928        NH2    383    GLN    NE2    926      -0.62     14.007
   929          H    383    GLN   HE21    927       0.32      1.008
   930          H    383    GLN   HE22    928        0.3      1.008
   931          C    383    GLN      C    929       0.51     12.011
   932          O    383    GLN      O    930      -0.51     15.999   ; qtot 0
; residue 384 GLY rtp GLY  q  0.0
   933        NH1    384    GLY      N    931      -0.47     14.007
   934          H    384    GLY     HN    932       0.31      1.008
   935        CT2    384    GLY     CA    933      -0.02     12.011
   936         HB    384    GLY    HA1    934       0.09      1.008
   937         HB    384    GLY    HA2    935       0.09      1.008
   938          C    384    GLY      C    936       0.51     12.011
   939          O    384    GLY      O    937      -0.51     15.999   ; qtot 0
; residue 385 ILE rtp ILE  q  0.0
   940        NH1    385    ILE      N    938      -0.47     14.007
   941          H    385    ILE     HN    939       0.31      1.008
   942        CT1    385    ILE     CA    940       0.07     12.011
   943         HB    385    ILE     HA    941       0.09      1.008
   944        CT1    385    ILE     CB    942      -0.09     12.011
   945         HA    385    ILE     HB    943       0.09      1.008
   946        CT3    385    ILE    CG2    944      -0.27     12.011
   947         HA    385    ILE   HG21    945       0.09      1.008
   948         HA    385    ILE   HG22    946       0.09      1.008
   949         HA    385    ILE   HG23    947       0.09      1.008
   950        CT2    385    ILE    CG1    948      -0.18     12.011
   951         HA    385    ILE   HG11    949       0.09      1.008
   952         HA    385    ILE   HG12    950       0.09      1.008
   953        CT3    385    ILE     CD    951      -0.27     12.011
   954         HA    385    ILE    HD1    952       0.09      1.008
   955         HA    385    ILE    HD2    953       0.09      1.008
   956         HA    385    ILE    HD3    954       0.09      1.008
   957          C    385    ILE      C    955       0.51     12.011
   958          O    385    ILE      O    956      -0.51     15.999   ; qtot 0
; residue 386 GLY rtp GLY  q  0.0
   959        NH1    386    GLY      N    957      -0.47     14.007
   960          H    386    GLY     HN    958       0.31      1.008
   961        CT2    386    GLY     CA    959      -0.02     12.011
   962         HB    386    GLY    HA1    960       0.09      1.008
   963         HB    386    GLY    HA2    961       0.09      1.008
   964          C    386    GLY      C    962       0.51     12.011
   965          O    386    GLY      O    963      -0.51     15.999   ; qtot 0
; residue 387 PRO rtp PRO  q  0.0
   966          N    387    PRO      N    964      -0.29     14.007
   967        CP3    387    PRO     CD    965          0     12.011
   968         HA    387    PRO    HD1    966       0.09      1.008
   969         HA    387    PRO    HD2    967       0.09      1.008
   970        CP1    387    PRO     CA    968       0.02     12.011
   971         HB    387    PRO     HA    969       0.09      1.008
   972        CP2    387    PRO     CB    970      -0.18     12.011
   973         HA    387    PRO    HB1    971       0.09      1.008
   974         HA    387    PRO    HB2    972       0.09      1.008
   975        CP2    387    PRO     CG    973      -0.18     12.011
   976         HA    387    PRO    HG1    974       0.09      1.008
   977         HA    387    PRO    HG2    975       0.09      1.008
   978          C    387    PRO      C    976       0.51     12.011
   979          O    387    PRO      O    977      -0.51     15.999   ; qtot 0
; residue 388 ILE rtp ILE  q  0.0
   980        NH1    388    ILE      N    978      -0.47     14.007
   981          H    388    ILE     HN    979       0.31      1.008
   982        CT1    388    ILE     CA    980       0.07     12.011
   983         HB    388    ILE     HA    981       0.09      1.008
   984        CT1    388    ILE     CB    982      -0.09     12.011
   985         HA    388    ILE     HB    983       0.09      1.008
   986        CT3    388    ILE    CG2    984      -0.27     12.011
   987         HA    388    ILE   HG21    985       0.09      1.008
   988         HA    388    ILE   HG22    986       0.09      1.008
   989         HA    388    ILE   HG23    987       0.09      1.008
   990        CT2    388    ILE    CG1    988      -0.18     12.011
   991         HA    388    ILE   HG11    989       0.09      1.008
   992         HA    388    ILE   HG12    990       0.09      1.008
   993        CT3    388    ILE     CD    991      -0.27     12.011
   994         HA    388    ILE    HD1    992       0.09      1.008
   995         HA    388    ILE    HD2    993       0.09      1.008
   996         HA    388    ILE    HD3    994       0.09      1.008
   997          C    388    ILE      C    995       0.51     12.011
   998          O    388    ILE      O    996      -0.51     15.999   ; qtot 0
; residue 389 HSP rtp HSP  q +1.0
   999        NH1    389    HSP      N    997      -0.47     14.007
  1000          H    389    HSP     HN    998       0.31      1.008
  1001        CT1    389    HSP     CA    999       0.07     12.011
  1002         HB    389    HSP     HA   1000       0.09      1.008
  1003        CT2    389    HSP     CB   1001      -0.05     12.011
  1004         HA    389    HSP    HB1   1002       0.09      1.008
  1005         HA    389    HSP    HB2   1003       0.09      1.008
  1006       CPH1    389    HSP    CD2   1004       0.19     12.011
  1007        HR1    389    HSP    HD2   1005       0.13      1.008
  1008       CPH1    389    HSP     CG   1006       0.19     12.011
  1009        NR3    389    HSP    NE2   1007      -0.51     14.007
  1010          H    389    HSP    HE2   1008       0.44      1.008
  1011        NR3    389    HSP    ND1   1009      -0.51     14.007
  1012          H    389    HSP    HD1   1010       0.44      1.008
  1013       CPH2    389    HSP    CE1   1011       0.32     12.011
  1014        HR2    389    HSP    HE1   1012       0.18      1.008
  1015          C    389    HSP      C   1013       0.51     12.011
  1016          O    389    HSP      O   1014      -0.51     15.999   ; qtot 1
; residue 390 LEU rtp LEU  q  0.0
  1017        NH1    390    LEU      N   1015      -0.47     14.007
  1018          H    390    LEU     HN   1016       0.31      1.008
  1019        CT1    390    LEU     CA   1017       0.07     12.011
  1020         HB    390    LEU     HA   1018       0.09      1.008
  1021        CT2    390    LEU     CB   1019      -0.18     12.011
  1022         HA    390    LEU    HB1   1020       0.09      1.008
  1023         HA    390    LEU    HB2   1021       0.09      1.008
  1024        CT1    390    LEU     CG   1022      -0.09     12.011
  1025         HA    390    LEU     HG   1023       0.09      1.008
  1026        CT3    390    LEU    CD1   1024      -0.27     12.011
  1027         HA    390    LEU   HD11   1025       0.09      1.008
  1028         HA    390    LEU   HD12   1026       0.09      1.008
  1029         HA    390    LEU   HD13   1027       0.09      1.008
  1030        CT3    390    LEU    CD2   1028      -0.27     12.011
  1031         HA    390    LEU   HD21   1029       0.09      1.008
  1032         HA    390    LEU   HD22   1030       0.09      1.008
  1033         HA    390    LEU   HD23   1031       0.09      1.008
  1034          C    390    LEU      C   1032       0.51     12.011
  1035          O    390    LEU      O   1033      -0.51     15.999   ; qtot 1
; residue 391 ASN rtp ASN  q  0.0
  1036        NH1    391    ASN      N   1034      -0.47     14.007
  1037          H    391    ASN     HN   1035       0.31      1.008
  1038        CT1    391    ASN     CA   1036       0.07     12.011
  1039         HB    391    ASN     HA   1037       0.09      1.008
  1040        CT2    391    ASN     CB   1038      -0.18     12.011
  1041         HA    391    ASN    HB1   1039       0.09      1.008
  1042         HA    391    ASN    HB2   1040       0.09      1.008
  1043         CC    391    ASN     CG   1041       0.55     12.011
  1044          O    391    ASN    OD1   1042      -0.55     15.999
  1045        NH2    391    ASN    ND2   1043      -0.62     14.007
  1046          H    391    ASN   HD21   1044       0.32      1.008
  1047          H    391    ASN   HD22   1045        0.3      1.008
  1048          C    391    ASN      C   1046       0.51     12.011
  1049          O    391    ASN      O   1047      -0.51     15.999   ; qtot 1
; residue 392 GLU rtp GLU  q -1.0
  1050        NH1    392    GLU      N   1048      -0.47     14.007
  1051          H    392    GLU     HN   1049       0.31      1.008
  1052        CT1    392    GLU     CA   1050       0.07     12.011
  1053         HB    392    GLU     HA   1051       0.09      1.008
  1054        CT2    392    GLU     CB   1052      -0.18     12.011
  1055         HA    392    GLU    HB1   1053       0.09      1.008
  1056         HA    392    GLU    HB2   1054       0.09      1.008
  1057        CT2    392    GLU     CG   1055      -0.28     12.011
  1058         HA    392    GLU    HG1   1056       0.09      1.008
  1059         HA    392    GLU    HG2   1057       0.09      1.008
  1060         CC    392    GLU     CD   1058       0.62     12.011
  1061         OC    392    GLU    OE1   1059      -0.76     15.999
  1062         OC    392    GLU    OE2   1060      -0.76     15.999
  1063          C    392    GLU      C   1061       0.51     12.011
  1064          O    392    GLU      O   1062      -0.51     15.999   ; qtot 0
; residue 393 ILE rtp ILE  q  0.0
  1065        NH1    393    ILE      N   1063      -0.47     14.007
  1066          H    393    ILE     HN   1064       0.31      1.008
  1067        CT1    393    ILE     CA   1065       0.07     12.011
  1068         HB    393    ILE     HA   1066       0.09      1.008
  1069        CT1    393    ILE     CB   1067      -0.09     12.011
  1070         HA    393    ILE     HB   1068       0.09      1.008
  1071        CT3    393    ILE    CG2   1069      -0.27     12.011
  1072         HA    393    ILE   HG21   1070       0.09      1.008
  1073         HA    393    ILE   HG22   1071       0.09      1.008
  1074         HA    393    ILE   HG23   1072       0.09      1.008
  1075        CT2    393    ILE    CG1   1073      -0.18     12.011
  1076         HA    393    ILE   HG11   1074       0.09      1.008
  1077         HA    393    ILE   HG12   1075       0.09      1.008
  1078        CT3    393    ILE     CD   1076      -0.27     12.011
  1079         HA    393    ILE    HD1   1077       0.09      1.008
  1080         HA    393    ILE    HD2   1078       0.09      1.008
  1081         HA    393    ILE    HD3   1079       0.09      1.008
  1082          C    393    ILE      C   1080       0.51     12.011
  1083          O    393    ILE      O   1081      -0.51     15.999   ; qtot 0
; residue 394 GLN rtp GLN  q  0.0
  1084        NH1    394    GLN      N   1082      -0.47     14.007
  1085          H    394    GLN     HN   1083       0.31      1.008
  1086        CT1    394    GLN     CA   1084       0.07     12.011
  1087         HB    394    GLN     HA   1085       0.09      1.008
  1088        CT2    394    GLN     CB   1086      -0.18     12.011
  1089         HA    394    GLN    HB1   1087       0.09      1.008
  1090         HA    394    GLN    HB2   1088       0.09      1.008
  1091        CT2    394    GLN     CG   1089      -0.18     12.011
  1092         HA    394    GLN    HG1   1090       0.09      1.008
  1093         HA    394    GLN    HG2   1091       0.09      1.008
  1094         CC    394    GLN     CD   1092       0.55     12.011
  1095          O    394    GLN    OE1   1093      -0.55     15.999
  1096        NH2    394    GLN    NE2   1094      -0.62     14.007
  1097          H    394    GLN   HE21   1095       0.32      1.008
  1098          H    394    GLN   HE22   1096        0.3      1.008
  1099          C    394    GLN      C   1097       0.51     12.011
  1100          O    394    GLN      O   1098      -0.51     15.999   ; qtot 0
; residue 395 CYS rtp CYS2 q  0.0
  1101        NH1    395    CYS      N   1099      -0.47     14.007
  1102          H    395    CYS     HN   1100       0.31      1.008
  1103        CT1    395    CYS     CA   1101       0.07     12.011
  1104         HB    395    CYS     HA   1102       0.09      1.008
  1105        CT2    395    CYS     CB   1103       -0.1     12.011
  1106         HA    395    CYS    HB1   1104       0.09      1.008
  1107         HA    395    CYS    HB2   1105       0.09      1.008
  1108         SM    395    CYS     SG   1106      -0.08      32.06
  1109          C    395    CYS      C   1107       0.51     12.011
  1110          O    395    CYS      O   1108      -0.51     15.999   ; qtot 0
; residue 396 THR rtp THR  q  0.0
  1111        NH1    396    THR      N   1109      -0.47     14.007
  1112          H    396    THR     HN   1110       0.31      1.008
  1113        CT1    396    THR     CA   1111       0.07     12.011
  1114         HB    396    THR     HA   1112       0.09      1.008
  1115        CT1    396    THR     CB   1113       0.14     12.011
  1116         HA    396    THR     HB   1114       0.09      1.008
  1117        OH1    396    THR    OG1   1115      -0.66     15.999
  1118          H    396    THR    HG1   1116       0.43      1.008
  1119        CT3    396    THR    CG2   1117      -0.27     12.011
  1120         HA    396    THR   HG21   1118       0.09      1.008
  1121         HA    396    THR   HG22   1119       0.09      1.008
  1122         HA    396    THR   HG23   1120       0.09      1.008
  1123          C    396    THR      C   1121       0.51     12.011
  1124          O    396    THR      O   1122      -0.51     15.999   ; qtot 0
; residue 397 GLY rtp GLY  q  0.0
  1125        NH1    397    GLY      N   1123      -0.47     14.007
  1126          H    397    GLY     HN   1124       0.31      1.008
  1127        CT2    397    GLY     CA   1125      -0.02     12.011
  1128         HB    397    GLY    HA1   1126       0.09      1.008
  1129         HB    397    GLY    HA2   1127       0.09      1.008
  1130          C    397    GLY      C   1128       0.51     12.011
  1131          O    397    GLY      O   1129      -0.51     15.999   ; qtot 0
; residue 398 ASN rtp ASN  q  0.0
  1132        NH1    398    ASN      N   1130      -0.47     14.007
  1133          H    398    ASN     HN   1131       0.31      1.008
  1134        CT1    398    ASN     CA   1132       0.07     12.011
  1135         HB    398    ASN     HA   1133       0.09      1.008
  1136        CT2    398    ASN     CB   1134      -0.18     12.011
  1137         HA    398    ASN    HB1   1135       0.09      1.008
  1138         HA    398    ASN    HB2   1136       0.09      1.008
  1139         CC    398    ASN     CG   1137       0.55     12.011
  1140          O    398    ASN    OD1   1138      -0.55     15.999
  1141        NH2    398    ASN    ND2   1139      -0.62     14.007
  1142          H    398    ASN   HD21   1140       0.32      1.008
  1143          H    398    ASN   HD22   1141        0.3      1.008
  1144          C    398    ASN      C   1142       0.51     12.011
  1145          O    398    ASN      O   1143      -0.51     15.999   ; qtot 0
; residue 399 GLU rtp GLU  q -1.0
  1146        NH1    399    GLU      N   1144      -0.47     14.007
  1147          H    399    GLU     HN   1145       0.31      1.008
  1148        CT1    399    GLU     CA   1146       0.07     12.011
  1149         HB    399    GLU     HA   1147       0.09      1.008
  1150        CT2    399    GLU     CB   1148      -0.18     12.011
  1151         HA    399    GLU    HB1   1149       0.09      1.008
  1152         HA    399    GLU    HB2   1150       0.09      1.008
  1153        CT2    399    GLU     CG   1151      -0.28     12.011
  1154         HA    399    GLU    HG1   1152       0.09      1.008
  1155         HA    399    GLU    HG2   1153       0.09      1.008
  1156         CC    399    GLU     CD   1154       0.62     12.011
  1157         OC    399    GLU    OE1   1155      -0.76     15.999
  1158         OC    399    GLU    OE2   1156      -0.76     15.999
  1159          C    399    GLU      C   1157       0.51     12.011
  1160          O    399    GLU      O   1158      -0.51     15.999   ; qtot -1
; residue 400 LYS rtp LYS  q +1.0
  1161        NH1    400    LYS      N   1159      -0.47     14.007
  1162          H    400    LYS     HN   1160       0.31      1.008
  1163        CT1    400    LYS     CA   1161       0.07     12.011
  1164         HB    400    LYS     HA   1162       0.09      1.008
  1165        CT2    400    LYS     CB   1163      -0.18     12.011
  1166         HA    400    LYS    HB1   1164       0.09      1.008
  1167         HA    400    LYS    HB2   1165       0.09      1.008
  1168        CT2    400    LYS     CG   1166      -0.18     12.011
  1169         HA    400    LYS    HG1   1167       0.09      1.008
  1170         HA    400    LYS    HG2   1168       0.09      1.008
  1171        CT2    400    LYS     CD   1169      -0.18     12.011
  1172         HA    400    LYS    HD1   1170       0.09      1.008
  1173         HA    400    LYS    HD2   1171       0.09      1.008
  1174        CT2    400    LYS     CE   1172       0.21     12.011
  1175         HA    400    LYS    HE1   1173       0.05      1.008
  1176         HA    400    LYS    HE2   1174       0.05      1.008
  1177        NH3    400    LYS     NZ   1175       -0.3     14.007
  1178         HC    400    LYS    HZ1   1176       0.33      1.008
  1179         HC    400    LYS    HZ2   1177       0.33      1.008
  1180         HC    400    LYS    HZ3   1178       0.33      1.008
  1181          C    400    LYS      C   1179       0.51     12.011
  1182          O    400    LYS      O   1180      -0.51     15.999   ; qtot 0
; residue 401 SER rtp SER  q  0.0
  1183        NH1    401    SER      N   1181      -0.47     14.007
  1184          H    401    SER     HN   1182       0.31      1.008
  1185        CT1    401    SER     CA   1183       0.07     12.011
  1186         HB    401    SER     HA   1184       0.09      1.008
  1187        CT2    401    SER     CB   1185       0.05     12.011
  1188         HA    401    SER    HB1   1186       0.09      1.008
  1189         HA    401    SER    HB2   1187       0.09      1.008
  1190        OH1    401    SER     OG   1188      -0.66     15.999
  1191          H    401    SER    HG1   1189       0.43      1.008
  1192          C    401    SER      C   1190       0.51     12.011
  1193          O    401    SER      O   1191      -0.51     15.999   ; qtot 0
; residue 402 ILE rtp ILE  q  0.0
  1194        NH1    402    ILE      N   1192      -0.47     14.007
  1195          H    402    ILE     HN   1193       0.31      1.008
  1196        CT1    402    ILE     CA   1194       0.07     12.011
  1197         HB    402    ILE     HA   1195       0.09      1.008
  1198        CT1    402    ILE     CB   1196      -0.09     12.011
  1199         HA    402    ILE     HB   1197       0.09      1.008
  1200        CT3    402    ILE    CG2   1198      -0.27     12.011
  1201         HA    402    ILE   HG21   1199       0.09      1.008
  1202         HA    402    ILE   HG22   1200       0.09      1.008
  1203         HA    402    ILE   HG23   1201       0.09      1.008
  1204        CT2    402    ILE    CG1   1202      -0.18     12.011
  1205         HA    402    ILE   HG11   1203       0.09      1.008
  1206         HA    402    ILE   HG12   1204       0.09      1.008
  1207        CT3    402    ILE     CD   1205      -0.27     12.011
  1208         HA    402    ILE    HD1   1206       0.09      1.008
  1209         HA    402    ILE    HD2   1207       0.09      1.008
  1210         HA    402    ILE    HD3   1208       0.09      1.008
  1211          C    402    ILE      C   1209       0.51     12.011
  1212          O    402    ILE      O   1210      -0.51     15.999   ; qtot 0
; residue 403 ILE rtp ILE  q  0.0
  1213        NH1    403    ILE      N   1211      -0.47     14.007
  1214          H    403    ILE     HN   1212       0.31      1.008
  1215        CT1    403    ILE     CA   1213       0.07     12.011
  1216         HB    403    ILE     HA   1214       0.09      1.008
  1217        CT1    403    ILE     CB   1215      -0.09     12.011
  1218         HA    403    ILE     HB   1216       0.09      1.008
  1219        CT3    403    ILE    CG2   1217      -0.27     12.011
  1220         HA    403    ILE   HG21   1218       0.09      1.008
  1221         HA    403    ILE   HG22   1219       0.09      1.008
  1222         HA    403    ILE   HG23   1220       0.09      1.008
  1223        CT2    403    ILE    CG1   1221      -0.18     12.011
  1224         HA    403    ILE   HG11   1222       0.09      1.008
  1225         HA    403    ILE   HG12   1223       0.09      1.008
  1226        CT3    403    ILE     CD   1224      -0.27     12.011
  1227         HA    403    ILE    HD1   1225       0.09      1.008
  1228         HA    403    ILE    HD2   1226       0.09      1.008
  1229         HA    403    ILE    HD3   1227       0.09      1.008
  1230          C    403    ILE      C   1228       0.51     12.011
  1231          O    403    ILE      O   1229      -0.51     15.999   ; qtot 0
; residue 404 ASP rtp ASP  q -1.0
  1232        NH1    404    ASP      N   1230      -0.47     14.007
  1233          H    404    ASP     HN   1231       0.31      1.008
  1234        CT1    404    ASP     CA   1232       0.07     12.011
  1235         HB    404    ASP     HA   1233       0.09      1.008
  1236        CT2    404    ASP     CB   1234      -0.28     12.011
  1237         HA    404    ASP    HB1   1235       0.09      1.008
  1238         HA    404    ASP    HB2   1236       0.09      1.008
  1239         CC    404    ASP     CG   1237       0.62     12.011
  1240         OC    404    ASP    OD1   1238      -0.76     15.999
  1241         OC    404    ASP    OD2   1239      -0.76     15.999
  1242          C    404    ASP      C   1240       0.51     12.011
  1243          O    404    ASP      O   1241      -0.51     15.999   ; qtot -1
; residue 405 CYS rtp CYS2 q  0.0
  1244        NH1    405    CYS      N   1242      -0.47     14.007
  1245          H    405    CYS     HN   1243       0.31      1.008
  1246        CT1    405    CYS     CA   1244       0.07     12.011
  1247         HB    405    CYS     HA   1245       0.09      1.008
  1248        CT2    405    CYS     CB   1246       -0.1     12.011
  1249         HA    405    CYS    HB1   1247       0.09      1.008
  1250         HA    405    CYS    HB2   1248       0.09      1.008
  1251         SM    405    CYS     SG   1249      -0.08      32.06
  1252          C    405    CYS      C   1250       0.51     12.011
  1253          O    405    CYS      O   1251      -0.51     15.999   ; qtot -1
; residue 406 LYS rtp LYS  q +1.0
  1254        NH1    406    LYS      N   1252      -0.47     14.007
  1255          H    406    LYS     HN   1253       0.31      1.008
  1256        CT1    406    LYS     CA   1254       0.07     12.011
  1257         HB    406    LYS     HA   1255       0.09      1.008
  1258        CT2    406    LYS     CB   1256      -0.18     12.011
  1259         HA    406    LYS    HB1   1257       0.09      1.008
  1260         HA    406    LYS    HB2   1258       0.09      1.008
  1261        CT2    406    LYS     CG   1259      -0.18     12.011
  1262         HA    406    LYS    HG1   1260       0.09      1.008
  1263         HA    406    LYS    HG2   1261       0.09      1.008
  1264        CT2    406    LYS     CD   1262      -0.18     12.011
  1265         HA    406    LYS    HD1   1263       0.09      1.008
  1266         HA    406    LYS    HD2   1264       0.09      1.008
  1267        CT2    406    LYS     CE   1265       0.21     12.011
  1268         HA    406    LYS    HE1   1266       0.05      1.008
  1269         HA    406    LYS    HE2   1267       0.05      1.008
  1270        NH3    406    LYS     NZ   1268       -0.3     14.007
  1271         HC    406    LYS    HZ1   1269       0.33      1.008
  1272         HC    406    LYS    HZ2   1270       0.33      1.008
  1273         HC    406    LYS    HZ3   1271       0.33      1.008
  1274          C    406    LYS      C   1272       0.51     12.011
  1275          O    406    LYS      O   1273      -0.51     15.999   ; qtot 0
; residue 407 PHE rtp PHE  q  0.0
  1276        NH1    407    PHE      N   1274      -0.47     14.007
  1277          H    407    PHE     HN   1275       0.31      1.008
  1278        CT1    407    PHE     CA   1276       0.07     12.011
  1279         HB    407    PHE     HA   1277       0.09      1.008
  1280        CT2    407    PHE     CB   1278      -0.18     12.011
  1281         HA    407    PHE    HB1   1279       0.09      1.008
  1282         HA    407    PHE    HB2   1280       0.09      1.008
  1283         CA    407    PHE     CG   1281          0     12.011
  1284         CA    407    PHE    CD1   1282     -0.115     12.011
  1285         HP    407    PHE    HD1   1283      0.115      1.008
  1286         CA    407    PHE    CE1   1284     -0.115     12.011
  1287         HP    407    PHE    HE1   1285      0.115      1.008
  1288         CA    407    PHE     CZ   1286     -0.115     12.011
  1289         HP    407    PHE     HZ   1287      0.115      1.008
  1290         CA    407    PHE    CD2   1288     -0.115     12.011
  1291         HP    407    PHE    HD2   1289      0.115      1.008
  1292         CA    407    PHE    CE2   1290     -0.115     12.011
  1293         HP    407    PHE    HE2   1291      0.115      1.008
  1294          C    407    PHE      C   1292       0.51     12.011
  1295          O    407    PHE      O   1293      -0.51     15.999   ; qtot 0
; residue 408 ASN rtp ASN  q  0.0
  1296        NH1    408    ASN      N   1294      -0.47     14.007
  1297          H    408    ASN     HN   1295       0.31      1.008
  1298        CT1    408    ASN     CA   1296       0.07     12.011
  1299         HB    408    ASN     HA   1297       0.09      1.008
  1300        CT2    408    ASN     CB   1298      -0.18     12.011
  1301         HA    408    ASN    HB1   1299       0.09      1.008
  1302         HA    408    ASN    HB2   1300       0.09      1.008
  1303         CC    408    ASN     CG   1301       0.55     12.011
  1304          O    408    ASN    OD1   1302      -0.55     15.999
  1305        NH2    408    ASN    ND2   1303      -0.62     14.007
  1306          H    408    ASN   HD21   1304       0.32      1.008
  1307          H    408    ASN   HD22   1305        0.3      1.008
  1308          C    408    ASN      C   1306       0.51     12.011
  1309          O    408    ASN      O   1307      -0.51     15.999   ; qtot 0
; residue 409 ALA rtp ALA  q  0.0
  1310        NH1    409    ALA      N   1308      -0.47     14.007
  1311          H    409    ALA     HN   1309       0.31      1.008
  1312        CT1    409    ALA     CA   1310       0.07     12.011
  1313         HB    409    ALA     HA   1311       0.09      1.008
  1314        CT3    409    ALA     CB   1312      -0.27     12.011
  1315         HA    409    ALA    HB1   1313       0.09      1.008
  1316         HA    409    ALA    HB2   1314       0.09      1.008
  1317         HA    409    ALA    HB3   1315       0.09      1.008
  1318          C    409    ALA      C   1316       0.51     12.011
  1319          O    409    ALA      O   1317      -0.51     15.999   ; qtot 0
; residue 410 GLU rtp GLU  q -1.0
  1320        NH1    410    GLU      N   1318      -0.47     14.007
  1321          H    410    GLU     HN   1319       0.31      1.008
  1322        CT1    410    GLU     CA   1320       0.07     12.011
  1323         HB    410    GLU     HA   1321       0.09      1.008
  1324        CT2    410    GLU     CB   1322      -0.18     12.011
  1325         HA    410    GLU    HB1   1323       0.09      1.008
  1326         HA    410    GLU    HB2   1324       0.09      1.008
  1327        CT2    410    GLU     CG   1325      -0.28     12.011
  1328         HA    410    GLU    HG1   1326       0.09      1.008
  1329         HA    410    GLU    HG2   1327       0.09      1.008
  1330         CC    410    GLU     CD   1328       0.62     12.011
  1331         OC    410    GLU    OE1   1329      -0.76     15.999
  1332         OC    410    GLU    OE2   1330      -0.76     15.999
  1333          C    410    GLU      C   1331       0.51     12.011
  1334          O    410    GLU      O   1332      -0.51     15.999   ; qtot -1
; residue 411 SER rtp SER  q  0.0
  1335        NH1    411    SER      N   1333      -0.47     14.007
  1336          H    411    SER     HN   1334       0.31      1.008
  1337        CT1    411    SER     CA   1335       0.07     12.011
  1338         HB    411    SER     HA   1336       0.09      1.008
  1339        CT2    411    SER     CB   1337       0.05     12.011
  1340         HA    411    SER    HB1   1338       0.09      1.008
  1341         HA    411    SER    HB2   1339       0.09      1.008
  1342        OH1    411    SER     OG   1340      -0.66     15.999
  1343          H    411    SER    HG1   1341       0.43      1.008
  1344          C    411    SER      C   1342       0.51     12.011
  1345          O    411    SER      O   1343      -0.51     15.999   ; qtot -1
; residue 412 GLN rtp GLN  q  0.0
  1346        NH1    412    GLN      N   1344      -0.47     14.007
  1347          H    412    GLN     HN   1345       0.31      1.008
  1348        CT1    412    GLN     CA   1346       0.07     12.011
  1349         HB    412    GLN     HA   1347       0.09      1.008
  1350        CT2    412    GLN     CB   1348      -0.18     12.011
  1351         HA    412    GLN    HB1   1349       0.09      1.008
  1352         HA    412    GLN    HB2   1350       0.09      1.008
  1353        CT2    412    GLN     CG   1351      -0.18     12.011
  1354         HA    412    GLN    HG1   1352       0.09      1.008
  1355         HA    412    GLN    HG2   1353       0.09      1.008
  1356         CC    412    GLN     CD   1354       0.55     12.011
  1357          O    412    GLN    OE1   1355      -0.55     15.999
  1358        NH2    412    GLN    NE2   1356      -0.62     14.007
  1359          H    412    GLN   HE21   1357       0.32      1.008
  1360          H    412    GLN   HE22   1358        0.3      1.008
  1361          C    412    GLN      C   1359       0.51     12.011
  1362          O    412    GLN      O   1360      -0.51     15.999   ; qtot -1
; residue 413 GLY rtp GLY  q  0.0
  1363        NH1    413    GLY      N   1361      -0.47     14.007
  1364          H    413    GLY     HN   1362       0.31      1.008
  1365        CT2    413    GLY     CA   1363      -0.02     12.011
  1366         HB    413    GLY    HA1   1364       0.09      1.008
  1367         HB    413    GLY    HA2   1365       0.09      1.008
  1368          C    413    GLY      C   1366       0.51     12.011
  1369          O    413    GLY      O   1367      -0.51     15.999   ; qtot -1
; residue 414 CYS rtp CYS  q  0.0
  1370        NH1    414    CYS      N   1368      -0.47     14.007
  1371          H    414    CYS     HN   1369       0.31      1.008
  1372        CT1    414    CYS     CA   1370       0.07     12.011
  1373         HB    414    CYS     HA   1371       0.09      1.008
  1374        CT2    414    CYS     CB   1372      -0.11     12.011
  1375         HA    414    CYS    HB1   1373       0.09      1.008
  1376         HA    414    CYS    HB2   1374       0.09      1.008
  1377          S    414    CYS     SG   1375      -0.23      32.06
  1378         HS    414    CYS    HG1   1376       0.16      1.008
  1379          C    414    CYS      C   1377       0.51     12.011
  1380          O    414    CYS      O   1378      -0.51     15.999   ; qtot -1
; residue 415 ASN rtp ASN  q  0.0
  1381        NH1    415    ASN      N   1379      -0.47     14.007
  1382          H    415    ASN     HN   1380       0.31      1.008
  1383        CT1    415    ASN     CA   1381       0.07     12.011
  1384         HB    415    ASN     HA   1382       0.09      1.008
  1385        CT2    415    ASN     CB   1383      -0.18     12.011
  1386         HA    415    ASN    HB1   1384       0.09      1.008
  1387         HA    415    ASN    HB2   1385       0.09      1.008
  1388         CC    415    ASN     CG   1386       0.55     12.011
  1389          O    415    ASN    OD1   1387      -0.55     15.999
  1390        NH2    415    ASN    ND2   1388      -0.62     14.007
  1391          H    415    ASN   HD21   1389       0.32      1.008
  1392          H    415    ASN   HD22   1390        0.3      1.008
  1393          C    415    ASN      C   1391       0.51     12.011
  1394          O    415    ASN      O   1392      -0.51     15.999   ; qtot -1
; residue 416 HSP rtp HSP  q +1.0
  1395        NH1    416    HSP      N   1393      -0.47     14.007
  1396          H    416    HSP     HN   1394       0.31      1.008
  1397        CT1    416    HSP     CA   1395       0.07     12.011
  1398         HB    416    HSP     HA   1396       0.09      1.008
  1399        CT2    416    HSP     CB   1397      -0.05     12.011
  1400         HA    416    HSP    HB1   1398       0.09      1.008
  1401         HA    416    HSP    HB2   1399       0.09      1.008
  1402       CPH1    416    HSP    CD2   1400       0.19     12.011
  1403        HR1    416    HSP    HD2   1401       0.13      1.008
  1404       CPH1    416    HSP     CG   1402       0.19     12.011
  1405        NR3    416    HSP    NE2   1403      -0.51     14.007
  1406          H    416    HSP    HE2   1404       0.44      1.008
  1407        NR3    416    HSP    ND1   1405      -0.51     14.007
  1408          H    416    HSP    HD1   1406       0.44      1.008
  1409       CPH2    416    HSP    CE1   1407       0.32     12.011
  1410        HR2    416    HSP    HE1   1408       0.18      1.008
  1411          C    416    HSP      C   1409       0.51     12.011
  1412          O    416    HSP      O   1410      -0.51     15.999   ; qtot 0
; residue 417 GLU rtp GLU  q -1.0
  1413        NH1    417    GLU      N   1411      -0.47     14.007
  1414          H    417    GLU     HN   1412       0.31      1.008
  1415        CT1    417    GLU     CA   1413       0.07     12.011
  1416         HB    417    GLU     HA   1414       0.09      1.008
  1417        CT2    417    GLU     CB   1415      -0.18     12.011
  1418         HA    417    GLU    HB1   1416       0.09      1.008
  1419         HA    417    GLU    HB2   1417       0.09      1.008
  1420        CT2    417    GLU     CG   1418      -0.28     12.011
  1421         HA    417    GLU    HG1   1419       0.09      1.008
  1422         HA    417    GLU    HG2   1420       0.09      1.008
  1423         CC    417    GLU     CD   1421       0.62     12.011
  1424         OC    417    GLU    OE1   1422      -0.76     15.999
  1425         OC    417    GLU    OE2   1423      -0.76     15.999
  1426          C    417    GLU      C   1424       0.51     12.011
  1427          O    417    GLU      O   1425      -0.51     15.999   ; qtot -1
; residue 418 GLU rtp GLU  q -1.0
  1428        NH1    418    GLU      N   1426      -0.47     14.007
  1429          H    418    GLU     HN   1427       0.31      1.008
  1430        CT1    418    GLU     CA   1428       0.07     12.011
  1431         HB    418    GLU     HA   1429       0.09      1.008
  1432        CT2    418    GLU     CB   1430      -0.18     12.011
  1433         HA    418    GLU    HB1   1431       0.09      1.008
  1434         HA    418    GLU    HB2   1432       0.09      1.008
  1435        CT2    418    GLU     CG   1433      -0.28     12.011
  1436         HA    418    GLU    HG1   1434       0.09      1.008
  1437         HA    418    GLU    HG2   1435       0.09      1.008
  1438         CC    418    GLU     CD   1436       0.62     12.011
  1439         OC    418    GLU    OE1   1437      -0.76     15.999
  1440         OC    418    GLU    OE2   1438      -0.76     15.999
  1441          C    418    GLU      C   1439       0.51     12.011
  1442          O    418    GLU      O   1440      -0.51     15.999   ; qtot -2
; residue 419 ASP rtp ASP  q -1.0
  1443        NH1    419    ASP      N   1441      -0.47     14.007
  1444          H    419    ASP     HN   1442       0.31      1.008
  1445        CT1    419    ASP     CA   1443       0.07     12.011
  1446         HB    419    ASP     HA   1444       0.09      1.008
  1447        CT2    419    ASP     CB   1445      -0.28     12.011
  1448         HA    419    ASP    HB1   1446       0.09      1.008
  1449         HA    419    ASP    HB2   1447       0.09      1.008
  1450         CC    419    ASP     CG   1448       0.62     12.011
  1451         OC    419    ASP    OD1   1449      -0.76     15.999
  1452         OC    419    ASP    OD2   1450      -0.76     15.999
  1453          C    419    ASP      C   1451       0.51     12.011
  1454          O    419    ASP      O   1452      -0.51     15.999   ; qtot -3
; residue 420 ALA rtp ALA  q  0.0
  1455        NH1    420    ALA      N   1453      -0.47     14.007
  1456          H    420    ALA     HN   1454       0.31      1.008
  1457        CT1    420    ALA     CA   1455       0.07     12.011
  1458         HB    420    ALA     HA   1456       0.09      1.008
  1459        CT3    420    ALA     CB   1457      -0.27     12.011
  1460         HA    420    ALA    HB1   1458       0.09      1.008
  1461         HA    420    ALA    HB2   1459       0.09      1.008
  1462         HA    420    ALA    HB3   1460       0.09      1.008
  1463          C    420    ALA      C   1461       0.51     12.011
  1464          O    420    ALA      O   1462      -0.51     15.999   ; qtot -3
; residue 421 GLY rtp GLY  q  0.0
  1465        NH1    421    GLY      N   1463      -0.47     14.007
  1466          H    421    GLY     HN   1464       0.31      1.008
  1467        CT2    421    GLY     CA   1465      -0.02     12.011
  1468         HB    421    GLY    HA1   1466       0.09      1.008
  1469         HB    421    GLY    HA2   1467       0.09      1.008
  1470          C    421    GLY      C   1468       0.51     12.011
  1471          O    421    GLY      O   1469      -0.51     15.999   ; qtot -3
; residue 422 VAL rtp VAL  q  0.0
  1472        NH1    422    VAL      N   1470      -0.47     14.007
  1473          H    422    VAL     HN   1471       0.31      1.008
  1474        CT1    422    VAL     CA   1472       0.07     12.011
  1475         HB    422    VAL     HA   1473       0.09      1.008
  1476        CT1    422    VAL     CB   1474      -0.09     12.011
  1477         HA    422    VAL     HB   1475       0.09      1.008
  1478        CT3    422    VAL    CG1   1476      -0.27     12.011
  1479         HA    422    VAL   HG11   1477       0.09      1.008
  1480         HA    422    VAL   HG12   1478       0.09      1.008
  1481         HA    422    VAL   HG13   1479       0.09      1.008
  1482        CT3    422    VAL    CG2   1480      -0.27     12.011
  1483         HA    422    VAL   HG21   1481       0.09      1.008
  1484         HA    422    VAL   HG22   1482       0.09      1.008
  1485         HA    422    VAL   HG23   1483       0.09      1.008
  1486          C    422    VAL      C   1484       0.51     12.011
  1487          O    422    VAL      O   1485      -0.51     15.999   ; qtot -3
; residue 423 ARG rtp ARG  q +1.0
  1488        NH1    423    ARG      N   1486      -0.47     14.007
  1489          H    423    ARG     HN   1487       0.31      1.008
  1490        CT1    423    ARG     CA   1488       0.07     12.011
  1491         HB    423    ARG     HA   1489       0.09      1.008
  1492        CT2    423    ARG     CB   1490      -0.18     12.011
  1493         HA    423    ARG    HB1   1491       0.09      1.008
  1494         HA    423    ARG    HB2   1492       0.09      1.008
  1495        CT2    423    ARG     CG   1493      -0.18     12.011
  1496         HA    423    ARG    HG1   1494       0.09      1.008
  1497         HA    423    ARG    HG2   1495       0.09      1.008
  1498        CT2    423    ARG     CD   1496        0.2     12.011
  1499         HA    423    ARG    HD1   1497       0.09      1.008
  1500         HA    423    ARG    HD2   1498       0.09      1.008
  1501        NC2    423    ARG     NE   1499       -0.7     14.007
  1502         HC    423    ARG     HE   1500       0.44      1.008
  1503          C    423    ARG     CZ   1501       0.64     12.011
  1504        NC2    423    ARG    NH1   1502       -0.8     14.007
  1505         HC    423    ARG   HH11   1503       0.46      1.008
  1506         HC    423    ARG   HH12   1504       0.46      1.008
  1507        NC2    423    ARG    NH2   1505       -0.8     14.007
  1508         HC    423    ARG   HH21   1506       0.46      1.008
  1509         HC    423    ARG   HH22   1507       0.46      1.008
  1510          C    423    ARG      C   1508       0.51     12.011
  1511          O    423    ARG      O   1509      -0.51     15.999   ; qtot -2
; residue 424 CYD rtp CYD  q  0.0
  1512        NH1    424    CYD      N   1510      -0.47     14.007
  1513          H    424    CYD     HN   1511       0.31      1.008
  1514        CT1    424    CYD     CA   1512       0.07     12.011
  1515         HB    424    CYD     HA   1513       0.09      1.008
  1516        CT2    424    CYD     CB   1514       -0.1     12.011	   CT2        0.00  12.011   
  1517        VSc    424    CYD     Vc   1514          0          0	   VSc       -0.11   0.00
  1518         HA    424    CYD    HB1   1515       0.09      1.008	
  1519         HA    424    CYD    HB2   1516       0.09      1.008	    
  1520         SM    424    CYD     SG   1517      -0.08      32.06	   S          0.00  32.06   
  1521        VSs    424    CYD     Vs   1517          0          0	   VSs       -0.23   0.00    
  1522        HUD    424    CYD    HUD   1518          0      1.008	   HS         0.16   1.008   
  1523          C    424    CYD      C   1519       0.51     12.011	
  1524          O    424    CYD      O   1520      -0.51     15.999   	
; residue 425 ASN rtp ASN  q  0.0
  1525        NH1    425    ASN      N   1521      -0.47     14.007
  1526          H    425    ASN     HN   1522       0.31      1.008
  1527        CT1    425    ASN     CA   1523       0.07     12.011
  1528         HB    425    ASN     HA   1524       0.09      1.008
  1529        CT2    425    ASN     CB   1525      -0.18     12.011
  1530         HA    425    ASN    HB1   1526       0.09      1.008
  1531         HA    425    ASN    HB2   1527       0.09      1.008
  1532         CC    425    ASN     CG   1528       0.55     12.011
  1533          O    425    ASN    OD1   1529      -0.55     15.999
  1534        NH2    425    ASN    ND2   1530      -0.62     14.007
  1535          H    425    ASN   HD21   1531       0.32      1.008
  1536          H    425    ASN   HD22   1532        0.3      1.008
  1537          C    425    ASN      C   1533       0.51     12.011
  1538          O    425    ASN      O   1534      -0.51     15.999   ; qtot -2
; residue 426 THR rtp THR  q  0.0
  1539        NH1    426    THR      N   1535      -0.47     14.007
  1540          H    426    THR     HN   1536       0.31      1.008
  1541        CT1    426    THR     CA   1537       0.07     12.011
  1542         HB    426    THR     HA   1538       0.09      1.008
  1543        CT1    426    THR     CB   1539       0.14     12.011
  1544         HA    426    THR     HB   1540       0.09      1.008
  1545        OH1    426    THR    OG1   1541      -0.66     15.999
  1546          H    426    THR    HG1   1542       0.43      1.008
  1547        CT3    426    THR    CG2   1543      -0.27     12.011
  1548         HA    426    THR   HG21   1544       0.09      1.008
  1549         HA    426    THR   HG22   1545       0.09      1.008
  1550         HA    426    THR   HG23   1546       0.09      1.008
  1551          C    426    THR      C   1547       0.51     12.011
  1552          O    426    THR      O   1548      -0.51     15.999   ; qtot -2
; residue 427 PRO rtp PRO  q  0.0
  1553          N    427    PRO      N   1549      -0.29     14.007
  1554        CP3    427    PRO     CD   1550          0     12.011
  1555         HA    427    PRO    HD1   1551       0.09      1.008
  1556         HA    427    PRO    HD2   1552       0.09      1.008
  1557        CP1    427    PRO     CA   1553       0.02     12.011
  1558         HB    427    PRO     HA   1554       0.09      1.008
  1559        CP2    427    PRO     CB   1555      -0.18     12.011
  1560         HA    427    PRO    HB1   1556       0.09      1.008
  1561         HA    427    PRO    HB2   1557       0.09      1.008
  1562        CP2    427    PRO     CG   1558      -0.18     12.011
  1563         HA    427    PRO    HG1   1559       0.09      1.008
  1564         HA    427    PRO    HG2   1560       0.09      1.008
  1565          C    427    PRO      C   1561       0.51     12.011
  1566          O    427    PRO      O   1562      -0.51     15.999   ; qtot -2
; residue 428 ALA rtp ALA  q  0.0
  1567        NH1    428    ALA      N   1563      -0.47     14.007
  1568          H    428    ALA     HN   1564       0.31      1.008
  1569        CT1    428    ALA     CA   1565       0.07     12.011
  1570         HB    428    ALA     HA   1566       0.09      1.008
  1571        CT3    428    ALA     CB   1567      -0.27     12.011
  1572         HA    428    ALA    HB1   1568       0.09      1.008
  1573         HA    428    ALA    HB2   1569       0.09      1.008
  1574         HA    428    ALA    HB3   1570       0.09      1.008
  1575          C    428    ALA      C   1571       0.51     12.011
  1576          O    428    ALA      O   1572      -0.51     15.999   ; qtot -2
; residue 429 MET rtp MET  q  0.0
  1577        NH1    429    MET      N   1573      -0.47     14.007
  1578          H    429    MET     HN   1574       0.31      1.008
  1579        CT1    429    MET     CA   1575       0.07     12.011
  1580         HB    429    MET     HA   1576       0.09      1.008
  1581        CT2    429    MET     CB   1577      -0.18     12.011
  1582         HA    429    MET    HB1   1578       0.09      1.008
  1583         HA    429    MET    HB2   1579       0.09      1.008
  1584        CT2    429    MET     CG   1580      -0.14     12.011
  1585         HA    429    MET    HG1   1581       0.09      1.008
  1586         HA    429    MET    HG2   1582       0.09      1.008
  1587          S    429    MET     SD   1583      -0.09      32.06
  1588        CT3    429    MET     CE   1584      -0.22     12.011
  1589         HA    429    MET    HE1   1585       0.09      1.008
  1590         HA    429    MET    HE2   1586       0.09      1.008
  1591         HA    429    MET    HE3   1587       0.09      1.008
  1592          C    429    MET      C   1588       0.51     12.011
  1593          O    429    MET      O   1589      -0.51     15.999   ; qtot -2
; residue 430 GLY rtp GLY  q  0.0
  1594        NH1    430    GLY      N   1590      -0.47     14.007
  1595          H    430    GLY     HN   1591       0.31      1.008
  1596        CT2    430    GLY     CA   1592      -0.02     12.011
  1597         HB    430    GLY    HA1   1593       0.09      1.008
  1598         HB    430    GLY    HA2   1594       0.09      1.008
  1599          C    430    GLY      C   1595       0.51     12.011
  1600          O    430    GLY      O   1596      -0.51     15.999   ; qtot -2
; residue 431 LEU rtp LEU  q -1.0
  1601        NH1    431    LEU      N   1597      -0.47     14.007
  1602          H    431    LEU     HN   1598       0.31      1.008
  1603        CT1    431    LEU     CA   1599       0.07     12.011
  1604         HB    431    LEU     HA   1600       0.09      1.008
  1605        CT2    431    LEU     CB   1601      -0.18     12.011
  1606         HA    431    LEU    HB1   1602       0.09      1.008
  1607         HA    431    LEU    HB2   1603       0.09      1.008
  1608        CT1    431    LEU     CG   1604      -0.09     12.011
  1609         HA    431    LEU     HG   1605       0.09      1.008
  1610        CT3    431    LEU    CD1   1606      -0.27     12.011
  1611         HA    431    LEU   HD11   1607       0.09      1.008
  1612         HA    431    LEU   HD12   1608       0.09      1.008
  1613         HA    431    LEU   HD13   1609       0.09      1.008
  1614        CT3    431    LEU    CD2   1610      -0.27     12.011
  1615         HA    431    LEU   HD21   1611       0.09      1.008
  1616         HA    431    LEU   HD22   1612       0.09      1.008
  1617         HA    431    LEU   HD23   1613       0.09      1.008
  1618         CC    431    LEU      C   1614       0.34     12.011
  1619         OC    431    LEU    OT1   1615      -0.67    15.9994
  1620         OC    431    LEU    OT2   1616      -0.67    15.9994   ; qtot -3

[ bonds ]
;  ai    aj funct            c0            c1            c2            c3
    1     2     1 
    1     3     1 
    1     4     1 
    1     5     1 
    5     6     1 
    5     7     1 
    5    16     1 
    7     8     1 
    7     9     1 
    7    10     1 
   10    11     1 
   10    12     1 
   10    13     1 
   13    14     1 
   13    15     1 
   16    17     1 
   16    18     1 
   18    19     1 
   18    20     1 
   20    21     1 
   20    22     1 
   20    33     1 
   22    23     1 
   22    24     1 
   22    25     1 
   25    26     1 
   25    27     1 
   25    28     1 
   28    29     1 
   28    30     1 
   30    31     1 
   30    32     1 
   33    34     1 
   33    35     1 
   35    36     1 
   35    39     1 
   36    37     1 
   36    38     1 
   36    44     1 
   39    40     1 
   39    41     1 
   39    47     1 
   41    42     1 
   41    43     1 
   41    44     1 
   44    45     1 
   44    46     1 
   47    48     1 
   47    49     1 
   49    50     1 
   49    51     1 
   51    52     1 
   51    53     1 
   51    66     1 
   53    54     1 
   53    55     1 
   53    56     1 
   56    57     1 
   56    58     1 
   56    62     1 
   58    59     1 
   58    60     1 
   58    61     1 
   62    63     1 
   62    64     1 
   62    65     1 
   66    67     1 
   66    68     1 
   68    69     1 
   68    70     1 
   70    71     1 
   70    72     1 
   70    82     1 
   72    73     1 
   72    74     1 
   72    78     1 
   74    75     1 
   74    76     1 
   74    77     1 
   78    79     1 
   78    80     1 
   78    81     1 
   82    83     1 
   82    84     1 
   84    85     1 
   84    86     1 
   86    87     1 
   86    88     1 
   86   106     1 
   88    89     1 
   88    90     1 
   88    91     1 
   91    92     1 
   91    93     1 
   91    94     1 
   94    95     1 
   94    96     1 
   94    97     1 
   97    98     1 
   97    99     1 
   99   100     1 
   99   103     1 
  100   101     1 
  100   102     1 
  103   104     1 
  103   105     1 
  106   107     1 
  106   108     1 
  108   109     1 
  108   110     1 
  110   111     1 
  110   112     1 
  110   125     1 
  112   113     1 
  112   114     1 
  112   115     1 
  115   116     1 
  115   117     1 
  115   121     1 
  117   118     1 
  117   119     1 
  117   120     1 
  121   122     1 
  121   123     1 
  121   124     1 
  125   126     1 
  125   127     1 
  127   128     1 
  127   129     1 
  129   130     1 
  129   131     1 
  129   149     1 
  131   132     1 
  131   133     1 
  131   134     1 
  134   135     1 
  134   136     1 
  134   137     1 
  137   138     1 
  137   139     1 
  137   140     1 
  140   141     1 
  140   142     1 
  142   143     1 
  142   146     1 
  143   144     1 
  143   145     1 
  146   147     1 
  146   148     1 
  149   150     1 
  149   151     1 
  151   152     1 
  151   153     1 
  153   154     1 
  153   155     1 
  153   156     1 
  156   157     1 
  156   158     1 
  158   159     1 
  158   160     1 
  160   161     1 
  160   162     1 
  160   163     1 
  163   164     1 
  163   165     1 
  165   166     1 
  165   167     1 
  167   168     1 
  167   169     1 
  167   173     1 
  169   170     1 
  169   171     1 
  169   172     1 
  173   174     1 
  173   175     1 
  175   176     1 
  175   177     1 
  177   178     1 
  177   179     1 
  177   194     1 
  179   180     1 
  179   181     1 
  179   182     1 
  182   183     1 
  182   190     1 
  183   184     1 
  183   185     1 
  185   186     1 
  185   187     1 
  187   188     1 
  187   192     1 
  188   189     1 
  190   191     1 
  190   192     1 
  192   193     1 
  194   195     1 
  194   196     1 
  196   197     1 
  196   198     1 
  198   199     1 
  198   200     1 
  198   213     1 
  200   201     1 
  200   202     1 
  200   206     1 
  202   203     1 
  202   204     1 
  202   205     1 
  206   207     1 
  206   208     1 
  206   209     1 
  209   210     1 
  209   211     1 
  209   212     1 
  213   214     1 
  213   215     1 
  215   216     1 
  215   217     1 
  217   218     1 
  217   219     1 
  217   220     1 
  220   221     1 
  220   222     1 
  222   223     1 
  222   224     1 
  224   225     1 
  224   226     1 
  224   235     1 
  226   227     1 
  226   228     1 
  226   229     1 
  229   230     1 
  229   231     1 
  229   232     1 
  232   233     1 
  232   234     1 
  235   236     1 
  235   237     1 
  237   238     1 
  237   239     1 
  239   240     1 
  239   241     1 
  239   242     1 
  242   243     1 
  242   244     1 
  244   245     1 
  244   246     1 
  246   247     1 
  246   248     1 
  246   266     1 
  248   249     1 
  248   250     1 
  248   251     1 
  251   252     1 
  251   253     1 
  251   254     1 
  254   255     1 
  254   256     1 
  254   257     1 
  257   258     1 
  257   259     1 
  259   260     1 
  259   263     1 
  260   261     1 
  260   262     1 
  263   264     1 
  263   265     1 
  266   267     1 
  266   268     1 
  268   269     1 
  268   270     1 
  270   271     1 
  270   272     1 
  270   282     1 
  272   273     1 
  272   274     1 
  272   278     1 
  274   275     1 
  274   276     1 
  274   277     1 
  278   279     1 
  278   280     1 
  278   281     1 
  282   283     1 
  282   284     1 
  284   285     1 
  284   286     1 
  286   287     1 
  286   288     1 
  286   297     1 
  288   289     1 
  288   290     1 
  288   291     1 
  291   292     1 
  291   293     1 
  291   294     1 
  294   295     1 
  294   296     1 
  297   298     1 
  297   299     1 
  299   300     1 
  299   301     1 
  301   302     1 
  301   303     1 
  301   313     1 
  303   304     1 
  303   305     1 
  303   309     1 
  305   306     1 
  305   307     1 
  305   308     1 
  309   310     1 
  309   311     1 
  309   312     1 
  313   314     1 
  313   315     1 
  315   316     1 
  315   317     1 
  317   318     1 
  317   319     1 
  317   332     1 
  319   320     1 
  319   321     1 
  319   322     1 
  322   323     1 
  322   324     1 
  322   328     1 
  324   325     1 
  324   326     1 
  324   327     1 
  328   329     1 
  328   330     1 
  328   331     1 
  332   333     1 
  332   334     1 
  334   335     1 
  334   336     1 
  336   337     1 
  336   338     1 
  336   354     1 
  338   339     1 
  338   340     1 
  338   341     1 
  341   342     1 
  341   343     1 
  341   344     1 
  344   345     1 
  344   346     1 
  344   347     1 
  347   348     1 
  347   349     1 
  347   350     1 
  350   351     1 
  350   352     1 
  350   353     1 
  354   355     1 
  354   356     1 
  356   357     1 
  356   358     1 
  358   359     1 
  358   360     1 
  358   368     1 
  360   361     1 
  360   362     1 
  360   363     1 
  363   364     1 
  363   365     1 
  365   366     1 
  365   367     1 
  368   369     1 
  368   370     1 
  370   371     1 
  370   372     1 
  372   373     1 
  372   374     1 
  372   375     1 
  375   376     1 
  375   377     1 
  377   378     1 
  377   379     1 
  379   380     1 
  379   381     1 
  379   390     1 
  381   382     1 
  381   383     1 
  381   384     1 
  384   385     1 
  384   386     1 
  384   387     1 
  387   388     1 
  387   389     1 
  390   391     1 
  390   392     1 
  392   393     1 
  392   394     1 
  394   395     1 
  394   396     1 
  394   414     1 
  396   397     1 
  396   398     1 
  396   399     1 
  399   400     1 
  399   405     1 
  400   401     1 
  400   402     1 
  402   403     1 
  402   404     1 
  404   405     1 
  404   410     1 
  405   406     1 
  406   407     1 
  406   408     1 
  408   409     1 
  408   412     1 
  410   411     1 
  410   412     1 
  412   413     1 
  414   415     1 
  414   416     1 
  416   417     1 
  416   418     1 
  418   419     1 
  418   420     1 
  418   421     1 
  421   422     1 
  421   423     1 
  423   424     1 
  423   425     1 
  425   426     1 
  425   427     1 
  425   435     1 
  427   428     1 
  427   429     1 
  427   431     1 
  429   430     1 
  431   432     1 
  431   433     1 
  431   434     1 
  435   436     1 
  435   437     1 
  437   438     1 
  437   439     1 
  439   440     1 
  439   441     1 
  439   451     1 
  441   442     1 
  441   443     1 
  441   447     1 
  443   444     1 
  443   445     1 
  443   446     1 
  447   448     1 
  447   449     1 
  447   450     1 
  451   452     1 
  451   453     1 
  453   454     1 
  453   455     1 
  455   456     1 
  455   457     1 
  455   462     1 
  457   458     1 
  457   459     1 
  457   460     1 
  460   461     1 
  462   463     1 
  462   464     1 
  464   465     1 
  464   466     1 
  466   467     1 
  466   468     1 
  466   474     1 
  468   469     1 
  468   470     1 
  468   471     1 
  471   472     1 
  471   473     1 
  474   475     1 
  474   476     1 
  476   477     1 
  476   478     1 
  478   479     1 
  478   480     1 
  478   486     1 
  480   481     1 
  480   482     1 
  480   483     1 
  483   484     1 
  483   485     1 
  486   487     1 
  486   488     1 
  488   489     1 
  488   490     1 
  490   491     1 
  490   492     1 
  490   508     1 
  492   493     1 
  492   494     1 
  492   495     1 
  495   496     1 
  495   497     1 
  495   498     1 
  498   499     1 
  498   500     1 
  498   501     1 
  501   502     1 
  501   503     1 
  501   504     1 
  504   505     1 
  504   506     1 
  504   507     1 
  508   509     1 
  508   510     1 
  510   511     1 
  510   512     1 
  512   513     1 
  512   514     1 
  512   532     1 
  514   515     1 
  514   516     1 
  514   517     1 
  517   518     1 
  517   523     1 
  518   519     1 
  518   520     1 
  520   521     1 
  520   522     1 
  522   523     1 
  522   528     1 
  523   524     1 
  524   525     1 
  524   526     1 
  526   527     1 
  526   530     1 
  528   529     1 
  528   530     1 
  530   531     1 
  532   533     1 
  532   534     1 
  534   535     1 
  534   536     1 
  536   537     1 
  536   538     1 
  536   544     1 
  538   539     1 
  538   540     1 
  538   541     1 
  541   542     1 
  541   543     1 
  544   545     1 
  544   546     1 
  546   547     1 
  546   548     1 
  548   549     1 
  548   550     1 
  548   563     1 
  550   551     1 
  550   552     1 
  550   553     1 
  553   554     1 
  553   555     1 
  553   559     1 
  555   556     1 
  555   557     1 
  555   558     1 
  559   560     1 
  559   561     1 
  559   562     1 
  563   564     1 
  563   565     1 
  565   566     1 
  565   567     1 
  567   568     1 
  567   569     1 
  567   579     1 
  569   570     1 
  569   571     1 
  569   575     1 
  571   572     1 
  571   573     1 
  571   574     1 
  575   576     1 
  575   577     1 
  575   578     1 
  579   580     1 
  579   581     1 
  581   582     1 
  581   583     1 
  583   584     1 
  583   585     1 
  583   590     1 
  585   586     1 
  585   587     1 
  585   588     1 
  588   589     1 
  590   591     1 
  590   592     1 
  592   593     1 
  592   594     1 
  594   595     1 
  594   596     1 
  594   600     1 
  596   597     1 
  596   598     1 
  596   599     1 
  600   601     1 
  600   602     1 
  602   603     1 
  602   604     1 
  604   605     1 
  604   606     1 
  604   611     1 
  606   607     1 
  606   608     1 
  606   609     1 
  609   610     1 
  611   612     1 
  611   613     1 
  613   614     1 
  613   615     1 
  615   616     1 
  615   617     1 
  615   627     1 
  617   618     1 
  617   619     1 
  617   623     1 
  619   620     1 
  619   621     1 
  619   622     1 
  623   624     1 
  623   625     1 
  623   626     1 
  627   628     1 
  627   629     1 
  629   630     1 
  629   631     1 
  631   632     1 
  631   633     1 
  631   643     1 
  633   634     1 
  633   635     1 
  633   639     1 
  635   636     1 
  635   637     1 
  635   638     1 
  639   640     1 
  639   641     1 
  639   642     1 
  643   644     1 
  643   645     1 
  645   646     1 
  645   647     1 
  647   648     1 
  647   649     1 
  647   656     1 
  649   651     1 
  649   652     1 
  649   653     1 
  653   655     1 
  656   657     1 
  656   658     1 
  658   659     1 
  658   660     1 
  660   661     1 
  660   662     1 
  660   680     1 
  662   663     1 
  662   664     1 
  662   665     1 
  665   666     1 
  665   667     1 
  665   668     1 
  668   669     1 
  668   670     1 
  668   671     1 
  671   672     1 
  671   673     1 
  673   674     1 
  673   677     1 
  674   675     1 
  674   676     1 
  677   678     1 
  677   679     1 
  680   681     1 
  680   682     1 
  682   683     1 
  682   684     1 
  684   685     1 
  684   686     1 
  684   695     1 
  686   687     1 
  686   688     1 
  686   689     1 
  689   690     1 
  689   691     1 
  689   692     1 
  692   693     1 
  692   694     1 
  695   696     1 
  695   697     1 
  697   698     1 
  697   699     1 
  699   700     1 
  699   701     1 
  699   714     1 
  701   702     1 
  701   703     1 
  701   704     1 
  704   705     1 
  704   706     1 
  704   710     1 
  706   707     1 
  706   708     1 
  706   709     1 
  710   711     1 
  710   712     1 
  710   713     1 
  714   715     1 
  714   716     1 
  716   717     1 
  716   718     1 
  718   719     1 
  718   720     1 
  718   721     1 
  721   722     1 
  721   723     1 
  723   724     1 
  723   725     1 
  725   726     1 
  725   727     1 
  725   741     1 
  727   728     1 
  727   729     1 
  727   730     1 
  730   731     1 
  730   737     1 
  731   732     1 
  731   733     1 
  733   734     1 
  733   735     1 
  735   736     1 
  735   739     1 
  737   738     1 
  737   739     1 
  739   740     1 
  741   742     1 
  741   743     1 
  743   744     1 
  743   745     1 
  745   746     1 
  745   747     1 
  745   748     1 
  748   749     1 
  748   750     1 
  750   751     1 
  750   752     1 
  752   753     1 
  752   754     1 
  752   759     1 
  754   755     1 
  754   756     1 
  754   757     1 
  757   758     1 
  759   760     1 
  759   761     1 
  761   762     1 
  761   763     1 
  763   764     1 
  763   765     1 
  763   769     1 
  765   766     1 
  765   767     1 
  765   768     1 
  769   770     1 
  769   771     1 
  771   772     1 
  771   773     1 
  773   774     1 
  773   775     1 
  773   791     1 
  775   776     1 
  775   777     1 
  775   778     1 
  778   779     1 
  778   780     1 
  778   781     1 
  781   782     1 
  781   783     1 
  781   784     1 
  784   785     1 
  784   786     1 
  784   787     1 
  787   788     1 
  787   789     1 
  787   790     1 
  791   792     1 
  791   793     1 
  793   794     1 
  793   795     1 
  795   796     1 
  795   797     1 
  795   806     1 
  797   798     1 
  797   799     1 
  797   800     1 
  800   801     1 
  800   802     1 
  800   803     1 
  803   804     1 
  803   805     1 
  806   807     1 
  806   808     1 
  808   809     1 
  808   810     1 
  810   811     1 
  810   812     1 
  810   816     1 
  812   813     1 
  812   814     1 
  812   815     1 
  816   817     1 
  816   818     1 
  818   819     1 
  818   820     1 
  820   821     1 
  820   822     1 
  820   832     1 
  822   823     1 
  822   824     1 
  822   828     1 
  824   825     1 
  824   826     1 
  824   827     1 
  828   829     1 
  828   830     1 
  828   831     1 
  832   833     1 
  832   834     1 
  834   835     1 
  834   836     1 
  836   837     1 
  836   838     1 
  836   846     1 
  838   839     1 
  838   840     1 
  838   842     1 
  840   841     1 
  842   843     1 
  842   844     1 
  842   845     1 
  846   847     1 
  846   848     1 
  848   849     1 
  848   850     1 
  850   851     1 
  850   852     1 
  850   853     1 
  853   854     1 
  853   855     1 
  855   856     1 
  855   857     1 
  857   858     1 
  857   859     1 
  857   864     1 
  859   860     1 
  859   861     1 
  859   862     1 
  862   863     1 
  864   865     1 
  864   866     1 
  866   867     1 
  866   868     1 
  868   869     1 
  868   870     1 
  868   888     1 
  870   871     1 
  870   872     1 
  870   873     1 
  873   874     1 
  873   875     1 
  873   876     1 
  876   877     1 
  876   878     1 
  876   879     1 
  879   880     1 
  879   881     1 
  881   882     1 
  881   885     1 
  882   883     1 
  882   884     1 
  885   886     1 
  885   887     1 
  888   889     1 
  888   890     1 
  890   891     1 
  890   892     1 
  892   893     1 
  892   894     1 
  892   907     1 
  894   895     1 
  894   896     1 
  894   897     1 
  897   898     1 
  897   899     1 
  897   903     1 
  899   900     1 
  899   901     1 
  899   902     1 
  903   904     1 
  903   905     1 
  903   906     1 
  907   908     1 
  907   909     1 
  909   910     1 
  909   911     1 
  911   912     1 
  911   913     1 
  911   914     1 
  914   915     1 
  914   916     1 
  916   917     1 
  916   918     1 
  918   919     1 
  918   920     1 
  918   931     1 
  920   921     1 
  920   922     1 
  920   923     1 
  923   924     1 
  923   925     1 
  923   926     1 
  926   927     1 
  926   928     1 
  928   929     1 
  928   930     1 
  931   932     1 
  931   933     1 
  933   934     1 
  933   935     1 
  935   936     1 
  935   937     1 
  935   938     1 
  938   939     1 
  938   940     1 
  940   941     1 
  940   942     1 
  942   943     1 
  942   944     1 
  942   957     1 
  944   945     1 
  944   946     1 
  944   950     1 
  946   947     1 
  946   948     1 
  946   949     1 
  950   951     1 
  950   952     1 
  950   953     1 
  953   954     1 
  953   955     1 
  953   956     1 
  957   958     1 
  957   959     1 
  959   960     1 
  959   961     1 
  961   962     1 
  961   963     1 
  961   964     1 
  964   965     1 
  964   966     1 
  966   967     1 
  966   970     1 
  967   968     1 
  967   969     1 
  967   975     1 
  970   971     1 
  970   972     1 
  970   978     1 
  972   973     1 
  972   974     1 
  972   975     1 
  975   976     1 
  975   977     1 
  978   979     1 
  978   980     1 
  980   981     1 
  980   982     1 
  982   983     1 
  982   984     1 
  982   997     1 
  984   985     1 
  984   986     1 
  984   990     1 
  986   987     1 
  986   988     1 
  986   989     1 
  990   991     1 
  990   992     1 
  990   993     1 
  993   994     1 
  993   995     1 
  993   996     1 
  997   998     1 
  997   999     1 
  999  1000     1 
  999  1001     1 
 1001  1002     1 
 1001  1003     1 
 1001  1015     1 
 1003  1004     1 
 1003  1005     1 
 1003  1008     1 
 1006  1007     1 
 1006  1008     1 
 1006  1009     1 
 1008  1011     1 
 1009  1010     1 
 1009  1013     1 
 1011  1012     1 
 1011  1013     1 
 1013  1014     1 
 1015  1016     1 
 1015  1017     1 
 1017  1018     1 
 1017  1019     1 
 1019  1020     1 
 1019  1021     1 
 1019  1034     1 
 1021  1022     1 
 1021  1023     1 
 1021  1024     1 
 1024  1025     1 
 1024  1026     1 
 1024  1030     1 
 1026  1027     1 
 1026  1028     1 
 1026  1029     1 
 1030  1031     1 
 1030  1032     1 
 1030  1033     1 
 1034  1035     1 
 1034  1036     1 
 1036  1037     1 
 1036  1038     1 
 1038  1039     1 
 1038  1040     1 
 1038  1048     1 
 1040  1041     1 
 1040  1042     1 
 1040  1043     1 
 1043  1044     1 
 1043  1045     1 
 1045  1046     1 
 1045  1047     1 
 1048  1049     1 
 1048  1050     1 
 1050  1051     1 
 1050  1052     1 
 1052  1053     1 
 1052  1054     1 
 1052  1063     1 
 1054  1055     1 
 1054  1056     1 
 1054  1057     1 
 1057  1058     1 
 1057  1059     1 
 1057  1060     1 
 1060  1061     1 
 1060  1062     1 
 1063  1064     1 
 1063  1065     1 
 1065  1066     1 
 1065  1067     1 
 1067  1068     1 
 1067  1069     1 
 1067  1082     1 
 1069  1070     1 
 1069  1071     1 
 1069  1075     1 
 1071  1072     1 
 1071  1073     1 
 1071  1074     1 
 1075  1076     1 
 1075  1077     1 
 1075  1078     1 
 1078  1079     1 
 1078  1080     1 
 1078  1081     1 
 1082  1083     1 
 1082  1084     1 
 1084  1085     1 
 1084  1086     1 
 1086  1087     1 
 1086  1088     1 
 1086  1099     1 
 1088  1089     1 
 1088  1090     1 
 1088  1091     1 
 1091  1092     1 
 1091  1093     1 
 1091  1094     1 
 1094  1095     1 
 1094  1096     1 
 1096  1097     1 
 1096  1098     1 
 1099  1100     1 
 1099  1101     1 
 1101  1102     1 
 1101  1103     1 
 1103  1104     1 
 1103  1105     1 
 1103  1109     1 
 1105  1106     1 
 1105  1107     1 
 1105  1108     1 
 1108  1251     1 
 1109  1110     1 
 1109  1111     1 
 1111  1112     1 
 1111  1113     1 
 1113  1114     1 
 1113  1115     1 
 1113  1123     1 
 1115  1116     1 
 1115  1117     1 
 1115  1119     1 
 1117  1118     1 
 1119  1120     1 
 1119  1121     1 
 1119  1122     1 
 1123  1124     1 
 1123  1125     1 
 1125  1126     1 
 1125  1127     1 
 1127  1128     1 
 1127  1129     1 
 1127  1130     1 
 1130  1131     1 
 1130  1132     1 
 1132  1133     1 
 1132  1134     1 
 1134  1135     1 
 1134  1136     1 
 1134  1144     1 
 1136  1137     1 
 1136  1138     1 
 1136  1139     1 
 1139  1140     1 
 1139  1141     1 
 1141  1142     1 
 1141  1143     1 
 1144  1145     1 
 1144  1146     1 
 1146  1147     1 
 1146  1148     1 
 1148  1149     1 
 1148  1150     1 
 1148  1159     1 
 1150  1151     1 
 1150  1152     1 
 1150  1153     1 
 1153  1154     1 
 1153  1155     1 
 1153  1156     1 
 1156  1157     1 
 1156  1158     1 
 1159  1160     1 
 1159  1161     1 
 1161  1162     1 
 1161  1163     1 
 1163  1164     1 
 1163  1165     1 
 1163  1181     1 
 1165  1166     1 
 1165  1167     1 
 1165  1168     1 
 1168  1169     1 
 1168  1170     1 
 1168  1171     1 
 1171  1172     1 
 1171  1173     1 
 1171  1174     1 
 1174  1175     1 
 1174  1176     1 
 1174  1177     1 
 1177  1178     1 
 1177  1179     1 
 1177  1180     1 
 1181  1182     1 
 1181  1183     1 
 1183  1184     1 
 1183  1185     1 
 1185  1186     1 
 1185  1187     1 
 1185  1192     1 
 1187  1188     1 
 1187  1189     1 
 1187  1190     1 
 1190  1191     1 
 1192  1193     1 
 1192  1194     1 
 1194  1195     1 
 1194  1196     1 
 1196  1197     1 
 1196  1198     1 
 1196  1211     1 
 1198  1199     1 
 1198  1200     1 
 1198  1204     1 
 1200  1201     1 
 1200  1202     1 
 1200  1203     1 
 1204  1205     1 
 1204  1206     1 
 1204  1207     1 
 1207  1208     1 
 1207  1209     1 
 1207  1210     1 
 1211  1212     1 
 1211  1213     1 
 1213  1214     1 
 1213  1215     1 
 1215  1216     1 
 1215  1217     1 
 1215  1230     1 
 1217  1218     1 
 1217  1219     1 
 1217  1223     1 
 1219  1220     1 
 1219  1221     1 
 1219  1222     1 
 1223  1224     1 
 1223  1225     1 
 1223  1226     1 
 1226  1227     1 
 1226  1228     1 
 1226  1229     1 
 1230  1231     1 
 1230  1232     1 
 1232  1233     1 
 1232  1234     1 
 1234  1235     1 
 1234  1236     1 
 1234  1242     1 
 1236  1237     1 
 1236  1238     1 
 1236  1239     1 
 1239  1240     1 
 1239  1241     1 
 1242  1243     1 
 1242  1244     1 
 1244  1245     1 
 1244  1246     1 
 1246  1247     1 
 1246  1248     1 
 1246  1252     1 
 1248  1249     1 
 1248  1250     1 
 1248  1251     1 
 1252  1253     1 
 1252  1254     1 
 1254  1255     1 
 1254  1256     1 
 1256  1257     1 
 1256  1258     1 
 1256  1274     1 
 1258  1259     1 
 1258  1260     1 
 1258  1261     1 
 1261  1262     1 
 1261  1263     1 
 1261  1264     1 
 1264  1265     1 
 1264  1266     1 
 1264  1267     1 
 1267  1268     1 
 1267  1269     1 
 1267  1270     1 
 1270  1271     1 
 1270  1272     1 
 1270  1273     1 
 1274  1275     1 
 1274  1276     1 
 1276  1277     1 
 1276  1278     1 
 1278  1279     1 
 1278  1280     1 
 1278  1294     1 
 1280  1281     1 
 1280  1282     1 
 1280  1283     1 
 1283  1284     1 
 1283  1290     1 
 1284  1285     1 
 1284  1286     1 
 1286  1287     1 
 1286  1288     1 
 1288  1289     1 
 1288  1292     1 
 1290  1291     1 
 1290  1292     1 
 1292  1293     1 
 1294  1295     1 
 1294  1296     1 
 1296  1297     1 
 1296  1298     1 
 1298  1299     1 
 1298  1300     1 
 1298  1308     1 
 1300  1301     1 
 1300  1302     1 
 1300  1303     1 
 1303  1304     1 
 1303  1305     1 
 1305  1306     1 
 1305  1307     1 
 1308  1309     1 
 1308  1310     1 
 1310  1311     1 
 1310  1312     1 
 1312  1313     1 
 1312  1314     1 
 1312  1318     1 
 1314  1315     1 
 1314  1316     1 
 1314  1317     1 
 1318  1319     1 
 1318  1320     1 
 1320  1321     1 
 1320  1322     1 
 1322  1323     1 
 1322  1324     1 
 1322  1333     1 
 1324  1325     1 
 1324  1326     1 
 1324  1327     1 
 1327  1328     1 
 1327  1329     1 
 1327  1330     1 
 1330  1331     1 
 1330  1332     1 
 1333  1334     1 
 1333  1335     1 
 1335  1336     1 
 1335  1337     1 
 1337  1338     1 
 1337  1339     1 
 1337  1344     1 
 1339  1340     1 
 1339  1341     1 
 1339  1342     1 
 1342  1343     1 
 1344  1345     1 
 1344  1346     1 
 1346  1347     1 
 1346  1348     1 
 1348  1349     1 
 1348  1350     1 
 1348  1361     1 
 1350  1351     1 
 1350  1352     1 
 1350  1353     1 
 1353  1354     1 
 1353  1355     1 
 1353  1356     1 
 1356  1357     1 
 1356  1358     1 
 1358  1359     1 
 1358  1360     1 
 1361  1362     1 
 1361  1363     1 
 1363  1364     1 
 1363  1365     1 
 1365  1366     1 
 1365  1367     1 
 1365  1368     1 
 1368  1369     1 
 1368  1370     1 
 1370  1371     1 
 1370  1372     1 
 1372  1373     1 
 1372  1374     1 
 1372  1379     1 
 1374  1375     1 
 1374  1376     1 
 1374  1377     1 
 1377  1378     1 
 1379  1380     1 
 1379  1381     1 
 1381  1382     1 
 1381  1383     1 
 1383  1384     1 
 1383  1385     1 
 1383  1393     1 
 1385  1386     1 
 1385  1387     1 
 1385  1388     1 
 1388  1389     1 
 1388  1390     1 
 1390  1391     1 
 1390  1392     1 
 1393  1394     1 
 1393  1395     1 
 1395  1396     1 
 1395  1397     1 
 1397  1398     1 
 1397  1399     1 
 1397  1411     1 
 1399  1400     1 
 1399  1401     1 
 1399  1404     1 
 1402  1403     1 
 1402  1404     1 
 1402  1405     1 
 1404  1407     1 
 1405  1406     1 
 1405  1409     1 
 1407  1408     1 
 1407  1409     1 
 1409  1410     1 
 1411  1412     1 
 1411  1413     1 
 1413  1414     1 
 1413  1415     1 
 1415  1416     1 
 1415  1417     1 
 1415  1426     1 
 1417  1418     1 
 1417  1419     1 
 1417  1420     1 
 1420  1421     1 
 1420  1422     1 
 1420  1423     1 
 1423  1424     1 
 1423  1425     1 
 1426  1427     1 
 1426  1428     1 
 1428  1429     1 
 1428  1430     1 
 1430  1431     1 
 1430  1432     1 
 1430  1441     1 
 1432  1433     1 
 1432  1434     1 
 1432  1435     1 
 1435  1436     1 
 1435  1437     1 
 1435  1438     1 
 1438  1439     1 
 1438  1440     1 
 1441  1442     1 
 1441  1443     1 
 1443  1444     1 
 1443  1445     1 
 1445  1446     1 
 1445  1447     1 
 1445  1453     1 
 1447  1448     1 
 1447  1449     1 
 1447  1450     1 
 1450  1451     1 
 1450  1452     1 
 1453  1454     1 
 1453  1455     1 
 1455  1456     1 
 1455  1457     1 
 1457  1458     1 
 1457  1459     1 
 1457  1463     1 
 1459  1460     1 
 1459  1461     1 
 1459  1462     1 
 1463  1464     1 
 1463  1465     1 
 1465  1466     1 
 1465  1467     1 
 1467  1468     1 
 1467  1469     1 
 1467  1470     1 
 1470  1471     1 
 1470  1472     1 
 1472  1473     1 
 1472  1474     1 
 1474  1475     1 
 1474  1476     1 
 1474  1486     1 
 1476  1477     1 
 1476  1478     1 
 1476  1482     1 
 1478  1479     1 
 1478  1480     1 
 1478  1481     1 
 1482  1483     1 
 1482  1484     1 
 1482  1485     1 
 1486  1487     1 
 1486  1488     1 
 1488  1489     1 
 1488  1490     1 
 1490  1491     1 
 1490  1492     1 
 1490  1510     1 
 1492  1493     1 
 1492  1494     1 
 1492  1495     1 
 1495  1496     1 
 1495  1497     1 
 1495  1498     1 
 1498  1499     1 
 1498  1500     1 
 1498  1501     1 
 1501  1502     1 
 1501  1503     1 
 1503  1504     1 
 1503  1507     1 
 1504  1505     1 
 1504  1506     1 
 1507  1508     1 
 1507  1509     1 
 1510  1511     1 
 1510  1512     1 
 1512  1513     1 
 1512  1514     1 
 1514  1515     1 
 1514  1516     1 
 1514  1523     1 
 1516  1518     1 
 1516  1519     1 
 1516  1520     1 
 1520  1522     1 
 1523  1524     1 
 1523  1525     1 
 1525  1526     1 
 1525  1527     1 
 1527  1528     1 
 1527  1529     1 
 1527  1537     1 
 1529  1530     1 
 1529  1531     1 
 1529  1532     1 
 1532  1533     1 
 1532  1534     1 
 1534  1535     1 
 1534  1536     1 
 1537  1538     1 
 1537  1539     1 
 1539  1540     1 
 1539  1541     1 
 1541  1542     1 
 1541  1543     1 
 1541  1551     1 
 1543  1544     1 
 1543  1545     1 
 1543  1547     1 
 1545  1546     1 
 1547  1548     1 
 1547  1549     1 
 1547  1550     1 
 1551  1552     1 
 1551  1553     1 
 1553  1554     1 
 1553  1557     1 
 1554  1555     1 
 1554  1556     1 
 1554  1562     1 
 1557  1558     1 
 1557  1559     1 
 1557  1565     1 
 1559  1560     1 
 1559  1561     1 
 1559  1562     1 
 1562  1563     1 
 1562  1564     1 
 1565  1566     1 
 1565  1567     1 
 1567  1568     1 
 1567  1569     1 
 1569  1570     1 
 1569  1571     1 
 1569  1575     1 
 1571  1572     1 
 1571  1573     1 
 1571  1574     1 
 1575  1576     1 
 1575  1577     1 
 1577  1578     1 
 1577  1579     1 
 1579  1580     1 
 1579  1581     1 
 1579  1592     1 
 1581  1582     1 
 1581  1583     1 
 1581  1584     1 
 1584  1585     1 
 1584  1586     1 
 1584  1587     1 
 1587  1588     1 
 1588  1589     1 
 1588  1590     1 
 1588  1591     1 
 1592  1593     1 
 1592  1594     1 
 1594  1595     1 
 1594  1596     1 
 1596  1597     1 
 1596  1598     1 
 1596  1599     1 
 1599  1600     1 
 1599  1601     1 
 1601  1602     1 
 1601  1603     1 
 1603  1604     1 
 1603  1605     1 
 1603  1618     1 
 1605  1606     1 
 1605  1607     1 
 1605  1608     1 
 1608  1609     1 
 1608  1610     1 
 1608  1614     1 
 1610  1611     1 
 1610  1612     1 
 1610  1613     1 
 1614  1615     1 
 1614  1616     1 
 1614  1617     1 
 1618  1619     1 
 1618  1620     1 
  653   1520     1         0.2029  144766.4        0.2029  0.00 ; the disulfide bond 

[ pairs ]
;  ai    aj funct            c0            c1            c2            c3
    1     8     1 
    1     9     1 
    1    10     1 
    1    17     1 
    1    18     1 
    2     6     1 
    2     7     1 
    2    16     1 
    3     6     1 
    3     7     1 
    3    16     1 
    4     6     1 
    4     7     1 
    4    16     1 
    5    11     1 
    5    12     1 
    5    13     1 
    5    19     1 
    5    20     1 
    6     8     1 
    6     9     1 
    6    10     1 
    6    17     1 
    6    18     1 
    7    14     1 
    7    15     1 
    7    17     1 
    7    18     1 
    8    11     1 
    8    12     1 
    8    13     1 
    8    16     1 
    9    11     1 
    9    12     1 
    9    13     1 
    9    16     1 
   10    16     1 
   11    14     1 
   11    15     1 
   12    14     1 
   12    15     1 
   16    21     1 
   16    22     1 
   16    33     1 
   17    19     1 
   17    20     1 
   18    23     1 
   18    24     1 
   18    25     1 
   18    34     1 
   18    35     1 
   19    21     1 
   19    22     1 
   19    33     1 
   20    26     1 
   20    27     1 
   20    28     1 
   20    36     1 
   20    39     1 
   21    23     1 
   21    24     1 
   21    25     1 
   21    34     1 
   21    35     1 
   22    29     1 
   22    30     1 
   22    34     1 
   22    35     1 
   23    26     1 
   23    27     1 
   23    28     1 
   23    33     1 
   24    26     1 
   24    27     1 
   24    28     1 
   24    33     1 
   25    31     1 
   25    32     1 
   25    33     1 
   26    29     1 
   26    30     1 
   27    29     1 
   27    30     1 
   29    31     1 
   29    32     1 
   33    37     1 
   33    38     1 
   33    40     1 
   33    41     1 
   33    44     1 
   33    47     1 
   34    36     1 
   34    39     1 
   35    42     1 
   35    43     1 
   35    45     1 
   35    46     1 
   35    48     1 
   35    49     1 
   36    40     1 
   36    42     1 
   36    43     1 
   36    47     1 
   37    39     1 
   37    41     1 
   37    45     1 
   37    46     1 
   38    39     1 
   38    41     1 
   38    45     1 
   38    46     1 
   39    45     1 
   39    46     1 
   39    50     1 
   39    51     1 
   40    42     1 
   40    43     1 
   40    44     1 
   40    48     1 
   40    49     1 
   41    48     1 
   41    49     1 
   42    45     1 
   42    46     1 
   42    47     1 
   43    45     1 
   43    46     1 
   43    47     1 
   44    47     1 
   47    52     1 
   47    53     1 
   47    66     1 
   48    50     1 
   48    51     1 
   49    54     1 
   49    55     1 
   49    56     1 
   49    67     1 
   49    68     1 
   50    52     1 
   50    53     1 
   50    66     1 
   51    57     1 
   51    58     1 
   51    62     1 
   51    69     1 
   51    70     1 
   52    54     1 
   52    55     1 
   52    56     1 
   52    67     1 
   52    68     1 
   53    59     1 
   53    60     1 
   53    61     1 
   53    63     1 
   53    64     1 
   53    65     1 
   53    67     1 
   53    68     1 
   54    57     1 
   54    58     1 
   54    62     1 
   54    66     1 
   55    57     1 
   55    58     1 
   55    62     1 
   55    66     1 
   56    66     1 
   57    59     1 
   57    60     1 
   57    61     1 
   57    63     1 
   57    64     1 
   57    65     1 
   58    63     1 
   58    64     1 
   58    65     1 
   59    62     1 
   60    62     1 
   61    62     1 
   66    71     1 
   66    72     1 
   66    82     1 
   67    69     1 
   67    70     1 
   68    73     1 
   68    74     1 
   68    78     1 
   68    83     1 
   68    84     1 
   69    71     1 
   69    72     1 
   69    82     1 
   70    75     1 
   70    76     1 
   70    77     1 
   70    79     1 
   70    80     1 
   70    81     1 
   70    85     1 
   70    86     1 
   71    73     1 
   71    74     1 
   71    78     1 
   71    83     1 
   71    84     1 
   72    83     1 
   72    84     1 
   73    75     1 
   73    76     1 
   73    77     1 
   73    79     1 
   73    80     1 
   73    81     1 
   73    82     1 
   74    79     1 
   74    80     1 
   74    81     1 
   74    82     1 
   75    78     1 
   76    78     1 
   77    78     1 
   78    82     1 
   82    87     1 
   82    88     1 
   82   106     1 
   83    85     1 
   83    86     1 
   84    89     1 
   84    90     1 
   84    91     1 
   84   107     1 
   84   108     1 
   85    87     1 
   85    88     1 
   85   106     1 
   86    92     1 
   86    93     1 
   86    94     1 
   86   109     1 
   86   110     1 
   87    89     1 
   87    90     1 
   87    91     1 
   87   107     1 
   87   108     1 
   88    95     1 
   88    96     1 
   88    97     1 
   88   107     1 
   88   108     1 
   89    92     1 
   89    93     1 
   89    94     1 
   89   106     1 
   90    92     1 
   90    93     1 
   90    94     1 
   90   106     1 
   91    98     1 
   91    99     1 
   91   106     1 
   92    95     1 
   92    96     1 
   92    97     1 
   93    95     1 
   93    96     1 
   93    97     1 
   94   100     1 
   94   103     1 
   95    98     1 
   95    99     1 
   96    98     1 
   96    99     1 
   97   101     1 
   97   102     1 
   97   104     1 
   97   105     1 
   98   100     1 
   98   103     1 
  100   104     1 
  100   105     1 
  101   103     1 
  102   103     1 
  106   111     1 
  106   112     1 
  106   125     1 
  107   109     1 
  107   110     1 
  108   113     1 
  108   114     1 
  108   115     1 
  108   126     1 
  108   127     1 
  109   111     1 
  109   112     1 
  109   125     1 
  110   116     1 
  110   117     1 
  110   121     1 
  110   128     1 
  110   129     1 
  111   113     1 
  111   114     1 
  111   115     1 
  111   126     1 
  111   127     1 
  112   118     1 
  112   119     1 
  112   120     1 
  112   122     1 
  112   123     1 
  112   124     1 
  112   126     1 
  112   127     1 
  113   116     1 
  113   117     1 
  113   121     1 
  113   125     1 
  114   116     1 
  114   117     1 
  114   121     1 
  114   125     1 
  115   125     1 
  116   118     1 
  116   119     1 
  116   120     1 
  116   122     1 
  116   123     1 
  116   124     1 
  117   122     1 
  117   123     1 
  117   124     1 
  118   121     1 
  119   121     1 
  120   121     1 
  125   130     1 
  125   131     1 
  125   149     1 
  126   128     1 
  126   129     1 
  127   132     1 
  127   133     1 
  127   134     1 
  127   150     1 
  127   151     1 
  128   130     1 
  128   131     1 
  128   149     1 
  129   135     1 
  129   136     1 
  129   137     1 
  129   152     1 
  129   153     1 
  130   132     1 
  130   133     1 
  130   134     1 
  130   150     1 
  130   151     1 
  131   138     1 
  131   139     1 
  131   140     1 
  131   150     1 
  131   151     1 
  132   135     1 
  132   136     1 
  132   137     1 
  132   149     1 
  133   135     1 
  133   136     1 
  133   137     1 
  133   149     1 
  134   141     1 
  134   142     1 
  134   149     1 
  135   138     1 
  135   139     1 
  135   140     1 
  136   138     1 
  136   139     1 
  136   140     1 
  137   143     1 
  137   146     1 
  138   141     1 
  138   142     1 
  139   141     1 
  139   142     1 
  140   144     1 
  140   145     1 
  140   147     1 
  140   148     1 
  141   143     1 
  141   146     1 
  143   147     1 
  143   148     1 
  144   146     1 
  145   146     1 
  149   154     1 
  149   155     1 
  149   156     1 
  150   152     1 
  150   153     1 
  151   157     1 
  151   158     1 
  152   154     1 
  152   155     1 
  152   156     1 
  153   159     1 
  153   160     1 
  154   157     1 
  154   158     1 
  155   157     1 
  155   158     1 
  156   161     1 
  156   162     1 
  156   163     1 
  157   159     1 
  157   160     1 
  158   164     1 
  158   165     1 
  159   161     1 
  159   162     1 
  159   163     1 
  160   166     1 
  160   167     1 
  161   164     1 
  161   165     1 
  162   164     1 
  162   165     1 
  163   168     1 
  163   169     1 
  163   173     1 
  164   166     1 
  164   167     1 
  165   170     1 
  165   171     1 
  165   172     1 
  165   174     1 
  165   175     1 
  166   168     1 
  166   169     1 
  166   173     1 
  167   176     1 
  167   177     1 
  168   170     1 
  168   171     1 
  168   172     1 
  168   174     1 
  168   175     1 
  169   174     1 
  169   175     1 
  170   173     1 
  171   173     1 
  172   173     1 
  173   178     1 
  173   179     1 
  173   194     1 
  174   176     1 
  174   177     1 
  175   180     1 
  175   181     1 
  175   182     1 
  175   195     1 
  175   196     1 
  176   178     1 
  176   179     1 
  176   194     1 
  177   183     1 
  177   190     1 
  177   197     1 
  177   198     1 
  178   180     1 
  178   181     1 
  178   182     1 
  178   195     1 
  178   196     1 
  179   184     1 
  179   185     1 
  179   191     1 
  179   192     1 
  179   195     1 
  179   196     1 
  180   183     1 
  180   190     1 
  180   194     1 
  181   183     1 
  181   190     1 
  181   194     1 
  182   186     1 
  182   187     1 
  182   193     1 
  182   194     1 
  183   188     1 
  183   191     1 
  183   192     1 
  184   186     1 
  184   187     1 
  184   190     1 
  185   189     1 
  185   190     1 
  185   193     1 
  186   188     1 
  186   192     1 
  187   191     1 
  188   190     1 
  188   193     1 
  189   192     1 
  191   193     1 
  194   199     1 
  194   200     1 
  194   213     1 
  195   197     1 
  195   198     1 
  196   201     1 
  196   202     1 
  196   206     1 
  196   214     1 
  196   215     1 
  197   199     1 
  197   200     1 
  197   213     1 
  198   203     1 
  198   204     1 
  198   205     1 
  198   207     1 
  198   208     1 
  198   209     1 
  198   216     1 
  198   217     1 
  199   201     1 
  199   202     1 
  199   206     1 
  199   214     1 
  199   215     1 
  200   210     1 
  200   211     1 
  200   212     1 
  200   214     1 
  200   215     1 
  201   203     1 
  201   204     1 
  201   205     1 
  201   207     1 
  201   208     1 
  201   209     1 
  201   213     1 
  202   207     1 
  202   208     1 
  202   209     1 
  202   213     1 
  203   206     1 
  204   206     1 
  205   206     1 
  206   213     1 
  207   210     1 
  207   211     1 
  207   212     1 
  208   210     1 
  208   211     1 
  208   212     1 
  213   218     1 
  213   219     1 
  213   220     1 
  214   216     1 
  214   217     1 
  215   221     1 
  215   222     1 
  216   218     1 
  216   219     1 
  216   220     1 
  217   223     1 
  217   224     1 
  218   221     1 
  218   222     1 
  219   221     1 
  219   222     1 
  220   225     1 
  220   226     1 
  220   235     1 
  221   223     1 
  221   224     1 
  222   227     1 
  222   228     1 
  222   229     1 
  222   236     1 
  222   237     1 
  223   225     1 
  223   226     1 
  223   235     1 
  224   230     1 
  224   231     1 
  224   232     1 
  224   238     1 
  224   239     1 
  225   227     1 
  225   228     1 
  225   229     1 
  225   236     1 
  225   237     1 
  226   233     1 
  226   234     1 
  226   236     1 
  226   237     1 
  227   230     1 
  227   231     1 
  227   232     1 
  227   235     1 
  228   230     1 
  228   231     1 
  228   232     1 
  228   235     1 
  229   235     1 
  230   233     1 
  230   234     1 
  231   233     1 
  231   234     1 
  235   240     1 
  235   241     1 
  235   242     1 
  236   238     1 
  236   239     1 
  237   243     1 
  237   244     1 
  238   240     1 
  238   241     1 
  238   242     1 
  239   245     1 
  239   246     1 
  240   243     1 
  240   244     1 
  241   243     1 
  241   244     1 
  242   247     1 
  242   248     1 
  242   266     1 
  243   245     1 
  243   246     1 
  244   249     1 
  244   250     1 
  244   251     1 
  244   267     1 
  244   268     1 
  245   247     1 
  245   248     1 
  245   266     1 
  246   252     1 
  246   253     1 
  246   254     1 
  246   269     1 
  246   270     1 
  247   249     1 
  247   250     1 
  247   251     1 
  247   267     1 
  247   268     1 
  248   255     1 
  248   256     1 
  248   257     1 
  248   267     1 
  248   268     1 
  249   252     1 
  249   253     1 
  249   254     1 
  249   266     1 
  250   252     1 
  250   253     1 
  250   254     1 
  250   266     1 
  251   258     1 
  251   259     1 
  251   266     1 
  252   255     1 
  252   256     1 
  252   257     1 
  253   255     1 
  253   256     1 
  253   257     1 
  254   260     1 
  254   263     1 
  255   258     1 
  255   259     1 
  256   258     1 
  256   259     1 
  257   261     1 
  257   262     1 
  257   264     1 
  257   265     1 
  258   260     1 
  258   263     1 
  260   264     1 
  260   265     1 
  261   263     1 
  262   263     1 
  266   271     1 
  266   272     1 
  266   282     1 
  267   269     1 
  267   270     1 
  268   273     1 
  268   274     1 
  268   278     1 
  268   283     1 
  268   284     1 
  269   271     1 
  269   272     1 
  269   282     1 
  270   275     1 
  270   276     1 
  270   277     1 
  270   279     1 
  270   280     1 
  270   281     1 
  270   285     1 
  270   286     1 
  271   273     1 
  271   274     1 
  271   278     1 
  271   283     1 
  271   284     1 
  272   283     1 
  272   284     1 
  273   275     1 
  273   276     1 
  273   277     1 
  273   279     1 
  273   280     1 
  273   281     1 
  273   282     1 
  274   279     1 
  274   280     1 
  274   281     1 
  274   282     1 
  275   278     1 
  276   278     1 
  277   278     1 
  278   282     1 
  282   287     1 
  282   288     1 
  282   297     1 
  283   285     1 
  283   286     1 
  284   289     1 
  284   290     1 
  284   291     1 
  284   298     1 
  284   299     1 
  285   287     1 
  285   288     1 
  285   297     1 
  286   292     1 
  286   293     1 
  286   294     1 
  286   300     1 
  286   301     1 
  287   289     1 
  287   290     1 
  287   291     1 
  287   298     1 
  287   299     1 
  288   295     1 
  288   296     1 
  288   298     1 
  288   299     1 
  289   292     1 
  289   293     1 
  289   294     1 
  289   297     1 
  290   292     1 
  290   293     1 
  290   294     1 
  290   297     1 
  291   297     1 
  292   295     1 
  292   296     1 
  293   295     1 
  293   296     1 
  297   302     1 
  297   303     1 
  297   313     1 
  298   300     1 
  298   301     1 
  299   304     1 
  299   305     1 
  299   309     1 
  299   314     1 
  299   315     1 
  300   302     1 
  300   303     1 
  300   313     1 
  301   306     1 
  301   307     1 
  301   308     1 
  301   310     1 
  301   311     1 
  301   312     1 
  301   316     1 
  301   317     1 
  302   304     1 
  302   305     1 
  302   309     1 
  302   314     1 
  302   315     1 
  303   314     1 
  303   315     1 
  304   306     1 
  304   307     1 
  304   308     1 
  304   310     1 
  304   311     1 
  304   312     1 
  304   313     1 
  305   310     1 
  305   311     1 
  305   312     1 
  305   313     1 
  306   309     1 
  307   309     1 
  308   309     1 
  309   313     1 
  313   318     1 
  313   319     1 
  313   332     1 
  314   316     1 
  314   317     1 
  315   320     1 
  315   321     1 
  315   322     1 
  315   333     1 
  315   334     1 
  316   318     1 
  316   319     1 
  316   332     1 
  317   323     1 
  317   324     1 
  317   328     1 
  317   335     1 
  317   336     1 
  318   320     1 
  318   321     1 
  318   322     1 
  318   333     1 
  318   334     1 
  319   325     1 
  319   326     1 
  319   327     1 
  319   329     1 
  319   330     1 
  319   331     1 
  319   333     1 
  319   334     1 
  320   323     1 
  320   324     1 
  320   328     1 
  320   332     1 
  321   323     1 
  321   324     1 
  321   328     1 
  321   332     1 
  322   332     1 
  323   325     1 
  323   326     1 
  323   327     1 
  323   329     1 
  323   330     1 
  323   331     1 
  324   329     1 
  324   330     1 
  324   331     1 
  325   328     1 
  326   328     1 
  327   328     1 
  332   337     1 
  332   338     1 
  332   354     1 
  333   335     1 
  333   336     1 
  334   339     1 
  334   340     1 
  334   341     1 
  334   355     1 
  334   356     1 
  335   337     1 
  335   338     1 
  335   354     1 
  336   342     1 
  336   343     1 
  336   344     1 
  336   357     1 
  336   358     1 
  337   339     1 
  337   340     1 
  337   341     1 
  337   355     1 
  337   356     1 
  338   345     1 
  338   346     1 
  338   347     1 
  338   355     1 
  338   356     1 
  339   342     1 
  339   343     1 
  339   344     1 
  339   354     1 
  340   342     1 
  340   343     1 
  340   344     1 
  340   354     1 
  341   348     1 
  341   349     1 
  341   350     1 
  341   354     1 
  342   345     1 
  342   346     1 
  342   347     1 
  343   345     1 
  343   346     1 
  343   347     1 
  344   351     1 
  344   352     1 
  344   353     1 
  345   348     1 
  345   349     1 
  345   350     1 
  346   348     1 
  346   349     1 
  346   350     1 
  348   351     1 
  348   352     1 
  348   353     1 
  349   351     1 
  349   352     1 
  349   353     1 
  354   359     1 
  354   360     1 
  354   368     1 
  355   357     1 
  355   358     1 
  356   361     1 
  356   362     1 
  356   363     1 
  356   369     1 
  356   370     1 
  357   359     1 
  357   360     1 
  357   368     1 
  358   364     1 
  358   365     1 
  358   371     1 
  358   372     1 
  359   361     1 
  359   362     1 
  359   363     1 
  359   369     1 
  359   370     1 
  360   366     1 
  360   367     1 
  360   369     1 
  360   370     1 
  361   364     1 
  361   365     1 
  361   368     1 
  362   364     1 
  362   365     1 
  362   368     1 
  363   368     1 
  364   366     1 
  364   367     1 
  368   373     1 
  368   374     1 
  368   375     1 
  369   371     1 
  369   372     1 
  370   376     1 
  370   377     1 
  371   373     1 
  371   374     1 
  371   375     1 
  372   378     1 
  372   379     1 
  373   376     1 
  373   377     1 
  374   376     1 
  374   377     1 
  375   380     1 
  375   381     1 
  375   390     1 
  376   378     1 
  376   379     1 
  377   382     1 
  377   383     1 
  377   384     1 
  377   391     1 
  377   392     1 
  378   380     1 
  378   381     1 
  378   390     1 
  379   385     1 
  379   386     1 
  379   387     1 
  379   393     1 
  379   394     1 
  380   382     1 
  380   383     1 
  380   384     1 
  380   391     1 
  380   392     1 
  381   388     1 
  381   389     1 
  381   391     1 
  381   392     1 
  382   385     1 
  382   386     1 
  382   387     1 
  382   390     1 
  383   385     1 
  383   386     1 
  383   387     1 
  383   390     1 
  384   390     1 
  385   388     1 
  385   389     1 
  386   388     1 
  386   389     1 
  390   395     1 
  390   396     1 
  390   414     1 
  391   393     1 
  391   394     1 
  392   397     1 
  392   398     1 
  392   399     1 
  392   415     1 
  392   416     1 
  393   395     1 
  393   396     1 
  393   414     1 
  394   400     1 
  394   405     1 
  394   417     1 
  394   418     1 
  395   397     1 
  395   398     1 
  395   399     1 
  395   415     1 
  395   416     1 
  396   401     1 
  396   402     1 
  396   404     1 
  396   406     1 
  396   415     1 
  396   416     1 
  397   400     1 
  397   405     1 
  397   414     1 
  398   400     1 
  398   405     1 
  398   414     1 
  399   403     1 
  399   407     1 
  399   408     1 
  399   410     1 
  399   414     1 
  400   406     1 
  400   410     1 
  401   403     1 
  401   404     1 
  401   405     1 
  402   406     1 
  402   411     1 
  402   412     1 
  403   405     1 
  403   410     1 
  404   407     1 
  404   408     1 
  404   413     1 
  405   409     1 
  405   411     1 
  405   412     1 
  406   410     1 
  406   413     1 
  407   409     1 
  407   412     1 
  408   411     1 
  409   410     1 
  409   413     1 
  411   413     1 
  414   419     1 
  414   420     1 
  414   421     1 
  415   417     1 
  415   418     1 
  416   422     1 
  416   423     1 
  417   419     1 
  417   420     1 
  417   421     1 
  418   424     1 
  418   425     1 
  419   422     1 
  419   423     1 
  420   422     1 
  420   423     1 
  421   426     1 
  421   427     1 
  421   435     1 
  422   424     1 
  422   425     1 
  423   428     1 
  423   429     1 
  423   431     1 
  423   436     1 
  423   437     1 
  424   426     1 
  424   427     1 
  424   435     1 
  425   430     1 
  425   432     1 
  425   433     1 
  425   434     1 
  425   438     1 
  425   439     1 
  426   428     1 
  426   429     1 
  426   431     1 
  426   436     1 
  426   437     1 
  427   436     1 
  427   437     1 
  428   430     1 
  428   432     1 
  428   433     1 
  428   434     1 
  428   435     1 
  429   432     1 
  429   433     1 
  429   434     1 
  429   435     1 
  430   431     1 
  431   435     1 
  435   440     1 
  435   441     1 
  435   451     1 
  436   438     1 
  436   439     1 
  437   442     1 
  437   443     1 
  437   447     1 
  437   452     1 
  437   453     1 
  438   440     1 
  438   441     1 
  438   451     1 
  439   444     1 
  439   445     1 
  439   446     1 
  439   448     1 
  439   449     1 
  439   450     1 
  439   454     1 
  439   455     1 
  440   442     1 
  440   443     1 
  440   447     1 
  440   452     1 
  440   453     1 
  441   452     1 
  441   453     1 
  442   444     1 
  442   445     1 
  442   446     1 
  442   448     1 
  442   449     1 
  442   450     1 
  442   451     1 
  443   448     1 
  443   449     1 
  443   450     1 
  443   451     1 
  444   447     1 
  445   447     1 
  446   447     1 
  447   451     1 
  451   456     1 
  451   457     1 
  451   462     1 
  452   454     1 
  452   455     1 
  453   458     1 
  453   459     1 
  453   460     1 
  453   463     1 
  453   464     1 
  454   456     1 
  454   457     1 
  454   462     1 
  455   461     1 
  455   465     1 
  455   466     1 
  456   458     1 
  456   459     1 
  456   460     1 
  456   463     1 
  456   464     1 
  457   463     1 
  457   464     1 
  458   461     1 
  458   462     1 
  459   461     1 
  459   462     1 
  460   462     1 
  462   467     1 
  462   468     1 
  462   474     1 
  463   465     1 
  463   466     1 
  464   469     1 
  464   470     1 
  464   471     1 
  464   475     1 
  464   476     1 
  465   467     1 
  465   468     1 
  465   474     1 
  466   472     1 
  466   473     1 
  466   477     1 
  466   478     1 
  467   469     1 
  467   470     1 
  467   471     1 
  467   475     1 
  467   476     1 
  468   475     1 
  468   476     1 
  469   472     1 
  469   473     1 
  469   474     1 
  470   472     1 
  470   473     1 
  470   474     1 
  471   474     1 
  474   479     1 
  474   480     1 
  474   486     1 
  475   477     1 
  475   478     1 
  476   481     1 
  476   482     1 
  476   483     1 
  476   487     1 
  476   488     1 
  477   479     1 
  477   480     1 
  477   486     1 
  478   484     1 
  478   485     1 
  478   489     1 
  478   490     1 
  479   481     1 
  479   482     1 
  479   483     1 
  479   487     1 
  479   488     1 
  480   487     1 
  480   488     1 
  481   484     1 
  481   485     1 
  481   486     1 
  482   484     1 
  482   485     1 
  482   486     1 
  483   486     1 
  486   491     1 
  486   492     1 
  486   508     1 
  487   489     1 
  487   490     1 
  488   493     1 
  488   494     1 
  488   495     1 
  488   509     1 
  488   510     1 
  489   491     1 
  489   492     1 
  489   508     1 
  490   496     1 
  490   497     1 
  490   498     1 
  490   511     1 
  490   512     1 
  491   493     1 
  491   494     1 
  491   495     1 
  491   509     1 
  491   510     1 
  492   499     1 
  492   500     1 
  492   501     1 
  492   509     1 
  492   510     1 
  493   496     1 
  493   497     1 
  493   498     1 
  493   508     1 
  494   496     1 
  494   497     1 
  494   498     1 
  494   508     1 
  495   502     1 
  495   503     1 
  495   504     1 
  495   508     1 
  496   499     1 
  496   500     1 
  496   501     1 
  497   499     1 
  497   500     1 
  497   501     1 
  498   505     1 
  498   506     1 
  498   507     1 
  499   502     1 
  499   503     1 
  499   504     1 
  500   502     1 
  500   503     1 
  500   504     1 
  502   505     1 
  502   506     1 
  502   507     1 
  503   505     1 
  503   506     1 
  503   507     1 
  508   513     1 
  508   514     1 
  508   532     1 
  509   511     1 
  509   512     1 
  510   515     1 
  510   516     1 
  510   517     1 
  510   533     1 
  510   534     1 
  511   513     1 
  511   514     1 
  511   532     1 
  512   518     1 
  512   523     1 
  512   535     1 
  512   536     1 
  513   515     1 
  513   516     1 
  513   517     1 
  513   533     1 
  513   534     1 
  514   519     1 
  514   520     1 
  514   522     1 
  514   524     1 
  514   533     1 
  514   534     1 
  515   518     1 
  515   523     1 
  515   532     1 
  516   518     1 
  516   523     1 
  516   532     1 
  517   521     1 
  517   525     1 
  517   526     1 
  517   528     1 
  517   532     1 
  518   524     1 
  518   528     1 
  519   521     1 
  519   522     1 
  519   523     1 
  520   524     1 
  520   529     1 
  520   530     1 
  521   523     1 
  521   528     1 
  522   525     1 
  522   526     1 
  522   531     1 
  523   527     1 
  523   529     1 
  523   530     1 
  524   528     1 
  524   531     1 
  525   527     1 
  525   530     1 
  526   529     1 
  527   528     1 
  527   531     1 
  529   531     1 
  532   537     1 
  532   538     1 
  532   544     1 
  533   535     1 
  533   536     1 
  534   539     1 
  534   540     1 
  534   541     1 
  534   545     1 
  534   546     1 
  535   537     1 
  535   538     1 
  535   544     1 
  536   542     1 
  536   543     1 
  536   547     1 
  536   548     1 
  537   539     1 
  537   540     1 
  537   541     1 
  537   545     1 
  537   546     1 
  538   545     1 
  538   546     1 
  539   542     1 
  539   543     1 
  539   544     1 
  540   542     1 
  540   543     1 
  540   544     1 
  541   544     1 
  544   549     1 
  544   550     1 
  544   563     1 
  545   547     1 
  545   548     1 
  546   551     1 
  546   552     1 
  546   553     1 
  546   564     1 
  546   565     1 
  547   549     1 
  547   550     1 
  547   563     1 
  548   554     1 
  548   555     1 
  548   559     1 
  548   566     1 
  548   567     1 
  549   551     1 
  549   552     1 
  549   553     1 
  549   564     1 
  549   565     1 
  550   556     1 
  550   557     1 
  550   558     1 
  550   560     1 
  550   561     1 
  550   562     1 
  550   564     1 
  550   565     1 
  551   554     1 
  551   555     1 
  551   559     1 
  551   563     1 
  552   554     1 
  552   555     1 
  552   559     1 
  552   563     1 
  553   563     1 
  554   556     1 
  554   557     1 
  554   558     1 
  554   560     1 
  554   561     1 
  554   562     1 
  555   560     1 
  555   561     1 
  555   562     1 
  556   559     1 
  557   559     1 
  558   559     1 
  563   568     1 
  563   569     1 
  563   579     1 
  564   566     1 
  564   567     1 
  565   570     1 
  565   571     1 
  565   575     1 
  565   580     1 
  565   581     1 
  566   568     1 
  566   569     1 
  566   579     1 
  567   572     1 
  567   573     1 
  567   574     1 
  567   576     1 
  567   577     1 
  567   578     1 
  567   582     1 
  567   583     1 
  568   570     1 
  568   571     1 
  568   575     1 
  568   580     1 
  568   581     1 
  569   580     1 
  569   581     1 
  570   572     1 
  570   573     1 
  570   574     1 
  570   576     1 
  570   577     1 
  570   578     1 
  570   579     1 
  571   576     1 
  571   577     1 
  571   578     1 
  571   579     1 
  572   575     1 
  573   575     1 
  574   575     1 
  575   579     1 
  579   584     1 
  579   585     1 
  579   590     1 
  580   582     1 
  580   583     1 
  581   586     1 
  581   587     1 
  581   588     1 
  581   591     1 
  581   592     1 
  582   584     1 
  582   585     1 
  582   590     1 
  583   589     1 
  583   593     1 
  583   594     1 
  584   586     1 
  584   587     1 
  584   588     1 
  584   591     1 
  584   592     1 
  585   591     1 
  585   592     1 
  586   589     1 
  586   590     1 
  587   589     1 
  587   590     1 
  588   590     1 
  590   595     1 
  590   596     1 
  590   600     1 
  591   593     1 
  591   594     1 
  592   597     1 
  592   598     1 
  592   599     1 
  592   601     1 
  592   602     1 
  593   595     1 
  593   596     1 
  593   600     1 
  594   603     1 
  594   604     1 
  595   597     1 
  595   598     1 
  595   599     1 
  595   601     1 
  595   602     1 
  596   601     1 
  596   602     1 
  597   600     1 
  598   600     1 
  599   600     1 
  600   605     1 
  600   606     1 
  600   611     1 
  601   603     1 
  601   604     1 
  602   607     1 
  602   608     1 
  602   609     1 
  602   612     1 
  602   613     1 
  603   605     1 
  603   606     1 
  603   611     1 
  604   610     1 
  604   614     1 
  604   615     1 
  605   607     1 
  605   608     1 
  605   609     1 
  605   612     1 
  605   613     1 
  606   612     1 
  606   613     1 
  607   610     1 
  607   611     1 
  608   610     1 
  608   611     1 
  609   611     1 
  611   616     1 
  611   617     1 
  611   627     1 
  612   614     1 
  612   615     1 
  613   618     1 
  613   619     1 
  613   623     1 
  613   628     1 
  613   629     1 
  614   616     1 
  614   617     1 
  614   627     1 
  615   620     1 
  615   621     1 
  615   622     1 
  615   624     1 
  615   625     1 
  615   626     1 
  615   630     1 
  615   631     1 
  616   618     1 
  616   619     1 
  616   623     1 
  616   628     1 
  616   629     1 
  617   628     1 
  617   629     1 
  618   620     1 
  618   621     1 
  618   622     1 
  618   624     1 
  618   625     1 
  618   626     1 
  618   627     1 
  619   624     1 
  619   625     1 
  619   626     1 
  619   627     1 
  620   623     1 
  621   623     1 
  622   623     1 
  623   627     1 
  627   632     1 
  627   633     1 
  627   643     1 
  628   630     1 
  628   631     1 
  629   634     1 
  629   635     1 
  629   639     1 
  629   644     1 
  629   645     1 
  630   632     1 
  630   633     1 
  630   643     1 
  631   636     1 
  631   637     1 
  631   638     1 
  631   640     1 
  631   641     1 
  631   642     1 
  631   646     1 
  631   647     1 
  632   634     1 
  632   635     1 
  632   639     1 
  632   644     1 
  632   645     1 
  633   644     1 
  633   645     1 
  634   636     1 
  634   637     1 
  634   638     1 
  634   640     1 
  634   641     1 
  634   642     1 
  634   643     1 
  635   640     1 
  635   641     1 
  635   642     1 
  635   643     1 
  636   639     1 
  637   639     1 
  638   639     1 
  639   643     1 
  643   648     1 
  643   649     1 
  643   656     1 
  644   646     1 
  644   647     1 
  645   651     1 
  645   652     1 
  645   653     1 
  645   657     1 
  645   658     1 
  646   648     1 
  646   649     1 
  646   656     1 
  647   655     1 
  647   659     1 
  647   660     1 
  648   651     1 
  648   652     1 
  648   653     1 
  648   657     1 
  648   658     1 
  649   657     1 
  649   658     1 
  651   655     1 
  651   656     1 
  652   655     1 
  652   656     1 
  653   656     1 
  656   661     1 
  656   662     1 
  656   680     1 
  657   659     1 
  657   660     1 
  658   663     1 
  658   664     1 
  658   665     1 
  658   681     1 
  658   682     1 
  659   661     1 
  659   662     1 
  659   680     1 
  660   666     1 
  660   667     1 
  660   668     1 
  660   683     1 
  660   684     1 
  661   663     1 
  661   664     1 
  661   665     1 
  661   681     1 
  661   682     1 
  662   669     1 
  662   670     1 
  662   671     1 
  662   681     1 
  662   682     1 
  663   666     1 
  663   667     1 
  663   668     1 
  663   680     1 
  664   666     1 
  664   667     1 
  664   668     1 
  664   680     1 
  665   672     1 
  665   673     1 
  665   680     1 
  666   669     1 
  666   670     1 
  666   671     1 
  667   669     1 
  667   670     1 
  667   671     1 
  668   674     1 
  668   677     1 
  669   672     1 
  669   673     1 
  670   672     1 
  670   673     1 
  671   675     1 
  671   676     1 
  671   678     1 
  671   679     1 
  672   674     1 
  672   677     1 
  674   678     1 
  674   679     1 
  675   677     1 
  676   677     1 
  680   685     1 
  680   686     1 
  680   695     1 
  681   683     1 
  681   684     1 
  682   687     1 
  682   688     1 
  682   689     1 
  682   696     1 
  682   697     1 
  683   685     1 
  683   686     1 
  683   695     1 
  684   690     1 
  684   691     1 
  684   692     1 
  684   698     1 
  684   699     1 
  685   687     1 
  685   688     1 
  685   689     1 
  685   696     1 
  685   697     1 
  686   693     1 
  686   694     1 
  686   696     1 
  686   697     1 
  687   690     1 
  687   691     1 
  687   692     1 
  687   695     1 
  688   690     1 
  688   691     1 
  688   692     1 
  688   695     1 
  689   695     1 
  690   693     1 
  690   694     1 
  691   693     1 
  691   694     1 
  695   700     1 
  695   701     1 
  695   714     1 
  696   698     1 
  696   699     1 
  697   702     1 
  697   703     1 
  697   704     1 
  697   715     1 
  697   716     1 
  698   700     1 
  698   701     1 
  698   714     1 
  699   705     1 
  699   706     1 
  699   710     1 
  699   717     1 
  699   718     1 
  700   702     1 
  700   703     1 
  700   704     1 
  700   715     1 
  700   716     1 
  701   707     1 
  701   708     1 
  701   709     1 
  701   711     1 
  701   712     1 
  701   713     1 
  701   715     1 
  701   716     1 
  702   705     1 
  702   706     1 
  702   710     1 
  702   714     1 
  703   705     1 
  703   706     1 
  703   710     1 
  703   714     1 
  704   714     1 
  705   707     1 
  705   708     1 
  705   709     1 
  705   711     1 
  705   712     1 
  705   713     1 
  706   711     1 
  706   712     1 
  706   713     1 
  707   710     1 
  708   710     1 
  709   710     1 
  714   719     1 
  714   720     1 
  714   721     1 
  715   717     1 
  715   718     1 
  716   722     1 
  716   723     1 
  717   719     1 
  717   720     1 
  717   721     1 
  718   724     1 
  718   725     1 
  719   722     1 
  719   723     1 
  720   722     1 
  720   723     1 
  721   726     1 
  721   727     1 
  721   741     1 
  722   724     1 
  722   725     1 
  723   728     1 
  723   729     1 
  723   730     1 
  723   742     1 
  723   743     1 
  724   726     1 
  724   727     1 
  724   741     1 
  725   731     1 
  725   737     1 
  725   744     1 
  725   745     1 
  726   728     1 
  726   729     1 
  726   730     1 
  726   742     1 
  726   743     1 
  727   732     1 
  727   733     1 
  727   738     1 
  727   739     1 
  727   742     1 
  727   743     1 
  728   731     1 
  728   737     1 
  728   741     1 
  729   731     1 
  729   737     1 
  729   741     1 
  730   734     1 
  730   735     1 
  730   740     1 
  730   741     1 
  731   736     1 
  731   738     1 
  731   739     1 
  732   734     1 
  732   735     1 
  732   737     1 
  733   737     1 
  733   740     1 
  734   736     1 
  734   739     1 
  735   738     1 
  736   737     1 
  736   740     1 
  738   740     1 
  741   746     1 
  741   747     1 
  741   748     1 
  742   744     1 
  742   745     1 
  743   749     1 
  743   750     1 
  744   746     1 
  744   747     1 
  744   748     1 
  745   751     1 
  745   752     1 
  746   749     1 
  746   750     1 
  747   749     1 
  747   750     1 
  748   753     1 
  748   754     1 
  748   759     1 
  749   751     1 
  749   752     1 
  750   755     1 
  750   756     1 
  750   757     1 
  750   760     1 
  750   761     1 
  751   753     1 
  751   754     1 
  751   759     1 
  752   758     1 
  752   762     1 
  752   763     1 
  753   755     1 
  753   756     1 
  753   757     1 
  753   760     1 
  753   761     1 
  754   760     1 
  754   761     1 
  755   758     1 
  755   759     1 
  756   758     1 
  756   759     1 
  757   759     1 
  759   764     1 
  759   765     1 
  759   769     1 
  760   762     1 
  760   763     1 
  761   766     1 
  761   767     1 
  761   768     1 
  761   770     1 
  761   771     1 
  762   764     1 
  762   765     1 
  762   769     1 
  763   772     1 
  763   773     1 
  764   766     1 
  764   767     1 
  764   768     1 
  764   770     1 
  764   771     1 
  765   770     1 
  765   771     1 
  766   769     1 
  767   769     1 
  768   769     1 
  769   774     1 
  769   775     1 
  769   791     1 
  770   772     1 
  770   773     1 
  771   776     1 
  771   777     1 
  771   778     1 
  771   792     1 
  771   793     1 
  772   774     1 
  772   775     1 
  772   791     1 
  773   779     1 
  773   780     1 
  773   781     1 
  773   794     1 
  773   795     1 
  774   776     1 
  774   777     1 
  774   778     1 
  774   792     1 
  774   793     1 
  775   782     1 
  775   783     1 
  775   784     1 
  775   792     1 
  775   793     1 
  776   779     1 
  776   780     1 
  776   781     1 
  776   791     1 
  777   779     1 
  777   780     1 
  777   781     1 
  777   791     1 
  778   785     1 
  778   786     1 
  778   787     1 
  778   791     1 
  779   782     1 
  779   783     1 
  779   784     1 
  780   782     1 
  780   783     1 
  780   784     1 
  781   788     1 
  781   789     1 
  781   790     1 
  782   785     1 
  782   786     1 
  782   787     1 
  783   785     1 
  783   786     1 
  783   787     1 
  785   788     1 
  785   789     1 
  785   790     1 
  786   788     1 
  786   789     1 
  786   790     1 
  791   796     1 
  791   797     1 
  791   806     1 
  792   794     1 
  792   795     1 
  793   798     1 
  793   799     1 
  793   800     1 
  793   807     1 
  793   808     1 
  794   796     1 
  794   797     1 
  794   806     1 
  795   801     1 
  795   802     1 
  795   803     1 
  795   809     1 
  795   810     1 
  796   798     1 
  796   799     1 
  796   800     1 
  796   807     1 
  796   808     1 
  797   804     1 
  797   805     1 
  797   807     1 
  797   808     1 
  798   801     1 
  798   802     1 
  798   803     1 
  798   806     1 
  799   801     1 
  799   802     1 
  799   803     1 
  799   806     1 
  800   806     1 
  801   804     1 
  801   805     1 
  802   804     1 
  802   805     1 
  806   811     1 
  806   812     1 
  806   816     1 
  807   809     1 
  807   810     1 
  808   813     1 
  808   814     1 
  808   815     1 
  808   817     1 
  808   818     1 
  809   811     1 
  809   812     1 
  809   816     1 
  810   819     1 
  810   820     1 
  811   813     1 
  811   814     1 
  811   815     1 
  811   817     1 
  811   818     1 
  812   817     1 
  812   818     1 
  813   816     1 
  814   816     1 
  815   816     1 
  816   821     1 
  816   822     1 
  816   832     1 
  817   819     1 
  817   820     1 
  818   823     1 
  818   824     1 
  818   828     1 
  818   833     1 
  818   834     1 
  819   821     1 
  819   822     1 
  819   832     1 
  820   825     1 
  820   826     1 
  820   827     1 
  820   829     1 
  820   830     1 
  820   831     1 
  820   835     1 
  820   836     1 
  821   823     1 
  821   824     1 
  821   828     1 
  821   833     1 
  821   834     1 
  822   833     1 
  822   834     1 
  823   825     1 
  823   826     1 
  823   827     1 
  823   829     1 
  823   830     1 
  823   831     1 
  823   832     1 
  824   829     1 
  824   830     1 
  824   831     1 
  824   832     1 
  825   828     1 
  826   828     1 
  827   828     1 
  828   832     1 
  832   837     1 
  832   838     1 
  832   846     1 
  833   835     1 
  833   836     1 
  834   839     1 
  834   840     1 
  834   842     1 
  834   847     1 
  834   848     1 
  835   837     1 
  835   838     1 
  835   846     1 
  836   841     1 
  836   843     1 
  836   844     1 
  836   845     1 
  836   849     1 
  836   850     1 
  837   839     1 
  837   840     1 
  837   842     1 
  837   847     1 
  837   848     1 
  838   847     1 
  838   848     1 
  839   841     1 
  839   843     1 
  839   844     1 
  839   845     1 
  839   846     1 
  840   843     1 
  840   844     1 
  840   845     1 
  840   846     1 
  841   842     1 
  842   846     1 
  846   851     1 
  846   852     1 
  846   853     1 
  847   849     1 
  847   850     1 
  848   854     1 
  848   855     1 
  849   851     1 
  849   852     1 
  849   853     1 
  850   856     1 
  850   857     1 
  851   854     1 
  851   855     1 
  852   854     1 
  852   855     1 
  853   858     1 
  853   859     1 
  853   864     1 
  854   856     1 
  854   857     1 
  855   860     1 
  855   861     1 
  855   862     1 
  855   865     1 
  855   866     1 
  856   858     1 
  856   859     1 
  856   864     1 
  857   863     1 
  857   867     1 
  857   868     1 
  858   860     1 
  858   861     1 
  858   862     1 
  858   865     1 
  858   866     1 
  859   865     1 
  859   866     1 
  860   863     1 
  860   864     1 
  861   863     1 
  861   864     1 
  862   864     1 
  864   869     1 
  864   870     1 
  864   888     1 
  865   867     1 
  865   868     1 
  866   871     1 
  866   872     1 
  866   873     1 
  866   889     1 
  866   890     1 
  867   869     1 
  867   870     1 
  867   888     1 
  868   874     1 
  868   875     1 
  868   876     1 
  868   891     1 
  868   892     1 
  869   871     1 
  869   872     1 
  869   873     1 
  869   889     1 
  869   890     1 
  870   877     1 
  870   878     1 
  870   879     1 
  870   889     1 
  870   890     1 
  871   874     1 
  871   875     1 
  871   876     1 
  871   888     1 
  872   874     1 
  872   875     1 
  872   876     1 
  872   888     1 
  873   880     1 
  873   881     1 
  873   888     1 
  874   877     1 
  874   878     1 
  874   879     1 
  875   877     1 
  875   878     1 
  875   879     1 
  876   882     1 
  876   885     1 
  877   880     1 
  877   881     1 
  878   880     1 
  878   881     1 
  879   883     1 
  879   884     1 
  879   886     1 
  879   887     1 
  880   882     1 
  880   885     1 
  882   886     1 
  882   887     1 
  883   885     1 
  884   885     1 
  888   893     1 
  888   894     1 
  888   907     1 
  889   891     1 
  889   892     1 
  890   895     1 
  890   896     1 
  890   897     1 
  890   908     1 
  890   909     1 
  891   893     1 
  891   894     1 
  891   907     1 
  892   898     1 
  892   899     1 
  892   903     1 
  892   910     1 
  892   911     1 
  893   895     1 
  893   896     1 
  893   897     1 
  893   908     1 
  893   909     1 
  894   900     1 
  894   901     1 
  894   902     1 
  894   904     1 
  894   905     1 
  894   906     1 
  894   908     1 
  894   909     1 
  895   898     1 
  895   899     1 
  895   903     1 
  895   907     1 
  896   898     1 
  896   899     1 
  896   903     1 
  896   907     1 
  897   907     1 
  898   900     1 
  898   901     1 
  898   902     1 
  898   904     1 
  898   905     1 
  898   906     1 
  899   904     1 
  899   905     1 
  899   906     1 
  900   903     1 
  901   903     1 
  902   903     1 
  907   912     1 
  907   913     1 
  907   914     1 
  908   910     1 
  908   911     1 
  909   915     1 
  909   916     1 
  910   912     1 
  910   913     1 
  910   914     1 
  911   917     1 
  911   918     1 
  912   915     1 
  912   916     1 
  913   915     1 
  913   916     1 
  914   919     1 
  914   920     1 
  914   931     1 
  915   917     1 
  915   918     1 
  916   921     1 
  916   922     1 
  916   923     1 
  916   932     1 
  916   933     1 
  917   919     1 
  917   920     1 
  917   931     1 
  918   924     1 
  918   925     1 
  918   926     1 
  918   934     1 
  918   935     1 
  919   921     1 
  919   922     1 
  919   923     1 
  919   932     1 
  919   933     1 
  920   927     1 
  920   928     1 
  920   932     1 
  920   933     1 
  921   924     1 
  921   925     1 
  921   926     1 
  921   931     1 
  922   924     1 
  922   925     1 
  922   926     1 
  922   931     1 
  923   929     1 
  923   930     1 
  923   931     1 
  924   927     1 
  924   928     1 
  925   927     1 
  925   928     1 
  927   929     1 
  927   930     1 
  931   936     1 
  931   937     1 
  931   938     1 
  932   934     1 
  932   935     1 
  933   939     1 
  933   940     1 
  934   936     1 
  934   937     1 
  934   938     1 
  935   941     1 
  935   942     1 
  936   939     1 
  936   940     1 
  937   939     1 
  937   940     1 
  938   943     1 
  938   944     1 
  938   957     1 
  939   941     1 
  939   942     1 
  940   945     1 
  940   946     1 
  940   950     1 
  940   958     1 
  940   959     1 
  941   943     1 
  941   944     1 
  941   957     1 
  942   947     1 
  942   948     1 
  942   949     1 
  942   951     1 
  942   952     1 
  942   953     1 
  942   960     1 
  942   961     1 
  943   945     1 
  943   946     1 
  943   950     1 
  943   958     1 
  943   959     1 
  944   954     1 
  944   955     1 
  944   956     1 
  944   958     1 
  944   959     1 
  945   947     1 
  945   948     1 
  945   949     1 
  945   951     1 
  945   952     1 
  945   953     1 
  945   957     1 
  946   951     1 
  946   952     1 
  946   953     1 
  946   957     1 
  947   950     1 
  948   950     1 
  949   950     1 
  950   957     1 
  951   954     1 
  951   955     1 
  951   956     1 
  952   954     1 
  952   955     1 
  952   956     1 
  957   962     1 
  957   963     1 
  957   964     1 
  958   960     1 
  958   961     1 
  959   965     1 
  959   966     1 
  960   962     1 
  960   963     1 
  960   964     1 
  961   967     1 
  961   970     1 
  962   965     1 
  962   966     1 
  963   965     1 
  963   966     1 
  964   968     1 
  964   969     1 
  964   971     1 
  964   972     1 
  964   975     1 
  964   978     1 
  965   967     1 
  965   970     1 
  966   973     1 
  966   974     1 
  966   976     1 
  966   977     1 
  966   979     1 
  966   980     1 
  967   971     1 
  967   973     1 
  967   974     1 
  967   978     1 
  968   970     1 
  968   972     1 
  968   976     1 
  968   977     1 
  969   970     1 
  969   972     1 
  969   976     1 
  969   977     1 
  970   976     1 
  970   977     1 
  970   981     1 
  970   982     1 
  971   973     1 
  971   974     1 
  971   975     1 
  971   979     1 
  971   980     1 
  972   979     1 
  972   980     1 
  973   976     1 
  973   977     1 
  973   978     1 
  974   976     1 
  974   977     1 
  974   978     1 
  975   978     1 
  978   983     1 
  978   984     1 
  978   997     1 
  979   981     1 
  979   982     1 
  980   985     1 
  980   986     1 
  980   990     1 
  980   998     1 
  980   999     1 
  981   983     1 
  981   984     1 
  981   997     1 
  982   987     1 
  982   988     1 
  982   989     1 
  982   991     1 
  982   992     1 
  982   993     1 
  982  1000     1 
  982  1001     1 
  983   985     1 
  983   986     1 
  983   990     1 
  983   998     1 
  983   999     1 
  984   994     1 
  984   995     1 
  984   996     1 
  984   998     1 
  984   999     1 
  985   987     1 
  985   988     1 
  985   989     1 
  985   991     1 
  985   992     1 
  985   993     1 
  985   997     1 
  986   991     1 
  986   992     1 
  986   993     1 
  986   997     1 
  987   990     1 
  988   990     1 
  989   990     1 
  990   997     1 
  991   994     1 
  991   995     1 
  991   996     1 
  992   994     1 
  992   995     1 
  992   996     1 
  997  1002     1 
  997  1003     1 
  997  1015     1 
  998  1000     1 
  998  1001     1 
  999  1004     1 
  999  1005     1 
  999  1008     1 
  999  1016     1 
  999  1017     1 
 1000  1002     1 
 1000  1003     1 
 1000  1015     1 
 1001  1006     1 
 1001  1011     1 
 1001  1018     1 
 1001  1019     1 
 1002  1004     1 
 1002  1005     1 
 1002  1008     1 
 1002  1016     1 
 1002  1017     1 
 1003  1007     1 
 1003  1009     1 
 1003  1012     1 
 1003  1013     1 
 1003  1016     1 
 1003  1017     1 
 1004  1006     1 
 1004  1011     1 
 1004  1015     1 
 1005  1006     1 
 1005  1011     1 
 1005  1015     1 
 1006  1012     1 
 1006  1014     1 
 1007  1010     1 
 1007  1011     1 
 1007  1013     1 
 1008  1010     1 
 1008  1014     1 
 1008  1015     1 
 1009  1012     1 
 1010  1011     1 
 1010  1014     1 
 1012  1014     1 
 1015  1020     1 
 1015  1021     1 
 1015  1034     1 
 1016  1018     1 
 1016  1019     1 
 1017  1022     1 
 1017  1023     1 
 1017  1024     1 
 1017  1035     1 
 1017  1036     1 
 1018  1020     1 
 1018  1021     1 
 1018  1034     1 
 1019  1025     1 
 1019  1026     1 
 1019  1030     1 
 1019  1037     1 
 1019  1038     1 
 1020  1022     1 
 1020  1023     1 
 1020  1024     1 
 1020  1035     1 
 1020  1036     1 
 1021  1027     1 
 1021  1028     1 
 1021  1029     1 
 1021  1031     1 
 1021  1032     1 
 1021  1033     1 
 1021  1035     1 
 1021  1036     1 
 1022  1025     1 
 1022  1026     1 
 1022  1030     1 
 1022  1034     1 
 1023  1025     1 
 1023  1026     1 
 1023  1030     1 
 1023  1034     1 
 1024  1034     1 
 1025  1027     1 
 1025  1028     1 
 1025  1029     1 
 1025  1031     1 
 1025  1032     1 
 1025  1033     1 
 1026  1031     1 
 1026  1032     1 
 1026  1033     1 
 1027  1030     1 
 1028  1030     1 
 1029  1030     1 
 1034  1039     1 
 1034  1040     1 
 1034  1048     1 
 1035  1037     1 
 1035  1038     1 
 1036  1041     1 
 1036  1042     1 
 1036  1043     1 
 1036  1049     1 
 1036  1050     1 
 1037  1039     1 
 1037  1040     1 
 1037  1048     1 
 1038  1044     1 
 1038  1045     1 
 1038  1051     1 
 1038  1052     1 
 1039  1041     1 
 1039  1042     1 
 1039  1043     1 
 1039  1049     1 
 1039  1050     1 
 1040  1046     1 
 1040  1047     1 
 1040  1049     1 
 1040  1050     1 
 1041  1044     1 
 1041  1045     1 
 1041  1048     1 
 1042  1044     1 
 1042  1045     1 
 1042  1048     1 
 1043  1048     1 
 1044  1046     1 
 1044  1047     1 
 1048  1053     1 
 1048  1054     1 
 1048  1063     1 
 1049  1051     1 
 1049  1052     1 
 1050  1055     1 
 1050  1056     1 
 1050  1057     1 
 1050  1064     1 
 1050  1065     1 
 1051  1053     1 
 1051  1054     1 
 1051  1063     1 
 1052  1058     1 
 1052  1059     1 
 1052  1060     1 
 1052  1066     1 
 1052  1067     1 
 1053  1055     1 
 1053  1056     1 
 1053  1057     1 
 1053  1064     1 
 1053  1065     1 
 1054  1061     1 
 1054  1062     1 
 1054  1064     1 
 1054  1065     1 
 1055  1058     1 
 1055  1059     1 
 1055  1060     1 
 1055  1063     1 
 1056  1058     1 
 1056  1059     1 
 1056  1060     1 
 1056  1063     1 
 1057  1063     1 
 1058  1061     1 
 1058  1062     1 
 1059  1061     1 
 1059  1062     1 
 1063  1068     1 
 1063  1069     1 
 1063  1082     1 
 1064  1066     1 
 1064  1067     1 
 1065  1070     1 
 1065  1071     1 
 1065  1075     1 
 1065  1083     1 
 1065  1084     1 
 1066  1068     1 
 1066  1069     1 
 1066  1082     1 
 1067  1072     1 
 1067  1073     1 
 1067  1074     1 
 1067  1076     1 
 1067  1077     1 
 1067  1078     1 
 1067  1085     1 
 1067  1086     1 
 1068  1070     1 
 1068  1071     1 
 1068  1075     1 
 1068  1083     1 
 1068  1084     1 
 1069  1079     1 
 1069  1080     1 
 1069  1081     1 
 1069  1083     1 
 1069  1084     1 
 1070  1072     1 
 1070  1073     1 
 1070  1074     1 
 1070  1076     1 
 1070  1077     1 
 1070  1078     1 
 1070  1082     1 
 1071  1076     1 
 1071  1077     1 
 1071  1078     1 
 1071  1082     1 
 1072  1075     1 
 1073  1075     1 
 1074  1075     1 
 1075  1082     1 
 1076  1079     1 
 1076  1080     1 
 1076  1081     1 
 1077  1079     1 
 1077  1080     1 
 1077  1081     1 
 1082  1087     1 
 1082  1088     1 
 1082  1099     1 
 1083  1085     1 
 1083  1086     1 
 1084  1089     1 
 1084  1090     1 
 1084  1091     1 
 1084  1100     1 
 1084  1101     1 
 1085  1087     1 
 1085  1088     1 
 1085  1099     1 
 1086  1092     1 
 1086  1093     1 
 1086  1094     1 
 1086  1102     1 
 1086  1103     1 
 1087  1089     1 
 1087  1090     1 
 1087  1091     1 
 1087  1100     1 
 1087  1101     1 
 1088  1095     1 
 1088  1096     1 
 1088  1100     1 
 1088  1101     1 
 1089  1092     1 
 1089  1093     1 
 1089  1094     1 
 1089  1099     1 
 1090  1092     1 
 1090  1093     1 
 1090  1094     1 
 1090  1099     1 
 1091  1097     1 
 1091  1098     1 
 1091  1099     1 
 1092  1095     1 
 1092  1096     1 
 1093  1095     1 
 1093  1096     1 
 1095  1097     1 
 1095  1098     1 
 1099  1104     1 
 1099  1105     1 
 1099  1109     1 
 1100  1102     1 
 1100  1103     1 
 1101  1106     1 
 1101  1107     1 
 1101  1108     1 
 1101  1110     1 
 1101  1111     1 
 1102  1104     1 
 1102  1105     1 
 1102  1109     1 
 1103  1112     1 
 1103  1113     1 
 1103  1251     1 
 1104  1106     1 
 1104  1107     1 
 1104  1108     1 
 1104  1110     1 
 1104  1111     1 
 1105  1110     1 
 1105  1111     1 
 1105  1248     1 
 1106  1109     1 
 1106  1251     1 
 1107  1109     1 
 1107  1251     1 
 1108  1109     1 
 1108  1246     1 
 1108  1249     1 
 1108  1250     1 
 1109  1114     1 
 1109  1115     1 
 1109  1123     1 
 1110  1112     1 
 1110  1113     1 
 1111  1116     1 
 1111  1117     1 
 1111  1119     1 
 1111  1124     1 
 1111  1125     1 
 1112  1114     1 
 1112  1115     1 
 1112  1123     1 
 1113  1118     1 
 1113  1120     1 
 1113  1121     1 
 1113  1122     1 
 1113  1126     1 
 1113  1127     1 
 1114  1116     1 
 1114  1117     1 
 1114  1119     1 
 1114  1124     1 
 1114  1125     1 
 1115  1124     1 
 1115  1125     1 
 1116  1118     1 
 1116  1120     1 
 1116  1121     1 
 1116  1122     1 
 1116  1123     1 
 1117  1120     1 
 1117  1121     1 
 1117  1122     1 
 1117  1123     1 
 1118  1119     1 
 1119  1123     1 
 1123  1128     1 
 1123  1129     1 
 1123  1130     1 
 1124  1126     1 
 1124  1127     1 
 1125  1131     1 
 1125  1132     1 
 1126  1128     1 
 1126  1129     1 
 1126  1130     1 
 1127  1133     1 
 1127  1134     1 
 1128  1131     1 
 1128  1132     1 
 1129  1131     1 
 1129  1132     1 
 1130  1135     1 
 1130  1136     1 
 1130  1144     1 
 1131  1133     1 
 1131  1134     1 
 1132  1137     1 
 1132  1138     1 
 1132  1139     1 
 1132  1145     1 
 1132  1146     1 
 1133  1135     1 
 1133  1136     1 
 1133  1144     1 
 1134  1140     1 
 1134  1141     1 
 1134  1147     1 
 1134  1148     1 
 1135  1137     1 
 1135  1138     1 
 1135  1139     1 
 1135  1145     1 
 1135  1146     1 
 1136  1142     1 
 1136  1143     1 
 1136  1145     1 
 1136  1146     1 
 1137  1140     1 
 1137  1141     1 
 1137  1144     1 
 1138  1140     1 
 1138  1141     1 
 1138  1144     1 
 1139  1144     1 
 1140  1142     1 
 1140  1143     1 
 1144  1149     1 
 1144  1150     1 
 1144  1159     1 
 1145  1147     1 
 1145  1148     1 
 1146  1151     1 
 1146  1152     1 
 1146  1153     1 
 1146  1160     1 
 1146  1161     1 
 1147  1149     1 
 1147  1150     1 
 1147  1159     1 
 1148  1154     1 
 1148  1155     1 
 1148  1156     1 
 1148  1162     1 
 1148  1163     1 
 1149  1151     1 
 1149  1152     1 
 1149  1153     1 
 1149  1160     1 
 1149  1161     1 
 1150  1157     1 
 1150  1158     1 
 1150  1160     1 
 1150  1161     1 
 1151  1154     1 
 1151  1155     1 
 1151  1156     1 
 1151  1159     1 
 1152  1154     1 
 1152  1155     1 
 1152  1156     1 
 1152  1159     1 
 1153  1159     1 
 1154  1157     1 
 1154  1158     1 
 1155  1157     1 
 1155  1158     1 
 1159  1164     1 
 1159  1165     1 
 1159  1181     1 
 1160  1162     1 
 1160  1163     1 
 1161  1166     1 
 1161  1167     1 
 1161  1168     1 
 1161  1182     1 
 1161  1183     1 
 1162  1164     1 
 1162  1165     1 
 1162  1181     1 
 1163  1169     1 
 1163  1170     1 
 1163  1171     1 
 1163  1184     1 
 1163  1185     1 
 1164  1166     1 
 1164  1167     1 
 1164  1168     1 
 1164  1182     1 
 1164  1183     1 
 1165  1172     1 
 1165  1173     1 
 1165  1174     1 
 1165  1182     1 
 1165  1183     1 
 1166  1169     1 
 1166  1170     1 
 1166  1171     1 
 1166  1181     1 
 1167  1169     1 
 1167  1170     1 
 1167  1171     1 
 1167  1181     1 
 1168  1175     1 
 1168  1176     1 
 1168  1177     1 
 1168  1181     1 
 1169  1172     1 
 1169  1173     1 
 1169  1174     1 
 1170  1172     1 
 1170  1173     1 
 1170  1174     1 
 1171  1178     1 
 1171  1179     1 
 1171  1180     1 
 1172  1175     1 
 1172  1176     1 
 1172  1177     1 
 1173  1175     1 
 1173  1176     1 
 1173  1177     1 
 1175  1178     1 
 1175  1179     1 
 1175  1180     1 
 1176  1178     1 
 1176  1179     1 
 1176  1180     1 
 1181  1186     1 
 1181  1187     1 
 1181  1192     1 
 1182  1184     1 
 1182  1185     1 
 1183  1188     1 
 1183  1189     1 
 1183  1190     1 
 1183  1193     1 
 1183  1194     1 
 1184  1186     1 
 1184  1187     1 
 1184  1192     1 
 1185  1191     1 
 1185  1195     1 
 1185  1196     1 
 1186  1188     1 
 1186  1189     1 
 1186  1190     1 
 1186  1193     1 
 1186  1194     1 
 1187  1193     1 
 1187  1194     1 
 1188  1191     1 
 1188  1192     1 
 1189  1191     1 
 1189  1192     1 
 1190  1192     1 
 1192  1197     1 
 1192  1198     1 
 1192  1211     1 
 1193  1195     1 
 1193  1196     1 
 1194  1199     1 
 1194  1200     1 
 1194  1204     1 
 1194  1212     1 
 1194  1213     1 
 1195  1197     1 
 1195  1198     1 
 1195  1211     1 
 1196  1201     1 
 1196  1202     1 
 1196  1203     1 
 1196  1205     1 
 1196  1206     1 
 1196  1207     1 
 1196  1214     1 
 1196  1215     1 
 1197  1199     1 
 1197  1200     1 
 1197  1204     1 
 1197  1212     1 
 1197  1213     1 
 1198  1208     1 
 1198  1209     1 
 1198  1210     1 
 1198  1212     1 
 1198  1213     1 
 1199  1201     1 
 1199  1202     1 
 1199  1203     1 
 1199  1205     1 
 1199  1206     1 
 1199  1207     1 
 1199  1211     1 
 1200  1205     1 
 1200  1206     1 
 1200  1207     1 
 1200  1211     1 
 1201  1204     1 
 1202  1204     1 
 1203  1204     1 
 1204  1211     1 
 1205  1208     1 
 1205  1209     1 
 1205  1210     1 
 1206  1208     1 
 1206  1209     1 
 1206  1210     1 
 1211  1216     1 
 1211  1217     1 
 1211  1230     1 
 1212  1214     1 
 1212  1215     1 
 1213  1218     1 
 1213  1219     1 
 1213  1223     1 
 1213  1231     1 
 1213  1232     1 
 1214  1216     1 
 1214  1217     1 
 1214  1230     1 
 1215  1220     1 
 1215  1221     1 
 1215  1222     1 
 1215  1224     1 
 1215  1225     1 
 1215  1226     1 
 1215  1233     1 
 1215  1234     1 
 1216  1218     1 
 1216  1219     1 
 1216  1223     1 
 1216  1231     1 
 1216  1232     1 
 1217  1227     1 
 1217  1228     1 
 1217  1229     1 
 1217  1231     1 
 1217  1232     1 
 1218  1220     1 
 1218  1221     1 
 1218  1222     1 
 1218  1224     1 
 1218  1225     1 
 1218  1226     1 
 1218  1230     1 
 1219  1224     1 
 1219  1225     1 
 1219  1226     1 
 1219  1230     1 
 1220  1223     1 
 1221  1223     1 
 1222  1223     1 
 1223  1230     1 
 1224  1227     1 
 1224  1228     1 
 1224  1229     1 
 1225  1227     1 
 1225  1228     1 
 1225  1229     1 
 1230  1235     1 
 1230  1236     1 
 1230  1242     1 
 1231  1233     1 
 1231  1234     1 
 1232  1237     1 
 1232  1238     1 
 1232  1239     1 
 1232  1243     1 
 1232  1244     1 
 1233  1235     1 
 1233  1236     1 
 1233  1242     1 
 1234  1240     1 
 1234  1241     1 
 1234  1245     1 
 1234  1246     1 
 1235  1237     1 
 1235  1238     1 
 1235  1239     1 
 1235  1243     1 
 1235  1244     1 
 1236  1243     1 
 1236  1244     1 
 1237  1240     1 
 1237  1241     1 
 1237  1242     1 
 1238  1240     1 
 1238  1241     1 
 1238  1242     1 
 1239  1242     1 
 1242  1247     1 
 1242  1248     1 
 1242  1252     1 
 1243  1245     1 
 1243  1246     1 
 1244  1249     1 
 1244  1250     1 
 1244  1251     1 
 1244  1253     1 
 1244  1254     1 
 1245  1247     1 
 1245  1248     1 
 1245  1252     1 
 1246  1255     1 
 1246  1256     1 
 1247  1249     1 
 1247  1250     1 
 1247  1251     1 
 1247  1253     1 
 1247  1254     1 
 1248  1253     1 
 1248  1254     1 
 1249  1252     1 
 1250  1252     1 
 1251  1252     1 
 1252  1257     1 
 1252  1258     1 
 1252  1274     1 
 1253  1255     1 
 1253  1256     1 
 1254  1259     1 
 1254  1260     1 
 1254  1261     1 
 1254  1275     1 
 1254  1276     1 
 1255  1257     1 
 1255  1258     1 
 1255  1274     1 
 1256  1262     1 
 1256  1263     1 
 1256  1264     1 
 1256  1277     1 
 1256  1278     1 
 1257  1259     1 
 1257  1260     1 
 1257  1261     1 
 1257  1275     1 
 1257  1276     1 
 1258  1265     1 
 1258  1266     1 
 1258  1267     1 
 1258  1275     1 
 1258  1276     1 
 1259  1262     1 
 1259  1263     1 
 1259  1264     1 
 1259  1274     1 
 1260  1262     1 
 1260  1263     1 
 1260  1264     1 
 1260  1274     1 
 1261  1268     1 
 1261  1269     1 
 1261  1270     1 
 1261  1274     1 
 1262  1265     1 
 1262  1266     1 
 1262  1267     1 
 1263  1265     1 
 1263  1266     1 
 1263  1267     1 
 1264  1271     1 
 1264  1272     1 
 1264  1273     1 
 1265  1268     1 
 1265  1269     1 
 1265  1270     1 
 1266  1268     1 
 1266  1269     1 
 1266  1270     1 
 1268  1271     1 
 1268  1272     1 
 1268  1273     1 
 1269  1271     1 
 1269  1272     1 
 1269  1273     1 
 1274  1279     1 
 1274  1280     1 
 1274  1294     1 
 1275  1277     1 
 1275  1278     1 
 1276  1281     1 
 1276  1282     1 
 1276  1283     1 
 1276  1295     1 
 1276  1296     1 
 1277  1279     1 
 1277  1280     1 
 1277  1294     1 
 1278  1284     1 
 1278  1290     1 
 1278  1297     1 
 1278  1298     1 
 1279  1281     1 
 1279  1282     1 
 1279  1283     1 
 1279  1295     1 
 1279  1296     1 
 1280  1285     1 
 1280  1286     1 
 1280  1291     1 
 1280  1292     1 
 1280  1295     1 
 1280  1296     1 
 1281  1284     1 
 1281  1290     1 
 1281  1294     1 
 1282  1284     1 
 1282  1290     1 
 1282  1294     1 
 1283  1287     1 
 1283  1288     1 
 1283  1293     1 
 1283  1294     1 
 1284  1289     1 
 1284  1291     1 
 1284  1292     1 
 1285  1287     1 
 1285  1288     1 
 1285  1290     1 
 1286  1290     1 
 1286  1293     1 
 1287  1289     1 
 1287  1292     1 
 1288  1291     1 
 1289  1290     1 
 1289  1293     1 
 1291  1293     1 
 1294  1299     1 
 1294  1300     1 
 1294  1308     1 
 1295  1297     1 
 1295  1298     1 
 1296  1301     1 
 1296  1302     1 
 1296  1303     1 
 1296  1309     1 
 1296  1310     1 
 1297  1299     1 
 1297  1300     1 
 1297  1308     1 
 1298  1304     1 
 1298  1305     1 
 1298  1311     1 
 1298  1312     1 
 1299  1301     1 
 1299  1302     1 
 1299  1303     1 
 1299  1309     1 
 1299  1310     1 
 1300  1306     1 
 1300  1307     1 
 1300  1309     1 
 1300  1310     1 
 1301  1304     1 
 1301  1305     1 
 1301  1308     1 
 1302  1304     1 
 1302  1305     1 
 1302  1308     1 
 1303  1308     1 
 1304  1306     1 
 1304  1307     1 
 1308  1313     1 
 1308  1314     1 
 1308  1318     1 
 1309  1311     1 
 1309  1312     1 
 1310  1315     1 
 1310  1316     1 
 1310  1317     1 
 1310  1319     1 
 1310  1320     1 
 1311  1313     1 
 1311  1314     1 
 1311  1318     1 
 1312  1321     1 
 1312  1322     1 
 1313  1315     1 
 1313  1316     1 
 1313  1317     1 
 1313  1319     1 
 1313  1320     1 
 1314  1319     1 
 1314  1320     1 
 1315  1318     1 
 1316  1318     1 
 1317  1318     1 
 1318  1323     1 
 1318  1324     1 
 1318  1333     1 
 1319  1321     1 
 1319  1322     1 
 1320  1325     1 
 1320  1326     1 
 1320  1327     1 
 1320  1334     1 
 1320  1335     1 
 1321  1323     1 
 1321  1324     1 
 1321  1333     1 
 1322  1328     1 
 1322  1329     1 
 1322  1330     1 
 1322  1336     1 
 1322  1337     1 
 1323  1325     1 
 1323  1326     1 
 1323  1327     1 
 1323  1334     1 
 1323  1335     1 
 1324  1331     1 
 1324  1332     1 
 1324  1334     1 
 1324  1335     1 
 1325  1328     1 
 1325  1329     1 
 1325  1330     1 
 1325  1333     1 
 1326  1328     1 
 1326  1329     1 
 1326  1330     1 
 1326  1333     1 
 1327  1333     1 
 1328  1331     1 
 1328  1332     1 
 1329  1331     1 
 1329  1332     1 
 1333  1338     1 
 1333  1339     1 
 1333  1344     1 
 1334  1336     1 
 1334  1337     1 
 1335  1340     1 
 1335  1341     1 
 1335  1342     1 
 1335  1345     1 
 1335  1346     1 
 1336  1338     1 
 1336  1339     1 
 1336  1344     1 
 1337  1343     1 
 1337  1347     1 
 1337  1348     1 
 1338  1340     1 
 1338  1341     1 
 1338  1342     1 
 1338  1345     1 
 1338  1346     1 
 1339  1345     1 
 1339  1346     1 
 1340  1343     1 
 1340  1344     1 
 1341  1343     1 
 1341  1344     1 
 1342  1344     1 
 1344  1349     1 
 1344  1350     1 
 1344  1361     1 
 1345  1347     1 
 1345  1348     1 
 1346  1351     1 
 1346  1352     1 
 1346  1353     1 
 1346  1362     1 
 1346  1363     1 
 1347  1349     1 
 1347  1350     1 
 1347  1361     1 
 1348  1354     1 
 1348  1355     1 
 1348  1356     1 
 1348  1364     1 
 1348  1365     1 
 1349  1351     1 
 1349  1352     1 
 1349  1353     1 
 1349  1362     1 
 1349  1363     1 
 1350  1357     1 
 1350  1358     1 
 1350  1362     1 
 1350  1363     1 
 1351  1354     1 
 1351  1355     1 
 1351  1356     1 
 1351  1361     1 
 1352  1354     1 
 1352  1355     1 
 1352  1356     1 
 1352  1361     1 
 1353  1359     1 
 1353  1360     1 
 1353  1361     1 
 1354  1357     1 
 1354  1358     1 
 1355  1357     1 
 1355  1358     1 
 1357  1359     1 
 1357  1360     1 
 1361  1366     1 
 1361  1367     1 
 1361  1368     1 
 1362  1364     1 
 1362  1365     1 
 1363  1369     1 
 1363  1370     1 
 1364  1366     1 
 1364  1367     1 
 1364  1368     1 
 1365  1371     1 
 1365  1372     1 
 1366  1369     1 
 1366  1370     1 
 1367  1369     1 
 1367  1370     1 
 1368  1373     1 
 1368  1374     1 
 1368  1379     1 
 1369  1371     1 
 1369  1372     1 
 1370  1375     1 
 1370  1376     1 
 1370  1377     1 
 1370  1380     1 
 1370  1381     1 
 1371  1373     1 
 1371  1374     1 
 1371  1379     1 
 1372  1378     1 
 1372  1382     1 
 1372  1383     1 
 1373  1375     1 
 1373  1376     1 
 1373  1377     1 
 1373  1380     1 
 1373  1381     1 
 1374  1380     1 
 1374  1381     1 
 1375  1378     1 
 1375  1379     1 
 1376  1378     1 
 1376  1379     1 
 1377  1379     1 
 1379  1384     1 
 1379  1385     1 
 1379  1393     1 
 1380  1382     1 
 1380  1383     1 
 1381  1386     1 
 1381  1387     1 
 1381  1388     1 
 1381  1394     1 
 1381  1395     1 
 1382  1384     1 
 1382  1385     1 
 1382  1393     1 
 1383  1389     1 
 1383  1390     1 
 1383  1396     1 
 1383  1397     1 
 1384  1386     1 
 1384  1387     1 
 1384  1388     1 
 1384  1394     1 
 1384  1395     1 
 1385  1391     1 
 1385  1392     1 
 1385  1394     1 
 1385  1395     1 
 1386  1389     1 
 1386  1390     1 
 1386  1393     1 
 1387  1389     1 
 1387  1390     1 
 1387  1393     1 
 1388  1393     1 
 1389  1391     1 
 1389  1392     1 
 1393  1398     1 
 1393  1399     1 
 1393  1411     1 
 1394  1396     1 
 1394  1397     1 
 1395  1400     1 
 1395  1401     1 
 1395  1404     1 
 1395  1412     1 
 1395  1413     1 
 1396  1398     1 
 1396  1399     1 
 1396  1411     1 
 1397  1402     1 
 1397  1407     1 
 1397  1414     1 
 1397  1415     1 
 1398  1400     1 
 1398  1401     1 
 1398  1404     1 
 1398  1412     1 
 1398  1413     1 
 1399  1403     1 
 1399  1405     1 
 1399  1408     1 
 1399  1409     1 
 1399  1412     1 
 1399  1413     1 
 1400  1402     1 
 1400  1407     1 
 1400  1411     1 
 1401  1402     1 
 1401  1407     1 
 1401  1411     1 
 1402  1408     1 
 1402  1410     1 
 1403  1406     1 
 1403  1407     1 
 1403  1409     1 
 1404  1406     1 
 1404  1410     1 
 1404  1411     1 
 1405  1408     1 
 1406  1407     1 
 1406  1410     1 
 1408  1410     1 
 1411  1416     1 
 1411  1417     1 
 1411  1426     1 
 1412  1414     1 
 1412  1415     1 
 1413  1418     1 
 1413  1419     1 
 1413  1420     1 
 1413  1427     1 
 1413  1428     1 
 1414  1416     1 
 1414  1417     1 
 1414  1426     1 
 1415  1421     1 
 1415  1422     1 
 1415  1423     1 
 1415  1429     1 
 1415  1430     1 
 1416  1418     1 
 1416  1419     1 
 1416  1420     1 
 1416  1427     1 
 1416  1428     1 
 1417  1424     1 
 1417  1425     1 
 1417  1427     1 
 1417  1428     1 
 1418  1421     1 
 1418  1422     1 
 1418  1423     1 
 1418  1426     1 
 1419  1421     1 
 1419  1422     1 
 1419  1423     1 
 1419  1426     1 
 1420  1426     1 
 1421  1424     1 
 1421  1425     1 
 1422  1424     1 
 1422  1425     1 
 1426  1431     1 
 1426  1432     1 
 1426  1441     1 
 1427  1429     1 
 1427  1430     1 
 1428  1433     1 
 1428  1434     1 
 1428  1435     1 
 1428  1442     1 
 1428  1443     1 
 1429  1431     1 
 1429  1432     1 
 1429  1441     1 
 1430  1436     1 
 1430  1437     1 
 1430  1438     1 
 1430  1444     1 
 1430  1445     1 
 1431  1433     1 
 1431  1434     1 
 1431  1435     1 
 1431  1442     1 
 1431  1443     1 
 1432  1439     1 
 1432  1440     1 
 1432  1442     1 
 1432  1443     1 
 1433  1436     1 
 1433  1437     1 
 1433  1438     1 
 1433  1441     1 
 1434  1436     1 
 1434  1437     1 
 1434  1438     1 
 1434  1441     1 
 1435  1441     1 
 1436  1439     1 
 1436  1440     1 
 1437  1439     1 
 1437  1440     1 
 1441  1446     1 
 1441  1447     1 
 1441  1453     1 
 1442  1444     1 
 1442  1445     1 
 1443  1448     1 
 1443  1449     1 
 1443  1450     1 
 1443  1454     1 
 1443  1455     1 
 1444  1446     1 
 1444  1447     1 
 1444  1453     1 
 1445  1451     1 
 1445  1452     1 
 1445  1456     1 
 1445  1457     1 
 1446  1448     1 
 1446  1449     1 
 1446  1450     1 
 1446  1454     1 
 1446  1455     1 
 1447  1454     1 
 1447  1455     1 
 1448  1451     1 
 1448  1452     1 
 1448  1453     1 
 1449  1451     1 
 1449  1452     1 
 1449  1453     1 
 1450  1453     1 
 1453  1458     1 
 1453  1459     1 
 1453  1463     1 
 1454  1456     1 
 1454  1457     1 
 1455  1460     1 
 1455  1461     1 
 1455  1462     1 
 1455  1464     1 
 1455  1465     1 
 1456  1458     1 
 1456  1459     1 
 1456  1463     1 
 1457  1466     1 
 1457  1467     1 
 1458  1460     1 
 1458  1461     1 
 1458  1462     1 
 1458  1464     1 
 1458  1465     1 
 1459  1464     1 
 1459  1465     1 
 1460  1463     1 
 1461  1463     1 
 1462  1463     1 
 1463  1468     1 
 1463  1469     1 
 1463  1470     1 
 1464  1466     1 
 1464  1467     1 
 1465  1471     1 
 1465  1472     1 
 1466  1468     1 
 1466  1469     1 
 1466  1470     1 
 1467  1473     1 
 1467  1474     1 
 1468  1471     1 
 1468  1472     1 
 1469  1471     1 
 1469  1472     1 
 1470  1475     1 
 1470  1476     1 
 1470  1486     1 
 1471  1473     1 
 1471  1474     1 
 1472  1477     1 
 1472  1478     1 
 1472  1482     1 
 1472  1487     1 
 1472  1488     1 
 1473  1475     1 
 1473  1476     1 
 1473  1486     1 
 1474  1479     1 
 1474  1480     1 
 1474  1481     1 
 1474  1483     1 
 1474  1484     1 
 1474  1485     1 
 1474  1489     1 
 1474  1490     1 
 1475  1477     1 
 1475  1478     1 
 1475  1482     1 
 1475  1487     1 
 1475  1488     1 
 1476  1487     1 
 1476  1488     1 
 1477  1479     1 
 1477  1480     1 
 1477  1481     1 
 1477  1483     1 
 1477  1484     1 
 1477  1485     1 
 1477  1486     1 
 1478  1483     1 
 1478  1484     1 
 1478  1485     1 
 1478  1486     1 
 1479  1482     1 
 1480  1482     1 
 1481  1482     1 
 1482  1486     1 
 1486  1491     1 
 1486  1492     1 
 1486  1510     1 
 1487  1489     1 
 1487  1490     1 
 1488  1493     1 
 1488  1494     1 
 1488  1495     1 
 1488  1511     1 
 1488  1512     1 
 1489  1491     1 
 1489  1492     1 
 1489  1510     1 
 1490  1496     1 
 1490  1497     1 
 1490  1498     1 
 1490  1513     1 
 1490  1514     1 
 1491  1493     1 
 1491  1494     1 
 1491  1495     1 
 1491  1511     1 
 1491  1512     1 
 1492  1499     1 
 1492  1500     1 
 1492  1501     1 
 1492  1511     1 
 1492  1512     1 
 1493  1496     1 
 1493  1497     1 
 1493  1498     1 
 1493  1510     1 
 1494  1496     1 
 1494  1497     1 
 1494  1498     1 
 1494  1510     1 
 1495  1502     1 
 1495  1503     1 
 1495  1510     1 
 1496  1499     1 
 1496  1500     1 
 1496  1501     1 
 1497  1499     1 
 1497  1500     1 
 1497  1501     1 
 1498  1504     1 
 1498  1507     1 
 1499  1502     1 
 1499  1503     1 
 1500  1502     1 
 1500  1503     1 
 1501  1505     1 
 1501  1506     1 
 1501  1508     1 
 1501  1509     1 
 1502  1504     1 
 1502  1507     1 
 1504  1508     1 
 1504  1509     1 
 1505  1507     1 
 1506  1507     1 
 1510  1515     1 
 1510  1516     1 
 1510  1523     1 
 1511  1513     1 
 1511  1514     1 
 1512  1518     1 
 1512  1519     1 
 1512  1520     1 
 1512  1524     1 
 1512  1525     1 
 1513  1515     1 
 1513  1516     1 
 1513  1523     1 
 1514  1522     1 
 1514  1526     1 
 1514  1527     1 
 1515  1518     1 
 1515  1519     1 
 1515  1520     1 
 1515  1524     1 
 1515  1525     1 
 1516  1524     1 
 1516  1525     1 
 1518  1522     1 
 1518  1523     1 
 1519  1522     1 
 1519  1523     1 
 1520  1523     1 
 1523  1528     1 
 1523  1529     1 
 1523  1537     1 
 1524  1526     1 
 1524  1527     1 
 1525  1530     1 
 1525  1531     1 
 1525  1532     1 
 1525  1538     1 
 1525  1539     1 
 1526  1528     1 
 1526  1529     1 
 1526  1537     1 
 1527  1533     1 
 1527  1534     1 
 1527  1540     1 
 1527  1541     1 
 1528  1530     1 
 1528  1531     1 
 1528  1532     1 
 1528  1538     1 
 1528  1539     1 
 1529  1535     1 
 1529  1536     1 
 1529  1538     1 
 1529  1539     1 
 1530  1533     1 
 1530  1534     1 
 1530  1537     1 
 1531  1533     1 
 1531  1534     1 
 1531  1537     1 
 1532  1537     1 
 1533  1535     1 
 1533  1536     1 
 1537  1542     1 
 1537  1543     1 
 1537  1551     1 
 1538  1540     1 
 1538  1541     1 
 1539  1544     1 
 1539  1545     1 
 1539  1547     1 
 1539  1552     1 
 1539  1553     1 
 1540  1542     1 
 1540  1543     1 
 1540  1551     1 
 1541  1546     1 
 1541  1548     1 
 1541  1549     1 
 1541  1550     1 
 1541  1554     1 
 1541  1557     1 
 1542  1544     1 
 1542  1545     1 
 1542  1547     1 
 1542  1552     1 
 1542  1553     1 
 1543  1552     1 
 1543  1553     1 
 1544  1546     1 
 1544  1548     1 
 1544  1549     1 
 1544  1550     1 
 1544  1551     1 
 1545  1548     1 
 1545  1549     1 
 1545  1550     1 
 1545  1551     1 
 1546  1547     1 
 1547  1551     1 
 1551  1555     1 
 1551  1556     1 
 1551  1558     1 
 1551  1559     1 
 1551  1562     1 
 1551  1565     1 
 1552  1554     1 
 1552  1557     1 
 1553  1560     1 
 1553  1561     1 
 1553  1563     1 
 1553  1564     1 
 1553  1566     1 
 1553  1567     1 
 1554  1558     1 
 1554  1560     1 
 1554  1561     1 
 1554  1565     1 
 1555  1557     1 
 1555  1559     1 
 1555  1563     1 
 1555  1564     1 
 1556  1557     1 
 1556  1559     1 
 1556  1563     1 
 1556  1564     1 
 1557  1563     1 
 1557  1564     1 
 1557  1568     1 
 1557  1569     1 
 1558  1560     1 
 1558  1561     1 
 1558  1562     1 
 1558  1566     1 
 1558  1567     1 
 1559  1566     1 
 1559  1567     1 
 1560  1563     1 
 1560  1564     1 
 1560  1565     1 
 1561  1563     1 
 1561  1564     1 
 1561  1565     1 
 1562  1565     1 
 1565  1570     1 
 1565  1571     1 
 1565  1575     1 
 1566  1568     1 
 1566  1569     1 
 1567  1572     1 
 1567  1573     1 
 1567  1574     1 
 1567  1576     1 
 1567  1577     1 
 1568  1570     1 
 1568  1571     1 
 1568  1575     1 
 1569  1578     1 
 1569  1579     1 
 1570  1572     1 
 1570  1573     1 
 1570  1574     1 
 1570  1576     1 
 1570  1577     1 
 1571  1576     1 
 1571  1577     1 
 1572  1575     1 
 1573  1575     1 
 1574  1575     1 
 1575  1580     1 
 1575  1581     1 
 1575  1592     1 
 1576  1578     1 
 1576  1579     1 
 1577  1582     1 
 1577  1583     1 
 1577  1584     1 
 1577  1593     1 
 1577  1594     1 
 1578  1580     1 
 1578  1581     1 
 1578  1592     1 
 1579  1585     1 
 1579  1586     1 
 1579  1587     1 
 1579  1595     1 
 1579  1596     1 
 1580  1582     1 
 1580  1583     1 
 1580  1584     1 
 1580  1593     1 
 1580  1594     1 
 1581  1588     1 
 1581  1593     1 
 1581  1594     1 
 1582  1585     1 
 1582  1586     1 
 1582  1587     1 
 1582  1592     1 
 1583  1585     1 
 1583  1586     1 
 1583  1587     1 
 1583  1592     1 
 1584  1589     1 
 1584  1590     1 
 1584  1591     1 
 1584  1592     1 
 1585  1588     1 
 1586  1588     1 
 1592  1597     1 
 1592  1598     1 
 1592  1599     1 
 1593  1595     1 
 1593  1596     1 
 1594  1600     1 
 1594  1601     1 
 1595  1597     1 
 1595  1598     1 
 1595  1599     1 
 1596  1602     1 
 1596  1603     1 
 1597  1600     1 
 1597  1601     1 
 1598  1600     1 
 1598  1601     1 
 1599  1604     1 
 1599  1605     1 
 1599  1618     1 
 1600  1602     1 
 1600  1603     1 
 1601  1606     1 
 1601  1607     1 
 1601  1608     1 
 1601  1619     1 
 1601  1620     1 
 1602  1604     1 
 1602  1605     1 
 1602  1618     1 
 1603  1609     1 
 1603  1610     1 
 1603  1614     1 
 1604  1606     1 
 1604  1607     1 
 1604  1608     1 
 1604  1619     1 
 1604  1620     1 
 1605  1611     1 
 1605  1612     1 
 1605  1613     1 
 1605  1615     1 
 1605  1616     1 
 1605  1617     1 
 1605  1619     1 
 1605  1620     1 
 1606  1609     1 
 1606  1610     1 
 1606  1614     1 
 1606  1618     1 
 1607  1609     1 
 1607  1610     1 
 1607  1614     1 
 1607  1618     1 
 1608  1618     1 
 1609  1611     1 
 1609  1612     1 
 1609  1613     1 
 1609  1615     1 
 1609  1616     1 
 1609  1617     1 
 1610  1615     1 
 1610  1616     1 
 1610  1617     1 
 1611  1614     1 
 1612  1614     1 
 1613  1614     1 
  649   1516     1       0.33854         0.04184         0.387540942391  0.23012         ; CB-CB' 
  647   1520     1       0.345223253279  0.257919081884  0.380859202005  0.396929091904  ; CA-SG' 
  653   1514     1       0.345223253279  0.257919081884  0.380859202005  0.396929091904  ; SG-CA' 
  651   1520     1       0.2935511       0.3825558       0.2957784       0.4163027       ; HB1-SG' 
  652   1520     1       0.2935511       0.3825558       0.2957784       0.4163027       ; HB2-SG'
  653   1518     1       0.2935511       0.3825558       0.2957784       0.4163027       ; SG-HB1' 
  653   1519     1       0.2935511       0.3825558       0.2957784       0.4163027       ; SG-HB2' 
  655   1522     1       0.00            0.00            0.0801808846326 0.4184          ; HUD-HUD' 
  653   1521     1       0.00            0.00            0.356359487256  1.8828          ; SG-Vs' 
  649   1521     1       0.00            0.00            0.371950214823  0.658232433112  ; CB-Vs'  
  1516   654     1       0.00            0.00            0.371950214823  0.658232433112  ; CB'-Vs 
  649   1522     1       0.00            0.00            0.2338609135118 0.310293744700  ; CB-HUD' 
  1516   655     1       0.00            0.00            0.2338609135118 0.310293744700  ; CB'-HUD 
  653   1522     1       0.00            0.00            0.2182701859443 0.887560431745  ; SG-HUD' 
  1520   655     1       0.00            0.00            0.2182701859443 0.887560431745  ; SG'-HUD 

[ exclusions ]
;    i    excluded from i
   645    650
   647    650   654
   648    650
   649    650   654
   650    651   652   653   654   655   656
   651    654
   652    654
   653    654
   654    655
  1512   1517
  1514   1517  1521
  1515   1517
  1516   1517  1521
  1517   1518  1519  1520  1521  1522  1523
  1518   1521
  1519   1521
  1520   1521
  1521   1522

[ angles ]
;  ai    aj    ak funct            c0            c1            c2            c3
    2     1     3     5 
    2     1     4     5 
    2     1     5     5 
    3     1     4     5 
    3     1     5     5 
    4     1     5     5 
    1     5     6     5 
    1     5     7     5 
    1     5    16     5 
    6     5     7     5 
    6     5    16     5 
    7     5    16     5 
    5     7     8     5 
    5     7     9     5 
    5     7    10     5 
    8     7     9     5 
    8     7    10     5 
    9     7    10     5 
    7    10    11     5 
    7    10    12     5 
    7    10    13     5 
   11    10    12     5 
   11    10    13     5 
   12    10    13     5 
   10    13    14     5 
   10    13    15     5 
   14    13    15     5 
    5    16    17     5 
    5    16    18     5 
   17    16    18     5 
   16    18    19     5 
   16    18    20     5 
   19    18    20     5 
   18    20    21     5 
   18    20    22     5 
   18    20    33     5 
   21    20    22     5 
   21    20    33     5 
   22    20    33     5 
   20    22    23     5 
   20    22    24     5 
   20    22    25     5 
   23    22    24     5 
   23    22    25     5 
   24    22    25     5 
   22    25    26     5 
   22    25    27     5 
   22    25    28     5 
   26    25    27     5 
   26    25    28     5 
   27    25    28     5 
   25    28    29     5 
   25    28    30     5 
   29    28    30     5 
   28    30    31     5 
   28    30    32     5 
   31    30    32     5 
   20    33    34     5 
   20    33    35     5 
   34    33    35     5 
   33    35    36     5 
   33    35    39     5 
   36    35    39     5 
   35    36    37     5 
   35    36    38     5 
   35    36    44     5 
   37    36    38     5 
   37    36    44     5 
   38    36    44     5 
   35    39    40     5 
   35    39    41     5 
   35    39    47     5 
   40    39    41     5 
   40    39    47     5 
   41    39    47     5 
   39    41    42     5 
   39    41    43     5 
   39    41    44     5 
   42    41    43     5 
   42    41    44     5 
   43    41    44     5 
   36    44    41     5 
   36    44    45     5 
   36    44    46     5 
   41    44    45     5 
   41    44    46     5 
   45    44    46     5 
   39    47    48     5 
   39    47    49     5 
   48    47    49     5 
   47    49    50     5 
   47    49    51     5 
   50    49    51     5 
   49    51    52     5 
   49    51    53     5 
   49    51    66     5 
   52    51    53     5 
   52    51    66     5 
   53    51    66     5 
   51    53    54     5 
   51    53    55     5 
   51    53    56     5 
   54    53    55     5 
   54    53    56     5 
   55    53    56     5 
   53    56    57     5 
   53    56    58     5 
   53    56    62     5 
   57    56    58     5 
   57    56    62     5 
   58    56    62     5 
   56    58    59     5 
   56    58    60     5 
   56    58    61     5 
   59    58    60     5 
   59    58    61     5 
   60    58    61     5 
   56    62    63     5 
   56    62    64     5 
   56    62    65     5 
   63    62    64     5 
   63    62    65     5 
   64    62    65     5 
   51    66    67     5 
   51    66    68     5 
   67    66    68     5 
   66    68    69     5 
   66    68    70     5 
   69    68    70     5 
   68    70    71     5 
   68    70    72     5 
   68    70    82     5 
   71    70    72     5 
   71    70    82     5 
   72    70    82     5 
   70    72    73     5 
   70    72    74     5 
   70    72    78     5 
   73    72    74     5 
   73    72    78     5 
   74    72    78     5 
   72    74    75     5 
   72    74    76     5 
   72    74    77     5 
   75    74    76     5 
   75    74    77     5 
   76    74    77     5 
   72    78    79     5 
   72    78    80     5 
   72    78    81     5 
   79    78    80     5 
   79    78    81     5 
   80    78    81     5 
   70    82    83     5 
   70    82    84     5 
   83    82    84     5 
   82    84    85     5 
   82    84    86     5 
   85    84    86     5 
   84    86    87     5 
   84    86    88     5 
   84    86   106     5 
   87    86    88     5 
   87    86   106     5 
   88    86   106     5 
   86    88    89     5 
   86    88    90     5 
   86    88    91     5 
   89    88    90     5 
   89    88    91     5 
   90    88    91     5 
   88    91    92     5 
   88    91    93     5 
   88    91    94     5 
   92    91    93     5 
   92    91    94     5 
   93    91    94     5 
   91    94    95     5 
   91    94    96     5 
   91    94    97     5 
   95    94    96     5 
   95    94    97     5 
   96    94    97     5 
   94    97    98     5 
   94    97    99     5 
   98    97    99     5 
   97    99   100     5 
   97    99   103     5 
  100    99   103     5 
   99   100   101     5 
   99   100   102     5 
  101   100   102     5 
   99   103   104     5 
   99   103   105     5 
  104   103   105     5 
   86   106   107     5 
   86   106   108     5 
  107   106   108     5 
  106   108   109     5 
  106   108   110     5 
  109   108   110     5 
  108   110   111     5 
  108   110   112     5 
  108   110   125     5 
  111   110   112     5 
  111   110   125     5 
  112   110   125     5 
  110   112   113     5 
  110   112   114     5 
  110   112   115     5 
  113   112   114     5 
  113   112   115     5 
  114   112   115     5 
  112   115   116     5 
  112   115   117     5 
  112   115   121     5 
  116   115   117     5 
  116   115   121     5 
  117   115   121     5 
  115   117   118     5 
  115   117   119     5 
  115   117   120     5 
  118   117   119     5 
  118   117   120     5 
  119   117   120     5 
  115   121   122     5 
  115   121   123     5 
  115   121   124     5 
  122   121   123     5 
  122   121   124     5 
  123   121   124     5 
  110   125   126     5 
  110   125   127     5 
  126   125   127     5 
  125   127   128     5 
  125   127   129     5 
  128   127   129     5 
  127   129   130     5 
  127   129   131     5 
  127   129   149     5 
  130   129   131     5 
  130   129   149     5 
  131   129   149     5 
  129   131   132     5 
  129   131   133     5 
  129   131   134     5 
  132   131   133     5 
  132   131   134     5 
  133   131   134     5 
  131   134   135     5 
  131   134   136     5 
  131   134   137     5 
  135   134   136     5 
  135   134   137     5 
  136   134   137     5 
  134   137   138     5 
  134   137   139     5 
  134   137   140     5 
  138   137   139     5 
  138   137   140     5 
  139   137   140     5 
  137   140   141     5 
  137   140   142     5 
  141   140   142     5 
  140   142   143     5 
  140   142   146     5 
  143   142   146     5 
  142   143   144     5 
  142   143   145     5 
  144   143   145     5 
  142   146   147     5 
  142   146   148     5 
  147   146   148     5 
  129   149   150     5 
  129   149   151     5 
  150   149   151     5 
  149   151   152     5 
  149   151   153     5 
  152   151   153     5 
  151   153   154     5 
  151   153   155     5 
  151   153   156     5 
  154   153   155     5 
  154   153   156     5 
  155   153   156     5 
  153   156   157     5 
  153   156   158     5 
  157   156   158     5 
  156   158   159     5 
  156   158   160     5 
  159   158   160     5 
  158   160   161     5 
  158   160   162     5 
  158   160   163     5 
  161   160   162     5 
  161   160   163     5 
  162   160   163     5 
  160   163   164     5 
  160   163   165     5 
  164   163   165     5 
  163   165   166     5 
  163   165   167     5 
  166   165   167     5 
  165   167   168     5 
  165   167   169     5 
  165   167   173     5 
  168   167   169     5 
  168   167   173     5 
  169   167   173     5 
  167   169   170     5 
  167   169   171     5 
  167   169   172     5 
  170   169   171     5 
  170   169   172     5 
  171   169   172     5 
  167   173   174     5 
  167   173   175     5 
  174   173   175     5 
  173   175   176     5 
  173   175   177     5 
  176   175   177     5 
  175   177   178     5 
  175   177   179     5 
  175   177   194     5 
  178   177   179     5 
  178   177   194     5 
  179   177   194     5 
  177   179   180     5 
  177   179   181     5 
  177   179   182     5 
  180   179   181     5 
  180   179   182     5 
  181   179   182     5 
  179   182   183     5 
  179   182   190     5 
  183   182   190     5 
  182   183   184     5 
  182   183   185     5 
  184   183   185     5 
  183   185   186     5 
  183   185   187     5 
  186   185   187     5 
  185   187   188     5 
  185   187   192     5 
  188   187   192     5 
  187   188   189     5 
  182   190   191     5 
  182   190   192     5 
  191   190   192     5 
  187   192   190     5 
  187   192   193     5 
  190   192   193     5 
  177   194   195     5 
  177   194   196     5 
  195   194   196     5 
  194   196   197     5 
  194   196   198     5 
  197   196   198     5 
  196   198   199     5 
  196   198   200     5 
  196   198   213     5 
  199   198   200     5 
  199   198   213     5 
  200   198   213     5 
  198   200   201     5 
  198   200   202     5 
  198   200   206     5 
  201   200   202     5 
  201   200   206     5 
  202   200   206     5 
  200   202   203     5 
  200   202   204     5 
  200   202   205     5 
  203   202   204     5 
  203   202   205     5 
  204   202   205     5 
  200   206   207     5 
  200   206   208     5 
  200   206   209     5 
  207   206   208     5 
  207   206   209     5 
  208   206   209     5 
  206   209   210     5 
  206   209   211     5 
  206   209   212     5 
  210   209   211     5 
  210   209   212     5 
  211   209   212     5 
  198   213   214     5 
  198   213   215     5 
  214   213   215     5 
  213   215   216     5 
  213   215   217     5 
  216   215   217     5 
  215   217   218     5 
  215   217   219     5 
  215   217   220     5 
  218   217   219     5 
  218   217   220     5 
  219   217   220     5 
  217   220   221     5 
  217   220   222     5 
  221   220   222     5 
  220   222   223     5 
  220   222   224     5 
  223   222   224     5 
  222   224   225     5 
  222   224   226     5 
  222   224   235     5 
  225   224   226     5 
  225   224   235     5 
  226   224   235     5 
  224   226   227     5 
  224   226   228     5 
  224   226   229     5 
  227   226   228     5 
  227   226   229     5 
  228   226   229     5 
  226   229   230     5 
  226   229   231     5 
  226   229   232     5 
  230   229   231     5 
  230   229   232     5 
  231   229   232     5 
  229   232   233     5 
  229   232   234     5 
  233   232   234     5 
  224   235   236     5 
  224   235   237     5 
  236   235   237     5 
  235   237   238     5 
  235   237   239     5 
  238   237   239     5 
  237   239   240     5 
  237   239   241     5 
  237   239   242     5 
  240   239   241     5 
  240   239   242     5 
  241   239   242     5 
  239   242   243     5 
  239   242   244     5 
  243   242   244     5 
  242   244   245     5 
  242   244   246     5 
  245   244   246     5 
  244   246   247     5 
  244   246   248     5 
  244   246   266     5 
  247   246   248     5 
  247   246   266     5 
  248   246   266     5 
  246   248   249     5 
  246   248   250     5 
  246   248   251     5 
  249   248   250     5 
  249   248   251     5 
  250   248   251     5 
  248   251   252     5 
  248   251   253     5 
  248   251   254     5 
  252   251   253     5 
  252   251   254     5 
  253   251   254     5 
  251   254   255     5 
  251   254   256     5 
  251   254   257     5 
  255   254   256     5 
  255   254   257     5 
  256   254   257     5 
  254   257   258     5 
  254   257   259     5 
  258   257   259     5 
  257   259   260     5 
  257   259   263     5 
  260   259   263     5 
  259   260   261     5 
  259   260   262     5 
  261   260   262     5 
  259   263   264     5 
  259   263   265     5 
  264   263   265     5 
  246   266   267     5 
  246   266   268     5 
  267   266   268     5 
  266   268   269     5 
  266   268   270     5 
  269   268   270     5 
  268   270   271     5 
  268   270   272     5 
  268   270   282     5 
  271   270   272     5 
  271   270   282     5 
  272   270   282     5 
  270   272   273     5 
  270   272   274     5 
  270   272   278     5 
  273   272   274     5 
  273   272   278     5 
  274   272   278     5 
  272   274   275     5 
  272   274   276     5 
  272   274   277     5 
  275   274   276     5 
  275   274   277     5 
  276   274   277     5 
  272   278   279     5 
  272   278   280     5 
  272   278   281     5 
  279   278   280     5 
  279   278   281     5 
  280   278   281     5 
  270   282   283     5 
  270   282   284     5 
  283   282   284     5 
  282   284   285     5 
  282   284   286     5 
  285   284   286     5 
  284   286   287     5 
  284   286   288     5 
  284   286   297     5 
  287   286   288     5 
  287   286   297     5 
  288   286   297     5 
  286   288   289     5 
  286   288   290     5 
  286   288   291     5 
  289   288   290     5 
  289   288   291     5 
  290   288   291     5 
  288   291   292     5 
  288   291   293     5 
  288   291   294     5 
  292   291   293     5 
  292   291   294     5 
  293   291   294     5 
  291   294   295     5 
  291   294   296     5 
  295   294   296     5 
  286   297   298     5 
  286   297   299     5 
  298   297   299     5 
  297   299   300     5 
  297   299   301     5 
  300   299   301     5 
  299   301   302     5 
  299   301   303     5 
  299   301   313     5 
  302   301   303     5 
  302   301   313     5 
  303   301   313     5 
  301   303   304     5 
  301   303   305     5 
  301   303   309     5 
  304   303   305     5 
  304   303   309     5 
  305   303   309     5 
  303   305   306     5 
  303   305   307     5 
  303   305   308     5 
  306   305   307     5 
  306   305   308     5 
  307   305   308     5 
  303   309   310     5 
  303   309   311     5 
  303   309   312     5 
  310   309   311     5 
  310   309   312     5 
  311   309   312     5 
  301   313   314     5 
  301   313   315     5 
  314   313   315     5 
  313   315   316     5 
  313   315   317     5 
  316   315   317     5 
  315   317   318     5 
  315   317   319     5 
  315   317   332     5 
  318   317   319     5 
  318   317   332     5 
  319   317   332     5 
  317   319   320     5 
  317   319   321     5 
  317   319   322     5 
  320   319   321     5 
  320   319   322     5 
  321   319   322     5 
  319   322   323     5 
  319   322   324     5 
  319   322   328     5 
  323   322   324     5 
  323   322   328     5 
  324   322   328     5 
  322   324   325     5 
  322   324   326     5 
  322   324   327     5 
  325   324   326     5 
  325   324   327     5 
  326   324   327     5 
  322   328   329     5 
  322   328   330     5 
  322   328   331     5 
  329   328   330     5 
  329   328   331     5 
  330   328   331     5 
  317   332   333     5 
  317   332   334     5 
  333   332   334     5 
  332   334   335     5 
  332   334   336     5 
  335   334   336     5 
  334   336   337     5 
  334   336   338     5 
  334   336   354     5 
  337   336   338     5 
  337   336   354     5 
  338   336   354     5 
  336   338   339     5 
  336   338   340     5 
  336   338   341     5 
  339   338   340     5 
  339   338   341     5 
  340   338   341     5 
  338   341   342     5 
  338   341   343     5 
  338   341   344     5 
  342   341   343     5 
  342   341   344     5 
  343   341   344     5 
  341   344   345     5 
  341   344   346     5 
  341   344   347     5 
  345   344   346     5 
  345   344   347     5 
  346   344   347     5 
  344   347   348     5 
  344   347   349     5 
  344   347   350     5 
  348   347   349     5 
  348   347   350     5 
  349   347   350     5 
  347   350   351     5 
  347   350   352     5 
  347   350   353     5 
  351   350   352     5 
  351   350   353     5 
  352   350   353     5 
  336   354   355     5 
  336   354   356     5 
  355   354   356     5 
  354   356   357     5 
  354   356   358     5 
  357   356   358     5 
  356   358   359     5 
  356   358   360     5 
  356   358   368     5 
  359   358   360     5 
  359   358   368     5 
  360   358   368     5 
  358   360   361     5 
  358   360   362     5 
  358   360   363     5 
  361   360   362     5 
  361   360   363     5 
  362   360   363     5 
  360   363   364     5 
  360   363   365     5 
  364   363   365     5 
  363   365   366     5 
  363   365   367     5 
  366   365   367     5 
  358   368   369     5 
  358   368   370     5 
  369   368   370     5 
  368   370   371     5 
  368   370   372     5 
  371   370   372     5 
  370   372   373     5 
  370   372   374     5 
  370   372   375     5 
  373   372   374     5 
  373   372   375     5 
  374   372   375     5 
  372   375   376     5 
  372   375   377     5 
  376   375   377     5 
  375   377   378     5 
  375   377   379     5 
  378   377   379     5 
  377   379   380     5 
  377   379   381     5 
  377   379   390     5 
  380   379   381     5 
  380   379   390     5 
  381   379   390     5 
  379   381   382     5 
  379   381   383     5 
  379   381   384     5 
  382   381   383     5 
  382   381   384     5 
  383   381   384     5 
  381   384   385     5 
  381   384   386     5 
  381   384   387     5 
  385   384   386     5 
  385   384   387     5 
  386   384   387     5 
  384   387   388     5 
  384   387   389     5 
  388   387   389     5 
  379   390   391     5 
  379   390   392     5 
  391   390   392     5 
  390   392   393     5 
  390   392   394     5 
  393   392   394     5 
  392   394   395     5 
  392   394   396     5 
  392   394   414     5 
  395   394   396     5 
  395   394   414     5 
  396   394   414     5 
  394   396   397     5 
  394   396   398     5 
  394   396   399     5 
  397   396   398     5 
  397   396   399     5 
  398   396   399     5 
  396   399   400     5 
  396   399   405     5 
  400   399   405     5 
  399   400   401     5 
  399   400   402     5 
  401   400   402     5 
  400   402   403     5 
  400   402   404     5 
  403   402   404     5 
  402   404   405     5 
  402   404   410     5 
  405   404   410     5 
  399   405   404     5 
  399   405   406     5 
  404   405   406     5 
  405   406   407     5 
  405   406   408     5 
  407   406   408     5 
  406   408   409     5 
  406   408   412     5 
  409   408   412     5 
  404   410   411     5 
  404   410   412     5 
  411   410   412     5 
  408   412   410     5 
  408   412   413     5 
  410   412   413     5 
  394   414   415     5 
  394   414   416     5 
  415   414   416     5 
  414   416   417     5 
  414   416   418     5 
  417   416   418     5 
  416   418   419     5 
  416   418   420     5 
  416   418   421     5 
  419   418   420     5 
  419   418   421     5 
  420   418   421     5 
  418   421   422     5 
  418   421   423     5 
  422   421   423     5 
  421   423   424     5 
  421   423   425     5 
  424   423   425     5 
  423   425   426     5 
  423   425   427     5 
  423   425   435     5 
  426   425   427     5 
  426   425   435     5 
  427   425   435     5 
  425   427   428     5 
  425   427   429     5 
  425   427   431     5 
  428   427   429     5 
  428   427   431     5 
  429   427   431     5 
  427   429   430     5 
  427   431   432     5 
  427   431   433     5 
  427   431   434     5 
  432   431   433     5 
  432   431   434     5 
  433   431   434     5 
  425   435   436     5 
  425   435   437     5 
  436   435   437     5 
  435   437   438     5 
  435   437   439     5 
  438   437   439     5 
  437   439   440     5 
  437   439   441     5 
  437   439   451     5 
  440   439   441     5 
  440   439   451     5 
  441   439   451     5 
  439   441   442     5 
  439   441   443     5 
  439   441   447     5 
  442   441   443     5 
  442   441   447     5 
  443   441   447     5 
  441   443   444     5 
  441   443   445     5 
  441   443   446     5 
  444   443   445     5 
  444   443   446     5 
  445   443   446     5 
  441   447   448     5 
  441   447   449     5 
  441   447   450     5 
  448   447   449     5 
  448   447   450     5 
  449   447   450     5 
  439   451   452     5 
  439   451   453     5 
  452   451   453     5 
  451   453   454     5 
  451   453   455     5 
  454   453   455     5 
  453   455   456     5 
  453   455   457     5 
  453   455   462     5 
  456   455   457     5 
  456   455   462     5 
  457   455   462     5 
  455   457   458     5 
  455   457   459     5 
  455   457   460     5 
  458   457   459     5 
  458   457   460     5 
  459   457   460     5 
  457   460   461     5 
  455   462   463     5 
  455   462   464     5 
  463   462   464     5 
  462   464   465     5 
  462   464   466     5 
  465   464   466     5 
  464   466   467     5 
  464   466   468     5 
  464   466   474     5 
  467   466   468     5 
  467   466   474     5 
  468   466   474     5 
  466   468   469     5 
  466   468   470     5 
  466   468   471     5 
  469   468   470     5 
  469   468   471     5 
  470   468   471     5 
  468   471   472     5 
  468   471   473     5 
  472   471   473     5 
  466   474   475     5 
  466   474   476     5 
  475   474   476     5 
  474   476   477     5 
  474   476   478     5 
  477   476   478     5 
  476   478   479     5 
  476   478   480     5 
  476   478   486     5 
  479   478   480     5 
  479   478   486     5 
  480   478   486     5 
  478   480   481     5 
  478   480   482     5 
  478   480   483     5 
  481   480   482     5 
  481   480   483     5 
  482   480   483     5 
  480   483   484     5 
  480   483   485     5 
  484   483   485     5 
  478   486   487     5 
  478   486   488     5 
  487   486   488     5 
  486   488   489     5 
  486   488   490     5 
  489   488   490     5 
  488   490   491     5 
  488   490   492     5 
  488   490   508     5 
  491   490   492     5 
  491   490   508     5 
  492   490   508     5 
  490   492   493     5 
  490   492   494     5 
  490   492   495     5 
  493   492   494     5 
  493   492   495     5 
  494   492   495     5 
  492   495   496     5 
  492   495   497     5 
  492   495   498     5 
  496   495   497     5 
  496   495   498     5 
  497   495   498     5 
  495   498   499     5 
  495   498   500     5 
  495   498   501     5 
  499   498   500     5 
  499   498   501     5 
  500   498   501     5 
  498   501   502     5 
  498   501   503     5 
  498   501   504     5 
  502   501   503     5 
  502   501   504     5 
  503   501   504     5 
  501   504   505     5 
  501   504   506     5 
  501   504   507     5 
  505   504   506     5 
  505   504   507     5 
  506   504   507     5 
  490   508   509     5 
  490   508   510     5 
  509   508   510     5 
  508   510   511     5 
  508   510   512     5 
  511   510   512     5 
  510   512   513     5 
  510   512   514     5 
  510   512   532     5 
  513   512   514     5 
  513   512   532     5 
  514   512   532     5 
  512   514   515     5 
  512   514   516     5 
  512   514   517     5 
  515   514   516     5 
  515   514   517     5 
  516   514   517     5 
  514   517   518     5 
  514   517   523     5 
  518   517   523     5 
  517   518   519     5 
  517   518   520     5 
  519   518   520     5 
  518   520   521     5 
  518   520   522     5 
  521   520   522     5 
  520   522   523     5 
  520   522   528     5 
  523   522   528     5 
  517   523   522     5 
  517   523   524     5 
  522   523   524     5 
  523   524   525     5 
  523   524   526     5 
  525   524   526     5 
  524   526   527     5 
  524   526   530     5 
  527   526   530     5 
  522   528   529     5 
  522   528   530     5 
  529   528   530     5 
  526   530   528     5 
  526   530   531     5 
  528   530   531     5 
  512   532   533     5 
  512   532   534     5 
  533   532   534     5 
  532   534   535     5 
  532   534   536     5 
  535   534   536     5 
  534   536   537     5 
  534   536   538     5 
  534   536   544     5 
  537   536   538     5 
  537   536   544     5 
  538   536   544     5 
  536   538   539     5 
  536   538   540     5 
  536   538   541     5 
  539   538   540     5 
  539   538   541     5 
  540   538   541     5 
  538   541   542     5 
  538   541   543     5 
  542   541   543     5 
  536   544   545     5 
  536   544   546     5 
  545   544   546     5 
  544   546   547     5 
  544   546   548     5 
  547   546   548     5 
  546   548   549     5 
  546   548   550     5 
  546   548   563     5 
  549   548   550     5 
  549   548   563     5 
  550   548   563     5 
  548   550   551     5 
  548   550   552     5 
  548   550   553     5 
  551   550   552     5 
  551   550   553     5 
  552   550   553     5 
  550   553   554     5 
  550   553   555     5 
  550   553   559     5 
  554   553   555     5 
  554   553   559     5 
  555   553   559     5 
  553   555   556     5 
  553   555   557     5 
  553   555   558     5 
  556   555   557     5 
  556   555   558     5 
  557   555   558     5 
  553   559   560     5 
  553   559   561     5 
  553   559   562     5 
  560   559   561     5 
  560   559   562     5 
  561   559   562     5 
  548   563   564     5 
  548   563   565     5 
  564   563   565     5 
  563   565   566     5 
  563   565   567     5 
  566   565   567     5 
  565   567   568     5 
  565   567   569     5 
  565   567   579     5 
  568   567   569     5 
  568   567   579     5 
  569   567   579     5 
  567   569   570     5 
  567   569   571     5 
  567   569   575     5 
  570   569   571     5 
  570   569   575     5 
  571   569   575     5 
  569   571   572     5 
  569   571   573     5 
  569   571   574     5 
  572   571   573     5 
  572   571   574     5 
  573   571   574     5 
  569   575   576     5 
  569   575   577     5 
  569   575   578     5 
  576   575   577     5 
  576   575   578     5 
  577   575   578     5 
  567   579   580     5 
  567   579   581     5 
  580   579   581     5 
  579   581   582     5 
  579   581   583     5 
  582   581   583     5 
  581   583   584     5 
  581   583   585     5 
  581   583   590     5 
  584   583   585     5 
  584   583   590     5 
  585   583   590     5 
  583   585   586     5 
  583   585   587     5 
  583   585   588     5 
  586   585   587     5 
  586   585   588     5 
  587   585   588     5 
  585   588   589     5 
  583   590   591     5 
  583   590   592     5 
  591   590   592     5 
  590   592   593     5 
  590   592   594     5 
  593   592   594     5 
  592   594   595     5 
  592   594   596     5 
  592   594   600     5 
  595   594   596     5 
  595   594   600     5 
  596   594   600     5 
  594   596   597     5 
  594   596   598     5 
  594   596   599     5 
  597   596   598     5 
  597   596   599     5 
  598   596   599     5 
  594   600   601     5 
  594   600   602     5 
  601   600   602     5 
  600   602   603     5 
  600   602   604     5 
  603   602   604     5 
  602   604   605     5 
  602   604   606     5 
  602   604   611     5 
  605   604   606     5 
  605   604   611     5 
  606   604   611     5 
  604   606   607     5 
  604   606   608     5 
  604   606   609     5 
  607   606   608     5 
  607   606   609     5 
  608   606   609     5 
  606   609   610     5 
  604   611   612     5 
  604   611   613     5 
  612   611   613     5 
  611   613   614     5 
  611   613   615     5 
  614   613   615     5 
  613   615   616     5 
  613   615   617     5 
  613   615   627     5 
  616   615   617     5 
  616   615   627     5 
  617   615   627     5 
  615   617   618     5 
  615   617   619     5 
  615   617   623     5 
  618   617   619     5 
  618   617   623     5 
  619   617   623     5 
  617   619   620     5 
  617   619   621     5 
  617   619   622     5 
  620   619   621     5 
  620   619   622     5 
  621   619   622     5 
  617   623   624     5 
  617   623   625     5 
  617   623   626     5 
  624   623   625     5 
  624   623   626     5 
  625   623   626     5 
  615   627   628     5 
  615   627   629     5 
  628   627   629     5 
  627   629   630     5 
  627   629   631     5 
  630   629   631     5 
  629   631   632     5 
  629   631   633     5 
  629   631   643     5 
  632   631   633     5 
  632   631   643     5 
  633   631   643     5 
  631   633   634     5 
  631   633   635     5 
  631   633   639     5 
  634   633   635     5 
  634   633   639     5 
  635   633   639     5 
  633   635   636     5 
  633   635   637     5 
  633   635   638     5 
  636   635   637     5 
  636   635   638     5 
  637   635   638     5 
  633   639   640     5 
  633   639   641     5 
  633   639   642     5 
  640   639   641     5 
  640   639   642     5 
  641   639   642     5 
  631   643   644     5 
  631   643   645     5 
  644   643   645     5 
  643   645   646     5 
  643   645   647     5 
  646   645   647     5 
  645   647   648     5 
  645   647   649     5 
  645   647   656     5 
  648   647   649     5 
  648   647   656     5 
  649   647   656     5 
  647   649   651     5 
  647   649   652     5 
  647   649   653     5 
  651   649   652     5 
  651   649   653     1  111.0000        317.984         111.3000        385.7648   ; HCS
  652   649   653     1  111.0000        317.984         111.3000        385.7648   ; HCS
  649   653   655     1   95.0000 0.0     95.0000 324.6784 ; CSH
  647   656   657     5 
  647   656   658     5 
  657   656   658     5 
  656   658   659     5 
  656   658   660     5 
  659   658   660     5 
  658   660   661     5 
  658   660   662     5 
  658   660   680     5 
  661   660   662     5 
  661   660   680     5 
  662   660   680     5 
  660   662   663     5 
  660   662   664     5 
  660   662   665     5 
  663   662   664     5 
  663   662   665     5 
  664   662   665     5 
  662   665   666     5 
  662   665   667     5 
  662   665   668     5 
  666   665   667     5 
  666   665   668     5 
  667   665   668     5 
  665   668   669     5 
  665   668   670     5 
  665   668   671     5 
  669   668   670     5 
  669   668   671     5 
  670   668   671     5 
  668   671   672     5 
  668   671   673     5 
  672   671   673     5 
  671   673   674     5 
  671   673   677     5 
  674   673   677     5 
  673   674   675     5 
  673   674   676     5 
  675   674   676     5 
  673   677   678     5 
  673   677   679     5 
  678   677   679     5 
  660   680   681     5 
  660   680   682     5 
  681   680   682     5 
  680   682   683     5 
  680   682   684     5 
  683   682   684     5 
  682   684   685     5 
  682   684   686     5 
  682   684   695     5 
  685   684   686     5 
  685   684   695     5 
  686   684   695     5 
  684   686   687     5 
  684   686   688     5 
  684   686   689     5 
  687   686   688     5 
  687   686   689     5 
  688   686   689     5 
  686   689   690     5 
  686   689   691     5 
  686   689   692     5 
  690   689   691     5 
  690   689   692     5 
  691   689   692     5 
  689   692   693     5 
  689   692   694     5 
  693   692   694     5 
  684   695   696     5 
  684   695   697     5 
  696   695   697     5 
  695   697   698     5 
  695   697   699     5 
  698   697   699     5 
  697   699   700     5 
  697   699   701     5 
  697   699   714     5 
  700   699   701     5 
  700   699   714     5 
  701   699   714     5 
  699   701   702     5 
  699   701   703     5 
  699   701   704     5 
  702   701   703     5 
  702   701   704     5 
  703   701   704     5 
  701   704   705     5 
  701   704   706     5 
  701   704   710     5 
  705   704   706     5 
  705   704   710     5 
  706   704   710     5 
  704   706   707     5 
  704   706   708     5 
  704   706   709     5 
  707   706   708     5 
  707   706   709     5 
  708   706   709     5 
  704   710   711     5 
  704   710   712     5 
  704   710   713     5 
  711   710   712     5 
  711   710   713     5 
  712   710   713     5 
  699   714   715     5 
  699   714   716     5 
  715   714   716     5 
  714   716   717     5 
  714   716   718     5 
  717   716   718     5 
  716   718   719     5 
  716   718   720     5 
  716   718   721     5 
  719   718   720     5 
  719   718   721     5 
  720   718   721     5 
  718   721   722     5 
  718   721   723     5 
  722   721   723     5 
  721   723   724     5 
  721   723   725     5 
  724   723   725     5 
  723   725   726     5 
  723   725   727     5 
  723   725   741     5 
  726   725   727     5 
  726   725   741     5 
  727   725   741     5 
  725   727   728     5 
  725   727   729     5 
  725   727   730     5 
  728   727   729     5 
  728   727   730     5 
  729   727   730     5 
  727   730   731     5 
  727   730   737     5 
  731   730   737     5 
  730   731   732     5 
  730   731   733     5 
  732   731   733     5 
  731   733   734     5 
  731   733   735     5 
  734   733   735     5 
  733   735   736     5 
  733   735   739     5 
  736   735   739     5 
  730   737   738     5 
  730   737   739     5 
  738   737   739     5 
  735   739   737     5 
  735   739   740     5 
  737   739   740     5 
  725   741   742     5 
  725   741   743     5 
  742   741   743     5 
  741   743   744     5 
  741   743   745     5 
  744   743   745     5 
  743   745   746     5 
  743   745   747     5 
  743   745   748     5 
  746   745   747     5 
  746   745   748     5 
  747   745   748     5 
  745   748   749     5 
  745   748   750     5 
  749   748   750     5 
  748   750   751     5 
  748   750   752     5 
  751   750   752     5 
  750   752   753     5 
  750   752   754     5 
  750   752   759     5 
  753   752   754     5 
  753   752   759     5 
  754   752   759     5 
  752   754   755     5 
  752   754   756     5 
  752   754   757     5 
  755   754   756     5 
  755   754   757     5 
  756   754   757     5 
  754   757   758     5 
  752   759   760     5 
  752   759   761     5 
  760   759   761     5 
  759   761   762     5 
  759   761   763     5 
  762   761   763     5 
  761   763   764     5 
  761   763   765     5 
  761   763   769     5 
  764   763   765     5 
  764   763   769     5 
  765   763   769     5 
  763   765   766     5 
  763   765   767     5 
  763   765   768     5 
  766   765   767     5 
  766   765   768     5 
  767   765   768     5 
  763   769   770     5 
  763   769   771     5 
  770   769   771     5 
  769   771   772     5 
  769   771   773     5 
  772   771   773     5 
  771   773   774     5 
  771   773   775     5 
  771   773   791     5 
  774   773   775     5 
  774   773   791     5 
  775   773   791     5 
  773   775   776     5 
  773   775   777     5 
  773   775   778     5 
  776   775   777     5 
  776   775   778     5 
  777   775   778     5 
  775   778   779     5 
  775   778   780     5 
  775   778   781     5 
  779   778   780     5 
  779   778   781     5 
  780   778   781     5 
  778   781   782     5 
  778   781   783     5 
  778   781   784     5 
  782   781   783     5 
  782   781   784     5 
  783   781   784     5 
  781   784   785     5 
  781   784   786     5 
  781   784   787     5 
  785   784   786     5 
  785   784   787     5 
  786   784   787     5 
  784   787   788     5 
  784   787   789     5 
  784   787   790     5 
  788   787   789     5 
  788   787   790     5 
  789   787   790     5 
  773   791   792     5 
  773   791   793     5 
  792   791   793     5 
  791   793   794     5 
  791   793   795     5 
  794   793   795     5 
  793   795   796     5 
  793   795   797     5 
  793   795   806     5 
  796   795   797     5 
  796   795   806     5 
  797   795   806     5 
  795   797   798     5 
  795   797   799     5 
  795   797   800     5 
  798   797   799     5 
  798   797   800     5 
  799   797   800     5 
  797   800   801     5 
  797   800   802     5 
  797   800   803     5 
  801   800   802     5 
  801   800   803     5 
  802   800   803     5 
  800   803   804     5 
  800   803   805     5 
  804   803   805     5 
  795   806   807     5 
  795   806   808     5 
  807   806   808     5 
  806   808   809     5 
  806   808   810     5 
  809   808   810     5 
  808   810   811     5 
  808   810   812     5 
  808   810   816     5 
  811   810   812     5 
  811   810   816     5 
  812   810   816     5 
  810   812   813     5 
  810   812   814     5 
  810   812   815     5 
  813   812   814     5 
  813   812   815     5 
  814   812   815     5 
  810   816   817     5 
  810   816   818     5 
  817   816   818     5 
  816   818   819     5 
  816   818   820     5 
  819   818   820     5 
  818   820   821     5 
  818   820   822     5 
  818   820   832     5 
  821   820   822     5 
  821   820   832     5 
  822   820   832     5 
  820   822   823     5 
  820   822   824     5 
  820   822   828     5 
  823   822   824     5 
  823   822   828     5 
  824   822   828     5 
  822   824   825     5 
  822   824   826     5 
  822   824   827     5 
  825   824   826     5 
  825   824   827     5 
  826   824   827     5 
  822   828   829     5 
  822   828   830     5 
  822   828   831     5 
  829   828   830     5 
  829   828   831     5 
  830   828   831     5 
  820   832   833     5 
  820   832   834     5 
  833   832   834     5 
  832   834   835     5 
  832   834   836     5 
  835   834   836     5 
  834   836   837     5 
  834   836   838     5 
  834   836   846     5 
  837   836   838     5 
  837   836   846     5 
  838   836   846     5 
  836   838   839     5 
  836   838   840     5 
  836   838   842     5 
  839   838   840     5 
  839   838   842     5 
  840   838   842     5 
  838   840   841     5 
  838   842   843     5 
  838   842   844     5 
  838   842   845     5 
  843   842   844     5 
  843   842   845     5 
  844   842   845     5 
  836   846   847     5 
  836   846   848     5 
  847   846   848     5 
  846   848   849     5 
  846   848   850     5 
  849   848   850     5 
  848   850   851     5 
  848   850   852     5 
  848   850   853     5 
  851   850   852     5 
  851   850   853     5 
  852   850   853     5 
  850   853   854     5 
  850   853   855     5 
  854   853   855     5 
  853   855   856     5 
  853   855   857     5 
  856   855   857     5 
  855   857   858     5 
  855   857   859     5 
  855   857   864     5 
  858   857   859     5 
  858   857   864     5 
  859   857   864     5 
  857   859   860     5 
  857   859   861     5 
  857   859   862     5 
  860   859   861     5 
  860   859   862     5 
  861   859   862     5 
  859   862   863     5 
  857   864   865     5 
  857   864   866     5 
  865   864   866     5 
  864   866   867     5 
  864   866   868     5 
  867   866   868     5 
  866   868   869     5 
  866   868   870     5 
  866   868   888     5 
  869   868   870     5 
  869   868   888     5 
  870   868   888     5 
  868   870   871     5 
  868   870   872     5 
  868   870   873     5 
  871   870   872     5 
  871   870   873     5 
  872   870   873     5 
  870   873   874     5 
  870   873   875     5 
  870   873   876     5 
  874   873   875     5 
  874   873   876     5 
  875   873   876     5 
  873   876   877     5 
  873   876   878     5 
  873   876   879     5 
  877   876   878     5 
  877   876   879     5 
  878   876   879     5 
  876   879   880     5 
  876   879   881     5 
  880   879   881     5 
  879   881   882     5 
  879   881   885     5 
  882   881   885     5 
  881   882   883     5 
  881   882   884     5 
  883   882   884     5 
  881   885   886     5 
  881   885   887     5 
  886   885   887     5 
  868   888   889     5 
  868   888   890     5 
  889   888   890     5 
  888   890   891     5 
  888   890   892     5 
  891   890   892     5 
  890   892   893     5 
  890   892   894     5 
  890   892   907     5 
  893   892   894     5 
  893   892   907     5 
  894   892   907     5 
  892   894   895     5 
  892   894   896     5 
  892   894   897     5 
  895   894   896     5 
  895   894   897     5 
  896   894   897     5 
  894   897   898     5 
  894   897   899     5 
  894   897   903     5 
  898   897   899     5 
  898   897   903     5 
  899   897   903     5 
  897   899   900     5 
  897   899   901     5 
  897   899   902     5 
  900   899   901     5 
  900   899   902     5 
  901   899   902     5 
  897   903   904     5 
  897   903   905     5 
  897   903   906     5 
  904   903   905     5 
  904   903   906     5 
  905   903   906     5 
  892   907   908     5 
  892   907   909     5 
  908   907   909     5 
  907   909   910     5 
  907   909   911     5 
  910   909   911     5 
  909   911   912     5 
  909   911   913     5 
  909   911   914     5 
  912   911   913     5 
  912   911   914     5 
  913   911   914     5 
  911   914   915     5 
  911   914   916     5 
  915   914   916     5 
  914   916   917     5 
  914   916   918     5 
  917   916   918     5 
  916   918   919     5 
  916   918   920     5 
  916   918   931     5 
  919   918   920     5 
  919   918   931     5 
  920   918   931     5 
  918   920   921     5 
  918   920   922     5 
  918   920   923     5 
  921   920   922     5 
  921   920   923     5 
  922   920   923     5 
  920   923   924     5 
  920   923   925     5 
  920   923   926     5 
  924   923   925     5 
  924   923   926     5 
  925   923   926     5 
  923   926   927     5 
  923   926   928     5 
  927   926   928     5 
  926   928   929     5 
  926   928   930     5 
  929   928   930     5 
  918   931   932     5 
  918   931   933     5 
  932   931   933     5 
  931   933   934     5 
  931   933   935     5 
  934   933   935     5 
  933   935   936     5 
  933   935   937     5 
  933   935   938     5 
  936   935   937     5 
  936   935   938     5 
  937   935   938     5 
  935   938   939     5 
  935   938   940     5 
  939   938   940     5 
  938   940   941     5 
  938   940   942     5 
  941   940   942     5 
  940   942   943     5 
  940   942   944     5 
  940   942   957     5 
  943   942   944     5 
  943   942   957     5 
  944   942   957     5 
  942   944   945     5 
  942   944   946     5 
  942   944   950     5 
  945   944   946     5 
  945   944   950     5 
  946   944   950     5 
  944   946   947     5 
  944   946   948     5 
  944   946   949     5 
  947   946   948     5 
  947   946   949     5 
  948   946   949     5 
  944   950   951     5 
  944   950   952     5 
  944   950   953     5 
  951   950   952     5 
  951   950   953     5 
  952   950   953     5 
  950   953   954     5 
  950   953   955     5 
  950   953   956     5 
  954   953   955     5 
  954   953   956     5 
  955   953   956     5 
  942   957   958     5 
  942   957   959     5 
  958   957   959     5 
  957   959   960     5 
  957   959   961     5 
  960   959   961     5 
  959   961   962     5 
  959   961   963     5 
  959   961   964     5 
  962   961   963     5 
  962   961   964     5 
  963   961   964     5 
  961   964   965     5 
  961   964   966     5 
  965   964   966     5 
  964   966   967     5 
  964   966   970     5 
  967   966   970     5 
  966   967   968     5 
  966   967   969     5 
  966   967   975     5 
  968   967   969     5 
  968   967   975     5 
  969   967   975     5 
  966   970   971     5 
  966   970   972     5 
  966   970   978     5 
  971   970   972     5 
  971   970   978     5 
  972   970   978     5 
  970   972   973     5 
  970   972   974     5 
  970   972   975     5 
  973   972   974     5 
  973   972   975     5 
  974   972   975     5 
  967   975   972     5 
  967   975   976     5 
  967   975   977     5 
  972   975   976     5 
  972   975   977     5 
  976   975   977     5 
  970   978   979     5 
  970   978   980     5 
  979   978   980     5 
  978   980   981     5 
  978   980   982     5 
  981   980   982     5 
  980   982   983     5 
  980   982   984     5 
  980   982   997     5 
  983   982   984     5 
  983   982   997     5 
  984   982   997     5 
  982   984   985     5 
  982   984   986     5 
  982   984   990     5 
  985   984   986     5 
  985   984   990     5 
  986   984   990     5 
  984   986   987     5 
  984   986   988     5 
  984   986   989     5 
  987   986   988     5 
  987   986   989     5 
  988   986   989     5 
  984   990   991     5 
  984   990   992     5 
  984   990   993     5 
  991   990   992     5 
  991   990   993     5 
  992   990   993     5 
  990   993   994     5 
  990   993   995     5 
  990   993   996     5 
  994   993   995     5 
  994   993   996     5 
  995   993   996     5 
  982   997   998     5 
  982   997   999     5 
  998   997   999     5 
  997   999  1000     5 
  997   999  1001     5 
 1000   999  1001     5 
  999  1001  1002     5 
  999  1001  1003     5 
  999  1001  1015     5 
 1002  1001  1003     5 
 1002  1001  1015     5 
 1003  1001  1015     5 
 1001  1003  1004     5 
 1001  1003  1005     5 
 1001  1003  1008     5 
 1004  1003  1005     5 
 1004  1003  1008     5 
 1005  1003  1008     5 
 1007  1006  1008     5 
 1007  1006  1009     5 
 1008  1006  1009     5 
 1003  1008  1006     5 
 1003  1008  1011     5 
 1006  1008  1011     5 
 1006  1009  1010     5 
 1006  1009  1013     5 
 1010  1009  1013     5 
 1008  1011  1012     5 
 1008  1011  1013     5 
 1012  1011  1013     5 
 1009  1013  1011     5 
 1009  1013  1014     5 
 1011  1013  1014     5 
 1001  1015  1016     5 
 1001  1015  1017     5 
 1016  1015  1017     5 
 1015  1017  1018     5 
 1015  1017  1019     5 
 1018  1017  1019     5 
 1017  1019  1020     5 
 1017  1019  1021     5 
 1017  1019  1034     5 
 1020  1019  1021     5 
 1020  1019  1034     5 
 1021  1019  1034     5 
 1019  1021  1022     5 
 1019  1021  1023     5 
 1019  1021  1024     5 
 1022  1021  1023     5 
 1022  1021  1024     5 
 1023  1021  1024     5 
 1021  1024  1025     5 
 1021  1024  1026     5 
 1021  1024  1030     5 
 1025  1024  1026     5 
 1025  1024  1030     5 
 1026  1024  1030     5 
 1024  1026  1027     5 
 1024  1026  1028     5 
 1024  1026  1029     5 
 1027  1026  1028     5 
 1027  1026  1029     5 
 1028  1026  1029     5 
 1024  1030  1031     5 
 1024  1030  1032     5 
 1024  1030  1033     5 
 1031  1030  1032     5 
 1031  1030  1033     5 
 1032  1030  1033     5 
 1019  1034  1035     5 
 1019  1034  1036     5 
 1035  1034  1036     5 
 1034  1036  1037     5 
 1034  1036  1038     5 
 1037  1036  1038     5 
 1036  1038  1039     5 
 1036  1038  1040     5 
 1036  1038  1048     5 
 1039  1038  1040     5 
 1039  1038  1048     5 
 1040  1038  1048     5 
 1038  1040  1041     5 
 1038  1040  1042     5 
 1038  1040  1043     5 
 1041  1040  1042     5 
 1041  1040  1043     5 
 1042  1040  1043     5 
 1040  1043  1044     5 
 1040  1043  1045     5 
 1044  1043  1045     5 
 1043  1045  1046     5 
 1043  1045  1047     5 
 1046  1045  1047     5 
 1038  1048  1049     5 
 1038  1048  1050     5 
 1049  1048  1050     5 
 1048  1050  1051     5 
 1048  1050  1052     5 
 1051  1050  1052     5 
 1050  1052  1053     5 
 1050  1052  1054     5 
 1050  1052  1063     5 
 1053  1052  1054     5 
 1053  1052  1063     5 
 1054  1052  1063     5 
 1052  1054  1055     5 
 1052  1054  1056     5 
 1052  1054  1057     5 
 1055  1054  1056     5 
 1055  1054  1057     5 
 1056  1054  1057     5 
 1054  1057  1058     5 
 1054  1057  1059     5 
 1054  1057  1060     5 
 1058  1057  1059     5 
 1058  1057  1060     5 
 1059  1057  1060     5 
 1057  1060  1061     5 
 1057  1060  1062     5 
 1061  1060  1062     5 
 1052  1063  1064     5 
 1052  1063  1065     5 
 1064  1063  1065     5 
 1063  1065  1066     5 
 1063  1065  1067     5 
 1066  1065  1067     5 
 1065  1067  1068     5 
 1065  1067  1069     5 
 1065  1067  1082     5 
 1068  1067  1069     5 
 1068  1067  1082     5 
 1069  1067  1082     5 
 1067  1069  1070     5 
 1067  1069  1071     5 
 1067  1069  1075     5 
 1070  1069  1071     5 
 1070  1069  1075     5 
 1071  1069  1075     5 
 1069  1071  1072     5 
 1069  1071  1073     5 
 1069  1071  1074     5 
 1072  1071  1073     5 
 1072  1071  1074     5 
 1073  1071  1074     5 
 1069  1075  1076     5 
 1069  1075  1077     5 
 1069  1075  1078     5 
 1076  1075  1077     5 
 1076  1075  1078     5 
 1077  1075  1078     5 
 1075  1078  1079     5 
 1075  1078  1080     5 
 1075  1078  1081     5 
 1079  1078  1080     5 
 1079  1078  1081     5 
 1080  1078  1081     5 
 1067  1082  1083     5 
 1067  1082  1084     5 
 1083  1082  1084     5 
 1082  1084  1085     5 
 1082  1084  1086     5 
 1085  1084  1086     5 
 1084  1086  1087     5 
 1084  1086  1088     5 
 1084  1086  1099     5 
 1087  1086  1088     5 
 1087  1086  1099     5 
 1088  1086  1099     5 
 1086  1088  1089     5 
 1086  1088  1090     5 
 1086  1088  1091     5 
 1089  1088  1090     5 
 1089  1088  1091     5 
 1090  1088  1091     5 
 1088  1091  1092     5 
 1088  1091  1093     5 
 1088  1091  1094     5 
 1092  1091  1093     5 
 1092  1091  1094     5 
 1093  1091  1094     5 
 1091  1094  1095     5 
 1091  1094  1096     5 
 1095  1094  1096     5 
 1094  1096  1097     5 
 1094  1096  1098     5 
 1097  1096  1098     5 
 1086  1099  1100     5 
 1086  1099  1101     5 
 1100  1099  1101     5 
 1099  1101  1102     5 
 1099  1101  1103     5 
 1102  1101  1103     5 
 1101  1103  1104     5 
 1101  1103  1105     5 
 1101  1103  1109     5 
 1104  1103  1105     5 
 1104  1103  1109     5 
 1105  1103  1109     5 
 1103  1105  1106     5 
 1103  1105  1107     5 
 1103  1105  1108     5 
 1106  1105  1107     5 
 1106  1105  1108     5 
 1107  1105  1108     5 
 1105  1108  1251     5 
 1103  1109  1110     5 
 1103  1109  1111     5 
 1110  1109  1111     5 
 1109  1111  1112     5 
 1109  1111  1113     5 
 1112  1111  1113     5 
 1111  1113  1114     5 
 1111  1113  1115     5 
 1111  1113  1123     5 
 1114  1113  1115     5 
 1114  1113  1123     5 
 1115  1113  1123     5 
 1113  1115  1116     5 
 1113  1115  1117     5 
 1113  1115  1119     5 
 1116  1115  1117     5 
 1116  1115  1119     5 
 1117  1115  1119     5 
 1115  1117  1118     5 
 1115  1119  1120     5 
 1115  1119  1121     5 
 1115  1119  1122     5 
 1120  1119  1121     5 
 1120  1119  1122     5 
 1121  1119  1122     5 
 1113  1123  1124     5 
 1113  1123  1125     5 
 1124  1123  1125     5 
 1123  1125  1126     5 
 1123  1125  1127     5 
 1126  1125  1127     5 
 1125  1127  1128     5 
 1125  1127  1129     5 
 1125  1127  1130     5 
 1128  1127  1129     5 
 1128  1127  1130     5 
 1129  1127  1130     5 
 1127  1130  1131     5 
 1127  1130  1132     5 
 1131  1130  1132     5 
 1130  1132  1133     5 
 1130  1132  1134     5 
 1133  1132  1134     5 
 1132  1134  1135     5 
 1132  1134  1136     5 
 1132  1134  1144     5 
 1135  1134  1136     5 
 1135  1134  1144     5 
 1136  1134  1144     5 
 1134  1136  1137     5 
 1134  1136  1138     5 
 1134  1136  1139     5 
 1137  1136  1138     5 
 1137  1136  1139     5 
 1138  1136  1139     5 
 1136  1139  1140     5 
 1136  1139  1141     5 
 1140  1139  1141     5 
 1139  1141  1142     5 
 1139  1141  1143     5 
 1142  1141  1143     5 
 1134  1144  1145     5 
 1134  1144  1146     5 
 1145  1144  1146     5 
 1144  1146  1147     5 
 1144  1146  1148     5 
 1147  1146  1148     5 
 1146  1148  1149     5 
 1146  1148  1150     5 
 1146  1148  1159     5 
 1149  1148  1150     5 
 1149  1148  1159     5 
 1150  1148  1159     5 
 1148  1150  1151     5 
 1148  1150  1152     5 
 1148  1150  1153     5 
 1151  1150  1152     5 
 1151  1150  1153     5 
 1152  1150  1153     5 
 1150  1153  1154     5 
 1150  1153  1155     5 
 1150  1153  1156     5 
 1154  1153  1155     5 
 1154  1153  1156     5 
 1155  1153  1156     5 
 1153  1156  1157     5 
 1153  1156  1158     5 
 1157  1156  1158     5 
 1148  1159  1160     5 
 1148  1159  1161     5 
 1160  1159  1161     5 
 1159  1161  1162     5 
 1159  1161  1163     5 
 1162  1161  1163     5 
 1161  1163  1164     5 
 1161  1163  1165     5 
 1161  1163  1181     5 
 1164  1163  1165     5 
 1164  1163  1181     5 
 1165  1163  1181     5 
 1163  1165  1166     5 
 1163  1165  1167     5 
 1163  1165  1168     5 
 1166  1165  1167     5 
 1166  1165  1168     5 
 1167  1165  1168     5 
 1165  1168  1169     5 
 1165  1168  1170     5 
 1165  1168  1171     5 
 1169  1168  1170     5 
 1169  1168  1171     5 
 1170  1168  1171     5 
 1168  1171  1172     5 
 1168  1171  1173     5 
 1168  1171  1174     5 
 1172  1171  1173     5 
 1172  1171  1174     5 
 1173  1171  1174     5 
 1171  1174  1175     5 
 1171  1174  1176     5 
 1171  1174  1177     5 
 1175  1174  1176     5 
 1175  1174  1177     5 
 1176  1174  1177     5 
 1174  1177  1178     5 
 1174  1177  1179     5 
 1174  1177  1180     5 
 1178  1177  1179     5 
 1178  1177  1180     5 
 1179  1177  1180     5 
 1163  1181  1182     5 
 1163  1181  1183     5 
 1182  1181  1183     5 
 1181  1183  1184     5 
 1181  1183  1185     5 
 1184  1183  1185     5 
 1183  1185  1186     5 
 1183  1185  1187     5 
 1183  1185  1192     5 
 1186  1185  1187     5 
 1186  1185  1192     5 
 1187  1185  1192     5 
 1185  1187  1188     5 
 1185  1187  1189     5 
 1185  1187  1190     5 
 1188  1187  1189     5 
 1188  1187  1190     5 
 1189  1187  1190     5 
 1187  1190  1191     5 
 1185  1192  1193     5 
 1185  1192  1194     5 
 1193  1192  1194     5 
 1192  1194  1195     5 
 1192  1194  1196     5 
 1195  1194  1196     5 
 1194  1196  1197     5 
 1194  1196  1198     5 
 1194  1196  1211     5 
 1197  1196  1198     5 
 1197  1196  1211     5 
 1198  1196  1211     5 
 1196  1198  1199     5 
 1196  1198  1200     5 
 1196  1198  1204     5 
 1199  1198  1200     5 
 1199  1198  1204     5 
 1200  1198  1204     5 
 1198  1200  1201     5 
 1198  1200  1202     5 
 1198  1200  1203     5 
 1201  1200  1202     5 
 1201  1200  1203     5 
 1202  1200  1203     5 
 1198  1204  1205     5 
 1198  1204  1206     5 
 1198  1204  1207     5 
 1205  1204  1206     5 
 1205  1204  1207     5 
 1206  1204  1207     5 
 1204  1207  1208     5 
 1204  1207  1209     5 
 1204  1207  1210     5 
 1208  1207  1209     5 
 1208  1207  1210     5 
 1209  1207  1210     5 
 1196  1211  1212     5 
 1196  1211  1213     5 
 1212  1211  1213     5 
 1211  1213  1214     5 
 1211  1213  1215     5 
 1214  1213  1215     5 
 1213  1215  1216     5 
 1213  1215  1217     5 
 1213  1215  1230     5 
 1216  1215  1217     5 
 1216  1215  1230     5 
 1217  1215  1230     5 
 1215  1217  1218     5 
 1215  1217  1219     5 
 1215  1217  1223     5 
 1218  1217  1219     5 
 1218  1217  1223     5 
 1219  1217  1223     5 
 1217  1219  1220     5 
 1217  1219  1221     5 
 1217  1219  1222     5 
 1220  1219  1221     5 
 1220  1219  1222     5 
 1221  1219  1222     5 
 1217  1223  1224     5 
 1217  1223  1225     5 
 1217  1223  1226     5 
 1224  1223  1225     5 
 1224  1223  1226     5 
 1225  1223  1226     5 
 1223  1226  1227     5 
 1223  1226  1228     5 
 1223  1226  1229     5 
 1227  1226  1228     5 
 1227  1226  1229     5 
 1228  1226  1229     5 
 1215  1230  1231     5 
 1215  1230  1232     5 
 1231  1230  1232     5 
 1230  1232  1233     5 
 1230  1232  1234     5 
 1233  1232  1234     5 
 1232  1234  1235     5 
 1232  1234  1236     5 
 1232  1234  1242     5 
 1235  1234  1236     5 
 1235  1234  1242     5 
 1236  1234  1242     5 
 1234  1236  1237     5 
 1234  1236  1238     5 
 1234  1236  1239     5 
 1237  1236  1238     5 
 1237  1236  1239     5 
 1238  1236  1239     5 
 1236  1239  1240     5 
 1236  1239  1241     5 
 1240  1239  1241     5 
 1234  1242  1243     5 
 1234  1242  1244     5 
 1243  1242  1244     5 
 1242  1244  1245     5 
 1242  1244  1246     5 
 1245  1244  1246     5 
 1244  1246  1247     5 
 1244  1246  1248     5 
 1244  1246  1252     5 
 1247  1246  1248     5 
 1247  1246  1252     5 
 1248  1246  1252     5 
 1246  1248  1249     5 
 1246  1248  1250     5 
 1246  1248  1251     5 
 1249  1248  1250     5 
 1249  1248  1251     5 
 1250  1248  1251     5 
 1108  1251  1248     5 
 1246  1252  1253     5 
 1246  1252  1254     5 
 1253  1252  1254     5 
 1252  1254  1255     5 
 1252  1254  1256     5 
 1255  1254  1256     5 
 1254  1256  1257     5 
 1254  1256  1258     5 
 1254  1256  1274     5 
 1257  1256  1258     5 
 1257  1256  1274     5 
 1258  1256  1274     5 
 1256  1258  1259     5 
 1256  1258  1260     5 
 1256  1258  1261     5 
 1259  1258  1260     5 
 1259  1258  1261     5 
 1260  1258  1261     5 
 1258  1261  1262     5 
 1258  1261  1263     5 
 1258  1261  1264     5 
 1262  1261  1263     5 
 1262  1261  1264     5 
 1263  1261  1264     5 
 1261  1264  1265     5 
 1261  1264  1266     5 
 1261  1264  1267     5 
 1265  1264  1266     5 
 1265  1264  1267     5 
 1266  1264  1267     5 
 1264  1267  1268     5 
 1264  1267  1269     5 
 1264  1267  1270     5 
 1268  1267  1269     5 
 1268  1267  1270     5 
 1269  1267  1270     5 
 1267  1270  1271     5 
 1267  1270  1272     5 
 1267  1270  1273     5 
 1271  1270  1272     5 
 1271  1270  1273     5 
 1272  1270  1273     5 
 1256  1274  1275     5 
 1256  1274  1276     5 
 1275  1274  1276     5 
 1274  1276  1277     5 
 1274  1276  1278     5 
 1277  1276  1278     5 
 1276  1278  1279     5 
 1276  1278  1280     5 
 1276  1278  1294     5 
 1279  1278  1280     5 
 1279  1278  1294     5 
 1280  1278  1294     5 
 1278  1280  1281     5 
 1278  1280  1282     5 
 1278  1280  1283     5 
 1281  1280  1282     5 
 1281  1280  1283     5 
 1282  1280  1283     5 
 1280  1283  1284     5 
 1280  1283  1290     5 
 1284  1283  1290     5 
 1283  1284  1285     5 
 1283  1284  1286     5 
 1285  1284  1286     5 
 1284  1286  1287     5 
 1284  1286  1288     5 
 1287  1286  1288     5 
 1286  1288  1289     5 
 1286  1288  1292     5 
 1289  1288  1292     5 
 1283  1290  1291     5 
 1283  1290  1292     5 
 1291  1290  1292     5 
 1288  1292  1290     5 
 1288  1292  1293     5 
 1290  1292  1293     5 
 1278  1294  1295     5 
 1278  1294  1296     5 
 1295  1294  1296     5 
 1294  1296  1297     5 
 1294  1296  1298     5 
 1297  1296  1298     5 
 1296  1298  1299     5 
 1296  1298  1300     5 
 1296  1298  1308     5 
 1299  1298  1300     5 
 1299  1298  1308     5 
 1300  1298  1308     5 
 1298  1300  1301     5 
 1298  1300  1302     5 
 1298  1300  1303     5 
 1301  1300  1302     5 
 1301  1300  1303     5 
 1302  1300  1303     5 
 1300  1303  1304     5 
 1300  1303  1305     5 
 1304  1303  1305     5 
 1303  1305  1306     5 
 1303  1305  1307     5 
 1306  1305  1307     5 
 1298  1308  1309     5 
 1298  1308  1310     5 
 1309  1308  1310     5 
 1308  1310  1311     5 
 1308  1310  1312     5 
 1311  1310  1312     5 
 1310  1312  1313     5 
 1310  1312  1314     5 
 1310  1312  1318     5 
 1313  1312  1314     5 
 1313  1312  1318     5 
 1314  1312  1318     5 
 1312  1314  1315     5 
 1312  1314  1316     5 
 1312  1314  1317     5 
 1315  1314  1316     5 
 1315  1314  1317     5 
 1316  1314  1317     5 
 1312  1318  1319     5 
 1312  1318  1320     5 
 1319  1318  1320     5 
 1318  1320  1321     5 
 1318  1320  1322     5 
 1321  1320  1322     5 
 1320  1322  1323     5 
 1320  1322  1324     5 
 1320  1322  1333     5 
 1323  1322  1324     5 
 1323  1322  1333     5 
 1324  1322  1333     5 
 1322  1324  1325     5 
 1322  1324  1326     5 
 1322  1324  1327     5 
 1325  1324  1326     5 
 1325  1324  1327     5 
 1326  1324  1327     5 
 1324  1327  1328     5 
 1324  1327  1329     5 
 1324  1327  1330     5 
 1328  1327  1329     5 
 1328  1327  1330     5 
 1329  1327  1330     5 
 1327  1330  1331     5 
 1327  1330  1332     5 
 1331  1330  1332     5 
 1322  1333  1334     5 
 1322  1333  1335     5 
 1334  1333  1335     5 
 1333  1335  1336     5 
 1333  1335  1337     5 
 1336  1335  1337     5 
 1335  1337  1338     5 
 1335  1337  1339     5 
 1335  1337  1344     5 
 1338  1337  1339     5 
 1338  1337  1344     5 
 1339  1337  1344     5 
 1337  1339  1340     5 
 1337  1339  1341     5 
 1337  1339  1342     5 
 1340  1339  1341     5 
 1340  1339  1342     5 
 1341  1339  1342     5 
 1339  1342  1343     5 
 1337  1344  1345     5 
 1337  1344  1346     5 
 1345  1344  1346     5 
 1344  1346  1347     5 
 1344  1346  1348     5 
 1347  1346  1348     5 
 1346  1348  1349     5 
 1346  1348  1350     5 
 1346  1348  1361     5 
 1349  1348  1350     5 
 1349  1348  1361     5 
 1350  1348  1361     5 
 1348  1350  1351     5 
 1348  1350  1352     5 
 1348  1350  1353     5 
 1351  1350  1352     5 
 1351  1350  1353     5 
 1352  1350  1353     5 
 1350  1353  1354     5 
 1350  1353  1355     5 
 1350  1353  1356     5 
 1354  1353  1355     5 
 1354  1353  1356     5 
 1355  1353  1356     5 
 1353  1356  1357     5 
 1353  1356  1358     5 
 1357  1356  1358     5 
 1356  1358  1359     5 
 1356  1358  1360     5 
 1359  1358  1360     5 
 1348  1361  1362     5 
 1348  1361  1363     5 
 1362  1361  1363     5 
 1361  1363  1364     5 
 1361  1363  1365     5 
 1364  1363  1365     5 
 1363  1365  1366     5 
 1363  1365  1367     5 
 1363  1365  1368     5 
 1366  1365  1367     5 
 1366  1365  1368     5 
 1367  1365  1368     5 
 1365  1368  1369     5 
 1365  1368  1370     5 
 1369  1368  1370     5 
 1368  1370  1371     5 
 1368  1370  1372     5 
 1371  1370  1372     5 
 1370  1372  1373     5 
 1370  1372  1374     5 
 1370  1372  1379     5 
 1373  1372  1374     5 
 1373  1372  1379     5 
 1374  1372  1379     5 
 1372  1374  1375     5 
 1372  1374  1376     5 
 1372  1374  1377     5 
 1375  1374  1376     5 
 1375  1374  1377     5 
 1376  1374  1377     5 
 1374  1377  1378     5 
 1372  1379  1380     5 
 1372  1379  1381     5 
 1380  1379  1381     5 
 1379  1381  1382     5 
 1379  1381  1383     5 
 1382  1381  1383     5 
 1381  1383  1384     5 
 1381  1383  1385     5 
 1381  1383  1393     5 
 1384  1383  1385     5 
 1384  1383  1393     5 
 1385  1383  1393     5 
 1383  1385  1386     5 
 1383  1385  1387     5 
 1383  1385  1388     5 
 1386  1385  1387     5 
 1386  1385  1388     5 
 1387  1385  1388     5 
 1385  1388  1389     5 
 1385  1388  1390     5 
 1389  1388  1390     5 
 1388  1390  1391     5 
 1388  1390  1392     5 
 1391  1390  1392     5 
 1383  1393  1394     5 
 1383  1393  1395     5 
 1394  1393  1395     5 
 1393  1395  1396     5 
 1393  1395  1397     5 
 1396  1395  1397     5 
 1395  1397  1398     5 
 1395  1397  1399     5 
 1395  1397  1411     5 
 1398  1397  1399     5 
 1398  1397  1411     5 
 1399  1397  1411     5 
 1397  1399  1400     5 
 1397  1399  1401     5 
 1397  1399  1404     5 
 1400  1399  1401     5 
 1400  1399  1404     5 
 1401  1399  1404     5 
 1403  1402  1404     5 
 1403  1402  1405     5 
 1404  1402  1405     5 
 1399  1404  1402     5 
 1399  1404  1407     5 
 1402  1404  1407     5 
 1402  1405  1406     5 
 1402  1405  1409     5 
 1406  1405  1409     5 
 1404  1407  1408     5 
 1404  1407  1409     5 
 1408  1407  1409     5 
 1405  1409  1407     5 
 1405  1409  1410     5 
 1407  1409  1410     5 
 1397  1411  1412     5 
 1397  1411  1413     5 
 1412  1411  1413     5 
 1411  1413  1414     5 
 1411  1413  1415     5 
 1414  1413  1415     5 
 1413  1415  1416     5 
 1413  1415  1417     5 
 1413  1415  1426     5 
 1416  1415  1417     5 
 1416  1415  1426     5 
 1417  1415  1426     5 
 1415  1417  1418     5 
 1415  1417  1419     5 
 1415  1417  1420     5 
 1418  1417  1419     5 
 1418  1417  1420     5 
 1419  1417  1420     5 
 1417  1420  1421     5 
 1417  1420  1422     5 
 1417  1420  1423     5 
 1421  1420  1422     5 
 1421  1420  1423     5 
 1422  1420  1423     5 
 1420  1423  1424     5 
 1420  1423  1425     5 
 1424  1423  1425     5 
 1415  1426  1427     5 
 1415  1426  1428     5 
 1427  1426  1428     5 
 1426  1428  1429     5 
 1426  1428  1430     5 
 1429  1428  1430     5 
 1428  1430  1431     5 
 1428  1430  1432     5 
 1428  1430  1441     5 
 1431  1430  1432     5 
 1431  1430  1441     5 
 1432  1430  1441     5 
 1430  1432  1433     5 
 1430  1432  1434     5 
 1430  1432  1435     5 
 1433  1432  1434     5 
 1433  1432  1435     5 
 1434  1432  1435     5 
 1432  1435  1436     5 
 1432  1435  1437     5 
 1432  1435  1438     5 
 1436  1435  1437     5 
 1436  1435  1438     5 
 1437  1435  1438     5 
 1435  1438  1439     5 
 1435  1438  1440     5 
 1439  1438  1440     5 
 1430  1441  1442     5 
 1430  1441  1443     5 
 1442  1441  1443     5 
 1441  1443  1444     5 
 1441  1443  1445     5 
 1444  1443  1445     5 
 1443  1445  1446     5 
 1443  1445  1447     5 
 1443  1445  1453     5 
 1446  1445  1447     5 
 1446  1445  1453     5 
 1447  1445  1453     5 
 1445  1447  1448     5 
 1445  1447  1449     5 
 1445  1447  1450     5 
 1448  1447  1449     5 
 1448  1447  1450     5 
 1449  1447  1450     5 
 1447  1450  1451     5 
 1447  1450  1452     5 
 1451  1450  1452     5 
 1445  1453  1454     5 
 1445  1453  1455     5 
 1454  1453  1455     5 
 1453  1455  1456     5 
 1453  1455  1457     5 
 1456  1455  1457     5 
 1455  1457  1458     5 
 1455  1457  1459     5 
 1455  1457  1463     5 
 1458  1457  1459     5 
 1458  1457  1463     5 
 1459  1457  1463     5 
 1457  1459  1460     5 
 1457  1459  1461     5 
 1457  1459  1462     5 
 1460  1459  1461     5 
 1460  1459  1462     5 
 1461  1459  1462     5 
 1457  1463  1464     5 
 1457  1463  1465     5 
 1464  1463  1465     5 
 1463  1465  1466     5 
 1463  1465  1467     5 
 1466  1465  1467     5 
 1465  1467  1468     5 
 1465  1467  1469     5 
 1465  1467  1470     5 
 1468  1467  1469     5 
 1468  1467  1470     5 
 1469  1467  1470     5 
 1467  1470  1471     5 
 1467  1470  1472     5 
 1471  1470  1472     5 
 1470  1472  1473     5 
 1470  1472  1474     5 
 1473  1472  1474     5 
 1472  1474  1475     5 
 1472  1474  1476     5 
 1472  1474  1486     5 
 1475  1474  1476     5 
 1475  1474  1486     5 
 1476  1474  1486     5 
 1474  1476  1477     5 
 1474  1476  1478     5 
 1474  1476  1482     5 
 1477  1476  1478     5 
 1477  1476  1482     5 
 1478  1476  1482     5 
 1476  1478  1479     5 
 1476  1478  1480     5 
 1476  1478  1481     5 
 1479  1478  1480     5 
 1479  1478  1481     5 
 1480  1478  1481     5 
 1476  1482  1483     5 
 1476  1482  1484     5 
 1476  1482  1485     5 
 1483  1482  1484     5 
 1483  1482  1485     5 
 1484  1482  1485     5 
 1474  1486  1487     5 
 1474  1486  1488     5 
 1487  1486  1488     5 
 1486  1488  1489     5 
 1486  1488  1490     5 
 1489  1488  1490     5 
 1488  1490  1491     5 
 1488  1490  1492     5 
 1488  1490  1510     5 
 1491  1490  1492     5 
 1491  1490  1510     5 
 1492  1490  1510     5 
 1490  1492  1493     5 
 1490  1492  1494     5 
 1490  1492  1495     5 
 1493  1492  1494     5 
 1493  1492  1495     5 
 1494  1492  1495     5 
 1492  1495  1496     5 
 1492  1495  1497     5 
 1492  1495  1498     5 
 1496  1495  1497     5 
 1496  1495  1498     5 
 1497  1495  1498     5 
 1495  1498  1499     5 
 1495  1498  1500     5 
 1495  1498  1501     5 
 1499  1498  1500     5 
 1499  1498  1501     5 
 1500  1498  1501     5 
 1498  1501  1502     5 
 1498  1501  1503     5 
 1502  1501  1503     5 
 1501  1503  1504     5 
 1501  1503  1507     5 
 1504  1503  1507     5 
 1503  1504  1505     5 
 1503  1504  1506     5 
 1505  1504  1506     5 
 1503  1507  1508     5 
 1503  1507  1509     5 
 1508  1507  1509     5 
 1490  1510  1511     5 
 1490  1510  1512     5 
 1511  1510  1512     5 
 1510  1512  1513     5 
 1510  1512  1514     5 
 1513  1512  1514     5 
 1512  1514  1515     5 
 1512  1514  1516     5 
 1512  1514  1523     5 
 1515  1514  1516     5 
 1515  1514  1523     5 
 1516  1514  1523     5 
 1514  1516  1518     5 
 1514  1516  1519     5 
 1514  1516  1520     5 
 1518  1516  1519     5 
  1518   1516   1520     1  111.0000        317.984         111.3000        385.7648   ; HCS
  1519   1516   1520     1  111.0000        317.984         111.3000        385.7648   ; HCS
  1516   1520   1522     1   95.0000 0.0     95.0000 324.6784 ; CSH
 1514  1523  1524     5 
 1514  1523  1525     5 
 1524  1523  1525     5 
 1523  1525  1526     5 
 1523  1525  1527     5 
 1526  1525  1527     5 
 1525  1527  1528     5 
 1525  1527  1529     5 
 1525  1527  1537     5 
 1528  1527  1529     5 
 1528  1527  1537     5 
 1529  1527  1537     5 
 1527  1529  1530     5 
 1527  1529  1531     5 
 1527  1529  1532     5 
 1530  1529  1531     5 
 1530  1529  1532     5 
 1531  1529  1532     5 
 1529  1532  1533     5 
 1529  1532  1534     5 
 1533  1532  1534     5 
 1532  1534  1535     5 
 1532  1534  1536     5 
 1535  1534  1536     5 
 1527  1537  1538     5 
 1527  1537  1539     5 
 1538  1537  1539     5 
 1537  1539  1540     5 
 1537  1539  1541     5 
 1540  1539  1541     5 
 1539  1541  1542     5 
 1539  1541  1543     5 
 1539  1541  1551     5 
 1542  1541  1543     5 
 1542  1541  1551     5 
 1543  1541  1551     5 
 1541  1543  1544     5 
 1541  1543  1545     5 
 1541  1543  1547     5 
 1544  1543  1545     5 
 1544  1543  1547     5 
 1545  1543  1547     5 
 1543  1545  1546     5 
 1543  1547  1548     5 
 1543  1547  1549     5 
 1543  1547  1550     5 
 1548  1547  1549     5 
 1548  1547  1550     5 
 1549  1547  1550     5 
 1541  1551  1552     5 
 1541  1551  1553     5 
 1552  1551  1553     5 
 1551  1553  1554     5 
 1551  1553  1557     5 
 1554  1553  1557     5 
 1553  1554  1555     5 
 1553  1554  1556     5 
 1553  1554  1562     5 
 1555  1554  1556     5 
 1555  1554  1562     5 
 1556  1554  1562     5 
 1553  1557  1558     5 
 1553  1557  1559     5 
 1553  1557  1565     5 
 1558  1557  1559     5 
 1558  1557  1565     5 
 1559  1557  1565     5 
 1557  1559  1560     5 
 1557  1559  1561     5 
 1557  1559  1562     5 
 1560  1559  1561     5 
 1560  1559  1562     5 
 1561  1559  1562     5 
 1554  1562  1559     5 
 1554  1562  1563     5 
 1554  1562  1564     5 
 1559  1562  1563     5 
 1559  1562  1564     5 
 1563  1562  1564     5 
 1557  1565  1566     5 
 1557  1565  1567     5 
 1566  1565  1567     5 
 1565  1567  1568     5 
 1565  1567  1569     5 
 1568  1567  1569     5 
 1567  1569  1570     5 
 1567  1569  1571     5 
 1567  1569  1575     5 
 1570  1569  1571     5 
 1570  1569  1575     5 
 1571  1569  1575     5 
 1569  1571  1572     5 
 1569  1571  1573     5 
 1569  1571  1574     5 
 1572  1571  1573     5 
 1572  1571  1574     5 
 1573  1571  1574     5 
 1569  1575  1576     5 
 1569  1575  1577     5 
 1576  1575  1577     5 
 1575  1577  1578     5 
 1575  1577  1579     5 
 1578  1577  1579     5 
 1577  1579  1580     5 
 1577  1579  1581     5 
 1577  1579  1592     5 
 1580  1579  1581     5 
 1580  1579  1592     5 
 1581  1579  1592     5 
 1579  1581  1582     5 
 1579  1581  1583     5 
 1579  1581  1584     5 
 1582  1581  1583     5 
 1582  1581  1584     5 
 1583  1581  1584     5 
 1581  1584  1585     5 
 1581  1584  1586     5 
 1581  1584  1587     5 
 1585  1584  1586     5 
 1585  1584  1587     5 
 1586  1584  1587     5 
 1584  1587  1588     5 
 1587  1588  1589     5 
 1587  1588  1590     5 
 1587  1588  1591     5 
 1589  1588  1590     5 
 1589  1588  1591     5 
 1590  1588  1591     5 
 1579  1592  1593     5 
 1579  1592  1594     5 
 1593  1592  1594     5 
 1592  1594  1595     5 
 1592  1594  1596     5 
 1595  1594  1596     5 
 1594  1596  1597     5 
 1594  1596  1598     5 
 1594  1596  1599     5 
 1597  1596  1598     5 
 1597  1596  1599     5 
 1598  1596  1599     5 
 1596  1599  1600     5 
 1596  1599  1601     5 
 1600  1599  1601     5 
 1599  1601  1602     5 
 1599  1601  1603     5 
 1602  1601  1603     5 
 1601  1603  1604     5 
 1601  1603  1605     5 
 1601  1603  1618     5 
 1604  1603  1605     5 
 1604  1603  1618     5 
 1605  1603  1618     5 
 1603  1605  1606     5 
 1603  1605  1607     5 
 1603  1605  1608     5 
 1606  1605  1607     5 
 1606  1605  1608     5 
 1607  1605  1608     5 
 1605  1608  1609     5 
 1605  1608  1610     5 
 1605  1608  1614     5 
 1609  1608  1610     5 
 1609  1608  1614     5 
 1610  1608  1614     5 
 1608  1610  1611     5 
 1608  1610  1612     5 
 1608  1610  1613     5 
 1611  1610  1612     5 
 1611  1610  1613     5 
 1612  1610  1613     5 
 1608  1614  1615     5 
 1608  1614  1616     5 
 1608  1614  1617     5 
 1615  1614  1616     5 
 1615  1614  1617     5 
 1616  1614  1617     5 
 1603  1618  1619     5 
 1603  1618  1620     5 
 1619  1618  1620     5 
  649   653   1520     1         103.3000        606.68  103.3000        0.000   ; CSS
  653   1520   1516     1         103.3000        606.68  103.3000        0.000   ; SSC

[ dihedrals ]
;  ai    aj    ak    al funct            c0            c1            c2            c3            c4            c5
    2     1     5     6     9 
    2     1     5     7     9 
    2     1     5    16     9 
    3     1     5     6     9 
    3     1     5     7     9 
    3     1     5    16     9 
    4     1     5     6     9 
    4     1     5     7     9 
    4     1     5    16     9 
    1     5     7     8     9 
    1     5     7     9     9 
    1     5     7    10     9 
    6     5     7     8     9 
    6     5     7     9     9 
    6     5     7    10     9 
   16     5     7     8     9 
   16     5     7     9     9 
   16     5     7    10     9 
    1     5    16    17     9 
    1     5    16    18     9 
    6     5    16    17     9 
    6     5    16    18     9 
    7     5    16    17     9 
    7     5    16    18     9 
    5     7    10    11     9 
    5     7    10    12     9 
    5     7    10    13     9 
    8     7    10    11     9 
    8     7    10    12     9 
    8     7    10    13     9 
    9     7    10    11     9 
    9     7    10    12     9 
    9     7    10    13     9 
    7    10    13    14     9 
    7    10    13    15     9 
   11    10    13    14     9 
   11    10    13    15     9 
   12    10    13    14     9 
   12    10    13    15     9 
    5    16    18    19     9 
    5    16    18    20     9 
   17    16    18    19     9 
   17    16    18    20     9 
   16    18    20    21     9 
   16    18    20    22     9 
   16    18    20    33     9 
   19    18    20    21     9 
   19    18    20    22     9 
   19    18    20    33     9 
   18    20    22    23     9 
   18    20    22    24     9 
   18    20    22    25     9 
   21    20    22    23     9 
   21    20    22    24     9 
   21    20    22    25     9 
   33    20    22    23     9 
   33    20    22    24     9 
   33    20    22    25     9 
   18    20    33    34     9 
   18    20    33    35     9 
   21    20    33    34     9 
   21    20    33    35     9 
   22    20    33    34     9 
   22    20    33    35     9 
   20    22    25    26     9 
   20    22    25    27     9 
   20    22    25    28     9 
   23    22    25    26     9 
   23    22    25    27     9 
   23    22    25    28     9 
   24    22    25    26     9 
   24    22    25    27     9 
   24    22    25    28     9 
   22    25    28    29     9 
   22    25    28    30     9 
   26    25    28    29     9 
   26    25    28    30     9 
   27    25    28    29     9 
   27    25    28    30     9 
   25    28    30    31     9 
   25    28    30    32     9 
   29    28    30    31     9 
   29    28    30    32     9 
   20    33    35    36     9 
   20    33    35    39     9 
   34    33    35    36     9 
   34    33    35    39     9 
   33    35    36    37     9 
   33    35    36    38     9 
   33    35    36    44     9 
   39    35    36    37     9 
   39    35    36    38     9 
   39    35    36    44     9 
   33    35    39    40     9 
   33    35    39    41     9 
   33    35    39    47     9 
   36    35    39    40     9 
   36    35    39    41     9 
   36    35    39    47     9 
   35    36    44    41     9 
   35    36    44    45     9 
   35    36    44    46     9 
   37    36    44    41     9 
   37    36    44    45     9 
   37    36    44    46     9 
   38    36    44    41     9 
   38    36    44    45     9 
   38    36    44    46     9 
   35    39    41    42     9 
   35    39    41    43     9 
   35    39    41    44     9 
   40    39    41    42     9 
   40    39    41    43     9 
   40    39    41    44     9 
   47    39    41    42     9 
   47    39    41    43     9 
   47    39    41    44     9 
   35    39    47    48     9 
   35    39    47    49     9 
   40    39    47    48     9 
   40    39    47    49     9 
   41    39    47    48     9 
   41    39    47    49     9 
   39    41    44    36     9 
   39    41    44    45     9 
   39    41    44    46     9 
   42    41    44    36     9 
   42    41    44    45     9 
   42    41    44    46     9 
   43    41    44    36     9 
   43    41    44    45     9 
   43    41    44    46     9 
   39    47    49    50     9 
   39    47    49    51     9 
   48    47    49    50     9 
   48    47    49    51     9 
   47    49    51    52     9 
   47    49    51    53     9 
   47    49    51    66     9 
   50    49    51    52     9 
   50    49    51    53     9 
   50    49    51    66     9 
   49    51    53    54     9 
   49    51    53    55     9 
   49    51    53    56     9 
   52    51    53    54     9 
   52    51    53    55     9 
   52    51    53    56     9 
   66    51    53    54     9 
   66    51    53    55     9 
   66    51    53    56     9 
   49    51    66    67     9 
   49    51    66    68     9 
   52    51    66    67     9 
   52    51    66    68     9 
   53    51    66    67     9 
   53    51    66    68     9 
   51    53    56    57     9 
   51    53    56    58     9 
   51    53    56    62     9 
   54    53    56    57     9 
   54    53    56    58     9 
   54    53    56    62     9 
   55    53    56    57     9 
   55    53    56    58     9 
   55    53    56    62     9 
   53    56    58    59     9 
   53    56    58    60     9 
   53    56    58    61     9 
   57    56    58    59     9 
   57    56    58    60     9 
   57    56    58    61     9 
   62    56    58    59     9 
   62    56    58    60     9 
   62    56    58    61     9 
   53    56    62    63     9 
   53    56    62    64     9 
   53    56    62    65     9 
   57    56    62    63     9 
   57    56    62    64     9 
   57    56    62    65     9 
   58    56    62    63     9 
   58    56    62    64     9 
   58    56    62    65     9 
   51    66    68    69     9 
   51    66    68    70     9 
   67    66    68    69     9 
   67    66    68    70     9 
   66    68    70    71     9 
   66    68    70    72     9 
   66    68    70    82     9 
   69    68    70    71     9 
   69    68    70    72     9 
   69    68    70    82     9 
   68    70    72    73     9 
   68    70    72    74     9 
   68    70    72    78     9 
   71    70    72    73     9 
   71    70    72    74     9 
   71    70    72    78     9 
   82    70    72    73     9 
   82    70    72    74     9 
   82    70    72    78     9 
   68    70    82    83     9 
   68    70    82    84     9 
   71    70    82    83     9 
   71    70    82    84     9 
   72    70    82    83     9 
   72    70    82    84     9 
   70    72    74    75     9 
   70    72    74    76     9 
   70    72    74    77     9 
   73    72    74    75     9 
   73    72    74    76     9 
   73    72    74    77     9 
   78    72    74    75     9 
   78    72    74    76     9 
   78    72    74    77     9 
   70    72    78    79     9 
   70    72    78    80     9 
   70    72    78    81     9 
   73    72    78    79     9 
   73    72    78    80     9 
   73    72    78    81     9 
   74    72    78    79     9 
   74    72    78    80     9 
   74    72    78    81     9 
   70    82    84    85     9 
   70    82    84    86     9 
   83    82    84    85     9 
   83    82    84    86     9 
   82    84    86    87     9 
   82    84    86    88     9 
   82    84    86   106     9 
   85    84    86    87     9 
   85    84    86    88     9 
   85    84    86   106     9 
   84    86    88    89     9 
   84    86    88    90     9 
   84    86    88    91     9 
   87    86    88    89     9 
   87    86    88    90     9 
   87    86    88    91     9 
  106    86    88    89     9 
  106    86    88    90     9 
  106    86    88    91     9 
   84    86   106   107     9 
   84    86   106   108     9 
   87    86   106   107     9 
   87    86   106   108     9 
   88    86   106   107     9 
   88    86   106   108     9 
   86    88    91    92     9 
   86    88    91    93     9 
   86    88    91    94     9 
   89    88    91    92     9 
   89    88    91    93     9 
   89    88    91    94     9 
   90    88    91    92     9 
   90    88    91    93     9 
   90    88    91    94     9 
   88    91    94    95     9 
   88    91    94    96     9 
   88    91    94    97     9 
   92    91    94    95     9 
   92    91    94    96     9 
   92    91    94    97     9 
   93    91    94    95     9 
   93    91    94    96     9 
   93    91    94    97     9 
   91    94    97    98     9 
   91    94    97    99     9 
   95    94    97    98     9 
   95    94    97    99     9 
   96    94    97    98     9 
   96    94    97    99     9 
   94    97    99   100     9 
   94    97    99   103     9 
   98    97    99   100     9 
   98    97    99   103     9 
   97    99   100   101     9 
   97    99   100   102     9 
  103    99   100   101     9 
  103    99   100   102     9 
   97    99   103   104     9 
   97    99   103   105     9 
  100    99   103   104     9 
  100    99   103   105     9 
   86   106   108   109     9 
   86   106   108   110     9 
  107   106   108   109     9 
  107   106   108   110     9 
  106   108   110   111     9 
  106   108   110   112     9 
  106   108   110   125     9 
  109   108   110   111     9 
  109   108   110   112     9 
  109   108   110   125     9 
  108   110   112   113     9 
  108   110   112   114     9 
  108   110   112   115     9 
  111   110   112   113     9 
  111   110   112   114     9 
  111   110   112   115     9 
  125   110   112   113     9 
  125   110   112   114     9 
  125   110   112   115     9 
  108   110   125   126     9 
  108   110   125   127     9 
  111   110   125   126     9 
  111   110   125   127     9 
  112   110   125   126     9 
  112   110   125   127     9 
  110   112   115   116     9 
  110   112   115   117     9 
  110   112   115   121     9 
  113   112   115   116     9 
  113   112   115   117     9 
  113   112   115   121     9 
  114   112   115   116     9 
  114   112   115   117     9 
  114   112   115   121     9 
  112   115   117   118     9 
  112   115   117   119     9 
  112   115   117   120     9 
  116   115   117   118     9 
  116   115   117   119     9 
  116   115   117   120     9 
  121   115   117   118     9 
  121   115   117   119     9 
  121   115   117   120     9 
  112   115   121   122     9 
  112   115   121   123     9 
  112   115   121   124     9 
  116   115   121   122     9 
  116   115   121   123     9 
  116   115   121   124     9 
  117   115   121   122     9 
  117   115   121   123     9 
  117   115   121   124     9 
  110   125   127   128     9 
  110   125   127   129     9 
  126   125   127   128     9 
  126   125   127   129     9 
  125   127   129   130     9 
  125   127   129   131     9 
  125   127   129   149     9 
  128   127   129   130     9 
  128   127   129   131     9 
  128   127   129   149     9 
  127   129   131   132     9 
  127   129   131   133     9 
  127   129   131   134     9 
  130   129   131   132     9 
  130   129   131   133     9 
  130   129   131   134     9 
  149   129   131   132     9 
  149   129   131   133     9 
  149   129   131   134     9 
  127   129   149   150     9 
  127   129   149   151     9 
  130   129   149   150     9 
  130   129   149   151     9 
  131   129   149   150     9 
  131   129   149   151     9 
  129   131   134   135     9 
  129   131   134   136     9 
  129   131   134   137     9 
  132   131   134   135     9 
  132   131   134   136     9 
  132   131   134   137     9 
  133   131   134   135     9 
  133   131   134   136     9 
  133   131   134   137     9 
  131   134   137   138     9 
  131   134   137   139     9 
  131   134   137   140     9 
  135   134   137   138     9 
  135   134   137   139     9 
  135   134   137   140     9 
  136   134   137   138     9 
  136   134   137   139     9 
  136   134   137   140     9 
  134   137   140   141     9 
  134   137   140   142     9 
  138   137   140   141     9 
  138   137   140   142     9 
  139   137   140   141     9 
  139   137   140   142     9 
  137   140   142   143     9 
  137   140   142   146     9 
  141   140   142   143     9 
  141   140   142   146     9 
  140   142   143   144     9 
  140   142   143   145     9 
  146   142   143   144     9 
  146   142   143   145     9 
  140   142   146   147     9 
  140   142   146   148     9 
  143   142   146   147     9 
  143   142   146   148     9 
  129   149   151   152     9 
  129   149   151   153     9 
  150   149   151   152     9 
  150   149   151   153     9 
  149   151   153   154     9 
  149   151   153   155     9 
  149   151   153   156     9 
  152   151   153   154     9 
  152   151   153   155     9 
  152   151   153   156     9 
  151   153   156   157     9 
  151   153   156   158     9 
  154   153   156   157     9 
  154   153   156   158     9 
  155   153   156   157     9 
  155   153   156   158     9 
  153   156   158   159     9 
  153   156   158   160     9 
  157   156   158   159     9 
  157   156   158   160     9 
  156   158   160   161     9 
  156   158   160   162     9 
  156   158   160   163     9 
  159   158   160   161     9 
  159   158   160   162     9 
  159   158   160   163     9 
  158   160   163   164     9 
  158   160   163   165     9 
  161   160   163   164     9 
  161   160   163   165     9 
  162   160   163   164     9 
  162   160   163   165     9 
  160   163   165   166     9 
  160   163   165   167     9 
  164   163   165   166     9 
  164   163   165   167     9 
  163   165   167   168     9 
  163   165   167   169     9 
  163   165   167   173     9 
  166   165   167   168     9 
  166   165   167   169     9 
  166   165   167   173     9 
  165   167   169   170     9 
  165   167   169   171     9 
  165   167   169   172     9 
  168   167   169   170     9 
  168   167   169   171     9 
  168   167   169   172     9 
  173   167   169   170     9 
  173   167   169   171     9 
  173   167   169   172     9 
  165   167   173   174     9 
  165   167   173   175     9 
  168   167   173   174     9 
  168   167   173   175     9 
  169   167   173   174     9 
  169   167   173   175     9 
  167   173   175   176     9 
  167   173   175   177     9 
  174   173   175   176     9 
  174   173   175   177     9 
  173   175   177   178     9 
  173   175   177   179     9 
  173   175   177   194     9 
  176   175   177   178     9 
  176   175   177   179     9 
  176   175   177   194     9 
  175   177   179   180     9 
  175   177   179   181     9 
  175   177   179   182     9 
  178   177   179   180     9 
  178   177   179   181     9 
  178   177   179   182     9 
  194   177   179   180     9 
  194   177   179   181     9 
  194   177   179   182     9 
  175   177   194   195     9 
  175   177   194   196     9 
  178   177   194   195     9 
  178   177   194   196     9 
  179   177   194   195     9 
  179   177   194   196     9 
  177   179   182   183     9 
  177   179   182   190     9 
  180   179   182   183     9 
  180   179   182   190     9 
  181   179   182   183     9 
  181   179   182   190     9 
  179   182   183   184     9 
  179   182   183   185     9 
  190   182   183   184     9 
  190   182   183   185     9 
  179   182   190   191     9 
  179   182   190   192     9 
  183   182   190   191     9 
  183   182   190   192     9 
  182   183   185   186     9 
  182   183   185   187     9 
  184   183   185   186     9 
  184   183   185   187     9 
  183   185   187   188     9 
  183   185   187   192     9 
  186   185   187   188     9 
  186   185   187   192     9 
  185   187   188   189     9 
  192   187   188   189     9 
  185   187   192   190     9 
  185   187   192   193     9 
  188   187   192   190     9 
  188   187   192   193     9 
  182   190   192   187     9 
  182   190   192   193     9 
  191   190   192   187     9 
  191   190   192   193     9 
  177   194   196   197     9 
  177   194   196   198     9 
  195   194   196   197     9 
  195   194   196   198     9 
  194   196   198   199     9 
  194   196   198   200     9 
  194   196   198   213     9 
  197   196   198   199     9 
  197   196   198   200     9 
  197   196   198   213     9 
  196   198   200   201     9 
  196   198   200   202     9 
  196   198   200   206     9 
  199   198   200   201     9 
  199   198   200   202     9 
  199   198   200   206     9 
  213   198   200   201     9 
  213   198   200   202     9 
  213   198   200   206     9 
  196   198   213   214     9 
  196   198   213   215     9 
  199   198   213   214     9 
  199   198   213   215     9 
  200   198   213   214     9 
  200   198   213   215     9 
  198   200   202   203     9 
  198   200   202   204     9 
  198   200   202   205     9 
  201   200   202   203     9 
  201   200   202   204     9 
  201   200   202   205     9 
  206   200   202   203     9 
  206   200   202   204     9 
  206   200   202   205     9 
  198   200   206   207     9 
  198   200   206   208     9 
  198   200   206   209     9 
  201   200   206   207     9 
  201   200   206   208     9 
  201   200   206   209     9 
  202   200   206   207     9 
  202   200   206   208     9 
  202   200   206   209     9 
  200   206   209   210     9 
  200   206   209   211     9 
  200   206   209   212     9 
  207   206   209   210     9 
  207   206   209   211     9 
  207   206   209   212     9 
  208   206   209   210     9 
  208   206   209   211     9 
  208   206   209   212     9 
  198   213   215   216     9 
  198   213   215   217     9 
  214   213   215   216     9 
  214   213   215   217     9 
  213   215   217   218     9 
  213   215   217   219     9 
  213   215   217   220     9 
  216   215   217   218     9 
  216   215   217   219     9 
  216   215   217   220     9 
  215   217   220   221     9 
  215   217   220   222     9 
  218   217   220   221     9 
  218   217   220   222     9 
  219   217   220   221     9 
  219   217   220   222     9 
  217   220   222   223     9 
  217   220   222   224     9 
  221   220   222   223     9 
  221   220   222   224     9 
  220   222   224   225     9 
  220   222   224   226     9 
  220   222   224   235     9 
  223   222   224   225     9 
  223   222   224   226     9 
  223   222   224   235     9 
  222   224   226   227     9 
  222   224   226   228     9 
  222   224   226   229     9 
  225   224   226   227     9 
  225   224   226   228     9 
  225   224   226   229     9 
  235   224   226   227     9 
  235   224   226   228     9 
  235   224   226   229     9 
  222   224   235   236     9 
  222   224   235   237     9 
  225   224   235   236     9 
  225   224   235   237     9 
  226   224   235   236     9 
  226   224   235   237     9 
  224   226   229   230     9 
  224   226   229   231     9 
  224   226   229   232     9 
  227   226   229   230     9 
  227   226   229   231     9 
  227   226   229   232     9 
  228   226   229   230     9 
  228   226   229   231     9 
  228   226   229   232     9 
  226   229   232   233     9 
  226   229   232   234     9 
  230   229   232   233     9 
  230   229   232   234     9 
  231   229   232   233     9 
  231   229   232   234     9 
  224   235   237   238     9 
  224   235   237   239     9 
  236   235   237   238     9 
  236   235   237   239     9 
  235   237   239   240     9 
  235   237   239   241     9 
  235   237   239   242     9 
  238   237   239   240     9 
  238   237   239   241     9 
  238   237   239   242     9 
  237   239   242   243     9 
  237   239   242   244     9 
  240   239   242   243     9 
  240   239   242   244     9 
  241   239   242   243     9 
  241   239   242   244     9 
  239   242   244   245     9 
  239   242   244   246     9 
  243   242   244   245     9 
  243   242   244   246     9 
  242   244   246   247     9 
  242   244   246   248     9 
  242   244   246   266     9 
  245   244   246   247     9 
  245   244   246   248     9 
  245   244   246   266     9 
  244   246   248   249     9 
  244   246   248   250     9 
  244   246   248   251     9 
  247   246   248   249     9 
  247   246   248   250     9 
  247   246   248   251     9 
  266   246   248   249     9 
  266   246   248   250     9 
  266   246   248   251     9 
  244   246   266   267     9 
  244   246   266   268     9 
  247   246   266   267     9 
  247   246   266   268     9 
  248   246   266   267     9 
  248   246   266   268     9 
  246   248   251   252     9 
  246   248   251   253     9 
  246   248   251   254     9 
  249   248   251   252     9 
  249   248   251   253     9 
  249   248   251   254     9 
  250   248   251   252     9 
  250   248   251   253     9 
  250   248   251   254     9 
  248   251   254   255     9 
  248   251   254   256     9 
  248   251   254   257     9 
  252   251   254   255     9 
  252   251   254   256     9 
  252   251   254   257     9 
  253   251   254   255     9 
  253   251   254   256     9 
  253   251   254   257     9 
  251   254   257   258     9 
  251   254   257   259     9 
  255   254   257   258     9 
  255   254   257   259     9 
  256   254   257   258     9 
  256   254   257   259     9 
  254   257   259   260     9 
  254   257   259   263     9 
  258   257   259   260     9 
  258   257   259   263     9 
  257   259   260   261     9 
  257   259   260   262     9 
  263   259   260   261     9 
  263   259   260   262     9 
  257   259   263   264     9 
  257   259   263   265     9 
  260   259   263   264     9 
  260   259   263   265     9 
  246   266   268   269     9 
  246   266   268   270     9 
  267   266   268   269     9 
  267   266   268   270     9 
  266   268   270   271     9 
  266   268   270   272     9 
  266   268   270   282     9 
  269   268   270   271     9 
  269   268   270   272     9 
  269   268   270   282     9 
  268   270   272   273     9 
  268   270   272   274     9 
  268   270   272   278     9 
  271   270   272   273     9 
  271   270   272   274     9 
  271   270   272   278     9 
  282   270   272   273     9 
  282   270   272   274     9 
  282   270   272   278     9 
  268   270   282   283     9 
  268   270   282   284     9 
  271   270   282   283     9 
  271   270   282   284     9 
  272   270   282   283     9 
  272   270   282   284     9 
  270   272   274   275     9 
  270   272   274   276     9 
  270   272   274   277     9 
  273   272   274   275     9 
  273   272   274   276     9 
  273   272   274   277     9 
  278   272   274   275     9 
  278   272   274   276     9 
  278   272   274   277     9 
  270   272   278   279     9 
  270   272   278   280     9 
  270   272   278   281     9 
  273   272   278   279     9 
  273   272   278   280     9 
  273   272   278   281     9 
  274   272   278   279     9 
  274   272   278   280     9 
  274   272   278   281     9 
  270   282   284   285     9 
  270   282   284   286     9 
  283   282   284   285     9 
  283   282   284   286     9 
  282   284   286   287     9 
  282   284   286   288     9 
  282   284   286   297     9 
  285   284   286   287     9 
  285   284   286   288     9 
  285   284   286   297     9 
  284   286   288   289     9 
  284   286   288   290     9 
  284   286   288   291     9 
  287   286   288   289     9 
  287   286   288   290     9 
  287   286   288   291     9 
  297   286   288   289     9 
  297   286   288   290     9 
  297   286   288   291     9 
  284   286   297   298     9 
  284   286   297   299     9 
  287   286   297   298     9 
  287   286   297   299     9 
  288   286   297   298     9 
  288   286   297   299     9 
  286   288   291   292     9 
  286   288   291   293     9 
  286   288   291   294     9 
  289   288   291   292     9 
  289   288   291   293     9 
  289   288   291   294     9 
  290   288   291   292     9 
  290   288   291   293     9 
  290   288   291   294     9 
  288   291   294   295     9 
  288   291   294   296     9 
  292   291   294   295     9 
  292   291   294   296     9 
  293   291   294   295     9 
  293   291   294   296     9 
  286   297   299   300     9 
  286   297   299   301     9 
  298   297   299   300     9 
  298   297   299   301     9 
  297   299   301   302     9 
  297   299   301   303     9 
  297   299   301   313     9 
  300   299   301   302     9 
  300   299   301   303     9 
  300   299   301   313     9 
  299   301   303   304     9 
  299   301   303   305     9 
  299   301   303   309     9 
  302   301   303   304     9 
  302   301   303   305     9 
  302   301   303   309     9 
  313   301   303   304     9 
  313   301   303   305     9 
  313   301   303   309     9 
  299   301   313   314     9 
  299   301   313   315     9 
  302   301   313   314     9 
  302   301   313   315     9 
  303   301   313   314     9 
  303   301   313   315     9 
  301   303   305   306     9 
  301   303   305   307     9 
  301   303   305   308     9 
  304   303   305   306     9 
  304   303   305   307     9 
  304   303   305   308     9 
  309   303   305   306     9 
  309   303   305   307     9 
  309   303   305   308     9 
  301   303   309   310     9 
  301   303   309   311     9 
  301   303   309   312     9 
  304   303   309   310     9 
  304   303   309   311     9 
  304   303   309   312     9 
  305   303   309   310     9 
  305   303   309   311     9 
  305   303   309   312     9 
  301   313   315   316     9 
  301   313   315   317     9 
  314   313   315   316     9 
  314   313   315   317     9 
  313   315   317   318     9 
  313   315   317   319     9 
  313   315   317   332     9 
  316   315   317   318     9 
  316   315   317   319     9 
  316   315   317   332     9 
  315   317   319   320     9 
  315   317   319   321     9 
  315   317   319   322     9 
  318   317   319   320     9 
  318   317   319   321     9 
  318   317   319   322     9 
  332   317   319   320     9 
  332   317   319   321     9 
  332   317   319   322     9 
  315   317   332   333     9 
  315   317   332   334     9 
  318   317   332   333     9 
  318   317   332   334     9 
  319   317   332   333     9 
  319   317   332   334     9 
  317   319   322   323     9 
  317   319   322   324     9 
  317   319   322   328     9 
  320   319   322   323     9 
  320   319   322   324     9 
  320   319   322   328     9 
  321   319   322   323     9 
  321   319   322   324     9 
  321   319   322   328     9 
  319   322   324   325     9 
  319   322   324   326     9 
  319   322   324   327     9 
  323   322   324   325     9 
  323   322   324   326     9 
  323   322   324   327     9 
  328   322   324   325     9 
  328   322   324   326     9 
  328   322   324   327     9 
  319   322   328   329     9 
  319   322   328   330     9 
  319   322   328   331     9 
  323   322   328   329     9 
  323   322   328   330     9 
  323   322   328   331     9 
  324   322   328   329     9 
  324   322   328   330     9 
  324   322   328   331     9 
  317   332   334   335     9 
  317   332   334   336     9 
  333   332   334   335     9 
  333   332   334   336     9 
  332   334   336   337     9 
  332   334   336   338     9 
  332   334   336   354     9 
  335   334   336   337     9 
  335   334   336   338     9 
  335   334   336   354     9 
  334   336   338   339     9 
  334   336   338   340     9 
  334   336   338   341     9 
  337   336   338   339     9 
  337   336   338   340     9 
  337   336   338   341     9 
  354   336   338   339     9 
  354   336   338   340     9 
  354   336   338   341     9 
  334   336   354   355     9 
  334   336   354   356     9 
  337   336   354   355     9 
  337   336   354   356     9 
  338   336   354   355     9 
  338   336   354   356     9 
  336   338   341   342     9 
  336   338   341   343     9 
  336   338   341   344     9 
  339   338   341   342     9 
  339   338   341   343     9 
  339   338   341   344     9 
  340   338   341   342     9 
  340   338   341   343     9 
  340   338   341   344     9 
  338   341   344   345     9 
  338   341   344   346     9 
  338   341   344   347     9 
  342   341   344   345     9 
  342   341   344   346     9 
  342   341   344   347     9 
  343   341   344   345     9 
  343   341   344   346     9 
  343   341   344   347     9 
  341   344   347   348     9 
  341   344   347   349     9 
  341   344   347   350     9 
  345   344   347   348     9 
  345   344   347   349     9 
  345   344   347   350     9 
  346   344   347   348     9 
  346   344   347   349     9 
  346   344   347   350     9 
  344   347   350   351     9 
  344   347   350   352     9 
  344   347   350   353     9 
  348   347   350   351     9 
  348   347   350   352     9 
  348   347   350   353     9 
  349   347   350   351     9 
  349   347   350   352     9 
  349   347   350   353     9 
  336   354   356   357     9 
  336   354   356   358     9 
  355   354   356   357     9 
  355   354   356   358     9 
  354   356   358   359     9 
  354   356   358   360     9 
  354   356   358   368     9 
  357   356   358   359     9 
  357   356   358   360     9 
  357   356   358   368     9 
  356   358   360   361     9 
  356   358   360   362     9 
  356   358   360   363     9 
  359   358   360   361     9 
  359   358   360   362     9 
  359   358   360   363     9 
  368   358   360   361     9 
  368   358   360   362     9 
  368   358   360   363     9 
  356   358   368   369     9 
  356   358   368   370     9 
  359   358   368   369     9 
  359   358   368   370     9 
  360   358   368   369     9 
  360   358   368   370     9 
  358   360   363   364     9 
  358   360   363   365     9 
  361   360   363   364     9 
  361   360   363   365     9 
  362   360   363   364     9 
  362   360   363   365     9 
  360   363   365   366     9 
  360   363   365   367     9 
  364   363   365   366     9 
  364   363   365   367     9 
  358   368   370   371     9 
  358   368   370   372     9 
  369   368   370   371     9 
  369   368   370   372     9 
  368   370   372   373     9 
  368   370   372   374     9 
  368   370   372   375     9 
  371   370   372   373     9 
  371   370   372   374     9 
  371   370   372   375     9 
  370   372   375   376     9 
  370   372   375   377     9 
  373   372   375   376     9 
  373   372   375   377     9 
  374   372   375   376     9 
  374   372   375   377     9 
  372   375   377   378     9 
  372   375   377   379     9 
  376   375   377   378     9 
  376   375   377   379     9 
  375   377   379   380     9 
  375   377   379   381     9 
  375   377   379   390     9 
  378   377   379   380     9 
  378   377   379   381     9 
  378   377   379   390     9 
  377   379   381   382     9 
  377   379   381   383     9 
  377   379   381   384     9 
  380   379   381   382     9 
  380   379   381   383     9 
  380   379   381   384     9 
  390   379   381   382     9 
  390   379   381   383     9 
  390   379   381   384     9 
  377   379   390   391     9 
  377   379   390   392     9 
  380   379   390   391     9 
  380   379   390   392     9 
  381   379   390   391     9 
  381   379   390   392     9 
  379   381   384   385     9 
  379   381   384   386     9 
  379   381   384   387     9 
  382   381   384   385     9 
  382   381   384   386     9 
  382   381   384   387     9 
  383   381   384   385     9 
  383   381   384   386     9 
  383   381   384   387     9 
  381   384   387   388     9 
  381   384   387   389     9 
  385   384   387   388     9 
  385   384   387   389     9 
  386   384   387   388     9 
  386   384   387   389     9 
  379   390   392   393     9 
  379   390   392   394     9 
  391   390   392   393     9 
  391   390   392   394     9 
  390   392   394   395     9 
  390   392   394   396     9 
  390   392   394   414     9 
  393   392   394   395     9 
  393   392   394   396     9 
  393   392   394   414     9 
  392   394   396   397     9 
  392   394   396   398     9 
  392   394   396   399     9 
  395   394   396   397     9 
  395   394   396   398     9 
  395   394   396   399     9 
  414   394   396   397     9 
  414   394   396   398     9 
  414   394   396   399     9 
  392   394   414   415     9 
  392   394   414   416     9 
  395   394   414   415     9 
  395   394   414   416     9 
  396   394   414   415     9 
  396   394   414   416     9 
  394   396   399   400     9 
  394   396   399   405     9 
  397   396   399   400     9 
  397   396   399   405     9 
  398   396   399   400     9 
  398   396   399   405     9 
  396   399   400   401     9 
  396   399   400   402     9 
  405   399   400   401     9 
  405   399   400   402     9 
  396   399   405   404     9 
  396   399   405   406     9 
  400   399   405   404     9 
  400   399   405   406     9 
  399   400   402   403     9 
  399   400   402   404     9 
  401   400   402   403     9 
  401   400   402   404     9 
  400   402   404   405     9 
  400   402   404   410     9 
  403   402   404   405     9 
  403   402   404   410     9 
  402   404   405   399     9 
  402   404   405   406     9 
  410   404   405   399     9 
  410   404   405   406     9 
  402   404   410   411     9 
  402   404   410   412     9 
  405   404   410   411     9 
  405   404   410   412     9 
  399   405   406   407     9 
  399   405   406   408     9 
  404   405   406   407     9 
  404   405   406   408     9 
  405   406   408   409     9 
  405   406   408   412     9 
  407   406   408   409     9 
  407   406   408   412     9 
  406   408   412   410     9 
  406   408   412   413     9 
  409   408   412   410     9 
  409   408   412   413     9 
  404   410   412   408     9 
  404   410   412   413     9 
  411   410   412   408     9 
  411   410   412   413     9 
  394   414   416   417     9 
  394   414   416   418     9 
  415   414   416   417     9 
  415   414   416   418     9 
  414   416   418   419     9 
  414   416   418   420     9 
  414   416   418   421     9 
  417   416   418   419     9 
  417   416   418   420     9 
  417   416   418   421     9 
  416   418   421   422     9 
  416   418   421   423     9 
  419   418   421   422     9 
  419   418   421   423     9 
  420   418   421   422     9 
  420   418   421   423     9 
  418   421   423   424     9 
  418   421   423   425     9 
  422   421   423   424     9 
  422   421   423   425     9 
  421   423   425   426     9 
  421   423   425   427     9 
  421   423   425   435     9 
  424   423   425   426     9 
  424   423   425   427     9 
  424   423   425   435     9 
  423   425   427   428     9 
  423   425   427   429     9 
  423   425   427   431     9 
  426   425   427   428     9 
  426   425   427   429     9 
  426   425   427   431     9 
  435   425   427   428     9 
  435   425   427   429     9 
  435   425   427   431     9 
  423   425   435   436     9 
  423   425   435   437     9 
  426   425   435   436     9 
  426   425   435   437     9 
  427   425   435   436     9 
  427   425   435   437     9 
  425   427   429   430     9 
  428   427   429   430     9 
  431   427   429   430     9 
  425   427   431   432     9 
  425   427   431   433     9 
  425   427   431   434     9 
  428   427   431   432     9 
  428   427   431   433     9 
  428   427   431   434     9 
  429   427   431   432     9 
  429   427   431   433     9 
  429   427   431   434     9 
  425   435   437   438     9 
  425   435   437   439     9 
  436   435   437   438     9 
  436   435   437   439     9 
  435   437   439   440     9 
  435   437   439   441     9 
  435   437   439   451     9 
  438   437   439   440     9 
  438   437   439   441     9 
  438   437   439   451     9 
  437   439   441   442     9 
  437   439   441   443     9 
  437   439   441   447     9 
  440   439   441   442     9 
  440   439   441   443     9 
  440   439   441   447     9 
  451   439   441   442     9 
  451   439   441   443     9 
  451   439   441   447     9 
  437   439   451   452     9 
  437   439   451   453     9 
  440   439   451   452     9 
  440   439   451   453     9 
  441   439   451   452     9 
  441   439   451   453     9 
  439   441   443   444     9 
  439   441   443   445     9 
  439   441   443   446     9 
  442   441   443   444     9 
  442   441   443   445     9 
  442   441   443   446     9 
  447   441   443   444     9 
  447   441   443   445     9 
  447   441   443   446     9 
  439   441   447   448     9 
  439   441   447   449     9 
  439   441   447   450     9 
  442   441   447   448     9 
  442   441   447   449     9 
  442   441   447   450     9 
  443   441   447   448     9 
  443   441   447   449     9 
  443   441   447   450     9 
  439   451   453   454     9 
  439   451   453   455     9 
  452   451   453   454     9 
  452   451   453   455     9 
  451   453   455   456     9 
  451   453   455   457     9 
  451   453   455   462     9 
  454   453   455   456     9 
  454   453   455   457     9 
  454   453   455   462     9 
  453   455   457   458     9 
  453   455   457   459     9 
  453   455   457   460     9 
  456   455   457   458     9 
  456   455   457   459     9 
  456   455   457   460     9 
  462   455   457   458     9 
  462   455   457   459     9 
  462   455   457   460     9 
  453   455   462   463     9 
  453   455   462   464     9 
  456   455   462   463     9 
  456   455   462   464     9 
  457   455   462   463     9 
  457   455   462   464     9 
  455   457   460   461     9 
  458   457   460   461     9 
  459   457   460   461     9 
  455   462   464   465     9 
  455   462   464   466     9 
  463   462   464   465     9 
  463   462   464   466     9 
  462   464   466   467     9 
  462   464   466   468     9 
  462   464   466   474     9 
  465   464   466   467     9 
  465   464   466   468     9 
  465   464   466   474     9 
  464   466   468   469     9 
  464   466   468   470     9 
  464   466   468   471     9 
  467   466   468   469     9 
  467   466   468   470     9 
  467   466   468   471     9 
  474   466   468   469     9 
  474   466   468   470     9 
  474   466   468   471     9 
  464   466   474   475     9 
  464   466   474   476     9 
  467   466   474   475     9 
  467   466   474   476     9 
  468   466   474   475     9 
  468   466   474   476     9 
  466   468   471   472     9 
  466   468   471   473     9 
  469   468   471   472     9 
  469   468   471   473     9 
  470   468   471   472     9 
  470   468   471   473     9 
  466   474   476   477     9 
  466   474   476   478     9 
  475   474   476   477     9 
  475   474   476   478     9 
  474   476   478   479     9 
  474   476   478   480     9 
  474   476   478   486     9 
  477   476   478   479     9 
  477   476   478   480     9 
  477   476   478   486     9 
  476   478   480   481     9 
  476   478   480   482     9 
  476   478   480   483     9 
  479   478   480   481     9 
  479   478   480   482     9 
  479   478   480   483     9 
  486   478   480   481     9 
  486   478   480   482     9 
  486   478   480   483     9 
  476   478   486   487     9 
  476   478   486   488     9 
  479   478   486   487     9 
  479   478   486   488     9 
  480   478   486   487     9 
  480   478   486   488     9 
  478   480   483   484     9 
  478   480   483   485     9 
  481   480   483   484     9 
  481   480   483   485     9 
  482   480   483   484     9 
  482   480   483   485     9 
  478   486   488   489     9 
  478   486   488   490     9 
  487   486   488   489     9 
  487   486   488   490     9 
  486   488   490   491     9 
  486   488   490   492     9 
  486   488   490   508     9 
  489   488   490   491     9 
  489   488   490   492     9 
  489   488   490   508     9 
  488   490   492   493     9 
  488   490   492   494     9 
  488   490   492   495     9 
  491   490   492   493     9 
  491   490   492   494     9 
  491   490   492   495     9 
  508   490   492   493     9 
  508   490   492   494     9 
  508   490   492   495     9 
  488   490   508   509     9 
  488   490   508   510     9 
  491   490   508   509     9 
  491   490   508   510     9 
  492   490   508   509     9 
  492   490   508   510     9 
  490   492   495   496     9 
  490   492   495   497     9 
  490   492   495   498     9 
  493   492   495   496     9 
  493   492   495   497     9 
  493   492   495   498     9 
  494   492   495   496     9 
  494   492   495   497     9 
  494   492   495   498     9 
  492   495   498   499     9 
  492   495   498   500     9 
  492   495   498   501     9 
  496   495   498   499     9 
  496   495   498   500     9 
  496   495   498   501     9 
  497   495   498   499     9 
  497   495   498   500     9 
  497   495   498   501     9 
  495   498   501   502     9 
  495   498   501   503     9 
  495   498   501   504     9 
  499   498   501   502     9 
  499   498   501   503     9 
  499   498   501   504     9 
  500   498   501   502     9 
  500   498   501   503     9 
  500   498   501   504     9 
  498   501   504   505     9 
  498   501   504   506     9 
  498   501   504   507     9 
  502   501   504   505     9 
  502   501   504   506     9 
  502   501   504   507     9 
  503   501   504   505     9 
  503   501   504   506     9 
  503   501   504   507     9 
  490   508   510   511     9 
  490   508   510   512     9 
  509   508   510   511     9 
  509   508   510   512     9 
  508   510   512   513     9 
  508   510   512   514     9 
  508   510   512   532     9 
  511   510   512   513     9 
  511   510   512   514     9 
  511   510   512   532     9 
  510   512   514   515     9 
  510   512   514   516     9 
  510   512   514   517     9 
  513   512   514   515     9 
  513   512   514   516     9 
  513   512   514   517     9 
  532   512   514   515     9 
  532   512   514   516     9 
  532   512   514   517     9 
  510   512   532   533     9 
  510   512   532   534     9 
  513   512   532   533     9 
  513   512   532   534     9 
  514   512   532   533     9 
  514   512   532   534     9 
  512   514   517   518     9 
  512   514   517   523     9 
  515   514   517   518     9 
  515   514   517   523     9 
  516   514   517   518     9 
  516   514   517   523     9 
  514   517   518   519     9 
  514   517   518   520     9 
  523   517   518   519     9 
  523   517   518   520     9 
  514   517   523   522     9 
  514   517   523   524     9 
  518   517   523   522     9 
  518   517   523   524     9 
  517   518   520   521     9 
  517   518   520   522     9 
  519   518   520   521     9 
  519   518   520   522     9 
  518   520   522   523     9 
  518   520   522   528     9 
  521   520   522   523     9 
  521   520   522   528     9 
  520   522   523   517     9 
  520   522   523   524     9 
  528   522   523   517     9 
  528   522   523   524     9 
  520   522   528   529     9 
  520   522   528   530     9 
  523   522   528   529     9 
  523   522   528   530     9 
  517   523   524   525     9 
  517   523   524   526     9 
  522   523   524   525     9 
  522   523   524   526     9 
  523   524   526   527     9 
  523   524   526   530     9 
  525   524   526   527     9 
  525   524   526   530     9 
  524   526   530   528     9 
  524   526   530   531     9 
  527   526   530   528     9 
  527   526   530   531     9 
  522   528   530   526     9 
  522   528   530   531     9 
  529   528   530   526     9 
  529   528   530   531     9 
  512   532   534   535     9 
  512   532   534   536     9 
  533   532   534   535     9 
  533   532   534   536     9 
  532   534   536   537     9 
  532   534   536   538     9 
  532   534   536   544     9 
  535   534   536   537     9 
  535   534   536   538     9 
  535   534   536   544     9 
  534   536   538   539     9 
  534   536   538   540     9 
  534   536   538   541     9 
  537   536   538   539     9 
  537   536   538   540     9 
  537   536   538   541     9 
  544   536   538   539     9 
  544   536   538   540     9 
  544   536   538   541     9 
  534   536   544   545     9 
  534   536   544   546     9 
  537   536   544   545     9 
  537   536   544   546     9 
  538   536   544   545     9 
  538   536   544   546     9 
  536   538   541   542     9 
  536   538   541   543     9 
  539   538   541   542     9 
  539   538   541   543     9 
  540   538   541   542     9 
  540   538   541   543     9 
  536   544   546   547     9 
  536   544   546   548     9 
  545   544   546   547     9 
  545   544   546   548     9 
  544   546   548   549     9 
  544   546   548   550     9 
  544   546   548   563     9 
  547   546   548   549     9 
  547   546   548   550     9 
  547   546   548   563     9 
  546   548   550   551     9 
  546   548   550   552     9 
  546   548   550   553     9 
  549   548   550   551     9 
  549   548   550   552     9 
  549   548   550   553     9 
  563   548   550   551     9 
  563   548   550   552     9 
  563   548   550   553     9 
  546   548   563   564     9 
  546   548   563   565     9 
  549   548   563   564     9 
  549   548   563   565     9 
  550   548   563   564     9 
  550   548   563   565     9 
  548   550   553   554     9 
  548   550   553   555     9 
  548   550   553   559     9 
  551   550   553   554     9 
  551   550   553   555     9 
  551   550   553   559     9 
  552   550   553   554     9 
  552   550   553   555     9 
  552   550   553   559     9 
  550   553   555   556     9 
  550   553   555   557     9 
  550   553   555   558     9 
  554   553   555   556     9 
  554   553   555   557     9 
  554   553   555   558     9 
  559   553   555   556     9 
  559   553   555   557     9 
  559   553   555   558     9 
  550   553   559   560     9 
  550   553   559   561     9 
  550   553   559   562     9 
  554   553   559   560     9 
  554   553   559   561     9 
  554   553   559   562     9 
  555   553   559   560     9 
  555   553   559   561     9 
  555   553   559   562     9 
  548   563   565   566     9 
  548   563   565   567     9 
  564   563   565   566     9 
  564   563   565   567     9 
  563   565   567   568     9 
  563   565   567   569     9 
  563   565   567   579     9 
  566   565   567   568     9 
  566   565   567   569     9 
  566   565   567   579     9 
  565   567   569   570     9 
  565   567   569   571     9 
  565   567   569   575     9 
  568   567   569   570     9 
  568   567   569   571     9 
  568   567   569   575     9 
  579   567   569   570     9 
  579   567   569   571     9 
  579   567   569   575     9 
  565   567   579   580     9 
  565   567   579   581     9 
  568   567   579   580     9 
  568   567   579   581     9 
  569   567   579   580     9 
  569   567   579   581     9 
  567   569   571   572     9 
  567   569   571   573     9 
  567   569   571   574     9 
  570   569   571   572     9 
  570   569   571   573     9 
  570   569   571   574     9 
  575   569   571   572     9 
  575   569   571   573     9 
  575   569   571   574     9 
  567   569   575   576     9 
  567   569   575   577     9 
  567   569   575   578     9 
  570   569   575   576     9 
  570   569   575   577     9 
  570   569   575   578     9 
  571   569   575   576     9 
  571   569   575   577     9 
  571   569   575   578     9 
  567   579   581   582     9 
  567   579   581   583     9 
  580   579   581   582     9 
  580   579   581   583     9 
  579   581   583   584     9 
  579   581   583   585     9 
  579   581   583   590     9 
  582   581   583   584     9 
  582   581   583   585     9 
  582   581   583   590     9 
  581   583   585   586     9 
  581   583   585   587     9 
  581   583   585   588     9 
  584   583   585   586     9 
  584   583   585   587     9 
  584   583   585   588     9 
  590   583   585   586     9 
  590   583   585   587     9 
  590   583   585   588     9 
  581   583   590   591     9 
  581   583   590   592     9 
  584   583   590   591     9 
  584   583   590   592     9 
  585   583   590   591     9 
  585   583   590   592     9 
  583   585   588   589     9 
  586   585   588   589     9 
  587   585   588   589     9 
  583   590   592   593     9 
  583   590   592   594     9 
  591   590   592   593     9 
  591   590   592   594     9 
  590   592   594   595     9 
  590   592   594   596     9 
  590   592   594   600     9 
  593   592   594   595     9 
  593   592   594   596     9 
  593   592   594   600     9 
  592   594   596   597     9 
  592   594   596   598     9 
  592   594   596   599     9 
  595   594   596   597     9 
  595   594   596   598     9 
  595   594   596   599     9 
  600   594   596   597     9 
  600   594   596   598     9 
  600   594   596   599     9 
  592   594   600   601     9 
  592   594   600   602     9 
  595   594   600   601     9 
  595   594   600   602     9 
  596   594   600   601     9 
  596   594   600   602     9 
  594   600   602   603     9 
  594   600   602   604     9 
  601   600   602   603     9 
  601   600   602   604     9 
  600   602   604   605     9 
  600   602   604   606     9 
  600   602   604   611     9 
  603   602   604   605     9 
  603   602   604   606     9 
  603   602   604   611     9 
  602   604   606   607     9 
  602   604   606   608     9 
  602   604   606   609     9 
  605   604   606   607     9 
  605   604   606   608     9 
  605   604   606   609     9 
  611   604   606   607     9 
  611   604   606   608     9 
  611   604   606   609     9 
  602   604   611   612     9 
  602   604   611   613     9 
  605   604   611   612     9 
  605   604   611   613     9 
  606   604   611   612     9 
  606   604   611   613     9 
  604   606   609   610     9 
  607   606   609   610     9 
  608   606   609   610     9 
  604   611   613   614     9 
  604   611   613   615     9 
  612   611   613   614     9 
  612   611   613   615     9 
  611   613   615   616     9 
  611   613   615   617     9 
  611   613   615   627     9 
  614   613   615   616     9 
  614   613   615   617     9 
  614   613   615   627     9 
  613   615   617   618     9 
  613   615   617   619     9 
  613   615   617   623     9 
  616   615   617   618     9 
  616   615   617   619     9 
  616   615   617   623     9 
  627   615   617   618     9 
  627   615   617   619     9 
  627   615   617   623     9 
  613   615   627   628     9 
  613   615   627   629     9 
  616   615   627   628     9 
  616   615   627   629     9 
  617   615   627   628     9 
  617   615   627   629     9 
  615   617   619   620     9 
  615   617   619   621     9 
  615   617   619   622     9 
  618   617   619   620     9 
  618   617   619   621     9 
  618   617   619   622     9 
  623   617   619   620     9 
  623   617   619   621     9 
  623   617   619   622     9 
  615   617   623   624     9 
  615   617   623   625     9 
  615   617   623   626     9 
  618   617   623   624     9 
  618   617   623   625     9 
  618   617   623   626     9 
  619   617   623   624     9 
  619   617   623   625     9 
  619   617   623   626     9 
  615   627   629   630     9 
  615   627   629   631     9 
  628   627   629   630     9 
  628   627   629   631     9 
  627   629   631   632     9 
  627   629   631   633     9 
  627   629   631   643     9 
  630   629   631   632     9 
  630   629   631   633     9 
  630   629   631   643     9 
  629   631   633   634     9 
  629   631   633   635     9 
  629   631   633   639     9 
  632   631   633   634     9 
  632   631   633   635     9 
  632   631   633   639     9 
  643   631   633   634     9 
  643   631   633   635     9 
  643   631   633   639     9 
  629   631   643   644     9 
  629   631   643   645     9 
  632   631   643   644     9 
  632   631   643   645     9 
  633   631   643   644     9 
  633   631   643   645     9 
  631   633   635   636     9 
  631   633   635   637     9 
  631   633   635   638     9 
  634   633   635   636     9 
  634   633   635   637     9 
  634   633   635   638     9 
  639   633   635   636     9 
  639   633   635   637     9 
  639   633   635   638     9 
  631   633   639   640     9 
  631   633   639   641     9 
  631   633   639   642     9 
  634   633   639   640     9 
  634   633   639   641     9 
  634   633   639   642     9 
  635   633   639   640     9 
  635   633   639   641     9 
  635   633   639   642     9 
  631   643   645   646     9 
  631   643   645   647     9 
  644   643   645   646     9 
  644   643   645   647     9 
  643   645   647   648     9 
  643   645   647   649     9 
  643   645   647   656     9 
  646   645   647   648     9 
  646   645   647   649     9 
  646   645   647   656     9 
  645   647   649   651     9 
  645   647   649   652     9 
  645   647   649   653     9 
  648   647   649   651     9 
  648   647   649   652     9 
  648   647   649   653     9 
  656   647   649   651     9 
  656   647   649   652     9 
  656   647   649   653     9 
  645   647   656   657     9 
  645   647   656   658     9 
  648   647   656   657     9 
  648   647   656   658     9 
  649   647   656   657     9 
  649   647   656   658     9 
  647   656   658   659     9 
  647   656   658   660     9 
  657   656   658   659     9 
  657   656   658   660     9 
  656   658   660   661     9 
  656   658   660   662     9 
  656   658   660   680     9 
  659   658   660   661     9 
  659   658   660   662     9 
  659   658   660   680     9 
  658   660   662   663     9 
  658   660   662   664     9 
  658   660   662   665     9 
  661   660   662   663     9 
  661   660   662   664     9 
  661   660   662   665     9 
  680   660   662   663     9 
  680   660   662   664     9 
  680   660   662   665     9 
  658   660   680   681     9 
  658   660   680   682     9 
  661   660   680   681     9 
  661   660   680   682     9 
  662   660   680   681     9 
  662   660   680   682     9 
  660   662   665   666     9 
  660   662   665   667     9 
  660   662   665   668     9 
  663   662   665   666     9 
  663   662   665   667     9 
  663   662   665   668     9 
  664   662   665   666     9 
  664   662   665   667     9 
  664   662   665   668     9 
  662   665   668   669     9 
  662   665   668   670     9 
  662   665   668   671     9 
  666   665   668   669     9 
  666   665   668   670     9 
  666   665   668   671     9 
  667   665   668   669     9 
  667   665   668   670     9 
  667   665   668   671     9 
  665   668   671   672     9 
  665   668   671   673     9 
  669   668   671   672     9 
  669   668   671   673     9 
  670   668   671   672     9 
  670   668   671   673     9 
  668   671   673   674     9 
  668   671   673   677     9 
  672   671   673   674     9 
  672   671   673   677     9 
  671   673   674   675     9 
  671   673   674   676     9 
  677   673   674   675     9 
  677   673   674   676     9 
  671   673   677   678     9 
  671   673   677   679     9 
  674   673   677   678     9 
  674   673   677   679     9 
  660   680   682   683     9 
  660   680   682   684     9 
  681   680   682   683     9 
  681   680   682   684     9 
  680   682   684   685     9 
  680   682   684   686     9 
  680   682   684   695     9 
  683   682   684   685     9 
  683   682   684   686     9 
  683   682   684   695     9 
  682   684   686   687     9 
  682   684   686   688     9 
  682   684   686   689     9 
  685   684   686   687     9 
  685   684   686   688     9 
  685   684   686   689     9 
  695   684   686   687     9 
  695   684   686   688     9 
  695   684   686   689     9 
  682   684   695   696     9 
  682   684   695   697     9 
  685   684   695   696     9 
  685   684   695   697     9 
  686   684   695   696     9 
  686   684   695   697     9 
  684   686   689   690     9 
  684   686   689   691     9 
  684   686   689   692     9 
  687   686   689   690     9 
  687   686   689   691     9 
  687   686   689   692     9 
  688   686   689   690     9 
  688   686   689   691     9 
  688   686   689   692     9 
  686   689   692   693     9 
  686   689   692   694     9 
  690   689   692   693     9 
  690   689   692   694     9 
  691   689   692   693     9 
  691   689   692   694     9 
  684   695   697   698     9 
  684   695   697   699     9 
  696   695   697   698     9 
  696   695   697   699     9 
  695   697   699   700     9 
  695   697   699   701     9 
  695   697   699   714     9 
  698   697   699   700     9 
  698   697   699   701     9 
  698   697   699   714     9 
  697   699   701   702     9 
  697   699   701   703     9 
  697   699   701   704     9 
  700   699   701   702     9 
  700   699   701   703     9 
  700   699   701   704     9 
  714   699   701   702     9 
  714   699   701   703     9 
  714   699   701   704     9 
  697   699   714   715     9 
  697   699   714   716     9 
  700   699   714   715     9 
  700   699   714   716     9 
  701   699   714   715     9 
  701   699   714   716     9 
  699   701   704   705     9 
  699   701   704   706     9 
  699   701   704   710     9 
  702   701   704   705     9 
  702   701   704   706     9 
  702   701   704   710     9 
  703   701   704   705     9 
  703   701   704   706     9 
  703   701   704   710     9 
  701   704   706   707     9 
  701   704   706   708     9 
  701   704   706   709     9 
  705   704   706   707     9 
  705   704   706   708     9 
  705   704   706   709     9 
  710   704   706   707     9 
  710   704   706   708     9 
  710   704   706   709     9 
  701   704   710   711     9 
  701   704   710   712     9 
  701   704   710   713     9 
  705   704   710   711     9 
  705   704   710   712     9 
  705   704   710   713     9 
  706   704   710   711     9 
  706   704   710   712     9 
  706   704   710   713     9 
  699   714   716   717     9 
  699   714   716   718     9 
  715   714   716   717     9 
  715   714   716   718     9 
  714   716   718   719     9 
  714   716   718   720     9 
  714   716   718   721     9 
  717   716   718   719     9 
  717   716   718   720     9 
  717   716   718   721     9 
  716   718   721   722     9 
  716   718   721   723     9 
  719   718   721   722     9 
  719   718   721   723     9 
  720   718   721   722     9 
  720   718   721   723     9 
  718   721   723   724     9 
  718   721   723   725     9 
  722   721   723   724     9 
  722   721   723   725     9 
  721   723   725   726     9 
  721   723   725   727     9 
  721   723   725   741     9 
  724   723   725   726     9 
  724   723   725   727     9 
  724   723   725   741     9 
  723   725   727   728     9 
  723   725   727   729     9 
  723   725   727   730     9 
  726   725   727   728     9 
  726   725   727   729     9 
  726   725   727   730     9 
  741   725   727   728     9 
  741   725   727   729     9 
  741   725   727   730     9 
  723   725   741   742     9 
  723   725   741   743     9 
  726   725   741   742     9 
  726   725   741   743     9 
  727   725   741   742     9 
  727   725   741   743     9 
  725   727   730   731     9 
  725   727   730   737     9 
  728   727   730   731     9 
  728   727   730   737     9 
  729   727   730   731     9 
  729   727   730   737     9 
  727   730   731   732     9 
  727   730   731   733     9 
  737   730   731   732     9 
  737   730   731   733     9 
  727   730   737   738     9 
  727   730   737   739     9 
  731   730   737   738     9 
  731   730   737   739     9 
  730   731   733   734     9 
  730   731   733   735     9 
  732   731   733   734     9 
  732   731   733   735     9 
  731   733   735   736     9 
  731   733   735   739     9 
  734   733   735   736     9 
  734   733   735   739     9 
  733   735   739   737     9 
  733   735   739   740     9 
  736   735   739   737     9 
  736   735   739   740     9 
  730   737   739   735     9 
  730   737   739   740     9 
  738   737   739   735     9 
  738   737   739   740     9 
  725   741   743   744     9 
  725   741   743   745     9 
  742   741   743   744     9 
  742   741   743   745     9 
  741   743   745   746     9 
  741   743   745   747     9 
  741   743   745   748     9 
  744   743   745   746     9 
  744   743   745   747     9 
  744   743   745   748     9 
  743   745   748   749     9 
  743   745   748   750     9 
  746   745   748   749     9 
  746   745   748   750     9 
  747   745   748   749     9 
  747   745   748   750     9 
  745   748   750   751     9 
  745   748   750   752     9 
  749   748   750   751     9 
  749   748   750   752     9 
  748   750   752   753     9 
  748   750   752   754     9 
  748   750   752   759     9 
  751   750   752   753     9 
  751   750   752   754     9 
  751   750   752   759     9 
  750   752   754   755     9 
  750   752   754   756     9 
  750   752   754   757     9 
  753   752   754   755     9 
  753   752   754   756     9 
  753   752   754   757     9 
  759   752   754   755     9 
  759   752   754   756     9 
  759   752   754   757     9 
  750   752   759   760     9 
  750   752   759   761     9 
  753   752   759   760     9 
  753   752   759   761     9 
  754   752   759   760     9 
  754   752   759   761     9 
  752   754   757   758     9 
  755   754   757   758     9 
  756   754   757   758     9 
  752   759   761   762     9 
  752   759   761   763     9 
  760   759   761   762     9 
  760   759   761   763     9 
  759   761   763   764     9 
  759   761   763   765     9 
  759   761   763   769     9 
  762   761   763   764     9 
  762   761   763   765     9 
  762   761   763   769     9 
  761   763   765   766     9 
  761   763   765   767     9 
  761   763   765   768     9 
  764   763   765   766     9 
  764   763   765   767     9 
  764   763   765   768     9 
  769   763   765   766     9 
  769   763   765   767     9 
  769   763   765   768     9 
  761   763   769   770     9 
  761   763   769   771     9 
  764   763   769   770     9 
  764   763   769   771     9 
  765   763   769   770     9 
  765   763   769   771     9 
  763   769   771   772     9 
  763   769   771   773     9 
  770   769   771   772     9 
  770   769   771   773     9 
  769   771   773   774     9 
  769   771   773   775     9 
  769   771   773   791     9 
  772   771   773   774     9 
  772   771   773   775     9 
  772   771   773   791     9 
  771   773   775   776     9 
  771   773   775   777     9 
  771   773   775   778     9 
  774   773   775   776     9 
  774   773   775   777     9 
  774   773   775   778     9 
  791   773   775   776     9 
  791   773   775   777     9 
  791   773   775   778     9 
  771   773   791   792     9 
  771   773   791   793     9 
  774   773   791   792     9 
  774   773   791   793     9 
  775   773   791   792     9 
  775   773   791   793     9 
  773   775   778   779     9 
  773   775   778   780     9 
  773   775   778   781     9 
  776   775   778   779     9 
  776   775   778   780     9 
  776   775   778   781     9 
  777   775   778   779     9 
  777   775   778   780     9 
  777   775   778   781     9 
  775   778   781   782     9 
  775   778   781   783     9 
  775   778   781   784     9 
  779   778   781   782     9 
  779   778   781   783     9 
  779   778   781   784     9 
  780   778   781   782     9 
  780   778   781   783     9 
  780   778   781   784     9 
  778   781   784   785     9 
  778   781   784   786     9 
  778   781   784   787     9 
  782   781   784   785     9 
  782   781   784   786     9 
  782   781   784   787     9 
  783   781   784   785     9 
  783   781   784   786     9 
  783   781   784   787     9 
  781   784   787   788     9 
  781   784   787   789     9 
  781   784   787   790     9 
  785   784   787   788     9 
  785   784   787   789     9 
  785   784   787   790     9 
  786   784   787   788     9 
  786   784   787   789     9 
  786   784   787   790     9 
  773   791   793   794     9 
  773   791   793   795     9 
  792   791   793   794     9 
  792   791   793   795     9 
  791   793   795   796     9 
  791   793   795   797     9 
  791   793   795   806     9 
  794   793   795   796     9 
  794   793   795   797     9 
  794   793   795   806     9 
  793   795   797   798     9 
  793   795   797   799     9 
  793   795   797   800     9 
  796   795   797   798     9 
  796   795   797   799     9 
  796   795   797   800     9 
  806   795   797   798     9 
  806   795   797   799     9 
  806   795   797   800     9 
  793   795   806   807     9 
  793   795   806   808     9 
  796   795   806   807     9 
  796   795   806   808     9 
  797   795   806   807     9 
  797   795   806   808     9 
  795   797   800   801     9 
  795   797   800   802     9 
  795   797   800   803     9 
  798   797   800   801     9 
  798   797   800   802     9 
  798   797   800   803     9 
  799   797   800   801     9 
  799   797   800   802     9 
  799   797   800   803     9 
  797   800   803   804     9 
  797   800   803   805     9 
  801   800   803   804     9 
  801   800   803   805     9 
  802   800   803   804     9 
  802   800   803   805     9 
  795   806   808   809     9 
  795   806   808   810     9 
  807   806   808   809     9 
  807   806   808   810     9 
  806   808   810   811     9 
  806   808   810   812     9 
  806   808   810   816     9 
  809   808   810   811     9 
  809   808   810   812     9 
  809   808   810   816     9 
  808   810   812   813     9 
  808   810   812   814     9 
  808   810   812   815     9 
  811   810   812   813     9 
  811   810   812   814     9 
  811   810   812   815     9 
  816   810   812   813     9 
  816   810   812   814     9 
  816   810   812   815     9 
  808   810   816   817     9 
  808   810   816   818     9 
  811   810   816   817     9 
  811   810   816   818     9 
  812   810   816   817     9 
  812   810   816   818     9 
  810   816   818   819     9 
  810   816   818   820     9 
  817   816   818   819     9 
  817   816   818   820     9 
  816   818   820   821     9 
  816   818   820   822     9 
  816   818   820   832     9 
  819   818   820   821     9 
  819   818   820   822     9 
  819   818   820   832     9 
  818   820   822   823     9 
  818   820   822   824     9 
  818   820   822   828     9 
  821   820   822   823     9 
  821   820   822   824     9 
  821   820   822   828     9 
  832   820   822   823     9 
  832   820   822   824     9 
  832   820   822   828     9 
  818   820   832   833     9 
  818   820   832   834     9 
  821   820   832   833     9 
  821   820   832   834     9 
  822   820   832   833     9 
  822   820   832   834     9 
  820   822   824   825     9 
  820   822   824   826     9 
  820   822   824   827     9 
  823   822   824   825     9 
  823   822   824   826     9 
  823   822   824   827     9 
  828   822   824   825     9 
  828   822   824   826     9 
  828   822   824   827     9 
  820   822   828   829     9 
  820   822   828   830     9 
  820   822   828   831     9 
  823   822   828   829     9 
  823   822   828   830     9 
  823   822   828   831     9 
  824   822   828   829     9 
  824   822   828   830     9 
  824   822   828   831     9 
  820   832   834   835     9 
  820   832   834   836     9 
  833   832   834   835     9 
  833   832   834   836     9 
  832   834   836   837     9 
  832   834   836   838     9 
  832   834   836   846     9 
  835   834   836   837     9 
  835   834   836   838     9 
  835   834   836   846     9 
  834   836   838   839     9 
  834   836   838   840     9 
  834   836   838   842     9 
  837   836   838   839     9 
  837   836   838   840     9 
  837   836   838   842     9 
  846   836   838   839     9 
  846   836   838   840     9 
  846   836   838   842     9 
  834   836   846   847     9 
  834   836   846   848     9 
  837   836   846   847     9 
  837   836   846   848     9 
  838   836   846   847     9 
  838   836   846   848     9 
  836   838   840   841     9 
  839   838   840   841     9 
  842   838   840   841     9 
  836   838   842   843     9 
  836   838   842   844     9 
  836   838   842   845     9 
  839   838   842   843     9 
  839   838   842   844     9 
  839   838   842   845     9 
  840   838   842   843     9 
  840   838   842   844     9 
  840   838   842   845     9 
  836   846   848   849     9 
  836   846   848   850     9 
  847   846   848   849     9 
  847   846   848   850     9 
  846   848   850   851     9 
  846   848   850   852     9 
  846   848   850   853     9 
  849   848   850   851     9 
  849   848   850   852     9 
  849   848   850   853     9 
  848   850   853   854     9 
  848   850   853   855     9 
  851   850   853   854     9 
  851   850   853   855     9 
  852   850   853   854     9 
  852   850   853   855     9 
  850   853   855   856     9 
  850   853   855   857     9 
  854   853   855   856     9 
  854   853   855   857     9 
  853   855   857   858     9 
  853   855   857   859     9 
  853   855   857   864     9 
  856   855   857   858     9 
  856   855   857   859     9 
  856   855   857   864     9 
  855   857   859   860     9 
  855   857   859   861     9 
  855   857   859   862     9 
  858   857   859   860     9 
  858   857   859   861     9 
  858   857   859   862     9 
  864   857   859   860     9 
  864   857   859   861     9 
  864   857   859   862     9 
  855   857   864   865     9 
  855   857   864   866     9 
  858   857   864   865     9 
  858   857   864   866     9 
  859   857   864   865     9 
  859   857   864   866     9 
  857   859   862   863     9 
  860   859   862   863     9 
  861   859   862   863     9 
  857   864   866   867     9 
  857   864   866   868     9 
  865   864   866   867     9 
  865   864   866   868     9 
  864   866   868   869     9 
  864   866   868   870     9 
  864   866   868   888     9 
  867   866   868   869     9 
  867   866   868   870     9 
  867   866   868   888     9 
  866   868   870   871     9 
  866   868   870   872     9 
  866   868   870   873     9 
  869   868   870   871     9 
  869   868   870   872     9 
  869   868   870   873     9 
  888   868   870   871     9 
  888   868   870   872     9 
  888   868   870   873     9 
  866   868   888   889     9 
  866   868   888   890     9 
  869   868   888   889     9 
  869   868   888   890     9 
  870   868   888   889     9 
  870   868   888   890     9 
  868   870   873   874     9 
  868   870   873   875     9 
  868   870   873   876     9 
  871   870   873   874     9 
  871   870   873   875     9 
  871   870   873   876     9 
  872   870   873   874     9 
  872   870   873   875     9 
  872   870   873   876     9 
  870   873   876   877     9 
  870   873   876   878     9 
  870   873   876   879     9 
  874   873   876   877     9 
  874   873   876   878     9 
  874   873   876   879     9 
  875   873   876   877     9 
  875   873   876   878     9 
  875   873   876   879     9 
  873   876   879   880     9 
  873   876   879   881     9 
  877   876   879   880     9 
  877   876   879   881     9 
  878   876   879   880     9 
  878   876   879   881     9 
  876   879   881   882     9 
  876   879   881   885     9 
  880   879   881   882     9 
  880   879   881   885     9 
  879   881   882   883     9 
  879   881   882   884     9 
  885   881   882   883     9 
  885   881   882   884     9 
  879   881   885   886     9 
  879   881   885   887     9 
  882   881   885   886     9 
  882   881   885   887     9 
  868   888   890   891     9 
  868   888   890   892     9 
  889   888   890   891     9 
  889   888   890   892     9 
  888   890   892   893     9 
  888   890   892   894     9 
  888   890   892   907     9 
  891   890   892   893     9 
  891   890   892   894     9 
  891   890   892   907     9 
  890   892   894   895     9 
  890   892   894   896     9 
  890   892   894   897     9 
  893   892   894   895     9 
  893   892   894   896     9 
  893   892   894   897     9 
  907   892   894   895     9 
  907   892   894   896     9 
  907   892   894   897     9 
  890   892   907   908     9 
  890   892   907   909     9 
  893   892   907   908     9 
  893   892   907   909     9 
  894   892   907   908     9 
  894   892   907   909     9 
  892   894   897   898     9 
  892   894   897   899     9 
  892   894   897   903     9 
  895   894   897   898     9 
  895   894   897   899     9 
  895   894   897   903     9 
  896   894   897   898     9 
  896   894   897   899     9 
  896   894   897   903     9 
  894   897   899   900     9 
  894   897   899   901     9 
  894   897   899   902     9 
  898   897   899   900     9 
  898   897   899   901     9 
  898   897   899   902     9 
  903   897   899   900     9 
  903   897   899   901     9 
  903   897   899   902     9 
  894   897   903   904     9 
  894   897   903   905     9 
  894   897   903   906     9 
  898   897   903   904     9 
  898   897   903   905     9 
  898   897   903   906     9 
  899   897   903   904     9 
  899   897   903   905     9 
  899   897   903   906     9 
  892   907   909   910     9 
  892   907   909   911     9 
  908   907   909   910     9 
  908   907   909   911     9 
  907   909   911   912     9 
  907   909   911   913     9 
  907   909   911   914     9 
  910   909   911   912     9 
  910   909   911   913     9 
  910   909   911   914     9 
  909   911   914   915     9 
  909   911   914   916     9 
  912   911   914   915     9 
  912   911   914   916     9 
  913   911   914   915     9 
  913   911   914   916     9 
  911   914   916   917     9 
  911   914   916   918     9 
  915   914   916   917     9 
  915   914   916   918     9 
  914   916   918   919     9 
  914   916   918   920     9 
  914   916   918   931     9 
  917   916   918   919     9 
  917   916   918   920     9 
  917   916   918   931     9 
  916   918   920   921     9 
  916   918   920   922     9 
  916   918   920   923     9 
  919   918   920   921     9 
  919   918   920   922     9 
  919   918   920   923     9 
  931   918   920   921     9 
  931   918   920   922     9 
  931   918   920   923     9 
  916   918   931   932     9 
  916   918   931   933     9 
  919   918   931   932     9 
  919   918   931   933     9 
  920   918   931   932     9 
  920   918   931   933     9 
  918   920   923   924     9 
  918   920   923   925     9 
  918   920   923   926     9 
  921   920   923   924     9 
  921   920   923   925     9 
  921   920   923   926     9 
  922   920   923   924     9 
  922   920   923   925     9 
  922   920   923   926     9 
  920   923   926   927     9 
  920   923   926   928     9 
  924   923   926   927     9 
  924   923   926   928     9 
  925   923   926   927     9 
  925   923   926   928     9 
  923   926   928   929     9 
  923   926   928   930     9 
  927   926   928   929     9 
  927   926   928   930     9 
  918   931   933   934     9 
  918   931   933   935     9 
  932   931   933   934     9 
  932   931   933   935     9 
  931   933   935   936     9 
  931   933   935   937     9 
  931   933   935   938     9 
  934   933   935   936     9 
  934   933   935   937     9 
  934   933   935   938     9 
  933   935   938   939     9 
  933   935   938   940     9 
  936   935   938   939     9 
  936   935   938   940     9 
  937   935   938   939     9 
  937   935   938   940     9 
  935   938   940   941     9 
  935   938   940   942     9 
  939   938   940   941     9 
  939   938   940   942     9 
  938   940   942   943     9 
  938   940   942   944     9 
  938   940   942   957     9 
  941   940   942   943     9 
  941   940   942   944     9 
  941   940   942   957     9 
  940   942   944   945     9 
  940   942   944   946     9 
  940   942   944   950     9 
  943   942   944   945     9 
  943   942   944   946     9 
  943   942   944   950     9 
  957   942   944   945     9 
  957   942   944   946     9 
  957   942   944   950     9 
  940   942   957   958     9 
  940   942   957   959     9 
  943   942   957   958     9 
  943   942   957   959     9 
  944   942   957   958     9 
  944   942   957   959     9 
  942   944   946   947     9 
  942   944   946   948     9 
  942   944   946   949     9 
  945   944   946   947     9 
  945   944   946   948     9 
  945   944   946   949     9 
  950   944   946   947     9 
  950   944   946   948     9 
  950   944   946   949     9 
  942   944   950   951     9 
  942   944   950   952     9 
  942   944   950   953     9 
  945   944   950   951     9 
  945   944   950   952     9 
  945   944   950   953     9 
  946   944   950   951     9 
  946   944   950   952     9 
  946   944   950   953     9 
  944   950   953   954     9 
  944   950   953   955     9 
  944   950   953   956     9 
  951   950   953   954     9 
  951   950   953   955     9 
  951   950   953   956     9 
  952   950   953   954     9 
  952   950   953   955     9 
  952   950   953   956     9 
  942   957   959   960     9 
  942   957   959   961     9 
  958   957   959   960     9 
  958   957   959   961     9 
  957   959   961   962     9 
  957   959   961   963     9 
  957   959   961   964     9 
  960   959   961   962     9 
  960   959   961   963     9 
  960   959   961   964     9 
  959   961   964   965     9 
  959   961   964   966     9 
  962   961   964   965     9 
  962   961   964   966     9 
  963   961   964   965     9 
  963   961   964   966     9 
  961   964   966   967     9 
  961   964   966   970     9 
  965   964   966   967     9 
  965   964   966   970     9 
  964   966   967   968     9 
  964   966   967   969     9 
  964   966   967   975     9 
  970   966   967   968     9 
  970   966   967   969     9 
  970   966   967   975     9 
  964   966   970   971     9 
  964   966   970   972     9 
  964   966   970   978     9 
  967   966   970   971     9 
  967   966   970   972     9 
  967   966   970   978     9 
  966   967   975   972     9 
  966   967   975   976     9 
  966   967   975   977     9 
  968   967   975   972     9 
  968   967   975   976     9 
  968   967   975   977     9 
  969   967   975   972     9 
  969   967   975   976     9 
  969   967   975   977     9 
  966   970   972   973     9 
  966   970   972   974     9 
  966   970   972   975     9 
  971   970   972   973     9 
  971   970   972   974     9 
  971   970   972   975     9 
  978   970   972   973     9 
  978   970   972   974     9 
  978   970   972   975     9 
  966   970   978   979     9 
  966   970   978   980     9 
  971   970   978   979     9 
  971   970   978   980     9 
  972   970   978   979     9 
  972   970   978   980     9 
  970   972   975   967     9 
  970   972   975   976     9 
  970   972   975   977     9 
  973   972   975   967     9 
  973   972   975   976     9 
  973   972   975   977     9 
  974   972   975   967     9 
  974   972   975   976     9 
  974   972   975   977     9 
  970   978   980   981     9 
  970   978   980   982     9 
  979   978   980   981     9 
  979   978   980   982     9 
  978   980   982   983     9 
  978   980   982   984     9 
  978   980   982   997     9 
  981   980   982   983     9 
  981   980   982   984     9 
  981   980   982   997     9 
  980   982   984   985     9 
  980   982   984   986     9 
  980   982   984   990     9 
  983   982   984   985     9 
  983   982   984   986     9 
  983   982   984   990     9 
  997   982   984   985     9 
  997   982   984   986     9 
  997   982   984   990     9 
  980   982   997   998     9 
  980   982   997   999     9 
  983   982   997   998     9 
  983   982   997   999     9 
  984   982   997   998     9 
  984   982   997   999     9 
  982   984   986   987     9 
  982   984   986   988     9 
  982   984   986   989     9 
  985   984   986   987     9 
  985   984   986   988     9 
  985   984   986   989     9 
  990   984   986   987     9 
  990   984   986   988     9 
  990   984   986   989     9 
  982   984   990   991     9 
  982   984   990   992     9 
  982   984   990   993     9 
  985   984   990   991     9 
  985   984   990   992     9 
  985   984   990   993     9 
  986   984   990   991     9 
  986   984   990   992     9 
  986   984   990   993     9 
  984   990   993   994     9 
  984   990   993   995     9 
  984   990   993   996     9 
  991   990   993   994     9 
  991   990   993   995     9 
  991   990   993   996     9 
  992   990   993   994     9 
  992   990   993   995     9 
  992   990   993   996     9 
  982   997   999  1000     9 
  982   997   999  1001     9 
  998   997   999  1000     9 
  998   997   999  1001     9 
  997   999  1001  1002     9 
  997   999  1001  1003     9 
  997   999  1001  1015     9 
 1000   999  1001  1002     9 
 1000   999  1001  1003     9 
 1000   999  1001  1015     9 
  999  1001  1003  1004     9 
  999  1001  1003  1005     9 
  999  1001  1003  1008     9 
 1002  1001  1003  1004     9 
 1002  1001  1003  1005     9 
 1002  1001  1003  1008     9 
 1015  1001  1003  1004     9 
 1015  1001  1003  1005     9 
 1015  1001  1003  1008     9 
  999  1001  1015  1016     9 
  999  1001  1015  1017     9 
 1002  1001  1015  1016     9 
 1002  1001  1015  1017     9 
 1003  1001  1015  1016     9 
 1003  1001  1015  1017     9 
 1001  1003  1008  1006     9 
 1001  1003  1008  1011     9 
 1004  1003  1008  1006     9 
 1004  1003  1008  1011     9 
 1005  1003  1008  1006     9 
 1005  1003  1008  1011     9 
 1007  1006  1008  1003     9 
 1007  1006  1008  1011     9 
 1009  1006  1008  1003     9 
 1009  1006  1008  1011     9 
 1007  1006  1009  1010     9 
 1007  1006  1009  1013     9 
 1008  1006  1009  1010     9 
 1008  1006  1009  1013     9 
 1003  1008  1011  1012     9 
 1003  1008  1011  1013     9 
 1006  1008  1011  1012     9 
 1006  1008  1011  1013     9 
 1006  1009  1013  1011     9 
 1006  1009  1013  1014     9 
 1010  1009  1013  1011     9 
 1010  1009  1013  1014     9 
 1008  1011  1013  1009     9 
 1008  1011  1013  1014     9 
 1012  1011  1013  1009     9 
 1012  1011  1013  1014     9 
 1001  1015  1017  1018     9 
 1001  1015  1017  1019     9 
 1016  1015  1017  1018     9 
 1016  1015  1017  1019     9 
 1015  1017  1019  1020     9 
 1015  1017  1019  1021     9 
 1015  1017  1019  1034     9 
 1018  1017  1019  1020     9 
 1018  1017  1019  1021     9 
 1018  1017  1019  1034     9 
 1017  1019  1021  1022     9 
 1017  1019  1021  1023     9 
 1017  1019  1021  1024     9 
 1020  1019  1021  1022     9 
 1020  1019  1021  1023     9 
 1020  1019  1021  1024     9 
 1034  1019  1021  1022     9 
 1034  1019  1021  1023     9 
 1034  1019  1021  1024     9 
 1017  1019  1034  1035     9 
 1017  1019  1034  1036     9 
 1020  1019  1034  1035     9 
 1020  1019  1034  1036     9 
 1021  1019  1034  1035     9 
 1021  1019  1034  1036     9 
 1019  1021  1024  1025     9 
 1019  1021  1024  1026     9 
 1019  1021  1024  1030     9 
 1022  1021  1024  1025     9 
 1022  1021  1024  1026     9 
 1022  1021  1024  1030     9 
 1023  1021  1024  1025     9 
 1023  1021  1024  1026     9 
 1023  1021  1024  1030     9 
 1021  1024  1026  1027     9 
 1021  1024  1026  1028     9 
 1021  1024  1026  1029     9 
 1025  1024  1026  1027     9 
 1025  1024  1026  1028     9 
 1025  1024  1026  1029     9 
 1030  1024  1026  1027     9 
 1030  1024  1026  1028     9 
 1030  1024  1026  1029     9 
 1021  1024  1030  1031     9 
 1021  1024  1030  1032     9 
 1021  1024  1030  1033     9 
 1025  1024  1030  1031     9 
 1025  1024  1030  1032     9 
 1025  1024  1030  1033     9 
 1026  1024  1030  1031     9 
 1026  1024  1030  1032     9 
 1026  1024  1030  1033     9 
 1019  1034  1036  1037     9 
 1019  1034  1036  1038     9 
 1035  1034  1036  1037     9 
 1035  1034  1036  1038     9 
 1034  1036  1038  1039     9 
 1034  1036  1038  1040     9 
 1034  1036  1038  1048     9 
 1037  1036  1038  1039     9 
 1037  1036  1038  1040     9 
 1037  1036  1038  1048     9 
 1036  1038  1040  1041     9 
 1036  1038  1040  1042     9 
 1036  1038  1040  1043     9 
 1039  1038  1040  1041     9 
 1039  1038  1040  1042     9 
 1039  1038  1040  1043     9 
 1048  1038  1040  1041     9 
 1048  1038  1040  1042     9 
 1048  1038  1040  1043     9 
 1036  1038  1048  1049     9 
 1036  1038  1048  1050     9 
 1039  1038  1048  1049     9 
 1039  1038  1048  1050     9 
 1040  1038  1048  1049     9 
 1040  1038  1048  1050     9 
 1038  1040  1043  1044     9 
 1038  1040  1043  1045     9 
 1041  1040  1043  1044     9 
 1041  1040  1043  1045     9 
 1042  1040  1043  1044     9 
 1042  1040  1043  1045     9 
 1040  1043  1045  1046     9 
 1040  1043  1045  1047     9 
 1044  1043  1045  1046     9 
 1044  1043  1045  1047     9 
 1038  1048  1050  1051     9 
 1038  1048  1050  1052     9 
 1049  1048  1050  1051     9 
 1049  1048  1050  1052     9 
 1048  1050  1052  1053     9 
 1048  1050  1052  1054     9 
 1048  1050  1052  1063     9 
 1051  1050  1052  1053     9 
 1051  1050  1052  1054     9 
 1051  1050  1052  1063     9 
 1050  1052  1054  1055     9 
 1050  1052  1054  1056     9 
 1050  1052  1054  1057     9 
 1053  1052  1054  1055     9 
 1053  1052  1054  1056     9 
 1053  1052  1054  1057     9 
 1063  1052  1054  1055     9 
 1063  1052  1054  1056     9 
 1063  1052  1054  1057     9 
 1050  1052  1063  1064     9 
 1050  1052  1063  1065     9 
 1053  1052  1063  1064     9 
 1053  1052  1063  1065     9 
 1054  1052  1063  1064     9 
 1054  1052  1063  1065     9 
 1052  1054  1057  1058     9 
 1052  1054  1057  1059     9 
 1052  1054  1057  1060     9 
 1055  1054  1057  1058     9 
 1055  1054  1057  1059     9 
 1055  1054  1057  1060     9 
 1056  1054  1057  1058     9 
 1056  1054  1057  1059     9 
 1056  1054  1057  1060     9 
 1054  1057  1060  1061     9 
 1054  1057  1060  1062     9 
 1058  1057  1060  1061     9 
 1058  1057  1060  1062     9 
 1059  1057  1060  1061     9 
 1059  1057  1060  1062     9 
 1052  1063  1065  1066     9 
 1052  1063  1065  1067     9 
 1064  1063  1065  1066     9 
 1064  1063  1065  1067     9 
 1063  1065  1067  1068     9 
 1063  1065  1067  1069     9 
 1063  1065  1067  1082     9 
 1066  1065  1067  1068     9 
 1066  1065  1067  1069     9 
 1066  1065  1067  1082     9 
 1065  1067  1069  1070     9 
 1065  1067  1069  1071     9 
 1065  1067  1069  1075     9 
 1068  1067  1069  1070     9 
 1068  1067  1069  1071     9 
 1068  1067  1069  1075     9 
 1082  1067  1069  1070     9 
 1082  1067  1069  1071     9 
 1082  1067  1069  1075     9 
 1065  1067  1082  1083     9 
 1065  1067  1082  1084     9 
 1068  1067  1082  1083     9 
 1068  1067  1082  1084     9 
 1069  1067  1082  1083     9 
 1069  1067  1082  1084     9 
 1067  1069  1071  1072     9 
 1067  1069  1071  1073     9 
 1067  1069  1071  1074     9 
 1070  1069  1071  1072     9 
 1070  1069  1071  1073     9 
 1070  1069  1071  1074     9 
 1075  1069  1071  1072     9 
 1075  1069  1071  1073     9 
 1075  1069  1071  1074     9 
 1067  1069  1075  1076     9 
 1067  1069  1075  1077     9 
 1067  1069  1075  1078     9 
 1070  1069  1075  1076     9 
 1070  1069  1075  1077     9 
 1070  1069  1075  1078     9 
 1071  1069  1075  1076     9 
 1071  1069  1075  1077     9 
 1071  1069  1075  1078     9 
 1069  1075  1078  1079     9 
 1069  1075  1078  1080     9 
 1069  1075  1078  1081     9 
 1076  1075  1078  1079     9 
 1076  1075  1078  1080     9 
 1076  1075  1078  1081     9 
 1077  1075  1078  1079     9 
 1077  1075  1078  1080     9 
 1077  1075  1078  1081     9 
 1067  1082  1084  1085     9 
 1067  1082  1084  1086     9 
 1083  1082  1084  1085     9 
 1083  1082  1084  1086     9 
 1082  1084  1086  1087     9 
 1082  1084  1086  1088     9 
 1082  1084  1086  1099     9 
 1085  1084  1086  1087     9 
 1085  1084  1086  1088     9 
 1085  1084  1086  1099     9 
 1084  1086  1088  1089     9 
 1084  1086  1088  1090     9 
 1084  1086  1088  1091     9 
 1087  1086  1088  1089     9 
 1087  1086  1088  1090     9 
 1087  1086  1088  1091     9 
 1099  1086  1088  1089     9 
 1099  1086  1088  1090     9 
 1099  1086  1088  1091     9 
 1084  1086  1099  1100     9 
 1084  1086  1099  1101     9 
 1087  1086  1099  1100     9 
 1087  1086  1099  1101     9 
 1088  1086  1099  1100     9 
 1088  1086  1099  1101     9 
 1086  1088  1091  1092     9 
 1086  1088  1091  1093     9 
 1086  1088  1091  1094     9 
 1089  1088  1091  1092     9 
 1089  1088  1091  1093     9 
 1089  1088  1091  1094     9 
 1090  1088  1091  1092     9 
 1090  1088  1091  1093     9 
 1090  1088  1091  1094     9 
 1088  1091  1094  1095     9 
 1088  1091  1094  1096     9 
 1092  1091  1094  1095     9 
 1092  1091  1094  1096     9 
 1093  1091  1094  1095     9 
 1093  1091  1094  1096     9 
 1091  1094  1096  1097     9 
 1091  1094  1096  1098     9 
 1095  1094  1096  1097     9 
 1095  1094  1096  1098     9 
 1086  1099  1101  1102     9 
 1086  1099  1101  1103     9 
 1100  1099  1101  1102     9 
 1100  1099  1101  1103     9 
 1099  1101  1103  1104     9 
 1099  1101  1103  1105     9 
 1099  1101  1103  1109     9 
 1102  1101  1103  1104     9 
 1102  1101  1103  1105     9 
 1102  1101  1103  1109     9 
 1101  1103  1105  1106     9 
 1101  1103  1105  1107     9 
 1101  1103  1105  1108     9 
 1104  1103  1105  1106     9 
 1104  1103  1105  1107     9 
 1104  1103  1105  1108     9 
 1109  1103  1105  1106     9 
 1109  1103  1105  1107     9 
 1109  1103  1105  1108     9 
 1101  1103  1109  1110     9 
 1101  1103  1109  1111     9 
 1104  1103  1109  1110     9 
 1104  1103  1109  1111     9 
 1105  1103  1109  1110     9 
 1105  1103  1109  1111     9 
 1103  1105  1108  1251     9 
 1106  1105  1108  1251     9 
 1107  1105  1108  1251     9 
 1105  1108  1251  1248     9 
 1103  1109  1111  1112     9 
 1103  1109  1111  1113     9 
 1110  1109  1111  1112     9 
 1110  1109  1111  1113     9 
 1109  1111  1113  1114     9 
 1109  1111  1113  1115     9 
 1109  1111  1113  1123     9 
 1112  1111  1113  1114     9 
 1112  1111  1113  1115     9 
 1112  1111  1113  1123     9 
 1111  1113  1115  1116     9 
 1111  1113  1115  1117     9 
 1111  1113  1115  1119     9 
 1114  1113  1115  1116     9 
 1114  1113  1115  1117     9 
 1114  1113  1115  1119     9 
 1123  1113  1115  1116     9 
 1123  1113  1115  1117     9 
 1123  1113  1115  1119     9 
 1111  1113  1123  1124     9 
 1111  1113  1123  1125     9 
 1114  1113  1123  1124     9 
 1114  1113  1123  1125     9 
 1115  1113  1123  1124     9 
 1115  1113  1123  1125     9 
 1113  1115  1117  1118     9 
 1116  1115  1117  1118     9 
 1119  1115  1117  1118     9 
 1113  1115  1119  1120     9 
 1113  1115  1119  1121     9 
 1113  1115  1119  1122     9 
 1116  1115  1119  1120     9 
 1116  1115  1119  1121     9 
 1116  1115  1119  1122     9 
 1117  1115  1119  1120     9 
 1117  1115  1119  1121     9 
 1117  1115  1119  1122     9 
 1113  1123  1125  1126     9 
 1113  1123  1125  1127     9 
 1124  1123  1125  1126     9 
 1124  1123  1125  1127     9 
 1123  1125  1127  1128     9 
 1123  1125  1127  1129     9 
 1123  1125  1127  1130     9 
 1126  1125  1127  1128     9 
 1126  1125  1127  1129     9 
 1126  1125  1127  1130     9 
 1125  1127  1130  1131     9 
 1125  1127  1130  1132     9 
 1128  1127  1130  1131     9 
 1128  1127  1130  1132     9 
 1129  1127  1130  1131     9 
 1129  1127  1130  1132     9 
 1127  1130  1132  1133     9 
 1127  1130  1132  1134     9 
 1131  1130  1132  1133     9 
 1131  1130  1132  1134     9 
 1130  1132  1134  1135     9 
 1130  1132  1134  1136     9 
 1130  1132  1134  1144     9 
 1133  1132  1134  1135     9 
 1133  1132  1134  1136     9 
 1133  1132  1134  1144     9 
 1132  1134  1136  1137     9 
 1132  1134  1136  1138     9 
 1132  1134  1136  1139     9 
 1135  1134  1136  1137     9 
 1135  1134  1136  1138     9 
 1135  1134  1136  1139     9 
 1144  1134  1136  1137     9 
 1144  1134  1136  1138     9 
 1144  1134  1136  1139     9 
 1132  1134  1144  1145     9 
 1132  1134  1144  1146     9 
 1135  1134  1144  1145     9 
 1135  1134  1144  1146     9 
 1136  1134  1144  1145     9 
 1136  1134  1144  1146     9 
 1134  1136  1139  1140     9 
 1134  1136  1139  1141     9 
 1137  1136  1139  1140     9 
 1137  1136  1139  1141     9 
 1138  1136  1139  1140     9 
 1138  1136  1139  1141     9 
 1136  1139  1141  1142     9 
 1136  1139  1141  1143     9 
 1140  1139  1141  1142     9 
 1140  1139  1141  1143     9 
 1134  1144  1146  1147     9 
 1134  1144  1146  1148     9 
 1145  1144  1146  1147     9 
 1145  1144  1146  1148     9 
 1144  1146  1148  1149     9 
 1144  1146  1148  1150     9 
 1144  1146  1148  1159     9 
 1147  1146  1148  1149     9 
 1147  1146  1148  1150     9 
 1147  1146  1148  1159     9 
 1146  1148  1150  1151     9 
 1146  1148  1150  1152     9 
 1146  1148  1150  1153     9 
 1149  1148  1150  1151     9 
 1149  1148  1150  1152     9 
 1149  1148  1150  1153     9 
 1159  1148  1150  1151     9 
 1159  1148  1150  1152     9 
 1159  1148  1150  1153     9 
 1146  1148  1159  1160     9 
 1146  1148  1159  1161     9 
 1149  1148  1159  1160     9 
 1149  1148  1159  1161     9 
 1150  1148  1159  1160     9 
 1150  1148  1159  1161     9 
 1148  1150  1153  1154     9 
 1148  1150  1153  1155     9 
 1148  1150  1153  1156     9 
 1151  1150  1153  1154     9 
 1151  1150  1153  1155     9 
 1151  1150  1153  1156     9 
 1152  1150  1153  1154     9 
 1152  1150  1153  1155     9 
 1152  1150  1153  1156     9 
 1150  1153  1156  1157     9 
 1150  1153  1156  1158     9 
 1154  1153  1156  1157     9 
 1154  1153  1156  1158     9 
 1155  1153  1156  1157     9 
 1155  1153  1156  1158     9 
 1148  1159  1161  1162     9 
 1148  1159  1161  1163     9 
 1160  1159  1161  1162     9 
 1160  1159  1161  1163     9 
 1159  1161  1163  1164     9 
 1159  1161  1163  1165     9 
 1159  1161  1163  1181     9 
 1162  1161  1163  1164     9 
 1162  1161  1163  1165     9 
 1162  1161  1163  1181     9 
 1161  1163  1165  1166     9 
 1161  1163  1165  1167     9 
 1161  1163  1165  1168     9 
 1164  1163  1165  1166     9 
 1164  1163  1165  1167     9 
 1164  1163  1165  1168     9 
 1181  1163  1165  1166     9 
 1181  1163  1165  1167     9 
 1181  1163  1165  1168     9 
 1161  1163  1181  1182     9 
 1161  1163  1181  1183     9 
 1164  1163  1181  1182     9 
 1164  1163  1181  1183     9 
 1165  1163  1181  1182     9 
 1165  1163  1181  1183     9 
 1163  1165  1168  1169     9 
 1163  1165  1168  1170     9 
 1163  1165  1168  1171     9 
 1166  1165  1168  1169     9 
 1166  1165  1168  1170     9 
 1166  1165  1168  1171     9 
 1167  1165  1168  1169     9
[truncated: 51,859 more chars]
