# Supplementary material for: Redox Potentials of Disulfide Bonds in LOXL2 Studied by Nonequilibrium Alchemical Simulation
Source: Front Chem. 2021 Dec 14;9:797036. doi: 10.3389/fchem.2021.797036 (PMC8713139; doi:10.3389/fchem.2021.797036)
Supplement: Supplementary file 2 [file DataSheet2.ZIP › Raw Date for Redox potential LOXL2-797036/Input files/364x424/salted.gro]

Glycine aRginine prOline Methionine Alanine Cystine Serine in water
23607
  322GLU      N    1   2.732   3.398   0.969
  322GLU     H1    2   2.782   3.368   0.888
  322GLU     H2    3   2.637   3.417   0.944
  322GLU     H3    4   2.773   3.482   1.005
  322GLU     CA    5   2.736   3.294   1.071
  322GLU     HA    6   2.692   3.213   1.031
  322GLU     CB    7   2.881   3.260   1.106
  322GLU    HB1    8   2.935   3.262   1.022
  322GLU    HB2    9   2.915   3.329   1.169
  322GLU     CG   10   2.900   3.124   1.170
  322GLU    HG1   11   2.814   3.097   1.215
  322GLU    HG2   12   2.922   3.057   1.099
  322GLU     CD   13   3.011   3.125   1.273
  322GLU    OE1   14   3.045   3.236   1.320
  322GLU    OE2   15   3.064   3.017   1.307
  322GLU      C   16   2.659   3.339   1.195
  322GLU      O   17   2.638   3.459   1.214
  323GLN      N   18   2.616   3.243   1.278
  323GLN     HN   19   2.645   3.149   1.261
  323GLN     CA   20   2.529   3.271   1.392
  323GLN     HA   21   2.489   3.362   1.375
  323GLN     CB   22   2.419   3.166   1.402
  323GLN    HB1   23   2.433   3.099   1.329
  323GLN    HB2   24   2.428   3.120   1.491
  323GLN     CG   25   2.275   3.218   1.391
  323GLN    HG1   26   2.270   3.281   1.314
  323GLN    HG2   27   2.214   3.141   1.376
  323GLN     CD   28   2.229   3.292   1.516
  323GLN    OE1   29   2.134   3.370   1.512
  323GLN    NE2   30   2.297   3.268   1.628
  323GLN   HE21   31   2.373   3.204   1.627
  323GLN   HE22   32   2.271   3.314   1.713
  323GLN      C   33   2.611   3.273   1.520
  323GLN      O   34   2.671   3.170   1.553
  324PRO      N   35   2.614   3.382   1.596
  324PRO     CD   36   2.528   3.502   1.587
  324PRO    HD1   37   2.432   3.475   1.595
  324PRO    HD2   38   2.543   3.549   1.500
  324PRO     CA   39   2.693   3.383   1.720
  324PRO     HA   40   2.781   3.338   1.708
  324PRO     CB   41   2.705   3.533   1.752
  324PRO    HB1   42   2.718   3.548   1.850
  324PRO    HB2   43   2.780   3.575   1.701
  324PRO     CG   44   2.573   3.588   1.707
  324PRO    HG1   45   2.507   3.581   1.782
  324PRO    HG2   46   2.583   3.683   1.680
  324PRO      C   47   2.618   3.308   1.828
  324PRO      O   48   2.496   3.297   1.827
  325LEU      N   49   2.695   3.252   1.922
  325LEU     HN   50   2.793   3.269   1.921
  325LEU     CA   51   2.638   3.168   2.025
  325LEU     HA   52   2.542   3.156   1.999
  325LEU     CB   53   2.710   3.033   2.028
  325LEU    HB1   54   2.804   3.051   2.055
  325LEU    HB2   55   2.665   2.977   2.099
  325LEU     CG   56   2.714   2.949   1.899
  325LEU     HG   57   2.747   2.858   1.926
  325LEU    CD1   58   2.575   2.930   1.838
  325LEU   HD11   59   2.583   2.875   1.755
  325LEU   HD12   60   2.516   2.883   1.904
  325LEU   HD13   61   2.536   3.019   1.816
  325LEU    CD2   62   2.812   3.004   1.795
  325LEU   HD21   63   2.810   2.946   1.713
  325LEU   HD22   64   2.784   3.097   1.770
  325LEU   HD23   65   2.904   3.006   1.833
  325LEU      C   66   2.643   3.234   2.161
  325LEU      O   67   2.605   3.173   2.262
  326VAL      N   68   2.687   3.360   2.165
  326VAL     HN   69   2.706   3.407   2.078
  326VAL     CA   70   2.708   3.432   2.289
  326VAL     HA   71   2.636   3.406   2.353
  326VAL     CB   72   2.844   3.396   2.355
  326VAL     HB   73   2.854   3.297   2.360
  326VAL    CG1   74   2.956   3.447   2.273
  326VAL   HG11   75   3.043   3.422   2.317
  326VAL   HG12   76   2.953   3.406   2.182
  326VAL   HG13   77   2.950   3.546   2.266
  326VAL    CG2   78   2.851   3.455   2.495
  326VAL   HG21   79   2.939   3.431   2.536
  326VAL   HG22   80   2.843   3.555   2.489
  326VAL   HG23   81   2.777   3.418   2.551
  326VAL      C   82   2.700   3.579   2.254
  326VAL      O   83   2.735   3.619   2.143
  327ARG      N   84   2.652   3.658   2.348
  327ARG     HN   85   2.623   3.619   2.436
  327ARG     CA   86   2.639   3.800   2.326
  327ARG     HA   87   2.720   3.830   2.274
  327ARG     CB   88   2.515   3.833   2.245
  327ARG    HB1   89   2.516   3.931   2.225
  327ARG    HB2   90   2.518   3.781   2.160
  327ARG     CG   91   2.386   3.799   2.321
  327ARG    HG1   92   2.393   3.706   2.356
  327ARG    HG2   93   2.374   3.863   2.396
  327ARG     CD   94   2.264   3.808   2.229
  327ARG    HD1   95   2.260   3.897   2.183
  327ARG    HD2   96   2.266   3.736   2.159
  327ARG     NE   97   2.145   3.792   2.309
  327ARG     HE   98   2.156   3.781   2.407
  327ARG     CZ   99   2.022   3.790   2.261
  327ARG    NH1  100   1.919   3.776   2.344
  327ARG   HH11  101   1.935   3.767   2.442
  327ARG   HH12  102   1.826   3.775   2.308
  327ARG    NH2  103   2.002   3.804   2.132
  327ARG   HH21  104   2.079   3.816   2.070
  327ARG   HH22  105   1.908   3.803   2.095
  327ARG      C  106   2.630   3.864   2.462
  327ARG      O  107   2.608   3.798   2.562
  328LEU      N  108   2.647   3.994   2.463
  328LEU     HN  109   2.666   4.039   2.376
  328LEU     CA  110   2.640   4.077   2.581
  328LEU     HA  111   2.631   4.018   2.661
  328LEU     CB  112   2.769   4.162   2.593
  328LEU    HB1  113   2.770   4.229   2.519
  328LEU    HB2  114   2.767   4.211   2.681
  328LEU     CG  115   2.898   4.080   2.587
  328LEU     HG  116   2.900   4.046   2.493
  328LEU    CD1  117   3.024   4.162   2.606
  328LEU   HD11  118   3.104   4.103   2.601
  328LEU   HD12  119   3.029   4.232   2.534
  328LEU   HD13  120   3.022   4.207   2.695
  328LEU    CD2  121   2.899   3.958   2.685
  328LEU   HD21  122   2.986   3.909   2.676
  328LEU   HD22  123   2.889   3.991   2.779
  328LEU   HD23  124   2.823   3.897   2.663
  328LEU      C  125   2.518   4.166   2.565
  328LEU      O  126   2.491   4.211   2.453
  329ARG      N  127   2.442   4.186   2.674
  329ARG     HN  128   2.462   4.132   2.756
  329ARG     CA  129   2.332   4.283   2.681
  329ARG     HA  130   2.342   4.334   2.596
  329ARG     CB  131   2.191   4.217   2.689
  329ARG    HB1  132   2.185   4.164   2.774
  329ARG    HB2  133   2.122   4.290   2.691
  329ARG     CG  134   2.156   4.125   2.575
  329ARG    HG1  135   2.236   4.071   2.549
  329ARG    HG2  136   2.082   4.064   2.603
  329ARG     CD  137   2.112   4.205   2.458
  329ARG    HD1  138   2.026   4.167   2.422
  329ARG    HD2  139   2.098   4.300   2.486
  329ARG     NE  140   2.211   4.202   2.351
  329ARG     HE  141   2.304   4.232   2.372
  329ARG     CZ  142   2.185   4.164   2.228
  329ARG    NH1  143   2.281   4.165   2.140
  329ARG   HH11  144   2.373   4.196   2.167
  329ARG   HH12  145   2.263   4.137   2.046
  329ARG    NH2  146   2.065   4.124   2.191
  329ARG   HH21  147   1.991   4.123   2.258
  329ARG   HH22  148   2.049   4.095   2.097
  329ARG      C  149   2.349   4.368   2.805
  329ARG      O  150   2.425   4.334   2.896
  330GLY      N  151   2.275   4.479   2.809
  330GLY     HN  152   2.208   4.495   2.735
  330GLY     CA  153   2.287   4.577   2.915
  330GLY    HA1  154   2.221   4.651   2.899
  330GLY    HA2  155   2.267   4.533   3.003
  330GLY      C  156   2.428   4.631   2.913
  330GLY      O  157   2.515   4.587   2.839
  331GLY      N  158   2.452   4.729   2.997
  331GLY     HN  159   2.381   4.767   3.057
  331GLY     CA  160   2.588   4.779   2.995
  331GLY    HA1  161   2.602   4.830   3.079
  331GLY    HA2  162   2.648   4.699   2.994
  331GLY      C  163   2.619   4.867   2.876
  331GLY      O  164   2.579   4.843   2.761
  332ALA      N  165   2.698   4.969   2.906
  332ALA     HN  166   2.756   4.960   2.987
  332ALA     CA  167   2.707   5.092   2.829
  332ALA     HA  168   2.617   5.103   2.786
  332ALA     CB  169   2.740   5.207   2.924
  332ALA    HB1  170   2.747   5.292   2.872
  332ALA    HB2  171   2.669   5.215   2.993
  332ALA    HB3  172   2.828   5.189   2.968
  332ALA      C  173   2.810   5.084   2.719
  332ALA      O  174   2.788   5.134   2.608
  333TYR      N  175   2.922   5.019   2.749
  333TYR     HN  176   2.928   4.973   2.837
  333TYR     CA  177   3.035   5.012   2.658
  333TYR     HA  178   3.022   5.085   2.591
  333TYR     CB  179   3.165   5.035   2.736
  333TYR    HB1  180   3.183   4.957   2.795
  333TYR    HB2  181   3.241   5.046   2.671
  333TYR     CG  182   3.158   5.159   2.821
  333TYR    CD1  183   3.169   5.283   2.765
  333TYR    HD1  184   3.186   5.291   2.666
  333TYR    CE1  185   3.157   5.399   2.840
  333TYR    HE1  186   3.164   5.489   2.797
  333TYR     CZ  187   3.135   5.390   2.978
  333TYR     OH  188   3.126   5.506   3.055
  333TYR     HH  189   3.110   5.482   3.151
  333TYR    CD2  190   3.136   5.151   2.958
  333TYR    HD2  191   3.128   5.061   3.001
  333TYR    CE2  192   3.124   5.267   3.038
  333TYR    HE2  193   3.108   5.259   3.136
  333TYR      C  194   3.036   4.878   2.586
  333TYR      O  195   3.007   4.774   2.645
  334ILE      N  196   3.067   4.884   2.456
  334ILE     HN  197   3.066   4.973   2.411
  334ILE     CA  198   3.101   4.767   2.377
  334ILE     HA  199   3.016   4.715   2.363
  334ILE     CB  200   3.160   4.814   2.243
  334ILE     HB  201   3.254   4.846   2.258
  334ILE    CG2  202   3.173   4.700   2.143
  334ILE   HG21  203   3.212   4.735   2.058
  334ILE   HG22  204   3.233   4.630   2.181
  334ILE   HG23  205   3.083   4.662   2.125
  334ILE    CG1  206   3.080   4.932   2.187
  334ILE   HG11  207   3.021   4.968   2.259
  334ILE   HG12  208   3.143   5.003   2.156
  334ILE     CD  209   2.992   4.898   2.070
  334ILE    HD1  210   2.943   4.979   2.040
  334ILE    HD2  211   3.048   4.863   1.995
  334ILE    HD3  212   2.926   4.828   2.098
  334ILE      C  213   3.200   4.679   2.452
  334ILE      O  214   3.297   4.727   2.511
  335GLY      N  215   3.176   4.548   2.450
  335GLY     HN  216   3.099   4.511   2.398
  335GLY     CA  217   3.264   4.461   2.524
  335GLY    HA1  218   3.258   4.371   2.481
  335GLY    HA2  219   3.357   4.497   2.512
  335GLY      C  220   3.235   4.447   2.671
  335GLY      O  221   3.320   4.397   2.745
  336GLU      N  222   3.117   4.490   2.717
  336GLU     HN  223   3.053   4.529   2.652
  336GLU     CA  224   3.078   4.481   2.857
  336GLU     HA  225   3.134   4.412   2.902
  336GLU     CB  226   3.099   4.615   2.926
  336GLU    HB1  227   3.198   4.627   2.940
  336GLU    HB2  228   3.066   4.687   2.865
  336GLU     CG  229   3.031   4.634   3.058
  336GLU    HG1  230   2.934   4.615   3.047
  336GLU    HG2  231   3.071   4.570   3.124
  336GLU     CD  232   3.048   4.776   3.112
  336GLU    OE1  233   3.164   4.815   3.139
  336GLU    OE2  234   2.946   4.847   3.126
  336GLU      C  235   2.931   4.442   2.861
  336GLU      O  236   2.850   4.498   2.786
  337GLY      N  237   2.894   4.347   2.947
  337GLY     HN  238   2.963   4.293   2.995
  337GLY     CA  239   2.753   4.323   2.969
  337GLY    HA1  240   2.721   4.391   3.034
  337GLY    HA2  241   2.706   4.336   2.881
  337GLY      C  242   2.725   4.184   3.022
  337GLY      O  243   2.815   4.106   3.055
  338ARG      N  244   2.596   4.155   3.029
  338ARG     HN  245   2.529   4.224   3.001
  338ARG     CA  246   2.550   4.026   3.078
  338ARG     HA  247   2.599   4.004   3.162
  338ARG     CB  248   2.400   4.034   3.107
  338ARG    HB1  249   2.386   4.081   3.194
  338ARG    HB2  250   2.356   4.087   3.034
  338ARG     CG  251   2.331   3.902   3.115
  338ARG    HG1  252   2.326   3.861   3.024
  338ARG    HG2  253   2.382   3.841   3.176
  338ARG     CD  254   2.193   3.919   3.169
  338ARG    HD1  255   2.164   3.834   3.213
  338ARG    HD2  256   2.193   3.993   3.236
  338ARG     NE  257   2.094   3.952   3.066
  338ARG     HE  258   2.059   3.877   3.010
  338ARG     CZ  259   2.047   4.073   3.042
  338ARG    NH1  260   2.092   4.179   3.111
  338ARG   HH11  261   2.162   4.167   3.181
  338ARG   HH12  262   2.056   4.270   3.092
  338ARG    NH2  263   1.956   4.089   2.948
  338ARG   HH21  264   1.924   4.010   2.896
  338ARG   HH22  265   1.919   4.180   2.928
  338ARG      C  266   2.579   3.923   2.971
  338ARG      O  267   2.556   3.948   2.853
  339VAL      N  268   2.634   3.809   3.012
  339VAL     HN  269   2.656   3.796   3.109
  339VAL     CA  270   2.663   3.704   2.915
  339VAL     HA  271   2.699   3.748   2.833
  339VAL     CB  272   2.769   3.607   2.968
  339VAL     HB  273   2.745   3.580   3.062
  339VAL    CG1  274   2.775   3.485   2.878
  339VAL   HG11  275   2.844   3.421   2.913
  339VAL   HG12  276   2.686   3.440   2.877
  339VAL   HG13  277   2.799   3.513   2.785
  339VAL    CG2  278   2.905   3.671   2.972
  339VAL   HG21  279   2.972   3.606   3.007
  339VAL   HG22  280   2.931   3.699   2.879
  339VAL   HG23  281   2.902   3.752   3.032
  339VAL      C  282   2.533   3.632   2.885
  339VAL      O  283   2.458   3.597   2.976
  340GLU      N  284   2.504   3.613   2.758
  340GLU     HN  285   2.563   3.652   2.687
  340GLU     CA  286   2.387   3.536   2.719
  340GLU     HA  287   2.358   3.487   2.802
  340GLU     CB  288   2.267   3.621   2.674
  340GLU    HB1  289   2.300   3.692   2.612
  340GLU    HB2  290   2.203   3.561   2.625
  340GLU     CG  291   2.189   3.689   2.783
  340GLU    HG1  292   2.147   3.619   2.841
  340GLU    HG2  293   2.252   3.744   2.837
  340GLU     CD  294   2.079   3.780   2.724
  340GLU    OE1  295   2.072   3.790   2.598
  340GLU    OE2  296   2.002   3.841   2.803
  340GLU      C  297   2.430   3.445   2.607
  340GLU      O  298   2.519   3.478   2.528
  341VAL      N  299   2.369   3.328   2.603
  341VAL     HN  300   2.285   3.315   2.655
  341VAL     CA  301   2.421   3.217   2.525
  341VAL     HA  302   2.485   3.253   2.457
  341VAL     CB  303   2.493   3.120   2.618
  341VAL     HB  304   2.462   3.131   2.713
  341VAL    CG1  305   2.465   2.977   2.584
  341VAL   HG11  306   2.514   2.917   2.647
  341VAL   HG12  307   2.367   2.959   2.591
  341VAL   HG13  308   2.495   2.958   2.491
  341VAL    CG2  309   2.637   3.151   2.616
  341VAL   HG21  310   2.686   3.089   2.676
  341VAL   HG22  311   2.672   3.141   2.522
  341VAL   HG23  312   2.652   3.245   2.646
  341VAL      C  313   2.306   3.151   2.449
  341VAL      O  314   2.195   3.138   2.503
  342LEU      N  315   2.334   3.108   2.327
  342LEU     HN  316   2.426   3.122   2.292
  342LEU     CA  317   2.237   3.042   2.242
  342LEU     HA  318   2.149   3.076   2.275
  342LEU     CB  319   2.261   3.079   2.096
  342LEU    HB1  320   2.288   3.175   2.093
  342LEU    HB2  321   2.335   3.021   2.062
  342LEU     CG  322   2.140   3.060   2.005
  342LEU     HG  323   2.134   2.963   1.979
  342LEU    CD1  324   2.012   3.098   2.075
  342LEU   HD11  325   1.935   3.084   2.013
  342LEU   HD12  326   2.000   3.040   2.156
  342LEU   HD13  327   2.016   3.193   2.103
  342LEU    CD2  328   2.158   3.144   1.881
  342LEU   HD21  329   2.079   3.132   1.820
  342LEU   HD22  330   2.165   3.241   1.907
  342LEU   HD23  331   2.241   3.116   1.833
  342LEU      C  332   2.240   2.891   2.256
  342LEU      O  333   2.331   2.826   2.209
  343LYS      N  334   2.138   2.837   2.320
  343LYS     HN  335   2.066   2.899   2.353
  343LYS     CA  336   2.123   2.695   2.346
  343LYS     HA  337   2.188   2.644   2.290
  343LYS     CB  338   2.150   2.671   2.493
  343LYS    HB1  339   2.198   2.750   2.530
  343LYS    HB2  340   2.062   2.661   2.540
  343LYS     CG  341   2.232   2.548   2.524
  343LYS    HG1  342   2.199   2.508   2.610
  343LYS    HG2  343   2.220   2.482   2.450
  343LYS     CD  344   2.379   2.581   2.537
  343LYS    HD1  345   2.411   2.622   2.452
  343LYS    HD2  346   2.392   2.645   2.612
  343LYS     CE  347   2.456   2.454   2.564
  343LYS    HE1  348   2.448   2.393   2.485
  343LYS    HE2  349   2.552   2.477   2.579
  343LYS     NZ  350   2.406   2.382   2.684
  343LYS    HZ1  351   2.460   2.299   2.698
  343LYS    HZ2  352   2.414   2.442   2.764
  343LYS    HZ3  353   2.310   2.358   2.670
  343LYS      C  354   1.979   2.658   2.313
  343LYS      O  355   1.887   2.724   2.359
  344ASN      N  356   1.959   2.554   2.233
  344ASN     HN  357   2.039   2.503   2.203
  344ASN     CA  358   1.827   2.509   2.187
  344ASN     HA  359   1.855   2.437   2.123
  344ASN     CB  360   1.737   2.448   2.297
  344ASN    HB1  361   1.689   2.522   2.345
  344ASN    HB2  362   1.669   2.387   2.254
  344ASN     CG  363   1.812   2.367   2.401
  344ASN    OD1  364   1.806   2.398   2.519
  344ASN    ND2  365   1.875   2.260   2.358
  344ASN   HD21  366   1.873   2.235   2.261
  344ASN   HD22  367   1.927   2.203   2.422
  344ASN      C  368   1.747   2.617   2.113
  344ASN      O  369   1.626   2.623   2.124
  345GLY      N  370   1.815   2.702   2.037
  345GLY     HN  371   1.914   2.692   2.030
  345GLY     CA  372   1.749   2.808   1.964
  345GLY    HA1  373   1.814   2.842   1.896
  345GLY    HA2  374   1.670   2.767   1.917
  345GLY      C  375   1.701   2.924   2.049
  345GLY      O  376   1.644   3.018   1.997
  346GLU      N  377   1.723   2.917   2.179
  346GLU     HN  378   1.770   2.837   2.216
  346GLU     CA  379   1.681   3.023   2.270
  346GLU     HA  380   1.630   3.088   2.214
  346GLU     CB  381   1.593   2.968   2.382
  346GLU    HB1  382   1.603   2.868   2.382
  346GLU    HB2  383   1.627   3.005   2.468
  346GLU     CG  384   1.446   2.998   2.373
  346GLU    HG1  385   1.431   3.094   2.396
  346GLU    HG2  386   1.415   2.982   2.279
  346GLU     CD  387   1.367   2.911   2.468
  346GLU    OE1  388   1.428   2.863   2.566
  346GLU    OE2  389   1.247   2.888   2.442
  346GLU      C  390   1.804   3.086   2.333
  346GLU      O  391   1.897   3.015   2.373
  347TRP      N  392   1.804   3.218   2.342
  347TRP     HN  393   1.735   3.273   2.294
  347TRP     CA  394   1.907   3.281   2.423
  347TRP     HA  395   1.992   3.234   2.401
  347TRP     CB  396   1.921   3.429   2.386
  347TRP    HB1  397   1.831   3.472   2.387
  347TRP    HB2  398   1.980   3.474   2.454
  347TRP     CG  399   1.982   3.452   2.252
  347TRP    CD1  400   1.915   3.470   2.132
  347TRP    HD1  401   1.816   3.470   2.122
  347TRP    NE1  402   2.005   3.488   2.030
  347TRP    HE1  403   1.982   3.504   1.934
  347TRP    CE2  404   2.132   3.479   2.081
  347TRP    CD2  405   2.121   3.457   2.220
  347TRP    CE3  406   2.238   3.442   2.296
  347TRP    HE3  407   2.233   3.425   2.395
  347TRP    CZ3  408   2.359   3.450   2.234
  347TRP    HZ3  409   2.443   3.440   2.287
  347TRP    CZ2  410   2.254   3.488   2.018
  347TRP    HZ2  411   2.261   3.505   1.920
  347TRP    CH2  412   2.367   3.473   2.095
  347TRP    HH2  413   2.457   3.479   2.052
  347TRP      C  414   1.871   3.264   2.570
  347TRP      O  415   1.755   3.249   2.607
  348GLY      N  416   1.973   3.268   2.655
  348GLY     HN  417   2.066   3.284   2.621
  348GLY     CA  418   1.951   3.249   2.797
  348GLY    HA1  419   1.879   3.311   2.827
  348GLY    HA2  420   1.924   3.154   2.813
  348GLY      C  421   2.080   3.280   2.870
  348GLY      O  422   2.187   3.285   2.810
  349THR      N  423   2.066   3.300   3.003
  349THR     HN  424   1.981   3.274   3.049
  349THR     CA  425   2.175   3.360   3.079
  349THR     HA  426   2.227   3.414   3.014
  349THR     CB  427   2.120   3.451   3.186
  349THR     HB  428   2.193   3.499   3.235
  349THR    OG1  429   2.049   3.374   3.281
  349THR    HG1  430   2.013   3.434   3.353
  349THR    CG2  431   2.031   3.551   3.126
  349THR   HG21  432   1.995   3.611   3.197
  349THR   HG22  433   2.081   3.605   3.059
  349THR   HG23  434   1.955   3.504   3.081
  349THR      C  435   2.263   3.252   3.138
  349THR      O  436   2.239   3.134   3.120
  350VAL      N  437   2.371   3.293   3.205
  350VAL     HN  438   2.395   3.390   3.205
  350VAL     CA  439   2.455   3.199   3.279
  350VAL     HA  440   2.411   3.109   3.270
  350VAL     CB  441   2.596   3.187   3.219
  350VAL     HB  442   2.621   3.090   3.215
  350VAL    CG1  443   2.599   3.240   3.076
  350VAL   HG11  444   2.691   3.231   3.039
  350VAL   HG12  445   2.535   3.187   3.020
  350VAL   HG13  446   2.572   3.336   3.076
  350VAL    CG2  447   2.703   3.249   3.308
  350VAL   HG21  448   2.792   3.239   3.265
  350VAL   HG22  449   2.683   3.346   3.321
  350VAL   HG23  450   2.703   3.203   3.397
  350VAL      C  451   2.457   3.241   3.426
  350VAL      O  452   2.472   3.360   3.457
  351CYS      N  453   2.434   3.143   3.515
  351CYS     HN  454   2.415   3.050   3.482
  351CYS     CA  455   2.435   3.167   3.660
  351CYS     HA  456   2.379   3.248   3.675
  351CYS     CB  457   2.375   3.047   3.732
  351CYS    HB1  458   2.289   3.031   3.684
  351CYS    HB2  459   2.439   2.973   3.711
  351CYS     SG  460   2.351   3.068   3.911
  351CYS    HG1  461   2.311   2.985   3.949
  351CYS      C  462   2.577   3.194   3.709
  351CYS      O  463   2.674   3.136   3.656
  352ASP      N  464   2.591   3.279   3.812
  352ASP     HN  465   2.511   3.311   3.863
  352ASP     CA  466   2.725   3.326   3.848
  352ASP     HA  467   2.773   3.315   3.761
  352ASP     CB  468   2.723   3.472   3.895
  352ASP    HB1  469   2.818   3.501   3.910
  352ASP    HB2  470   2.682   3.528   3.823
  352ASP     CG  471   2.645   3.495   4.026
  352ASP    OD1  472   2.626   3.404   4.108
  352ASP    OD2  473   2.603   3.610   4.047
  352ASP      C  474   2.797   3.241   3.952
  352ASP      O  475   2.906   3.281   3.995
  353ASP      N  476   2.743   3.125   3.993
  353ASP     HN  477   2.651   3.100   3.963
  353ASP     CA  478   2.819   3.036   4.080
  353ASP     HA  479   2.846   3.091   4.159
  353ASP     CB  480   2.731   2.919   4.126
  353ASP    HB1  481   2.695   2.873   4.045
  353ASP    HB2  482   2.788   2.856   4.178
  353ASP     CG  483   2.615   2.964   4.213
  353ASP    OD1  484   2.630   3.064   4.285
  353ASP    OD2  485   2.509   2.898   4.207
  353ASP      C  486   2.943   2.985   4.007
  353ASP      O  487   2.934   2.936   3.895
  354LYS      N  488   3.061   2.996   4.072
  354LYS     HN  489   3.061   3.032   4.165
  354LYS     CA  490   3.191   2.959   4.012
  354LYS     HA  491   3.259   2.986   4.079
  354LYS     CB  492   3.200   2.809   3.986
  354LYS    HB1  493   3.127   2.783   3.924
  354LYS    HB2  494   3.289   2.791   3.943
  354LYS     CG  495   3.189   2.720   4.111
  354LYS    HG1  496   3.251   2.753   4.182
  354LYS    HG2  497   3.095   2.722   4.145
  354LYS     CD  498   3.227   2.577   4.072
  354LYS    HD1  499   3.167   2.546   3.998
  354LYS    HD2  500   3.322   2.575   4.041
  354LYS     CE  501   3.212   2.483   4.191
  354LYS    HE1  502   3.144   2.413   4.170
  354LYS    HE2  503   3.300   2.439   4.209
  354LYS     NZ  504   3.169   2.556   4.313
  354LYS    HZ1  505   3.160   2.492   4.389
  354LYS    HZ2  506   3.237   2.626   4.336
  354LYS    HZ3  507   3.081   2.600   4.296
  354LYS      C  508   3.213   3.033   3.880
  354LYS      O  509   3.275   2.982   3.786
  355TRP      N  510   3.152   3.149   3.866
  355TRP     HN  511   3.080   3.177   3.930
  355TRP     CA  512   3.189   3.238   3.757
  355TRP     HA  513   3.184   3.187   3.671
  355TRP     CB  514   3.089   3.353   3.749
  355TRP    HB1  515   2.996   3.316   3.748
  355TRP    HB2  516   3.100   3.411   3.830
  355TRP     CG  517   3.103   3.441   3.629
  355TRP    CD1  518   3.100   3.580   3.627
  355TRP    HD1  519   3.085   3.638   3.707
  355TRP    NE1  520   3.120   3.625   3.500
  355TRP    HE1  521   3.124   3.721   3.472
  355TRP    CE2  522   3.133   3.518   3.415
  355TRP    CD2  523   3.124   3.400   3.493
  355TRP    CE3  524   3.134   3.277   3.429
  355TRP    HE3  525   3.127   3.192   3.481
  355TRP    CZ3  526   3.154   3.275   3.291
  355TRP    HZ3  527   3.161   3.187   3.244
  355TRP    CZ2  528   3.153   3.514   3.277
  355TRP    HZ2  529   3.160   3.599   3.224
  355TRP    CH2  530   3.164   3.393   3.218
  355TRP    HH2  531   3.179   3.388   3.119
  355TRP      C  532   3.332   3.285   3.781
  355TRP      O  533   3.369   3.326   3.892
  356ASP      N  534   3.415   3.275   3.679
  356ASP     HN  535   3.381   3.250   3.588
  356ASP     CA  536   3.555   3.302   3.700
  356ASP     HA  537   3.560   3.352   3.787
  356ASP     CB  538   3.636   3.172   3.712
  356ASP    HB1  539   3.732   3.195   3.724
  356ASP    HB2  540   3.603   3.121   3.792
  356ASP     CG  541   3.622   3.083   3.590
  356ASP    OD1  542   3.521   3.010   3.583
  356ASP    OD2  543   3.711   3.084   3.503
  356ASP      C  544   3.608   3.388   3.587
  356ASP      O  545   3.545   3.405   3.482
  357LEU      N  546   3.726   3.443   3.614
  357LEU     HN  547   3.771   3.422   3.701
  357LEU     CA  548   3.792   3.531   3.520
  357LEU     HA  549   3.726   3.600   3.489
  357LEU     CB  550   3.907   3.597   3.595
  357LEU    HB1  551   3.865   3.653   3.667
  357LEU    HB2  552   3.959   3.523   3.637
  357LEU     CG  553   4.008   3.686   3.529
  357LEU     HG  554   4.050   3.750   3.593
  357LEU    CD1  555   4.117   3.597   3.466
  357LEU   HD11  556   4.185   3.655   3.421
  357LEU   HD12  557   4.161   3.543   3.538
  357LEU   HD13  558   4.076   3.535   3.399
  357LEU    CD2  559   3.936   3.768   3.429
  357LEU   HD21  560   4.001   3.828   3.383
  357LEU   HD22  561   3.893   3.708   3.361
  357LEU   HD23  562   3.867   3.823   3.475
  357LEU      C  563   3.836   3.456   3.395
  357LEU      O  564   3.824   3.508   3.284
  358VAL      N  565   3.879   3.330   3.409
  358VAL     HN  566   3.878   3.287   3.499
  358VAL     CA  567   3.929   3.257   3.293
  358VAL     HA  568   3.993   3.317   3.245
  358VAL     CB  569   4.004   3.130   3.338
  358VAL     HB  570   3.941   3.076   3.395
  358VAL    CG1  571   4.047   3.042   3.220
  358VAL   HG11  572   4.096   2.961   3.255
  358VAL   HG12  573   3.967   3.013   3.169
  358VAL   HG13  574   4.109   3.094   3.160
  358VAL    CG2  575   4.126   3.169   3.421
  358VAL   HG21  576   4.174   3.086   3.450
  358VAL   HG22  577   4.187   3.225   3.365
  358VAL   HG23  578   4.097   3.221   3.501
  358VAL      C  579   3.815   3.226   3.197
  358VAL      O  580   3.825   3.245   3.075
  359SER      N  581   3.703   3.177   3.250
  359SER     HN  582   3.701   3.152   3.347
  359SER     CA  583   3.585   3.159   3.167
  359SER     HA  584   3.610   3.097   3.093
  359SER     CB  585   3.474   3.100   3.254
  359SER    HB1  586   3.449   3.163   3.327
  359SER    HB2  587   3.394   3.079   3.198
  359SER     OG  588   3.517   2.977   3.316
  359SER    HG1  589   3.443   2.940   3.372
  359SER      C  590   3.543   3.292   3.105
  359SER      O  591   3.520   3.302   2.982
  360ALA      N  592   3.535   3.398   3.187
  360ALA     HN  593   3.560   3.387   3.283
  360ALA     CA  594   3.490   3.529   3.139
  360ALA     HA  595   3.394   3.518   3.112
  360ALA     CB  596   3.503   3.633   3.251
  360ALA    HB1  597   3.472   3.722   3.218
  360ALA    HB2  598   3.446   3.606   3.329
  360ALA    HB3  599   3.598   3.640   3.280
  360ALA      C  600   3.572   3.570   3.019
  360ALA      O  601   3.518   3.613   2.915
  361SER      N  602   3.703   3.550   3.031
  361SER     HN  603   3.739   3.506   3.114
  361SER     CA  604   3.794   3.590   2.927
  361SER     HA  605   3.767   3.679   2.890
  361SER     CB  606   3.931   3.606   2.995
  361SER    HB1  607   3.953   3.703   3.005
  361SER    HB2  608   3.930   3.562   3.085
  361SER     OG  609   4.037   3.547   2.922
  361SER    HG1  610   4.122   3.560   2.971
  361SER      C  611   3.785   3.495   2.807
  361SER      O  612   3.816   3.536   2.695
  362VAL      N  613   3.729   3.374   2.825
  362VAL     HN  614   3.716   3.339   2.918
  362VAL     CA  615   3.687   3.294   2.709
  362VAL     HA  616   3.768   3.290   2.651
  362VAL     CB  617   3.649   3.150   2.751
  362VAL     HB  618   3.612   3.155   2.844
  362VAL    CG1  619   3.545   3.091   2.655
  362VAL   HG11  620   3.521   2.999   2.684
  362VAL   HG12  621   3.462   3.148   2.656
  362VAL   HG13  622   3.583   3.089   2.563
  362VAL    CG2  623   3.769   3.060   2.749
  362VAL   HG21  624   3.742   2.968   2.776
  362VAL   HG22  625   3.807   3.057   2.656
  362VAL   HG23  626   3.838   3.094   2.812
  362VAL      C  627   3.574   3.362   2.632
  362VAL      O  628   3.572   3.360   2.507
  363VAL      N  629   3.476   3.424   2.700
  363VAL     HN  630   3.470   3.421   2.799
  363VAL     CA  631   3.380   3.496   2.616
  363VAL     HA  632   3.362   3.431   2.542
  363VAL     CB  633   3.245   3.527   2.686
  363VAL     HB  634   3.202   3.602   2.637
  363VAL    CG1  635   3.156   3.408   2.683
  363VAL   HG11  636   3.070   3.429   2.729
  363VAL   HG12  637   3.137   3.382   2.588
  363VAL   HG13  638   3.200   3.331   2.730
  363VAL    CG2  639   3.259   3.574   2.828
  363VAL   HG21  640   3.168   3.591   2.866
  363VAL   HG22  641   3.305   3.503   2.882
  363VAL   HG23  642   3.312   3.658   2.830
  363VAL      C  643   3.442   3.624   2.557
  363VAL      O  644   3.414   3.662   2.442
  364CYD      N  645   3.525   3.695   2.632
  364CYD     HN  646   3.546   3.669   2.726
  364CYD     CA  647   3.586   3.813   2.572
  364CYD     HA  648   3.511   3.875   2.548
  364CYD     CB  649   3.678   3.881   2.672
  364CYD     Vc  650   3.678   3.881   2.672
  364CYD    HB1  651   3.738   3.808   2.705
  364CYD    HB2  652   3.731   3.946   2.618
  364CYD     SG  653   3.592   3.960   2.807
  364CYD     Vs  654   3.592   3.960   2.807
  364CYD    HUD  655   3.738   3.808   2.705
  364CYD      C  656   3.662   3.777   2.443
  364CYD      O  657   3.653   3.847   2.341
  365ARG      N  658   3.737   3.666   2.447
  365ARG     HN  659   3.741   3.612   2.530
  365ARG     CA  660   3.814   3.624   2.330
  365ARG     HA  661   3.866   3.704   2.300
  365ARG     CB  662   3.909   3.512   2.369
  365ARG    HB1  663   3.929   3.521   2.467
  365ARG    HB2  664   3.863   3.425   2.353
  365ARG     CG  665   4.041   3.510   2.294
  365ARG    HG1  666   4.026   3.470   2.204
  365ARG    HG2  667   4.074   3.604   2.284
  365ARG     CD  668   4.145   3.429   2.368
  365ARG    HD1  669   4.234   3.443   2.326
  365ARG    HD2  670   4.148   3.459   2.464
  365ARG     NE  671   4.117   3.285   2.368
  365ARG     HE  672   4.119   3.238   2.280
  365ARG     CZ  673   4.088   3.212   2.476
  365ARG    NH1  674   4.081   3.271   2.597
  365ARG   HH11  675   4.099   3.370   2.606
  365ARG   HH12  676   4.060   3.217   2.678
  365ARG    NH2  677   4.066   3.080   2.461
  365ARG   HH21  678   4.071   3.039   2.371
  365ARG   HH22  679   4.044   3.024   2.541
  365ARG      C  680   3.723   3.581   2.216
  365ARG      O  681   3.744   3.617   2.100
  366GLU      N  682   3.619   3.503   2.248
  366GLU     HN  683   3.609   3.470   2.342
  366GLU     CA  684   3.520   3.464   2.148
  366GLU     HA  685   3.572   3.410   2.081
  366GLU     CB  686   3.409   3.380   2.212
  366GLU    HB1  687   3.450   3.297   2.251
  366GLU    HB2  688   3.367   3.434   2.284
  366GLU     CG  689   3.301   3.338   2.114
  366GLU    HG1  690   3.248   3.419   2.088
  366GLU    HG2  691   3.344   3.299   2.033
  366GLU     CD  692   3.208   3.236   2.174
  366GLU    OE1  693   3.226   3.203   2.294
  366GLU    OE2  694   3.116   3.190   2.101
  366GLU      C  695   3.460   3.584   2.077
  366GLU      O  696   3.436   3.580   1.956
  367LEU      N  697   3.431   3.691   2.149
  367LEU     HN  698   3.444   3.692   2.248
  367LEU     CA  699   3.382   3.809   2.079
  367LEU     HA  700   3.331   3.772   2.001
  367LEU     CB  701   3.288   3.890   2.169
  367LEU    HB1  702   3.338   3.917   2.251
  367LEU    HB2  703   3.259   3.971   2.119
  367LEU     CG  704   3.162   3.813   2.214
  367LEU     HG  705   3.182   3.715   2.209
  367LEU    CD1  706   3.128   3.850   2.356
  367LEU   HD11  707   3.046   3.800   2.385
  367LEU   HD12  708   3.204   3.826   2.416
  367LEU   HD13  709   3.111   3.948   2.362
  367LEU    CD2  710   3.042   3.840   2.123
  367LEU   HD21  711   2.963   3.788   2.156
  367LEU   HD22  712   3.021   3.937   2.123
  367LEU   HD23  713   3.064   3.811   2.029
  367LEU      C  714   3.494   3.897   2.025
  367LEU      O  715   3.468   4.002   1.965
  368GLY      N  716   3.619   3.856   2.045
  368GLY     HN  717   3.637   3.779   2.106
  368GLY     CA  718   3.730   3.921   1.979
  368GLY    HA1  719   3.801   3.851   1.966
  368GLY    HA2  720   3.697   3.951   1.889
  368GLY      C  721   3.789   4.038   2.051
  368GLY      O  722   3.867   4.112   1.990
  369PHE      N  723   3.754   4.061   2.177
  369PHE     HN  724   3.677   4.011   2.217
  369PHE     CA  725   3.827   4.158   2.257
  369PHE     HA  726   3.869   4.220   2.191
  369PHE     CB  727   3.735   4.240   2.348
  369PHE    HB1  728   3.717   4.186   2.431
  369PHE    HB2  729   3.783   4.324   2.373
  369PHE     CG  730   3.603   4.278   2.288
  369PHE    CD1  731   3.502   4.185   2.280
  369PHE    HD1  732   3.519   4.092   2.312
  369PHE    CE1  733   3.379   4.218   2.230
  369PHE    HE1  734   3.308   4.149   2.223
  369PHE     CZ  735   3.352   4.347   2.190
  369PHE     HZ  736   3.261   4.371   2.157
  369PHE    CD2  737   3.578   4.408   2.244
  369PHE    HD2  738   3.651   4.477   2.248
  369PHE    CE2  739   3.453   4.442   2.195
  369PHE    HE2  740   3.435   4.535   2.163
  369PHE      C  741   3.929   4.086   2.342
  369PHE      O  742   3.930   3.962   2.350
  370GLY      N  743   4.016   4.164   2.407
  370GLY     HN  744   4.001   4.263   2.406
  370GLY     CA  745   4.130   4.110   2.478
  370GLY    HA1  746   4.197   4.080   2.410
  370GLY    HA2  747   4.169   4.185   2.533
  370GLY      C  748   4.093   3.995   2.568
  370GLY      O  749   4.114   3.877   2.536
  371SER      N  750   4.027   4.029   2.677
  371SER     HN  751   3.980   4.117   2.681
  371SER     CA  752   4.022   3.940   2.792
  371SER     HA  753   3.972   3.858   2.765
  371SER     CB  754   4.163   3.903   2.835
  371SER    HB1  755   4.160   3.845   2.918
  371SER    HB2  756   4.211   3.855   2.762
  371SER     OG  757   4.236   4.021   2.866
  371SER    HG1  758   4.329   3.996   2.895
  371SER      C  759   3.950   4.013   2.903
  371SER      O  760   3.942   4.136   2.904
  372ALA      N  761   3.901   3.940   3.000
  372ALA     HN  762   3.924   3.843   3.006
  372ALA     CA  763   3.813   4.000   3.098
  372ALA     HA  764   3.751   4.061   3.050
  372ALA     CB  765   3.733   3.892   3.169
  372ALA    HB1  766   3.672   3.934   3.236
  372ALA    HB2  767   3.678   3.842   3.101
  372ALA    HB3  768   3.795   3.828   3.214
  372ALA      C  769   3.897   4.077   3.197
  372ALA      O  770   3.980   4.018   3.266
  373LYS      N  771   3.880   4.209   3.200
  373LYS     HN  772   3.847   4.258   3.119
  373LYS     CA  773   3.909   4.283   3.322
  373LYS     HA  774   4.008   4.276   3.334
  373LYS     CB  775   3.866   4.430   3.313
  373LYS    HB1  776   3.769   4.432   3.288
  373LYS    HB2  777   3.878   4.472   3.403
  373LYS     CG  778   3.935   4.518   3.216
  373LYS    HG1  779   4.031   4.528   3.243
  373LYS    HG2  780   3.931   4.476   3.125
  373LYS     CD  781   3.866   4.654   3.214
  373LYS    HD1  782   3.767   4.640   3.222
  373LYS    HD2  783   3.898   4.707   3.292
  373LYS     CE  784   3.895   4.731   3.086
  373LYS    HE1  785   3.991   4.757   3.085
  373LYS    HE2  786   3.876   4.672   3.008
  373LYS     NZ  787   3.812   4.854   3.074
  373LYS    HZ1  788   3.834   4.901   2.988
  373LYS    HZ2  789   3.715   4.829   3.074
  373LYS    HZ3  790   3.830   4.914   3.151
  373LYS      C  791   3.833   4.221   3.436
  373LYS      O  792   3.889   4.198   3.544
  374GLU      N  793   3.704   4.196   3.413
  374GLU     HN  794   3.669   4.199   3.320
  374GLU     CA  795   3.614   4.162   3.523
  374GLU     HA  796   3.676   4.136   3.596
  374GLU     CB  797   3.530   4.280   3.561
  374GLU    HB1  798   3.545   4.354   3.494
  374GLU    HB2  799   3.434   4.253   3.559
  374GLU     CG  800   3.560   4.334   3.695
  374GLU    HG1  801   3.578   4.258   3.757
  374GLU    HG2  802   3.640   4.393   3.689
  374GLU     CD  803   3.442   4.413   3.744
  374GLU    OE1  804   3.346   4.351   3.788
  374GLU    OE2  805   3.444   4.537   3.738
  374GLU      C  806   3.520   4.048   3.489
  374GLU      O  807   3.460   4.043   3.380
  375ALA      N  808   3.504   3.961   3.588
  375ALA     HN  809   3.566   3.968   3.666
  375ALA     CA  810   3.404   3.856   3.589
  375ALA     HA  811   3.369   3.839   3.497
  375ALA     CB  812   3.461   3.721   3.636
  375ALA    HB1  813   3.389   3.652   3.635
  375ALA    HB2  814   3.534   3.693   3.573
  375ALA    HB3  815   3.497   3.731   3.728
  375ALA      C  816   3.297   3.909   3.682
  375ALA      O  817   3.310   3.900   3.804
  376VAL      N  818   3.194   3.966   3.624
  376VAL     HN  819   3.188   3.962   3.524
  376VAL     CA  820   3.088   4.033   3.696
  376VAL     HA  821   3.129   4.077   3.776
  376VAL     CB  822   3.022   4.142   3.608
  376VAL     HB  823   2.959   4.100   3.543
  376VAL    CG1  824   2.946   4.238   3.696
  376VAL   HG11  825   2.904   4.308   3.639
  376VAL   HG12  826   2.876   4.188   3.746
  376VAL   HG13  827   3.009   4.281   3.760
  376VAL    CG2  828   3.129   4.216   3.532
  376VAL   HG21  829   3.086   4.286   3.475
  376VAL   HG22  830   3.192   4.259   3.596
  376VAL   HG23  831   3.179   4.151   3.474
  376VAL      C  832   2.987   3.931   3.741
  376VAL      O  833   2.947   3.843   3.663
  377THR      N  834   2.944   3.944   3.866
  377THR     HN  835   2.978   4.021   3.920
  377THR     CA  836   2.849   3.854   3.931
  377THR     HA  837   2.827   3.786   3.860
  377THR     CB  838   2.914   3.785   4.053
  377THR     HB  839   2.845   3.735   4.105
  377THR    OG1  840   2.965   3.886   4.141
  377THR    HG1  841   3.008   3.841   4.221
  377THR    CG2  842   3.029   3.693   4.007
  377THR   HG21  843   3.070   3.649   4.087
  377THR   HG22  844   2.993   3.623   3.945
  377THR   HG23  845   3.099   3.747   3.960
  377THR      C  846   2.722   3.927   3.973
  377THR      O  847   2.712   4.050   3.971
  378GLY      N  848   2.623   3.848   4.013
  378GLY     HN  849   2.630   3.749   4.000
  378GLY     CA  850   2.504   3.905   4.075
  378GLY    HA1  851   2.444   3.829   4.098
  378GLY    HA2  852   2.533   3.951   4.158
  378GLY      C  853   2.429   4.003   3.988
  378GLY      O  854   2.370   4.098   4.041
  379SER      N  855   2.433   3.987   3.856
  379SER     HN  856   2.492   3.917   3.816
  379SER     CA  857   2.353   4.071   3.768
  379SER     HA  858   2.376   4.038   3.677
  379SER     CB  859   2.203   4.053   3.796
  379SER    HB1  860   2.181   4.081   3.890
  379SER    HB2  861   2.148   4.106   3.732
  379SER     OG  862   2.168   3.917   3.783
  379SER    HG1  863   2.070   3.906   3.802
  379SER      C  864   2.388   4.221   3.777
  379SER      O  865   2.304   4.309   3.750
  380ARG      N  866   2.512   4.254   3.812
  380ARG     HN  867   2.581   4.183   3.827
  380ARG     CA  868   2.546   4.394   3.827
  380ARG     HA  869   2.482   4.429   3.896
  380ARG     CB  870   2.690   4.407   3.877
  380ARG    HB1  871   2.743   4.333   3.836
  380ARG    HB2  872   2.726   4.495   3.845
  380ARG     CG  873   2.707   4.401   4.028
  380ARG    HG1  874   2.625   4.440   4.071
  380ARG    HG2  875   2.716   4.305   4.055
  380ARG     CD  876   2.831   4.480   4.072
  380ARG    HD1  877   2.808   4.576   4.085
  380ARG    HD2  878   2.867   4.442   4.157
  380ARG     NE  879   2.937   4.472   3.971
  380ARG     HE  880   2.979   4.382   3.954
  380ARG     CZ  881   2.982   4.575   3.901
  380ARG    NH1  882   2.933   4.697   3.922
  380ARG   HH11  883   2.862   4.710   3.991
  380ARG   HH12  884   2.967   4.774   3.869
  380ARG    NH2  885   3.077   4.557   3.810
  380ARG   HH21  886   3.114   4.465   3.795
  380ARG   HH22  887   3.111   4.635   3.757
  380ARG      C  888   2.526   4.474   3.698
  380ARG      O  889   2.504   4.596   3.703
  381LEU      N  890   2.533   4.410   3.581
  381LEU     HN  891   2.560   4.314   3.579
  381LEU     CA  892   2.502   4.478   3.456
  381LEU     HA  893   2.509   4.575   3.478
  381LEU     CB  894   2.603   4.440   3.349
  381LEU    HB1  895   2.596   4.341   3.331
  381LEU    HB2  896   2.582   4.490   3.265
  381LEU     CG  897   2.744   4.473   3.395
  381LEU     HG  898   2.754   4.455   3.493
  381LEU    CD1  899   2.842   4.386   3.320
  381LEU   HD11  900   2.935   4.407   3.350
  381LEU   HD12  901   2.822   4.290   3.339
  381LEU   HD13  902   2.834   4.403   3.222
  381LEU    CD2  903   2.771   4.620   3.369
  381LEU   HD21  904   2.864   4.643   3.399
  381LEU   HD22  905   2.763   4.639   3.271
  381LEU   HD23  906   2.706   4.676   3.420
  381LEU      C  907   2.360   4.450   3.407
  381LEU      O  908   2.328   4.476   3.291
  382GLY      N  909   2.273   4.399   3.494
  382GLY     HN  910   2.305   4.365   3.583
  382GLY     CA  911   2.133   4.392   3.460
  382GLY    HA1  912   2.081   4.440   3.530
  382GLY    HA2  913   2.120   4.437   3.371
  382GLY      C  914   2.088   4.248   3.451
  382GLY      O  915   2.172   4.160   3.432
  383GLN      N  916   1.959   4.221   3.465
  383GLN     HN  917   1.894   4.296   3.474
  383GLN     CA  918   1.913   4.084   3.468
  383GLN     HA  919   1.995   4.030   3.490
  383GLN     CB  920   1.805   4.063   3.573
  383GLN    HB1  921   1.716   4.082   3.531
  383GLN    HB2  922   1.808   3.968   3.603
  383GLN     CG  923   1.818   4.152   3.697
  383GLN    HG1  924   1.913   4.152   3.726
  383GLN    HG2  925   1.790   4.245   3.672
  383GLN     CD  926   1.731   4.103   3.811
  383GLN    OE1  927   1.780   4.078   3.921
  383GLN    NE2  928   1.601   4.089   3.785
  383GLN   HE21  929   1.566   4.109   3.694
  383GLN   HE22  930   1.539   4.057   3.857
  383GLN      C  931   1.859   4.044   3.333
  383GLN      O  932   1.823   4.130   3.252
  384GLY      N  933   1.851   3.913   3.312
  384GLY     HN  934   1.901   3.851   3.372
  384GLY     CA  935   1.772   3.857   3.204
  384GLY    HA1  936   1.751   3.931   3.140
  384GLY    HA2  937   1.828   3.788   3.158
  384GLY      C  938   1.644   3.795   3.257
  384GLY      O  939   1.620   3.789   3.378
  385ILE      N  940   1.558   3.755   3.164
  385ILE     HN  941   1.577   3.779   3.069
  385ILE     CA  942   1.437   3.680   3.194
  385ILE     HA  943   1.442   3.665   3.293
  385ILE     CB  944   1.304   3.751   3.162
  385ILE     HB  945   1.244   3.690   3.111
  385ILE    CG2  946   1.224   3.785   3.287
  385ILE   HG21  947   1.139   3.831   3.262
  385ILE   HG22  948   1.203   3.701   3.337
  385ILE   HG23  949   1.278   3.846   3.346
  385ILE    CG1  950   1.328   3.868   3.069
  385ILE   HG11  951   1.245   3.923   3.064
  385ILE   HG12  952   1.402   3.923   3.106
  385ILE     CD  953   1.366   3.827   2.929
  385ILE    HD1  954   1.380   3.909   2.873
  385ILE    HD2  955   1.450   3.773   2.932
  385ILE    HD3  956   1.292   3.772   2.890
  385ILE      C  957   1.442   3.553   3.112
  385ILE      O  958   1.496   3.550   3.001
  386GLY      N  959   1.380   3.449   3.165
  386GLY     HN  960   1.341   3.456   3.257
  386GLY     CA  961   1.369   3.327   3.092
  386GLY    HA1  962   1.278   3.290   3.108
  386GLY    HA2  963   1.380   3.349   2.995
  386GLY      C  964   1.474   3.227   3.135
  386GLY      O  965   1.509   3.216   3.253
  387PRO      N  966   1.527   3.150   3.039
  387PRO     CD  967   1.483   3.149   2.899
  387PRO    HD1  968   1.501   3.237   2.855
  387PRO    HD2  969   1.385   3.128   2.893
  387PRO     CA  970   1.608   3.033   3.076
  387PRO     HA  971   1.566   2.984   3.152
  387PRO     CB  972   1.615   2.951   2.946
  387PRO    HB1  973   1.709   2.924   2.927
  387PRO    HB2  974   1.557   2.870   2.953
  387PRO     CG  975   1.566   3.040   2.837
  387PRO    HG1  976   1.643   3.079   2.787
  387PRO    HG2  977   1.510   2.986   2.773
  387PRO      C  978   1.746   3.074   3.125
  387PRO      O  979   1.810   3.163   3.069
  388ILE      N  980   1.787   3.013   3.236
  388ILE     HN  981   1.719   2.966   3.292
  388ILE     CA  982   1.926   3.012   3.280
  388ILE     HA  983   1.974   3.092   3.243
  388ILE     CB  984   1.936   3.022   3.432
  388ILE     HB  985   1.891   2.942   3.473
  388ILE    CG2  986   2.082   3.021   3.477
  388ILE   HG21  987   2.086   3.028   3.577
  388ILE   HG22  988   2.125   2.936   3.448
  388ILE   HG23  989   2.129   3.099   3.436
  388ILE    CG1  990   1.866   3.151   3.479
  388ILE   HG11  991   1.930   3.226   3.465
  388ILE   HG12  992   1.786   3.164   3.420
  388ILE     CD  993   1.820   3.145   3.635
  388ILE    HD1  994   1.775   3.231   3.660
  388ILE    HD2  995   1.756   3.069   3.648
  388ILE    HD3  996   1.900   3.131   3.693
  388ILE      C  997   1.987   2.882   3.225
  388ILE      O  998   1.956   2.773   3.273
  389HSP      N  999   2.071   2.894   3.121
  389HSP     HN 1000   2.101   2.985   3.093
  389HSP     CA 1001   2.120   2.777   3.046
  389HSP     HA 1002   2.041   2.716   3.047
  389HSP     CB 1003   2.161   2.815   2.903
  389HSP    HB1 1004   2.214   2.900   2.906
  389HSP    HB2 1005   2.218   2.742   2.865
  389HSP    CD2 1006   2.034   2.918   2.702
  389HSP    HD2 1007   2.103   2.981   2.667
  389HSP     CG 1008   2.047   2.836   2.809
  389HSP    NE2 1009   1.909   2.898   2.651
  389HSP    HE2 1010   1.871   2.945   2.571
  389HSP    ND1 1011   1.927   2.768   2.820
  389HSP    HD1 1012   1.905   2.701   2.892
  389HSP    CE1 1013   1.847   2.806   2.723
  389HSP    HE1 1014   1.755   2.771   2.706
  389HSP      C 1015   2.240   2.711   3.112
  389HSP      O 1016   2.243   2.588   3.126
  390LEU      N 1017   2.342   2.789   3.142
  390LEU     HN 1018   2.331   2.888   3.132
  390LEU     CA 1019   2.469   2.739   3.191
  390LEU     HA 1020   2.471   2.640   3.176
  390LEU     CB 1021   2.583   2.804   3.111
  390LEU    HB1 1022   2.553   2.896   3.088
  390LEU    HB2 1023   2.662   2.808   3.173
  390LEU     CG 1024   2.630   2.736   2.981
  390LEU     HG 1025   2.703   2.672   3.006
  390LEU    CD1 1026   2.522   2.657   2.913
  390LEU   HD11 1027   2.558   2.616   2.829
  390LEU   HD12 1028   2.489   2.585   2.974
  390LEU   HD13 1029   2.446   2.718   2.890
  390LEU    CD2 1030   2.688   2.834   2.887
  390LEU   HD21 1031   2.717   2.787   2.804
  390LEU   HD22 1032   2.619   2.903   2.863
  390LEU   HD23 1033   2.767   2.879   2.929
  390LEU      C 1034   2.481   2.770   3.339
  390LEU      O 1035   2.409   2.855   3.393
  391ASN      N 1036   2.568   2.698   3.407
  391ASN     HN 1037   2.619   2.625   3.361
  391ASN     CA 1038   2.591   2.726   3.547
  391ASN     HA 1039   2.591   2.825   3.558
  391ASN     CB 1040   2.478   2.670   3.634
  391ASN    HB1 1041   2.392   2.710   3.604
  391ASN    HB2 1042   2.475   2.571   3.622
  391ASN     CG 1043   2.498   2.701   3.784
  391ASN    OD1 1044   2.548   2.807   3.821
  391ASN    ND2 1045   2.460   2.605   3.869
  391ASN   HD21 1046   2.422   2.519   3.835
  391ASN   HD22 1047   2.471   2.619   3.968
  391ASN      C 1048   2.725   2.666   3.586
  391ASN      O 1049   2.766   2.563   3.532
  392GLU      N 1050   2.793   2.734   3.678
  392GLU     HN 1051   2.753   2.816   3.717
  392GLU     CA 1052   2.926   2.693   3.723
  392GLU     HA 1053   2.966   2.772   3.769
  392GLU     CB 1054   2.916   2.578   3.824
  392GLU    HB1 1055   2.856   2.507   3.786
  392GLU    HB2 1056   3.007   2.540   3.839
  392GLU     CG 1057   2.860   2.621   3.958
  392GLU    HG1 1058   2.929   2.674   4.007
  392GLU    HG2 1059   2.779   2.678   3.943
  392GLU     CD 1060   2.819   2.505   4.044
  392GLU    OE1 1061   2.804   2.393   3.988
  392GLU    OE2 1062   2.803   2.525   4.166
  392GLU      C 1063   3.015   2.656   3.605
  392GLU      O 1064   3.073   2.548   3.597
  393ILE      N 1065   3.019   2.748   3.508
  393ILE     HN 1066   2.951   2.822   3.507
  393ILE     CA 1067   3.120   2.743   3.403
  393ILE     HA 1068   3.097   2.665   3.345
  393ILE     CB 1069   3.118   2.873   3.322
  393ILE     HB 1070   3.151   2.949   3.378
  393ILE    CG2 1071   3.211   2.861   3.206
  393ILE   HG21 1072   3.209   2.946   3.153
  393ILE   HG22 1073   3.304   2.845   3.239
  393ILE   HG23 1074   3.182   2.785   3.147
  393ILE    CG1 1075   2.975   2.906   3.276
  393ILE   HG11 1076   2.913   2.900   3.354
  393ILE   HG12 1077   2.972   2.999   3.238
  393ILE     CD 1078   2.926   2.813   3.171
  393ILE    HD1 1079   2.833   2.838   3.145
  393ILE    HD2 1080   2.986   2.818   3.092
  393ILE    HD3 1081   2.926   2.719   3.207
  393ILE      C 1082   3.257   2.722   3.465
  393ILE      O 1083   3.291   2.783   3.567
  394GLN      N 1084   3.337   2.634   3.402
  394GLN     HN 1085   3.301   2.583   3.325
  394GLN     CA 1086   3.476   2.610   3.443
  394GLN     HA 1087   3.504   2.692   3.493
  394GLN     CB 1088   3.488   2.488   3.535
  394GLN    HB1 1089   3.444   2.411   3.489
  394GLN    HB2 1090   3.585   2.469   3.548
  394GLN     CG 1091   3.425   2.503   3.673
  394GLN    HG1 1092   3.457   2.588   3.715
  394GLN    HG2 1093   3.326   2.506   3.663
  394GLN     CD 1094   3.461   2.387   3.764
  394GLN    OE1 1095   3.560   2.390   3.838
  394GLN    NE2 1096   3.382   2.285   3.759
  394GLN   HE21 1097   3.304   2.286   3.697
  394GLN   HE22 1098   3.400   2.205   3.816
  394GLN      C 1099   3.563   2.590   3.318
  394GLN      O 1100   3.611   2.479   3.293
  395CYS      N 1101   3.583   2.695   3.240
  395CYS     HN 1102   3.538   2.783   3.260
  395CYS     CA 1103   3.671   2.683   3.125
  395CYS     HA 1104   3.636   2.604   3.074
  395CYS     CB 1105   3.667   2.809   3.037
  395CYS    HB1 1106   3.713   2.878   3.092
  395CYS    HB2 1107   3.724   2.785   2.958
  395CYS     SG 1108   3.503   2.862   2.986
  395CYS      C 1109   3.814   2.660   3.170
  395CYS      O 1110   3.855   2.704   3.278
  396THR      N 1111   3.890   2.592   3.084
  396THR     HN 1112   3.846   2.545   3.008
  396THR     CA 1113   4.036   2.583   3.096
  396THR     HA 1114   4.053   2.572   3.194
  396THR     CB 1115   4.088   2.465   3.016
  396THR     HB 1116   4.187   2.458   3.024
  396THR    OG1 1117   4.057   2.485   2.878
  396THR    HG1 1118   4.091   2.408   2.824
  396THR    CG2 1119   4.021   2.335   3.063
  396THR   HG21 1120   4.056   2.258   3.009
  396THR   HG22 1121   4.041   2.320   3.159
  396THR   HG23 1122   3.922   2.342   3.050
  396THR      C 1123   4.102   2.710   3.046
  396THR      O 1124   4.203   2.754   3.103
  397GLY      N 1125   4.049   2.768   2.939
  397GLY     HN 1126   3.968   2.726   2.898
  397GLY     CA 1127   4.103   2.889   2.880
  397GLY    HA1 1128   4.036   2.962   2.892
  397GLY    HA2 1129   4.188   2.912   2.927
  397GLY      C 1130   4.130   2.867   2.733
  397GLY      O 1131   4.151   2.961   2.656
  398ASN      N 1132   4.126   2.740   2.693
  398ASN     HN 1133   4.094   2.670   2.757
  398ASN     CA 1134   4.165   2.699   2.560
  398ASN     HA 1135   4.218   2.776   2.523
  398ASN     CB 1136   4.249   2.572   2.569
  398ASN    HB1 1137   4.206   2.510   2.634
  398ASN    HB2 1138   4.253   2.529   2.479
  398ASN     CG 1139   4.392   2.600   2.615
  398ASN    OD1 1140   4.456   2.695   2.567
  398ASN    ND2 1141   4.443   2.519   2.706
  398ASN   HD21 1142   4.389   2.443   2.742
  398ASN   HD22 1143   4.537   2.534   2.740
  398ASN      C 1144   4.046   2.678   2.467
  398ASN      O 1145   4.066   2.645   2.350
  399GLU      N 1146   3.924   2.699   2.516
  399GLU     HN 1147   3.915   2.731   2.610
  399GLU     CA 1148   3.805   2.675   2.436
  399GLU     HA 1149   3.823   2.591   2.386
  399GLU     CB 1150   3.684   2.658   2.529
  399GLU    HB1 1151   3.669   2.744   2.578
  399GLU    HB2 1152   3.604   2.638   2.472
  399GLU     CG 1153   3.698   2.545   2.632
  399GLU    HG1 1154   3.606   2.512   2.656
  399GLU    HG2 1155   3.750   2.470   2.591
  399GLU     CD 1156   3.768   2.588   2.762
  399GLU    OE1 1157   3.830   2.698   2.763
  399GLU    OE2 1158   3.759   2.511   2.862
  399GLU      C 1159   3.780   2.789   2.337
  399GLU      O 1160   3.800   2.907   2.368
  400LYS      N 1161   3.739   2.752   2.216
  400LYS     HN 1162   3.729   2.654   2.196
  400LYS     CA 1163   3.707   2.848   2.111
  400LYS     HA 1164   3.784   2.913   2.114
  400LYS     CB 1165   3.695   2.778   1.975
  400LYS    HB1 1166   3.648   2.691   1.989
  400LYS    HB2 1167   3.641   2.837   1.915
  400LYS     CG 1168   3.827   2.746   1.901
  400LYS    HG1 1169   3.867   2.831   1.866
  400LYS    HG2 1170   3.891   2.703   1.965
  400LYS     CD 1171   3.799   2.652   1.784
  400LYS    HD1 1172   3.812   2.558   1.816
  400LYS    HD2 1173   3.704   2.664   1.756
  400LYS     CE 1174   3.889   2.675   1.664
  400LYS    HE1 1175   3.888   2.772   1.639
  400LYS    HE2 1176   3.983   2.648   1.687
  400LYS     NZ 1177   3.844   2.595   1.545
  400LYS    HZ1 1178   3.906   2.612   1.468
  400LYS    HZ2 1179   3.847   2.497   1.568
  400LYS    HZ3 1180   3.751   2.621   1.520
  400LYS      C 1181   3.578   2.923   2.138
  400LYS      O 1182   3.546   3.018   2.066
  401SER      N 1183   3.502   2.883   2.239
  401SER     HN 1184   3.537   2.812   2.300
  401SER     CA 1185   3.370   2.938   2.264
  401SER     HA 1186   3.380   3.038   2.264
  401SER     CB 1187   3.270   2.898   2.154
  401SER    HB1 1188   3.287   2.951   2.071
  401SER    HB2 1189   3.277   2.801   2.134
  401SER     OG 1190   3.134   2.923   2.193
  401SER    HG1 1191   3.073   2.896   2.120
  401SER      C 1192   3.323   2.888   2.400
  401SER      O 1193   3.349   2.772   2.436
  402ILE      N 1194   3.257   2.975   2.476
  402ILE     HN 1195   3.238   3.067   2.441
  402ILE     CA 1196   3.211   2.938   2.609
  402ILE     HA 1197   3.295   2.906   2.653
  402ILE     CB 1198   3.150   3.059   2.684
  402ILE     HB 1199   3.204   3.141   2.664
  402ILE    CG2 1200   3.007   3.083   2.638
  402ILE   HG21 1201   2.969   3.161   2.687
  402ILE   HG22 1202   3.007   3.101   2.540
  402ILE   HG23 1203   2.952   3.001   2.657
  402ILE    CG1 1204   3.152   3.032   2.835
  402ILE   HG11 1205   3.066   2.987   2.860
  402ILE   HG12 1206   3.228   2.971   2.856
  402ILE     CD 1207   3.166   3.154   2.920
  402ILE    HD1 1208   3.166   3.128   3.016
  402ILE    HD2 1209   3.252   3.200   2.898
  402ILE    HD3 1210   3.090   3.216   2.902
  402ILE      C 1211   3.111   2.824   2.607
  402ILE      O 1212   3.078   2.769   2.712
  403ILE      N 1213   3.061   2.786   2.489
  403ILE     HN 1214   3.086   2.836   2.406
  403ILE     CA 1215   2.971   2.672   2.483
  403ILE     HA 1216   2.916   2.669   2.567
  403ILE     CB 1217   2.877   2.697   2.362
  403ILE     HB 1218   2.935   2.704   2.280
  403ILE    CG2 1219   2.778   2.583   2.341
  403ILE   HG21 1220   2.721   2.603   2.262
  403ILE   HG22 1221   2.828   2.498   2.325
  403ILE   HG23 1222   2.721   2.573   2.423
  403ILE    CG1 1223   2.795   2.824   2.387
  403ILE   HG11 1224   2.787   2.837   2.486
  403ILE   HG12 1225   2.844   2.902   2.347
  403ILE     CD 1226   2.657   2.822   2.329
  403ILE    HD1 1227   2.610   2.908   2.350
  403ILE    HD2 1228   2.663   2.810   2.230
  403ILE    HD3 1229   2.606   2.745   2.368
  403ILE      C 1230   3.045   2.539   2.487
  403ILE      O 1231   2.981   2.434   2.501
  404ASP      N 1232   3.178   2.540   2.486
  404ASP     HN 1233   3.226   2.628   2.479
  404ASP     CA 1234   3.256   2.417   2.494
  404ASP     HA 1235   3.188   2.347   2.469
  404ASP     CB 1236   3.375   2.421   2.397
  404ASP    HB1 1237   3.439   2.492   2.428
  404ASP    HB2 1238   3.421   2.332   2.399
  404ASP     CG 1239   3.333   2.452   2.253
  404ASP    OD1 1240   3.212   2.442   2.220
  404ASP    OD2 1241   3.423   2.487   2.172
  404ASP      C 1242   3.307   2.386   2.634
  404ASP      O 1243   3.346   2.271   2.660
  405CYS      N 1244   3.309   2.483   2.724
  405CYS     HN 1245   3.273   2.572   2.699
  405CYS     CA 1246   3.362   2.464   2.859
  405CYS     HA 1247   3.453   2.424   2.845
  405CYS     CB 1248   3.371   2.598   2.932
  405CYS    HB1 1249   3.276   2.619   2.957
  405CYS    HB2 1250   3.422   2.577   3.015
  405CYS     SG 1251   3.447   2.733   2.838
  405CYS      C 1252   3.274   2.369   2.940
  405CYS      O 1253   3.154   2.355   2.916
  406LYS      N 1254   3.334   2.306   3.041
  406LYS     HN 1255   3.433   2.316   3.056
  406LYS     CA 1256   3.254   2.223   3.130
  406LYS     HA 1257   3.203   2.162   3.070
  406LYS     CB 1258   3.341   2.142   3.226
  406LYS    HB1 1259   3.391   2.205   3.285
  406LYS    HB2 1260   3.281   2.084   3.282
  406LYS     CG 1261   3.441   2.051   3.157
  406LYS    HG1 1262   3.507   2.108   3.108
  406LYS    HG2 1263   3.489   1.998   3.227
  406LYS     CD 1264   3.377   1.955   3.059
  406LYS    HD1 1265   3.316   1.892   3.108
  406LYS    HD2 1266   3.324   2.007   2.992
  406LYS     CE 1267   3.486   1.878   2.989
  406LYS    HE1 1268   3.543   1.941   2.937
  406LYS    HE2 1269   3.542   1.832   3.058
  406LYS     NZ 1270   3.434   1.775   2.896
  406LYS    HZ1 1271   3.511   1.727   2.853
  406LYS    HZ2 1272   3.378   1.710   2.947
  406LYS    HZ3 1273   3.378   1.819   2.826
  406LYS      C 1274   3.159   2.311   3.211
  406LYS      O 1275   3.197   2.418   3.259
  407PHE      N 1276   3.036   2.263   3.227
  407PHE     HN 1277   3.010   2.177   3.183
  407PHE     CA 1278   2.937   2.334   3.307
  407PHE     HA 1279   2.992   2.384   3.374
  407PHE     CB 1280   2.856   2.432   3.224
  407PHE    HB1 1281   2.800   2.488   3.285
  407PHE    HB2 1282   2.919   2.491   3.173
  407PHE     CG 1283   2.766   2.366   3.125
  407PHE    CD1 1284   2.815   2.325   3.001
  407PHE    HD1 1285   2.912   2.341   2.979
  407PHE    CE1 1286   2.734   2.265   2.909
  407PHE    HE1 1287   2.771   2.235   2.821
  407PHE     CZ 1288   2.601   2.244   2.939
  407PHE     HZ 1289   2.541   2.200   2.872
  407PHE    CD2 1290   2.631   2.346   3.155
  407PHE    HD2 1291   2.595   2.376   3.243
  407PHE    CE2 1292   2.548   2.285   3.064
  407PHE    HE2 1293   2.452   2.270   3.085
  407PHE      C 1294   2.843   2.235   3.375
  407PHE      O 1295   2.821   2.123   3.329
  408ASN      N 1296   2.789   2.282   3.486
  408ASN     HN 1297   2.821   2.370   3.521
  408ASN     CA 1298   2.686   2.214   3.563
  408ASN     HA 1299   2.697   2.115   3.556
  408ASN     CB 1300   2.701   2.258   3.708
  408ASN    HB1 1301   2.794   2.238   3.738
  408ASN    HB2 1302   2.684   2.356   3.714
  408ASN     CG 1303   2.606   2.189   3.803
  408ASN    OD1 1304   2.507   2.128   3.763
  408ASN    ND2 1305   2.636   2.200   3.932
  408ASN   HD21 1306   2.718   2.251   3.960
  408ASN   HD22 1307   2.578   2.157   4.001
  408ASN      C 1308   2.551   2.253   3.504
  408ASN      O 1309   2.518   2.372   3.500
  409ALA      N 1310   2.471   2.156   3.459
  409ALA     HN 1311   2.494   2.060   3.475
  409ALA     CA 1312   2.351   2.193   3.385
  409ALA     HA 1313   2.376   2.283   3.348
  409ALA     CB 1314   2.322   2.092   3.274
  409ALA    HB1 1315   2.240   2.120   3.225
  409ALA    HB2 1316   2.400   2.090   3.211
  409ALA    HB3 1317   2.309   2.002   3.315
  409ALA      C 1318   2.226   2.210   3.471
  409ALA      O 1319   2.118   2.234   3.416
  410GLU      N 1320   2.239   2.196   3.603
  410GLU     HN 1321   2.326   2.167   3.642
  410GLU     CA 1322   2.124   2.223   3.688
  410GLU     HA 1323   2.046   2.221   3.626
  410GLU     CB 1324   2.107   2.113   3.793
  410GLU    HB1 1325   2.032   2.139   3.853
  410GLU    HB2 1326   2.085   2.028   3.746
  410GLU     CG 1327   2.230   2.089   3.878
  410GLU    HG1 1328   2.306   2.064   3.818
  410GLU    HG2 1329   2.252   2.174   3.926
  410GLU     CD 1330   2.209   1.979   3.979
  410GLU    OE1 1331   2.179   1.865   3.940
  410GLU    OE2 1332   2.224   2.006   4.100
  410GLU      C 1333   2.134   2.362   3.753
  410GLU      O 1334   2.219   2.388   3.837
  411SER      N 1335   2.043   2.449   3.714
  411SER     HN 1336   1.971   2.418   3.650
  411SER     CA 1337   2.041   2.586   3.758
  411SER     HA 1338   2.129   2.597   3.804
  411SER     CB 1339   2.028   2.681   3.640
  411SER    HB1 1340   1.982   2.765   3.667
  411SER    HB2 1341   2.118   2.703   3.602
  411SER     OG 1342   1.952   2.624   3.537
  411SER    HG1 1343   1.946   2.689   3.461
  411SER      C 1344   1.930   2.615   3.856
  411SER      O 1345   1.897   2.730   3.879
  412GLN      N 1346   1.872   2.511   3.914
  412GLN     HN 1347   1.916   2.421   3.906
  412GLN     CA 1348   1.748   2.522   3.988
  412GLN     HA 1349   1.683   2.562   3.924
  412GLN     CB 1350   1.696   2.383   4.031
  412GLN    HB1 1351   1.598   2.380   4.016
  412GLN    HB2 1352   1.741   2.314   3.973
  412GLN     CG 1353   1.722   2.344   4.176
  412GLN    HG1 1354   1.821   2.346   4.193
  412GLN    HG2 1355   1.677   2.410   4.236
  412GLN     CD 1356   1.670   2.205   4.210
  412GLN    OE1 1357   1.631   2.128   4.122
  412GLN    NE2 1358   1.670   2.171   4.339
  412GLN   HE21 1359   1.702   2.236   4.408
  412GLN   HE22 1360   1.636   2.081   4.367
  412GLN      C 1361   1.761   2.617   4.105
  412GLN      O 1362   1.669   2.690   4.137
  413GLY      N 1363   1.878   2.618   4.167
  413GLY     HN 1364   1.950   2.556   4.136
  413GLY     CA 1365   1.905   2.705   4.279
  413GLY    HA1 1366   1.822   2.709   4.336
  413GLY    HA2 1367   1.980   2.666   4.332
  413GLY      C 1368   1.941   2.844   4.231
  413GLY      O 1369   1.977   2.930   4.309
  414CYS      N 1370   1.936   2.863   4.101
  414CYS     HN 1371   1.903   2.788   4.043
  414CYS     CA 1372   1.974   2.988   4.037
  414CYS     HA 1373   2.021   3.039   4.109
  414CYS     CB 1374   2.067   2.957   3.920
  414CYS    HB1 1375   2.032   2.872   3.881
  414CYS    HB2 1376   2.052   3.032   3.856
  414CYS     SG 1377   2.240   2.943   3.966
  414CYS    HG1 1378   2.295   2.923   3.885
  414CYS      C 1379   1.856   3.071   3.991
  414CYS      O 1380   1.760   3.018   3.938
  415ASN      N 1381   1.862   3.201   4.013
  415ASN     HN 1382   1.938   3.237   4.068
  415ASN     CA 1383   1.763   3.295   3.961
  415ASN     HA 1384   1.706   3.243   3.897
  415ASN     CB 1385   1.676   3.348   4.074
  415ASN    HB1 1386   1.616   3.420   4.038
  415ASN    HB2 1387   1.620   3.274   4.111
  415ASN     CG 1388   1.757   3.405   4.184
  415ASN    OD1 1389   1.787   3.524   4.184
  415ASN    ND2 1390   1.798   3.320   4.279
  415ASN   HD21 1391   1.774   3.223   4.273
  415ASN   HD22 1392   1.854   3.353   4.356
  415ASN      C 1393   1.834   3.409   3.891
  415ASN      O 1394   1.957   3.411   3.878
  416HSP      N 1395   1.756   3.510   3.854
  416HSP     HN 1396   1.662   3.514   3.888
  416HSP     CA 1397   1.804   3.614   3.766
  416HSP     HA 1398   1.878   3.572   3.713
  416HSP     CB 1399   1.690   3.658   3.675
  416HSP    HB1 1400   1.605   3.659   3.728
  416HSP    HB2 1401   1.709   3.750   3.640
  416HSP    CD2 1402   1.566   3.489   3.519
  416HSP    HD2 1403   1.479   3.480   3.567
  416HSP     CG 1404   1.671   3.567   3.557
  416HSP    NE2 1405   1.602   3.427   3.403
  416HSP    HE2 1406   1.545   3.363   3.351
  416HSP    ND1 1407   1.768   3.550   3.461
  416HSP    HD1 1408   1.857   3.596   3.459
  416HSP    CE1 1409   1.724   3.464   3.370
  416HSP    HE1 1410   1.776   3.433   3.290
  416HSP      C 1411   1.867   3.733   3.838
  416HSP      O 1412   1.892   3.838   3.777
  417GLU      N 1413   1.896   3.719   3.967
  417GLU     HN 1414   1.852   3.645   4.019
  417GLU     CA 1415   1.988   3.808   4.036
  417GLU     HA 1416   1.990   3.892   3.981
  417GLU     CB 1417   1.938   3.837   4.177
  417GLU    HB1 1418   1.975   3.767   4.238
  417GLU    HB2 1419   1.972   3.927   4.204
  417GLU     CG 1420   1.789   3.837   4.193
  417GLU    HG1 1421   1.753   3.921   4.152
  417GLU    HG2 1422   1.751   3.758   4.146
  417GLU     CD 1423   1.750   3.832   4.340
  417GLU    OE1 1424   1.778   3.931   4.411
  417GLU    OE2 1425   1.692   3.727   4.383
  417GLU      C 1426   2.129   3.750   4.042
  417GLU      O 1427   2.215   3.805   4.111
  418GLU      N 1428   2.153   3.637   3.974
  418GLU     HN 1429   2.076   3.593   3.928
  418GLU     CA 1430   2.284   3.575   3.964
  418GLU     HA 1431   2.348   3.639   4.008
  418GLU     CB 1432   2.285   3.442   4.038
  418GLU    HB1 1433   2.262   3.369   3.973
  418GLU    HB2 1434   2.377   3.426   4.074
  418GLU     CG 1435   2.183   3.439   4.154
  418GLU    HG1 1436   2.206   3.512   4.218
  418GLU    HG2 1437   2.092   3.455   4.116
  418GLU     CD 1438   2.180   3.306   4.231
  418GLU    OE1 1439   2.160   3.199   4.169
  418GLU    OE2 1440   2.199   3.309   4.354
  418GLU      C 1441   2.325   3.556   3.817
  418GLU      O 1442   2.398   3.462   3.783
  419ASP      N 1443   2.275   3.642   3.728
  419ASP     HN 1444   2.209   3.711   3.756
  419ASP     CA 1445   2.317   3.633   3.589
  419ASP     HA 1446   2.319   3.536   3.564
  419ASP     CB 1447   2.216   3.707   3.501
  419ASP    HB1 1448   2.197   3.795   3.544
  419ASP    HB2 1449   2.257   3.721   3.411
  419ASP     CG 1450   2.081   3.629   3.483
  419ASP    OD1 1451   2.074   3.507   3.515
  419ASP    OD2 1452   1.982   3.691   3.436
  419ASP      C 1453   2.459   3.690   3.573
  419ASP      O 1454   2.488   3.805   3.610
  420ALA      N 1455   2.548   3.610   3.516
  420ALA     HN 1456   2.520   3.521   3.479
  420ALA     CA 1457   2.687   3.652   3.507
  420ALA     HA 1458   2.709   3.693   3.596
  420ALA     CB 1459   2.778   3.532   3.483
  420ALA    HB1 1460   2.873   3.563   3.477
  420ALA    HB2 1461   2.768   3.467   3.558
  420ALA    HB3 1462   2.752   3.488   3.397
  420ALA      C 1463   2.704   3.757   3.397
  420ALA      O 1464   2.614   3.779   3.313
  421GLY      N 1465   2.820   3.822   3.398
  421GLY     HN 1466   2.887   3.800   3.468
  421GLY     CA 1467   2.851   3.926   3.301
  421GLY    HA1 1468   2.817   3.897   3.212
  421GLY    HA2 1469   2.804   4.010   3.329
  421GLY      C 1470   3.000   3.948   3.296
  421GLY      O 1471   3.075   3.903   3.382
  422VAL      N 1472   3.045   4.018   3.194
  422VAL     HN 1473   2.980   4.057   3.128
  422VAL     CA 1474   3.187   4.038   3.177
  422VAL     HA 1475   3.227   4.009   3.264
  422VAL     CB 1476   3.246   3.952   3.061
  422VAL     HB 1477   3.344   3.970   3.055
  422VAL    CG1 1478   3.230   3.806   3.091
  422VAL   HG11 1479   3.268   3.752   3.016
  422VAL   HG12 1480   3.278   3.784   3.176
  422VAL   HG13 1481   3.132   3.785   3.101
  422VAL    CG2 1482   3.184   3.987   2.925
  422VAL   HG21 1483   3.225   3.929   2.854
  422VAL   HG22 1484   3.085   3.971   2.928
  422VAL   HG23 1485   3.201   4.083   2.904
  422VAL      C 1486   3.213   4.185   3.150
  422VAL      O 1487   3.126   4.258   3.100
  423ARG      N 1488   3.335   4.229   3.186
  423ARG     HN 1489   3.389   4.173   3.250
  423ARG     CA 1490   3.394   4.352   3.136
  423ARG     HA 1491   3.330   4.394   3.071
  423ARG     CB 1492   3.414   4.454   3.247
  423ARG    HB1 1493   3.461   4.410   3.323
  423ARG    HB2 1494   3.470   4.529   3.213
  423ARG     CG 1495   3.283   4.511   3.299
  423ARG    HG1 1496   3.244   4.570   3.227
  423ARG    HG2 1497   3.221   4.436   3.317
  423ARG     CD 1498   3.301   4.594   3.426
  423ARG    HD1 1499   3.212   4.625   3.459
  423ARG    HD2 1500   3.345   4.539   3.496
  423ARG     NE 1501   3.383   4.712   3.404
  423ARG     HE 1502   3.342   4.787   3.352
  423ARG     CZ 1503   3.508   4.728   3.448
  423ARG    NH1 1504   3.567   4.633   3.518
  423ARG   HH11 1505   3.519   4.548   3.539
  423ARG   HH12 1506   3.661   4.646   3.550
  423ARG    NH2 1507   3.575   4.840   3.422
  423ARG   HH21 1508   3.531   4.914   3.369
  423ARG   HH22 1509   3.668   4.852   3.455
  423ARG      C 1510   3.525   4.316   3.067
  423ARG      O 1511   3.626   4.286   3.133
  424CYD      N 1512   3.519   4.314   2.934
  424CYD     HN 1513   3.432   4.336   2.890
  424CYD     CA 1514   3.632   4.281   2.848
  424CYD     HA 1515   3.678   4.204   2.893
  424CYD     CB 1516   3.582   4.242   2.709
  424CYD     Vc 1517   3.582   4.242   2.709
  424CYD    HB1 1518   3.534   4.323   2.675
  424CYD    HB2 1519   3.664   4.227   2.655
  424CYD     SG 1520   3.477   4.098   2.713
  424CYD     Vs 1521   3.477   4.098   2.713
  424CYD    HUD 1522   3.534   4.323   2.675
  424CYD      C 1523   3.727   4.399   2.835
  424CYD      O 1524   3.684   4.514   2.836
  425ASN      N 1525   3.856   4.368   2.828
  425ASN     HN 1526   3.887   4.276   2.854
  425ASN     CA 1527   3.955   4.465   2.783
  425ASN     HA 1528   3.937   4.548   2.836
  425ASN     CB 1529   4.097   4.416   2.809
  425ASN    HB1 1530   4.101   4.317   2.791
  425ASN    HB2 1531   4.160   4.463   2.748
  425ASN     CG 1532   4.143   4.440   2.952
  425ASN    OD1 1533   4.140   4.553   3.001
  425ASN    ND2 1534   4.185   4.333   3.018
  425ASN   HD21 1535   4.185   4.243   2.974
  425ASN   HD22 1536   4.217   4.342   3.113
  425ASN      C 1537   3.936   4.489   2.634
  425ASN      O 1538   3.929   4.394   2.555
  426THR      N 1539   3.921   4.616   2.600
  426THR     HN 1540   3.923   4.684   2.674
  426THR     CA 1541   3.901   4.662   2.465
  426THR     HA 1542   3.943   4.591   2.408
  426THR     CB 1543   3.750   4.676   2.426
  426THR     HB 1544   3.737   4.657   2.329
  426THR    OG1 1545   3.705   4.810   2.444
  426THR    HG1 1546   3.609   4.816   2.418
  426THR    CG2 1547   3.662   4.585   2.509
  426THR   HG21 1548   3.567   4.597   2.482
  426THR   HG22 1549   3.690   4.490   2.495
  426THR   HG23 1550   3.672   4.609   2.606
  426THR      C 1551   3.974   4.793   2.449
  426THR      O 1552   4.000   4.862   2.547
  427PRO      N 1553   4.010   4.828   2.327
  427PRO     CD 1554   3.986   4.757   2.202
  427PRO    HD1 1555   3.895   4.779   2.166
  427PRO    HD2 1556   3.993   4.658   2.216
  427PRO     CA 1557   4.079   4.955   2.303
  427PRO     HA 1558   4.156   4.964   2.366
  427PRO     CB 1559   4.112   4.949   2.155
  427PRO    HB1 1560   4.051   5.007   2.102
  427PRO    HB2 1561   4.207   4.976   2.138
  427PRO     CG 1562   4.093   4.808   2.115
  427PRO    HG1 1563   4.066   4.802   2.019
  427PRO    HG2 1564   4.178   4.756   2.129
  427PRO      C 1565   3.988   5.072   2.325
  427PRO      O 1566   3.872   5.064   2.289
  428ALA      N 1567   4.040   5.182   2.376
  428ALA     HN 1568   4.133   5.181   2.413
  428ALA     CA 1569   3.962   5.304   2.379
  428ALA     HA 1570   3.865   5.281   2.367
  428ALA     CB 1571   3.975   5.376   2.512
  428ALA    HB1 1572   3.920   5.459   2.511
  428ALA    HB2 1573   3.944   5.316   2.585
  428ALA    HB3 1574   4.071   5.399   2.527
  428ALA      C 1575   4.014   5.390   2.266
  428ALA      O 1576   4.134   5.409   2.253
  429MET      N 1577   3.924   5.441   2.182
  429MET     HN 1578   3.827   5.420   2.193
  429MET     CA 1579   3.969   5.528   2.074
  429MET     HA 1580   4.049   5.492   2.026
  429MET     CB 1581   3.864   5.545   1.965
  429MET    HB1 1582   3.840   5.642   1.961
  429MET    HB2 1583   3.905   5.517   1.879
  429MET     CG 1584   3.736   5.465   1.986
  429MET    HG1 1585   3.725   5.463   2.085
  429MET    HG2 1586   3.665   5.522   1.945
  429MET     SD 1587   3.737   5.300   1.916
  429MET     CE 1588   3.911   5.266   1.901
  429MET    HE1 1589   3.925   5.175   1.863
  429MET    HE2 1590   3.954   5.335   1.842
  429MET    HE3 1591   3.954   5.271   1.992
  429MET      C 1592   3.991   5.653   2.153
  429MET      O 1593   3.900   5.710   2.212
  430GLY      N 1594   4.117   5.694   2.155
  430GLY     HN 1595   4.173   5.683   2.073
  430GLY     CA 1596   4.175   5.754   2.272
  430GLY    HA1 1597   4.167   5.686   2.345
  430GLY    HA2 1598   4.271   5.769   2.250
  430GLY      C 1599   4.117   5.883   2.321
  430GLY      O 1600   4.090   5.896   2.440
  431LEU      N 1601   4.093   5.976   2.231
  431LEU     HN 1602   4.102   5.954   2.134
  431LEU     CA 1603   4.054   6.109   2.271
  431LEU     HA 1604   4.011   6.102   2.361
  431LEU     CB 1605   4.177   6.200   2.276
  431LEU    HB1 1606   4.232   6.179   2.195
  431LEU    HB2 1607   4.143   6.294   2.269
  431LEU     CG 1608   4.274   6.198   2.395
  431LEU     HG 1609   4.359   6.238   2.362
  431LEU    CD1 1610   4.227   6.286   2.510
  431LEU   HD11 1611   4.294   6.281   2.585
  431LEU   HD12 1612   4.220   6.381   2.479
  431LEU   HD13 1613   4.138   6.254   2.542
  431LEU    CD2 1614   4.307   6.058   2.442
  431LEU   HD21 1615   4.370   6.062   2.519
  431LEU   HD22 1616   4.223   6.011   2.470
  431LEU   HD23 1617   4.350   6.007   2.367
  431LEU      C 1618   3.957   6.163   2.169
  431LEU    OT1 1619   3.967   6.131   2.052
  431LEU    OT2 1620   3.908   6.288   2.190
  432SOL     OW 1621   0.230   0.628   0.113
  432SOL    HW1 1622   0.137   0.626   0.150
  432SOL    HW2 1623   0.231   0.589   0.021
  433SOL     OW 1624   0.225   0.275   0.996
  433SOL    HW1 1625   0.260   0.258   1.088
  433SOL    HW2 1626   0.137   0.230   0.984
  434SOL     OW 1627   0.019   0.368   0.647
  434SOL    HW1 1628  -0.063   0.411   0.686
  434SOL    HW2 1629  -0.009   0.295   0.584
  435SOL     OW 1630   0.569   1.275   1.165
  435SOL    HW1 1631   0.476   1.268   1.128
  435SOL    HW2 1632   0.580   1.364   1.209
  436SOL     OW 1633   1.555   1.511   0.703
  436SOL    HW1 1634   1.498   1.495   0.784
  436SOL    HW2 1635   1.496   1.521   0.623
  437SOL     OW 1636   1.135   0.703   0.717
  437SOL    HW1 1637   1.192   0.781   0.692
  437SOL    HW2 1638   1.075   0.729   0.793
  438SOL     OW 1639   1.755   0.607   0.231
  438SOL    HW1 1640   1.743   0.594   0.132
  438SOL    HW2 1641   1.725   0.526   0.280
  439SOL     OW 1642   0.768   1.144   1.023
  439SOL    HW1 1643   0.690   1.161   1.083
  439SOL    HW2 1644   0.802   1.231   0.987
  440SOL     OW 1645   0.850   0.798   1.823
  440SOL    HW1 1646   0.846   0.874   1.888
  440SOL    HW2 1647   0.872   0.834   1.732
  441SOL     OW 1648   0.685   1.012   0.665
  441SOL    HW1 1649   0.754   0.996   0.735
  441SOL    HW2 1650   0.612   1.069   0.703
  442SOL     OW 1651   0.686   1.161   1.803
  442SOL    HW1 1652   0.746   1.240   1.817
  442SOL    HW2 1653   0.600   1.192   1.762
  443SOL     OW 1654   0.335   1.435   1.061
  443SOL    HW1 1655   0.257   1.404   1.008
  443SOL    HW2 1656   0.393   1.493   1.004
  444SOL     OW 1657   1.460   1.505   1.339
  444SOL    HW1 1658   1.484   1.599   1.365
  444SOL    HW2 1659   1.444   1.451   1.421
  445SOL     OW 1660   0.438   0.392   1.499
  445SOL    HW1 1661   0.520   0.336   1.508
  445SOL    HW2 1662   0.357   0.334   1.503
  446SOL     OW 1663   1.603   0.447   0.737
  446SOL    HW1 1664   1.529   0.493   0.687
  446SOL    HW2 1665   1.654   0.515   0.790
  447SOL     OW 1666   0.231   1.713   0.483
  447SOL    HW1 1667   0.265   1.790   0.537
  447SOL    HW2 1668   0.275   1.713   0.393
  448SOL     OW 1669   1.127   1.341   1.690
  448SOL    HW1 1670   1.174   1.341   1.778
  448SOL    HW2 1671   1.079   1.254   1.679
  449SOL     OW 1672   0.240   1.091   0.886
  449SOL    HW1 1673   0.254   1.007   0.938
  449SOL    HW2 1674   0.185   1.155   0.941
  450SOL     OW 1675   0.620   1.786   1.439
  450SOL    HW1 1676   0.528   1.769   1.474
  450SOL    HW2 1677   0.648   1.878   1.465
  451SOL     OW 1678   0.606   0.964   0.123
  451SOL    HW1 1679   0.613   1.048   0.069
  451SOL    HW2 1680   0.652   0.977   0.211
  452SOL     OW 1681   1.594   0.114   1.480
  452SOL    HW1 1682   1.576   0.181   1.408
  452SOL    HW2 1683   1.591   0.160   1.569
  453SOL     OW 1684   0.122   0.643   0.563
  453SOL    HW1 1685   0.077   0.555   0.580
  453SOL    HW2 1686   0.121   0.697   0.647
  454SOL     OW 1687   1.842   1.767   0.359
  454SOL    HW1 1688   1.896   1.738   0.439
  454SOL    HW2 1689   1.872   1.857   0.330
  455SOL     OW 1690   0.027   1.596   0.117
  455SOL    HW1 1691   0.008   1.500   0.138
  455SOL    HW2 1692  -0.006   1.654   0.192
  456SOL     OW 1693   1.689   0.922   0.612
  456SOL    HW1 1694   1.784   0.893   0.620
  456SOL    HW2 1695   1.681   0.987   0.537
  457SOL     OW 1696   1.641   1.108   0.432
  457SOL    HW1 1697   1.727   1.110   0.380
  457SOL    HW2 1698   1.655   1.155   0.520
  458SOL     OW 1699   0.113   0.737   1.597
  458SOL    HW1 1700   0.201   0.724   1.642
  458SOL    HW2 1701   0.100   0.834   1.575
  459SOL     OW 1702   0.613   1.365   0.726
  459SOL    HW1 1703   0.564   1.278   0.735
  459SOL    HW2 1704   0.590   1.408   0.639
  460SOL     OW 1705   1.293   1.228   1.423
  460SOL    HW1 1706   1.330   1.155   1.365
  460SOL    HW2 1707   1.345   1.233   1.508
  461SOL     OW 1708   0.809   0.004   0.502
  461SOL    HW1 1709   0.849   0.095   0.493
  461SOL    HW2 1710   0.709   0.012   0.508
  462SOL     OW 1711   0.197   0.976   1.264
  462SOL    HW1 1712   0.286   0.931   1.250
  462SOL    HW2 1713   0.124   0.911   1.245
  463SOL     OW 1714   1.525   0.999   0.190
  463SOL    HW1 1715   1.462   0.923   0.203
  463SOL    HW2 1716   1.573   1.017   0.276
  464SOL     OW 1717   1.187   1.792   1.616
  464SOL    HW1 1718   1.211   1.852   1.540
  464SOL    HW2 1719   1.194   1.697   1.586
  465SOL     OW 1720   0.317   0.251   1.801
  465SOL    HW1 1721   0.388   0.322   1.807
  465SOL    HW2 1722   0.229   0.290   1.829
  466SOL     OW 1723   1.466   1.417   0.953
  466SOL    HW1 1724   1.407   1.423   1.033
  466SOL    HW2 1725   1.451   1.329   0.907
  467SOL     OW 1726   1.667   1.714   0.572
  467SOL    HW1 1727   1.626   1.691   0.484
  467SOL    HW2 1728   1.649   1.640   0.637
  468SOL     OW 1729   0.598   0.729   0.270
  468SOL    HW1 1730   0.622   0.798   0.202
  468SOL    HW2 1731   0.520   0.762   0.324
  469SOL     OW 1732   1.281   0.345   0.944
  469SOL    HW1 1733   1.195   0.295   0.931
  469SOL    HW2 1734   1.343   0.291   1.000
  470SOL     OW 1735   1.576   1.662   0.307
  470SOL    HW1 1736   1.665   1.708   0.310
  470SOL    HW2 1737   1.555   1.638   0.212
  471SOL     OW 1738   0.807   0.605   1.465
  471SOL    HW1 1739   0.760   0.602   1.554
  471SOL    HW2 1740   0.756   0.550   1.399
  472SOL     OW 1741   1.394   0.469   1.674
  472SOL    HW1 1742   1.374   0.512   1.762
  472SOL    HW2 1743   1.472   0.407   1.683
  473SOL     OW 1744   0.973   0.890   1.572
  473SOL    HW1 1745   1.019   0.806   1.543
  473SOL    HW2 1746   0.917   0.924   1.497
  474SOL     OW 1747   0.991   0.410   1.242
  474SOL    HW1 1748   0.914   0.444   1.296
  474SOL    HW2 1749   0.957   0.359   1.163
  475SOL     OW 1750   1.041   0.701   0.429
  475SOL    HW1 1751   1.067   0.697   0.525
  475SOL    HW2 1752   0.956   0.650   0.415
  476SOL     OW 1753   0.076   0.811   0.789
  476SOL    HW1 1754   0.175   0.799   0.798
  476SOL    HW2 1755   0.052   0.906   0.810
  477SOL     OW 1756   0.130   1.821   1.571
  477SOL    HW1 1757   0.120   1.806   1.670
  477SOL    HW2 1758   0.044   1.857   1.535
  478SOL     OW 1759   0.865   0.348   0.195
  478SOL    HW1 1760   0.924   0.411   0.146
  478SOL    HW2 1761   0.884   0.254   0.166
  479SOL     OW 1762   1.719   0.585   1.831
  479SOL    HW1 1763   1.693   0.674   1.795
  479SOL    HW2 1764   1.717   0.517   1.758
  480SOL     OW 1765   1.362   1.144   0.545
  480SOL    HW1 1766   1.445   1.115   0.497
  480SOL    HW2 1767   1.313   1.211   0.489
  481SOL     OW 1768   0.550   0.196   0.885
  481SOL    HW1 1769   0.545   0.191   0.985
  481SOL    HW2 1770   0.552   0.292   0.856
  482SOL     OW 1771   1.008   1.456   0.477
  482SOL    HW1 1772   0.962   1.528   0.425
  482SOL    HW2 1773   1.004   1.476   0.575
  483SOL     OW 1774   0.351   1.801   0.853
  483SOL    HW1 1775   0.401   1.715   0.859
  483SOL    HW2 1776   0.416   1.878   0.850
  484SOL     OW 1777   1.795   1.066   0.873
  484SOL    HW1 1778   1.733   1.051   0.797
  484SOL    HW2 1779   1.743   1.077   0.958
  485SOL     OW 1780   1.227   1.550   1.506
  485SOL    HW1 1781   1.233   1.473   1.570
  485SOL    HW2 1782   1.175   1.524   1.426
  486SOL     OW 1783   0.321   0.943   0.242
  486SOL    HW1 1784   0.403   0.982   0.200
  486SOL    HW2 1785   0.294   0.861   0.193
  487SOL     OW 1786   1.458   0.735   0.728
  487SOL    HW1 1787   1.453   0.670   0.803
  487SOL    HW2 1788   1.538   0.794   0.741
  488SOL     OW 1789   0.461   1.266   1.727
  488SOL    HW1 1790   0.411   1.267   1.641
  488SOL    HW2 1791   0.398   1.248   1.803
  489SOL     OW 1792   1.111   1.776   0.237
  489SOL    HW1 1793   1.051   1.714   0.287
  489SOL    HW2 1794   1.142   1.732   0.152
  490SOL     OW 1795   0.202   0.285   1.498
  490SOL    HW1 1796   0.122   0.345   1.485
  490SOL    HW2 1797   0.192   0.236   1.584
  491SOL     OW 1798   1.632   1.377   0.081
  491SOL    HW1 1799   1.600   1.471   0.071
  491SOL    HW2 1800   1.556   1.314   0.069
  492SOL     OW 1801   0.464   1.743   0.323
  492SOL    HW1 1802   0.497   1.782   0.409
  492SOL    HW2 1803   0.540   1.736   0.258
  493SOL     OW 1804   1.400   0.107   0.426
  493SOL    HW1 1805   1.376   0.070   0.336
  493SOL    HW2 1806   1.499   0.123   0.430
  494SOL     OW 1807   0.249   1.785   1.241
  494SOL    HW1 1808   0.306   1.720   1.291
  494SOL    HW2 1809   0.233   1.752   1.148
  495SOL     OW 1810   0.940   1.698   0.904
  495SOL    HW1 1811   1.020   1.641   0.925
  495SOL    HW2 1812   0.891   1.658   0.827
  496SOL     OW 1813   0.382   0.700   0.480
  496SOL    HW1 1814   0.427   0.610   0.477
  496SOL    HW2 1815   0.288   0.689   0.513
  497SOL     OW 1816   1.547   0.222   1.729
  497SOL    HW1 1817   1.542   0.259   1.821
  497SOL    HW2 1818   1.475   0.153   1.717
  498SOL     OW 1819   0.614   0.122   0.117
  498SOL    HW1 1820   0.712   0.100   0.124
  498SOL    HW2 1821   0.583   0.105   0.024
  499SOL     OW 1822   0.781   0.264   1.749
  499SOL    HW1 1823   0.848   0.203   1.792
  499SOL    HW2 1824   0.708   0.283   1.814
  500SOL     OW 1825   0.888   1.514   1.195
  500SOL    HW1 1826   0.865   1.489   1.101
  500SOL    HW2 1827   0.949   1.445   1.234
  501SOL     OW 1828   1.351   0.590   1.433
  501SOL    HW1 1829   1.379   0.547   1.518
  501SOL    HW2 1830   1.376   0.686   1.434
  502SOL     OW 1831   0.803   1.402   0.924
  502SOL    HW1 1832   0.893   1.416   0.882
  502SOL    HW2 1833   0.732   1.404   0.853
  503SOL     OW 1834   0.922   0.503   0.899
  503SOL    HW1 1835   0.897   0.494   0.803
  503SOL    HW2 1836   0.970   0.421   0.930
  504SOL     OW 1837   0.539   0.064   0.512
  504SOL    HW1 1838   0.458   0.065   0.570
  504SOL    HW2 1839   0.542   0.147   0.457
  505SOL     OW 1840   1.434   1.188   0.041
  505SOL    HW1 1841   1.466   1.112   0.098
  505SOL    HW2 1842   1.342   1.215   0.071
  506SOL     OW 1843   0.297   0.035   0.171
  506SOL    HW1 1844   0.346   0.119   0.150
  506SOL    HW2 1845   0.359  -0.030   0.216
  507SOL     OW 1846   0.935   0.236   0.480
  507SOL    HW1 1847   0.887   0.277   0.402
  507SOL    HW2 1848   1.034   0.234   0.461
  508SOL     OW 1849   1.076   0.683   1.464
  508SOL    HW1 1850   0.996   0.622   1.467
  508SOL    HW2 1851   1.157   0.630   1.440
  509SOL     OW 1852   1.227   1.570   0.793
  509SOL    HW1 1853   1.248   1.644   0.728
  509SOL    HW2 1854   1.295   1.570   0.866
  510SOL     OW 1855   0.459   1.152   0.741
  510SOL    HW1 1856   0.388   1.125   0.806
  510SOL    HW2 1857   0.433   1.124   0.648
  511SOL     OW 1858   1.271   1.797   0.591
  511SOL    HW1 1859   1.315   1.861   0.527
  511SOL    HW2 1860   1.221   1.849   0.661
  512SOL     OW 1861   1.032   0.549   0.016
  512SOL    HW1 1862   0.991   0.631  -0.023
  512SOL    HW2 1863   1.096   0.575   0.089
  513SOL     OW 1864   0.078   0.556   1.386
  513SOL    HW1 1865   0.170   0.555   1.345
  513SOL    HW2 1866   0.072   0.630   1.453
  514SOL     OW 1867   0.561   0.222   1.147
  514SOL    HW1 1868   0.599   0.138   1.184
  514SOL    HW2 1869   0.473   0.241   1.191
  515SOL     OW 1870   0.866   0.454   0.642
  515SOL    HW1 1871   0.834   0.526   0.580
  515SOL    HW2 1872   0.890   0.373   0.589
  516SOL     OW 1873   1.017   0.039   0.753
  516SOL    HW1 1874   0.945   0.044   0.684
  516SOL    HW2 1875   0.993  -0.030   0.822
  517SOL     OW 1876   1.429   1.173   0.867
  517SOL    HW1 1877   1.374   1.089   0.860
  517SOL    HW2 1878   1.455   1.202   0.775
  518SOL     OW 1879   1.466   0.590   0.992
  518SOL    HW1 1880   1.436   0.495   0.999
  518SOL    HW2 1881   1.539   0.606   1.058
  519SOL     OW 1882   1.857   0.833   0.377
  519SOL    HW1 1883   1.899   0.769   0.441
  519SOL    HW2 1884   1.819   0.782   0.299
  520SOL     OW 1885   0.488   1.385   0.174
  520SOL    HW1 1886   0.401   1.370   0.221
  520SOL    HW2 1887   0.471   1.411   0.079
  521SOL     OW 1888   1.664   1.280   0.657
  521SOL    HW1 1889   1.763   1.288   0.671
  521SOL    HW2 1890   1.619   1.364   0.688
  522SOL     OW 1891   1.390   0.575   0.078
  522SOL    HW1 1892   1.336   0.554   0.159
  522SOL    HW2 1893   1.481   0.534   0.087
  523SOL     OW 1894   0.527   0.256   0.328
  523SOL    HW1 1895   0.554   0.197   0.253
  523SOL    HW2 1896   0.527   0.351   0.297
  524SOL     OW 1897   1.754   1.223   1.588
  524SOL    HW1 1898   1.845   1.184   1.575
  524SOL    HW2 1899   1.762   1.319   1.612
  525SOL     OW 1900   1.064   1.347   1.340
  525SOL    HW1 1901   0.984   1.324   1.395
  525SOL    HW2 1902   1.147   1.321   1.389
  526SOL     OW 1903   1.592   1.629   1.625
  526SOL    HW1 1904   1.619   1.663   1.535
  526SOL    HW2 1905   1.671   1.591   1.671
  527SOL     OW 1906   1.111   1.195   1.100
  527SOL    HW1 1907   1.071   1.239   1.181
  527SOL    HW2 1908   1.070   1.232   1.017
  528SOL     OW 1909   1.638   1.099   1.079
  528SOL    HW1 1910   1.643   1.180   1.138
  528SOL    HW2 1911   1.552   1.101   1.028
  529SOL     OW 1912   0.915   0.089   1.402
  529SOL    HW1 1913   0.940   0.069   1.307
  529SOL    HW2 1914   0.987   0.145   1.444
  530SOL     OW 1915   0.980   1.116   1.719
  530SOL    HW1 1916   0.881   1.122   1.729
  530SOL    HW2 1917   1.003   1.036   1.663
  531SOL     OW 1918   0.705   1.050   0.368
  531SOL    HW1 1919   0.691   1.057   0.467
  531SOL    HW2 1920   0.789   0.999   0.350
  532SOL     OW 1921   0.410   0.813   1.251
  532SOL    HW1 1922   0.496   0.825   1.301
  532SOL    HW2 1923   0.368   0.726   1.278
  533SOL     OW 1924   1.274   0.386   1.262
  533SOL    HW1 1925   1.295   0.460   1.326
  533SOL    HW2 1926   1.185   0.403   1.219
  534SOL     OW 1927   0.064   1.564   1.331
  534SOL    HW1 1928   0.018   1.646   1.297
  534SOL    HW2 1929   0.162   1.583   1.340
  535SOL     OW 1930   0.367   1.100   0.501
  535SOL    HW1 1931   0.360   1.183   0.445
  535SOL    HW2 1932   0.371   1.020   0.441
  536SOL     OW 1933   0.566   0.537   0.865
  536SOL    HW1 1934   0.578   0.603   0.791
  536SOL    HW2 1935   0.612   0.571   0.948
  537SOL     OW 1936   1.252   1.348   0.388
  537SOL    HW1 1937   1.302   1.425   0.428
  537SOL    HW2 1938   1.157   1.350   0.420
  538SOL     OW 1939   1.272   1.445   1.142
  538SOL    HW1 1940   1.319   1.458   1.229
  538SOL    HW2 1941   1.206   1.371   1.151
  539SOL     OW 1942   1.582   0.639   0.472
  539SOL    HW1 1943   1.551   0.700   0.545
  539SOL    HW2 1944   1.632   0.691   0.403
  540SOL     OW 1945   0.354   1.510   1.329
  540SOL    HW1 1946   0.333   1.466   1.242
  540SOL    HW2 1947   0.451   1.536   1.332
  541SOL     OW 1948   0.402   0.751   1.598
  541SOL    HW1 1949   0.470   0.806   1.551
  541SOL    HW2 1950   0.442   0.663   1.625
  542SOL     OW 1951   1.587   0.779   1.670
  542SOL    HW1 1952   1.495   0.817   1.665
  542SOL    HW2 1953   1.647   0.826   1.605
  543SOL     OW 1954   1.013   0.105   1.770
  543SOL    HW1 1955   1.019   0.190   1.718
  543SOL    HW2 1956   1.045   0.029   1.713
  544SOL     OW 1957   0.504   0.050   1.740
  544SOL    HW1 1958   0.462  -0.007   1.670
  544SOL    HW2 1959   0.438   0.119   1.772
  545SOL     OW 1960   0.573   0.870   1.029
  545SOL    HW1 1961   0.617   0.959   1.020
  545SOL    HW2 1962   0.510   0.870   1.106
  546SOL     OW 1963   1.360   0.862   1.045
  546SOL    HW1 1964   1.285   0.862   0.979
  546SOL    HW2 1965   1.397   0.770   1.054
  547SOL     OW 1966   1.209   0.525   0.275
  547SOL    HW1 1967   1.222   0.441   0.329
  547SOL    HW2 1968   1.180   0.599   0.335
  548SOL     OW 1969   0.307   0.213   1.231
  548SOL    HW1 1970   0.284   0.250   1.321
  548SOL    HW2 1971   0.277   0.118   1.225
  549SOL     OW 1972   0.037   1.310   1.282
  549SOL    HW1 1973   0.090   1.261   1.350
  549SOL    HW2 1974   0.059   1.408   1.287
  550SOL     OW 1975   0.732   0.634   1.064
  550SOL    HW1 1976   0.791   0.608   0.988
  550SOL    HW2 1977   0.704   0.730   1.053
  551SOL     OW 1978   1.728   0.935   1.854
  551SOL    HW1 1979   1.682   0.928   1.765
  551SOL    HW2 1980   1.666   0.979   1.920
  552SOL     OW 1981   0.307   0.063   0.618
  552SOL    HW1 1982   0.296   0.157   0.651
  552SOL    HW2 1983   0.302   0.000   0.695
  553SOL     OW 1984   1.622   0.367   0.374
  553SOL    HW1 1985   1.624   0.291   0.438
  553SOL    HW2 1986   1.574   0.444   0.414
  554SOL     OW 1987   1.023   0.766   0.966
  554SOL    HW1 1988   1.038   0.787   1.062
  554SOL    HW2 1989   0.993   0.671   0.957
  555SOL     OW 1990   0.980   1.573   1.700
  555SOL    HW1 1991   0.960   1.617   1.612
  555SOL    HW2 1992   1.019   1.482   1.684
  556SOL     OW 1993   1.859   1.518   1.605
  556SOL    HW1 1994   1.873   1.545   1.510
  556SOL    HW2 1995   1.942   1.540   1.658
  557SOL     OW 1996   0.350   0.898   1.804
  557SOL    HW1 1997   0.426   0.942   1.852
  557SOL    HW2 1998   0.385   0.851   1.722
  558SOL     OW 1999   1.540   0.274   0.125
  558SOL    HW1 2000   1.479   0.199   0.148
  558SOL    HW2 2001   1.562   0.326   0.208
  559SOL     OW 2002   1.303   0.838   0.042
  559SOL    HW1 2003   1.337   0.745   0.057
  559SOL    HW2 2004   1.321   0.865  -0.053
  560SOL     OW 2005   1.068   1.333   0.849
  560SOL    HW1 2006   1.075   1.249   0.794
  560SOL    HW2 2007   1.130   1.402   0.813
  561SOL     OW 2008   0.319   0.810   0.949
  561SOL    HW1 2009   0.412   0.846   0.954
  561SOL    HW2 2010   0.313   0.725   1.001
  562SOL     OW 2011   0.339   0.509   1.006
  562SOL    HW1 2012   0.287   0.426   0.989
  562SOL    HW2 2013   0.416   0.514   0.942
  563SOL     OW 2014   1.138   0.380   1.678
  563SOL    HW1 2015   1.093   0.443   1.742
  563SOL    HW2 2016   1.231   0.411   1.661
  564SOL     OW 2017   1.160   0.207   1.477
  564SOL    HW1 2018   1.160   0.271   1.554
  564SOL    HW2 2019   1.188   0.255   1.394
  565SOL     OW 2020   0.008   1.326   0.200
  565SOL    HW1 2021  -0.085   1.347   0.169
  565SOL    HW2 2022   0.018   1.227   0.213
  566SOL     OW 2023   0.088   1.801   0.927
  566SOL    HW1 2024   0.046   1.715   0.900
  566SOL    HW2 2025   0.182   1.804   0.893
  567SOL     OW 2026   0.504   1.568   0.910
  567SOL    HW1 2027   0.570   1.642   0.919
  567SOL    HW2 2028   0.548   1.489   0.868
  568SOL     OW 2029   1.002   0.796   1.238
  568SOL    HW1 2030   1.043   0.764   1.324
  568SOL    HW2 2031   0.906   0.769   1.235
  569SOL     OW 2032   0.040   0.544   1.114
  569SOL    HW1 2033   0.125   0.511   1.073
  569SOL    HW2 2034   0.053   0.559   1.212
  570SOL     OW 2035   0.189   0.520   1.722
  570SOL    HW1 2036   0.248   0.480   1.652
  570SOL    HW2 2037   0.131   0.591   1.681
  571SOL     OW 2038   1.369   0.950   1.660
  571SOL    HW1 2039   1.408   1.039   1.680
  571SOL    HW2 2040   1.379   0.930   1.563
  572SOL     OW 2041   0.815   0.572   0.325
  572SOL    HW1 2042   0.822   0.483   0.279
  572SOL    HW2 2043   0.721   0.606   0.317
  573SOL     OW 2044   1.657   0.604   1.206
  573SOL    HW1 2045   1.619   0.535   1.268
  573SOL    HW2 2046   1.739   0.568   1.162
  574SOL     OW 2047   0.252   1.564   1.744
  574SOL    HW1 2048   0.222   1.621   1.820
  574SOL    HW2 2049   0.245   1.467   1.770
  575SOL     OW 2050   0.671   0.464   1.269
  575SOL    HW1 2051   0.637   0.375   1.239
  575SOL    HW2 2052   0.697   0.518   1.189
  576SOL     OW 2053   0.930   1.678   1.465
  576SOL    HW1 2054   0.906   1.660   1.370
  576SOL    HW2 2055   0.960   1.772   1.475
  577SOL     OW 2056   0.473   0.500   0.191
  577SOL    HW1 2057   0.534   0.580   0.195
  577SOL    HW2 2058   0.378   0.531   0.198
  578SOL     OW 2059   0.159   1.137   1.466
  578SOL    HW1 2060   0.181   1.076   1.542
  578SOL    HW2 2061   0.169   1.088   1.380
  579SOL     OW 2062   1.347   1.059   1.234
  579SOL    HW1 2063   1.371   0.996   1.160
  579SOL    HW2 2064   1.257   1.099   1.216
  580SOL     OW 2065   1.302   0.855   0.309
  580SOL    HW1 2066   1.216   0.824   0.351
  580SOL    HW2 2067   1.298   0.841   0.210
  581SOL     OW 2068   1.759   1.747   1.154
  581SOL    HW1 2069   1.820   1.777   1.081
  581SOL    HW2 2070   1.721   1.658   1.132
  582SOL     OW 2071   1.252   1.731   1.128
  582SOL    HW1 2072   1.336   1.736   1.074
  582SOL    HW2 2073   1.229   1.635   1.146
  583SOL     OW 2074   0.083   1.258   1.022
  583SOL    HW1 2075   0.078   1.257   1.122
  583SOL    HW2 2076   0.000   1.217   0.984
  584SOL     OW 2077   0.688   1.662   1.716
  584SOL    HW1 2078   0.632   1.743   1.725
  584SOL    HW2 2079   0.740   1.666   1.630
  585SOL     OW 2080   0.903   0.086   0.133
  585SOL    HW1 2081   0.954   0.087   0.047
  585SOL    HW2 2082   0.959   0.044   0.204
  586SOL     OW 2083   1.726   0.135   0.523
  586SOL    HW1 2084   1.799   0.118   0.456
  586SOL    HW2 2085   1.695   0.048   0.561
  587SOL     OW 2086   1.388   1.573   0.477
  587SOL    HW1 2087   1.455   1.585   0.403
  587SOL    HW2 2088   1.348   1.662   0.500
  588SOL     OW 2089   0.130   1.794   1.851
  588SOL    HW1 2090   0.089   1.720   1.904
  588SOL    HW2 2091   0.194   1.845   1.909
  589SOL     OW 2092   1.280   0.927   0.672
  589SOL    HW1 2093   1.340   0.846   0.674
  589SOL    HW2 2094   1.320   0.996   0.612
  590SOL     OW 2095   0.830   1.273   1.422
  590SOL    HW1 2096   0.825   1.306   1.517
  590SOL    HW2 2097   0.744   1.292   1.376
  591SOL     OW 2098   0.672   1.616   0.154
  591SOL    HW1 2099   0.681   1.626   0.055
  591SOL    HW2 2100   0.632   1.527   0.175
  592SOL     OW 2101   1.650   1.720   1.394
  592SOL    HW1 2102   1.703   1.730   1.310
  592SOL    HW2 2103   1.623   1.810   1.428
  593SOL     OW 2104   1.841   0.175   0.963
  593SOL    HW1 2105   1.880   0.090   0.927
  593SOL    HW2 2106   1.743   0.177   0.944
  594SOL     OW 2107   0.263   0.326   0.720
  594SOL    HW1 2108   0.184   0.377   0.686
  594SOL    HW2 2109   0.254   0.311   0.818
  595SOL     OW 2110   1.194   1.612   0.031
  595SOL    HW1 2111   1.200   1.519   0.068
  595SOL    HW2 2112   1.135   1.612  -0.049
  596SOL     OW 2113   0.822   1.002   1.372
  596SOL    HW1 2114   0.862   1.001   1.280
  596SOL    HW2 2115   0.832   1.094   1.412
  597SOL     OW 2116   0.916   0.910   0.291
  597SOL    HW1 2117   0.979   0.948   0.223
  597SOL    HW2 2118   0.956   0.827   0.330
  598SOL     OW 2119   1.504   1.607   0.044
  598SOL    HW1 2120   1.412   1.644   0.051
  598SOL    HW2 2121   1.542   1.627  -0.046
  599SOL     OW 2122   0.372   1.288   1.490
  599SOL    HW1 2123   0.359   1.381   1.456
  599SOL    HW2 2124   0.288   1.236   1.477
  600SOL     OW 2125   1.614   1.292   1.289
  600SOL    HW1 2126   1.674   1.295   1.369
  600SOL    HW2 2127   1.539   1.356   1.302
  601SOL     OW 2128   1.039   1.098   0.696
  601SOL    HW1 2129   0.969   1.051   0.750
  601SOL    HW2 2130   1.098   1.030   0.653
  602SOL     OW 2131   1.014   0.236   0.971
  602SOL    HW1 2132   1.006   0.200   0.878
  602SOL    HW2 2133   1.012   0.160   1.036
  603SOL     OW 2134   0.590   1.487   0.491
  603SOL    HW1 2135   0.632   1.429   0.421
  603SOL    HW2 2136   0.546   1.566   0.447
  604SOL     OW 2137   1.709   0.385   1.381
  604SOL    HW1 2138   1.782   0.454   1.385
  604SOL    HW2 2139   1.737   0.310   1.322
  605SOL     OW 2140   0.255   1.348   0.290
  605SOL    HW1 2141   0.159   1.349   0.263
  605SOL    HW2 2142   0.267   1.401   0.374
  606SOL     OW 2143   0.105   1.013   1.726
  606SOL    HW1 2144   0.028   0.980   1.780
  606SOL    HW2 2145   0.190   0.983   1.768
  607SOL     OW 2146   0.672   0.203   1.489
  607SOL    HW1 2147   0.762   0.187   1.449
  607SOL    HW2 2148   0.680   0.208   1.588
  608SOL     OW 2149   0.075   0.345   0.033
  608SOL    HW1 2150  -0.017   0.317   0.004
  608SOL    HW2 2151   0.106   0.422  -0.023
  609SOL     OW 2152   1.440   0.856   1.398
  609SOL    HW1 2153   1.383   0.908   1.335
  609SOL    HW2 2154   1.536   0.868   1.374
  610SOL     OW 2155   0.072   0.166   0.318
  610SOL    HW1 2156   0.055   0.249   0.264
  610SOL    HW2 2157   0.162   0.129   0.296
  611SOL     OW 2158   1.183   1.335   0.119
  611SOL    HW1 2159   1.084   1.324   0.121
  611SOL    HW2 2160   1.217   1.350   0.212
  612SOL     OW 2161   0.613   0.842   1.431
  612SOL    HW1 2162   0.669   0.923   1.414
  612SOL    HW2 2163   0.672   0.762   1.434
  613SOL     OW 2164   1.493   1.767   0.959
  613SOL    HW1 2165   1.526   1.831   0.890
  613SOL    HW2 2166   1.559   1.761   1.034
  614SOL     OW 2167   0.716   0.565   1.708
  614SOL    HW1 2168   0.735   0.630   1.782
  614SOL    HW2 2169   0.776   0.485   1.717
  615SOL     OW 2170   1.450   1.220   1.633
  615SOL    HW1 2171   1.441   1.210   1.732
  615SOL    HW2 2172   1.546   1.213   1.607
  616SOL     OW 2173   0.390   1.741   1.560
  616SOL    HW1 2174   0.299   1.782   1.558
  616SOL    HW2 2175   0.383   1.647   1.592
  617SOL     OW 2176   1.674   0.883   1.254
  617SOL    HW1 2177   1.647   0.794   1.217
  617SOL    HW2 2178   1.675   0.951   1.181
  618SOL     OW 2179   1.225   0.325   0.449
  618SOL    HW1 2180   1.290   0.251   0.438
  618SOL    HW2 2181   1.245   0.375   0.533
  619SOL     OW 2182   0.594   0.745   0.652
  619SOL    HW1 2183   0.644   0.830   0.633
  619SOL    HW2 2184   0.506   0.747   0.604
  620SOL     OW 2185   1.777   0.342   1.642
  620SOL    HW1 2186   1.760   0.373   1.548
  620SOL    HW2 2187   1.693   0.305   1.680
  621SOL     OW 2188   1.730   0.934   1.517
  621SOL    HW1 2189   1.768   1.025   1.532
  621SOL    HW2 2190   1.722   0.917   1.418
  622SOL     OW 2191   0.859   1.374   0.016
  622SOL    HW1 2192   0.813   1.389   0.104
  622SOL    HW2 2193   0.903   1.459  -0.014
  623SOL     OW 2194   0.661   1.790   0.953
  623SOL    HW1 2195   0.615   1.878   0.940
  623SOL    HW2 2196   0.760   1.802   0.946
  624SOL     OW 2197   0.859   0.956   0.861
  624SOL    HW1 2198   0.913   0.887   0.909
  624SOL    HW2 2199   0.827   1.025   0.927
  625SOL     OW 2200   1.083   0.984   0.087
  625SOL    HW1 2201   1.060   1.037   0.005
  625SOL    HW2 2202   1.164   0.928   0.068
  626SOL     OW 2203   1.861   1.569   0.851
  626SOL    HW1 2204   1.790   1.557   0.781
  626SOL    HW2 2205   1.862   1.490   0.911
  627SOL     OW 2206   0.221   1.314   1.844
  627SOL    HW1 2207   0.156   1.241   1.823
  627SOL    HW2 2208   0.225   1.328   1.942
  628SOL     OW 2209   0.079   1.240   0.653
  628SOL    HW1 2210   0.078   1.193   0.741
  628SOL    HW2 2211   0.161   1.212   0.602
  629SOL     OW 2212   0.672   1.391   1.624
  629SOL    HW1 2213   0.594   1.341   1.662
  629SOL    HW2 2214   0.669   1.486   1.655
  630SOL     OW 2215   1.824   0.192   1.227
  630SOL    HW1 2216   1.820   0.102   1.271
  630SOL    HW2 2217   1.827   0.181   1.128
  631SOL     OW 2218   0.428   0.424   0.520
  631SOL    HW1 2219   0.458   0.352   0.458
  631SOL    HW2 2220   0.389   0.384   0.603
  632SOL     OW 2221   1.705   1.487   1.104
  632SOL    HW1 2222   1.612   1.462   1.077
  632SOL    HW2 2223   1.731   1.437   1.186
  633SOL     OW 2224   0.317   0.547   1.280
  633SOL    HW1 2225   0.355   0.488   1.352
  633SOL    HW2 2226   0.357   0.521   1.192
  634SOL     OW 2227   0.812   1.586   0.687
  634SOL    HW1 2228   0.844   1.596   0.593
  634SOL    HW2 2229   0.733   1.524   0.689
  635SOL     OW 2230   1.424   0.214   1.112
  635SOL    HW1 2231   1.476   0.149   1.167
  635SOL    HW2 2232   1.375   0.277   1.173
  636SOL     OW 2233   1.001   0.034   1.154
  636SOL    HW1 2234   0.938  -0.038   1.123
  636SOL    HW2 2235   1.094  -0.002   1.154
  637SOL     OW 2236   0.770   1.330   0.301
  637SOL    HW1 2237   0.724   1.243   0.318
  637SOL    HW2 2238   0.861   1.327   0.342
  638SOL     OW 2239   0.618   1.567   1.284
  638SOL    HW1 2240   0.613   1.649   1.341
  638SOL    HW2 2241   0.707   1.564   1.239
  639SOL     OW 2242   1.352   0.052   0.168
  639SOL    HW1 2243   1.387   0.011   0.084
  639SOL    HW2 2244   1.262   0.014   0.188
  640SOL     OW 2245   1.300   0.453   0.691
  640SOL    HW1 2246   1.241   0.533   0.695
  640SOL    HW2 2247   1.315   0.418   0.784
  641SOL     OW 2248   1.593   0.221   0.882
  641SOL    HW1 2249   1.509   0.220   0.936
  641SOL    HW2 2250   1.595   0.304   0.826
  642SOL     OW 2251   0.039   1.077   0.300
  642SOL    HW1 2252   0.138   1.066   0.291
  642SOL    HW2 2253  -0.001   0.991   0.332
  643SOL     OW 2254   0.875   1.646   0.337
  643SOL    HW1 2255   0.798   1.611   0.283
  643SOL    HW2 2256   0.843   1.717   0.399
  644SOL     OW 2257   0.230   0.628   1.975
  644SOL    HW1 2258   0.137   0.626   2.012
  644SOL    HW2 2259   0.231   0.589   1.883
  645SOL     OW 2260   0.225   0.275   2.858
  645SOL    HW1 2261   0.260   0.258   2.950
  645SOL    HW2 2262   0.137   0.230   2.846
  646SOL     OW 2263   0.019   0.368   2.509
  646SOL    HW1 2264  -0.063   0.411   2.548
  646SOL    HW2 2265  -0.009   0.295   2.446
  647SOL     OW 2266   0.569   1.275   3.027
  647SOL    HW1 2267   0.476   1.268   2.990
  647SOL    HW2 2268   0.580   1.364   3.071
  648SOL     OW 2269   1.555   1.511   2.565
  648SOL    HW1 2270   1.498   1.495   2.646
  648SOL    HW2 2271   1.496   1.521   2.485
  649SOL     OW 2272   1.135   0.703   2.579
  649SOL    HW1 2273   1.192   0.781   2.554
  649SOL    HW2 2274   1.075   0.729   2.655
  650SOL     OW 2275   1.755   0.607   2.093
  650SOL    HW1 2276   1.743   0.594   1.994
  650SOL    HW2 2277   1.725   0.526   2.142
  651SOL     OW 2278   0.768   1.144   2.885
  651SOL    HW1 2279   0.690   1.161   2.945
  651SOL    HW2 2280   0.802   1.231   2.849
  652SOL     OW 2281   0.850   0.798   3.685
  652SOL    HW1 2282   0.846   0.874   3.750
  652SOL    HW2 2283   0.872   0.834   3.594
  653SOL     OW 2284   0.685   1.012   2.527
  653SOL    HW1 2285   0.754   0.996   2.597
  653SOL    HW2 2286   0.612   1.069   2.565
  654SOL     OW 2287   0.686   1.161   3.665
  654SOL    HW1 2288   0.746   1.240   3.679
  654SOL    HW2 2289   0.600   1.192   3.624
  655SOL     OW 2290   0.335   1.435   2.923
  655SOL    HW1 2291   0.257   1.404   2.870
  655SOL    HW2 2292   0.393   1.493   2.866
  656SOL     OW 2293   1.460   1.505   3.201
  656SOL    HW1 2294   1.484   1.599   3.227
  656SOL    HW2 2295   1.444   1.451   3.283
  657SOL     OW 2296   0.438   0.392   3.361
  657SOL    HW1 2297   0.520   0.336   3.370
  657SOL    HW2 2298   0.357   0.334   3.365
  658SOL     OW 2299   1.603   0.447   2.599
  658SOL    HW1 2300   1.529   0.493   2.549
  658SOL    HW2 2301   1.654   0.515   2.652
  659SOL     OW 2302   0.231   1.713   2.345
  659SOL    HW1 2303   0.265   1.790   2.399
  659SOL    HW2 2304   0.275   1.713   2.255
  660SOL     OW 2305   1.127   1.341   3.552
  660SOL    HW1 2306   1.174   1.341   3.640
  660SOL    HW2 2307   1.079   1.254   3.541
  661SOL     OW 2308   0.230   1.434   2.400
  661SOL    HW1 2309   0.204   1.530   2.400
  661SOL    HW2 2310   0.159   1.380   2.445
  662SOL     OW 2311   0.240   1.091   2.748
  662SOL    HW1 2312   0.254   1.007   2.800
  662SOL    HW2 2313   0.185   1.155   2.803
  663SOL     OW 2314   0.620   1.786   3.301
  663SOL    HW1 2315   0.528   1.769   3.336
  663SOL    HW2 2316   0.648   1.878   3.327
  664SOL     OW 2317   0.606   0.964   1.985
  664SOL    HW1 2318   0.613   1.048   1.931
  664SOL    HW2 2319   0.652   0.977   2.073
  665SOL     OW 2320   1.594   0.114   3.342
  665SOL    HW1 2321   1.576   0.181   3.270
  665SOL    HW2 2322   1.591   0.160   3.431
  666SOL     OW 2323   0.122   0.643   2.425
  666SOL    HW1 2324   0.077   0.555   2.442
  666SOL    HW2 2325   0.121   0.697   2.509
  667SOL     OW 2326   1.842   1.767   2.221
  667SOL    HW1 2327   1.896   1.738   2.301
  667SOL    HW2 2328   1.872   1.857   2.192
  668SOL     OW 2329   0.027   1.596   1.979
  668SOL    HW1 2330   0.008   1.500   2.000
  668SOL    HW2 2331  -0.006   1.654   2.054
  669SOL     OW 2332   1.689   0.922   2.474
  669SOL    HW1 2333   1.784   0.893   2.482
  669SOL    HW2 2334   1.681   0.987   2.399
  670SOL     OW 2335   1.641   1.108   2.294
  670SOL    HW1 2336   1.727   1.110   2.242
  670SOL    HW2 2337   1.655   1.155   2.382
  671SOL     OW 2338   0.113   0.737   3.459
  671SOL    HW1 2339   0.201   0.724   3.504
  671SOL    HW2 2340   0.100   0.834   3.437
  672SOL     OW 2341   0.613   1.365   2.588
  672SOL    HW1 2342   0.564   1.278   2.597
  672SOL    HW2 2343   0.590   1.408   2.501
  673SOL     OW 2344   1.293   1.228   3.285
  673SOL    HW1 2345   1.330   1.155   3.227
  673SOL    HW2 2346   1.345   1.233   3.370
  674SOL     OW 2347   0.809   0.004   2.364
  674SOL    HW1 2348   0.849   0.095   2.355
  674SOL    HW2 2349   0.709   0.012   2.370
  675SOL     OW 2350   0.197   0.976   3.126
  675SOL    HW1 2351   0.286   0.931   3.112
  675SOL    HW2 2352   0.124   0.911   3.107
  676SOL     OW 2353   1.525   0.999   2.052
  676SOL    HW1 2354   1.462   0.923   2.065
  676SOL    HW2 2355   1.573   1.017   2.138
  677SOL     OW 2356   1.187   1.792   3.478
  677SOL    HW1 2357   1.211   1.852   3.402
  677SOL    HW2 2358   1.194   1.697   3.448
  678SOL     OW 2359   0.317   0.251   3.663
  678SOL    HW1 2360   0.388   0.322   3.669
  678SOL    HW2 2361   0.229   0.290   3.691
  679SOL     OW 2362   1.466   1.417   2.815
  679SOL    HW1 2363   1.407   1.423   2.895
  679SOL    HW2 2364   1.451   1.329   2.769
  680SOL     OW 2365   1.667   1.714   2.434
  680SOL    HW1 2366   1.626   1.691   2.346
  680SOL    HW2 2367   1.649   1.640   2.499
  681SOL     OW 2368   0.598   0.729   2.132
  681SOL    HW1 2369   0.622   0.798   2.064
  681SOL    HW2 2370   0.520   0.762   2.186
  682SOL     OW 2371   1.281   0.345   2.806
  682SOL    HW1 2372   1.195   0.295   2.793
  682SOL    HW2 2373   1.343   0.291   2.862
  683SOL     OW 2374   1.576   1.662   2.169
  683SOL    HW1 2375   1.665   1.708   2.172
  683SOL    HW2 2376   1.555   1.638   2.074
  684SOL     OW 2377   0.807   0.605   3.327
  684SOL    HW1 2378   0.760   0.602   3.416
  684SOL    HW2 2379   0.756   0.550   3.261
  685SOL     OW 2380   1.394   0.469   3.536
  685SOL    HW1 2381   1.374   0.512   3.624
  685SOL    HW2 2382   1.472   0.407   3.545
  686SOL     OW 2383   0.973   0.890   3.434
  686SOL    HW1 2384   1.019   0.806   3.405
  686SOL    HW2 2385   0.917   0.924   3.359
  687SOL     OW 2386   0.991   0.410   3.104
  687SOL    HW1 2387   0.914   0.444   3.158
  687SOL    HW2 2388   0.957   0.359   3.025
  688SOL     OW 2389   1.041   0.701   2.291
  688SOL    HW1 2390   1.067   0.697   2.387
  688SOL    HW2 2391   0.956   0.650   2.277
  689SOL     OW 2392   0.076   0.811   2.651
  689SOL    HW1 2393   0.175   0.799   2.660
  689SOL    HW2 2394   0.052   0.906   2.672
  690SOL     OW 2395   0.130   1.821   3.433
  690SOL    HW1 2396   0.120   1.806   3.532
  690SOL    HW2 2397   0.044   1.857   3.397
  691SOL     OW 2398   0.865   0.348   2.057
  691SOL    HW1 2399   0.924   0.411   2.008
  691SOL    HW2 2400   0.884   0.254   2.028
  692SOL     OW 2401   1.719   0.585   3.693
  692SOL    HW1 2402   1.693   0.674   3.657
  692SOL    HW2 2403   1.717   0.517   3.620
  693SOL     OW 2404   1.362   1.144   2.407
  693SOL    HW1 2405   1.445   1.115   2.359
  693SOL    HW2 2406   1.313   1.211   2.351
  694SOL     OW 2407   0.550   0.196   2.747
  694SOL    HW1 2408   0.545   0.191   2.847
  694SOL    HW2 2409   0.552   0.292   2.718
  695SOL     OW 2410   1.008   1.456   2.339
  695SOL    HW1 2411   0.962   1.528   2.287
  695SOL    HW2 2412   1.004   1.476   2.437
  696SOL     OW 2413   0.351   1.801   2.715
  696SOL    HW1 2414   0.401   1.715   2.721
  696SOL    HW2 2415   0.416   1.878   2.712
  697SOL     OW 2416   1.795   1.066   2.735
  697SOL    HW1 2417   1.733   1.051   2.659
  697SOL    HW2 2418   1.743   1.077   2.820
  698SOL     OW 2419   1.227   1.550   3.368
  698SOL    HW1 2420   1.233   1.473   3.432
  698SOL    HW2 2421   1.175   1.524   3.288
  699SOL     OW 2422   0.321   0.943   2.104
  699SOL    HW1 2423   0.403   0.982   2.062
  699SOL    HW2 2424   0.294   0.861   2.055
  700SOL     OW 2425   1.458   0.735   2.590
  700SOL    HW1 2426   1.453   0.670   2.665
  700SOL    HW2 2427   1.538   0.794   2.603
  701SOL     OW 2428   0.461   1.266   3.589
  701SOL    HW1 2429   0.411   1.267   3.503
  701SOL    HW2 2430   0.398   1.248   3.665
  702SOL     OW 2431   1.111   1.776   2.099
  702SOL    HW1 2432   1.051   1.714   2.149
  702SOL    HW2 2433   1.142   1.732   2.014
  703SOL     OW 2434   0.202   0.285   3.360
  703SOL    HW1 2435   0.122   0.345   3.347
  703SOL    HW2 2436   0.192   0.236   3.446
  704SOL     OW 2437   1.632   1.377   1.943
  704SOL    HW1 2438   1.600   1.471   1.933
  704SOL    HW2 2439   1.556   1.314   1.931
  705SOL     OW 2440   0.464   1.743   2.185
  705SOL    HW1 2441   0.497   1.782   2.271
  705SOL    HW2 2442   0.540   1.736   2.120
  706SOL     OW 2443   1.400   0.107   2.288
  706SOL    HW1 2444   1.376   0.070   2.198
  706SOL    HW2 2445   1.499   0.123   2.292
  707SOL     OW 2446   0.249   1.785   3.103
  707SOL    HW1 2447   0.306   1.720   3.153
  707SOL    HW2 2448   0.233   1.752   3.010
  708SOL     OW 2449   0.940   1.698   2.766
  708SOL    HW1 2450   1.020   1.641   2.787
  708SOL    HW2 2451   0.891   1.658   2.689
  709SOL     OW 2452   0.382   0.700   2.342
  709SOL    HW1 2453   0.427   0.610   2.339
  709SOL    HW2 2454   0.288   0.689   2.375
  710SOL     OW 2455   1.547   0.222   3.591
  710SOL    HW1 2456   1.542   0.259   3.683
  710SOL    HW2 2457   1.475   0.153   3.579
  711SOL     OW 2458   0.614   0.122   1.979
  711SOL    HW1 2459   0.712   0.100   1.986
  711SOL    HW2 2460   0.583   0.105   1.886
  712SOL     OW 2461   0.781   0.264   3.611
  712SOL    HW1 2462   0.848   0.203   3.654
  712SOL    HW2 2463   0.708   0.283   3.676
  713SOL     OW 2464   0.888   1.514   3.057
  713SOL    HW1 2465   0.865   1.489   2.963
  713SOL    HW2 2466   0.949   1.445   3.096
  714SOL     OW 2467   1.351   0.590   3.295
  714SOL    HW1 2468   1.379   0.547   3.380
  714SOL    HW2 2469   1.376   0.686   3.296
  715SOL     OW 2470   0.803   1.402   2.786
  715SOL    HW1 2471   0.893   1.416   2.744
  715SOL    HW2 2472   0.732   1.404   2.715
  716SOL     OW 2473   0.922   0.503   2.761
  716SOL    HW1 2474   0.897   0.494   2.665
  716SOL    HW2 2475   0.970   0.421   2.792
  717SOL     OW 2476   0.539   0.064   2.374
  717SOL    HW1 2477   0.458   0.065   2.432
  717SOL    HW2 2478   0.542   0.147   2.319
  718SOL     OW 2479   1.434   1.188   1.903
  718SOL    HW1 2480   1.466   1.112   1.960
  718SOL    HW2 2481   1.342   1.215   1.933
  719SOL     OW 2482   0.297   0.035   2.033
  719SOL    HW1 2483   0.346   0.119   2.012
  719SOL    HW2 2484   0.359  -0.030   2.078
  720SOL     OW 2485   0.935   0.236   2.342
  720SOL    HW1 2486   0.887   0.277   2.264
  720SOL    HW2 2487   1.034   0.234   2.323
  721SOL     OW 2488   1.076   0.683   3.326
  721SOL    HW1 2489   0.996   0.622   3.329
  721SOL    HW2 2490   1.157   0.630   3.302
  722SOL     OW 2491   1.227   1.570   2.655
  722SOL    HW1 2492   1.248   1.644   2.590
  722SOL    HW2 2493   1.295   1.570   2.728
  723SOL     OW 2494   0.459   1.152   2.603
  723SOL    HW1 2495   0.388   1.125   2.668
  723SOL    HW2 2496   0.433   1.124   2.510
  724SOL     OW 2497   1.271   1.797   2.453
  724SOL    HW1 2498   1.315   1.861   2.389
  724SOL    HW2 2499   1.221   1.849   2.523
  725SOL     OW 2500   1.032   0.549   1.878
  725SOL    HW1 2501   0.991   0.631   1.839
  725SOL    HW2 2502   1.096   0.575   1.951
  726SOL     OW 2503   0.078   0.556   3.248
  726SOL    HW1 2504   0.170   0.555   3.207
  726SOL    HW2 2505   0.072   0.630   3.315
  727SOL     OW 2506   0.561   0.222   3.009
  727SOL    HW1 2507   0.599   0.138   3.046
  727SOL    HW2 2508   0.473   0.241   3.053
  728SOL     OW 2509   0.866   0.454   2.504
  728SOL    HW1 2510   0.834   0.526   2.442
  728SOL    HW2 2511   0.890   0.373   2.451
  729SOL     OW 2512   1.017   0.039   2.615
  729SOL    HW1 2513   0.945   0.044   2.546
  729SOL    HW2 2514   0.993  -0.030   2.684
  730SOL     OW 2515   1.429   1.173   2.729
  730SOL    HW1 2516   1.374   1.089   2.722
  730SOL    HW2 2517   1.455   1.202   2.637
  731SOL     OW 2518   1.466   0.590   2.854
  731SOL    HW1 2519   1.436   0.495   2.861
  731SOL    HW2 2520   1.539   0.606   2.920
  732SOL     OW 2521   1.857   0.833   2.239
  732SOL    HW1 2522   1.899   0.769   2.303
  732SOL    HW2 2523   1.819   0.782   2.161
  733SOL     OW 2524   0.488   1.385   2.036
  733SOL    HW1 2525   0.401   1.370   2.083
  733SOL    HW2 2526   0.471   1.411   1.941
  734SOL     OW 2527   1.664   1.280   2.519
  734SOL    HW1 2528   1.763   1.288   2.533
  734SOL    HW2 2529   1.619   1.364   2.550
  735SOL     OW 2530   1.390   0.575   1.940
  735SOL    HW1 2531   1.336   0.554   2.021
  735SOL    HW2 2532   1.481   0.534   1.949
  736SOL     OW 2533   0.527   0.256   2.190
  736SOL    HW1 2534   0.554   0.197   2.115
  736SOL    HW2 2535   0.527   0.351   2.159
  737SOL     OW 2536   1.754   1.223   3.450
  737SOL    HW1 2537   1.845   1.184   3.437
  737SOL    HW2 2538   1.762   1.319   3.474
  738SOL     OW 2539   1.064   1.347   3.202
  738SOL    HW1 2540   0.984   1.324   3.257
  738SOL    HW2 2541   1.147   1.321   3.251
  739SOL     OW 2542   1.592   1.629   3.487
  739SOL    HW1 2543   1.619   1.663   3.397
  739SOL    HW2 2544   1.671   1.591   3.533
  740SOL     OW 2545   1.111   1.195   2.962
  740SOL    HW1 2546   1.071   1.239   3.043
  740SOL    HW2 2547   1.070   1.232   2.879
  741SOL     OW 2548   1.638   1.099   2.941
  741SOL    HW1 2549   1.643   1.180   3.000
  741SOL    HW2 2550   1.552   1.101   2.890
  742SOL     OW 2551   0.915   0.089   3.264
  742SOL    HW1 2552   0.940   0.069   3.169
  742SOL    HW2 2553   0.987   0.145   3.306
  743SOL     OW 2554   0.980   1.116   3.581
  743SOL    HW1 2555   0.881   1.122   3.591
  743SOL    HW2 2556   1.003   1.036   3.525
  744SOL     OW 2557   0.705   1.050   2.230
  744SOL    HW1 2558   0.691   1.057   2.329
  744SOL    HW2 2559   0.789   0.999   2.212
  745SOL     OW 2560   0.410   0.813   3.113
  745SOL    HW1 2561   0.496   0.825   3.163
  745SOL    HW2 2562   0.368   0.726   3.140
  746SOL     OW 2563   1.274   0.386   3.124
  746SOL    HW1 2564   1.295   0.460   3.188
  746SOL    HW2 2565   1.185   0.403   3.081
  747SOL     OW 2566   0.064   1.564   3.193
  747SOL    HW1 2567   0.018   1.646   3.159
  747SOL    HW2 2568   0.162   1.583   3.202
  748SOL     OW 2569   0.367   1.100   2.363
  748SOL    HW1 2570   0.360   1.183   2.307
  748SOL    HW2 2571   0.371   1.020   2.303
  749SOL     OW 2572   0.566   0.537   2.727
  749SOL    HW1 2573   0.578   0.603   2.653
  749SOL    HW2 2574   0.612   0.571   2.810
  750SOL     OW 2575   1.252   1.348   2.250
  750SOL    HW1 2576   1.302   1.425   2.290
  750SOL    HW2 2577   1.157   1.350   2.282
  751SOL     OW 2578   1.272   1.445   3.004
  751SOL    HW1 2579   1.319   1.458   3.091
  751SOL    HW2 2580   1.206   1.371   3.013
  752SOL     OW 2581   1.582   0.639   2.334
  752SOL    HW1 2582   1.551   0.700   2.407
  752SOL    HW2 2583   1.632   0.691   2.265
  753SOL     OW 2584   0.354   1.510   3.191
  753SOL    HW1 2585   0.333   1.466   3.104
  753SOL    HW2 2586   0.451   1.536   3.194
  754SOL     OW 2587   0.402   0.751   3.460
  754SOL    HW1 2588   0.470   0.806   3.413
  754SOL    HW2 2589   0.442   0.663   3.487
  755SOL     OW 2590   1.587   0.779   3.532
  755SOL    HW1 2591   1.495   0.817   3.527
  755SOL    HW2 2592   1.647   0.826   3.467
  756SOL     OW 2593   1.013   0.105   3.632
  756SOL    HW1 2594   1.019   0.190   3.580
  756SOL    HW2 2595   1.045   0.029   3.575
  757SOL     OW 2596   0.504   0.050   3.602
  757SOL    HW1 2597   0.462  -0.007   3.532
  757SOL    HW2 2598   0.438   0.119   3.634
  758SOL     OW 2599   0.573   0.870   2.891
  758SOL    HW1 2600   0.617   0.959   2.882
  758SOL    HW2 2601   0.510   0.870   2.968
  759SOL     OW 2602   1.360   0.862   2.907
  759SOL    HW1 2603   1.285   0.862   2.841
  759SOL    HW2 2604   1.397   0.770   2.916
  760SOL     OW 2605   1.209   0.525   2.137
  760SOL    HW1 2606   1.222   0.441   2.191
  760SOL    HW2 2607   1.180   0.599   2.197
  761SOL     OW 2608   0.307   0.213   3.093
  761SOL    HW1 2609   0.284   0.250   3.183
  761SOL    HW2 2610   0.277   0.118   3.087
  762SOL     OW 2611   0.037   1.310   3.144
  762SOL    HW1 2612   0.090   1.261   3.212
  762SOL    HW2 2613   0.059   1.408   3.149
  763SOL     OW 2614   0.732   0.634   2.926
  763SOL    HW1 2615   0.791   0.608   2.850
  763SOL    HW2 2616   0.704   0.730   2.915
  764SOL     OW 2617   1.728   0.935   3.716
  764SOL    HW1 2618   1.682   0.928   3.627
  764SOL    HW2 2619   1.666   0.979   3.782
  765SOL     OW 2620   0.307   0.063   2.480
  765SOL    HW1 2621   0.296   0.157   2.513
  765SOL    HW2 2622   0.302   0.000   2.557
  766SOL     OW 2623   1.622   0.367   2.236
  766SOL    HW1 2624   1.624   0.291   2.300
  766SOL    HW2 2625   1.574   0.444   2.276
  767SOL     OW 2626   1.023   0.766   2.828
  767SOL    HW1 2627   1.038   0.787   2.924
  767SOL    HW2 2628   0.993   0.671   2.819
  768SOL     OW 2629   0.980   1.573   3.562
  768SOL    HW1 2630   0.960   1.617   3.474
  768SOL    HW2 2631   1.019   1.482   3.546
  769SOL     OW 2632   1.859   1.518   3.467
  769SOL    HW1 2633   1.873   1.545   3.372
  769SOL    HW2 2634   1.942   1.540   3.520
  770SOL     OW 2635   0.350   0.898   3.666
  770SOL    HW1 2636   0.426   0.942   3.714
  770SOL    HW2 2637   0.385   0.851   3.584
  771SOL     OW 2638   1.540   0.274   1.987
  771SOL    HW1 2639   1.479   0.199   2.010
  771SOL    HW2 2640   1.562   0.326   2.070
  772SOL     OW 2641   1.303   0.838   1.904
  772SOL    HW1 2642   1.337   0.745   1.919
  772SOL    HW2 2643   1.321   0.865   1.809
  773SOL     OW 2644   1.068   1.333   2.711
  773SOL    HW1 2645   1.075   1.249   2.656
  773SOL    HW2 2646   1.130   1.402   2.675
  774SOL     OW 2647   0.319   0.810   2.811
  774SOL    HW1 2648   0.412   0.846   2.816
  774SOL    HW2 2649   0.313   0.725   2.863
  775SOL     OW 2650   0.339   0.509   2.868
  775SOL    HW1 2651   0.287   0.426   2.851
  775SOL    HW2 2652   0.416   0.514   2.804
  776SOL     OW 2653   1.138   0.380   3.540
  776SOL    HW1 2654   1.093   0.443   3.604
  776SOL    HW2 2655   1.231   0.411   3.523
  777SOL     OW 2656   1.160   0.207   3.339
  777SOL    HW1 2657   1.160   0.271   3.416
  777SOL    HW2 2658   1.188   0.255   3.256
  778SOL     OW 2659   0.008   1.326   2.062
  778SOL    HW1 2660  -0.085   1.347   2.031
  778SOL    HW2 2661   0.018   1.227   2.075
  779SOL     OW 2662   0.088   1.801   2.789
  779SOL    HW1 2663   0.046   1.715   2.762
  779SOL    HW2 2664   0.182   1.804   2.755
  780SOL     OW 2665   0.504   1.568   2.772
  780SOL    HW1 2666   0.570   1.642   2.781
  780SOL    HW2 2667   0.548   1.489   2.730
  781SOL     OW 2668   1.002   0.796   3.100
  781SOL    HW1 2669   1.043   0.764   3.186
  781SOL    HW2 2670   0.906   0.769   3.097
  782SOL     OW 2671   0.040   0.544   2.976
  782SOL    HW1 2672   0.125   0.511   2.935
  782SOL    HW2 2673   0.053   0.559   3.074
  783SOL     OW 2674   0.189   0.520   3.584
  783SOL    HW1 2675   0.248   0.480   3.514
  783SOL    HW2 2676   0.131   0.591   3.543
  784SOL     OW 2677   1.369   0.950   3.522
  784SOL    HW1 2678   1.408   1.039   3.542
  784SOL    HW2 2679   1.379   0.930   3.425
  785SOL     OW 2680   0.815   0.572   2.187
  785SOL    HW1 2681   0.822   0.483   2.141
  785SOL    HW2 2682   0.721   0.606   2.179
  786SOL     OW 2683   1.657   0.604   3.068
  786SOL    HW1 2684   1.619   0.535   3.130
  786SOL    HW2 2685   1.739   0.568   3.024
  787SOL     OW 2686   0.252   1.564   3.606
  787SOL    HW1 2687   0.222   1.621   3.682
  787SOL    HW2 2688   0.245   1.467   3.632
  788SOL     OW 2689   0.671   0.464   3.131
  788SOL    HW1 2690   0.637   0.375   3.101
  788SOL    HW2 2691   0.697   0.518   3.051
  789SOL     OW 2692   0.930   1.678   3.327
  789SOL    HW1 2693   0.906   1.660   3.232
  789SOL    HW2 2694   0.960   1.772   3.337
  790SOL     OW 2695   0.473   0.500   2.053
  790SOL    HW1 2696   0.534   0.580   2.057
  790SOL    HW2 2697   0.378   0.531   2.060
  791SOL     OW 2698   0.159   1.137   3.328
  791SOL    HW1 2699   0.181   1.076   3.404
  791SOL    HW2 2700   0.169   1.088   3.242
  792SOL     OW 2701   1.347   1.059   3.096
  792SOL    HW1 2702   1.371   0.996   3.022
  792SOL    HW2 2703   1.257   1.099   3.078
  793SOL     OW 2704   1.302   0.855   2.171
  793SOL    HW1 2705   1.216   0.824   2.213
  793SOL    HW2 2706   1.298   0.841   2.072
  794SOL     OW 2707   1.759   1.747   3.016
  794SOL    HW1 2708   1.820   1.777   2.943
  794SOL    HW2 2709   1.721   1.658   2.994
  795SOL     OW 2710   1.252   1.731   2.990
  795SOL    HW1 2711   1.336   1.736   2.936
  795SOL    HW2 2712   1.229   1.635   3.008
  796SOL     OW 2713   0.083   1.258   2.884
  796SOL    HW1 2714   0.078   1.257   2.984
  796SOL    HW2 2715   0.000   1.217   2.846
  797SOL     OW 2716   0.688   1.662   3.578
  797SOL    HW1 2717   0.632   1.743   3.587
  797SOL    HW2 2718   0.740   1.666   3.492
  798SOL     OW 2719   1.726   0.135   2.385
  798SOL    HW1 2720   1.799   0.118   2.318
  798SOL    HW2 2721   1.695   0.048   2.423
  799SOL     OW 2722   1.388   1.573   2.339
  799SOL    HW1 2723   1.455   1.585   2.265
  799SOL    HW2 2724   1.348   1.662   2.362
  800SOL     OW 2725   0.130   1.794   3.713
  800SOL    HW1 2726   0.089   1.720   3.766
  800SOL    HW2 2727   0.194   1.845   3.771
  801SOL     OW 2728   1.280   0.927   2.534
  801SOL    HW1 2729   1.340   0.846   2.536
  801SOL    HW2 2730   1.320   0.996   2.474
  802SOL     OW 2731   0.830   1.273   3.284
  802SOL    HW1 2732   0.825   1.306   3.379
  802SOL    HW2 2733   0.744   1.292   3.238
  803SOL     OW 2734   0.672   1.616   2.016
  803SOL    HW1 2735   0.681   1.626   1.917
  803SOL    HW2 2736   0.632   1.527   2.037
  804SOL     OW 2737   1.650   1.720   3.256
  804SOL    HW1 2738   1.703   1.730   3.172
  804SOL    HW2 2739   1.623   1.810   3.290
  805SOL     OW 2740   1.841   0.175   2.825
  805SOL    HW1 2741   1.880   0.090   2.789
  805SOL    HW2 2742   1.743   0.177   2.806
  806SOL     OW 2743   0.263   0.326   2.582
  806SOL    HW1 2744   0.184   0.377   2.548
  806SOL    HW2 2745   0.254   0.311   2.680
  807SOL     OW 2746   1.194   1.612   1.893
  807SOL    HW1 2747   1.200   1.519   1.930
  807SOL    HW2 2748   1.135   1.612   1.813
  808SOL     OW 2749   0.822   1.002   3.234
  808SOL    HW1 2750   0.862   1.001   3.142
  808SOL    HW2 2751   0.832   1.094   3.274
  809SOL     OW 2752   0.916   0.910   2.153
  809SOL    HW1 2753   0.979   0.948   2.085
  809SOL    HW2 2754   0.956   0.827   2.192
  810SOL     OW 2755   1.504   1.607   1.906
  810SOL    HW1 2756   1.412   1.644   1.913
  810SOL    HW2 2757   1.542   1.627   1.816
  811SOL     OW 2758   0.372   1.288   3.352
  811SOL    HW1 2759   0.359   1.381   3.318
  811SOL    HW2 2760   0.288   1.236   3.339
  812SOL     OW 2761   1.614   1.292   3.151
  812SOL    HW1 2762   1.674   1.295   3.231
  812SOL    HW2 2763   1.539   1.356   3.164
  813SOL     OW 2764   1.039   1.098   2.558
  813SOL    HW1 2765   0.969   1.051   2.612
  813SOL    HW2 2766   1.098   1.030   2.515
  814SOL     OW 2767   1.014   0.236   2.833
  814SOL    HW1 2768   1.006   0.200   2.740
  814SOL    HW2 2769   1.012   0.160   2.898
  815SOL     OW 2770   0.590   1.487   2.353
  815SOL    HW1 2771   0.632   1.429   2.283
  815SOL    HW2 2772   0.546   1.566   2.309
  816SOL     OW 2773   1.709   0.385   3.243
  816SOL    HW1 2774   1.782   0.454   3.247
  816SOL    HW2 2775   1.737   0.310   3.184
  817SOL     OW 2776   0.255   1.348   2.152
  817SOL    HW1 2777   0.159   1.349   2.125
  817SOL    HW2 2778   0.267   1.401   2.236
  818SOL     OW 2779   0.105   1.013   3.588
  818SOL    HW1 2780   0.028   0.980   3.642
  818SOL    HW2 2781   0.190   0.983   3.630
  819SOL     OW 2782   0.672   0.203   3.351
  819SOL    HW1 2783   0.762   0.187   3.311
  819SOL    HW2 2784   0.680   0.208   3.450
  820SOL     OW 2785   0.075   0.345   1.895
  820SOL    HW1 2786  -0.017   0.317   1.866
  820SOL    HW2 2787   0.106   0.422   1.839
  821SOL     OW 2788   1.440   0.856   3.260
  821SOL    HW1 2789   1.383   0.908   3.197
  821SOL    HW2 2790   1.536   0.868   3.236
  822SOL     OW 2791   0.072   0.166   2.180
  822SOL    HW1 2792   0.055   0.249   2.126
  822SOL    HW2 2793   0.162   0.129   2.158
  823SOL     OW 2794   1.183   1.335   1.981
  823SOL    HW1 2795   1.084   1.324   1.983
  823SOL    HW2 2796   1.217   1.350   2.074
  824SOL     OW 2797   0.613   0.842   3.293
  824SOL    HW1 2798   0.669   0.923   3.276
  824SOL    HW2 2799   0.672   0.762   3.296
  825SOL     OW 2800   1.493   1.767   2.821
  825SOL    HW1 2801   1.526   1.831   2.752
  825SOL    HW2 2802   1.559   1.761   2.896
  826SOL     OW 2803   0.716   0.565   3.570
  826SOL    HW1 2804   0.735   0.630   3.644
  826SOL    HW2 2805   0.776   0.485   3.579
  827SOL     OW 2806   1.450   1.220   3.495
  827SOL    HW1 2807   1.441   1.210   3.594
  827SOL    HW2 2808   1.546   1.213   3.469
  828SOL     OW 2809   0.390   1.741   3.422
  828SOL    HW1 2810   0.299   1.782   3.420
  828SOL    HW2 2811   0.383   1.647   3.454
  829SOL     OW 2812   1.674   0.883   3.116
  829SOL    HW1 2813   1.647   0.794   3.079
  829SOL    HW2 2814   1.675   0.951   3.043
  830SOL     OW 2815   1.225   0.325   2.311
  830SOL    HW1 2816   1.290   0.251   2.300
  830SOL    HW2 2817   1.245   0.375   2.395
  831SOL     OW 2818   1.777   0.342   3.504
  831SOL    HW1 2819   1.760   0.373   3.410
  831SOL    HW2 2820   1.693   0.305   3.542
  832SOL     OW 2821   1.730   0.934   3.379
  832SOL    HW1 2822   1.768   1.025   3.394
  832SOL    HW2 2823   1.722   0.917   3.280
  833SOL     OW 2824   0.859   1.374   1.878
  833SOL    HW1 2825   0.813   1.389   1.966
  833SOL    HW2 2826   0.903   1.459   1.848
  834SOL     OW 2827   0.661   1.790   2.815
  834SOL    HW1 2828   0.615   1.878   2.802
  834SOL    HW2 2829   0.760   1.802   2.808
  835SOL     OW 2830   0.859   0.956   2.723
  835SOL    HW1 2831   0.913   0.887   2.771
  835SOL    HW2 2832   0.827   1.025   2.789
  836SOL     OW 2833   1.083   0.984   1.949
  836SOL    HW1 2834   1.060   1.037   1.867
  836SOL    HW2 2835   1.164   0.928   1.930
  837SOL     OW 2836   1.861   1.569   2.713
  837SOL    HW1 2837   1.790   1.557   2.643
  837SOL    HW2 2838   1.862   1.490   2.773
  838SOL     OW 2839   0.221   1.314   3.706
  838SOL    HW1 2840   0.156   1.241   3.685
  838SOL    HW2 2841   0.225   1.328   3.804
  839SOL     OW 2842   0.079   1.240   2.515
  839SOL    HW1 2843   0.078   1.193   2.603
  839SOL    HW2 2844   0.161   1.212   2.464
  840SOL     OW 2845   0.672   1.391   3.486
  840SOL    HW1 2846   0.594   1.341   3.524
  840SOL    HW2 2847   0.669   1.486   3.517
  841SOL     OW 2848   1.824   0.192   3.089
  841SOL    HW1 2849   1.820   0.102   3.133
  841SOL    HW2 2850   1.827   0.181   2.990
  842SOL     OW 2851   0.428   0.424   2.382
  842SOL    HW1 2852   0.458   0.352   2.320
  842SOL    HW2 2853   0.389   0.384   2.465
  843SOL     OW 2854   1.705   1.487   2.966
  843SOL    HW1 2855   1.612   1.462   2.939
  843SOL    HW2 2856   1.731   1.437   3.048
  844SOL     OW 2857   0.317   0.547   3.142
  844SOL    HW1 2858   0.355   0.488   3.214
  844SOL    HW2 2859   0.357   0.521   3.054
  845SOL     OW 2860   0.812   1.586   2.549
  845SOL    HW1 2861   0.844   1.596   2.455
  845SOL    HW2 2862   0.733   1.524   2.551
  846SOL     OW 2863   1.424   0.214   2.974
  846SOL    HW1 2864   1.476   0.149   3.029
  846SOL    HW2 2865   1.375   0.277   3.035
  847SOL     OW 2866   1.001   0.034   3.016
  847SOL    HW1 2867   0.938  -0.038   2.985
  847SOL    HW2 2868   1.094  -0.002   3.016
  848SOL     OW 2869   0.770   1.330   2.163
  848SOL    HW1 2870   0.724   1.243   2.180
  848SOL    HW2 2871   0.861   1.327   2.204
  849SOL     OW 2872   0.618   1.567   3.146
  849SOL    HW1 2873   0.613   1.649   3.203
  849SOL    HW2 2874   0.707   1.564   3.101
  850SOL     OW 2875   1.352   0.052   2.030
  850SOL    HW1 2876   1.387   0.011   1.946
  850SOL    HW2 2877   1.262   0.014   2.050
  851SOL     OW 2878   1.300   0.453   2.553
  851SOL    HW1 2879   1.241   0.533   2.557
  851SOL    HW2 2880   1.315   0.418   2.646
  852SOL     OW 2881   1.593   0.221   2.744
  852SOL    HW1 2882   1.509   0.220   2.798
  852SOL    HW2 2883   1.595   0.304   2.688
  853SOL     OW 2884   0.039   1.077   2.162
  853SOL    HW1 2885   0.138   1.066   2.153
  853SOL    HW2 2886  -0.001   0.991   2.194
  854SOL     OW 2887   0.875   1.646   2.199
  854SOL    HW1 2888   0.798   1.611   2.145
  854SOL    HW2 2889   0.843   1.717   2.261
  855SOL     OW 2890   0.230   0.628   3.837
  855SOL    HW1 2891   0.137   0.626   3.874
  855SOL    HW2 2892   0.231   0.589   3.745
  856SOL     OW 2893   0.225   0.275   4.720
  856SOL    HW1 2894   0.260   0.258   4.812
  856SOL    HW2 2895   0.137   0.230   4.708
  857SOL     OW 2896   0.019   0.368   4.371
  857SOL    HW1 2897  -0.063   0.411   4.410
  857SOL    HW2 2898  -0.009   0.295   4.308
  858SOL     OW 2899   0.569   1.275   4.889
  858SOL    HW1 2900   0.476   1.268   4.852
  858SOL    HW2 2901   0.580   1.364   4.933
  859SOL     OW 2902   1.555   1.511   4.427
  859SOL    HW1 2903   1.498   1.495   4.508
  859SOL    HW2 2904   1.496   1.521   4.347
  860SOL     OW 2905   1.135   0.703   4.441
  860SOL    HW1 2906   1.192   0.781   4.416
  860SOL    HW2 2907   1.075   0.729   4.517
  861SOL     OW 2908   1.755   0.607   3.955
  861SOL    HW1 2909   1.743   0.594   3.856
  861SOL    HW2 2910   1.725   0.526   4.004
  862SOL     OW 2911   0.768   1.144   4.747
  862SOL    HW1 2912   0.690   1.161   4.807
  862SOL    HW2 2913   0.802   1.231   4.711
  863SOL     OW 2914   0.850   0.798   5.547
  863SOL    HW1 2915   0.846   0.874   5.612
  863SOL    HW2 2916   0.872   0.834   5.456
  864SOL     OW 2917   0.685   1.012   4.389
  864SOL    HW1 2918   0.754   0.996   4.459
  864SOL    HW2 2919   0.612   1.069   4.427
  865SOL     OW 2920   0.686   1.161   5.527
  865SOL    HW1 2921   0.746   1.240   5.541
  865SOL    HW2 2922   0.600   1.192   5.486
  866SOL     OW 2923   0.335   1.435   4.785
  866SOL    HW1 2924   0.257   1.404   4.732
  866SOL    HW2 2925   0.393   1.493   4.728
  867SOL     OW 2926   1.460   1.505   5.063
  867SOL    HW1 2927   1.484   1.599   5.089
  867SOL    HW2 2928   1.444   1.451   5.145
  868SOL     OW 2929   0.438   0.392   5.223
  868SOL    HW1 2930   0.520   0.336   5.232
  868SOL    HW2 2931   0.357   0.334   5.227
  869SOL     OW 2932   1.603   0.447   4.461
  869SOL    HW1 2933   1.529   0.493   4.411
  869SOL    HW2 2934   1.654   0.515   4.514
  870SOL     OW 2935   0.231   1.713   4.207
  870SOL    HW1 2936   0.265   1.790   4.261
  870SOL    HW2 2937   0.275   1.713   4.117
  871SOL     OW 2938   1.127   1.341   5.414
  871SOL    HW1 2939   1.174   1.341   5.502
  871SOL    HW2 2940   1.079   1.254   5.403
  872SOL     OW 2941   0.230   1.434   4.262
  872SOL    HW1 2942   0.204   1.530   4.262
  872SOL    HW2 2943   0.159   1.380   4.307
  873SOL     OW 2944   0.240   1.091   4.610
  873SOL    HW1 2945   0.254   1.007   4.662
  873SOL    HW2 2946   0.185   1.155   4.665
  874SOL     OW 2947   0.620   1.786   5.163
  874SOL    HW1 2948   0.528   1.769   5.198
  874SOL    HW2 2949   0.648   1.878   5.189
  875SOL     OW 2950   0.606   0.964   3.847
  875SOL    HW1 2951   0.613   1.048   3.793
  875SOL    HW2 2952   0.652   0.977   3.935
  876SOL     OW 2953   1.594   0.114   5.204
  876SOL    HW1 2954   1.576   0.181   5.132
  876SOL    HW2 2955   1.591   0.160   5.293
  877SOL     OW 2956   0.122   0.643   4.287
  877SOL    HW1 2957   0.077   0.555   4.304
  877SOL    HW2 2958   0.121   0.697   4.371
  878SOL     OW 2959   1.842   1.767   4.083
  878SOL    HW1 2960   1.896   1.738   4.163
  878SOL    HW2 2961   1.872   1.857   4.054
  879SOL     OW 2962   0.027   1.596   3.841
  879SOL    HW1 2963   0.008   1.500   3.862
  879SOL    HW2 2964  -0.006   1.654   3.916
  880SOL     OW 2965   1.689   0.922   4.336
  880SOL    HW1 2966   1.784   0.893   4.344
  880SOL    HW2 2967   1.681   0.987   4.261
  881SOL     OW 2968   1.641   1.108   4.156
  881SOL    HW1 2969   1.727   1.110   4.104
  881SOL    HW2 2970   1.655   1.155   4.244
  882SOL     OW 2971   0.113   0.737   5.321
  882SOL    HW1 2972   0.201   0.724   5.366
  882SOL    HW2 2973   0.100   0.834   5.299
  883SOL     OW 2974   0.613   1.365   4.450
  883SOL    HW1 2975   0.564   1.278   4.459
  883SOL    HW2 2976   0.590   1.408   4.363
  884SOL     OW 2977   1.293   1.228   5.147
  884SOL    HW1 2978   1.330   1.155   5.089
  884SOL    HW2 2979   1.345   1.233   5.232
  885SOL     OW 2980   0.809   0.004   4.226
  885SOL    HW1 2981   0.849   0.095   4.217
  885SOL    HW2 2982   0.709   0.012   4.232
  886SOL     OW 2983   0.197   0.976   4.988
  886SOL    HW1 2984   0.286   0.931   4.974
  886SOL    HW2 2985   0.124   0.911   4.969
  887SOL     OW 2986   1.525   0.999   3.914
  887SOL    HW1 2987   1.462   0.923   3.927
  887SOL    HW2 2988   1.573   1.017   4.000
  888SOL     OW 2989   1.187   1.792   5.340
  888SOL    HW1 2990   1.211   1.852   5.264
  888SOL    HW2 2991   1.194   1.697   5.310
  889SOL     OW 2992   0.317   0.251   5.525
  889SOL    HW1 2993   0.388   0.322   5.531
  889SOL    HW2 2994   0.229   0.290   5.553
  890SOL     OW 2995   1.466   1.417   4.677
  890SOL    HW1 2996   1.407   1.423   4.757
  890SOL    HW2 2997   1.451   1.329   4.631
  891SOL     OW 2998   1.667   1.714   4.296
  891SOL    HW1 2999   1.626   1.691   4.208
  891SOL    HW2 3000   1.649   1.640   4.361
  892SOL     OW 3001   0.598   0.729   3.994
  892SOL    HW1 3002   0.622   0.798   3.926
  892SOL    HW2 3003   0.520   0.762   4.048
  893SOL     OW 3004   1.281   0.345   4.668
  893SOL    HW1 3005   1.195   0.295   4.655
  893SOL    HW2 3006   1.343   0.291   4.724
  894SOL     OW 3007   1.576   1.662   4.031
  894SOL    HW1 3008   1.665   1.708   4.034
  894SOL    HW2 3009   1.555   1.638   3.936
  895SOL     OW 3010   0.807   0.605   5.189
  895SOL    HW1 3011   0.760   0.602   5.278
  895SOL    HW2 3012   0.756   0.550   5.123
  896SOL     OW 3013   1.394   0.469   5.398
  896SOL    HW1 3014   1.374   0.512   5.486
  896SOL    HW2 3015   1.472   0.407   5.407
  897SOL     OW 3016   0.973   0.890   5.296
  897SOL    HW1 3017   1.019   0.806   5.267
  897SOL    HW2 3018   0.917   0.924   5.221
  898SOL     OW 3019   0.991   0.410   4.966
  898SOL    HW1 3020   0.914   0.444   5.020
  898SOL    HW2 3021   0.957   0.359   4.887
  899SOL     OW 3022   1.041   0.701   4.153
  899SOL    HW1 3023   1.067   0.697   4.249
  899SOL    HW2 3024   0.956   0.650   4.139
  900SOL     OW 3025   0.076   0.811   4.513
  900SOL    HW1 3026   0.175   0.799   4.522
  900SOL    HW2 3027   0.052   0.906   4.534
  901SOL     OW 3028   0.130   1.821   5.295
  901SOL    HW1 3029   0.120   1.806   5.394
  901SOL    HW2 3030   0.044   1.857   5.259
  902SOL     OW 3031   0.865   0.348   3.919
  902SOL    HW1 3032   0.924   0.411   3.870
  902SOL    HW2 3033   0.884   0.254   3.890
  903SOL     OW 3034   1.719   0.585   5.555
  903SOL    HW1 3035   1.693   0.674   5.519
  903SOL    HW2 3036   1.717   0.517   5.482
  904SOL     OW 3037   1.362   1.144   4.269
  904SOL    HW1 3038   1.445   1.115   4.221
  904SOL    HW2 3039   1.313   1.211   4.213
  905SOL     OW 3040   0.550   0.196   4.609
  905SOL    HW1 3041   0.545   0.191   4.709
  905SOL    HW2 3042   0.552   0.292   4.580
  906SOL     OW 3043   1.008   1.456   4.201
  906SOL    HW1 3044   0.962   1.528   4.149
  906SOL    HW2 3045   1.004   1.476   4.299
  907SOL     OW 3046   0.351   1.801   4.577
  907SOL    HW1 3047   0.401   1.715   4.583
  907SOL    HW2 3048   0.416   1.878   4.574
  908SOL     OW 3049   1.795   1.066   4.597
  908SOL    HW1 3050   1.733   1.051   4.521
  908SOL    HW2 3051   1.743   1.077   4.682
  909SOL     OW 3052   1.227   1.550   5.230
  909SOL    HW1 3053   1.233   1.473   5.294
  909SOL    HW2 3054   1.175   1.524   5.150
  910SOL     OW 3055   0.321   0.943   3.966
  910SOL    HW1 3056   0.403   0.982   3.924
  910SOL    HW2 3057   0.294   0.861   3.917
  911SOL     OW 3058   1.458   0.735   4.452
  911SOL    HW1 3059   1.453   0.670   4.527
  911SOL    HW2 3060   1.538   0.794   4.465
  912SOL     OW 3061   0.461   1.266   5.451
  912SOL    HW1 3062   0.411   1.267   5.365
  912SOL    HW2 3063   0.398   1.248   5.527
  913SOL     OW 3064   1.111   1.776   3.961
  913SOL    HW1 3065   1.051   1.714   4.011
  913SOL    HW2 3066   1.142   1.732   3.876
  914SOL     OW 3067   0.202   0.285   5.222
  914SOL    HW1 3068   0.122   0.345   5.209
  914SOL    HW2 3069   0.192   0.236   5.308
  915SOL     OW 3070   1.632   1.377   3.805
  915SOL    HW1 3071   1.600   1.471   3.795
  915SOL    HW2 3072   1.556   1.314   3.793
  916SOL     OW 3073   0.464   1.743   4.047
  916SOL    HW1 3074   0.497   1.782   4.133
  916SOL    HW2 3075   0.540   1.736   3.982
  917SOL     OW 3076   1.400   0.107   4.150
  917SOL    HW1 3077   1.376   0.070   4.060
  917SOL    HW2 3078   1.499   0.123   4.154
  918SOL     OW 3079   0.249   1.785   4.965
  918SOL    HW1 3080   0.306   1.720   5.015
  918SOL    HW2 3081   0.233   1.752   4.872
  919SOL     OW 3082   0.940   1.698   4.628
  919SOL    HW1 3083   1.020   1.641   4.649
  919SOL    HW2 3084   0.891   1.658   4.551
  920SOL     OW 3085   0.382   0.700   4.204
  920SOL    HW1 3086   0.427   0.610   4.201
  920SOL    HW2 3087   0.288   0.689   4.237
  921SOL     OW 3088   1.547   0.222   5.453
  921SOL    HW1 3089   1.542   0.259   5.545
  921SOL    HW2 3090   1.475   0.153   5.441
  922SOL     OW 3091   0.614   0.122   3.841
  922SOL    HW1 3092   0.712   0.100   3.848
  922SOL    HW2 3093   0.583   0.105   3.748
  923SOL     OW 3094   0.781   0.264   5.473
  923SOL    HW1 3095   0.848   0.203   5.516
  923SOL    HW2 3096   0.708   0.283   5.538
  924SOL     OW 3097   0.888   1.514   4.919
  924SOL    HW1 3098   0.865   1.489   4.825
  924SOL    HW2 3099   0.949   1.445   4.958
  925SOL     OW 3100   1.351   0.590   5.157
  925SOL    HW1 3101   1.379   0.547   5.242
  925SOL    HW2 3102   1.376   0.686   5.158
  926SOL     OW 3103   0.803   1.402   4.648
  926SOL    HW1 3104   0.893   1.416   4.606
  926SOL    HW2 3105   0.732   1.404   4.577
  927SOL     OW 3106   0.922   0.503   4.623
  927SOL    HW1 3107   0.897   0.494   4.527
  927SOL    HW2 3108   0.970   0.421   4.654
  928SOL     OW 3109   0.539   0.064   4.236
  928SOL    HW1 3110   0.458   0.065   4.294
  928SOL    HW2 3111   0.542   0.147   4.181
  929SOL     OW 3112   1.434   1.188   3.765
  929SOL    HW1 3113   1.466   1.112   3.822
  929SOL    HW2 3114   1.342   1.215   3.795
  930SOL     OW 3115   0.297   0.035   3.895
  930SOL    HW1 3116   0.346   0.119   3.874
  930SOL    HW2 3117   0.359  -0.030   3.940
  931SOL     OW 3118   0.935   0.236   4.204
  931SOL    HW1 3119   0.887   0.277   4.126
  931SOL    HW2 3120   1.034   0.234   4.185
  932SOL     OW 3121   1.076   0.683   5.188
  932SOL    HW1 3122   0.996   0.622   5.191
  932SOL    HW2 3123   1.157   0.630   5.164
  933SOL     OW 3124   1.227   1.570   4.517
  933SOL    HW1 3125   1.248   1.644   4.452
  933SOL    HW2 3126   1.295   1.570   4.590
  934SOL     OW 3127   0.459   1.152   4.465
  934SOL    HW1 3128   0.388   1.125   4.530
  934SOL    HW2 3129   0.433   1.124   4.372
  935SOL     OW 3130   1.271   1.797   4.315
  935SOL    HW1 3131   1.315   1.861   4.251
  935SOL    HW2 3132   1.221   1.849   4.385
  936SOL     OW 3133   1.032   0.549   3.740
  936SOL    HW1 3134   0.991   0.631   3.701
  936SOL    HW2 3135   1.096   0.575   3.813
  937SOL     OW 3136   0.078   0.556   5.110
  937SOL    HW1 3137   0.170   0.555   5.069
  937SOL    HW2 3138   0.072   0.630   5.177
  938SOL     OW 3139   0.561   0.222   4.871
  938SOL    HW1 3140   0.599   0.138   4.908
  938SOL    HW2 3141   0.473   0.241   4.915
  939SOL     OW 3142   0.866   0.454   4.366
  939SOL    HW1 3143   0.834   0.526   4.304
  939SOL    HW2 3144   0.890   0.373   4.313
  940SOL     OW 3145   1.017   0.039   4.477
  940SOL    HW1 3146   0.945   0.044   4.408
  940SOL    HW2 3147   0.993  -0.030   4.546
  941SOL     OW 3148   1.429   1.173   4.591
  941SOL    HW1 3149   1.374   1.089   4.584
  941SOL    HW2 3150   1.455   1.202   4.499
  942SOL     OW 3151   1.466   0.590   4.716
  942SOL    HW1 3152   1.436   0.495   4.723
  942SOL    HW2 3153   1.539   0.606   4.782
  943SOL     OW 3154   1.857   0.833   4.101
  943SOL    HW1 3155   1.899   0.769   4.165
  943SOL    HW2 3156   1.819   0.782   4.023
  944SOL     OW 3157   0.488   1.385   3.898
  944SOL    HW1 3158   0.401   1.370   3.945
  944SOL    HW2 3159   0.471   1.411   3.803
  945SOL     OW 3160   1.664   1.280   4.381
  945SOL    HW1 3161   1.763   1.288   4.395
  945SOL    HW2 3162   1.619   1.364   4.412
  946SOL     OW 3163   1.390   0.575   3.802
  946SOL    HW1 3164   1.336   0.554   3.883
  946SOL    HW2 3165   1.481   0.534   3.811
  947SOL     OW 3166   0.527   0.256   4.052
  947SOL    HW1 3167   0.554   0.197   3.977
  947SOL    HW2 3168   0.527   0.351   4.021
  948SOL     OW 3169   1.754   1.223   5.312
  948SOL    HW1 3170   1.845   1.184   5.299
  948SOL    HW2 3171   1.762   1.319   5.336
  949SOL     OW 3172   1.064   1.347   5.064
  949SOL    HW1 3173   0.984   1.324   5.119
  949SOL    HW2 3174   1.147   1.321   5.113
  950SOL     OW 3175   1.592   1.629   5.349
  950SOL    HW1 3176   1.619   1.663   5.259
  950SOL    HW2 3177   1.671   1.591   5.395
  951SOL     OW 3178   1.111   1.195   4.824
  951SOL    HW1 3179   1.071   1.239   4.905
  951SOL    HW2 3180   1.070   1.232   4.741
  952SOL     OW 3181   1.638   1.099   4.803
  952SOL    HW1 3182   1.643   1.180   4.862
  952SOL    HW2 3183   1.552   1.101   4.752
  953SOL     OW 3184   0.915   0.089   5.126
  953SOL    HW1 3185   0.940   0.069   5.031
  953SOL    HW2 3186   0.987   0.145   5.168
  954SOL     OW 3187   0.980   1.116   5.443
  954SOL    HW1 3188   0.881   1.122   5.453
  954SOL    HW2 3189   1.003   1.036   5.387
  955SOL     OW 3190   0.705   1.050   4.092
  955SOL    HW1 3191   0.691   1.057   4.191
  955SOL    HW2 3192   0.789   0.999   4.074
  956SOL     OW 3193   0.410   0.813   4.975
  956SOL    HW1 3194   0.496   0.825   5.025
  956SOL    HW2 3195   0.368   0.726   5.002
  957SOL     OW 3196   1.274   0.386   4.986
  957SOL    HW1 3197   1.295   0.460   5.050
  957SOL    HW2 3198   1.185   0.403   4.943
  958SOL     OW 3199   0.064   1.564   5.055
  958SOL    HW1 3200   0.018   1.646   5.021
  958SOL    HW2 3201   0.162   1.583   5.064
  959SOL     OW 3202   0.367   1.100   4.225
  959SOL    HW1 3203   0.360   1.183   4.169
  959SOL    HW2 3204   0.371   1.020   4.165
  960SOL     OW 3205   0.566   0.537   4.589
  960SOL    HW1 3206   0.578   0.603   4.515
  960SOL    HW2 3207   0.612   0.571   4.672
  961SOL     OW 3208   1.252   1.348   4.112
  961SOL    HW1 3209   1.302   1.425   4.152
  961SOL    HW2 3210   1.157   1.350   4.144
  962SOL     OW 3211   1.272   1.445   4.866
  962SOL    HW1 3212   1.319   1.458   4.953
  962SOL    HW2 3213   1.206   1.371   4.875
  963SOL     OW 3214   1.582   0.639   4.196
  963SOL    HW1 3215   1.551   0.700   4.269
  963SOL    HW2 3216   1.632   0.691   4.127
  964SOL     OW 3217   0.354   1.510   5.053
  964SOL    HW1 3218   0.333   1.466   4.966
  964SOL    HW2 3219   0.451   1.536   5.056
  965SOL     OW 3220   0.402   0.751   5.322
  965SOL    HW1 3221   0.470   0.806   5.275
  965SOL    HW2 3222   0.442   0.663   5.349
  966SOL     OW 3223   1.587   0.779   5.394
  966SOL    HW1 3224   1.495   0.817   5.389
  966SOL    HW2 3225   1.647   0.826   5.329
  967SOL     OW 3226   1.013   0.105   5.494
  967SOL    HW1 3227   1.019   0.190   5.442
  967SOL    HW2 3228   1.045   0.029   5.437
  968SOL     OW 3229   0.504   0.050   5.464
  968SOL    HW1 3230   0.462  -0.007   5.394
  968SOL    HW2 3231   0.438   0.119   5.496
  969SOL     OW 3232   0.573   0.870   4.753
  969SOL    HW1 3233   0.617   0.959   4.744
  969SOL    HW2 3234   0.510   0.870   4.830
  970SOL     OW 3235   1.360   0.862   4.769
  970SOL    HW1 3236   1.285   0.862   4.703
  970SOL    HW2 3237   1.397   0.770   4.778
  971SOL     OW 3238   1.209   0.525   3.999
  971SOL    HW1 3239   1.222   0.441   4.053
  971SOL    HW2 3240   1.180   0.599   4.059
  972SOL     OW 3241   0.307   0.213   4.955
  972SOL    HW1 3242   0.284   0.250   5.045
  972SOL    HW2 3243   0.277   0.118   4.949
  973SOL     OW 3244   0.037   1.310   5.006
  973SOL    HW1 3245   0.090   1.261   5.074
  973SOL    HW2 3246   0.059   1.408   5.011
  974SOL     OW 3247   0.732   0.634   4.788
  974SOL    HW1 3248   0.791   0.608   4.712
  974SOL    HW2 3249   0.704   0.730   4.777
  975SOL     OW 3250   1.728   0.935   5.578
  975SOL    HW1 3251   1.682   0.928   5.489
  975SOL    HW2 3252   1.666   0.979   5.644
  976SOL     OW 3253   0.307   0.063   4.342
  976SOL    HW1 3254   0.296   0.157   4.375
  976SOL    HW2 3255   0.302   0.000   4.419
  977SOL     OW 3256   1.622   0.367   4.098
  977SOL    HW1 3257   1.624   0.291   4.162
  977SOL    HW2 3258   1.574   0.444   4.138
  978SOL     OW 3259   1.023   0.766   4.690
  978SOL    HW1 3260   1.038   0.787   4.786
  978SOL    HW2 3261   0.993   0.671   4.681
  979SOL     OW 3262   0.980   1.573   5.424
  979SOL    HW1 3263   0.960   1.617   5.336
  979SOL    HW2 3264   1.019   1.482   5.408
  980SOL     OW 3265   1.859   1.518   5.329
  980SOL    HW1 3266   1.873   1.545   5.234
  980SOL    HW2 3267   1.942   1.540   5.382
  981SOL     OW 3268   0.350   0.898   5.528
  981SOL    HW1 3269   0.426   0.942   5.576
  981SOL    HW2 3270   0.385   0.851   5.446
  982SOL     OW 3271   1.540   0.274   3.849
  982SOL    HW1 3272   1.479   0.199   3.872
  982SOL    HW2 3273   1.562   0.326   3.932
  983SOL     OW 3274   1.303   0.838   3.766
  983SOL    HW1 3275   1.337   0.745   3.781
  983SOL    HW2 3276   1.321   0.865   3.671
  984SOL     OW 3277   1.068   1.333   4.573
  984SOL    HW1 3278   1.075   1.249   4.518
  984SOL    HW2 3279   1.130   1.402   4.537
  985SOL     OW 3280   0.319   0.810   4.673
  985SOL    HW1 3281   0.412   0.846   4.678
  985SOL    HW2 3282   0.313   0.725   4.725
  986SOL     OW 3283   0.339   0.509   4.730
  986SOL    HW1 3284   0.287   0.426   4.713
  986SOL    HW2 3285   0.416   0.514   4.666
  987SOL     OW 3286   1.138   0.380   5.402
  987SOL    HW1 3287   1.093   0.443   5.466
  987SOL    HW2 3288   1.231   0.411   5.385
  988SOL     OW 3289   1.160   0.207   5.201
  988SOL    HW1 3290   1.160   0.271   5.278
  988SOL    HW2 3291   1.188   0.255   5.118
  989SOL     OW 3292   0.008   1.326   3.924
  989SOL    HW1 3293  -0.085   1.347   3.893
  989SOL    HW2 3294   0.018   1.227   3.937
  990SOL     OW 3295   0.088   1.801   4.651
  990SOL    HW1 3296   0.046   1.715   4.624
  990SOL    HW2 3297   0.182   1.804   4.617
  991SOL     OW 3298   0.504   1.568   4.634
  991SOL    HW1 3299   0.570   1.642   4.643
  991SOL    HW2 3300   0.548   1.489   4.592
  992SOL     OW 3301   1.002   0.796   4.962
  992SOL    HW1 3302   1.043   0.764   5.048
  992SOL    HW2 3303   0.906   0.769   4.959
  993SOL     OW 3304   0.040   0.544   4.838
  993SOL    HW1 3305   0.125   0.511   4.797
  993SOL    HW2 3306   0.053   0.559   4.936
  994SOL     OW 3307   0.189   0.520   5.446
  994SOL    HW1 3308   0.248   0.480   5.376
  994SOL    HW2 3309   0.131   0.591   5.405
  995SOL     OW 3310   1.369   0.950   5.384
  995SOL    HW1 3311   1.408   1.039   5.404
  995SOL    HW2 3312   1.379   0.930   5.287
  996SOL     OW 3313   0.815   0.572   4.049
  996SOL    HW1 3314   0.822   0.483   4.003
  996SOL    HW2 3315   0.721   0.606   4.041
  997SOL     OW 3316   1.657   0.604   4.930
  997SOL    HW1 3317   1.619   0.535   4.992
  997SOL    HW2 3318   1.739   0.568   4.886
  998SOL     OW 3319   0.252   1.564   5.468
  998SOL    HW1 3320   0.222   1.621   5.544
  998SOL    HW2 3321   0.245   1.467   5.494
  999SOL     OW 3322   0.671   0.464   4.993
  999SOL    HW1 3323   0.637   0.375   4.963
  999SOL    HW2 3324   0.697   0.518   4.913
 1000SOL     OW 3325   0.930   1.678   5.189
 1000SOL    HW1 3326   0.906   1.660   5.094
 1000SOL    HW2 3327   0.960   1.772   5.199
 1001SOL     OW 3328   0.473   0.500   3.915
 1001SOL    HW1 3329   0.534   0.580   3.919
 1001SOL    HW2 3330   0.378   0.531   3.922
 1002SOL     OW 3331   0.159   1.137   5.190
 1002SOL    HW1 3332   0.181   1.076   5.266
 1002SOL    HW2 3333   0.169   1.088   5.104
 1003SOL     OW 3334   1.347   1.059   4.958
 1003SOL    HW1 3335   1.371   0.996   4.884
 1003SOL    HW2 3336   1.257   1.099   4.940
 1004SOL     OW 3337   1.302   0.855   4.033
 1004SOL    HW1 3338   1.216   0.824   4.075
 1004SOL    HW2 3339   1.298   0.841   3.934
 1005SOL     OW 3340   1.759   1.747   4.878
 1005SOL    HW1 3341   1.820   1.777   4.805
 1005SOL    HW2 3342   1.721   1.658   4.856
 1006SOL     OW 3343   1.252   1.731   4.852
 1006SOL    HW1 3344   1.336   1.736   4.798
 1006SOL    HW2 3345   1.229   1.635   4.870
 1007SOL     OW 3346   0.083   1.258   4.746
 1007SOL    HW1 3347   0.078   1.257   4.846
 1007SOL    HW2 3348   0.000   1.217   4.708
 1008SOL     OW 3349   0.688   1.662   5.440
 1008SOL    HW1 3350   0.632   1.743   5.449
 1008SOL    HW2 3351   0.740   1.666   5.354
 1009SOL     OW 3352   1.726   0.135   4.247
 1009SOL    HW1 3353   1.799   0.118   4.180
 1009SOL    HW2 3354   1.695   0.048   4.285
 1010SOL     OW 3355   1.388   1.573   4.201
 1010SOL    HW1 3356   1.455   1.585   4.127
 1010SOL    HW2 3357   1.348   1.662   4.224
 1011SOL     OW 3358   0.130   1.794   5.575
 1011SOL    HW1 3359   0.089   1.720   5.628
 1011SOL    HW2 3360   0.194   1.845   5.633
 1012SOL     OW 3361   1.280   0.927   4.396
 1012SOL    HW1 3362   1.340   0.846   4.398
 1012SOL    HW2 3363   1.320   0.996   4.336
 1013SOL     OW 3364   0.830   1.273   5.146
 1013SOL    HW1 3365   0.825   1.306   5.241
 1013SOL    HW2 3366   0.744   1.292   5.100
 1014SOL     OW 3367   0.672   1.616   3.878
 1014SOL    HW1 3368   0.681   1.626   3.779
 1014SOL    HW2 3369   0.632   1.527   3.899
 1015SOL     OW 3370   1.650   1.720   5.118
 1015SOL    HW1 3371   1.703   1.730   5.034
 1015SOL    HW2 3372   1.623   1.810   5.152
 1016SOL     OW 3373   1.841   0.175   4.687
 1016SOL    HW1 3374   1.880   0.090   4.651
 1016SOL    HW2 3375   1.743   0.177   4.668
 1017SOL     OW 3376   0.263   0.326   4.444
 1017SOL    HW1 3377   0.184   0.377   4.410
 1017SOL    HW2 3378   0.254   0.311   4.542
 1018SOL     OW 3379   1.194   1.612   3.755
 1018SOL    HW1 3380   1.200   1.519   3.792
 1018SOL    HW2 3381   1.135   1.612   3.675
 1019SOL     OW 3382   0.822   1.002   5.096
 1019SOL    HW1 3383   0.862   1.001   5.004
 1019SOL    HW2 3384   0.832   1.094   5.136
 1020SOL     OW 3385   0.916   0.910   4.015
 1020SOL    HW1 3386   0.979   0.948   3.947
 1020SOL    HW2 3387   0.956   0.827   4.054
 1021SOL     OW 3388   1.504   1.607   3.768
 1021SOL    HW1 3389   1.412   1.644   3.775
 1021SOL    HW2 3390   1.542   1.627   3.678
 1022SOL     OW 3391   0.372   1.288   5.214
 1022SOL    HW1 3392   0.359   1.381   5.180
 1022SOL    HW2 3393   0.288   1.236   5.201
 1023SOL     OW 3394   1.614   1.292   5.013
 1023SOL    HW1 3395   1.674   1.295   5.093
 1023SOL    HW2 3396   1.539   1.356   5.026
 1024SOL     OW 3397   1.039   1.098   4.420
 1024SOL    HW1 3398   0.969   1.051   4.474
 1024SOL    HW2 3399   1.098   1.030   4.377
 1025SOL     OW 3400   1.014   0.236   4.695
 1025SOL    HW1 3401   1.006   0.200   4.602
 1025SOL    HW2 3402   1.012   0.160   4.760
 1026SOL     OW 3403   0.590   1.487   4.215
 1026SOL    HW1 3404   0.632   1.429   4.145
 1026SOL    HW2 3405   0.546   1.566   4.171
 1027SOL     OW 3406   1.709   0.385   5.105
 1027SOL    HW1 3407   1.782   0.454   5.109
 1027SOL    HW2 3408   1.737   0.310   5.046
 1028SOL     OW 3409   0.255   1.348   4.014
 1028SOL    HW1 3410   0.159   1.349   3.987
 1028SOL    HW2 3411   0.267   1.401   4.098
 1029SOL     OW 3412   0.105   1.013   5.450
 1029SOL    HW1 3413   0.028   0.980   5.504
 1029SOL    HW2 3414   0.190   0.983   5.492
 1030SOL     OW 3415   0.672   0.203   5.213
 1030SOL    HW1 3416   0.762   0.187   5.173
 1030SOL    HW2 3417   0.680   0.208   5.312
 1031SOL     OW 3418   0.075   0.345   3.757
 1031SOL    HW1 3419  -0.017   0.317   3.728
 1031SOL    HW2 3420   0.106   0.422   3.701
 1032SOL     OW 3421   1.440   0.856   5.122
 1032SOL    HW1 3422   1.383   0.908   5.059
 1032SOL    HW2 3423   1.536   0.868   5.098
 1033SOL     OW 3424   0.072   0.166   4.042
 1033SOL    HW1 3425   0.055   0.249   3.988
 1033SOL    HW2 3426   0.162   0.129   4.020
 1034SOL     OW 3427   1.183   1.335   3.843
 1034SOL    HW1 3428   1.084   1.324   3.845
 1034SOL    HW2 3429   1.217   1.350   3.936
 1035SOL     OW 3430   0.613   0.842   5.155
 1035SOL    HW1 3431   0.669   0.923   5.138
 1035SOL    HW2 3432   0.672   0.762   5.158
 1036SOL     OW 3433   1.493   1.767   4.683
 1036SOL    HW1 3434   1.526   1.831   4.614
 1036SOL    HW2 3435   1.559   1.761   4.758
 1037SOL     OW 3436   0.716   0.565   5.432
 1037SOL    HW1 3437   0.735   0.630   5.506
 1037SOL    HW2 3438   0.776   0.485   5.441
 1038SOL     OW 3439   1.450   1.220   5.357
 1038SOL    HW1 3440   1.441   1.210   5.456
 1038SOL    HW2 3441   1.546   1.213   5.331
 1039SOL     OW 3442   0.390   1.741   5.284
 1039SOL    HW1 3443   0.299   1.782   5.282
 1039SOL    HW2 3444   0.383   1.647   5.316
 1040SOL     OW 3445   1.674   0.883   4.978
 1040SOL    HW1 3446   1.647   0.794   4.941
 1040SOL    HW2 3447   1.675   0.951   4.905
 1041SOL     OW 3448   1.225   0.325   4.173
 1041SOL    HW1 3449   1.290   0.251   4.162
 1041SOL    HW2 3450   1.245   0.375   4.257
 1042SOL     OW 3451   0.594   0.745   4.376
 1042SOL    HW1 3452   0.644   0.830   4.357
 1042SOL    HW2 3453   0.506   0.747   4.328
 1043SOL     OW 3454   1.777   0.342   5.366
 1043SOL    HW1 3455   1.760   0.373   5.272
 1043SOL    HW2 3456   1.693   0.305   5.404
 1044SOL     OW 3457   1.730   0.934   5.241
 1044SOL    HW1 3458   1.768   1.025   5.256
 1044SOL    HW2 3459   1.722   0.917   5.142
 1045SOL     OW 3460   0.859   1.374   3.740
 1045SOL    HW1 3461   0.813   1.389   3.828
 1045SOL    HW2 3462   0.903   1.459   3.710
 1046SOL     OW 3463   0.661   1.790   4.677
 1046SOL    HW1 3464   0.615   1.878   4.664
 1046SOL    HW2 3465   0.760   1.802   4.670
 1047SOL     OW 3466   0.859   0.956   4.585
 1047SOL    HW1 3467   0.913   0.887   4.633
 1047SOL    HW2 3468   0.827   1.025   4.651
 1048SOL     OW 3469   1.083   0.984   3.811
 1048SOL    HW1 3470   1.060   1.037   3.729
 1048SOL    HW2 3471   1.164   0.928   3.792
 1049SOL     OW 3472   1.861   1.569   4.575
 1049SOL    HW1 3473   1.790   1.557   4.505
 1049SOL    HW2 3474   1.862   1.490   4.635
 1050SOL     OW 3475   0.221   1.314   5.568
 1050SOL    HW1 3476   0.156   1.241   5.547
 1050SOL    HW2 3477   0.225   1.328   5.666
 1051SOL     OW 3478   0.079   1.240   4.377
 1051SOL    HW1 3479   0.078   1.193   4.465
 1051SOL    HW2 3480   0.161   1.212   4.326
 1052SOL     OW 3481   0.672   1.391   5.348
 1052SOL    HW1 3482   0.594   1.341   5.386
 1052SOL    HW2 3483   0.669   1.486   5.379
 1053SOL     OW 3484   1.824   0.192   4.951
 1053SOL    HW1 3485   1.820   0.102   4.995
 1053SOL    HW2 3486   1.827   0.181   4.852
 1054SOL     OW 3487   0.428   0.424   4.244
 1054SOL    HW1 3488   0.458   0.352   4.182
 1054SOL    HW2 3489   0.389   0.384   4.327
 1055SOL     OW 3490   1.705   1.487   4.828
 1055SOL    HW1 3491   1.612   1.462   4.801
 1055SOL    HW2 3492   1.731   1.437   4.910
 1056SOL     OW 3493   0.317   0.547   5.004
 1056SOL    HW1 3494   0.355   0.488   5.076
 1056SOL    HW2 3495   0.357   0.521   4.916
 1057SOL     OW 3496   0.812   1.586   4.411
 1057SOL    HW1 3497   0.844   1.596   4.317
 1057SOL    HW2 3498   0.733   1.524   4.413
 1058SOL     OW 3499   1.424   0.214   4.836
 1058SOL    HW1 3500   1.476   0.149   4.891
 1058SOL    HW2 3501   1.375   0.277   4.897
 1059SOL     OW 3502   1.001   0.034   4.878
 1059SOL    HW1 3503   0.938  -0.038   4.847
 1059SOL    HW2 3504   1.094  -0.002   4.878
 1060SOL     OW 3505   0.770   1.330   4.025
 1060SOL    HW1 3506   0.724   1.243   4.042
 1060SOL    HW2 3507   0.861   1.327   4.066
 1061SOL     OW 3508   0.618   1.567   5.008
 1061SOL    HW1 3509   0.613   1.649   5.065
 1061SOL    HW2 3510   0.707   1.564   4.963
 1062SOL     OW 3511   1.352   0.052   3.892
 1062SOL    HW1 3512   1.387   0.011   3.808
 1062SOL    HW2 3513   1.262   0.014   3.912
 1063SOL     OW 3514   1.300   0.453   4.415
 1063SOL    HW1 3515   1.241   0.533   4.419
 1063SOL    HW2 3516   1.315   0.418   4.508
 1064SOL     OW 3517   1.593   0.221   4.606
 1064SOL    HW1 3518   1.509   0.220   4.660
 1064SOL    HW2 3519   1.595   0.304   4.550
 1065SOL     OW 3520   0.039   1.077   4.024
 1065SOL    HW1 3521   0.138   1.066   4.015
 1065SOL    HW2 3522  -0.001   0.991   4.056
 1066SOL     OW 3523   0.875   1.646   4.061
 1066SOL    HW1 3524   0.798   1.611   4.007
 1066SOL    HW2 3525   0.843   1.717   4.123
 1067SOL     OW 3526   0.230   0.628   5.699
 1067SOL    HW1 3527   0.137   0.626   5.736
 1067SOL    HW2 3528   0.231   0.589   5.607
 1068SOL     OW 3529   1.755   0.607   5.817
 1068SOL    HW1 3530   1.743   0.594   5.718
 1068SOL    HW2 3531   1.725   0.526   5.866
 1069SOL     OW 3532   0.231   1.713   6.069
 1069SOL    HW1 3533   0.265   1.790   6.123
 1069SOL    HW2 3534   0.275   1.713   5.979
 1070SOL     OW 3535   0.606   0.964   5.709
 1070SOL    HW1 3536   0.613   1.048   5.655
 1070SOL    HW2 3537   0.652   0.977   5.797
 1071SOL     OW 3538   0.027   1.596   5.703
 1071SOL    HW1 3539   0.008   1.500   5.724
 1071SOL    HW2 3540  -0.006   1.654   5.778
 1072SOL     OW 3541   1.641   1.108   6.018
 1072SOL    HW1 3542   1.727   1.110   5.966
 1072SOL    HW2 3543   1.655   1.155   6.106
 1073SOL     OW 3544   1.525   0.999   5.776
 1073SOL    HW1 3545   1.462   0.923   5.789
 1073SOL    HW2 3546   1.573   1.017   5.862
 1074SOL     OW 3547   0.598   0.729   5.856
 1074SOL    HW1 3548   0.622   0.798   5.788
 1074SOL    HW2 3549   0.520   0.762   5.910
 1075SOL     OW 3550   0.865   0.348   5.781
 1075SOL    HW1 3551   0.924   0.411   5.732
 1075SOL    HW2 3552   0.884   0.254   5.752
 1076SOL     OW 3553   0.321   0.943   5.828
 1076SOL    HW1 3554   0.403   0.982   5.786
 1076SOL    HW2 3555   0.294   0.861   5.779
 1077SOL     OW 3556   1.632   1.377   5.667
 1077SOL    HW1 3557   1.600   1.471   5.657
 1077SOL    HW2 3558   1.556   1.314   5.655
 1078SOL     OW 3559   0.464   1.743   5.909
 1078SOL    HW1 3560   0.497   1.782   5.995
 1078SOL    HW2 3561   0.540   1.736   5.844
 1079SOL     OW 3562   0.614   0.122   5.703
 1079SOL    HW1 3563   0.712   0.100   5.710
 1079SOL    HW2 3564   0.583   0.105   5.610
 1080SOL     OW 3565   1.434   1.188   5.627
 1080SOL    HW1 3566   1.466   1.112   5.684
 1080SOL    HW2 3567   1.342   1.215   5.657
 1081SOL     OW 3568   0.297   0.035   5.757
 1081SOL    HW1 3569   0.346   0.119   5.736
 1081SOL    HW2 3570   0.359  -0.030   5.802
 1082SOL     OW 3571   1.032   0.549   5.602
 1082SOL    HW1 3572   0.991   0.631   5.563
 1082SOL    HW2 3573   1.096   0.575   5.675
 1083SOL     OW 3574   1.857   0.833   5.963
 1083SOL    HW1 3575   1.899   0.769   6.027
 1083SOL    HW2 3576   1.819   0.782   5.885
 1084SOL     OW 3577   0.488   1.385   5.760
 1084SOL    HW1 3578   0.401   1.370   5.807
 1084SOL    HW2 3579   0.471   1.411   5.665
 1085SOL     OW 3580   1.390   0.575   5.664
 1085SOL    HW1 3581   1.336   0.554   5.745
 1085SOL    HW2 3582   1.481   0.534   5.673
 1086SOL     OW 3583   0.527   0.256   5.914
 1086SOL    HW1 3584   0.554   0.197   5.839
 1086SOL    HW2 3585   0.527   0.351   5.883
 1087SOL     OW 3586   1.540   0.274   5.711
 1087SOL    HW1 3587   1.479   0.199   5.734
 1087SOL    HW2 3588   1.562   0.326   5.794
 1088SOL     OW 3589   1.303   0.838   5.628
 1088SOL    HW1 3590   1.337   0.745   5.643
 1088SOL    HW2 3591   1.321   0.865   5.533
 1089SOL     OW 3592   0.008   1.326   5.786
 1089SOL    HW1 3593  -0.085   1.347   5.755
 1089SOL    HW2 3594   0.018   1.227   5.799
 1090SOL     OW 3595   0.815   0.572   5.911
 1090SOL    HW1 3596   0.822   0.483   5.865
 1090SOL    HW2 3597   0.721   0.606   5.903
 1091SOL     OW 3598   0.473   0.500   5.777
 1091SOL    HW1 3599   0.534   0.580   5.781
 1091SOL    HW2 3600   0.378   0.531   5.784
 1092SOL     OW 3601   1.726   0.135   6.109
 1092SOL    HW1 3602   1.799   0.118   6.042
 1092SOL    HW2 3603   1.695   0.048   6.147
 1093SOL     OW 3604   0.672   1.616   5.740
 1093SOL    HW1 3605   0.681   1.626   5.641
 1093SOL    HW2 3606   0.632   1.527   5.761
 1094SOL     OW 3607   1.194   1.612   5.617
 1094SOL    HW1 3608   1.200   1.519   5.654
 1094SOL    HW2 3609   1.135   1.612   5.537
 1095SOL     OW 3610   0.916   0.910   5.877
 1095SOL    HW1 3611   0.979   0.948   5.809
 1095SOL    HW2 3612   0.956   0.827   5.916
 1096SOL     OW 3613   1.504   1.607   5.630
 1096SOL    HW1 3614   1.412   1.644   5.637
 1096SOL    HW2 3615   1.542   1.627   5.540
 1097SOL     OW 3616   0.255   1.348   5.876
 1097SOL    HW1 3617   0.159   1.349   5.849
 1097SOL    HW2 3618   0.267   1.401   5.960
 1098SOL     OW 3619   0.075   0.345   5.619
 1098SOL    HW1 3620  -0.017   0.317   5.590
 1098SOL    HW2 3621   0.106   0.422   5.563
 1099SOL     OW 3622   1.183   1.335   5.705
 1099SOL    HW1 3623   1.084   1.324   5.707
 1099SOL    HW2 3624   1.217   1.350   5.798
 1100SOL     OW 3625   1.225   0.325   6.035
 1100SOL    HW1 3626   1.290   0.251   6.024
 1100SOL    HW2 3627   1.245   0.375   6.119
 1101SOL     OW 3628   0.859   1.374   5.602
 1101SOL    HW1 3629   0.813   1.389   5.690
 1101SOL    HW2 3630   0.903   1.459   5.572
 1102SOL     OW 3631   1.083   0.984   5.673
 1102SOL    HW1 3632   1.060   1.037   5.591
 1102SOL    HW2 3633   1.164   0.928   5.654
 1103SOL     OW 3634   1.352   0.052   5.754
 1103SOL    HW1 3635   1.387   0.011   5.670
 1103SOL    HW2 3636   1.262   0.014   5.774
 1104SOL     OW 3637   0.039   1.077   5.886
 1104SOL    HW1 3638   0.138   1.066   5.877
 1104SOL    HW2 3639  -0.001   0.991   5.918
 1105SOL     OW 3640   0.875   1.646   5.923
 1105SOL    HW1 3641   0.798   1.611   5.869
 1105SOL    HW2 3642   0.843   1.717   5.985
 1106SOL     OW 3643   0.230   2.490   0.113
 1106SOL    HW1 3644   0.137   2.488   0.150
 1106SOL    HW2 3645   0.231   2.451   0.021
 1107SOL     OW 3646   0.225   2.137   0.996
 1107SOL    HW1 3647   0.260   2.120   1.088
 1107SOL    HW2 3648   0.137   2.092   0.984
 1108SOL     OW 3649   0.019   2.230   0.647
 1108SOL    HW1 3650  -0.063   2.273   0.686
 1108SOL    HW2 3651  -0.009   2.157   0.584
 1109SOL     OW 3652   0.569   3.137   1.165
 1109SOL    HW1 3653   0.476   3.130   1.128
 1109SOL    HW2 3654   0.580   3.226   1.209
 1110SOL     OW 3655   1.555   3.373   0.703
 1110SOL    HW1 3656   1.498   3.357   0.784
 1110SOL    HW2 3657   1.496   3.383   0.623
 1111SOL     OW 3658   1.135   2.565   0.717
 1111SOL    HW1 3659   1.192   2.643   0.692
 1111SOL    HW2 3660   1.075   2.591   0.793
 1112SOL     OW 3661   1.755   2.469   0.231
 1112SOL    HW1 3662   1.743   2.456   0.132
 1112SOL    HW2 3663   1.725   2.388   0.280
 1113SOL     OW 3664   0.768   3.006   1.023
 1113SOL    HW1 3665   0.690   3.023   1.083
 1113SOL    HW2 3666   0.802   3.093   0.987
 1114SOL     OW 3667   0.850   2.660   1.823
 1114SOL    HW1 3668   0.846   2.736   1.888
 1114SOL    HW2 3669   0.872   2.696   1.732
 1115SOL     OW 3670   0.685   2.874   0.665
 1115SOL    HW1 3671   0.754   2.858   0.735
 1115SOL    HW2 3672   0.612   2.931   0.703
 1116SOL     OW 3673   0.686   3.023   1.803
 1116SOL    HW1 3674   0.746   3.102   1.817
 1116SOL    HW2 3675   0.600   3.054   1.762
 1117SOL     OW 3676   0.335   3.297   1.061
 1117SOL    HW1 3677   0.257   3.266   1.008
 1117SOL    HW2 3678   0.393   3.355   1.004
 1118SOL     OW 3679   1.460   3.367   1.339
 1118SOL    HW1 3680   1.484   3.461   1.365
 1118SOL    HW2 3681   1.444   3.313   1.421
 1119SOL     OW 3682   0.438   2.254   1.499
 1119SOL    HW1 3683   0.520   2.198   1.508
 1119SOL    HW2 3684   0.357   2.196   1.503
 1120SOL     OW 3685   1.603   2.309   0.737
 1120SOL    HW1 3686   1.529   2.355   0.687
 1120SOL    HW2 3687   1.654   2.377   0.790
 1121SOL     OW 3688   0.231   3.575   0.483
 1121SOL    HW1 3689   0.265   3.652   0.537
 1121SOL    HW2 3690   0.275   3.575   0.393
 1122SOL     OW 3691   1.127   3.203   1.690
 1122SOL    HW1 3692   1.174   3.203   1.778
 1122SOL    HW2 3693   1.079   3.116   1.679
 1123SOL     OW 3694   0.230   3.296   0.538
 1123SOL    HW1 3695   0.204   3.392   0.538
 1123SOL    HW2 3696   0.159   3.242   0.583
 1124SOL     OW 3697   0.240   2.953   0.886
 1124SOL    HW1 3698   0.254   2.869   0.938
 1124SOL    HW2 3699   0.185   3.017   0.941
 1125SOL     OW 3700   0.620   3.648   1.439
 1125SOL    HW1 3701   0.528   3.631   1.474
 1125SOL    HW2 3702   0.648   3.740   1.465
 1126SOL     OW 3703   0.606   2.826   0.123
 1126SOL    HW1 3704   0.613   2.910   0.069
 1126SOL    HW2 3705   0.652   2.839   0.211
 1127SOL     OW 3706   1.594   1.976   1.480
 1127SOL    HW1 3707   1.576   2.043   1.408
 1127SOL    HW2 3708   1.591   2.022   1.569
 1128SOL     OW 3709   0.122   2.505   0.563
 1128SOL    HW1 3710   0.077   2.417   0.580
 1128SOL    HW2 3711   0.121   2.559   0.647
 1129SOL     OW 3712   1.842   3.629   0.359
 1129SOL    HW1 3713   1.896   3.600   0.439
 1129SOL    HW2 3714   1.872   3.719   0.330
 1130SOL     OW 3715   0.027   3.458   0.117
 1130SOL    HW1 3716   0.008   3.362   0.138
 1130SOL    HW2 3717  -0.006   3.516   0.192
 1131SOL     OW 3718   1.689   2.784   0.612
 1131SOL    HW1 3719   1.784   2.755   0.620
 1131SOL    HW2 3720   1.681   2.849   0.537
 1132SOL     OW 3721   1.641   2.970   0.432
 1132SOL    HW1 3722   1.727   2.972   0.380
 1132SOL    HW2 3723   1.655   3.017   0.520
 1133SOL     OW 3724   0.113   2.599   1.597
 1133SOL    HW1 3725   0.201   2.586   1.642
 1133SOL    HW2 3726   0.100   2.696   1.575
 1134SOL     OW 3727   0.613   3.227   0.726
 1134SOL    HW1 3728   0.564   3.140   0.735
 1134SOL    HW2 3729   0.590   3.270   0.639
 1135SOL     OW 3730   1.293   3.090   1.423
 1135SOL    HW1 3731   1.330   3.017   1.365
 1135SOL    HW2 3732   1.345   3.095   1.508
 1136SOL     OW 3733   0.809   1.866   0.502
 1136SOL    HW1 3734   0.849   1.957   0.493
 1136SOL    HW2 3735   0.709   1.874   0.508
 1137SOL     OW 3736   0.197   2.838   1.264
 1137SOL    HW1 3737   0.286   2.793   1.250
 1137SOL    HW2 3738   0.124   2.773   1.245
 1138SOL     OW 3739   1.525   2.861   0.190
 1138SOL    HW1 3740   1.462   2.785   0.203
 1138SOL    HW2 3741   1.573   2.879   0.276
 1139SOL     OW 3742   1.187   3.654   1.616
 1139SOL    HW1 3743   1.211   3.714   1.540
 1139SOL    HW2 3744   1.194   3.559   1.586
 1140SOL     OW 3745   0.317   2.113   1.801
 1140SOL    HW1 3746   0.388   2.184   1.807
 1140SOL    HW2 3747   0.229   2.152   1.829
 1141SOL     OW 3748   1.466   3.279   0.953
 1141SOL    HW1 3749   1.407   3.285   1.033
 1141SOL    HW2 3750   1.451   3.191   0.907
 1142SOL     OW 3751   1.667   3.576   0.572
 1142SOL    HW1 3752   1.626   3.553   0.484
 1142SOL    HW2 3753   1.649   3.502   0.637
 1143SOL     OW 3754   0.598   2.591   0.270
 1143SOL    HW1 3755   0.622   2.660   0.202
 1143SOL    HW2 3756   0.520   2.624   0.324
 1144SOL     OW 3757   1.281   2.207   0.944
 1144SOL    HW1 3758   1.195   2.157   0.931
 1144SOL    HW2 3759   1.343   2.153   1.000
 1145SOL     OW 3760   1.576   3.524   0.307
 1145SOL    HW1 3761   1.665   3.570   0.310
 1145SOL    HW2 3762   1.555   3.500   0.212
 1146SOL     OW 3763   0.807   2.467   1.465
 1146SOL    HW1 3764   0.760   2.464   1.554
 1146SOL    HW2 3765   0.756   2.412   1.399
 1147SOL     OW 3766   1.394   2.331   1.674
 1147SOL    HW1 3767   1.374   2.374   1.762
 1147SOL    HW2 3768   1.472   2.269   1.683
 1148SOL     OW 3769   0.973   2.752   1.572
 1148SOL    HW1 3770   1.019   2.668   1.543
 1148SOL    HW2 3771   0.917   2.786   1.497
 1149SOL     OW 3772   0.991   2.272   1.242
 1149SOL    HW1 3773   0.914   2.306   1.296
 1149SOL    HW2 3774   0.957   2.221   1.163
 1150SOL     OW 3775   1.041   2.563   0.429
 1150SOL    HW1 3776   1.067   2.559   0.525
 1150SOL    HW2 3777   0.956   2.512   0.415
 1151SOL     OW 3778   0.076   2.673   0.789
 1151SOL    HW1 3779   0.175   2.661   0.798
 1151SOL    HW2 3780   0.052   2.768   0.810
 1152SOL     OW 3781   0.130   3.683   1.571
 1152SOL    HW1 3782   0.120   3.668   1.670
 1152SOL    HW2 3783   0.044   3.719   1.535
 1153SOL     OW 3784   0.865   2.210   0.195
 1153SOL    HW1 3785   0.924   2.273   0.146
 1153SOL    HW2 3786   0.884   2.116   0.166
 1154SOL     OW 3787   1.719   2.447   1.831
 1154SOL    HW1 3788   1.693   2.536   1.795
 1154SOL    HW2 3789   1.717   2.379   1.758
 1155SOL     OW 3790   1.362   3.006   0.545
 1155SOL    HW1 3791   1.445   2.977   0.497
 1155SOL    HW2 3792   1.313   3.073   0.489
 1156SOL     OW 3793   0.550   2.058   0.885
 1156SOL    HW1 3794   0.545   2.053   0.985
 1156SOL    HW2 3795   0.552   2.154   0.856
 1157SOL     OW 3796   1.008   3.318   0.477
 1157SOL    HW1 3797   0.962   3.390   0.425
 1157SOL    HW2 3798   1.004   3.338   0.575
 1158SOL     OW 3799   0.351   3.663   0.853
 1158SOL    HW1 3800   0.401   3.577   0.859
 1158SOL    HW2 3801   0.416   3.740   0.850
 1159SOL     OW 3802   1.795   2.928   0.873
 1159SOL    HW1 3803   1.733   2.913   0.797
 1159SOL    HW2 3804   1.743   2.939   0.958
 1160SOL     OW 3805   1.227   3.412   1.506
 1160SOL    HW1 3806   1.233   3.335   1.570
 1160SOL    HW2 3807   1.175   3.386   1.426
 1161SOL     OW 3808   0.321   2.805   0.242
 1161SOL    HW1 3809   0.403   2.844   0.200
 1161SOL    HW2 3810   0.294   2.723   0.193
 1162SOL     OW 3811   1.458   2.597   0.728
 1162SOL    HW1 3812   1.453   2.532   0.803
 1162SOL    HW2 3813   1.538   2.656   0.741
 1163SOL     OW 3814   0.461   3.128   1.727
 1163SOL    HW1 3815   0.411   3.129   1.641
 1163SOL    HW2 3816   0.398   3.110   1.803
 1164SOL     OW 3817   0.202   2.147   1.498
 1164SOL    HW1 3818   0.122   2.207   1.485
 1164SOL    HW2 3819   0.192   2.098   1.584
 1165SOL     OW 3820   1.632   3.239   0.081
 1165SOL    HW1 3821   1.600   3.333   0.071
 1165SOL    HW2 3822   1.556   3.176   0.069
 1166SOL     OW 3823   0.464   3.605   0.323
 1166SOL    HW1 3824   0.497   3.644   0.409
 1166SOL    HW2 3825   0.540   3.598   0.258
 1167SOL     OW 3826   1.400   1.969   0.426
 1167SOL    HW1 3827   1.376   1.932   0.336
 1167SOL    HW2 3828   1.499   1.985   0.430
 1168SOL     OW 3829   0.249   3.647   1.241
 1168SOL    HW1 3830   0.306   3.582   1.291
 1168SOL    HW2 3831   0.233   3.614   1.148
 1169SOL     OW 3832   0.940   3.560   0.904
 1169SOL    HW1 3833   1.020   3.503   0.925
 1169SOL    HW2 3834   0.891   3.520   0.827
 1170SOL     OW 3835   0.382   2.562   0.480
 1170SOL    HW1 3836   0.427   2.472   0.477
 1170SOL    HW2 3837   0.288   2.551   0.513
 1171SOL     OW 3838   1.547   2.084   1.729
 1171SOL    HW1 3839   1.542   2.121   1.821
 1171SOL    HW2 3840   1.475   2.015   1.717
 1172SOL     OW 3841   0.614   1.984   0.117
 1172SOL    HW1 3842   0.712   1.962   0.124
 1172SOL    HW2 3843   0.583   1.967   0.024
 1173SOL     OW 3844   0.781   2.126   1.749
 1173SOL    HW1 3845   0.848   2.065   1.792
 1173SOL    HW2 3846   0.708   2.145   1.814
 1174SOL     OW 3847   0.888   3.376   1.195
 1174SOL    HW1 3848   0.865   3.351   1.101
 1174SOL    HW2 3849   0.949   3.307   1.234
 1175SOL     OW 3850   1.351   2.452   1.433
 1175SOL    HW1 3851   1.379   2.409   1.518
 1175SOL    HW2 3852   1.376   2.548   1.434
 1176SOL     OW 3853   0.803   3.264   0.924
 1176SOL    HW1 3854   0.893   3.278   0.882
 1176SOL    HW2 3855   0.732   3.266   0.853
 1177SOL     OW 3856   0.922   2.365   0.899
 1177SOL    HW1 3857   0.897   2.356   0.803
 1177SOL    HW2 3858   0.970   2.283   0.930
 1178SOL     OW 3859   0.539   1.926   0.512
 1178SOL    HW1 3860   0.458   1.927   0.570
 1178SOL    HW2 3861   0.542   2.009   0.457
 1179SOL     OW 3862   1.434   3.050   0.041
 1179SOL    HW1 3863   1.466   2.974   0.098
 1179SOL    HW2 3864   1.342   3.077   0.071
 1180SOL     OW 3865   0.935   2.098   0.480
 1180SOL    HW1 3866   0.887   2.139   0.402
 1180SOL    HW2 3867   1.034   2.096   0.461
 1181SOL     OW 3868   1.076   2.545   1.464
 1181SOL    HW1 3869   0.996   2.484   1.467
 1181SOL    HW2 3870   1.157   2.492   1.440
 1182SOL     OW 3871   1.227   3.432   0.793
 1182SOL    HW1 3872   1.248   3.506   0.728
 1182SOL    HW2 3873   1.295   3.432   0.866
 1183SOL     OW 3874   0.459   3.014   0.741
 1183SOL    HW1 3875   0.388   2.987   0.806
 1183SOL    HW2 3876   0.433   2.986   0.648
 1184SOL     OW 3877   1.271   3.659   0.591
 1184SOL    HW1 3878   1.315   3.723   0.527
 1184SOL    HW2 3879   1.221   3.711   0.661
 1185SOL     OW 3880   1.032   2.411   0.016
 1185SOL    HW1 3881   0.991   2.493  -0.023
 1185SOL    HW2 3882   1.096   2.437   0.089
 1186SOL     OW 3883   0.078   2.418   1.386
 1186SOL    HW1 3884   0.170   2.417   1.345
 1186SOL    HW2 3885   0.072   2.492   1.453
 1187SOL     OW 3886   0.561   2.084   1.147
 1187SOL    HW1 3887   0.599   2.000   1.184
 1187SOL    HW2 3888   0.473   2.103   1.191
 1188SOL     OW 3889   0.866   2.316   0.642
 1188SOL    HW1 3890   0.834   2.388   0.580
 1188SOL    HW2 3891   0.890   2.235   0.589
 1189SOL     OW 3892   1.017   1.901   0.753
 1189SOL    HW1 3893   0.945   1.906   0.684
 1189SOL    HW2 3894   0.993   1.832   0.822
 1190SOL     OW 3895   1.466   2.452   0.992
 1190SOL    HW1 3896   1.436   2.357   0.999
 1190SOL    HW2 3897   1.539   2.468   1.058
 1191SOL     OW 3898   1.857   2.695   0.377
 1191SOL    HW1 3899   1.899   2.631   0.441
 1191SOL    HW2 3900   1.819   2.644   0.299
 1192SOL     OW 3901   0.488   3.247   0.174
 1192SOL    HW1 3902   0.401   3.232   0.221
 1192SOL    HW2 3903   0.471   3.273   0.079
 1193SOL     OW 3904   1.664   3.142   0.657
 1193SOL    HW1 3905   1.763   3.150   0.671
 1193SOL    HW2 3906   1.619   3.226   0.688
 1194SOL     OW 3907   1.390   2.437   0.078
 1194SOL    HW1 3908   1.336   2.416   0.159
 1194SOL    HW2 3909   1.481   2.396   0.087
 1195SOL     OW 3910   0.527   2.118   0.328
 1195SOL    HW1 3911   0.554   2.059   0.253
 1195SOL    HW2 3912   0.527   2.213   0.297
 1196SOL     OW 3913   1.754   3.085   1.588
 1196SOL    HW1 3914   1.845   3.046   1.575
 1196SOL    HW2 3915   1.762   3.181   1.612
 1197SOL     OW 3916   1.064   3.209   1.340
 1197SOL    HW1 3917   0.984   3.186   1.395
 1197SOL    HW2 3918   1.147   3.183   1.389
 1198SOL     OW 3919   1.592   3.491   1.625
 1198SOL    HW1 3920   1.619   3.525   1.535
 1198SOL    HW2 3921   1.671   3.453   1.671
 1199SOL     OW 3922   1.111   3.057   1.100
 1199SOL    HW1 3923   1.071   3.101   1.181
 1199SOL    HW2 3924   1.070   3.094   1.017
 1200SOL     OW 3925   1.638   2.961   1.079
 1200SOL    HW1 3926   1.643   3.042   1.138
 1200SOL    HW2 3927   1.552   2.963   1.028
 1201SOL     OW 3928   0.915   1.951   1.402
 1201SOL    HW1 3929   0.940   1.931   1.307
 1201SOL    HW2 3930   0.987   2.007   1.444
 1202SOL     OW 3931   0.980   2.978   1.719
 1202SOL    HW1 3932   0.881   2.984   1.729
 1202SOL    HW2 3933   1.003   2.898   1.663
 1203SOL     OW 3934   0.705   2.912   0.368
 1203SOL    HW1 3935   0.691   2.919   0.467
 1203SOL    HW2 3936   0.789   2.861   0.350
 1204SOL     OW 3937   0.410   2.675   1.251
 1204SOL    HW1 3938   0.496   2.687   1.301
 1204SOL    HW2 3939   0.368   2.588   1.278
 1205SOL     OW 3940   1.274   2.248   1.262
 1205SOL    HW1 3941   1.295   2.322   1.326
 1205SOL    HW2 3942   1.185   2.265   1.219
 1206SOL     OW 3943   0.064   3.426   1.331
 1206SOL    HW1 3944   0.018   3.508   1.297
 1206SOL    HW2 3945   0.162   3.445   1.340
 1207SOL     OW 3946   0.367   2.962   0.501
 1207SOL    HW1 3947   0.360   3.045   0.445
 1207SOL    HW2 3948   0.371   2.882   0.441
 1208SOL     OW 3949   0.566   2.399   0.865
 1208SOL    HW1 3950   0.578   2.465   0.791
 1208SOL    HW2 3951   0.612   2.433   0.948
 1209SOL     OW 3952   1.252   3.210   0.388
 1209SOL    HW1 3953   1.302   3.287   0.428
 1209SOL    HW2 3954   1.157   3.212   0.420
 1210SOL     OW 3955   1.272   3.307   1.142
 1210SOL    HW1 3956   1.319   3.320   1.229
 1210SOL    HW2 3957   1.206   3.233   1.151
 1211SOL     OW 3958   1.582   2.501   0.472
 1211SOL    HW1 3959   1.551   2.562   0.545
 1211SOL    HW2 3960   1.632   2.553   0.403
 1212SOL     OW 3961   0.354   3.372   1.329
 1212SOL    HW1 3962   0.333   3.328   1.242
 1212SOL    HW2 3963   0.451   3.398   1.332
 1213SOL     OW 3964   0.402   2.613   1.598
 1213SOL    HW1 3965   0.470   2.668   1.551
 1213SOL    HW2 3966   0.442   2.525   1.625
 1214SOL     OW 3967   1.587   2.641   1.670
 1214SOL    HW1 3968   1.495   2.679   1.665
 1214SOL    HW2 3969   1.647   2.688   1.605
 1215SOL     OW 3970   1.013   1.967   1.770
 1215SOL    HW1 3971   1.019   2.052   1.718
 1215SOL    HW2 3972   1.045   1.891   1.713
 1216SOL     OW 3973   0.504   1.912   1.740
 1216SOL    HW1 3974   0.462   1.855   1.670
 1216SOL    HW2 3975   0.438   1.981   1.772
 1217SOL     OW 3976   0.573   2.732   1.029
 1217SOL    HW1 3977   0.617   2.821   1.020
 1217SOL    HW2 3978   0.510   2.732   1.106
 1218SOL     OW 3979   1.360   2.724   1.045
 1218SOL    HW1 3980   1.285   2.724   0.979
 1218SOL    HW2 3981   1.397   2.632   1.054
 1219SOL     OW 3982   1.209   2.387   0.275
 1219SOL    HW1 3983   1.222   2.303   0.329
 1219SOL    HW2 3984   1.180   2.461   0.335
 1220SOL     OW 3985   0.307   2.075   1.231
 1220SOL    HW1 3986   0.284   2.112   1.321
 1220SOL    HW2 3987   0.277   1.980   1.225
 1221SOL     OW 3988   0.037   3.172   1.282
 1221SOL    HW1 3989   0.090   3.123   1.350
 1221SOL    HW2 3990   0.059   3.270   1.287
 1222SOL     OW 3991   0.732   2.496   1.064
 1222SOL    HW1 3992   0.791   2.470   0.988
 1222SOL    HW2 3993   0.704   2.592   1.053
 1223SOL     OW 3994   0.307   1.925   0.618
 1223SOL    HW1 3995   0.296   2.019   0.651
 1223SOL    HW2 3996   0.302   1.862   0.695
 1224SOL     OW 3997   1.622   2.229   0.374
 1224SOL    HW1 3998   1.624   2.153   0.438
 1224SOL    HW2 3999   1.574   2.306   0.414
 1225SOL     OW 4000   1.023   2.628   0.966
 1225SOL    HW1 4001   1.038   2.649   1.062
 1225SOL    HW2 4002   0.993   2.533   0.957
 1226SOL     OW 4003   0.980   3.435   1.700
 1226SOL    HW1 4004   0.960   3.479   1.612
 1226SOL    HW2 4005   1.019   3.344   1.684
 1227SOL     OW 4006   1.859   3.380   1.605
 1227SOL    HW1 4007   1.873   3.407   1.510
 1227SOL    HW2 4008   1.942   3.402   1.658
 1228SOL     OW 4009   0.350   2.760   1.804
 1228SOL    HW1 4010   0.426   2.804   1.852
 1228SOL    HW2 4011   0.385   2.713   1.722
 1229SOL     OW 4012   1.540   2.136   0.125
 1229SOL    HW1 4013   1.479   2.061   0.148
 1229SOL    HW2 4014   1.562   2.188   0.208
 1230SOL     OW 4015   1.303   2.700   0.042
 1230SOL    HW1 4016   1.337   2.607   0.057
 1230SOL    HW2 4017   1.321   2.727  -0.053
 1231SOL     OW 4018   1.068   3.195   0.849
 1231SOL    HW1 4019   1.075   3.111   0.794
 1231SOL    HW2 4020   1.130   3.264   0.813
 1232SOL     OW 4021   0.319   2.672   0.949
 1232SOL    HW1 4022   0.412   2.708   0.954
 1232SOL    HW2 4023   0.313   2.587   1.001
 1233SOL     OW 4024   0.339   2.371   1.006
 1233SOL    HW1 4025   0.287   2.288   0.989
 1233SOL    HW2 4026   0.416   2.376   0.942
 1234SOL     OW 4027   1.138   2.242   1.678
 1234SOL    HW1 4028   1.093   2.305   1.742
 1234SOL    HW2 4029   1.231   2.273   1.661
 1235SOL     OW 4030   1.160   2.069   1.477
 1235SOL    HW1 4031   1.160   2.133   1.554
 1235SOL    HW2 4032   1.188   2.117   1.394
 1236SOL     OW 4033   0.008   3.188   0.200
 1236SOL    HW1 4034  -0.085   3.209   0.169
 1236SOL    HW2 4035   0.018   3.089   0.213
 1237SOL     OW 4036   0.088   3.663   0.927
 1237SOL    HW1 4037   0.046   3.577   0.900
 1237SOL    HW2 4038   0.182   3.666   0.893
 1238SOL     OW 4039   0.504   3.430   0.910
 1238SOL    HW1 4040   0.570   3.504   0.919
 1238SOL    HW2 4041   0.548   3.351   0.868
 1239SOL     OW 4042   1.002   2.658   1.238
 1239SOL    HW1 4043   1.043   2.626   1.324
 1239SOL    HW2 4044   0.906   2.631   1.235
 1240SOL     OW 4045   0.040   2.406   1.114
 1240SOL    HW1 4046   0.125   2.373   1.073
 1240SOL    HW2 4047   0.053   2.421   1.212
 1241SOL     OW 4048   0.189   2.382   1.722
 1241SOL    HW1 4049   0.248   2.342   1.652
 1241SOL    HW2 4050   0.131   2.453   1.681
 1242SOL     OW 4051   1.369   2.812   1.660
 1242SOL    HW1 4052   1.408   2.901   1.680
 1242SOL    HW2 4053   1.379   2.792   1.563
 1243SOL     OW 4054   0.815   2.434   0.325
 1243SOL    HW1 4055   0.822   2.345   0.279
 1243SOL    HW2 4056   0.721   2.468   0.317
 1244SOL     OW 4057   1.657   2.466   1.206
 1244SOL    HW1 4058   1.619   2.397   1.268
 1244SOL    HW2 4059   1.739   2.430   1.162
 1245SOL     OW 4060   0.252   3.426   1.744
 1245SOL    HW1 4061   0.222   3.483   1.820
 1245SOL    HW2 4062   0.245   3.329   1.770
 1246SOL     OW 4063   0.671   2.326   1.269
 1246SOL    HW1 4064   0.637   2.237   1.239
 1246SOL    HW2 4065   0.697   2.380   1.189
 1247SOL     OW 4066   0.930   3.540   1.465
 1247SOL    HW1 4067   0.906   3.522   1.370
 1247SOL    HW2 4068   0.960   3.634   1.475
 1248SOL     OW 4069   0.473   2.362   0.191
 1248SOL    HW1 4070   0.534   2.442   0.195
 1248SOL    HW2 4071   0.378   2.393   0.198
 1249SOL     OW 4072   0.159   2.999   1.466
 1249SOL    HW1 4073   0.181   2.938   1.542
 1249SOL    HW2 4074   0.169   2.950   1.380
 1250SOL     OW 4075   1.347   2.921   1.234
 1250SOL    HW1 4076   1.371   2.858   1.160
 1250SOL    HW2 4077   1.257   2.961   1.216
 1251SOL     OW 4078   1.302   2.717   0.309
 1251SOL    HW1 4079   1.216   2.686   0.351
 1251SOL    HW2 4080   1.298   2.703   0.210
 1252SOL     OW 4081   1.759   3.609   1.154
 1252SOL    HW1 4082   1.820   3.639   1.081
 1252SOL    HW2 4083   1.721   3.520   1.132
 1253SOL     OW 4084   1.252   3.593   1.128
 1253SOL    HW1 4085   1.336   3.598   1.074
 1253SOL    HW2 4086   1.229   3.497   1.146
 1254SOL     OW 4087   0.083   3.120   1.022
 1254SOL    HW1 4088   0.078   3.119   1.122
 1254SOL    HW2 4089   0.000   3.079   0.984
 1255SOL     OW 4090   0.688   3.524   1.716
 1255SOL    HW1 4091   0.632   3.605   1.725
 1255SOL    HW2 4092   0.740   3.528   1.630
 1256SOL     OW 4093   0.903   1.948   0.133
 1256SOL    HW1 4094   0.954   1.949   0.047
 1256SOL    HW2 4095   0.959   1.906   0.204
 1257SOL     OW 4096   1.726   1.997   0.523
 1257SOL    HW1 4097   1.799   1.980   0.456
 1257SOL    HW2 4098   1.695   1.910   0.561
 1258SOL     OW 4099   1.388   3.435   0.477
 1258SOL    HW1 4100   1.455   3.447   0.403
 1258SOL    HW2 4101   1.348   3.524   0.500
 1259SOL     OW 4102   0.130   3.656   1.851
 1259SOL    HW1 4103   0.089   3.582   1.904
 1259SOL    HW2 4104   0.194   3.707   1.909
 1260SOL     OW 4105   1.280   2.789   0.672
 1260SOL    HW1 4106   1.340   2.708   0.674
 1260SOL    HW2 4107   1.320   2.858   0.612
 1261SOL     OW 4108   0.830   3.135   1.422
 1261SOL    HW1 4109   0.825   3.168   1.517
 1261SOL    HW2 4110   0.744   3.154   1.376
 1262SOL     OW 4111   0.672   3.478   0.154
 1262SOL    HW1 4112   0.681   3.488   0.055
 1262SOL    HW2 4113   0.632   3.389   0.175
 1263SOL     OW 4114   1.650   3.582   1.394
 1263SOL    HW1 4115   1.703   3.592   1.310
 1263SOL    HW2 4116   1.623   3.672   1.428
 1264SOL     OW 4117   1.841   2.037   0.963
 1264SOL    HW1 4118   1.880   1.952   0.927
 1264SOL    HW2 4119   1.743   2.039   0.944
 1265SOL     OW 4120   0.263   2.188   0.720
 1265SOL    HW1 4121   0.184   2.239   0.686
 1265SOL    HW2 4122   0.254   2.173   0.818
 1266SOL     OW 4123   1.194   3.474   0.031
 1266SOL    HW1 4124   1.200   3.381   0.068
 1266SOL    HW2 4125   1.135   3.474  -0.049
 1267SOL     OW 4126   0.822   2.864   1.372
 1267SOL    HW1 4127   0.862   2.863   1.280
 1267SOL    HW2 4128   0.832   2.956   1.412
 1268SOL     OW 4129   0.916   2.772   0.291
 1268SOL    HW1 4130   0.979   2.810   0.223
 1268SOL    HW2 4131   0.956   2.689   0.330
 1269SOL     OW 4132   1.504   3.469   0.044
 1269SOL    HW1 4133   1.412   3.506   0.051
 1269SOL    HW2 4134   1.542   3.489  -0.046
 1270SOL     OW 4135   0.372   3.150   1.490
 1270SOL    HW1 4136   0.359   3.243   1.456
 1270SOL    HW2 4137   0.288   3.098   1.477
 1271SOL     OW 4138   1.614   3.154   1.289
 1271SOL    HW1 4139   1.674   3.157   1.369
 1271SOL    HW2 4140   1.539   3.218   1.302
 1272SOL     OW 4141   1.039   2.960   0.696
 1272SOL    HW1 4142   0.969   2.913   0.750
 1272SOL    HW2 4143   1.098   2.892   0.653
 1273SOL     OW 4144   1.014   2.098   0.971
 1273SOL    HW1 4145   1.006   2.062   0.878
 1273SOL    HW2 4146   1.012   2.022   1.036
 1274SOL     OW 4147   0.590   3.349   0.491
 1274SOL    HW1 4148   0.632   3.291   0.421
 1274SOL    HW2 4149   0.546   3.428   0.447
 1275SOL     OW 4150   1.709   2.247   1.381
 1275SOL    HW1 4151   1.782   2.316   1.385
 1275SOL    HW2 4152   1.737   2.172   1.322
 1276SOL     OW 4153   0.105   2.875   1.726
 1276SOL    HW1 4154   0.028   2.842   1.780
 1276SOL    HW2 4155   0.190   2.845   1.768
 1277SOL     OW 4156   0.672   2.065   1.489
 1277SOL    HW1 4157   0.762   2.049   1.449
 1277SOL    HW2 4158   0.680   2.070   1.588
 1278SOL     OW 4159   0.075   2.207   0.033
 1278SOL    HW1 4160  -0.017   2.179   0.004
 1278SOL    HW2 4161   0.106   2.284  -0.023
 1279SOL     OW 4162   1.440   2.718   1.398
 1279SOL    HW1 4163   1.383   2.770   1.335
 1279SOL    HW2 4164   1.536   2.730   1.374
 1280SOL     OW 4165   0.072   2.028   0.318
 1280SOL    HW1 4166   0.055   2.111   0.264
 1280SOL    HW2 4167   0.162   1.991   0.296
 1281SOL     OW 4168   1.183   3.197   0.119
 1281SOL    HW1 4169   1.084   3.186   0.121
 1281SOL    HW2 4170   1.217   3.212   0.212
 1282SOL     OW 4171   0.613   2.704   1.431
 1282SOL    HW1 4172   0.669   2.785   1.414
 1282SOL    HW2 4173   0.672   2.624   1.434
 1283SOL     OW 4174   1.493   3.629   0.959
 1283SOL    HW1 4175   1.526   3.693   0.890
 1283SOL    HW2 4176   1.559   3.623   1.034
 1284SOL     OW 4177   0.716   2.427   1.708
 1284SOL    HW1 4178   0.735   2.492   1.782
 1284SOL    HW2 4179   0.776   2.347   1.717
 1285SOL     OW 4180   1.450   3.082   1.633
 1285SOL    HW1 4181   1.441   3.072   1.732
 1285SOL    HW2 4182   1.546   3.075   1.607
 1286SOL     OW 4183   0.390   3.603   1.560
 1286SOL    HW1 4184   0.299   3.644   1.558
 1286SOL    HW2 4185   0.383   3.509   1.592
 1287SOL     OW 4186   1.674   2.745   1.254
 1287SOL    HW1 4187   1.647   2.656   1.217
 1287SOL    HW2 4188   1.675   2.813   1.181
 1288SOL     OW 4189   1.225   2.187   0.449
 1288SOL    HW1 4190   1.290   2.113   0.438
 1288SOL    HW2 4191   1.245   2.237   0.533
 1289SOL     OW 4192   0.594   2.607   0.652
 1289SOL    HW1 4193   0.644   2.692   0.633
 1289SOL    HW2 4194   0.506   2.609   0.604
 1290SOL     OW 4195   1.777   2.204   1.642
 1290SOL    HW1 4196   1.760   2.235   1.548
 1290SOL    HW2 4197   1.693   2.167   1.680
 1291SOL     OW 4198   1.730   2.796   1.517
 1291SOL    HW1 4199   1.768   2.887   1.532
 1291SOL    HW2 4200   1.722   2.779   1.418
 1292SOL     OW 4201   0.859   3.236   0.016
 1292SOL    HW1 4202   0.813   3.251   0.104
 1292SOL    HW2 4203   0.903   3.321  -0.014
 1293SOL     OW 4204   0.661   3.652   0.953
 1293SOL    HW1 4205   0.615   3.740   0.940
 1293SOL    HW2 4206   0.760   3.664   0.946
 1294SOL     OW 4207   0.859   2.818   0.861
 1294SOL    HW1 4208   0.913   2.749   0.909
 1294SOL    HW2 4209   0.827   2.887   0.927
 1295SOL     OW 4210   1.083   2.846   0.087
 1295SOL    HW1 4211   1.060   2.899   0.005
 1295SOL    HW2 4212   1.164   2.790   0.068
 1296SOL     OW 4213   1.861   3.431   0.851
 1296SOL    HW1 4214   1.790   3.419   0.781
 1296SOL    HW2 4215   1.862   3.352   0.911
 1297SOL     OW 4216   0.221   3.176   1.844
 1297SOL    HW1 4217   0.156   3.103   1.823
 1297SOL    HW2 4218   0.225   3.190   1.942
 1298SOL     OW 4219   0.079   3.102   0.653
 1298SOL    HW1 4220   0.078   3.055   0.741
 1298SOL    HW2 4221   0.161   3.074   0.602
 1299SOL     OW 4222   0.672   3.253   1.624
 1299SOL    HW1 4223   0.594   3.203   1.662
 1299SOL    HW2 4224   0.669   3.348   1.655
 1300SOL     OW 4225   1.824   2.054   1.227
 1300SOL    HW1 4226   1.820   1.964   1.271
 1300SOL    HW2 4227   1.827   2.043   1.128
 1301SOL     OW 4228   0.428   2.286   0.520
 1301SOL    HW1 4229   0.458   2.214   0.458
 1301SOL    HW2 4230   0.389   2.246   0.603
 1302SOL     OW 4231   1.705   3.349   1.104
 1302SOL    HW1 4232   1.612   3.324   1.077
 1302SOL    HW2 4233   1.731   3.299   1.186
 1303SOL     OW 4234   0.317   2.409   1.280
 1303SOL    HW1 4235   0.355   2.350   1.352
 1303SOL    HW2 4236   0.357   2.383   1.192
 1304SOL     OW 4237   0.812   3.448   0.687
 1304SOL    HW1 4238   0.844   3.458   0.593
 1304SOL    HW2 4239   0.733   3.386   0.689
 1305SOL     OW 4240   1.424   2.076   1.112
 1305SOL    HW1 4241   1.476   2.011   1.167
 1305SOL    HW2 4242   1.375   2.139   1.173
 1306SOL     OW 4243   1.001   1.896   1.154
 1306SOL    HW1 4244   0.938   1.824   1.123
 1306SOL    HW2 4245   1.094   1.860   1.154
 1307SOL     OW 4246   0.770   3.192   0.301
 1307SOL    HW1 4247   0.724   3.105   0.318
 1307SOL    HW2 4248   0.861   3.189   0.342
 1308SOL     OW 4249   0.618   3.429   1.284
 1308SOL    HW1 4250   0.613   3.511   1.341
 1308SOL    HW2 4251   0.707   3.426   1.239
 1309SOL     OW 4252   1.352   1.914   0.168
 1309SOL    HW1 4253   1.387   1.873   0.084
 1309SOL    HW2 4254   1.262   1.876   0.188
 1310SOL     OW 4255   1.300   2.315   0.691
 1310SOL    HW1 4256   1.241   2.395   0.695
 1310SOL    HW2 4257   1.315   2.280   0.784
 1311SOL     OW 4258   1.593   2.083   0.882
 1311SOL    HW1 4259   1.509   2.082   0.936
 1311SOL    HW2 4260   1.595   2.166   0.826
 1312SOL     OW 4261   0.039   2.939   0.300
 1312SOL    HW1 4262   0.138   2.928   0.291
 1312SOL    HW2 4263  -0.001   2.853   0.332
 1313SOL     OW 4264   0.875   3.508   0.337
 1313SOL    HW1 4265   0.798   3.473   0.283
 1313SOL    HW2 4266   0.843   3.579   0.399
 1314SOL     OW 4267   0.230   2.490   1.975
 1314SOL    HW1 4268   0.137   2.488   2.012
 1314SOL    HW2 4269   0.231   2.451   1.883
 1315SOL     OW 4270   0.225   2.137   2.858
 1315SOL    HW1 4271   0.260   2.120   2.950
 1315SOL    HW2 4272   0.137   2.092   2.846
 1316SOL     OW 4273   0.019   2.230   2.509
 1316SOL    HW1 4274  -0.063   2.273   2.548
 1316SOL    HW2 4275  -0.009   2.157   2.446
 1317SOL     OW 4276   0.569   3.137   3.027
 1317SOL    HW1 4277   0.476   3.130   2.990
 1317SOL    HW2 4278   0.580   3.226   3.071
 1318SOL     OW 4279   1.555   3.373   2.565
 1318SOL    HW1 4280   1.498   3.357   2.646
 1318SOL    HW2 4281   1.496   3.383   2.485
 1319SOL     OW 4282   1.135   2.565   2.579
 1319SOL    HW1 4283   1.192   2.643   2.554
 1319SOL    HW2 4284   1.075   2.591   2.655
 1320SOL     OW 4285   0.768   3.006   2.885
 1320SOL    HW1 4286   0.690   3.023   2.945
 1320SOL    HW2 4287   0.802   3.093   2.849
 1321SOL     OW 4288   0.850   2.660   3.685
 1321SOL    HW1 4289   0.846   2.736   3.750
 1321SOL    HW2 4290   0.872   2.696   3.594
 1322SOL     OW 4291   0.685   2.874   2.527
 1322SOL    HW1 4292   0.754   2.858   2.597
 1322SOL    HW2 4293   0.612   2.931   2.565
 1323SOL     OW 4294   0.686   3.023   3.665
 1323SOL    HW1 4295   0.746   3.102   3.679
 1323SOL    HW2 4296   0.600   3.054   3.624
 1324SOL     OW 4297   0.335   3.297   2.923
 1324SOL    HW1 4298   0.257   3.266   2.870
 1324SOL    HW2 4299   0.393   3.355   2.866
 1325SOL     OW 4300   0.438   2.254   3.361
 1325SOL    HW1 4301   0.520   2.198   3.370
 1325SOL    HW2 4302   0.357   2.196   3.365
 1326SOL     OW 4303   1.603   2.309   2.599
 1326SOL    HW1 4304   1.529   2.355   2.549
 1326SOL    HW2 4305   1.654   2.377   2.652
 1327SOL     OW 4306   0.231   3.575   2.345
 1327SOL    HW1 4307   0.265   3.652   2.399
 1327SOL    HW2 4308   0.275   3.575   2.255
 1328SOL     OW 4309   1.127   3.203   3.552
 1328SOL    HW1 4310   1.174   3.203   3.640
 1328SOL    HW2 4311   1.079   3.116   3.541
 1329SOL     OW 4312   0.230   3.296   2.400
 1329SOL    HW1 4313   0.204   3.392   2.400
 1329SOL    HW2 4314   0.159   3.242   2.445
 1330SOL     OW 4315   0.240   2.953   2.748
 1330SOL    HW1 4316   0.254   2.869   2.800
 1330SOL    HW2 4317   0.185   3.017   2.803
 1331SOL     OW 4318   0.620   3.648   3.301
 1331SOL    HW1 4319   0.528   3.631   3.336
 1331SOL    HW2 4320   0.648   3.740   3.327
 1332SOL     OW 4321   0.606   2.826   1.985
 1332SOL    HW1 4322   0.613   2.910   1.931
 1332SOL    HW2 4323   0.652   2.839   2.073
 1333SOL     OW 4324   1.594   1.976   3.342
 1333SOL    HW1 4325   1.576   2.043   3.270
 1333SOL    HW2 4326   1.591   2.022   3.431
 1334SOL     OW 4327   0.122   2.505   2.425
 1334SOL    HW1 4328   0.077   2.417   2.442
 1334SOL    HW2 4329   0.121   2.559   2.509
 1335SOL     OW 4330   0.027   3.458   1.979
 1335SOL    HW1 4331   0.008   3.362   2.000
 1335SOL    HW2 4332  -0.006   3.516   2.054
 1336SOL     OW 4333   0.113   2.599   3.459
 1336SOL    HW1 4334   0.201   2.586   3.504
 1336SOL    HW2 4335   0.100   2.696   3.437
 1337SOL     OW 4336   0.613   3.227   2.588
 1337SOL    HW1 4337   0.564   3.140   2.597
 1337SOL    HW2 4338   0.590   3.270   2.501
 1338SOL     OW 4339   1.293   3.090   3.285
 1338SOL    HW1 4340   1.330   3.017   3.227
 1338SOL    HW2 4341   1.345   3.095   3.370
 1339SOL     OW 4342   0.809   1.866   2.364
 1339SOL    HW1 4343   0.849   1.957   2.355
 1339SOL    HW2 4344   0.709   1.874   2.370
 1340SOL     OW 4345   0.197   2.838   3.126
 1340SOL    HW1 4346   0.286   2.793   3.112
 1340SOL    HW2 4347   0.124   2.773   3.107
 1341SOL     OW 4348   0.317   2.113   3.663
 1341SOL    HW1 4349   0.388   2.184   3.669
 1341SOL    HW2 4350   0.229   2.152   3.691
 1342SOL     OW 4351   1.667   3.576   2.434
 1342SOL    HW1 4352   1.626   3.553   2.346
 1342SOL    HW2 4353   1.649   3.502   2.499
 1343SOL     OW 4354   1.281   2.207   2.806
 1343SOL    HW1 4355   1.195   2.157   2.793
 1343SOL    HW2 4356   1.343   2.153   2.862
 1344SOL     OW 4357   1.576   3.524   2.169
 1344SOL    HW1 4358   1.665   3.570   2.172
 1344SOL    HW2 4359   1.555   3.500   2.074
 1345SOL     OW 4360   0.807   2.467   3.327
 1345SOL    HW1 4361   0.760   2.464   3.416
 1345SOL    HW2 4362   0.756   2.412   3.261
 1346SOL     OW 4363   1.394   2.331   3.536
 1346SOL    HW1 4364   1.374   2.374   3.624
 1346SOL    HW2 4365   1.472   2.269   3.545
 1347SOL     OW 4366   0.973   2.752   3.434
 1347SOL    HW1 4367   1.019   2.668   3.405
 1347SOL    HW2 4368   0.917   2.786   3.359
 1348SOL     OW 4369   0.991   2.272   3.104
 1348SOL    HW1 4370   0.914   2.306   3.158
 1348SOL    HW2 4371   0.957   2.221   3.025
 1349SOL     OW 4372   1.041   2.563   2.291
 1349SOL    HW1 4373   1.067   2.559   2.387
 1349SOL    HW2 4374   0.956   2.512   2.277
 1350SOL     OW 4375   0.076   2.673   2.651
 1350SOL    HW1 4376   0.175   2.661   2.660
 1350SOL    HW2 4377   0.052   2.768   2.672
 1351SOL     OW 4378   0.130   3.683   3.433
 1351SOL    HW1 4379   0.120   3.668   3.532
 1351SOL    HW2 4380   0.044   3.719   3.397
 1352SOL     OW 4381   0.865   2.210   2.057
 1352SOL    HW1 4382   0.924   2.273   2.008
 1352SOL    HW2 4383   0.884   2.116   2.028
 1353SOL     OW 4384   1.719   2.447   3.693
 1353SOL    HW1 4385   1.693   2.536   3.657
 1353SOL    HW2 4386   1.717   2.379   3.620
 1354SOL     OW 4387   0.550   2.058   2.747
 1354SOL    HW1 4388   0.545   2.053   2.847
 1354SOL    HW2 4389   0.552   2.154   2.718
 1355SOL     OW 4390   1.008   3.318   2.339
 1355SOL    HW1 4391   0.962   3.390   2.287
 1355SOL    HW2 4392   1.004   3.338   2.437
 1356SOL     OW 4393   0.351   3.663   2.715
 1356SOL    HW1 4394   0.401   3.577   2.721
 1356SOL    HW2 4395   0.416   3.740   2.712
 1357SOL     OW 4396   1.227   3.412   3.368
 1357SOL    HW1 4397   1.233   3.335   3.432
 1357SOL    HW2 4398   1.175   3.386   3.288
 1358SOL     OW 4399   0.321   2.805   2.104
 1358SOL    HW1 4400   0.403   2.844   2.062
 1358SOL    HW2 4401   0.294   2.723   2.055
 1359SOL     OW 4402   1.458   2.597   2.590
 1359SOL    HW1 4403   1.453   2.532   2.665
 1359SOL    HW2 4404   1.538   2.656   2.603
 1360SOL     OW 4405   0.461   3.128   3.589
 1360SOL    HW1 4406   0.411   3.129   3.503
 1360SOL    HW2 4407   0.398   3.110   3.665
 1361SOL     OW 4408   1.111   3.638   2.099
 1361SOL    HW1 4409   1.051   3.576   2.149
 1361SOL    HW2 4410   1.142   3.594   2.014
 1362SOL     OW 4411   0.202   2.147   3.360
 1362SOL    HW1 4412   0.122   2.207   3.347
 1362SOL    HW2 4413   0.192   2.098   3.446
 1363SOL     OW 4414   1.632   3.239   1.943
 1363SOL    HW1 4415   1.600   3.333   1.933
 1363SOL    HW2 4416   1.556   3.176   1.931
 1364SOL     OW 4417   0.464   3.605   2.185
 1364SOL    HW1 4418   0.497   3.644   2.271
 1364SOL    HW2 4419   0.540   3.598   2.120
 1365SOL     OW 4420   1.400   1.969   2.288
 1365SOL    HW1 4421   1.376   1.932   2.198
 1365SOL    HW2 4422   1.499   1.985   2.292
 1366SOL     OW 4423   0.249   3.647   3.103
 1366SOL    HW1 4424   0.306   3.582   3.153
 1366SOL    HW2 4425   0.233   3.614   3.010
 1367SOL     OW 4426   0.940   3.560   2.766
 1367SOL    HW1 4427   1.020   3.503   2.787
 1367SOL    HW2 4428   0.891   3.520   2.689
 1368SOL     OW 4429   0.382   2.562   2.342
 1368SOL    HW1 4430   0.427   2.472   2.339
 1368SOL    HW2 4431   0.288   2.551   2.375
 1369SOL     OW 4432   1.547   2.084   3.591
 1369SOL    HW1 4433   1.542   2.121   3.683
 1369SOL    HW2 4434   1.475   2.015   3.579
 1370SOL     OW 4435   0.614   1.984   1.979
 1370SOL    HW1 4436   0.712   1.962   1.986
 1370SOL    HW2 4437   0.583   1.967   1.886
 1371SOL     OW 4438   0.781   2.126   3.611
 1371SOL    HW1 4439   0.848   2.065   3.654
 1371SOL    HW2 4440   0.708   2.145   3.676
 1372SOL     OW 4441   0.888   3.376   3.057
 1372SOL    HW1 4442   0.865   3.351   2.963
 1372SOL    HW2 4443   0.949   3.307   3.096
 1373SOL     OW 4444   1.351   2.452   3.295
 1373SOL    HW1 4445   1.379   2.409   3.380
 1373SOL    HW2 4446   1.376   2.548   3.296
 1374SOL     OW 4447   0.803   3.264   2.786
 1374SOL    HW1 4448   0.893   3.278   2.744
 1374SOL    HW2 4449   0.732   3.266   2.715
 1375SOL     OW 4450   0.922   2.365   2.761
 1375SOL    HW1 4451   0.897   2.356   2.665
 1375SOL    HW2 4452   0.970   2.283   2.792
 1376SOL     OW 4453   0.539   1.926   2.374
 1376SOL    HW1 4454   0.458   1.927   2.432
 1376SOL    HW2 4455   0.542   2.009   2.319
 1377SOL     OW 4456   1.434   3.050   1.903
 1377SOL    HW1 4457   1.466   2.974   1.960
 1377SOL    HW2 4458   1.342   3.077   1.933
 1378SOL     OW 4459   0.297   1.897   2.033
 1378SOL    HW1 4460   0.346   1.981   2.012
 1378SOL    HW2 4461   0.359   1.832   2.078
 1379SOL     OW 4462   0.935   2.098   2.342
 1379SOL    HW1 4463   0.887   2.139   2.264
 1379SOL    HW2 4464   1.034   2.096   2.323
 1380SOL     OW 4465   1.076   2.545   3.326
 1380SOL    HW1 4466   0.996   2.484   3.329
 1380SOL    HW2 4467   1.157   2.492   3.302
 1381SOL     OW 4468   1.227   3.432   2.655
 1381SOL    HW1 4469   1.248   3.506   2.590
 1381SOL    HW2 4470   1.295   3.432   2.728
 1382SOL     OW 4471   0.459   3.014   2.603
 1382SOL    HW1 4472   0.388   2.987   2.668
 1382SOL    HW2 4473   0.433   2.986   2.510
 1383SOL     OW 4474   1.271   3.659   2.453
 1383SOL    HW1 4475   1.315   3.723   2.389
 1383SOL    HW2 4476   1.221   3.711   2.523
 1384SOL     OW 4477   1.032   2.411   1.878
 1384SOL    HW1 4478   0.991   2.493   1.839
 1384SOL    HW2 4479   1.096   2.437   1.951
 1385SOL     OW 4480   0.078   2.418   3.248
 1385SOL    HW1 4481   0.170   2.417   3.207
 1385SOL    HW2 4482   0.072   2.492   3.315
 1386SOL     OW 4483   0.561   2.084   3.009
 1386SOL    HW1 4484   0.599   2.000   3.046
 1386SOL    HW2 4485   0.473   2.103   3.053
 1387SOL     OW 4486   0.866   2.316   2.504
 1387SOL    HW1 4487   0.834   2.388   2.442
 1387SOL    HW2 4488   0.890   2.235   2.451
 1388SOL     OW 4489   1.017   1.901   2.615
 1388SOL    HW1 4490   0.945   1.906   2.546
 1388SOL    HW2 4491   0.993   1.832   2.684
 1389SOL     OW 4492   1.466   2.452   2.854
 1389SOL    HW1 4493   1.436   2.357   2.861
 1389SOL    HW2 4494   1.539   2.468   2.920
 1390SOL     OW 4495   0.488   3.247   2.036
 1390SOL    HW1 4496   0.401   3.232   2.083
 1390SOL    HW2 4497   0.471   3.273   1.941
 1391SOL     OW 4498   1.390   2.437   1.940
 1391SOL    HW1 4499   1.336   2.416   2.021
 1391SOL    HW2 4500   1.481   2.396   1.949
 1392SOL     OW 4501   0.527   2.118   2.190
 1392SOL    HW1 4502   0.554   2.059   2.115
 1392SOL    HW2 4503   0.527   2.213   2.159
 1393SOL     OW 4504   1.064   3.209   3.202
 1393SOL    HW1 4505   0.984   3.186   3.257
 1393SOL    HW2 4506   1.147   3.183   3.251
 1394SOL     OW 4507   1.111   3.057   2.962
 1394SOL    HW1 4508   1.071   3.101   3.043
 1394SOL    HW2 4509   1.070   3.094   2.879
 1395SOL     OW 4510   0.915   1.951   3.264
 1395SOL    HW1 4511   0.940   1.931   3.169
 1395SOL    HW2 4512   0.987   2.007   3.306
 1396SOL     OW 4513   0.980   2.978   3.581
 1396SOL    HW1 4514   0.881   2.984   3.591
 1396SOL    HW2 4515   1.003   2.898   3.525
 1397SOL     OW 4516   0.705   2.912   2.230
 1397SOL    HW1 4517   0.691   2.919   2.329
 1397SOL    HW2 4518   0.789   2.861   2.212
 1398SOL     OW 4519   0.410   2.675   3.113
 1398SOL    HW1 4520   0.496   2.687   3.163
 1398SOL    HW2 4521   0.368   2.588   3.140
 1399SOL     OW 4522   1.274   2.248   3.124
 1399SOL    HW1 4523   1.295   2.322   3.188
 1399SOL    HW2 4524   1.185   2.265   3.081
 1400SOL     OW 4525   0.064   3.426   3.193
 1400SOL    HW1 4526   0.018   3.508   3.159
 1400SOL    HW2 4527   0.162   3.445   3.202
 1401SOL     OW 4528   0.367   2.962   2.363
 1401SOL    HW1 4529   0.360   3.045   2.307
 1401SOL    HW2 4530   0.371   2.882   2.303
 1402SOL     OW 4531   0.566   2.399   2.727
 1402SOL    HW1 4532   0.578   2.465   2.653
 1402SOL    HW2 4533   0.612   2.433   2.810
 1403SOL     OW 4534   1.252   3.210   2.250
 1403SOL    HW1 4535   1.302   3.287   2.290
 1403SOL    HW2 4536   1.157   3.212   2.282
 1404SOL     OW 4537   0.354   3.372   3.191
 1404SOL    HW1 4538   0.333   3.328   3.104
 1404SOL    HW2 4539   0.451   3.398   3.194
 1405SOL     OW 4540   0.402   2.613   3.460
 1405SOL    HW1 4541   0.470   2.668   3.413
 1405SOL    HW2 4542   0.442   2.525   3.487
 1406SOL     OW 4543   1.587   2.641   3.532
 1406SOL    HW1 4544   1.495   2.679   3.527
 1406SOL    HW2 4545   1.647   2.688   3.467
 1407SOL     OW 4546   1.013   1.967   3.632
 1407SOL    HW1 4547   1.019   2.052   3.580
 1407SOL    HW2 4548   1.045   1.891   3.575
 1408SOL     OW 4549   0.504   1.912   3.602
 1408SOL    HW1 4550   0.462   1.855   3.532
 1408SOL    HW2 4551   0.438   1.981   3.634
 1409SOL     OW 4552   0.573   2.732   2.891
 1409SOL    HW1 4553   0.617   2.821   2.882
 1409SOL    HW2 4554   0.510   2.732   2.968
 1410SOL     OW 4555   1.360   2.724   2.907
 1410SOL    HW1 4556   1.285   2.724   2.841
 1410SOL    HW2 4557   1.397   2.632   2.916
 1411SOL     OW 4558   1.209   2.387   2.137
 1411SOL    HW1 4559   1.222   2.303   2.191
 1411SOL    HW2 4560   1.180   2.461   2.197
 1412SOL     OW 4561   0.307   2.075   3.093
 1412SOL    HW1 4562   0.284   2.112   3.183
 1412SOL    HW2 4563   0.277   1.980   3.087
 1413SOL     OW 4564   0.037   3.172   3.144
 1413SOL    HW1 4565   0.090   3.123   3.212
 1413SOL    HW2 4566   0.059   3.270   3.149
 1414SOL     OW 4567   0.732   2.496   2.926
 1414SOL    HW1 4568   0.791   2.470   2.850
 1414SOL    HW2 4569   0.704   2.592   2.915
 1415SOL     OW 4570   1.728   2.797   3.716
 1415SOL    HW1 4571   1.682   2.790   3.627
 1415SOL    HW2 4572   1.666   2.841   3.782
 1416SOL     OW 4573   0.307   1.925   2.480
 1416SOL    HW1 4574   0.296   2.019   2.513
 1416SOL    HW2 4575   0.302   1.862   2.557
 1417SOL     OW 4576   1.023   2.628   2.828
 1417SOL    HW1 4577   1.038   2.649   2.924
 1417SOL    HW2 4578   0.993   2.533   2.819
 1418SOL     OW 4579   0.980   3.435   3.562
 1418SOL    HW1 4580   0.960   3.479   3.474
 1418SOL    HW2 4581   1.019   3.344   3.546
 1419SOL     OW 4582   0.350   2.760   3.666
 1419SOL    HW1 4583   0.426   2.804   3.714
 1419SOL    HW2 4584   0.385   2.713   3.584
 1420SOL     OW 4585   1.540   2.136   1.987
 1420SOL    HW1 4586   1.479   2.061   2.010
 1420SOL    HW2 4587   1.562   2.188   2.070
 1421SOL     OW 4588   1.303   2.700   1.904
 1421SOL    HW1 4589   1.337   2.607   1.919
 1421SOL    HW2 4590   1.321   2.727   1.809
 1422SOL     OW 4591   1.068   3.195   2.711
 1422SOL    HW1 4592   1.075   3.111   2.656
 1422SOL    HW2 4593   1.130   3.264   2.675
 1423SOL     OW 4594   0.319   2.672   2.811
 1423SOL    HW1 4595   0.412   2.708   2.816
 1423SOL    HW2 4596   0.313   2.587   2.863
 1424SOL     OW 4597   0.339   2.371   2.868
 1424SOL    HW1 4598   0.287   2.288   2.851
 1424SOL    HW2 4599   0.416   2.376   2.804
 1425SOL     OW 4600   1.138   2.242   3.540
 1425SOL    HW1 4601   1.093   2.305   3.604
 1425SOL    HW2 4602   1.231   2.273   3.523
 1426SOL     OW 4603   1.160   2.069   3.339
 1426SOL    HW1 4604   1.160   2.133   3.416
 1426SOL    HW2 4605   1.188   2.117   3.256
 1427SOL     OW 4606   0.008   3.188   2.062
 1427SOL    HW1 4607  -0.085   3.209   2.031
 1427SOL    HW2 4608   0.018   3.089   2.075
 1428SOL     OW 4609   0.088   3.663   2.789
 1428SOL    HW1 4610   0.046   3.577   2.762
 1428SOL    HW2 4611   0.182   3.666   2.755
 1429SOL     OW 4612   0.504   3.430   2.772
 1429SOL    HW1 4613   0.570   3.504   2.781
 1429SOL    HW2 4614   0.548   3.351   2.730
 1430SOL     OW 4615   1.002   2.658   3.100
 1430SOL    HW1 4616   1.043   2.626   3.186
 1430SOL    HW2 4617   0.906   2.631   3.097
 1431SOL     OW 4618   0.040   2.406   2.976
 1431SOL    HW1 4619   0.125   2.373   2.935
 1431SOL    HW2 4620   0.053   2.421   3.074
 1432SOL     OW 4621   0.189   2.382   3.584
 1432SOL    HW1 4622   0.248   2.342   3.514
 1432SOL    HW2 4623   0.131   2.453   3.543
 1433SOL     OW 4624   1.369   2.812   3.522
 1433SOL    HW1 4625   1.408   2.901   3.542
 1433SOL    HW2 4626   1.379   2.792   3.425
 1434SOL     OW 4627   0.815   2.434   2.187
 1434SOL    HW1 4628   0.822   2.345   2.141
 1434SOL    HW2 4629   0.721   2.468   2.179
 1435SOL     OW 4630   1.657   2.466   3.068
 1435SOL    HW1 4631   1.619   2.397   3.130
 1435SOL    HW2 4632   1.739   2.430   3.024
 1436SOL     OW 4633   0.252   3.426   3.606
 1436SOL    HW1 4634   0.222   3.483   3.682
 1436SOL    HW2 4635   0.245   3.329   3.632
 1437SOL     OW 4636   0.671   2.326   3.131
 1437SOL    HW1 4637   0.637   2.237   3.101
 1437SOL    HW2 4638   0.697   2.380   3.051
 1438SOL     OW 4639   0.930   3.540   3.327
 1438SOL    HW1 4640   0.906   3.522   3.232
 1438SOL    HW2 4641   0.960   3.634   3.337
 1439SOL     OW 4642   0.473   2.362   2.053
 1439SOL    HW1 4643   0.534   2.442   2.057
 1439SOL    HW2 4644   0.378   2.393   2.060
 1440SOL     OW 4645   0.159   2.999   3.328
 1440SOL    HW1 4646   0.181   2.938   3.404
 1440SOL    HW2 4647   0.169   2.950   3.242
 1441SOL     OW 4648   1.347   2.921   3.096
 1441SOL    HW1 4649   1.371   2.858   3.022
 1441SOL    HW2 4650   1.257   2.961   3.078
 1442SOL     OW 4651   1.302   2.717   2.171
 1442SOL    HW1 4652   1.216   2.686   2.213
 1442SOL    HW2 4653   1.298   2.703   2.072
 1443SOL     OW 4654   1.759   3.609   3.016
 1443SOL    HW1 4655   1.820   3.639   2.943
 1443SOL    HW2 4656   1.721   3.520   2.994
 1444SOL     OW 4657   1.252   3.593   2.990
 1444SOL    HW1 4658   1.336   3.598   2.936
 1444SOL    HW2 4659   1.229   3.497   3.008
 1445SOL     OW 4660   0.083   3.120   2.884
 1445SOL    HW1 4661   0.078   3.119   2.984
 1445SOL    HW2 4662   0.000   3.079   2.846
 1446SOL     OW 4663   0.688   3.524   3.578
 1446SOL    HW1 4664   0.632   3.605   3.587
 1446SOL    HW2 4665   0.740   3.528   3.492
 1447SOL     OW 4666   1.726   1.997   2.385
 1447SOL    HW1 4667   1.799   1.980   2.318
 1447SOL    HW2 4668   1.695   1.910   2.423
 1448SOL     OW 4669   1.388   3.435   2.339
 1448SOL    HW1 4670   1.455   3.447   2.265
 1448SOL    HW2 4671   1.348   3.524   2.362
 1449SOL     OW 4672   0.130   3.656   3.713
 1449SOL    HW1 4673   0.089   3.582   3.766
 1449SOL    HW2 4674   0.194   3.707   3.771
 1450SOL     OW 4675   0.830   3.135   3.284
 1450SOL    HW1 4676   0.825   3.168   3.379
 1450SOL    HW2 4677   0.744   3.154   3.238
 1451SOL     OW 4678   0.672   3.478   2.016
 1451SOL    HW1 4679   0.681   3.488   1.917
 1451SOL    HW2 4680   0.632   3.389   2.037
 1452SOL     OW 4681   1.841   2.037   2.825
 1452SOL    HW1 4682   1.880   1.952   2.789
 1452SOL    HW2 4683   1.743   2.039   2.806
 1453SOL     OW 4684   0.263   2.188   2.582
 1453SOL    HW1 4685   0.184   2.239   2.548
 1453SOL    HW2 4686   0.254   2.173   2.680
 1454SOL     OW 4687   1.194   3.474   1.893
 1454SOL    HW1 4688   1.200   3.381   1.930
 1454SOL    HW2 4689   1.135   3.474   1.813
 1455SOL     OW 4690   0.822   2.864   3.234
 1455SOL    HW1 4691   0.862   2.863   3.142
 1455SOL    HW2 4692   0.832   2.956   3.274
 1456SOL     OW 4693   0.916   2.772   2.153
 1456SOL    HW1 4694   0.979   2.810   2.085
 1456SOL    HW2 4695   0.956   2.689   2.192
 1457SOL     OW 4696   1.504   3.469   1.906
 1457SOL    HW1 4697   1.412   3.506   1.913
 1457SOL    HW2 4698   1.542   3.489   1.816
 1458SOL     OW 4699   0.372   3.150   3.352
 1458SOL    HW1 4700   0.359   3.243   3.318
 1458SOL    HW2 4701   0.288   3.098   3.339
 1459SOL     OW 4702   1.039   2.960   2.558
 1459SOL    HW1 4703   0.969   2.913   2.612
 1459SOL    HW2 4704   1.098   2.892   2.515
 1460SOL     OW 4705   1.014   2.098   2.833
 1460SOL    HW1 4706   1.006   2.062   2.740
 1460SOL    HW2 4707   1.012   2.022   2.898
 1461SOL     OW 4708   0.590   3.349   2.353
 1461SOL    HW1 4709   0.632   3.291   2.283
 1461SOL    HW2 4710   0.546   3.428   2.309
 1462SOL     OW 4711   1.709   2.247   3.243
 1462SOL    HW1 4712   1.782   2.316   3.247
 1462SOL    HW2 4713   1.737   2.172   3.184
 1463SOL     OW 4714   0.255   3.210   2.152
 1463SOL    HW1 4715   0.159   3.211   2.125
 1463SOL    HW2 4716   0.267   3.263   2.236
 1464SOL     OW 4717   0.105   2.875   3.588
 1464SOL    HW1 4718   0.028   2.842   3.642
 1464SOL    HW2 4719   0.190   2.845   3.630
 1465SOL     OW 4720   0.672   2.065   3.351
 1465SOL    HW1 4721   0.762   2.049   3.311
 1465SOL    HW2 4722   0.680   2.070   3.450
 1466SOL     OW 4723   0.075   2.207   1.895
 1466SOL    HW1 4724  -0.017   2.179   1.866
 1466SOL    HW2 4725   0.106   2.284   1.839
 1467SOL     OW 4726   1.440   2.718   3.260
 1467SOL    HW1 4727   1.383   2.770   3.197
 1467SOL    HW2 4728   1.536   2.730   3.236
 1468SOL     OW 4729   0.072   2.028   2.180
 1468SOL    HW1 4730   0.055   2.111   2.126
 1468SOL    HW2 4731   0.162   1.991   2.158
 1469SOL     OW 4732   1.183   3.197   1.981
 1469SOL    HW1 4733   1.084   3.186   1.983
 1469SOL    HW2 4734   1.217   3.212   2.074
 1470SOL     OW 4735   0.613   2.704   3.293
 1470SOL    HW1 4736   0.669   2.785   3.276
 1470SOL    HW2 4737   0.672   2.624   3.296
 1471SOL     OW 4738   0.716   2.427   3.570
 1471SOL    HW1 4739   0.735   2.492   3.644
 1471SOL    HW2 4740   0.776   2.347   3.579
 1472SOL     OW 4741   1.450   3.082   3.495
 1472SOL    HW1 4742   1.441   3.072   3.594
 1472SOL    HW2 4743   1.546   3.075   3.469
 1473SOL     OW 4744   0.390   3.603   3.422
 1473SOL    HW1 4745   0.299   3.644   3.420
 1473SOL    HW2 4746   0.383   3.509   3.454
 1474SOL     OW 4747   1.674   2.745   3.116
 1474SOL    HW1 4748   1.647   2.656   3.079
 1474SOL    HW2 4749   1.675   2.813   3.043
 1475SOL     OW 4750   1.225   2.187   2.311
 1475SOL    HW1 4751   1.290   2.113   2.300
 1475SOL    HW2 4752   1.245   2.237   2.395
 1476SOL     OW 4753   0.594   2.607   2.514
 1476SOL    HW1 4754   0.644   2.692   2.495
 1476SOL    HW2 4755   0.506   2.609   2.466
 1477SOL     OW 4756   1.777   2.204   3.504
 1477SOL    HW1 4757   1.760   2.235   3.410
 1477SOL    HW2 4758   1.693   2.167   3.542
 1478SOL     OW 4759   1.730   2.796   3.379
 1478SOL    HW1 4760   1.768   2.887   3.394
 1478SOL    HW2 4761   1.722   2.779   3.280
 1479SOL     OW 4762   0.859   3.236   1.878
 1479SOL    HW1 4763   0.813   3.251   1.966
 1479SOL    HW2 4764   0.903   3.321   1.848
 1480SOL     OW 4765   0.661   3.652   2.815
 1480SOL    HW1 4766   0.615   3.740   2.802
 1480SOL    HW2 4767   0.760   3.664   2.808
 1481SOL     OW 4768   0.859   2.818   2.723
 1481SOL    HW1 4769   0.913   2.749   2.771
 1481SOL    HW2 4770   0.827   2.887   2.789
 1482SOL     OW 4771   1.083   2.846   1.949
 1482SOL    HW1 4772   1.060   2.899   1.867
 1482SOL    HW2 4773   1.164   2.790   1.930
 1483SOL     OW 4774   0.221   3.176   3.706
 1483SOL    HW1 4775   0.156   3.103   3.685
 1483SOL    HW2 4776   0.225   3.190   3.804
 1484SOL     OW 4777   0.079   3.102   2.515
 1484SOL    HW1 4778   0.078   3.055   2.603
 1484SOL    HW2 4779   0.161   3.074   2.464
 1485SOL     OW 4780   0.672   3.253   3.486
 1485SOL    HW1 4781   0.594   3.203   3.524
 1485SOL    HW2 4782   0.669   3.348   3.517
 1486SOL     OW 4783   1.824   2.054   3.089
 1486SOL    HW1 4784   1.820   1.964   3.133
 1486SOL    HW2 4785   1.827   2.043   2.990
 1487SOL     OW 4786   0.428   2.286   2.382
 1487SOL    HW1 4787   0.458   2.214   2.320
 1487SOL    HW2 4788   0.389   2.246   2.465
 1488SOL     OW 4789   1.705   3.349   2.966
 1488SOL    HW1 4790   1.612   3.324   2.939
 1488SOL    HW2 4791   1.731   3.299   3.048
 1489SOL     OW 4792   0.317   2.409   3.142
 1489SOL    HW1 4793   0.355   2.350   3.214
 1489SOL    HW2 4794   0.357   2.383   3.054
 1490SOL     OW 4795   0.812   3.448   2.549
 1490SOL    HW1 4796   0.844   3.458   2.455
 1490SOL    HW2 4797   0.733   3.386   2.551
 1491SOL     OW 4798   1.424   2.076   2.974
 1491SOL    HW1 4799   1.476   2.011   3.029
 1491SOL    HW2 4800   1.375   2.139   3.035
 1492SOL     OW 4801   1.001   1.896   3.016
 1492SOL    HW1 4802   0.938   1.824   2.985
 1492SOL    HW2 4803   1.094   1.860   3.016
 1493SOL     OW 4804   0.770   3.192   2.163
 1493SOL    HW1 4805   0.724   3.105   2.180
 1493SOL    HW2 4806   0.861   3.189   2.204
 1494SOL     OW 4807   0.618   3.429   3.146
 1494SOL    HW1 4808   0.613   3.511   3.203
 1494SOL    HW2 4809   0.707   3.426   3.101
 1495SOL     OW 4810   1.352   1.914   2.030
 1495SOL    HW1 4811   1.387   1.873   1.946
 1495SOL    HW2 4812   1.262   1.876   2.050
 1496SOL     OW 4813   1.300   2.315   2.553
 1496SOL    HW1 4814   1.241   2.395   2.557
 1496SOL    HW2 4815   1.315   2.280   2.646
 1497SOL     OW 4816   1.593   2.083   2.744
 1497SOL    HW1 4817   1.509   2.082   2.798
 1497SOL    HW2 4818   1.595   2.166   2.688
 1498SOL     OW 4819   0.039   2.939   2.162
 1498SOL    HW1 4820   0.138   2.928   2.153
 1498SOL    HW2 4821  -0.001   2.853   2.194
 1499SOL     OW 4822   0.875   3.508   2.199
 1499SOL    HW1 4823   0.798   3.473   2.145
 1499SOL    HW2 4824   0.843   3.579   2.261
 1500SOL     OW 4825   0.230   2.490   3.837
 1500SOL    HW1 4826   0.137   2.488   3.874
 1500SOL    HW2 4827   0.231   2.451   3.745
 1501SOL     OW 4828   0.225   2.137   4.720
 1501SOL    HW1 4829   0.260   2.120   4.812
 1501SOL    HW2 4830   0.137   2.092   4.708
 1502SOL     OW 4831   0.019   2.230   4.371
 1502SOL    HW1 4832  -0.063   2.273   4.410
 1502SOL    HW2 4833  -0.009   2.157   4.308
 1503SOL     OW 4834   0.569   3.137   4.889
 1503SOL    HW1 4835   0.476   3.130   4.852
 1503SOL    HW2 4836   0.580   3.226   4.933
 1504SOL     OW 4837   1.555   3.373   4.427
 1504SOL    HW1 4838   1.498   3.357   4.508
 1504SOL    HW2 4839   1.496   3.383   4.347
 1505SOL     OW 4840   1.135   2.565   4.441
 1505SOL    HW1 4841   1.192   2.643   4.416
 1505SOL    HW2 4842   1.075   2.591   4.517
 1506SOL     OW 4843   0.768   3.006   4.747
 1506SOL    HW1 4844   0.690   3.023   4.807
 1506SOL    HW2 4845   0.802   3.093   4.711
 1507SOL     OW 4846   0.850   2.660   5.547
 1507SOL    HW1 4847   0.846   2.736   5.612
 1507SOL    HW2 4848   0.872   2.696   5.456
 1508SOL     OW 4849   0.685   2.874   4.389
 1508SOL    HW1 4850   0.754   2.858   4.459
 1508SOL    HW2 4851   0.612   2.931   4.427
 1509SOL     OW 4852   0.686   3.023   5.527
 1509SOL    HW1 4853   0.746   3.102   5.541
 1509SOL    HW2 4854   0.600   3.054   5.486
 1510SOL     OW 4855   0.335   3.297   4.785
 1510SOL    HW1 4856   0.257   3.266   4.732
 1510SOL    HW2 4857   0.393   3.355   4.728
 1511SOL     OW 4858   1.460   3.367   5.063
 1511SOL    HW1 4859   1.484   3.461   5.089
 1511SOL    HW2 4860   1.444   3.313   5.145
 1512SOL     OW 4861   0.438   2.254   5.223
 1512SOL    HW1 4862   0.520   2.198   5.232
 1512SOL    HW2 4863   0.357   2.196   5.227
 1513SOL     OW 4864   0.231   3.575   4.207
 1513SOL    HW1 4865   0.265   3.652   4.261
 1513SOL    HW2 4866   0.275   3.575   4.117
 1514SOL     OW 4867   1.127   3.203   5.414
 1514SOL    HW1 4868   1.174   3.203   5.502
 1514SOL    HW2 4869   1.079   3.116   5.403
 1515SOL     OW 4870   0.230   3.296   4.262
 1515SOL    HW1 4871   0.204   3.392   4.262
 1515SOL    HW2 4872   0.159   3.242   4.307
 1516SOL     OW 4873   0.240   2.953   4.610
 1516SOL    HW1 4874   0.254   2.869   4.662
 1516SOL    HW2 4875   0.185   3.017   4.665
 1517SOL     OW 4876   0.620   3.648   5.163
 1517SOL    HW1 4877   0.528   3.631   5.198
 1517SOL    HW2 4878   0.648   3.740   5.189
 1518SOL     OW 4879   0.606   2.826   3.847
 1518SOL    HW1 4880   0.613   2.910   3.793
 1518SOL    HW2 4881   0.652   2.839   3.935
 1519SOL     OW 4882   1.594   1.976   5.204
 1519SOL    HW1 4883   1.576   2.043   5.132
 1519SOL    HW2 4884   1.591   2.022   5.293
 1520SOL     OW 4885   0.122   2.505   4.287
 1520SOL    HW1 4886   0.077   2.417   4.304
 1520SOL    HW2 4887   0.121   2.559   4.371
 1521SOL     OW 4888   0.027   3.458   3.841
 1521SOL    HW1 4889   0.008   3.362   3.862
 1521SOL    HW2 4890  -0.006   3.516   3.916
 1522SOL     OW 4891   1.641   2.970   4.156
 1522SOL    HW1 4892   1.727   2.972   4.104
 1522SOL    HW2 4893   1.655   3.017   4.244
 1523SOL     OW 4894   0.113   2.599   5.321
 1523SOL    HW1 4895   0.201   2.586   5.366
 1523SOL    HW2 4896   0.100   2.696   5.299
 1524SOL     OW 4897   0.613   3.227   4.450
 1524SOL    HW1 4898   0.564   3.140   4.459
 1524SOL    HW2 4899   0.590   3.270   4.363
 1525SOL     OW 4900   1.293   3.090   5.147
 1525SOL    HW1 4901   1.330   3.017   5.089
 1525SOL    HW2 4902   1.345   3.095   5.232
 1526SOL     OW 4903   0.809   1.866   4.226
 1526SOL    HW1 4904   0.849   1.957   4.217
 1526SOL    HW2 4905   0.709   1.874   4.232
 1527SOL     OW 4906   0.197   2.838   4.988
 1527SOL    HW1 4907   0.286   2.793   4.974
 1527SOL    HW2 4908   0.124   2.773   4.969
 1528SOL     OW 4909   1.525   2.861   3.914
 1528SOL    HW1 4910   1.462   2.785   3.927
 1528SOL    HW2 4911   1.573   2.879   4.000
 1529SOL     OW 4912   1.187   3.654   5.340
 1529SOL    HW1 4913   1.211   3.714   5.264
 1529SOL    HW2 4914   1.194   3.559   5.310
 1530SOL     OW 4915   0.317   2.113   5.525
 1530SOL    HW1 4916   0.388   2.184   5.531
 1530SOL    HW2 4917   0.229   2.152   5.553
 1531SOL     OW 4918   1.466   3.279   4.677
 1531SOL    HW1 4919   1.407   3.285   4.757
 1531SOL    HW2 4920   1.451   3.191   4.631
 1532SOL     OW 4921   0.598   2.591   3.994
 1532SOL    HW1 4922   0.622   2.660   3.926
 1532SOL    HW2 4923   0.520   2.624   4.048
 1533SOL     OW 4924   1.281   2.207   4.668
 1533SOL    HW1 4925   1.195   2.157   4.655
 1533SOL    HW2 4926   1.343   2.153   4.724
 1534SOL     OW 4927   0.807   2.467   5.189
 1534SOL    HW1 4928   0.760   2.464   5.278
 1534SOL    HW2 4929   0.756   2.412   5.123
 1535SOL     OW 4930   1.394   2.331   5.398
 1535SOL    HW1 4931   1.374   2.374   5.486
 1535SOL    HW2 4932   1.472   2.269   5.407
 1536SOL     OW 4933   0.973   2.752   5.296
 1536SOL    HW1 4934   1.019   2.668   5.267
 1536SOL    HW2 4935   0.917   2.786   5.221
 1537SOL     OW 4936   0.991   2.272   4.966
 1537SOL    HW1 4937   0.914   2.306   5.020
 1537SOL    HW2 4938   0.957   2.221   4.887
 1538SOL     OW 4939   1.041   2.563   4.153
 1538SOL    HW1 4940   1.067   2.559   4.249
 1538SOL    HW2 4941   0.956   2.512   4.139
 1539SOL     OW 4942   0.076   2.673   4.513
 1539SOL    HW1 4943   0.175   2.661   4.522
 1539SOL    HW2 4944   0.052   2.768   4.534
 1540SOL     OW 4945   0.130   3.683   5.295
 1540SOL    HW1 4946   0.120   3.668   5.394
 1540SOL    HW2 4947   0.044   3.719   5.259
 1541SOL     OW 4948   0.865   2.210   3.919
 1541SOL    HW1 4949   0.924   2.273   3.870
 1541SOL    HW2 4950   0.884   2.116   3.890
 1542SOL     OW 4951   1.719   2.447   5.555
 1542SOL    HW1 4952   1.693   2.536   5.519
 1542SOL    HW2 4953   1.717   2.379   5.482
 1543SOL     OW 4954   1.362   3.006   4.269
 1543SOL    HW1 4955   1.445   2.977   4.221
 1543SOL    HW2 4956   1.313   3.073   4.213
 1544SOL     OW 4957   0.550   2.058   4.609
 1544SOL    HW1 4958   0.545   2.053   4.709
 1544SOL    HW2 4959   0.552   2.154   4.580
 1545SOL     OW 4960   1.008   3.318   4.201
 1545SOL    HW1 4961   0.962   3.390   4.149
 1545SOL    HW2 4962   1.004   3.338   4.299
 1546SOL     OW 4963   0.351   3.663   4.577
 1546SOL    HW1 4964   0.401   3.577   4.583
 1546SOL    HW2 4965   0.416   3.740   4.574
 1547SOL     OW 4966   1.795   2.928   4.597
 1547SOL    HW1 4967   1.733   2.913   4.521
 1547SOL    HW2 4968   1.743   2.939   4.682
 1548SOL     OW 4969   1.227   3.412   5.230
 1548SOL    HW1 4970   1.233   3.335   5.294
 1548SOL    HW2 4971   1.175   3.386   5.150
 1549SOL     OW 4972   0.321   2.805   3.966
 1549SOL    HW1 4973   0.403   2.844   3.924
 1549SOL    HW2 4974   0.294   2.723   3.917
 1550SOL     OW 4975   1.458   2.597   4.452
 1550SOL    HW1 4976   1.453   2.532   4.527
 1550SOL    HW2 4977   1.538   2.656   4.465
 1551SOL     OW 4978   0.461   3.128   5.451
 1551SOL    HW1 4979   0.411   3.129   5.365
 1551SOL    HW2 4980   0.398   3.110   5.527
 1552SOL     OW 4981   1.111   3.638   3.961
 1552SOL    HW1 4982   1.051   3.576   4.011
 1552SOL    HW2 4983   1.142   3.594   3.876
 1553SOL     OW 4984   0.202   2.147   5.222
 1553SOL    HW1 4985   0.122   2.207   5.209
 1553SOL    HW2 4986   0.192   2.098   5.308
 1554SOL     OW 4987   0.464   3.605   4.047
 1554SOL    HW1 4988   0.497   3.644   4.133
 1554SOL    HW2 4989   0.540   3.598   3.982
 1555SOL     OW 4990   1.400   1.969   4.150
 1555SOL    HW1 4991   1.376   1.932   4.060
 1555SOL    HW2 4992   1.499   1.985   4.154
 1556SOL     OW 4993   0.249   3.647   4.965
 1556SOL    HW1 4994   0.306   3.582   5.015
 1556SOL    HW2 4995   0.233   3.614   4.872
 1557SOL     OW 4996   0.940   3.560   4.628
 1557SOL    HW1 4997   1.020   3.503   4.649
 1557SOL    HW2 4998   0.891   3.520   4.551
 1558SOL     OW 4999   0.382   2.562   4.204
 1558SOL    HW1 5000   0.427   2.472   4.201
 1558SOL    HW2 5001   0.288   2.551   4.237
 1559SOL     OW 5002   1.547   2.084   5.453
 1559SOL    HW1 5003   1.542   2.121   5.545
 1559SOL    HW2 5004   1.475   2.015   5.441
 1560SOL     OW 5005   0.614   1.984   3.841
 1560SOL    HW1 5006   0.712   1.962   3.848
 1560SOL    HW2 5007   0.583   1.967   3.748
 1561SOL     OW 5008   0.781   2.126   5.473
 1561SOL    HW1 5009   0.848   2.065   5.516
 1561SOL    HW2 5010   0.708   2.145   5.538
 1562SOL     OW 5011   0.888   3.376   4.919
 1562SOL    HW1 5012   0.865   3.351   4.825
 1562SOL    HW2 5013   0.949   3.307   4.958
 1563SOL     OW 5014   1.351   2.452   5.157
 1563SOL    HW1 5015   1.379   2.409   5.242
 1563SOL    HW2 5016   1.376   2.548   5.158
 1564SOL     OW 5017   0.803   3.264   4.648
 1564SOL    HW1 5018   0.893   3.278   4.606
 1564SOL    HW2 5019   0.732   3.266   4.577
 1565SOL     OW 5020   0.922   2.365   4.623
 1565SOL    HW1 5021   0.897   2.356   4.527
 1565SOL    HW2 5022   0.970   2.283   4.654
 1566SOL     OW 5023   0.539   1.926   4.236
 1566SOL    HW1 5024   0.458   1.927   4.294
 1566SOL    HW2 5025   0.542   2.009   4.181
 1567SOL     OW 5026   1.434   3.050   3.765
 1567SOL    HW1 5027   1.466   2.974   3.822
 1567SOL    HW2 5028   1.342   3.077   3.795
 1568SOL     OW 5029   0.297   1.897   3.895
 1568SOL    HW1 5030   0.346   1.981   3.874
 1568SOL    HW2 5031   0.359   1.832   3.940
 1569SOL     OW 5032   0.935   2.098   4.204
 1569SOL    HW1 5033   0.887   2.139   4.126
 1569SOL    HW2 5034   1.034   2.096   4.185
 1570SOL     OW 5035   1.076   2.545   5.188
 1570SOL    HW1 5036   0.996   2.484   5.191
 1570SOL    HW2 5037   1.157   2.492   5.164
 1571SOL     OW 5038   1.227   3.432   4.517
 1571SOL    HW1 5039   1.248   3.506   4.452
 1571SOL    HW2 5040   1.295   3.432   4.590
 1572SOL     OW 5041   0.459   3.014   4.465
 1572SOL    HW1 5042   0.388   2.987   4.530
 1572SOL    HW2 5043   0.433   2.986   4.372
 1573SOL     OW 5044   1.271   3.659   4.315
 1573SOL    HW1 5045   1.315   3.723   4.251
 1573SOL    HW2 5046   1.221   3.711   4.385
 1574SOL     OW 5047   1.032   2.411   3.740
 1574SOL    HW1 5048   0.991   2.493   3.701
 1574SOL    HW2 5049   1.096   2.437   3.813
 1575SOL     OW 5050   0.078   2.418   5.110
 1575SOL    HW1 5051   0.170   2.417   5.069
 1575SOL    HW2 5052   0.072   2.492   5.177
 1576SOL     OW 5053   0.561   2.084   4.871
 1576SOL    HW1 5054   0.599   2.000   4.908
 1576SOL    HW2 5055   0.473   2.103   4.915
 1577SOL     OW 5056   0.866   2.316   4.366
 1577SOL    HW1 5057   0.834   2.388   4.304
 1577SOL    HW2 5058   0.890   2.235   4.313
 1578SOL     OW 5059   1.017   1.901   4.477
 1578SOL    HW1 5060   0.945   1.906   4.408
 1578SOL    HW2 5061   0.993   1.832   4.546
 1579SOL     OW 5062   1.429   3.035   4.591
 1579SOL    HW1 5063   1.374   2.951   4.584
 1579SOL    HW2 5064   1.455   3.064   4.499
 1580SOL     OW 5065   1.466   2.452   4.716
 1580SOL    HW1 5066   1.436   2.357   4.723
 1580SOL    HW2 5067   1.539   2.468   4.782
 1581SOL     OW 5068   0.488   3.247   3.898
 1581SOL    HW1 5069   0.401   3.232   3.945
 1581SOL    HW2 5070   0.471   3.273   3.803
 1582SOL     OW 5071   1.664   3.142   4.381
 1582SOL    HW1 5072   1.763   3.150   4.395
 1582SOL    HW2 5073   1.619   3.226   4.412
 1583SOL     OW 5074   1.390   2.437   3.802
 1583SOL    HW1 5075   1.336   2.416   3.883
 1583SOL    HW2 5076   1.481   2.396   3.811
 1584SOL     OW 5077   0.527   2.118   4.052
 1584SOL    HW1 5078   0.554   2.059   3.977
 1584SOL    HW2 5079   0.527   2.213   4.021
 1585SOL     OW 5080   1.754   3.085   5.312
 1585SOL    HW1 5081   1.845   3.046   5.299
 1585SOL    HW2 5082   1.762   3.181   5.336
 1586SOL     OW 5083   1.064   3.209   5.064
 1586SOL    HW1 5084   0.984   3.186   5.119
 1586SOL    HW2 5085   1.147   3.183   5.113
 1587SOL     OW 5086   1.592   3.491   5.349
 1587SOL    HW1 5087   1.619   3.525   5.259
 1587SOL    HW2 5088   1.671   3.453   5.395
 1588SOL     OW 5089   1.111   3.057   4.824
 1588SOL    HW1 5090   1.071   3.101   4.905
 1588SOL    HW2 5091   1.070   3.094   4.741
 1589SOL     OW 5092   1.638   2.961   4.803
 1589SOL    HW1 5093   1.643   3.042   4.862
 1589SOL    HW2 5094   1.552   2.963   4.752
 1590SOL     OW 5095   0.915   1.951   5.126
 1590SOL    HW1 5096   0.940   1.931   5.031
 1590SOL    HW2 5097   0.987   2.007   5.168
 1591SOL     OW 5098   0.980   2.978   5.443
 1591SOL    HW1 5099   0.881   2.984   5.453
 1591SOL    HW2 5100   1.003   2.898   5.387
 1592SOL     OW 5101   0.705   2.912   4.092
 1592SOL    HW1 5102   0.691   2.919   4.191
 1592SOL    HW2 5103   0.789   2.861   4.074
 1593SOL     OW 5104   0.410   2.675   4.975
 1593SOL    HW1 5105   0.496   2.687   5.025
 1593SOL    HW2 5106   0.368   2.588   5.002
 1594SOL     OW 5107   1.274   2.248   4.986
 1594SOL    HW1 5108   1.295   2.322   5.050
 1594SOL    HW2 5109   1.185   2.265   4.943
 1595SOL     OW 5110   0.064   3.426   5.055
 1595SOL    HW1 5111   0.018   3.508   5.021
 1595SOL    HW2 5112   0.162   3.445   5.064
 1596SOL     OW 5113   0.367   2.962   4.225
 1596SOL    HW1 5114   0.360   3.045   4.169
 1596SOL    HW2 5115   0.371   2.882   4.165
 1597SOL     OW 5116   0.566   2.399   4.589
 1597SOL    HW1 5117   0.578   2.465   4.515
 1597SOL    HW2 5118   0.612   2.433   4.672
 1598SOL     OW 5119   1.252   3.210   4.112
 1598SOL    HW1 5120   1.302   3.287   4.152
 1598SOL    HW2 5121   1.157   3.212   4.144
 1599SOL     OW 5122   1.272   3.307   4.866
 1599SOL    HW1 5123   1.319   3.320   4.953
 1599SOL    HW2 5124   1.206   3.233   4.875
 1600SOL     OW 5125   0.354   3.372   5.053
 1600SOL    HW1 5126   0.333   3.328   4.966
 1600SOL    HW2 5127   0.451   3.398   5.056
 1601SOL     OW 5128   0.402   2.613   5.322
 1601SOL    HW1 5129   0.470   2.668   5.275
 1601SOL    HW2 5130   0.442   2.525   5.349
 1602SOL     OW 5131   1.587   2.641   5.394
 1602SOL    HW1 5132   1.495   2.679   5.389
 1602SOL    HW2 5133   1.647   2.688   5.329
 1603SOL     OW 5134   1.013   1.967   5.494
 1603SOL    HW1 5135   1.019   2.052   5.442
 1603SOL    HW2 5136   1.045   1.891   5.437
 1604SOL     OW 5137   0.504   1.912   5.464
 1604SOL    HW1 5138   0.462   1.855   5.394
 1604SOL    HW2 5139   0.438   1.981   5.496
 1605SOL     OW 5140   0.573   2.732   4.753
 1605SOL    HW1 5141   0.617   2.821   4.744
 1605SOL    HW2 5142   0.510   2.732   4.830
 1606SOL     OW 5143   1.360   2.724   4.769
 1606SOL    HW1 5144   1.285   2.724   4.703
 1606SOL    HW2 5145   1.397   2.632   4.778
 1607SOL     OW 5146   1.209   2.387   3.999
 1607SOL    HW1 5147   1.222   2.303   4.053
 1607SOL    HW2 5148   1.180   2.461   4.059
 1608SOL     OW 5149   0.307   2.075   4.955
 1608SOL    HW1 5150   0.284   2.112   5.045
 1608SOL    HW2 5151   0.277   1.980   4.949
 1609SOL     OW 5152   0.037   3.172   5.006
 1609SOL    HW1 5153   0.090   3.123   5.074
 1609SOL    HW2 5154   0.059   3.270   5.011
 1610SOL     OW 5155   0.732   2.496   4.788
 1610SOL    HW1 5156   0.791   2.470   4.712
 1610SOL    HW2 5157   0.704   2.592   4.777
 1611SOL     OW 5158   1.728   2.797   5.578
 1611SOL    HW1 5159   1.682   2.790   5.489
 1611SOL    HW2 5160   1.666   2.841   5.644
 1612SOL     OW 5161   0.307   1.925   4.342
 1612SOL    HW1 5162   0.296   2.019   4.375
 1612SOL    HW2 5163   0.302   1.862   4.419
 1613SOL     OW 5164   1.023   2.628   4.690
 1613SOL    HW1 5165   1.038   2.649   4.786
 1613SOL    HW2 5166   0.993   2.533   4.681
 1614SOL     OW 5167   0.980   3.435   5.424
 1614SOL    HW1 5168   0.960   3.479   5.336
 1614SOL    HW2 5169   1.019   3.344   5.408
 1615SOL     OW 5170   1.859   3.380   5.329
 1615SOL    HW1 5171   1.873   3.407   5.234
 1615SOL    HW2 5172   1.942   3.402   5.382
 1616SOL     OW 5173   0.350   2.760   5.528
 1616SOL    HW1 5174   0.426   2.804   5.576
 1616SOL    HW2 5175   0.385   2.713   5.446
 1617SOL     OW 5176   1.540   2.136   3.849
 1617SOL    HW1 5177   1.479   2.061   3.872
 1617SOL    HW2 5178   1.562   2.188   3.932
 1618SOL     OW 5179   1.303   2.700   3.766
 1618SOL    HW1 5180   1.337   2.607   3.781
 1618SOL    HW2 5181   1.321   2.727   3.671
 1619SOL     OW 5182   1.068   3.195   4.573
 1619SOL    HW1 5183   1.075   3.111   4.518
 1619SOL    HW2 5184   1.130   3.264   4.537
 1620SOL     OW 5185   0.319   2.672   4.673
 1620SOL    HW1 5186   0.412   2.708   4.678
 1620SOL    HW2 5187   0.313   2.587   4.725
 1621SOL     OW 5188   0.339   2.371   4.730
 1621SOL    HW1 5189   0.287   2.288   4.713
 1621SOL    HW2 5190   0.416   2.376   4.666
 1622SOL     OW 5191   1.138   2.242   5.402
 1622SOL    HW1 5192   1.093   2.305   5.466
 1622SOL    HW2 5193   1.231   2.273   5.385
 1623SOL     OW 5194   1.160   2.069   5.201
 1623SOL    HW1 5195   1.160   2.133   5.278
 1623SOL    HW2 5196   1.188   2.117   5.118
 1624SOL     OW 5197   0.008   3.188   3.924
 1624SOL    HW1 5198  -0.085   3.209   3.893
 1624SOL    HW2 5199   0.018   3.089   3.937
 1625SOL     OW 5200   0.088   3.663   4.651
 1625SOL    HW1 5201   0.046   3.577   4.624
 1625SOL    HW2 5202   0.182   3.666   4.617
 1626SOL     OW 5203   0.504   3.430   4.634
 1626SOL    HW1 5204   0.570   3.504   4.643
 1626SOL    HW2 5205   0.548   3.351   4.592
 1627SOL     OW 5206   1.002   2.658   4.962
 1627SOL    HW1 5207   1.043   2.626   5.048
 1627SOL    HW2 5208   0.906   2.631   4.959
 1628SOL     OW 5209   0.040   2.406   4.838
 1628SOL    HW1 5210   0.125   2.373   4.797
 1628SOL    HW2 5211   0.053   2.421   4.936
 1629SOL     OW 5212   0.189   2.382   5.446
 1629SOL    HW1 5213   0.248   2.342   5.376
 1629SOL    HW2 5214   0.131   2.453   5.405
 1630SOL     OW 5215   1.369   2.812   5.384
 1630SOL    HW1 5216   1.408   2.901   5.404
 1630SOL    HW2 5217   1.379   2.792   5.287
 1631SOL     OW 5218   0.815   2.434   4.049
 1631SOL    HW1 5219   0.822   2.345   4.003
 1631SOL    HW2 5220   0.721   2.468   4.041
 1632SOL     OW 5221   1.657   2.466   4.930
 1632SOL    HW1 5222   1.619   2.397   4.992
 1632SOL    HW2 5223   1.739   2.430   4.886
 1633SOL     OW 5224   0.252   3.426   5.468
 1633SOL    HW1 5225   0.222   3.483   5.544
 1633SOL    HW2 5226   0.245   3.329   5.494
 1634SOL     OW 5227   0.671   2.326   4.993
 1634SOL    HW1 5228   0.637   2.237   4.963
 1634SOL    HW2 5229   0.697   2.380   4.913
 1635SOL     OW 5230   0.930   3.540   5.189
 1635SOL    HW1 5231   0.906   3.522   5.094
 1635SOL    HW2 5232   0.960   3.634   5.199
 1636SOL     OW 5233   0.473   2.362   3.915
 1636SOL    HW1 5234   0.534   2.442   3.919
 1636SOL    HW2 5235   0.378   2.393   3.922
 1637SOL     OW 5236   0.159   2.999   5.190
 1637SOL    HW1 5237   0.181   2.938   5.266
 1637SOL    HW2 5238   0.169   2.950   5.104
 1638SOL     OW 5239   1.347   2.921   4.958
 1638SOL    HW1 5240   1.371   2.858   4.884
 1638SOL    HW2 5241   1.257   2.961   4.940
 1639SOL     OW 5242   1.302   2.717   4.033
 1639SOL    HW1 5243   1.216   2.686   4.075
 1639SOL    HW2 5244   1.298   2.703   3.934
 1640SOL     OW 5245   1.759   3.609   4.878
 1640SOL    HW1 5246   1.820   3.639   4.805
 1640SOL    HW2 5247   1.721   3.520   4.856
 1641SOL     OW 5248   1.252   3.593   4.852
 1641SOL    HW1 5249   1.336   3.598   4.798
 1641SOL    HW2 5250   1.229   3.497   4.870
 1642SOL     OW 5251   0.083   3.120   4.746
 1642SOL    HW1 5252   0.078   3.119   4.846
 1642SOL    HW2 5253   0.000   3.079   4.708
 1643SOL     OW 5254   0.688   3.524   5.440
 1643SOL    HW1 5255   0.632   3.605   5.449
 1643SOL    HW2 5256   0.740   3.528   5.354
 1644SOL     OW 5257   1.726   1.997   4.247
 1644SOL    HW1 5258   1.799   1.980   4.180
 1644SOL    HW2 5259   1.695   1.910   4.285
 1645SOL     OW 5260   1.388   3.435   4.201
 1645SOL    HW1 5261   1.455   3.447   4.127
 1645SOL    HW2 5262   1.348   3.524   4.224
 1646SOL     OW 5263   0.130   3.656   5.575
 1646SOL    HW1 5264   0.089   3.582   5.628
 1646SOL    HW2 5265   0.194   3.707   5.633
 1647SOL     OW 5266   1.280   2.789   4.396
 1647SOL    HW1 5267   1.340   2.708   4.398
 1647SOL    HW2 5268   1.320   2.858   4.336
 1648SOL     OW 5269   0.830   3.135   5.146
 1648SOL    HW1 5270   0.825   3.168   5.241
 1648SOL    HW2 5271   0.744   3.154   5.100
 1649SOL     OW 5272   0.672   3.478   3.878
 1649SOL    HW1 5273   0.681   3.488   3.779
 1649SOL    HW2 5274   0.632   3.389   3.899
 1650SOL     OW 5275   1.650   3.582   5.118
 1650SOL    HW1 5276   1.703   3.592   5.034
 1650SOL    HW2 5277   1.623   3.672   5.152
 1651SOL     OW 5278   1.841   2.037   4.687
 1651SOL    HW1 5279   1.880   1.952   4.651
 1651SOL    HW2 5280   1.743   2.039   4.668
 1652SOL     OW 5281   0.263   2.188   4.444
 1652SOL    HW1 5282   0.184   2.239   4.410
 1652SOL    HW2 5283   0.254   2.173   4.542
 1653SOL     OW 5284   1.194   3.474   3.755
 1653SOL    HW1 5285   1.200   3.381   3.792
 1653SOL    HW2 5286   1.135   3.474   3.675
 1654SOL     OW 5287   0.822   2.864   5.096
 1654SOL    HW1 5288   0.862   2.863   5.004
 1654SOL    HW2 5289   0.832   2.956   5.136
 1655SOL     OW 5290   0.916   2.772   4.015
 1655SOL    HW1 5291   0.979   2.810   3.947
 1655SOL    HW2 5292   0.956   2.689   4.054
 1656SOL     OW 5293   0.372   3.150   5.214
 1656SOL    HW1 5294   0.359   3.243   5.180
 1656SOL    HW2 5295   0.288   3.098   5.201
 1657SOL     OW 5296   1.614   3.154   5.013
 1657SOL    HW1 5297   1.674   3.157   5.093
 1657SOL    HW2 5298   1.539   3.218   5.026
 1658SOL     OW 5299   1.039   2.960   4.420
 1658SOL    HW1 5300   0.969   2.913   4.474
 1658SOL    HW2 5301   1.098   2.892   4.377
 1659SOL     OW 5302   1.014   2.098   4.695
 1659SOL    HW1 5303   1.006   2.062   4.602
 1659SOL    HW2 5304   1.012   2.022   4.760
 1660SOL     OW 5305   0.590   3.349   4.215
 1660SOL    HW1 5306   0.632   3.291   4.145
 1660SOL    HW2 5307   0.546   3.428   4.171
 1661SOL     OW 5308   1.709   2.247   5.105
 1661SOL    HW1 5309   1.782   2.316   5.109
 1661SOL    HW2 5310   1.737   2.172   5.046
 1662SOL     OW 5311   0.255   3.210   4.014
 1662SOL    HW1 5312   0.159   3.211   3.987
 1662SOL    HW2 5313   0.267   3.263   4.098
 1663SOL     OW 5314   0.105   2.875   5.450
 1663SOL    HW1 5315   0.028   2.842   5.504
 1663SOL    HW2 5316   0.190   2.845   5.492
 1664SOL     OW 5317   0.672   2.065   5.213
 1664SOL    HW1 5318   0.762   2.049   5.173
 1664SOL    HW2 5319   0.680   2.070   5.312
 1665SOL     OW 5320   0.075   2.207   3.757
 1665SOL    HW1 5321  -0.017   2.179   3.728
 1665SOL    HW2 5322   0.106   2.284   3.701
 1666SOL     OW 5323   1.440   2.718   5.122
 1666SOL    HW1 5324   1.383   2.770   5.059
 1666SOL    HW2 5325   1.536   2.730   5.098
 1667SOL     OW 5326   0.072   2.028   4.042
 1667SOL    HW1 5327   0.055   2.111   3.988
 1667SOL    HW2 5328   0.162   1.991   4.020
 1668SOL     OW 5329   1.183   3.197   3.843
 1668SOL    HW1 5330   1.084   3.186   3.845
 1668SOL    HW2 5331   1.217   3.212   3.936
 1669SOL     OW 5332   0.613   2.704   5.155
 1669SOL    HW1 5333   0.669   2.785   5.138
 1669SOL    HW2 5334   0.672   2.624   5.158
 1670SOL     OW 5335   1.493   3.629   4.683
 1670SOL    HW1 5336   1.526   3.693   4.614
 1670SOL    HW2 5337   1.559   3.623   4.758
 1671SOL     OW 5338   0.716   2.427   5.432
 1671SOL    HW1 5339   0.735   2.492   5.506
 1671SOL    HW2 5340   0.776   2.347   5.441
 1672SOL     OW 5341   1.450   3.082   5.357
 1672SOL    HW1 5342   1.441   3.072   5.456
 1672SOL    HW2 5343   1.546   3.075   5.331
 1673SOL     OW 5344   0.390   3.603   5.284
 1673SOL    HW1 5345   0.299   3.644   5.282
 1673SOL    HW2 5346   0.383   3.509   5.316
 1674SOL     OW 5347   1.674   2.745   4.978
 1674SOL    HW1 5348   1.647   2.656   4.941
 1674SOL    HW2 5349   1.675   2.813   4.905
 1675SOL     OW 5350   1.225   2.187   4.173
 1675SOL    HW1 5351   1.290   2.113   4.162
 1675SOL    HW2 5352   1.245   2.237   4.257
 1676SOL     OW 5353   0.594   2.607   4.376
 1676SOL    HW1 5354   0.644   2.692   4.357
 1676SOL    HW2 5355   0.506   2.609   4.328
 1677SOL     OW 5356   1.777   2.204   5.366
 1677SOL    HW1 5357   1.760   2.235   5.272
 1677SOL    HW2 5358   1.693   2.167   5.404
 1678SOL     OW 5359   1.730   2.796   5.241
 1678SOL    HW1 5360   1.768   2.887   5.256
 1678SOL    HW2 5361   1.722   2.779   5.142
 1679SOL     OW 5362   0.859   3.236   3.740
 1679SOL    HW1 5363   0.813   3.251   3.828
 1679SOL    HW2 5364   0.903   3.321   3.710
 1680SOL     OW 5365   0.661   3.652   4.677
 1680SOL    HW1 5366   0.615   3.740   4.664
 1680SOL    HW2 5367   0.760   3.664   4.670
 1681SOL     OW 5368   0.859   2.818   4.585
 1681SOL    HW1 5369   0.913   2.749   4.633
 1681SOL    HW2 5370   0.827   2.887   4.651
 1682SOL     OW 5371   1.083   2.846   3.811
 1682SOL    HW1 5372   1.060   2.899   3.729
 1682SOL    HW2 5373   1.164   2.790   3.792
 1683SOL     OW 5374   1.861   3.431   4.575
 1683SOL    HW1 5375   1.790   3.419   4.505
 1683SOL    HW2 5376   1.862   3.352   4.635
 1684SOL     OW 5377   0.221   3.176   5.568
 1684SOL    HW1 5378   0.156   3.103   5.547
 1684SOL    HW2 5379   0.225   3.190   5.666
 1685SOL     OW 5380   0.079   3.102   4.377
 1685SOL    HW1 5381   0.078   3.055   4.465
 1685SOL    HW2 5382   0.161   3.074   4.326
 1686SOL     OW 5383   0.672   3.253   5.348
 1686SOL    HW1 5384   0.594   3.203   5.386
 1686SOL    HW2 5385   0.669   3.348   5.379
 1687SOL     OW 5386   1.824   2.054   4.951
 1687SOL    HW1 5387   1.820   1.964   4.995
 1687SOL    HW2 5388   1.827   2.043   4.852
 1688SOL     OW 5389   0.428   2.286   4.244
 1688SOL    HW1 5390   0.458   2.214   4.182
 1688SOL    HW2 5391   0.389   2.246   4.327
 1689SOL     OW 5392   1.705   3.349   4.828
 1689SOL    HW1 5393   1.612   3.324   4.801
 1689SOL    HW2 5394   1.731   3.299   4.910
 1690SOL     OW 5395   0.317   2.409   5.004
 1690SOL    HW1 5396   0.355   2.350   5.076
 1690SOL    HW2 5397   0.357   2.383   4.916
 1691SOL     OW 5398   0.812   3.448   4.411
 1691SOL    HW1 5399   0.844   3.458   4.317
 1691SOL    HW2 5400   0.733   3.386   4.413
 1692SOL     OW 5401   1.424   2.076   4.836
 1692SOL    HW1 5402   1.476   2.011   4.891
 1692SOL    HW2 5403   1.375   2.139   4.897
 1693SOL     OW 5404   1.001   1.896   4.878
 1693SOL    HW1 5405   0.938   1.824   4.847
 1693SOL    HW2 5406   1.094   1.860   4.878
 1694SOL     OW 5407   0.770   3.192   4.025
 1694SOL    HW1 5408   0.724   3.105   4.042
 1694SOL    HW2 5409   0.861   3.189   4.066
 1695SOL     OW 5410   0.618   3.429   5.008
 1695SOL    HW1 5411   0.613   3.511   5.065
 1695SOL    HW2 5412   0.707   3.426   4.963
 1696SOL     OW 5413   1.352   1.914   3.892
 1696SOL    HW1 5414   1.387   1.873   3.808
 1696SOL    HW2 5415   1.262   1.876   3.912
 1697SOL     OW 5416   1.300   2.315   4.415
 1697SOL    HW1 5417   1.241   2.395   4.419
 1697SOL    HW2 5418   1.315   2.280   4.508
 1698SOL     OW 5419   1.593   2.083   4.606
 1698SOL    HW1 5420   1.509   2.082   4.660
 1698SOL    HW2 5421   1.595   2.166   4.550
 1699SOL     OW 5422   0.039   2.939   4.024
 1699SOL    HW1 5423   0.138   2.928   4.015
 1699SOL    HW2 5424  -0.001   2.853   4.056
 1700SOL     OW 5425   0.875   3.508   4.061
 1700SOL    HW1 5426   0.798   3.473   4.007
 1700SOL    HW2 5427   0.843   3.579   4.123
 1701SOL     OW 5428   0.230   2.490   5.699
 1701SOL    HW1 5429   0.137   2.488   5.736
 1701SOL    HW2 5430   0.231   2.451   5.607
 1702SOL     OW 5431   1.755   2.469   5.817
 1702SOL    HW1 5432   1.743   2.456   5.718
 1702SOL    HW2 5433   1.725   2.388   5.866
 1703SOL     OW 5434   0.231   3.575   6.069
 1703SOL    HW1 5435   0.265   3.652   6.123
 1703SOL    HW2 5436   0.275   3.575   5.979
 1704SOL     OW 5437   0.606   2.826   5.709
 1704SOL    HW1 5438   0.613   2.910   5.655
 1704SOL    HW2 5439   0.652   2.839   5.797
 1705SOL     OW 5440   0.027   3.458   5.703
 1705SOL    HW1 5441   0.008   3.362   5.724
 1705SOL    HW2 5442  -0.006   3.516   5.778
 1706SOL     OW 5443   1.641   2.970   6.018
 1706SOL    HW1 5444   1.727   2.972   5.966
 1706SOL    HW2 5445   1.655   3.017   6.106
 1707SOL     OW 5446   1.525   2.861   5.776
 1707SOL    HW1 5447   1.462   2.785   5.789
 1707SOL    HW2 5448   1.573   2.879   5.862
 1708SOL     OW 5449   0.598   2.591   5.856
 1708SOL    HW1 5450   0.622   2.660   5.788
 1708SOL    HW2 5451   0.520   2.624   5.910
 1709SOL     OW 5452   0.865   2.210   5.781
 1709SOL    HW1 5453   0.924   2.273   5.732
 1709SOL    HW2 5454   0.884   2.116   5.752
 1710SOL     OW 5455   0.321   2.805   5.828
 1710SOL    HW1 5456   0.403   2.844   5.786
 1710SOL    HW2 5457   0.294   2.723   5.779
 1711SOL     OW 5458   1.632   3.239   5.667
 1711SOL    HW1 5459   1.600   3.333   5.657
 1711SOL    HW2 5460   1.556   3.176   5.655
 1712SOL     OW 5461   0.464   3.605   5.909
 1712SOL    HW1 5462   0.497   3.644   5.995
 1712SOL    HW2 5463   0.540   3.598   5.844
 1713SOL     OW 5464   0.614   1.984   5.703
 1713SOL    HW1 5465   0.712   1.962   5.710
 1713SOL    HW2 5466   0.583   1.967   5.610
 1714SOL     OW 5467   1.434   3.050   5.627
 1714SOL    HW1 5468   1.466   2.974   5.684
 1714SOL    HW2 5469   1.342   3.077   5.657
 1715SOL     OW 5470   0.297   1.897   5.757
 1715SOL    HW1 5471   0.346   1.981   5.736
 1715SOL    HW2 5472   0.359   1.832   5.802
 1716SOL     OW 5473   1.032   2.411   5.602
 1716SOL    HW1 5474   0.991   2.493   5.563
 1716SOL    HW2 5475   1.096   2.437   5.675
 1717SOL     OW 5476   1.857   2.695   5.963
 1717SOL    HW1 5477   1.899   2.631   6.027
 1717SOL    HW2 5478   1.819   2.644   5.885
 1718SOL     OW 5479   0.488   3.247   5.760
 1718SOL    HW1 5480   0.401   3.232   5.807
 1718SOL    HW2 5481   0.471   3.273   5.665
 1719SOL     OW 5482   1.390   2.437   5.664
 1719SOL    HW1 5483   1.336   2.416   5.745
 1719SOL    HW2 5484   1.481   2.396   5.673
 1720SOL     OW 5485   0.527   2.118   5.914
 1720SOL    HW1 5486   0.554   2.059   5.839
 1720SOL    HW2 5487   0.527   2.213   5.883
 1721SOL     OW 5488   1.540   2.136   5.711
 1721SOL    HW1 5489   1.479   2.061   5.734
 1721SOL    HW2 5490   1.562   2.188   5.794
 1722SOL     OW 5491   1.303   2.700   5.628
 1722SOL    HW1 5492   1.337   2.607   5.643
 1722SOL    HW2 5493   1.321   2.727   5.533
 1723SOL     OW 5494   0.008   3.188   5.786
 1723SOL    HW1 5495  -0.085   3.209   5.755
 1723SOL    HW2 5496   0.018   3.089   5.799
 1724SOL     OW 5497   0.815   2.434   5.911
 1724SOL    HW1 5498   0.822   2.345   5.865
 1724SOL    HW2 5499   0.721   2.468   5.903
 1725SOL     OW 5500   0.473   2.362   5.777
 1725SOL    HW1 5501   0.534   2.442   5.781
 1725SOL    HW2 5502   0.378   2.393   5.784
 1726SOL     OW 5503   1.726   1.997   6.109
 1726SOL    HW1 5504   1.799   1.980   6.042
 1726SOL    HW2 5505   1.695   1.910   6.147
 1727SOL     OW 5506   0.672   3.478   5.740
 1727SOL    HW1 5507   0.681   3.488   5.641
 1727SOL    HW2 5508   0.632   3.389   5.761
 1728SOL     OW 5509   1.194   3.474   5.617
 1728SOL    HW1 5510   1.200   3.381   5.654
 1728SOL    HW2 5511   1.135   3.474   5.537
 1729SOL     OW 5512   0.916   2.772   5.877
 1729SOL    HW1 5513   0.979   2.810   5.809
 1729SOL    HW2 5514   0.956   2.689   5.916
 1730SOL     OW 5515   1.504   3.469   5.630
 1730SOL    HW1 5516   1.412   3.506   5.637
 1730SOL    HW2 5517   1.542   3.489   5.540
 1731SOL     OW 5518   0.255   3.210   5.876
 1731SOL    HW1 5519   0.159   3.211   5.849
 1731SOL    HW2 5520   0.267   3.263   5.960
 1732SOL     OW 5521   0.075   2.207   5.619
 1732SOL    HW1 5522  -0.017   2.179   5.590
 1732SOL    HW2 5523   0.106   2.284   5.563
 1733SOL     OW 5524   1.183   3.197   5.705
 1733SOL    HW1 5525   1.084   3.186   5.707
 1733SOL    HW2 5526   1.217   3.212   5.798
 1734SOL     OW 5527   1.225   2.187   6.035
 1734SOL    HW1 5528   1.290   2.113   6.024
 1734SOL    HW2 5529   1.245   2.237   6.119
 1735SOL     OW 5530   0.859   3.236   5.602
 1735SOL    HW1 5531   0.813   3.251   5.690
 1735SOL    HW2 5532   0.903   3.321   5.572
 1736SOL     OW 5533   1.083   2.846   5.673
 1736SOL    HW1 5534   1.060   2.899   5.591
 1736SOL    HW2 5535   1.164   2.790   5.654
 1737SOL     OW 5536   1.352   1.914   5.754
 1737SOL    HW1 5537   1.387   1.873   5.670
 1737SOL    HW2 5538   1.262   1.876   5.774
 1738SOL     OW 5539   0.039   2.939   5.886
 1738SOL    HW1 5540   0.138   2.928   5.877
 1738SOL    HW2 5541  -0.001   2.853   5.918
 1739SOL     OW 5542   0.875   3.508   5.923
 1739SOL    HW1 5543   0.798   3.473   5.869
 1739SOL    HW2 5544   0.843   3.579   5.985
 1740SOL     OW 5545   0.230   4.352   0.113
 1740SOL    HW1 5546   0.137   4.350   0.150
 1740SOL    HW2 5547   0.231   4.313   0.021
 1741SOL     OW 5548   0.225   3.999   0.996
 1741SOL    HW1 5549   0.260   3.982   1.088
 1741SOL    HW2 5550   0.137   3.954   0.984
 1742SOL     OW 5551   0.019   4.092   0.647
 1742SOL    HW1 5552  -0.063   4.135   0.686
 1742SOL    HW2 5553  -0.009   4.019   0.584
 1743SOL     OW 5554   0.569   4.999   1.165
 1743SOL    HW1 5555   0.476   4.992   1.128
 1743SOL    HW2 5556   0.580   5.088   1.209
 1744SOL     OW 5557   1.555   5.235   0.703
 1744SOL    HW1 5558   1.498   5.219   0.784
 1744SOL    HW2 5559   1.496   5.245   0.623
 1745SOL     OW 5560   1.135   4.427   0.717
 1745SOL    HW1 5561   1.192   4.505   0.692
 1745SOL    HW2 5562   1.075   4.453   0.793
 1746SOL     OW 5563   1.755   4.331   0.231
 1746SOL    HW1 5564   1.743   4.318   0.132
 1746SOL    HW2 5565   1.725   4.250   0.280
 1747SOL     OW 5566   0.768   4.868   1.023
 1747SOL    HW1 5567   0.690   4.885   1.083
 1747SOL    HW2 5568   0.802   4.955   0.987
 1748SOL     OW 5569   0.850   4.522   1.823
 1748SOL    HW1 5570   0.846   4.598   1.888
 1748SOL    HW2 5571   0.872   4.558   1.732
 1749SOL     OW 5572   0.685   4.736   0.665
 1749SOL    HW1 5573   0.754   4.720   0.735
 1749SOL    HW2 5574   0.612   4.793   0.703
 1750SOL     OW 5575   0.686   4.885   1.803
 1750SOL    HW1 5576   0.746   4.964   1.817
 1750SOL    HW2 5577   0.600   4.916   1.762
 1751SOL     OW 5578   0.335   5.159   1.061
 1751SOL    HW1 5579   0.257   5.128   1.008
 1751SOL    HW2 5580   0.393   5.217   1.004
 1752SOL     OW 5581   1.460   5.229   1.339
 1752SOL    HW1 5582   1.484   5.323   1.365
 1752SOL    HW2 5583   1.444   5.175   1.421
 1753SOL     OW 5584   0.438   4.116   1.499
 1753SOL    HW1 5585   0.520   4.060   1.508
 1753SOL    HW2 5586   0.357   4.058   1.503
 1754SOL     OW 5587   1.603   4.171   0.737
 1754SOL    HW1 5588   1.529   4.217   0.687
 1754SOL    HW2 5589   1.654   4.239   0.790
 1755SOL     OW 5590   0.231   5.437   0.483
 1755SOL    HW1 5591   0.265   5.514   0.537
 1755SOL    HW2 5592   0.275   5.437   0.393
 1756SOL     OW 5593   1.127   5.065   1.690
 1756SOL    HW1 5594   1.174   5.065   1.778
 1756SOL    HW2 5595   1.079   4.978   1.679
 1757SOL     OW 5596   0.230   5.158   0.538
 1757SOL    HW1 5597   0.204   5.254   0.538
 1757SOL    HW2 5598   0.159   5.104   0.583
 1758SOL     OW 5599   0.240   4.815   0.886
 1758SOL    HW1 5600   0.254   4.731   0.938
 1758SOL    HW2 5601   0.185   4.879   0.941
 1759SOL     OW 5602   0.620   5.510   1.439
 1759SOL    HW1 5603   0.528   5.493   1.474
 1759SOL    HW2 5604   0.648   5.602   1.465
 1760SOL     OW 5605   0.606   4.688   0.123
 1760SOL    HW1 5606   0.613   4.772   0.069
 1760SOL    HW2 5607   0.652   4.701   0.211
 1761SOL     OW 5608   1.594   3.838   1.480
 1761SOL    HW1 5609   1.576   3.905   1.408
 1761SOL    HW2 5610   1.591   3.884   1.569
 1762SOL     OW 5611   0.122   4.367   0.563
 1762SOL    HW1 5612   0.077   4.279   0.580
 1762SOL    HW2 5613   0.121   4.421   0.647
 1763SOL     OW 5614   1.842   5.491   0.359
 1763SOL    HW1 5615   1.896   5.462   0.439
 1763SOL    HW2 5616   1.872   5.581   0.330
 1764SOL     OW 5617   0.027   5.320   0.117
 1764SOL    HW1 5618   0.008   5.224   0.138
 1764SOL    HW2 5619  -0.006   5.378   0.192
 1765SOL     OW 5620   1.689   4.646   0.612
 1765SOL    HW1 5621   1.784   4.617   0.620
 1765SOL    HW2 5622   1.681   4.711   0.537
 1766SOL     OW 5623   1.641   4.832   0.432
 1766SOL    HW1 5624   1.727   4.834   0.380
 1766SOL    HW2 5625   1.655   4.879   0.520
 1767SOL     OW 5626   0.113   4.461   1.597
 1767SOL    HW1 5627   0.201   4.448   1.642
 1767SOL    HW2 5628   0.100   4.558   1.575
 1768SOL     OW 5629   0.613   5.089   0.726
 1768SOL    HW1 5630   0.564   5.002   0.735
 1768SOL    HW2 5631   0.590   5.132   0.639
 1769SOL     OW 5632   1.293   4.952   1.423
 1769SOL    HW1 5633   1.330   4.879   1.365
 1769SOL    HW2 5634   1.345   4.957   1.508
 1770SOL     OW 5635   0.809   3.728   0.502
 1770SOL    HW1 5636   0.849   3.819   0.493
 1770SOL    HW2 5637   0.709   3.736   0.508
 1771SOL     OW 5638   0.197   4.700   1.264
 1771SOL    HW1 5639   0.286   4.655   1.250
 1771SOL    HW2 5640   0.124   4.635   1.245
 1772SOL     OW 5641   1.525   4.723   0.190
 1772SOL    HW1 5642   1.462   4.647   0.203
 1772SOL    HW2 5643   1.573   4.741   0.276
 1773SOL     OW 5644   1.187   5.516   1.616
 1773SOL    HW1 5645   1.211   5.576   1.540
 1773SOL    HW2 5646   1.194   5.421   1.586
 1774SOL     OW 5647   0.317   3.975   1.801
 1774SOL    HW1 5648   0.388   4.046   1.807
 1774SOL    HW2 5649   0.229   4.014   1.829
 1775SOL     OW 5650   1.466   5.141   0.953
 1775SOL    HW1 5651   1.407   5.147   1.033
 1775SOL    HW2 5652   1.451   5.053   0.907
 1776SOL     OW 5653   1.667   5.438   0.572
 1776SOL    HW1 5654   1.626   5.415   0.484
 1776SOL    HW2 5655   1.649   5.364   0.637
 1777SOL     OW 5656   0.598   4.453   0.270
 1777SOL    HW1 5657   0.622   4.522   0.202
 1777SOL    HW2 5658   0.520   4.486   0.324
 1778SOL     OW 5659   1.281   4.069   0.944
 1778SOL    HW1 5660   1.195   4.019   0.931
 1778SOL    HW2 5661   1.343   4.015   1.000
 1779SOL     OW 5662   0.807   4.329   1.465
 1779SOL    HW1 5663   0.760   4.326   1.554
 1779SOL    HW2 5664   0.756   4.274   1.399
 1780SOL     OW 5665   1.394   4.193   1.674
 1780SOL    HW1 5666   1.374   4.236   1.762
 1780SOL    HW2 5667   1.472   4.131   1.683
 1781SOL     OW 5668   0.973   4.614   1.572
 1781SOL    HW1 5669   1.019   4.530   1.543
 1781SOL    HW2 5670   0.917   4.648   1.497
 1782SOL     OW 5671   0.991   4.134   1.242
 1782SOL    HW1 5672   0.914   4.168   1.296
 1782SOL    HW2 5673   0.957   4.083   1.163
 1783SOL     OW 5674   1.041   4.425   0.429
 1783SOL    HW1 5675   1.067   4.421   0.525
 1783SOL    HW2 5676   0.956   4.374   0.415
 1784SOL     OW 5677   0.076   4.535   0.789
 1784SOL    HW1 5678   0.175   4.523   0.798
 1784SOL    HW2 5679   0.052   4.630   0.810
 1785SOL     OW 5680   0.130   5.545   1.571
 1785SOL    HW1 5681   0.120   5.530   1.670
 1785SOL    HW2 5682   0.044   5.581   1.535
 1786SOL     OW 5683   0.865   4.072   0.195
 1786SOL    HW1 5684   0.924   4.135   0.146
 1786SOL    HW2 5685   0.884   3.978   0.166
 1787SOL     OW 5686   1.719   4.309   1.831
 1787SOL    HW1 5687   1.693   4.398   1.795
 1787SOL    HW2 5688   1.717   4.241   1.758
 1788SOL     OW 5689   1.362   4.868   0.545
 1788SOL    HW1 5690   1.445   4.839   0.497
 1788SOL    HW2 5691   1.313   4.935   0.489
 1789SOL     OW 5692   0.550   3.920   0.885
 1789SOL    HW1 5693   0.545   3.915   0.985
 1789SOL    HW2 5694   0.552   4.016   0.856
 1790SOL     OW 5695   1.008   5.180   0.477
 1790SOL    HW1 5696   0.962   5.252   0.425
 1790SOL    HW2 5697   1.004   5.200   0.575
 1791SOL     OW 5698   0.351   5.525   0.853
 1791SOL    HW1 5699   0.401   5.439   0.859
 1791SOL    HW2 5700   0.416   5.602   0.850
 1792SOL     OW 5701   1.795   4.790   0.873
 1792SOL    HW1 5702   1.733   4.775   0.797
 1792SOL    HW2 5703   1.743   4.801   0.958
 1793SOL     OW 5704   1.227   5.274   1.506
 1793SOL    HW1 5705   1.233   5.197   1.570
 1793SOL    HW2 5706   1.175   5.248   1.426
 1794SOL     OW 5707   0.321   4.667   0.242
 1794SOL    HW1 5708   0.403   4.706   0.200
 1794SOL    HW2 5709   0.294   4.585   0.193
 1795SOL     OW 5710   1.458   4.459   0.728
 1795SOL    HW1 5711   1.453   4.394   0.803
 1795SOL    HW2 5712   1.538   4.518   0.741
 1796SOL     OW 5713   0.461   4.990   1.727
 1796SOL    HW1 5714   0.411   4.991   1.641
 1796SOL    HW2 5715   0.398   4.972   1.803
 1797SOL     OW 5716   1.111   5.500   0.237
 1797SOL    HW1 5717   1.051   5.438   0.287
 1797SOL    HW2 5718   1.142   5.456   0.152
 1798SOL     OW 5719   0.202   4.009   1.498
 1798SOL    HW1 5720   0.122   4.069   1.485
 1798SOL    HW2 5721   0.192   3.960   1.584
 1799SOL     OW 5722   1.632   5.101   0.081
 1799SOL    HW1 5723   1.600   5.195   0.071
 1799SOL    HW2 5724   1.556   5.038   0.069
 1800SOL     OW 5725   0.464   5.467   0.323
 1800SOL    HW1 5726   0.497   5.506   0.409
 1800SOL    HW2 5727   0.540   5.460   0.258
 1801SOL     OW 5728   1.400   3.831   0.426
 1801SOL    HW1 5729   1.376   3.794   0.336
 1801SOL    HW2 5730   1.499   3.847   0.430
 1802SOL     OW 5731   0.249   5.509   1.241
 1802SOL    HW1 5732   0.306   5.444   1.291
 1802SOL    HW2 5733   0.233   5.476   1.148
 1803SOL     OW 5734   0.940   5.422   0.904
 1803SOL    HW1 5735   1.020   5.365   0.925
 1803SOL    HW2 5736   0.891   5.382   0.827
 1804SOL     OW 5737   0.382   4.424   0.480
 1804SOL    HW1 5738   0.427   4.334   0.477
 1804SOL    HW2 5739   0.288   4.413   0.513
 1805SOL     OW 5740   1.547   3.946   1.729
 1805SOL    HW1 5741   1.542   3.983   1.821
 1805SOL    HW2 5742   1.475   3.877   1.717
 1806SOL     OW 5743   0.614   3.846   0.117
 1806SOL    HW1 5744   0.712   3.824   0.124
 1806SOL    HW2 5745   0.583   3.829   0.024
 1807SOL     OW 5746   0.781   3.988   1.749
 1807SOL    HW1 5747   0.848   3.927   1.792
 1807SOL    HW2 5748   0.708   4.007   1.814
 1808SOL     OW 5749   0.888   5.238   1.195
 1808SOL    HW1 5750   0.865   5.213   1.101
 1808SOL    HW2 5751   0.949   5.169   1.234
 1809SOL     OW 5752   1.351   4.314   1.433
 1809SOL    HW1 5753   1.379   4.271   1.518
 1809SOL    HW2 5754   1.376   4.410   1.434
 1810SOL     OW 5755   0.803   5.126   0.924
 1810SOL    HW1 5756   0.893   5.140   0.882
 1810SOL    HW2 5757   0.732   5.128   0.853
 1811SOL     OW 5758   0.922   4.227   0.899
 1811SOL    HW1 5759   0.897   4.218   0.803
 1811SOL    HW2 5760   0.970   4.145   0.930
 1812SOL     OW 5761   0.539   3.788   0.512
 1812SOL    HW1 5762   0.458   3.789   0.570
 1812SOL    HW2 5763   0.542   3.871   0.457
 1813SOL     OW 5764   1.434   4.912   0.041
 1813SOL    HW1 5765   1.466   4.836   0.098
 1813SOL    HW2 5766   1.342   4.939   0.071
 1814SOL     OW 5767   0.935   3.960   0.480
 1814SOL    HW1 5768   0.887   4.001   0.402
 1814SOL    HW2 5769   1.034   3.958   0.461
 1815SOL     OW 5770   1.076   4.407   1.464
 1815SOL    HW1 5771   0.996   4.346   1.467
 1815SOL    HW2 5772   1.157   4.354   1.440
 1816SOL     OW 5773   1.227   5.294   0.793
 1816SOL    HW1 5774   1.248   5.368   0.728
 1816SOL    HW2 5775   1.295   5.294   0.866
 1817SOL     OW 5776   0.459   4.876   0.741
 1817SOL    HW1 5777   0.388   4.849   0.806
 1817SOL    HW2 5778   0.433   4.848   0.648
 1818SOL     OW 5779   1.271   5.521   0.591
 1818SOL    HW1 5780   1.315   5.585   0.527
 1818SOL    HW2 5781   1.221   5.573   0.661
 1819SOL     OW 5782   1.032   4.273   0.016
 1819SOL    HW1 5783   0.991   4.355  -0.023
 1819SOL    HW2 5784   1.096   4.299   0.089
 1820SOL     OW 5785   0.078   4.280   1.386
 1820SOL    HW1 5786   0.170   4.279   1.345
 1820SOL    HW2 5787   0.072   4.354   1.453
 1821SOL     OW 5788   0.561   3.946   1.147
 1821SOL    HW1 5789   0.599   3.862   1.184
 1821SOL    HW2 5790   0.473   3.965   1.191
 1822SOL     OW 5791   0.866   4.178   0.642
 1822SOL    HW1 5792   0.834   4.250   0.580
 1822SOL    HW2 5793   0.890   4.097   0.589
 1823SOL     OW 5794   1.017   3.763   0.753
 1823SOL    HW1 5795   0.945   3.768   0.684
 1823SOL    HW2 5796   0.993   3.694   0.822
 1824SOL     OW 5797   1.429   4.897   0.867
 1824SOL    HW1 5798   1.374   4.813   0.860
 1824SOL    HW2 5799   1.455   4.926   0.775
 1825SOL     OW 5800   1.466   4.314   0.992
 1825SOL    HW1 5801   1.436   4.219   0.999
 1825SOL    HW2 5802   1.539   4.330   1.058
 1826SOL     OW 5803   1.857   4.557   0.377
 1826SOL    HW1 5804   1.899   4.493   0.441
 1826SOL    HW2 5805   1.819   4.506   0.299
 1827SOL     OW 5806   0.488   5.109   0.174
 1827SOL    HW1 5807   0.401   5.094   0.221
 1827SOL    HW2 5808   0.471   5.135   0.079
 1828SOL     OW 5809   1.664   5.004   0.657
 1828SOL    HW1 5810   1.763   5.012   0.671
 1828SOL    HW2 5811   1.619   5.088   0.688
 1829SOL     OW 5812   1.390   4.299   0.078
 1829SOL    HW1 5813   1.336   4.278   0.159
 1829SOL    HW2 5814   1.481   4.258   0.087
 1830SOL     OW 5815   0.527   3.980   0.328
 1830SOL    HW1 5816   0.554   3.921   0.253
 1830SOL    HW2 5817   0.527   4.075   0.297
 1831SOL     OW 5818   1.754   4.947   1.588
 1831SOL    HW1 5819   1.845   4.908   1.575
 1831SOL    HW2 5820   1.762   5.043   1.612
 1832SOL     OW 5821   1.064   5.071   1.340
 1832SOL    HW1 5822   0.984   5.048   1.395
 1832SOL    HW2 5823   1.147   5.045   1.389
 1833SOL     OW 5824   1.592   5.353   1.625
 1833SOL    HW1 5825   1.619   5.387   1.535
 1833SOL    HW2 5826   1.671   5.315   1.671
 1834SOL     OW 5827   1.111   4.919   1.100
 1834SOL    HW1 5828   1.071   4.963   1.181
 1834SOL    HW2 5829   1.070   4.956   1.017
 1835SOL     OW 5830   1.638   4.823   1.079
 1835SOL    HW1 5831   1.643   4.904   1.138
 1835SOL    HW2 5832   1.552   4.825   1.028
 1836SOL     OW 5833   0.915   3.813   1.402
 1836SOL    HW1 5834   0.940   3.793   1.307
 1836SOL    HW2 5835   0.987   3.869   1.444
 1837SOL     OW 5836   0.980   4.840   1.719
 1837SOL    HW1 5837   0.881   4.846   1.729
 1837SOL    HW2 5838   1.003   4.760   1.663
 1838SOL     OW 5839   0.705   4.774   0.368
 1838SOL    HW1 5840   0.691   4.781   0.467
 1838SOL    HW2 5841   0.789   4.723   0.350
 1839SOL     OW 5842   0.410   4.537   1.251
 1839SOL    HW1 5843   0.496   4.549   1.301
 1839SOL    HW2 5844   0.368   4.450   1.278
 1840SOL     OW 5845   1.274   4.110   1.262
 1840SOL    HW1 5846   1.295   4.184   1.326
 1840SOL    HW2 5847   1.185   4.127   1.219
 1841SOL     OW 5848   0.064   5.288   1.331
 1841SOL    HW1 5849   0.018   5.370   1.297
 1841SOL    HW2 5850   0.162   5.307   1.340
 1842SOL     OW 5851   0.367   4.824   0.501
 1842SOL    HW1 5852   0.360   4.907   0.445
 1842SOL    HW2 5853   0.371   4.744   0.441
 1843SOL     OW 5854   0.566   4.261   0.865
 1843SOL    HW1 5855   0.578   4.327   0.791
 1843SOL    HW2 5856   0.612   4.295   0.948
 1844SOL     OW 5857   1.252   5.072   0.388
 1844SOL    HW1 5858   1.302   5.149   0.428
 1844SOL    HW2 5859   1.157   5.074   0.420
 1845SOL     OW 5860   1.272   5.169   1.142
 1845SOL    HW1 5861   1.319   5.182   1.229
 1845SOL    HW2 5862   1.206   5.095   1.151
 1846SOL     OW 5863   1.582   4.363   0.472
 1846SOL    HW1 5864   1.551   4.424   0.545
 1846SOL    HW2 5865   1.632   4.415   0.403
 1847SOL     OW 5866   0.354   5.234   1.329
 1847SOL    HW1 5867   0.333   5.190   1.242
 1847SOL    HW2 5868   0.451   5.260   1.332
 1848SOL     OW 5869   0.402   4.475   1.598
 1848SOL    HW1 5870   0.470   4.530   1.551
 1848SOL    HW2 5871   0.442   4.387   1.625
 1849SOL     OW 5872   1.587   4.503   1.670
 1849SOL    HW1 5873   1.495   4.541   1.665
 1849SOL    HW2 5874   1.647   4.550   1.605
 1850SOL     OW 5875   1.013   3.829   1.770
 1850SOL    HW1 5876   1.019   3.914   1.718
 1850SOL    HW2 5877   1.045   3.753   1.713
 1851SOL     OW 5878   0.504   3.774   1.740
 1851SOL    HW1 5879   0.462   3.717   1.670
 1851SOL    HW2 5880   0.438   3.843   1.772
 1852SOL     OW 5881   0.573   4.594   1.029
 1852SOL    HW1 5882   0.617   4.683   1.020
 1852SOL    HW2 5883   0.510   4.594   1.106
 1853SOL     OW 5884   1.360   4.586   1.045
 1853SOL    HW1 5885   1.285   4.586   0.979
 1853SOL    HW2 5886   1.397   4.494   1.054
 1854SOL     OW 5887   1.209   4.249   0.275
 1854SOL    HW1 5888   1.222   4.165   0.329
 1854SOL    HW2 5889   1.180   4.323   0.335
 1855SOL     OW 5890   0.307   3.937   1.231
 1855SOL    HW1 5891   0.284   3.974   1.321
 1855SOL    HW2 5892   0.277   3.842   1.225
 1856SOL     OW 5893   0.037   5.034   1.282
 1856SOL    HW1 5894   0.090   4.985   1.350
 1856SOL    HW2 5895   0.059   5.132   1.287
 1857SOL     OW 5896   0.732   4.358   1.064
 1857SOL    HW1 5897   0.791   4.332   0.988
 1857SOL    HW2 5898   0.704   4.454   1.053
 1858SOL     OW 5899   1.728   4.659   1.854
 1858SOL    HW1 5900   1.682   4.652   1.765
 1858SOL    HW2 5901   1.666   4.703   1.920
 1859SOL     OW 5902   0.307   3.787   0.618
 1859SOL    HW1 5903   0.296   3.881   0.651
 1859SOL    HW2 5904   0.302   3.724   0.695
 1860SOL     OW 5905   1.622   4.091   0.374
 1860SOL    HW1 5906   1.624   4.015   0.438
 1860SOL    HW2 5907   1.574   4.168   0.414
 1861SOL     OW 5908   1.023   4.490   0.966
 1861SOL    HW1 5909   1.038   4.511   1.062
 1861SOL    HW2 5910   0.993   4.395   0.957
 1862SOL     OW 5911   0.980   5.297   1.700
 1862SOL    HW1 5912   0.960   5.341   1.612
 1862SOL    HW2 5913   1.019   5.206   1.684
 1863SOL     OW 5914   1.859   5.242   1.605
 1863SOL    HW1 5915   1.873   5.269   1.510
 1863SOL    HW2 5916   1.942   5.264   1.658
 1864SOL     OW 5917   0.350   4.622   1.804
 1864SOL    HW1 5918   0.426   4.666   1.852
 1864SOL    HW2 5919   0.385   4.575   1.722
 1865SOL     OW 5920   1.540   3.998   0.125
 1865SOL    HW1 5921   1.479   3.923   0.148
 1865SOL    HW2 5922   1.562   4.050   0.208
 1866SOL     OW 5923   1.303   4.562   0.042
 1866SOL    HW1 5924   1.337   4.469   0.057
 1866SOL    HW2 5925   1.321   4.589  -0.053
 1867SOL     OW 5926   1.068   5.057   0.849
 1867SOL    HW1 5927   1.075   4.973   0.794
 1867SOL    HW2 5928   1.130   5.126   0.813
 1868SOL     OW 5929   0.319   4.534   0.949
 1868SOL    HW1 5930   0.412   4.570   0.954
 1868SOL    HW2 5931   0.313   4.449   1.001
 1869SOL     OW 5932   0.339   4.233   1.006
 1869SOL    HW1 5933   0.287   4.150   0.989
 1869SOL    HW2 5934   0.416   4.238   0.942
 1870SOL     OW 5935   1.138   4.104   1.678
 1870SOL    HW1 5936   1.093   4.167   1.742
 1870SOL    HW2 5937   1.231   4.135   1.661
 1871SOL     OW 5938   1.160   3.931   1.477
 1871SOL    HW1 5939   1.160   3.995   1.554
 1871SOL    HW2 5940   1.188   3.979   1.394
 1872SOL     OW 5941   0.008   5.050   0.200
 1872SOL    HW1 5942  -0.085   5.071   0.169
 1872SOL    HW2 5943   0.018   4.951   0.213
 1873SOL     OW 5944   0.088   5.525   0.927
 1873SOL    HW1 5945   0.046   5.439   0.900
 1873SOL    HW2 5946   0.182   5.528   0.893
 1874SOL     OW 5947   0.504   5.292   0.910
 1874SOL    HW1 5948   0.570   5.366   0.919
 1874SOL    HW2 5949   0.548   5.213   0.868
 1875SOL     OW 5950   1.002   4.520   1.238
 1875SOL    HW1 5951   1.043   4.488   1.324
 1875SOL    HW2 5952   0.906   4.493   1.235
 1876SOL     OW 5953   0.040   4.268   1.114
 1876SOL    HW1 5954   0.125   4.235   1.073
 1876SOL    HW2 5955   0.053   4.283   1.212
 1877SOL     OW 5956   0.189   4.244   1.722
 1877SOL    HW1 5957   0.248   4.204   1.652
 1877SOL    HW2 5958   0.131   4.315   1.681
 1878SOL     OW 5959   1.369   4.674   1.660
 1878SOL    HW1 5960   1.408   4.763   1.680
 1878SOL    HW2 5961   1.379   4.654   1.563
 1879SOL     OW 5962   0.815   4.296   0.325
 1879SOL    HW1 5963   0.822   4.207   0.279
 1879SOL    HW2 5964   0.721   4.330   0.317
 1880SOL     OW 5965   1.657   4.328   1.206
 1880SOL    HW1 5966   1.619   4.259   1.268
 1880SOL    HW2 5967   1.739   4.292   1.162
 1881SOL     OW 5968   0.252   5.288   1.744
 1881SOL    HW1 5969   0.222   5.345   1.820
 1881SOL    HW2 5970   0.245   5.191   1.770
 1882SOL     OW 5971   0.671   4.188   1.269
 1882SOL    HW1 5972   0.637   4.099   1.239
 1882SOL    HW2 5973   0.697   4.242   1.189
 1883SOL     OW 5974   0.930   5.402   1.465
 1883SOL    HW1 5975   0.906   5.384   1.370
 1883SOL    HW2 5976   0.960   5.496   1.475
 1884SOL     OW 5977   0.473   4.224   0.191
 1884SOL    HW1 5978   0.534   4.304   0.195
 1884SOL    HW2 5979   0.378   4.255   0.198
 1885SOL     OW 5980   0.159   4.861   1.466
 1885SOL    HW1 5981   0.181   4.800   1.542
 1885SOL    HW2 5982   0.169   4.812   1.380
 1886SOL     OW 5983   1.347   4.783   1.234
 1886SOL    HW1 5984   1.371   4.720   1.160
 1886SOL    HW2 5985   1.257   4.823   1.216
 1887SOL     OW 5986   1.302   4.579   0.309
 1887SOL    HW1 5987   1.216   4.548   0.351
 1887SOL    HW2 5988   1.298   4.565   0.210
 1888SOL     OW 5989   1.759   5.471   1.154
 1888SOL    HW1 5990   1.820   5.501   1.081
 1888SOL    HW2 5991   1.721   5.382   1.132
 1889SOL     OW 5992   1.252   5.455   1.128
 1889SOL    HW1 5993   1.336   5.460   1.074
 1889SOL    HW2 5994   1.229   5.359   1.146
 1890SOL     OW 5995   0.083   4.982   1.022
 1890SOL    HW1 5996   0.078   4.981   1.122
 1890SOL    HW2 5997   0.000   4.941   0.984
 1891SOL     OW 5998   0.688   5.386   1.716
 1891SOL    HW1 5999   0.632   5.467   1.725
 1891SOL    HW2 6000   0.740   5.390   1.630
 1892SOL     OW 6001   0.903   3.810   0.133
 1892SOL    HW1 6002   0.954   3.811   0.047
 1892SOL    HW2 6003   0.959   3.768   0.204
 1893SOL     OW 6004   1.726   3.859   0.523
 1893SOL    HW1 6005   1.799   3.842   0.456
 1893SOL    HW2 6006   1.695   3.772   0.561
 1894SOL     OW 6007   1.388   5.297   0.477
 1894SOL    HW1 6008   1.455   5.309   0.403
 1894SOL    HW2 6009   1.348   5.386   0.500
 1895SOL     OW 6010   0.130   5.518   1.851
 1895SOL    HW1 6011   0.089   5.444   1.904
 1895SOL    HW2 6012   0.194   5.569   1.909
 1896SOL     OW 6013   1.280   4.651   0.672
 1896SOL    HW1 6014   1.340   4.570   0.674
 1896SOL    HW2 6015   1.320   4.720   0.612
 1897SOL     OW 6016   0.830   4.997   1.422
 1897SOL    HW1 6017   0.825   5.030   1.517
 1897SOL    HW2 6018   0.744   5.016   1.376
 1898SOL     OW 6019   0.672   5.340   0.154
 1898SOL    HW1 6020   0.681   5.350   0.055
 1898SOL    HW2 6021   0.632   5.251   0.175
 1899SOL     OW 6022   1.650   5.444   1.394
 1899SOL    HW1 6023   1.703   5.454   1.310
 1899SOL    HW2 6024   1.623   5.534   1.428
 1900SOL     OW 6025   1.841   3.899   0.963
 1900SOL    HW1 6026   1.880   3.814   0.927
 1900SOL    HW2 6027   1.743   3.901   0.944
 1901SOL     OW 6028   0.263   4.050   0.720
 1901SOL    HW1 6029   0.184   4.101   0.686
 1901SOL    HW2 6030   0.254   4.035   0.818
 1902SOL     OW 6031   1.194   5.336   0.031
 1902SOL    HW1 6032   1.200   5.243   0.068
 1902SOL    HW2 6033   1.135   5.336  -0.049
 1903SOL     OW 6034   0.822   4.726   1.372
 1903SOL    HW1 6035   0.862   4.725   1.280
 1903SOL    HW2 6036   0.832   4.818   1.412
 1904SOL     OW 6037   0.916   4.634   0.291
 1904SOL    HW1 6038   0.979   4.672   0.223
 1904SOL    HW2 6039   0.956   4.551   0.330
 1905SOL     OW 6040   1.504   5.331   0.044
 1905SOL    HW1 6041   1.412   5.368   0.051
 1905SOL    HW2 6042   1.542   5.351  -0.046
 1906SOL     OW 6043   0.372   5.012   1.490
 1906SOL    HW1 6044   0.359   5.105   1.456
 1906SOL    HW2 6045   0.288   4.960   1.477
 1907SOL     OW 6046   1.614   5.016   1.289
 1907SOL    HW1 6047   1.674   5.019   1.369
 1907SOL    HW2 6048   1.539   5.080   1.302
 1908SOL     OW 6049   1.039   4.822   0.696
 1908SOL    HW1 6050   0.969   4.775   0.750
 1908SOL    HW2 6051   1.098   4.754   0.653
 1909SOL     OW 6052   1.014   3.960   0.971
 1909SOL    HW1 6053   1.006   3.924   0.878
 1909SOL    HW2 6054   1.012   3.884   1.036
 1910SOL     OW 6055   0.590   5.211   0.491
 1910SOL    HW1 6056   0.632   5.153   0.421
 1910SOL    HW2 6057   0.546   5.290   0.447
 1911SOL     OW 6058   1.709   4.109   1.381
 1911SOL    HW1 6059   1.782   4.178   1.385
 1911SOL    HW2 6060   1.737   4.034   1.322
 1912SOL     OW 6061   0.255   5.072   0.290
 1912SOL    HW1 6062   0.159   5.073   0.263
 1912SOL    HW2 6063   0.267   5.125   0.374
 1913SOL     OW 6064   0.105   4.737   1.726
 1913SOL    HW1 6065   0.028   4.704   1.780
 1913SOL    HW2 6066   0.190   4.707   1.768
 1914SOL     OW 6067   0.672   3.927   1.489
 1914SOL    HW1 6068   0.762   3.911   1.449
 1914SOL    HW2 6069   0.680   3.932   1.588
 1915SOL     OW 6070   0.075   4.069   0.033
 1915SOL    HW1 6071  -0.017   4.041   0.004
 1915SOL    HW2 6072   0.106   4.146  -0.023
 1916SOL     OW 6073   1.440   4.580   1.398
 1916SOL    HW1 6074   1.383   4.632   1.335
 1916SOL    HW2 6075   1.536   4.592   1.374
 1917SOL     OW 6076   0.072   3.890   0.318
 1917SOL    HW1 6077   0.055   3.973   0.264
 1917SOL    HW2 6078   0.162   3.853   0.296
 1918SOL     OW 6079   1.183   5.059   0.119
 1918SOL    HW1 6080   1.084   5.048   0.121
 1918SOL    HW2 6081   1.217   5.074   0.212
 1919SOL     OW 6082   0.613   4.566   1.431
 1919SOL    HW1 6083   0.669   4.647   1.414
 1919SOL    HW2 6084   0.672   4.486   1.434
 1920SOL     OW 6085   1.493   5.491   0.959
 1920SOL    HW1 6086   1.526   5.555   0.890
 1920SOL    HW2 6087   1.559   5.485   1.034
 1921SOL     OW 6088   0.716   4.289   1.708
 1921SOL    HW1 6089   0.735   4.354   1.782
 1921SOL    HW2 6090   0.776   4.209   1.717
 1922SOL     OW 6091   1.450   4.944   1.633
 1922SOL    HW1 6092   1.441   4.934   1.732
 1922SOL    HW2 6093   1.546   4.937   1.607
 1923SOL     OW 6094   0.390   5.465   1.560
 1923SOL    HW1 6095   0.299   5.506   1.558
 1923SOL    HW2 6096   0.383   5.371   1.592
 1924SOL     OW 6097   1.674   4.607   1.254
 1924SOL    HW1 6098   1.647   4.518   1.217
 1924SOL    HW2 6099   1.675   4.675   1.181
 1925SOL     OW 6100   1.225   4.049   0.449
 1925SOL    HW1 6101   1.290   3.975   0.438
 1925SOL    HW2 6102   1.245   4.099   0.533
 1926SOL     OW 6103   0.594   4.469   0.652
 1926SOL    HW1 6104   0.644   4.554   0.633
 1926SOL    HW2 6105   0.506   4.471   0.604
 1927SOL     OW 6106   1.777   4.066   1.642
 1927SOL    HW1 6107   1.760   4.097   1.548
 1927SOL    HW2 6108   1.693   4.029   1.680
 1928SOL     OW 6109   1.730   4.658   1.517
 1928SOL    HW1 6110   1.768   4.749   1.532
 1928SOL    HW2 6111   1.722   4.641   1.418
 1929SOL     OW 6112   0.859   5.098   0.016
 1929SOL    HW1 6113   0.813   5.113   0.104
 1929SOL    HW2 6114   0.903   5.183  -0.014
 1930SOL     OW 6115   0.661   5.514   0.953
 1930SOL    HW1 6116   0.615   5.602   0.940
 1930SOL    HW2 6117   0.760   5.526   0.946
 1931SOL     OW 6118   0.859   4.680   0.861
 1931SOL    HW1 6119   0.913   4.611   0.909
 1931SOL    HW2 6120   0.827   4.749   0.927
 1932SOL     OW 6121   1.083   4.708   0.087
 1932SOL    HW1 6122   1.060   4.761   0.005
 1932SOL    HW2 6123   1.164   4.652   0.068
 1933SOL     OW 6124   1.861   5.293   0.851
 1933SOL    HW1 6125   1.790   5.281   0.781
 1933SOL    HW2 6126   1.862   5.214   0.911
 1934SOL     OW 6127   0.221   5.038   1.844
 1934SOL    HW1 6128   0.156   4.965   1.823
 1934SOL    HW2 6129   0.225   5.052   1.942
 1935SOL     OW 6130   0.079   4.964   0.653
 1935SOL    HW1 6131   0.078   4.917   0.741
 1935SOL    HW2 6132   0.161   4.936   0.602
 1936SOL     OW 6133   0.672   5.115   1.624
 1936SOL    HW1 6134   0.594   5.065   1.662
 1936SOL    HW2 6135   0.669   5.210   1.655
 1937SOL     OW 6136   1.824   3.916   1.227
 1937SOL    HW1 6137   1.820   3.826   1.271
 1937SOL    HW2 6138   1.827   3.905   1.128
 1938SOL     OW 6139   0.428   4.148   0.520
 1938SOL    HW1 6140   0.458   4.076   0.458
 1938SOL    HW2 6141   0.389   4.108   0.603
 1939SOL     OW 6142   1.705   5.211   1.104
 1939SOL    HW1 6143   1.612   5.186   1.077
 1939SOL    HW2 6144   1.731   5.161   1.186
 1940SOL     OW 6145   0.317   4.271   1.280
 1940SOL    HW1 6146   0.355   4.212   1.352
 1940SOL    HW2 6147   0.357   4.245   1.192
 1941SOL     OW 6148   0.812   5.310   0.687
 1941SOL    HW1 6149   0.844   5.320   0.593
 1941SOL    HW2 6150   0.733   5.248   0.689
 1942SOL     OW 6151   1.424   3.938   1.112
 1942SOL    HW1 6152   1.476   3.873   1.167
 1942SOL    HW2 6153   1.375   4.001   1.173
 1943SOL     OW 6154   1.001   3.758   1.154
 1943SOL    HW1 6155   0.938   3.686   1.123
 1943SOL    HW2 6156   1.094   3.722   1.154
 1944SOL     OW 6157   0.770   5.054   0.301
 1944SOL    HW1 6158   0.724   4.967   0.318
 1944SOL    HW2 6159   0.861   5.051   0.342
 1945SOL     OW 6160   0.618   5.291   1.284
 1945SOL    HW1 6161   0.613   5.373   1.341
 1945SOL    HW2 6162   0.707   5.288   1.239
 1946SOL     OW 6163   1.352   3.776   0.168
 1946SOL    HW1 6164   1.387   3.735   0.084
 1946SOL    HW2 6165   1.262   3.738   0.188
 1947SOL     OW 6166   1.300   4.177   0.691
 1947SOL    HW1 6167   1.241   4.257   0.695
 1947SOL    HW2 6168   1.315   4.142   0.784
 1948SOL     OW 6169   1.593   3.945   0.882
 1948SOL    HW1 6170   1.509   3.944   0.936
 1948SOL    HW2 6171   1.595   4.028   0.826
 1949SOL     OW 6172   0.039   4.801   0.300
 1949SOL    HW1 6173   0.138   4.790   0.291
 1949SOL    HW2 6174  -0.001   4.715   0.332
 1950SOL     OW 6175   0.875   5.370   0.337
 1950SOL    HW1 6176   0.798   5.335   0.283
 1950SOL    HW2 6177   0.843   5.441   0.399
 1951SOL     OW 6178   0.230   4.352   1.975
 1951SOL    HW1 6179   0.137   4.350   2.012
 1951SOL    HW2 6180   0.231   4.313   1.883
 1952SOL     OW 6181   0.225   3.999   2.858
 1952SOL    HW1 6182   0.260   3.982   2.950
 1952SOL    HW2 6183   0.137   3.954   2.846
 1953SOL     OW 6184   0.019   4.092   2.509
 1953SOL    HW1 6185  -0.063   4.135   2.548
 1953SOL    HW2 6186  -0.009   4.019   2.446
 1954SOL     OW 6187   0.569   4.999   3.027
 1954SOL    HW1 6188   0.476   4.992   2.990
 1954SOL    HW2 6189   0.580   5.088   3.071
 1955SOL     OW 6190   1.555   5.235   2.565
 1955SOL    HW1 6191   1.498   5.219   2.646
 1955SOL    HW2 6192   1.496   5.245   2.485
 1956SOL     OW 6193   1.135   4.427   2.579
 1956SOL    HW1 6194   1.192   4.505   2.554
 1956SOL    HW2 6195   1.075   4.453   2.655
 1957SOL     OW 6196   1.755   4.331   2.093
 1957SOL    HW1 6197   1.743   4.318   1.994
 1957SOL    HW2 6198   1.725   4.250   2.142
 1958SOL     OW 6199   0.768   4.868   2.885
 1958SOL    HW1 6200   0.690   4.885   2.945
 1958SOL    HW2 6201   0.802   4.955   2.849
 1959SOL     OW 6202   0.850   4.522   3.685
 1959SOL    HW1 6203   0.846   4.598   3.750
 1959SOL    HW2 6204   0.872   4.558   3.594
 1960SOL     OW 6205   0.685   4.736   2.527
 1960SOL    HW1 6206   0.754   4.720   2.597
 1960SOL    HW2 6207   0.612   4.793   2.565
 1961SOL     OW 6208   0.686   4.885   3.665
 1961SOL    HW1 6209   0.746   4.964   3.679
 1961SOL    HW2 6210   0.600   4.916   3.624
 1962SOL     OW 6211   0.335   5.159   2.923
 1962SOL    HW1 6212   0.257   5.128   2.870
 1962SOL    HW2 6213   0.393   5.217   2.866
 1963SOL     OW 6214   1.460   5.229   3.201
 1963SOL    HW1 6215   1.484   5.323   3.227
 1963SOL    HW2 6216   1.444   5.175   3.283
 1964SOL     OW 6217   0.438   4.116   3.361
 1964SOL    HW1 6218   0.520   4.060   3.370
 1964SOL    HW2 6219   0.357   4.058   3.365
 1965SOL     OW 6220   1.603   4.171   2.599
 1965SOL    HW1 6221   1.529   4.217   2.549
 1965SOL    HW2 6222   1.654   4.239   2.652
 1966SOL     OW 6223   0.231   5.437   2.345
 1966SOL    HW1 6224   0.265   5.514   2.399
 1966SOL    HW2 6225   0.275   5.437   2.255
 1967SOL     OW 6226   1.127   5.065   3.552
 1967SOL    HW1 6227   1.174   5.065   3.640
 1967SOL    HW2 6228   1.079   4.978   3.541
 1968SOL     OW 6229   0.230   5.158   2.400
 1968SOL    HW1 6230   0.204   5.254   2.400
 1968SOL    HW2 6231   0.159   5.104   2.445
 1969SOL     OW 6232   0.240   4.815   2.748
 1969SOL    HW1 6233   0.254   4.731   2.800
 1969SOL    HW2 6234   0.185   4.879   2.803
 1970SOL     OW 6235   0.620   5.510   3.301
 1970SOL    HW1 6236   0.528   5.493   3.336
 1970SOL    HW2 6237   0.648   5.602   3.327
 1971SOL     OW 6238   0.606   4.688   1.985
 1971SOL    HW1 6239   0.613   4.772   1.931
 1971SOL    HW2 6240   0.652   4.701   2.073
 1972SOL     OW 6241   0.122   4.367   2.425
 1972SOL    HW1 6242   0.077   4.279   2.442
 1972SOL    HW2 6243   0.121   4.421   2.509
 1973SOL     OW 6244   1.842   5.491   2.221
 1973SOL    HW1 6245   1.896   5.462   2.301
 1973SOL    HW2 6246   1.872   5.581   2.192
 1974SOL     OW 6247   0.027   5.320   1.979
 1974SOL    HW1 6248   0.008   5.224   2.000
 1974SOL    HW2 6249  -0.006   5.378   2.054
 1975SOL     OW 6250   1.689   4.646   2.474
 1975SOL    HW1 6251   1.784   4.617   2.482
 1975SOL    HW2 6252   1.681   4.711   2.399
 1976SOL     OW 6253   1.641   4.832   2.294
 1976SOL    HW1 6254   1.727   4.834   2.242
 1976SOL    HW2 6255   1.655   4.879   2.382
 1977SOL     OW 6256   0.113   4.461   3.459
 1977SOL    HW1 6257   0.201   4.448   3.504
 1977SOL    HW2 6258   0.100   4.558   3.437
 1978SOL     OW 6259   0.613   5.089   2.588
 1978SOL    HW1 6260   0.564   5.002   2.597
 1978SOL    HW2 6261   0.590   5.132   2.501
 1979SOL     OW 6262   1.293   4.952   3.285
 1979SOL    HW1 6263   1.330   4.879   3.227
 1979SOL    HW2 6264   1.345   4.957   3.370
 1980SOL     OW 6265   0.809   3.728   2.364
 1980SOL    HW1 6266   0.849   3.819   2.355
 1980SOL    HW2 6267   0.709   3.736   2.370
 1981SOL     OW 6268   0.197   4.700   3.126
 1981SOL    HW1 6269   0.286   4.655   3.112
 1981SOL    HW2 6270   0.124   4.635   3.107
 1982SOL     OW 6271   1.525   4.723   2.052
 1982SOL    HW1 6272   1.462   4.647   2.065
 1982SOL    HW2 6273   1.573   4.741   2.138
 1983SOL     OW 6274   1.187   5.516   3.478
 1983SOL    HW1 6275   1.211   5.576   3.402
 1983SOL    HW2 6276   1.194   5.421   3.448
 1984SOL     OW 6277   0.317   3.975   3.663
 1984SOL    HW1 6278   0.388   4.046   3.669
 1984SOL    HW2 6279   0.229   4.014   3.691
 1985SOL     OW 6280   1.466   5.141   2.815
 1985SOL    HW1 6281   1.407   5.147   2.895
 1985SOL    HW2 6282   1.451   5.053   2.769
 1986SOL     OW 6283   1.667   5.438   2.434
 1986SOL    HW1 6284   1.626   5.415   2.346
 1986SOL    HW2 6285   1.649   5.364   2.499
 1987SOL     OW 6286   0.598   4.453   2.132
 1987SOL    HW1 6287   0.622   4.522   2.064
 1987SOL    HW2 6288   0.520   4.486   2.186
 1988SOL     OW 6289   1.576   5.386   2.169
 1988SOL    HW1 6290   1.665   5.432   2.172
 1988SOL    HW2 6291   1.555   5.362   2.074
 1989SOL     OW 6292   0.807   4.329   3.327
 1989SOL    HW1 6293   0.760   4.326   3.416
 1989SOL    HW2 6294   0.756   4.274   3.261
 1990SOL     OW 6295   1.394   4.193   3.536
 1990SOL    HW1 6296   1.374   4.236   3.624
 1990SOL    HW2 6297   1.472   4.131   3.545
 1991SOL     OW 6298   0.973   4.614   3.434
 1991SOL    HW1 6299   1.019   4.530   3.405
 1991SOL    HW2 6300   0.917   4.648   3.359
 1992SOL     OW 6301   0.991   4.134   3.104
 1992SOL    HW1 6302   0.914   4.168   3.158
 1992SOL    HW2 6303   0.957   4.083   3.025
 1993SOL     OW 6304   1.041   4.425   2.291
 1993SOL    HW1 6305   1.067   4.421   2.387
 1993SOL    HW2 6306   0.956   4.374   2.277
 1994SOL     OW 6307   0.076   4.535   2.651
 1994SOL    HW1 6308   0.175   4.523   2.660
 1994SOL    HW2 6309   0.052   4.630   2.672
 1995SOL     OW 6310   0.130   5.545   3.433
 1995SOL    HW1 6311   0.120   5.530   3.532
 1995SOL    HW2 6312   0.044   5.581   3.397
 1996SOL     OW 6313   0.865   4.072   2.057
 1996SOL    HW1 6314   0.924   4.135   2.008
 1996SOL    HW2 6315   0.884   3.978   2.028
 1997SOL     OW 6316   1.362   4.868   2.407
 1997SOL    HW1 6317   1.445   4.839   2.359
 1997SOL    HW2 6318   1.313   4.935   2.351
 1998SOL     OW 6319   0.550   3.920   2.747
 1998SOL    HW1 6320   0.545   3.915   2.847
 1998SOL    HW2 6321   0.552   4.016   2.718
 1999SOL     OW 6322   1.008   5.180   2.339
 1999SOL    HW1 6323   0.962   5.252   2.287
 1999SOL    HW2 6324   1.004   5.200   2.437
 2000SOL     OW 6325   0.351   5.525   2.715
 2000SOL    HW1 6326   0.401   5.439   2.721
 2000SOL    HW2 6327   0.416   5.602   2.712
 2001SOL     OW 6328   1.795   4.790   2.735
 2001SOL    HW1 6329   1.733   4.775   2.659
 2001SOL    HW2 6330   1.743   4.801   2.820
 2002SOL     OW 6331   1.227   5.274   3.368
 2002SOL    HW1 6332   1.233   5.197   3.432
 2002SOL    HW2 6333   1.175   5.248   3.288
 2003SOL     OW 6334   0.321   4.667   2.104
 2003SOL    HW1 6335   0.403   4.706   2.062
 2003SOL    HW2 6336   0.294   4.585   2.055
 2004SOL     OW 6337   1.458   4.459   2.590
 2004SOL    HW1 6338   1.453   4.394   2.665
 2004SOL    HW2 6339   1.538   4.518   2.603
 2005SOL     OW 6340   0.461   4.990   3.589
 2005SOL    HW1 6341   0.411   4.991   3.503
 2005SOL    HW2 6342   0.398   4.972   3.665
 2006SOL     OW 6343   1.111   5.500   2.099
 2006SOL    HW1 6344   1.051   5.438   2.149
 2006SOL    HW2 6345   1.142   5.456   2.014
 2007SOL     OW 6346   0.202   4.009   3.360
 2007SOL    HW1 6347   0.122   4.069   3.347
 2007SOL    HW2 6348   0.192   3.960   3.446
 2008SOL     OW 6349   1.632   5.101   1.943
 2008SOL    HW1 6350   1.600   5.195   1.933
 2008SOL    HW2 6351   1.556   5.038   1.931
 2009SOL     OW 6352   0.464   5.467   2.185
 2009SOL    HW1 6353   0.497   5.506   2.271
 2009SOL    HW2 6354   0.540   5.460   2.120
 2010SOL     OW 6355   1.400   3.831   2.288
 2010SOL    HW1 6356   1.376   3.794   2.198
 2010SOL    HW2 6357   1.499   3.847   2.292
 2011SOL     OW 6358   0.249   5.509   3.103
 2011SOL    HW1 6359   0.306   5.444   3.153
 2011SOL    HW2 6360   0.233   5.476   3.010
 2012SOL     OW 6361   0.940   5.422   2.766
 2012SOL    HW1 6362   1.020   5.365   2.787
 2012SOL    HW2 6363   0.891   5.382   2.689
 2013SOL     OW 6364   0.382   4.424   2.342
 2013SOL    HW1 6365   0.427   4.334   2.339
 2013SOL    HW2 6366   0.288   4.413   2.375
 2014SOL     OW 6367   0.614   3.846   1.979
 2014SOL    HW1 6368   0.712   3.824   1.986
 2014SOL    HW2 6369   0.583   3.829   1.886
 2015SOL     OW 6370   0.781   3.988   3.611
 2015SOL    HW1 6371   0.848   3.927   3.654
 2015SOL    HW2 6372   0.708   4.007   3.676
 2016SOL     OW 6373   0.888   5.238   3.057
 2016SOL    HW1 6374   0.865   5.213   2.963
 2016SOL    HW2 6375   0.949   5.169   3.096
 2017SOL     OW 6376   1.351   4.314   3.295
 2017SOL    HW1 6377   1.379   4.271   3.380
 2017SOL    HW2 6378   1.376   4.410   3.296
 2018SOL     OW 6379   0.803   5.126   2.786
 2018SOL    HW1 6380   0.893   5.140   2.744
 2018SOL    HW2 6381   0.732   5.128   2.715
 2019SOL     OW 6382   0.922   4.227   2.761
 2019SOL    HW1 6383   0.897   4.218   2.665
 2019SOL    HW2 6384   0.970   4.145   2.792
 2020SOL     OW 6385   0.539   3.788   2.374
 2020SOL    HW1 6386   0.458   3.789   2.432
 2020SOL    HW2 6387   0.542   3.871   2.319
 2021SOL     OW 6388   1.434   4.912   1.903
 2021SOL    HW1 6389   1.466   4.836   1.960
 2021SOL    HW2 6390   1.342   4.939   1.933
 2022SOL     OW 6391   0.297   3.759   2.033
 2022SOL    HW1 6392   0.346   3.843   2.012
 2022SOL    HW2 6393   0.359   3.694   2.078
 2023SOL     OW 6394   0.935   3.960   2.342
 2023SOL    HW1 6395   0.887   4.001   2.264
 2023SOL    HW2 6396   1.034   3.958   2.323
 2024SOL     OW 6397   1.076   4.407   3.326
 2024SOL    HW1 6398   0.996   4.346   3.329
 2024SOL    HW2 6399   1.157   4.354   3.302
 2025SOL     OW 6400   1.227   5.294   2.655
 2025SOL    HW1 6401   1.248   5.368   2.590
 2025SOL    HW2 6402   1.295   5.294   2.728
 2026SOL     OW 6403   0.459   4.876   2.603
 2026SOL    HW1 6404   0.388   4.849   2.668
 2026SOL    HW2 6405   0.433   4.848   2.510
 2027SOL     OW 6406   1.271   5.521   2.453
 2027SOL    HW1 6407   1.315   5.585   2.389
 2027SOL    HW2 6408   1.221   5.573   2.523
 2028SOL     OW 6409   1.032   4.273   1.878
 2028SOL    HW1 6410   0.991   4.355   1.839
 2028SOL    HW2 6411   1.096   4.299   1.951
 2029SOL     OW 6412   0.078   4.280   3.248
 2029SOL    HW1 6413   0.170   4.279   3.207
 2029SOL    HW2 6414   0.072   4.354   3.315
 2030SOL     OW 6415   0.561   3.946   3.009
 2030SOL    HW1 6416   0.599   3.862   3.046
 2030SOL    HW2 6417   0.473   3.965   3.053
 2031SOL     OW 6418   0.866   4.178   2.504
 2031SOL    HW1 6419   0.834   4.250   2.442
 2031SOL    HW2 6420   0.890   4.097   2.451
 2032SOL     OW 6421   1.017   3.763   2.615
 2032SOL    HW1 6422   0.945   3.768   2.546
 2032SOL    HW2 6423   0.993   3.694   2.684
 2033SOL     OW 6424   1.429   4.897   2.729
 2033SOL    HW1 6425   1.374   4.813   2.722
 2033SOL    HW2 6426   1.455   4.926   2.637
 2034SOL     OW 6427   1.466   4.314   2.854
 2034SOL    HW1 6428   1.436   4.219   2.861
 2034SOL    HW2 6429   1.539   4.330   2.920
 2035SOL     OW 6430   1.857   4.557   2.239
 2035SOL    HW1 6431   1.899   4.493   2.303
 2035SOL    HW2 6432   1.819   4.506   2.161
 2036SOL     OW 6433   0.488   5.109   2.036
 2036SOL    HW1 6434   0.401   5.094   2.083
 2036SOL    HW2 6435   0.471   5.135   1.941
 2037SOL     OW 6436   1.664   5.004   2.519
 2037SOL    HW1 6437   1.763   5.012   2.533
 2037SOL    HW2 6438   1.619   5.088   2.550
 2038SOL     OW 6439   1.390   4.299   1.940
 2038SOL    HW1 6440   1.336   4.278   2.021
 2038SOL    HW2 6441   1.481   4.258   1.949
 2039SOL     OW 6442   0.527   3.980   2.190
 2039SOL    HW1 6443   0.554   3.921   2.115
 2039SOL    HW2 6444   0.527   4.075   2.159
 2040SOL     OW 6445   1.754   4.947   3.450
 2040SOL    HW1 6446   1.845   4.908   3.437
 2040SOL    HW2 6447   1.762   5.043   3.474
 2041SOL     OW 6448   1.064   5.071   3.202
 2041SOL    HW1 6449   0.984   5.048   3.257
 2041SOL    HW2 6450   1.147   5.045   3.251
 2042SOL     OW 6451   1.592   5.353   3.487
 2042SOL    HW1 6452   1.619   5.387   3.397
 2042SOL    HW2 6453   1.671   5.315   3.533
 2043SOL     OW 6454   1.111   4.919   2.962
 2043SOL    HW1 6455   1.071   4.963   3.043
 2043SOL    HW2 6456   1.070   4.956   2.879
 2044SOL     OW 6457   1.638   4.823   2.941
 2044SOL    HW1 6458   1.643   4.904   3.000
 2044SOL    HW2 6459   1.552   4.825   2.890
 2045SOL     OW 6460   0.915   3.813   3.264
 2045SOL    HW1 6461   0.940   3.793   3.169
 2045SOL    HW2 6462   0.987   3.869   3.306
 2046SOL     OW 6463   0.980   4.840   3.581
 2046SOL    HW1 6464   0.881   4.846   3.591
 2046SOL    HW2 6465   1.003   4.760   3.525
 2047SOL     OW 6466   0.705   4.774   2.230
 2047SOL    HW1 6467   0.691   4.781   2.329
 2047SOL    HW2 6468   0.789   4.723   2.212
 2048SOL     OW 6469   0.410   4.537   3.113
 2048SOL    HW1 6470   0.496   4.549   3.163
 2048SOL    HW2 6471   0.368   4.450   3.140
 2049SOL     OW 6472   1.274   4.110   3.124
 2049SOL    HW1 6473   1.295   4.184   3.188
 2049SOL    HW2 6474   1.185   4.127   3.081
 2050SOL     OW 6475   0.064   5.288   3.193
 2050SOL    HW1 6476   0.018   5.370   3.159
 2050SOL    HW2 6477   0.162   5.307   3.202
 2051SOL     OW 6478   0.367   4.824   2.363
 2051SOL    HW1 6479   0.360   4.907   2.307
 2051SOL    HW2 6480   0.371   4.744   2.303
 2052SOL     OW 6481   0.566   4.261   2.727
 2052SOL    HW1 6482   0.578   4.327   2.653
 2052SOL    HW2 6483   0.612   4.295   2.810
 2053SOL     OW 6484   1.252   5.072   2.250
 2053SOL    HW1 6485   1.302   5.149   2.290
 2053SOL    HW2 6486   1.157   5.074   2.282
 2054SOL     OW 6487   1.272   5.169   3.004
 2054SOL    HW1 6488   1.319   5.182   3.091
 2054SOL    HW2 6489   1.206   5.095   3.013
 2055SOL     OW 6490   1.582   4.363   2.334
 2055SOL    HW1 6491   1.551   4.424   2.407
 2055SOL    HW2 6492   1.632   4.415   2.265
 2056SOL     OW 6493   0.354   5.234   3.191
 2056SOL    HW1 6494   0.333   5.190   3.104
 2056SOL    HW2 6495   0.451   5.260   3.194
 2057SOL     OW 6496   0.402   4.475   3.460
 2057SOL    HW1 6497   0.470   4.530   3.413
 2057SOL    HW2 6498   0.442   4.387   3.487
 2058SOL     OW 6499   1.587   4.503   3.532
 2058SOL    HW1 6500   1.495   4.541   3.527
 2058SOL    HW2 6501   1.647   4.550   3.467
 2059SOL     OW 6502   1.013   3.829   3.632
 2059SOL    HW1 6503   1.019   3.914   3.580
 2059SOL    HW2 6504   1.045   3.753   3.575
 2060SOL     OW 6505   0.504   3.774   3.602
 2060SOL    HW1 6506   0.462   3.717   3.532
 2060SOL    HW2 6507   0.438   3.843   3.634
 2061SOL     OW 6508   0.573   4.594   2.891
 2061SOL    HW1 6509   0.617   4.683   2.882
 2061SOL    HW2 6510   0.510   4.594   2.968
 2062SOL     OW 6511   1.360   4.586   2.907
 2062SOL    HW1 6512   1.285   4.586   2.841
 2062SOL    HW2 6513   1.397   4.494   2.916
 2063SOL     OW 6514   1.209   4.249   2.137
 2063SOL    HW1 6515   1.222   4.165   2.191
 2063SOL    HW2 6516   1.180   4.323   2.197
 2064SOL     OW 6517   0.307   3.937   3.093
 2064SOL    HW1 6518   0.284   3.974   3.183
 2064SOL    HW2 6519   0.277   3.842   3.087
 2065SOL     OW 6520   0.037   5.034   3.144
 2065SOL    HW1 6521   0.090   4.985   3.212
 2065SOL    HW2 6522   0.059   5.132   3.149
 2066SOL     OW 6523   0.732   4.358   2.926
 2066SOL    HW1 6524   0.791   4.332   2.850
 2066SOL    HW2 6525   0.704   4.454   2.915
 2067SOL     OW 6526   1.728   4.659   3.716
 2067SOL    HW1 6527   1.682   4.652   3.627
 2067SOL    HW2 6528   1.666   4.703   3.782
 2068SOL     OW 6529   0.307   3.787   2.480
 2068SOL    HW1 6530   0.296   3.881   2.513
 2068SOL    HW2 6531   0.302   3.724   2.557
 2069SOL     OW 6532   1.622   4.091   2.236
 2069SOL    HW1 6533   1.624   4.015   2.300
 2069SOL    HW2 6534   1.574   4.168   2.276
 2070SOL     OW 6535   1.023   4.490   2.828
 2070SOL    HW1 6536   1.038   4.511   2.924
 2070SOL    HW2 6537   0.993   4.395   2.819
 2071SOL     OW 6538   0.980   5.297   3.562
 2071SOL    HW1 6539   0.960   5.341   3.474
 2071SOL    HW2 6540   1.019   5.206   3.546
 2072SOL     OW 6541   1.859   5.242   3.467
 2072SOL    HW1 6542   1.873   5.269   3.372
 2072SOL    HW2 6543   1.942   5.264   3.520
 2073SOL     OW 6544   0.350   4.622   3.666
 2073SOL    HW1 6545   0.426   4.666   3.714
 2073SOL    HW2 6546   0.385   4.575   3.584
 2074SOL     OW 6547   1.540   3.998   1.987
 2074SOL    HW1 6548   1.479   3.923   2.010
 2074SOL    HW2 6549   1.562   4.050   2.070
 2075SOL     OW 6550   1.303   4.562   1.904
 2075SOL    HW1 6551   1.337   4.469   1.919
 2075SOL    HW2 6552   1.321   4.589   1.809
 2076SOL     OW 6553   1.068   5.057   2.711
 2076SOL    HW1 6554   1.075   4.973   2.656
 2076SOL    HW2 6555   1.130   5.126   2.675
 2077SOL     OW 6556   0.319   4.534   2.811
 2077SOL    HW1 6557   0.412   4.570   2.816
 2077SOL    HW2 6558   0.313   4.449   2.863
 2078SOL     OW 6559   0.339   4.233   2.868
 2078SOL    HW1 6560   0.287   4.150   2.851
 2078SOL    HW2 6561   0.416   4.238   2.804
 2079SOL     OW 6562   1.138   4.104   3.540
 2079SOL    HW1 6563   1.093   4.167   3.604
 2079SOL    HW2 6564   1.231   4.135   3.523
 2080SOL     OW 6565   0.008   5.050   2.062
 2080SOL    HW1 6566  -0.085   5.071   2.031
 2080SOL    HW2 6567   0.018   4.951   2.075
 2081SOL     OW 6568   0.088   5.525   2.789
 2081SOL    HW1 6569   0.046   5.439   2.762
 2081SOL    HW2 6570   0.182   5.528   2.755
 2082SOL     OW 6571   0.504   5.292   2.772
 2082SOL    HW1 6572   0.570   5.366   2.781
 2082SOL    HW2 6573   0.548   5.213   2.730
 2083SOL     OW 6574   1.002   4.520   3.100
 2083SOL    HW1 6575   1.043   4.488   3.186
 2083SOL    HW2 6576   0.906   4.493   3.097
 2084SOL     OW 6577   0.040   4.268   2.976
 2084SOL    HW1 6578   0.125   4.235   2.935
 2084SOL    HW2 6579   0.053   4.283   3.074
 2085SOL     OW 6580   0.189   4.244   3.584
 2085SOL    HW1 6581   0.248   4.204   3.514
 2085SOL    HW2 6582   0.131   4.315   3.543
 2086SOL     OW 6583   1.369   4.674   3.522
 2086SOL    HW1 6584   1.408   4.763   3.542
 2086SOL    HW2 6585   1.379   4.654   3.425
 2087SOL     OW 6586   0.815   4.296   2.187
 2087SOL    HW1 6587   0.822   4.207   2.141
 2087SOL    HW2 6588   0.721   4.330   2.179
 2088SOL     OW 6589   1.657   4.328   3.068
 2088SOL    HW1 6590   1.619   4.259   3.130
 2088SOL    HW2 6591   1.739   4.292   3.024
 2089SOL     OW 6592   0.252   5.288   3.606
 2089SOL    HW1 6593   0.222   5.345   3.682
 2089SOL    HW2 6594   0.245   5.191   3.632
 2090SOL     OW 6595   0.671   4.188   3.131
 2090SOL    HW1 6596   0.637   4.099   3.101
 2090SOL    HW2 6597   0.697   4.242   3.051
 2091SOL     OW 6598   0.930   5.402   3.327
 2091SOL    HW1 6599   0.906   5.384   3.232
 2091SOL    HW2 6600   0.960   5.496   3.337
 2092SOL     OW 6601   0.473   4.224   2.053
 2092SOL    HW1 6602   0.534   4.304   2.057
 2092SOL    HW2 6603   0.378   4.255   2.060
 2093SOL     OW 6604   0.159   4.861   3.328
 2093SOL    HW1 6605   0.181   4.800   3.404
 2093SOL    HW2 6606   0.169   4.812   3.242
 2094SOL     OW 6607   1.347   4.783   3.096
 2094SOL    HW1 6608   1.371   4.720   3.022
 2094SOL    HW2 6609   1.257   4.823   3.078
 2095SOL     OW 6610   1.302   4.579   2.171
 2095SOL    HW1 6611   1.216   4.548   2.213
 2095SOL    HW2 6612   1.298   4.565   2.072
 2096SOL     OW 6613   1.759   5.471   3.016
 2096SOL    HW1 6614   1.820   5.501   2.943
 2096SOL    HW2 6615   1.721   5.382   2.994
 2097SOL     OW 6616   1.252   5.455   2.990
 2097SOL    HW1 6617   1.336   5.460   2.936
 2097SOL    HW2 6618   1.229   5.359   3.008
 2098SOL     OW 6619   0.083   4.982   2.884
 2098SOL    HW1 6620   0.078   4.981   2.984
 2098SOL    HW2 6621   0.000   4.941   2.846
 2099SOL     OW 6622   0.688   5.386   3.578
 2099SOL    HW1 6623   0.632   5.467   3.587
 2099SOL    HW2 6624   0.740   5.390   3.492
 2100SOL     OW 6625   1.388   5.297   2.339
 2100SOL    HW1 6626   1.455   5.309   2.265
 2100SOL    HW2 6627   1.348   5.386   2.362
 2101SOL     OW 6628   0.130   5.518   3.713
 2101SOL    HW1 6629   0.089   5.444   3.766
 2101SOL    HW2 6630   0.194   5.569   3.771
 2102SOL     OW 6631   1.280   4.651   2.534
 2102SOL    HW1 6632   1.340   4.570   2.536
 2102SOL    HW2 6633   1.320   4.720   2.474
 2103SOL     OW 6634   0.830   4.997   3.284
 2103SOL    HW1 6635   0.825   5.030   3.379
 2103SOL    HW2 6636   0.744   5.016   3.238
 2104SOL     OW 6637   0.672   5.340   2.016
 2104SOL    HW1 6638   0.681   5.350   1.917
 2104SOL    HW2 6639   0.632   5.251   2.037
 2105SOL     OW 6640   1.650   5.444   3.256
 2105SOL    HW1 6641   1.703   5.454   3.172
 2105SOL    HW2 6642   1.623   5.534   3.290
 2106SOL     OW 6643   0.263   4.050   2.582
 2106SOL    HW1 6644   0.184   4.101   2.548
 2106SOL    HW2 6645   0.254   4.035   2.680
 2107SOL     OW 6646   1.194   5.336   1.893
 2107SOL    HW1 6647   1.200   5.243   1.930
 2107SOL    HW2 6648   1.135   5.336   1.813
 2108SOL     OW 6649   0.822   4.726   3.234
 2108SOL    HW1 6650   0.862   4.725   3.142
 2108SOL    HW2 6651   0.832   4.818   3.274
 2109SOL     OW 6652   0.916   4.634   2.153
 2109SOL    HW1 6653   0.979   4.672   2.085
 2109SOL    HW2 6654   0.956   4.551   2.192
 2110SOL     OW 6655   1.504   5.331   1.906
 2110SOL    HW1 6656   1.412   5.368   1.913
 2110SOL    HW2 6657   1.542   5.351   1.816
 2111SOL     OW 6658   0.372   5.012   3.352
 2111SOL    HW1 6659   0.359   5.105   3.318
 2111SOL    HW2 6660   0.288   4.960   3.339
 2112SOL     OW 6661   1.614   5.016   3.151
 2112SOL    HW1 6662   1.674   5.019   3.231
 2112SOL    HW2 6663   1.539   5.080   3.164
 2113SOL     OW 6664   1.039   4.822   2.558
 2113SOL    HW1 6665   0.969   4.775   2.612
 2113SOL    HW2 6666   1.098   4.754   2.515
 2114SOL     OW 6667   1.014   3.960   2.833
 2114SOL    HW1 6668   1.006   3.924   2.740
 2114SOL    HW2 6669   1.012   3.884   2.898
 2115SOL     OW 6670   0.590   5.211   2.353
 2115SOL    HW1 6671   0.632   5.153   2.283
 2115SOL    HW2 6672   0.546   5.290   2.309
 2116SOL     OW 6673   0.255   5.072   2.152
 2116SOL    HW1 6674   0.159   5.073   2.125
 2116SOL    HW2 6675   0.267   5.125   2.236
 2117SOL     OW 6676   0.105   4.737   3.588
 2117SOL    HW1 6677   0.028   4.704   3.642
 2117SOL    HW2 6678   0.190   4.707   3.630
 2118SOL     OW 6679   0.672   3.927   3.351
 2118SOL    HW1 6680   0.762   3.911   3.311
 2118SOL    HW2 6681   0.680   3.932   3.450
 2119SOL     OW 6682   0.075   4.069   1.895
 2119SOL    HW1 6683  -0.017   4.041   1.866
 2119SOL    HW2 6684   0.106   4.146   1.839
 2120SOL     OW 6685   1.440   4.580   3.260
 2120SOL    HW1 6686   1.383   4.632   3.197
 2120SOL    HW2 6687   1.536   4.592   3.236
 2121SOL     OW 6688   0.072   3.890   2.180
 2121SOL    HW1 6689   0.055   3.973   2.126
 2121SOL    HW2 6690   0.162   3.853   2.158
 2122SOL     OW 6691   1.183   5.059   1.981
 2122SOL    HW1 6692   1.084   5.048   1.983
 2122SOL    HW2 6693   1.217   5.074   2.074
 2123SOL     OW 6694   0.613   4.566   3.293
 2123SOL    HW1 6695   0.669   4.647   3.276
 2123SOL    HW2 6696   0.672   4.486   3.296
 2124SOL     OW 6697   1.493   5.491   2.821
 2124SOL    HW1 6698   1.526   5.555   2.752
 2124SOL    HW2 6699   1.559   5.485   2.896
 2125SOL     OW 6700   0.716   4.289   3.570
 2125SOL    HW1 6701   0.735   4.354   3.644
 2125SOL    HW2 6702   0.776   4.209   3.579
 2126SOL     OW 6703   1.450   4.944   3.495
 2126SOL    HW1 6704   1.441   4.934   3.594
 2126SOL    HW2 6705   1.546   4.937   3.469
 2127SOL     OW 6706   0.390   5.465   3.422
 2127SOL    HW1 6707   0.299   5.506   3.420
 2127SOL    HW2 6708   0.383   5.371   3.454
 2128SOL     OW 6709   1.674   4.607   3.116
 2128SOL    HW1 6710   1.647   4.518   3.079
 2128SOL    HW2 6711   1.675   4.675   3.043
 2129SOL     OW 6712   1.225   4.049   2.311
 2129SOL    HW1 6713   1.290   3.975   2.300
 2129SOL    HW2 6714   1.245   4.099   2.395
 2130SOL     OW 6715   0.594   4.469   2.514
 2130SOL    HW1 6716   0.644   4.554   2.495
 2130SOL    HW2 6717   0.506   4.471   2.466
 2131SOL     OW 6718   1.730   4.658   3.379
 2131SOL    HW1 6719   1.768   4.749   3.394
 2131SOL    HW2 6720   1.722   4.641   3.280
 2132SOL     OW 6721   0.859   5.098   1.878
 2132SOL    HW1 6722   0.813   5.113   1.966
 2132SOL    HW2 6723   0.903   5.183   1.848
 2133SOL     OW 6724   0.859   4.680   2.723
 2133SOL    HW1 6725   0.913   4.611   2.771
 2133SOL    HW2 6726   0.827   4.749   2.789
 2134SOL     OW 6727   1.083   4.708   1.949
 2134SOL    HW1 6728   1.060   4.761   1.867
 2134SOL    HW2 6729   1.164   4.652   1.930
 2135SOL     OW 6730   1.861   5.293   2.713
 2135SOL    HW1 6731   1.790   5.281   2.643
 2135SOL    HW2 6732   1.862   5.214   2.773
 2136SOL     OW 6733   0.221   5.038   3.706
 2136SOL    HW1 6734   0.156   4.965   3.685
 2136SOL    HW2 6735   0.225   5.052   3.804
 2137SOL     OW 6736   0.079   4.964   2.515
 2137SOL    HW1 6737   0.078   4.917   2.603
 2137SOL    HW2 6738   0.161   4.936   2.464
 2138SOL     OW 6739   0.672   5.115   3.486
 2138SOL    HW1 6740   0.594   5.065   3.524
 2138SOL    HW2 6741   0.669   5.210   3.517
 2139SOL     OW 6742   0.428   4.148   2.382
 2139SOL    HW1 6743   0.458   4.076   2.320
 2139SOL    HW2 6744   0.389   4.108   2.465
 2140SOL     OW 6745   1.705   5.211   2.966
 2140SOL    HW1 6746   1.612   5.186   2.939
 2140SOL    HW2 6747   1.731   5.161   3.048
 2141SOL     OW 6748   0.317   4.271   3.142
 2141SOL    HW1 6749   0.355   4.212   3.214
 2141SOL    HW2 6750   0.357   4.245   3.054
 2142SOL     OW 6751   0.812   5.310   2.549
 2142SOL    HW1 6752   0.844   5.320   2.455
 2142SOL    HW2 6753   0.733   5.248   2.551
 2143SOL     OW 6754   1.001   3.758   3.016
 2143SOL    HW1 6755   0.938   3.686   2.985
 2143SOL    HW2 6756   1.094   3.722   3.016
 2144SOL     OW 6757   0.770   5.054   2.163
 2144SOL    HW1 6758   0.724   4.967   2.180
 2144SOL    HW2 6759   0.861   5.051   2.204
 2145SOL     OW 6760   0.618   5.291   3.146
 2145SOL    HW1 6761   0.613   5.373   3.203
 2145SOL    HW2 6762   0.707   5.288   3.101
 2146SOL     OW 6763   1.352   3.776   2.030
 2146SOL    HW1 6764   1.387   3.735   1.946
 2146SOL    HW2 6765   1.262   3.738   2.050
 2147SOL     OW 6766   1.300   4.177   2.553
 2147SOL    HW1 6767   1.241   4.257   2.557
 2147SOL    HW2 6768   1.315   4.142   2.646
 2148SOL     OW 6769   1.593   3.945   2.744
 2148SOL    HW1 6770   1.509   3.944   2.798
 2148SOL    HW2 6771   1.595   4.028   2.688
 2149SOL     OW 6772   0.039   4.801   2.162
 2149SOL    HW1 6773   0.138   4.790   2.153
 2149SOL    HW2 6774  -0.001   4.715   2.194
 2150SOL     OW 6775   0.875   5.370   2.199
 2150SOL    HW1 6776   0.798   5.335   2.145
 2150SOL    HW2 6777   0.843   5.441   2.261
 2151SOL     OW 6778   0.230   4.352   3.837
 2151SOL    HW1 6779   0.137   4.350   3.874
 2151SOL    HW2 6780   0.231   4.313   3.745
 2152SOL     OW 6781   0.225   3.999   4.720
 2152SOL    HW1 6782   0.260   3.982   4.812
 2152SOL    HW2 6783   0.137   3.954   4.708
 2153SOL     OW 6784   0.019   4.092   4.371
 2153SOL    HW1 6785  -0.063   4.135   4.410
 2153SOL    HW2 6786  -0.009   4.019   4.308
 2154SOL     OW 6787   0.569   4.999   4.889
 2154SOL    HW1 6788   0.476   4.992   4.852
 2154SOL    HW2 6789   0.580   5.088   4.933
 2155SOL     OW 6790   1.555   5.235   4.427
 2155SOL    HW1 6791   1.498   5.219   4.508
 2155SOL    HW2 6792   1.496   5.245   4.347
 2156SOL     OW 6793   1.135   4.427   4.441
 2156SOL    HW1 6794   1.192   4.505   4.416
 2156SOL    HW2 6795   1.075   4.453   4.517
 2157SOL     OW 6796   1.755   4.331   3.955
 2157SOL    HW1 6797   1.743   4.318   3.856
 2157SOL    HW2 6798   1.725   4.250   4.004
 2158SOL     OW 6799   0.768   4.868   4.747
 2158SOL    HW1 6800   0.690   4.885   4.807
 2158SOL    HW2 6801   0.802   4.955   4.711
 2159SOL     OW 6802   0.850   4.522   5.547
 2159SOL    HW1 6803   0.846   4.598   5.612
 2159SOL    HW2 6804   0.872   4.558   5.456
 2160SOL     OW 6805   0.685   4.736   4.389
 2160SOL    HW1 6806   0.754   4.720   4.459
 2160SOL    HW2 6807   0.612   4.793   4.427
 2161SOL     OW 6808   0.686   4.885   5.527
 2161SOL    HW1 6809   0.746   4.964   5.541
 2161SOL    HW2 6810   0.600   4.916   5.486
 2162SOL     OW 6811   0.335   5.159   4.785
 2162SOL    HW1 6812   0.257   5.128   4.732
 2162SOL    HW2 6813   0.393   5.217   4.728
 2163SOL     OW 6814   1.460   5.229   5.063
 2163SOL    HW1 6815   1.484   5.323   5.089
 2163SOL    HW2 6816   1.444   5.175   5.145
 2164SOL     OW 6817   0.438   4.116   5.223
 2164SOL    HW1 6818   0.520   4.060   5.232
 2164SOL    HW2 6819   0.357   4.058   5.227
 2165SOL     OW 6820   1.603   4.171   4.461
 2165SOL    HW1 6821   1.529   4.217   4.411
 2165SOL    HW2 6822   1.654   4.239   4.514
 2166SOL     OW 6823   0.231   5.437   4.207
 2166SOL    HW1 6824   0.265   5.514   4.261
 2166SOL    HW2 6825   0.275   5.437   4.117
 2167SOL     OW 6826   1.127   5.065   5.414
 2167SOL    HW1 6827   1.174   5.065   5.502
 2167SOL    HW2 6828   1.079   4.978   5.403
 2168SOL     OW 6829   0.230   5.158   4.262
 2168SOL    HW1 6830   0.204   5.254   4.262
 2168SOL    HW2 6831   0.159   5.104   4.307
 2169SOL     OW 6832   0.240   4.815   4.610
 2169SOL    HW1 6833   0.254   4.731   4.662
 2169SOL    HW2 6834   0.185   4.879   4.665
 2170SOL     OW 6835   0.620   5.510   5.163
 2170SOL    HW1 6836   0.528   5.493   5.198
 2170SOL    HW2 6837   0.648   5.602   5.189
 2171SOL     OW 6838   0.606   4.688   3.847
 2171SOL    HW1 6839   0.613   4.772   3.793
 2171SOL    HW2 6840   0.652   4.701   3.935
 2172SOL     OW 6841   1.594   3.838   5.204
 2172SOL    HW1 6842   1.576   3.905   5.132
 2172SOL    HW2 6843   1.591   3.884   5.293
 2173SOL     OW 6844   0.122   4.367   4.287
 2173SOL    HW1 6845   0.077   4.279   4.304
 2173SOL    HW2 6846   0.121   4.421   4.371
 2174SOL     OW 6847   1.842   5.491   4.083
 2174SOL    HW1 6848   1.896   5.462   4.163
 2174SOL    HW2 6849   1.872   5.581   4.054
 2175SOL     OW 6850   0.027   5.320   3.841
 2175SOL    HW1 6851   0.008   5.224   3.862
 2175SOL    HW2 6852  -0.006   5.378   3.916
 2176SOL     OW 6853   1.689   4.646   4.336
 2176SOL    HW1 6854   1.784   4.617   4.344
 2176SOL    HW2 6855   1.681   4.711   4.261
 2177SOL     OW 6856   1.641   4.832   4.156
 2177SOL    HW1 6857   1.727   4.834   4.104
 2177SOL    HW2 6858   1.655   4.879   4.244
 2178SOL     OW 6859   0.113   4.461   5.321
 2178SOL    HW1 6860   0.201   4.448   5.366
 2178SOL    HW2 6861   0.100   4.558   5.299
 2179SOL     OW 6862   0.613   5.089   4.450
 2179SOL    HW1 6863   0.564   5.002   4.459
 2179SOL    HW2 6864   0.590   5.132   4.363
 2180SOL     OW 6865   1.293   4.952   5.147
 2180SOL    HW1 6866   1.330   4.879   5.089
 2180SOL    HW2 6867   1.345   4.957   5.232
 2181SOL     OW 6868   0.809   3.728   4.226
 2181SOL    HW1 6869   0.849   3.819   4.217
 2181SOL    HW2 6870   0.709   3.736   4.232
 2182SOL     OW 6871   0.197   4.700   4.988
 2182SOL    HW1 6872   0.286   4.655   4.974
 2182SOL    HW2 6873   0.124   4.635   4.969
 2183SOL     OW 6874   1.525   4.723   3.914
 2183SOL    HW1 6875   1.462   4.647   3.927
 2183SOL    HW2 6876   1.573   4.741   4.000
 2184SOL     OW 6877   1.187   5.516   5.340
 2184SOL    HW1 6878   1.211   5.576   5.264
 2184SOL    HW2 6879   1.194   5.421   5.310
 2185SOL     OW 6880   0.317   3.975   5.525
 2185SOL    HW1 6881   0.388   4.046   5.531
 2185SOL    HW2 6882   0.229   4.014   5.553
 2186SOL     OW 6883   1.466   5.141   4.677
 2186SOL    HW1 6884   1.407   5.147   4.757
 2186SOL    HW2 6885   1.451   5.053   4.631
 2187SOL     OW 6886   1.667   5.438   4.296
 2187SOL    HW1 6887   1.626   5.415   4.208
 2187SOL    HW2 6888   1.649   5.364   4.361
 2188SOL     OW 6889   0.598   4.453   3.994
 2188SOL    HW1 6890   0.622   4.522   3.926
 2188SOL    HW2 6891   0.520   4.486   4.048
 2189SOL     OW 6892   1.281   4.069   4.668
 2189SOL    HW1 6893   1.195   4.019   4.655
 2189SOL    HW2 6894   1.343   4.015   4.724
 2190SOL     OW 6895   1.576   5.386   4.031
 2190SOL    HW1 6896   1.665   5.432   4.034
 2190SOL    HW2 6897   1.555   5.362   3.936
 2191SOL     OW 6898   0.807   4.329   5.189
 2191SOL    HW1 6899   0.760   4.326   5.278
 2191SOL    HW2 6900   0.756   4.274   5.123
 2192SOL     OW 6901   1.394   4.193   5.398
 2192SOL    HW1 6902   1.374   4.236   5.486
 2192SOL    HW2 6903   1.472   4.131   5.407
 2193SOL     OW 6904   0.973   4.614   5.296
 2193SOL    HW1 6905   1.019   4.530   5.267
 2193SOL    HW2 6906   0.917   4.648   5.221
 2194SOL     OW 6907   0.991   4.134   4.966
 2194SOL    HW1 6908   0.914   4.168   5.020
 2194SOL    HW2 6909   0.957   4.083   4.887
 2195SOL     OW 6910   1.041   4.425   4.153
 2195SOL    HW1 6911   1.067   4.421   4.249
 2195SOL    HW2 6912   0.956   4.374   4.139
 2196SOL     OW 6913   0.076   4.535   4.513
 2196SOL    HW1 6914   0.175   4.523   4.522
 2196SOL    HW2 6915   0.052   4.630   4.534
 2197SOL     OW 6916   0.130   5.545   5.295
 2197SOL    HW1 6917   0.120   5.530   5.394
 2197SOL    HW2 6918   0.044   5.581   5.259
 2198SOL     OW 6919   0.865   4.072   3.919
 2198SOL    HW1 6920   0.924   4.135   3.870
 2198SOL    HW2 6921   0.884   3.978   3.890
 2199SOL     OW 6922   1.719   4.309   5.555
 2199SOL    HW1 6923   1.693   4.398   5.519
 2199SOL    HW2 6924   1.717   4.241   5.482
 2200SOL     OW 6925   1.362   4.868   4.269
 2200SOL    HW1 6926   1.445   4.839   4.221
 2200SOL    HW2 6927   1.313   4.935   4.213
 2201SOL     OW 6928   0.550   3.920   4.609
 2201SOL    HW1 6929   0.545   3.915   4.709
 2201SOL    HW2 6930   0.552   4.016   4.580
 2202SOL     OW 6931   1.008   5.180   4.201
 2202SOL    HW1 6932   0.962   5.252   4.149
 2202SOL    HW2 6933   1.004   5.200   4.299
 2203SOL     OW 6934   0.351   5.525   4.577
 2203SOL    HW1 6935   0.401   5.439   4.583
 2203SOL    HW2 6936   0.416   5.602   4.574
 2204SOL     OW 6937   1.795   4.790   4.597
 2204SOL    HW1 6938   1.733   4.775   4.521
 2204SOL    HW2 6939   1.743   4.801   4.682
 2205SOL     OW 6940   1.227   5.274   5.230
 2205SOL    HW1 6941   1.233   5.197   5.294
 2205SOL    HW2 6942   1.175   5.248   5.150
 2206SOL     OW 6943   0.321   4.667   3.966
 2206SOL    HW1 6944   0.403   4.706   3.924
 2206SOL    HW2 6945   0.294   4.585   3.917
 2207SOL     OW 6946   1.458   4.459   4.452
 2207SOL    HW1 6947   1.453   4.394   4.527
 2207SOL    HW2 6948   1.538   4.518   4.465
 2208SOL     OW 6949   0.461   4.990   5.451
 2208SOL    HW1 6950   0.411   4.991   5.365
 2208SOL    HW2 6951   0.398   4.972   5.527
 2209SOL     OW 6952   1.111   5.500   3.961
 2209SOL    HW1 6953   1.051   5.438   4.011
 2209SOL    HW2 6954   1.142   5.456   3.876
 2210SOL     OW 6955   0.202   4.009   5.222
 2210SOL    HW1 6956   0.122   4.069   5.209
 2210SOL    HW2 6957   0.192   3.960   5.308
 2211SOL     OW 6958   1.632   5.101   3.805
 2211SOL    HW1 6959   1.600   5.195   3.795
 2211SOL    HW2 6960   1.556   5.038   3.793
 2212SOL     OW 6961   0.464   5.467   4.047
 2212SOL    HW1 6962   0.497   5.506   4.133
 2212SOL    HW2 6963   0.540   5.460   3.982
 2213SOL     OW 6964   1.400   3.831   4.150
 2213SOL    HW1 6965   1.376   3.794   4.060
 2213SOL    HW2 6966   1.499   3.847   4.154
 2214SOL     OW 6967   0.249   5.509   4.965
 2214SOL    HW1 6968   0.306   5.444   5.015
 2214SOL    HW2 6969   0.233   5.476   4.872
 2215SOL     OW 6970   0.940   5.422   4.628
 2215SOL    HW1 6971   1.020   5.365   4.649
 2215SOL    HW2 6972   0.891   5.382   4.551
 2216SOL     OW 6973   0.382   4.424   4.204
 2216SOL    HW1 6974   0.427   4.334   4.201
 2216SOL    HW2 6975   0.288   4.413   4.237
 2217SOL     OW 6976   1.547   3.946   5.453
 2217SOL    HW1 6977   1.542   3.983   5.545
 2217SOL    HW2 6978   1.475   3.877   5.441
 2218SOL     OW 6979   0.614   3.846   3.841
 2218SOL    HW1 6980   0.712   3.824   3.848
 2218SOL    HW2 6981   0.583   3.829   3.748
 2219SOL     OW 6982   0.781   3.988   5.473
 2219SOL    HW1 6983   0.848   3.927   5.516
 2219SOL    HW2 6984   0.708   4.007   5.538
 2220SOL     OW 6985   0.888   5.238   4.919
 2220SOL    HW1 6986   0.865   5.213   4.825
 2220SOL    HW2 6987   0.949   5.169   4.958
 2221SOL     OW 6988   1.351   4.314   5.157
 2221SOL    HW1 6989   1.379   4.271   5.242
 2221SOL    HW2 6990   1.376   4.410   5.158
 2222SOL     OW 6991   0.803   5.126   4.648
 2222SOL    HW1 6992   0.893   5.140   4.606
 2222SOL    HW2 6993   0.732   5.128   4.577
 2223SOL     OW 6994   0.922   4.227   4.623
 2223SOL    HW1 6995   0.897   4.218   4.527
 2223SOL    HW2 6996   0.970   4.145   4.654
 2224SOL     OW 6997   0.539   3.788   4.236
 2224SOL    HW1 6998   0.458   3.789   4.294
 2224SOL    HW2 6999   0.542   3.871   4.181
 2225SOL     OW 7000   1.434   4.912   3.765
 2225SOL    HW1 7001   1.466   4.836   3.822
 2225SOL    HW2 7002   1.342   4.939   3.795
 2226SOL     OW 7003   0.297   3.759   3.895
 2226SOL    HW1 7004   0.346   3.843   3.874
 2226SOL    HW2 7005   0.359   3.694   3.940
 2227SOL     OW 7006   0.935   3.960   4.204
 2227SOL    HW1 7007   0.887   4.001   4.126
 2227SOL    HW2 7008   1.034   3.958   4.185
 2228SOL     OW 7009   1.076   4.407   5.188
 2228SOL    HW1 7010   0.996   4.346   5.191
 2228SOL    HW2 7011   1.157   4.354   5.164
 2229SOL     OW 7012   1.227   5.294   4.517
 2229SOL    HW1 7013   1.248   5.368   4.452
 2229SOL    HW2 7014   1.295   5.294   4.590
 2230SOL     OW 7015   0.459   4.876   4.465
 2230SOL    HW1 7016   0.388   4.849   4.530
 2230SOL    HW2 7017   0.433   4.848   4.372
 2231SOL     OW 7018   1.271   5.521   4.315
 2231SOL    HW1 7019   1.315   5.585   4.251
 2231SOL    HW2 7020   1.221   5.573   4.385
 2232SOL     OW 7021   1.032   4.273   3.740
 2232SOL    HW1 7022   0.991   4.355   3.701
 2232SOL    HW2 7023   1.096   4.299   3.813
 2233SOL     OW 7024   0.078   4.280   5.110
 2233SOL    HW1 7025   0.170   4.279   5.069
 2233SOL    HW2 7026   0.072   4.354   5.177
 2234SOL     OW 7027   0.561   3.946   4.871
 2234SOL    HW1 7028   0.599   3.862   4.908
 2234SOL    HW2 7029   0.473   3.965   4.915
 2235SOL     OW 7030   0.866   4.178   4.366
 2235SOL    HW1 7031   0.834   4.250   4.304
 2235SOL    HW2 7032   0.890   4.097   4.313
 2236SOL     OW 7033   1.017   3.763   4.477
 2236SOL    HW1 7034   0.945   3.768   4.408
 2236SOL    HW2 7035   0.993   3.694   4.546
 2237SOL     OW 7036   1.429   4.897   4.591
 2237SOL    HW1 7037   1.374   4.813   4.584
 2237SOL    HW2 7038   1.455   4.926   4.499
 2238SOL     OW 7039   1.466   4.314   4.716
 2238SOL    HW1 7040   1.436   4.219   4.723
 2238SOL    HW2 7041   1.539   4.330   4.782
 2239SOL     OW 7042   1.857   4.557   4.101
 2239SOL    HW1 7043   1.899   4.493   4.165
 2239SOL    HW2 7044   1.819   4.506   4.023
 2240SOL     OW 7045   0.488   5.109   3.898
 2240SOL    HW1 7046   0.401   5.094   3.945
 2240SOL    HW2 7047   0.471   5.135   3.803
 2241SOL     OW 7048   1.664   5.004   4.381
 2241SOL    HW1 7049   1.763   5.012   4.395
 2241SOL    HW2 7050   1.619   5.088   4.412
 2242SOL     OW 7051   1.390   4.299   3.802
 2242SOL    HW1 7052   1.336   4.278   3.883
 2242SOL    HW2 7053   1.481   4.258   3.811
 2243SOL     OW 7054   0.527   3.980   4.052
 2243SOL    HW1 7055   0.554   3.921   3.977
 2243SOL    HW2 7056   0.527   4.075   4.021
 2244SOL     OW 7057   1.754   4.947   5.312
 2244SOL    HW1 7058   1.845   4.908   5.299
 2244SOL    HW2 7059   1.762   5.043   5.336
 2245SOL     OW 7060   1.064   5.071   5.064
 2245SOL    HW1 7061   0.984   5.048   5.119
 2245SOL    HW2 7062   1.147   5.045   5.113
 2246SOL     OW 7063   1.592   5.353   5.349
 2246SOL    HW1 7064   1.619   5.387   5.259
 2246SOL    HW2 7065   1.671   5.315   5.395
 2247SOL     OW 7066   1.111   4.919   4.824
 2247SOL    HW1 7067   1.071   4.963   4.905
 2247SOL    HW2 7068   1.070   4.956   4.741
 2248SOL     OW 7069   1.638   4.823   4.803
 2248SOL    HW1 7070   1.643   4.904   4.862
 2248SOL    HW2 7071   1.552   4.825   4.752
 2249SOL     OW 7072   0.915   3.813   5.126
 2249SOL    HW1 7073   0.940   3.793   5.031
 2249SOL    HW2 7074   0.987   3.869   5.168
 2250SOL     OW 7075   0.980   4.840   5.443
 2250SOL    HW1 7076   0.881   4.846   5.453
 2250SOL    HW2 7077   1.003   4.760   5.387
 2251SOL     OW 7078   0.705   4.774   4.092
 2251SOL    HW1 7079   0.691   4.781   4.191
 2251SOL    HW2 7080   0.789   4.723   4.074
 2252SOL     OW 7081   0.410   4.537   4.975
 2252SOL    HW1 7082   0.496   4.549   5.025
 2252SOL    HW2 7083   0.368   4.450   5.002
 2253SOL     OW 7084   1.274   4.110   4.986
 2253SOL    HW1 7085   1.295   4.184   5.050
 2253SOL    HW2 7086   1.185   4.127   4.943
 2254SOL     OW 7087   0.064   5.288   5.055
 2254SOL    HW1 7088   0.018   5.370   5.021
 2254SOL    HW2 7089   0.162   5.307   5.064
 2255SOL     OW 7090   0.367   4.824   4.225
 2255SOL    HW1 7091   0.360   4.907   4.169
 2255SOL    HW2 7092   0.371   4.744   4.165
 2256SOL     OW 7093   0.566   4.261   4.589
 2256SOL    HW1 7094   0.578   4.327   4.515
 2256SOL    HW2 7095   0.612   4.295   4.672
 2257SOL     OW 7096   1.252   5.072   4.112
 2257SOL    HW1 7097   1.302   5.149   4.152
 2257SOL    HW2 7098   1.157   5.074   4.144
 2258SOL     OW 7099   1.272   5.169   4.866
 2258SOL    HW1 7100   1.319   5.182   4.953
 2258SOL    HW2 7101   1.206   5.095   4.875
 2259SOL     OW 7102   1.582   4.363   4.196
 2259SOL    HW1 7103   1.551   4.424   4.269
 2259SOL    HW2 7104   1.632   4.415   4.127
 2260SOL     OW 7105   0.354   5.234   5.053
 2260SOL    HW1 7106   0.333   5.190   4.966
 2260SOL    HW2 7107   0.451   5.260   5.056
 2261SOL     OW 7108   0.402   4.475   5.322
 2261SOL    HW1 7109   0.470   4.530   5.275
 2261SOL    HW2 7110   0.442   4.387   5.349
 2262SOL     OW 7111   1.587   4.503   5.394
 2262SOL    HW1 7112   1.495   4.541   5.389
 2262SOL    HW2 7113   1.647   4.550   5.329
 2263SOL     OW 7114   1.013   3.829   5.494
 2263SOL    HW1 7115   1.019   3.914   5.442
 2263SOL    HW2 7116   1.045   3.753   5.437
 2264SOL     OW 7117   0.504   3.774   5.464
 2264SOL    HW1 7118   0.462   3.717   5.394
 2264SOL    HW2 7119   0.438   3.843   5.496
 2265SOL     OW 7120   0.573   4.594   4.753
 2265SOL    HW1 7121   0.617   4.683   4.744
 2265SOL    HW2 7122   0.510   4.594   4.830
 2266SOL     OW 7123   1.360   4.586   4.769
 2266SOL    HW1 7124   1.285   4.586   4.703
 2266SOL    HW2 7125   1.397   4.494   4.778
 2267SOL     OW 7126   1.209   4.249   3.999
 2267SOL    HW1 7127   1.222   4.165   4.053
 2267SOL    HW2 7128   1.180   4.323   4.059
 2268SOL     OW 7129   0.307   3.937   4.955
 2268SOL    HW1 7130   0.284   3.974   5.045
 2268SOL    HW2 7131   0.277   3.842   4.949
 2269SOL     OW 7132   0.037   5.034   5.006
 2269SOL    HW1 7133   0.090   4.985   5.074
 2269SOL    HW2 7134   0.059   5.132   5.011
 2270SOL     OW 7135   0.732   4.358   4.788
 2270SOL    HW1 7136   0.791   4.332   4.712
 2270SOL    HW2 7137   0.704   4.454   4.777
 2271SOL     OW 7138   1.728   4.659   5.578
 2271SOL    HW1 7139   1.682   4.652   5.489
 2271SOL    HW2 7140   1.666   4.703   5.644
 2272SOL     OW 7141   0.307   3.787   4.342
 2272SOL    HW1 7142   0.296   3.881   4.375
 2272SOL    HW2 7143   0.302   3.724   4.419
 2273SOL     OW 7144   1.622   4.091   4.098
 2273SOL    HW1 7145   1.624   4.015   4.162
 2273SOL    HW2 7146   1.574   4.168   4.138
 2274SOL     OW 7147   1.023   4.490   4.690
 2274SOL    HW1 7148   1.038   4.511   4.786
 2274SOL    HW2 7149   0.993   4.395   4.681
 2275SOL     OW 7150   0.980   5.297   5.424
 2275SOL    HW1 7151   0.960   5.341   5.336
 2275SOL    HW2 7152   1.019   5.206   5.408
 2276SOL     OW 7153   1.859   5.242   5.329
 2276SOL    HW1 7154   1.873   5.269   5.234
 2276SOL    HW2 7155   1.942   5.264   5.382
 2277SOL     OW 7156   0.350   4.622   5.528
 2277SOL    HW1 7157   0.426   4.666   5.576
 2277SOL    HW2 7158   0.385   4.575   5.446
 2278SOL     OW 7159   1.303   4.562   3.766
 2278SOL    HW1 7160   1.337   4.469   3.781
 2278SOL    HW2 7161   1.321   4.589   3.671
 2279SOL     OW 7162   1.068   5.057   4.573
 2279SOL    HW1 7163   1.075   4.973   4.518
 2279SOL    HW2 7164   1.130   5.126   4.537
 2280SOL     OW 7165   0.319   4.534   4.673
 2280SOL    HW1 7166   0.412   4.570   4.678
 2280SOL    HW2 7167   0.313   4.449   4.725
 2281SOL     OW 7168   0.339   4.233   4.730
 2281SOL    HW1 7169   0.287   4.150   4.713
 2281SOL    HW2 7170   0.416   4.238   4.666
 2282SOL     OW 7171   1.138   4.104   5.402
 2282SOL    HW1 7172   1.093   4.167   5.466
 2282SOL    HW2 7173   1.231   4.135   5.385
 2283SOL     OW 7174   1.160   3.931   5.201
 2283SOL    HW1 7175   1.160   3.995   5.278
 2283SOL    HW2 7176   1.188   3.979   5.118
 2284SOL     OW 7177   0.008   5.050   3.924
 2284SOL    HW1 7178  -0.085   5.071   3.893
 2284SOL    HW2 7179   0.018   4.951   3.937
 2285SOL     OW 7180   0.088   5.525   4.651
 2285SOL    HW1 7181   0.046   5.439   4.624
 2285SOL    HW2 7182   0.182   5.528   4.617
 2286SOL     OW 7183   0.504   5.292   4.634
 2286SOL    HW1 7184   0.570   5.366   4.643
 2286SOL    HW2 7185   0.548   5.213   4.592
 2287SOL     OW 7186   1.002   4.520   4.962
 2287SOL    HW1 7187   1.043   4.488   5.048
 2287SOL    HW2 7188   0.906   4.493   4.959
 2288SOL     OW 7189   0.040   4.268   4.838
 2288SOL    HW1 7190   0.125   4.235   4.797
 2288SOL    HW2 7191   0.053   4.283   4.936
 2289SOL     OW 7192   0.189   4.244   5.446
 2289SOL    HW1 7193   0.248   4.204   5.376
 2289SOL    HW2 7194   0.131   4.315   5.405
 2290SOL     OW 7195   1.369   4.674   5.384
 2290SOL    HW1 7196   1.408   4.763   5.404
 2290SOL    HW2 7197   1.379   4.654   5.287
 2291SOL     OW 7198   0.815   4.296   4.049
 2291SOL    HW1 7199   0.822   4.207   4.003
 2291SOL    HW2 7200   0.721   4.330   4.041
 2292SOL     OW 7201   1.657   4.328   4.930
 2292SOL    HW1 7202   1.619   4.259   4.992
 2292SOL    HW2 7203   1.739   4.292   4.886
 2293SOL     OW 7204   0.252   5.288   5.468
 2293SOL    HW1 7205   0.222   5.345   5.544
 2293SOL    HW2 7206   0.245   5.191   5.494
 2294SOL     OW 7207   0.671   4.188   4.993
 2294SOL    HW1 7208   0.637   4.099   4.963
 2294SOL    HW2 7209   0.697   4.242   4.913
 2295SOL     OW 7210   0.930   5.402   5.189
 2295SOL    HW1 7211   0.906   5.384   5.094
 2295SOL    HW2 7212   0.960   5.496   5.199
 2296SOL     OW 7213   0.473   4.224   3.915
 2296SOL    HW1 7214   0.534   4.304   3.919
 2296SOL    HW2 7215   0.378   4.255   3.922
 2297SOL     OW 7216   0.159   4.861   5.190
 2297SOL    HW1 7217   0.181   4.800   5.266
 2297SOL    HW2 7218   0.169   4.812   5.104
 2298SOL     OW 7219   1.347   4.783   4.958
 2298SOL    HW1 7220   1.371   4.720   4.884
 2298SOL    HW2 7221   1.257   4.823   4.940
 2299SOL     OW 7222   1.302   4.579   4.033
 2299SOL    HW1 7223   1.216   4.548   4.075
 2299SOL    HW2 7224   1.298   4.565   3.934
 2300SOL     OW 7225   1.759   5.471   4.878
 2300SOL    HW1 7226   1.820   5.501   4.805
 2300SOL    HW2 7227   1.721   5.382   4.856
 2301SOL     OW 7228   1.252   5.455   4.852
 2301SOL    HW1 7229   1.336   5.460   4.798
 2301SOL    HW2 7230   1.229   5.359   4.870
 2302SOL     OW 7231   0.083   4.982   4.746
 2302SOL    HW1 7232   0.078   4.981   4.846
 2302SOL    HW2 7233   0.000   4.941   4.708
 2303SOL     OW 7234   0.688   5.386   5.440
 2303SOL    HW1 7235   0.632   5.467   5.449
 2303SOL    HW2 7236   0.740   5.390   5.354
 2304SOL     OW 7237   1.388   5.297   4.201
 2304SOL    HW1 7238   1.455   5.309   4.127
 2304SOL    HW2 7239   1.348   5.386   4.224
 2305SOL     OW 7240   0.130   5.518   5.575
 2305SOL    HW1 7241   0.089   5.444   5.628
 2305SOL    HW2 7242   0.194   5.569   5.633
 2306SOL     OW 7243   1.280   4.651   4.396
 2306SOL    HW1 7244   1.340   4.570   4.398
 2306SOL    HW2 7245   1.320   4.720   4.336
 2307SOL     OW 7246   0.830   4.997   5.146
 2307SOL    HW1 7247   0.825   5.030   5.241
 2307SOL    HW2 7248   0.744   5.016   5.100
 2308SOL     OW 7249   0.672   5.340   3.878
 2308SOL    HW1 7250   0.681   5.350   3.779
 2308SOL    HW2 7251   0.632   5.251   3.899
 2309SOL     OW 7252   1.650   5.444   5.118
 2309SOL    HW1 7253   1.703   5.454   5.034
 2309SOL    HW2 7254   1.623   5.534   5.152
 2310SOL     OW 7255   1.841   3.899   4.687
 2310SOL    HW1 7256   1.880   3.814   4.651
 2310SOL    HW2 7257   1.743   3.901   4.668
 2311SOL     OW 7258   0.263   4.050   4.444
 2311SOL    HW1 7259   0.184   4.101   4.410
 2311SOL    HW2 7260   0.254   4.035   4.542
 2312SOL     OW 7261   1.194   5.336   3.755
 2312SOL    HW1 7262   1.200   5.243   3.792
 2312SOL    HW2 7263   1.135   5.336   3.675
 2313SOL     OW 7264   0.822   4.726   5.096
 2313SOL    HW1 7265   0.862   4.725   5.004
 2313SOL    HW2 7266   0.832   4.818   5.136
 2314SOL     OW 7267   0.916   4.634   4.015
 2314SOL    HW1 7268   0.979   4.672   3.947
 2314SOL    HW2 7269   0.956   4.551   4.054
 2315SOL     OW 7270   1.504   5.331   3.768
 2315SOL    HW1 7271   1.412   5.368   3.775
 2315SOL    HW2 7272   1.542   5.351   3.678
 2316SOL     OW 7273   0.372   5.012   5.214
 2316SOL    HW1 7274   0.359   5.105   5.180
 2316SOL    HW2 7275   0.288   4.960   5.201
 2317SOL     OW 7276   1.614   5.016   5.013
 2317SOL    HW1 7277   1.674   5.019   5.093
 2317SOL    HW2 7278   1.539   5.080   5.026
 2318SOL     OW 7279   1.039   4.822   4.420
 2318SOL    HW1 7280   0.969   4.775   4.474
 2318SOL    HW2 7281   1.098   4.754   4.377
 2319SOL     OW 7282   1.014   3.960   4.695
 2319SOL    HW1 7283   1.006   3.924   4.602
 2319SOL    HW2 7284   1.012   3.884   4.760
 2320SOL     OW 7285   0.590   5.211   4.215
 2320SOL    HW1 7286   0.632   5.153   4.145
 2320SOL    HW2 7287   0.546   5.290   4.171
 2321SOL     OW 7288   1.709   4.109   5.105
 2321SOL    HW1 7289   1.782   4.178   5.109
 2321SOL    HW2 7290   1.737   4.034   5.046
 2322SOL     OW 7291   0.255   5.072   4.014
 2322SOL    HW1 7292   0.159   5.073   3.987
 2322SOL    HW2 7293   0.267   5.125   4.098
 2323SOL     OW 7294   0.105   4.737   5.450
 2323SOL    HW1 7295   0.028   4.704   5.504
 2323SOL    HW2 7296   0.190   4.707   5.492
 2324SOL     OW 7297   0.672   3.927   5.213
 2324SOL    HW1 7298   0.762   3.911   5.173
 2324SOL    HW2 7299   0.680   3.932   5.312
 2325SOL     OW 7300   0.075   4.069   3.757
 2325SOL    HW1 7301  -0.017   4.041   3.728
 2325SOL    HW2 7302   0.106   4.146   3.701
 2326SOL     OW 7303   1.440   4.580   5.122
 2326SOL    HW1 7304   1.383   4.632   5.059
 2326SOL    HW2 7305   1.536   4.592   5.098
 2327SOL     OW 7306   0.072   3.890   4.042
 2327SOL    HW1 7307   0.055   3.973   3.988
 2327SOL    HW2 7308   0.162   3.853   4.020
 2328SOL     OW 7309   1.183   5.059   3.843
 2328SOL    HW1 7310   1.084   5.048   3.845
 2328SOL    HW2 7311   1.217   5.074   3.936
 2329SOL     OW 7312   0.613   4.566   5.155
 2329SOL    HW1 7313   0.669   4.647   5.138
 2329SOL    HW2 7314   0.672   4.486   5.158
 2330SOL     OW 7315   1.493   5.491   4.683
 2330SOL    HW1 7316   1.526   5.555   4.614
 2330SOL    HW2 7317   1.559   5.485   4.758
 2331SOL     OW 7318   0.716   4.289   5.432
 2331SOL    HW1 7319   0.735   4.354   5.506
 2331SOL    HW2 7320   0.776   4.209   5.441
 2332SOL     OW 7321   1.450   4.944   5.357
 2332SOL    HW1 7322   1.441   4.934   5.456
 2332SOL    HW2 7323   1.546   4.937   5.331
 2333SOL     OW 7324   0.390   5.465   5.284
 2333SOL    HW1 7325   0.299   5.506   5.282
 2333SOL    HW2 7326   0.383   5.371   5.316
 2334SOL     OW 7327   1.674   4.607   4.978
 2334SOL    HW1 7328   1.647   4.518   4.941
 2334SOL    HW2 7329   1.675   4.675   4.905
 2335SOL     OW 7330   1.225   4.049   4.173
 2335SOL    HW1 7331   1.290   3.975   4.162
 2335SOL    HW2 7332   1.245   4.099   4.257
 2336SOL     OW 7333   0.594   4.469   4.376
 2336SOL    HW1 7334   0.644   4.554   4.357
 2336SOL    HW2 7335   0.506   4.471   4.328
 2337SOL     OW 7336   1.777   4.066   5.366
 2337SOL    HW1 7337   1.760   4.097   5.272
 2337SOL    HW2 7338   1.693   4.029   5.404
 2338SOL     OW 7339   1.730   4.658   5.241
 2338SOL    HW1 7340   1.768   4.749   5.256
 2338SOL    HW2 7341   1.722   4.641   5.142
 2339SOL     OW 7342   0.859   5.098   3.740
 2339SOL    HW1 7343   0.813   5.113   3.828
 2339SOL    HW2 7344   0.903   5.183   3.710
 2340SOL     OW 7345   0.661   5.514   4.677
 2340SOL    HW1 7346   0.615   5.602   4.664
 2340SOL    HW2 7347   0.760   5.526   4.670
 2341SOL     OW 7348   0.859   4.680   4.585
 2341SOL    HW1 7349   0.913   4.611   4.633
 2341SOL    HW2 7350   0.827   4.749   4.651
 2342SOL     OW 7351   1.083   4.708   3.811
 2342SOL    HW1 7352   1.060   4.761   3.729
 2342SOL    HW2 7353   1.164   4.652   3.792
 2343SOL     OW 7354   1.861   5.293   4.575
 2343SOL    HW1 7355   1.790   5.281   4.505
 2343SOL    HW2 7356   1.862   5.214   4.635
 2344SOL     OW 7357   0.221   5.038   5.568
 2344SOL    HW1 7358   0.156   4.965   5.547
 2344SOL    HW2 7359   0.225   5.052   5.666
 2345SOL     OW 7360   0.079   4.964   4.377
 2345SOL    HW1 7361   0.078   4.917   4.465
 2345SOL    HW2 7362   0.161   4.936   4.326
 2346SOL     OW 7363   0.672   5.115   5.348
 2346SOL    HW1 7364   0.594   5.065   5.386
 2346SOL    HW2 7365   0.669   5.210   5.379
 2347SOL     OW 7366   1.824   3.916   4.951
 2347SOL    HW1 7367   1.820   3.826   4.995
 2347SOL    HW2 7368   1.827   3.905   4.852
 2348SOL     OW 7369   0.428   4.148   4.244
 2348SOL    HW1 7370   0.458   4.076   4.182
 2348SOL    HW2 7371   0.389   4.108   4.327
 2349SOL     OW 7372   1.705   5.211   4.828
 2349SOL    HW1 7373   1.612   5.186   4.801
 2349SOL    HW2 7374   1.731   5.161   4.910
 2350SOL     OW 7375   0.317   4.271   5.004
 2350SOL    HW1 7376   0.355   4.212   5.076
 2350SOL    HW2 7377   0.357   4.245   4.916
 2351SOL     OW 7378   0.812   5.310   4.411
 2351SOL    HW1 7379   0.844   5.320   4.317
 2351SOL    HW2 7380   0.733   5.248   4.413
 2352SOL     OW 7381   1.424   3.938   4.836
 2352SOL    HW1 7382   1.476   3.873   4.891
 2352SOL    HW2 7383   1.375   4.001   4.897
 2353SOL     OW 7384   1.001   3.758   4.878
 2353SOL    HW1 7385   0.938   3.686   4.847
 2353SOL    HW2 7386   1.094   3.722   4.878
 2354SOL     OW 7387   0.618   5.291   5.008
 2354SOL    HW1 7388   0.613   5.373   5.065
 2354SOL    HW2 7389   0.707   5.288   4.963
 2355SOL     OW 7390   1.352   3.776   3.892
 2355SOL    HW1 7391   1.387   3.735   3.808
 2355SOL    HW2 7392   1.262   3.738   3.912
 2356SOL     OW 7393   1.300   4.177   4.415
 2356SOL    HW1 7394   1.241   4.257   4.419
 2356SOL    HW2 7395   1.315   4.142   4.508
 2357SOL     OW 7396   1.593   3.945   4.606
 2357SOL    HW1 7397   1.509   3.944   4.660
 2357SOL    HW2 7398   1.595   4.028   4.550
 2358SOL     OW 7399   0.039   4.801   4.024
 2358SOL    HW1 7400   0.138   4.790   4.015
 2358SOL    HW2 7401  -0.001   4.715   4.056
 2359SOL     OW 7402   0.875   5.370   4.061
 2359SOL    HW1 7403   0.798   5.335   4.007
 2359SOL    HW2 7404   0.843   5.441   4.123
 2360SOL     OW 7405   0.230   4.352   5.699
 2360SOL    HW1 7406   0.137   4.350   5.736
 2360SOL    HW2 7407   0.231   4.313   5.607
 2361SOL     OW 7408   1.755   4.331   5.817
 2361SOL    HW1 7409   1.743   4.318   5.718
 2361SOL    HW2 7410   1.725   4.250   5.866
 2362SOL     OW 7411   0.231   5.437   6.069
 2362SOL    HW1 7412   0.265   5.514   6.123
 2362SOL    HW2 7413   0.275   5.437   5.979
 2363SOL     OW 7414   0.606   4.688   5.709
 2363SOL    HW1 7415   0.613   4.772   5.655
 2363SOL    HW2 7416   0.652   4.701   5.797
 2364SOL     OW 7417   0.027   5.320   5.703
 2364SOL    HW1 7418   0.008   5.224   5.724
 2364SOL    HW2 7419  -0.006   5.378   5.778
 2365SOL     OW 7420   1.641   4.832   6.018
 2365SOL    HW1 7421   1.727   4.834   5.966
 2365SOL    HW2 7422   1.655   4.879   6.106
 2366SOL     OW 7423   1.525   4.723   5.776
 2366SOL    HW1 7424   1.462   4.647   5.789
 2366SOL    HW2 7425   1.573   4.741   5.862
 2367SOL     OW 7426   0.598   4.453   5.856
 2367SOL    HW1 7427   0.622   4.522   5.788
 2367SOL    HW2 7428   0.520   4.486   5.910
 2368SOL     OW 7429   0.865   4.072   5.781
 2368SOL    HW1 7430   0.924   4.135   5.732
 2368SOL    HW2 7431   0.884   3.978   5.752
 2369SOL     OW 7432   0.321   4.667   5.828
 2369SOL    HW1 7433   0.403   4.706   5.786
 2369SOL    HW2 7434   0.294   4.585   5.779
 2370SOL     OW 7435   1.632   5.101   5.667
 2370SOL    HW1 7436   1.600   5.195   5.657
 2370SOL    HW2 7437   1.556   5.038   5.655
 2371SOL     OW 7438   0.464   5.467   5.909
 2371SOL    HW1 7439   0.497   5.506   5.995
 2371SOL    HW2 7440   0.540   5.460   5.844
 2372SOL     OW 7441   0.614   3.846   5.703
 2372SOL    HW1 7442   0.712   3.824   5.710
 2372SOL    HW2 7443   0.583   3.829   5.610
 2373SOL     OW 7444   1.434   4.912   5.627
 2373SOL    HW1 7445   1.466   4.836   5.684
 2373SOL    HW2 7446   1.342   4.939   5.657
 2374SOL     OW 7447   0.297   3.759   5.757
 2374SOL    HW1 7448   0.346   3.843   5.736
 2374SOL    HW2 7449   0.359   3.694   5.802
 2375SOL     OW 7450   1.032   4.273   5.602
 2375SOL    HW1 7451   0.991   4.355   5.563
 2375SOL    HW2 7452   1.096   4.299   5.675
 2376SOL     OW 7453   1.857   4.557   5.963
 2376SOL    HW1 7454   1.899   4.493   6.027
 2376SOL    HW2 7455   1.819   4.506   5.885
 2377SOL     OW 7456   0.488   5.109   5.760
 2377SOL    HW1 7457   0.401   5.094   5.807
 2377SOL    HW2 7458   0.471   5.135   5.665
 2378SOL     OW 7459   1.390   4.299   5.664
 2378SOL    HW1 7460   1.336   4.278   5.745
 2378SOL    HW2 7461   1.481   4.258   5.673
 2379SOL     OW 7462   0.527   3.980   5.914
 2379SOL    HW1 7463   0.554   3.921   5.839
 2379SOL    HW2 7464   0.527   4.075   5.883
 2380SOL     OW 7465   1.540   3.998   5.711
 2380SOL    HW1 7466   1.479   3.923   5.734
 2380SOL    HW2 7467   1.562   4.050   5.794
 2381SOL     OW 7468   1.303   4.562   5.628
 2381SOL    HW1 7469   1.337   4.469   5.643
 2381SOL    HW2 7470   1.321   4.589   5.533
 2382SOL     OW 7471   0.008   5.050   5.786
 2382SOL    HW1 7472  -0.085   5.071   5.755
 2382SOL    HW2 7473   0.018   4.951   5.799
 2383SOL     OW 7474   0.815   4.296   5.911
 2383SOL    HW1 7475   0.822   4.207   5.865
 2383SOL    HW2 7476   0.721   4.330   5.903
 2384SOL     OW 7477   0.473   4.224   5.777
 2384SOL    HW1 7478   0.534   4.304   5.781
 2384SOL    HW2 7479   0.378   4.255   5.784
 2385SOL     OW 7480   1.726   3.859   6.109
 2385SOL    HW1 7481   1.799   3.842   6.042
 2385SOL    HW2 7482   1.695   3.772   6.147
 2386SOL     OW 7483   0.672   5.340   5.740
 2386SOL    HW1 7484   0.681   5.350   5.641
 2386SOL    HW2 7485   0.632   5.251   5.761
 2387SOL     OW 7486   1.194   5.336   5.617
 2387SOL    HW1 7487   1.200   5.243   5.654
 2387SOL    HW2 7488   1.135   5.336   5.537
 2388SOL     OW 7489   0.916   4.634   5.877
 2388SOL    HW1 7490   0.979   4.672   5.809
 2388SOL    HW2 7491   0.956   4.551   5.916
 2389SOL     OW 7492   1.504   5.331   5.630
 2389SOL    HW1 7493   1.412   5.368   5.637
 2389SOL    HW2 7494   1.542   5.351   5.540
 2390SOL     OW 7495   0.255   5.072   5.876
 2390SOL    HW1 7496   0.159   5.073   5.849
 2390SOL    HW2 7497   0.267   5.125   5.960
 2391SOL     OW 7498   0.075   4.069   5.619
 2391SOL    HW1 7499  -0.017   4.041   5.590
 2391SOL    HW2 7500   0.106   4.146   5.563
 2392SOL     OW 7501   1.183   5.059   5.705
 2392SOL    HW1 7502   1.084   5.048   5.707
 2392SOL    HW2 7503   1.217   5.074   5.798
 2393SOL     OW 7504   1.225   4.049   6.035
 2393SOL    HW1 7505   1.290   3.975   6.024
 2393SOL    HW2 7506   1.245   4.099   6.119
 2394SOL     OW 7507   0.859   5.098   5.602
 2394SOL    HW1 7508   0.813   5.113   5.690
 2394SOL    HW2 7509   0.903   5.183   5.572
 2395SOL     OW 7510   1.083   4.708   5.673
 2395SOL    HW1 7511   1.060   4.761   5.591
 2395SOL    HW2 7512   1.164   4.652   5.654
 2396SOL     OW 7513   1.352   3.776   5.754
 2396SOL    HW1 7514   1.387   3.735   5.670
 2396SOL    HW2 7515   1.262   3.738   5.774
 2397SOL     OW 7516   0.039   4.801   5.886
 2397SOL    HW1 7517   0.138   4.790   5.877
 2397SOL    HW2 7518  -0.001   4.715   5.918
 2398SOL     OW 7519   0.875   5.370   5.923
 2398SOL    HW1 7520   0.798   5.335   5.869
 2398SOL    HW2 7521   0.843   5.441   5.985
 2399SOL     OW 7522   0.230   6.214   0.113
 2399SOL    HW1 7523   0.137   6.212   0.150
 2399SOL    HW2 7524   0.231   6.175   0.021
 2400SOL     OW 7525   0.225   5.861   0.996
 2400SOL    HW1 7526   0.260   5.844   1.088
 2400SOL    HW2 7527   0.137   5.816   0.984
 2401SOL     OW 7528   0.019   5.954   0.647
 2401SOL    HW1 7529  -0.063   5.997   0.686
 2401SOL    HW2 7530  -0.009   5.881   0.584
 2402SOL     OW 7531   0.569   6.861   1.165
 2402SOL    HW1 7532   0.476   6.854   1.128
 2402SOL    HW2 7533   0.580   6.950   1.209
 2403SOL     OW 7534   1.555   7.097   0.703
 2403SOL    HW1 7535   1.498   7.081   0.784
 2403SOL    HW2 7536   1.496   7.107   0.623
 2404SOL     OW 7537   1.135   6.289   0.717
 2404SOL    HW1 7538   1.192   6.367   0.692
 2404SOL    HW2 7539   1.075   6.315   0.793
 2405SOL     OW 7540   1.755   6.193   0.231
 2405SOL    HW1 7541   1.743   6.180   0.132
 2405SOL    HW2 7542   1.725   6.112   0.280
 2406SOL     OW 7543   0.768   6.730   1.023
 2406SOL    HW1 7544   0.690   6.747   1.083
 2406SOL    HW2 7545   0.802   6.817   0.987
 2407SOL     OW 7546   0.850   6.384   1.823
 2407SOL    HW1 7547   0.846   6.460   1.888
 2407SOL    HW2 7548   0.872   6.420   1.732
 2408SOL     OW 7549   0.685   6.598   0.665
 2408SOL    HW1 7550   0.754   6.582   0.735
 2408SOL    HW2 7551   0.612   6.655   0.703
 2409SOL     OW 7552   0.686   6.747   1.803
 2409SOL    HW1 7553   0.746   6.826   1.817
 2409SOL    HW2 7554   0.600   6.778   1.762
 2410SOL     OW 7555   0.335   7.021   1.061
 2410SOL    HW1 7556   0.257   6.990   1.008
 2410SOL    HW2 7557   0.393   7.079   1.004
 2411SOL     OW 7558   0.438   5.978   1.499
 2411SOL    HW1 7559   0.520   5.922   1.508
 2411SOL    HW2 7560   0.357   5.920   1.503
 2412SOL     OW 7561   1.603   6.033   0.737
 2412SOL    HW1 7562   1.529   6.079   0.687
 2412SOL    HW2 7563   1.654   6.101   0.790
 2413SOL     OW 7564   0.231   7.299   0.483
 2413SOL    HW1 7565   0.265   7.376   0.537
 2413SOL    HW2 7566   0.275   7.299   0.393
 2414SOL     OW 7567   1.127   6.927   1.690
 2414SOL    HW1 7568   1.174   6.927   1.778
 2414SOL    HW2 7569   1.079   6.840   1.679
 2415SOL     OW 7570   0.240   6.677   0.886
 2415SOL    HW1 7571   0.254   6.593   0.938
 2415SOL    HW2 7572   0.185   6.741   0.941
 2416SOL     OW 7573   0.606   6.550   0.123
 2416SOL    HW1 7574   0.613   6.634   0.069
 2416SOL    HW2 7575   0.652   6.563   0.211
 2417SOL     OW 7576   1.594   5.700   1.480
 2417SOL    HW1 7577   1.576   5.767   1.408
 2417SOL    HW2 7578   1.591   5.746   1.569
 2418SOL     OW 7579   0.122   6.229   0.563
 2418SOL    HW1 7580   0.077   6.141   0.580
 2418SOL    HW2 7581   0.121   6.283   0.647
 2419SOL     OW 7582   1.842   7.353   0.359
 2419SOL    HW1 7583   1.896   7.324   0.439
 2419SOL    HW2 7584   1.872   7.443   0.330
 2420SOL     OW 7585   1.689   6.508   0.612
 2420SOL    HW1 7586   1.784   6.479   0.620
 2420SOL    HW2 7587   1.681   6.573   0.537
 2421SOL     OW 7588   1.641   6.694   0.432
 2421SOL    HW1 7589   1.727   6.696   0.380
 2421SOL    HW2 7590   1.655   6.741   0.520
 2422SOL     OW 7591   0.113   6.323   1.597
 2422SOL    HW1 7592   0.201   6.310   1.642
 2422SOL    HW2 7593   0.100   6.420   1.575
 2423SOL     OW 7594   0.613   6.951   0.726
 2423SOL    HW1 7595   0.564   6.864   0.735
 2423SOL    HW2 7596   0.590   6.994   0.639
 2424SOL     OW 7597   1.293   6.814   1.423
 2424SOL    HW1 7598   1.330   6.741   1.365
 2424SOL    HW2 7599   1.345   6.819   1.508
 2425SOL     OW 7600   0.809   5.590   0.502
 2425SOL    HW1 7601   0.849   5.681   0.493
 2425SOL    HW2 7602   0.709   5.598   0.508
 2426SOL     OW 7603   0.197   6.562   1.264
 2426SOL    HW1 7604   0.286   6.517   1.250
 2426SOL    HW2 7605   0.124   6.497   1.245
 2427SOL     OW 7606   1.525   6.585   0.190
 2427SOL    HW1 7607   1.462   6.509   0.203
 2427SOL    HW2 7608   1.573   6.603   0.276
 2428SOL     OW 7609   0.317   5.837   1.801
 2428SOL    HW1 7610   0.388   5.908   1.807
 2428SOL    HW2 7611   0.229   5.876   1.829
 2429SOL     OW 7612   1.466   7.003   0.953
 2429SOL    HW1 7613   1.407   7.009   1.033
 2429SOL    HW2 7614   1.451   6.915   0.907
 2430SOL     OW 7615   0.598   6.315   0.270
 2430SOL    HW1 7616   0.622   6.384   0.202
 2430SOL    HW2 7617   0.520   6.348   0.324
 2431SOL     OW 7618   1.281   5.931   0.944
 2431SOL    HW1 7619   1.195   5.881   0.931
 2431SOL    HW2 7620   1.343   5.877   1.000
 2432SOL     OW 7621   0.807   6.191   1.465
 2432SOL    HW1 7622   0.760   6.188   1.554
 2432SOL    HW2 7623   0.756   6.136   1.399
 2433SOL     OW 7624   1.394   6.055   1.674
 2433SOL    HW1 7625   1.374   6.098   1.762
 2433SOL    HW2 7626   1.472   5.993   1.683
 2434SOL     OW 7627   0.973   6.476   1.572
 2434SOL    HW1 7628   1.019   6.392   1.543
 2434SOL    HW2 7629   0.917   6.510   1.497
 2435SOL     OW 7630   0.991   5.996   1.242
 2435SOL    HW1 7631   0.914   6.030   1.296
 2435SOL    HW2 7632   0.957   5.945   1.163
 2436SOL     OW 7633   1.041   6.287   0.429
 2436SOL    HW1 7634   1.067   6.283   0.525
 2436SOL    HW2 7635   0.956   6.236   0.415
 2437SOL     OW 7636   0.076   6.397   0.789
 2437SOL    HW1 7637   0.175   6.385   0.798
 2437SOL    HW2 7638   0.052   6.492   0.810
 2438SOL     OW 7639   0.865   5.934   0.195
 2438SOL    HW1 7640   0.924   5.997   0.146
 2438SOL    HW2 7641   0.884   5.840   0.166
 2439SOL     OW 7642   1.719   6.171   1.831
 2439SOL    HW1 7643   1.693   6.260   1.795
 2439SOL    HW2 7644   1.717   6.103   1.758
 2440SOL     OW 7645   1.362   6.730   0.545
 2440SOL    HW1 7646   1.445   6.701   0.497
 2440SOL    HW2 7647   1.313   6.797   0.489
 2441SOL     OW 7648   0.550   5.782   0.885
 2441SOL    HW1 7649   0.545   5.777   0.985
 2441SOL    HW2 7650   0.552   5.878   0.856
 2442SOL     OW 7651   1.795   6.652   0.873
 2442SOL    HW1 7652   1.733   6.637   0.797
 2442SOL    HW2 7653   1.743   6.663   0.958
 2443SOL     OW 7654   0.321   6.529   0.242
 2443SOL    HW1 7655   0.403   6.568   0.200
 2443SOL    HW2 7656   0.294   6.447   0.193
 2444SOL     OW 7657   1.458   6.321   0.728
 2444SOL    HW1 7658   1.453   6.256   0.803
 2444SOL    HW2 7659   1.538   6.380   0.741
 2445SOL     OW 7660   0.461   6.852   1.727
 2445SOL    HW1 7661   0.411   6.853   1.641
 2445SOL    HW2 7662   0.398   6.834   1.803
 2446SOL     OW 7663   0.202   5.871   1.498
 2446SOL    HW1 7664   0.122   5.931   1.485
 2446SOL    HW2 7665   0.192   5.822   1.584
 2447SOL     OW 7666   1.632   6.963   0.081
 2447SOL    HW1 7667   1.600   7.057   0.071
 2447SOL    HW2 7668   1.556   6.900   0.069
 2448SOL     OW 7669   1.400   5.693   0.426
 2448SOL    HW1 7670   1.376   5.656   0.336
 2448SOL    HW2 7671   1.499   5.709   0.430
 2449SOL     OW 7672   0.382   6.286   0.480
 2449SOL    HW1 7673   0.427   6.196   0.477
 2449SOL    HW2 7674   0.288   6.275   0.513
 2450SOL     OW 7675   1.547   5.808   1.729
 2450SOL    HW1 7676   1.542   5.845   1.821
 2450SOL    HW2 7677   1.475   5.739   1.717
 2451SOL     OW 7678   0.614   5.708   0.117
 2451SOL    HW1 7679   0.712   5.686   0.124
 2451SOL    HW2 7680   0.583   5.691   0.024
 2452SOL     OW 7681   0.781   5.850   1.749
 2452SOL    HW1 7682   0.848   5.789   1.792
 2452SOL    HW2 7683   0.708   5.869   1.814
 2453SOL     OW 7684   1.351   6.176   1.433
 2453SOL    HW1 7685   1.379   6.133   1.518
 2453SOL    HW2 7686   1.376   6.272   1.434
 2454SOL     OW 7687   0.922   6.089   0.899
 2454SOL    HW1 7688   0.897   6.080   0.803
 2454SOL    HW2 7689   0.970   6.007   0.930
 2455SOL     OW 7690   0.539   5.650   0.512
 2455SOL    HW1 7691   0.458   5.651   0.570
 2455SOL    HW2 7692   0.542   5.733   0.457
 2456SOL     OW 7693   1.434   6.774   0.041
 2456SOL    HW1 7694   1.466   6.698   0.098
 2456SOL    HW2 7695   1.342   6.801   0.071
 2457SOL     OW 7696   0.935   5.822   0.480
 2457SOL    HW1 7697   0.887   5.863   0.402
 2457SOL    HW2 7698   1.034   5.820   0.461
 2458SOL     OW 7699   1.076   6.269   1.464
 2458SOL    HW1 7700   0.996   6.208   1.467
 2458SOL    HW2 7701   1.157   6.216   1.440
 2459SOL     OW 7702   1.227   7.156   0.793
 2459SOL    HW1 7703   1.248   7.230   0.728
 2459SOL    HW2 7704   1.295   7.156   0.866
 2460SOL     OW 7705   0.459   6.738   0.741
 2460SOL    HW1 7706   0.388   6.711   0.806
 2460SOL    HW2 7707   0.433   6.710   0.648
 2461SOL     OW 7708   1.032   6.135   0.016
 2461SOL    HW1 7709   0.991   6.217  -0.023
 2461SOL    HW2 7710   1.096   6.161   0.089
 2462SOL     OW 7711   0.078   6.142   1.386
 2462SOL    HW1 7712   0.170   6.141   1.345
 2462SOL    HW2 7713   0.072   6.216   1.453
 2463SOL     OW 7714   0.561   5.808   1.147
 2463SOL    HW1 7715   0.599   5.724   1.184
 2463SOL    HW2 7716   0.473   5.827   1.191
 2464SOL     OW 7717   0.866   6.040   0.642
 2464SOL    HW1 7718   0.834   6.112   0.580
 2464SOL    HW2 7719   0.890   5.959   0.589
 2465SOL     OW 7720   1.017   5.625   0.753
 2465SOL    HW1 7721   0.945   5.630   0.684
 2465SOL    HW2 7722   0.993   5.556   0.822
 2466SOL     OW 7723   1.429   6.759   0.867
 2466SOL    HW1 7724   1.374   6.675   0.860
 2466SOL    HW2 7725   1.455   6.788   0.775
 2467SOL     OW 7726   1.466   6.176   0.992
 2467SOL    HW1 7727   1.436   6.081   0.999
 2467SOL    HW2 7728   1.539   6.192   1.058
 2468SOL     OW 7729   1.857   6.419   0.377
 2468SOL    HW1 7730   1.899   6.355   0.441
 2468SOL    HW2 7731   1.819   6.368   0.299
 2469SOL     OW 7732   1.664   6.866   0.657
 2469SOL    HW1 7733   1.763   6.874   0.671
 2469SOL    HW2 7734   1.619   6.950   0.688
 2470SOL     OW 7735   1.390   6.161   0.078
 2470SOL    HW1 7736   1.336   6.140   0.159
 2470SOL    HW2 7737   1.481   6.120   0.087
 2471SOL     OW 7738   0.527   5.842   0.328
 2471SOL    HW1 7739   0.554   5.783   0.253
 2471SOL    HW2 7740   0.527   5.937   0.297
 2472SOL     OW 7741   1.754   6.809   1.588
 2472SOL    HW1 7742   1.845   6.770   1.575
 2472SOL    HW2 7743   1.762   6.905   1.612
 2473SOL     OW 7744   1.064   6.933   1.340
 2473SOL    HW1 7745   0.984   6.910   1.395
 2473SOL    HW2 7746   1.147   6.907   1.389
 2474SOL     OW 7747   1.111   6.781   1.100
 2474SOL    HW1 7748   1.071   6.825   1.181
 2474SOL    HW2 7749   1.070   6.818   1.017
 2475SOL     OW 7750   1.638   6.685   1.079
 2475SOL    HW1 7751   1.643   6.766   1.138
 2475SOL    HW2 7752   1.552   6.687   1.028
 2476SOL     OW 7753   0.915   5.675   1.402
 2476SOL    HW1 7754   0.940   5.655   1.307
 2476SOL    HW2 7755   0.987   5.731   1.444
 2477SOL     OW 7756   0.980   6.702   1.719
 2477SOL    HW1 7757   0.881   6.708   1.729
 2477SOL    HW2 7758   1.003   6.622   1.663
 2478SOL     OW 7759   0.705   6.636   0.368
 2478SOL    HW1 7760   0.691   6.643   0.467
 2478SOL    HW2 7761   0.789   6.585   0.350
 2479SOL     OW 7762   0.410   6.399   1.251
 2479SOL    HW1 7763   0.496   6.411   1.301
 2479SOL    HW2 7764   0.368   6.312   1.278
 2480SOL     OW 7765   1.274   5.972   1.262
 2480SOL    HW1 7766   1.295   6.046   1.326
 2480SOL    HW2 7767   1.185   5.989   1.219
 2481SOL     OW 7768   0.064   7.150   1.331
 2481SOL    HW1 7769   0.018   7.232   1.297
 2481SOL    HW2 7770   0.162   7.169   1.340
 2482SOL     OW 7771   0.367   6.686   0.501
 2482SOL    HW1 7772   0.360   6.769   0.445
 2482SOL    HW2 7773   0.371   6.606   0.441
 2483SOL     OW 7774   0.566   6.123   0.865
 2483SOL    HW1 7775   0.578   6.189   0.791
 2483SOL    HW2 7776   0.612   6.157   0.948
 2484SOL     OW 7777   1.252   6.934   0.388
 2484SOL    HW1 7778   1.302   7.011   0.428
 2484SOL    HW2 7779   1.157   6.936   0.420
 2485SOL     OW 7780   1.272   7.031   1.142
 2485SOL    HW1 7781   1.319   7.044   1.229
 2485SOL    HW2 7782   1.206   6.957   1.151
 2486SOL     OW 7783   1.582   6.225   0.472
 2486SOL    HW1 7784   1.551   6.286   0.545
 2486SOL    HW2 7785   1.632   6.277   0.403
 2487SOL     OW 7786   0.354   7.096   1.329
 2487SOL    HW1 7787   0.333   7.052   1.242
 2487SOL    HW2 7788   0.451   7.122   1.332
 2488SOL     OW 7789   0.402   6.337   1.598
 2488SOL    HW1 7790   0.470   6.392   1.551
 2488SOL    HW2 7791   0.442   6.249   1.625
 2489SOL     OW 7792   1.587   6.365   1.670
 2489SOL    HW1 7793   1.495   6.403   1.665
 2489SOL    HW2 7794   1.647   6.412   1.605
 2490SOL     OW 7795   1.013   5.691   1.770
 2490SOL    HW1 7796   1.019   5.776   1.718
 2490SOL    HW2 7797   1.045   5.615   1.713
 2491SOL     OW 7798   0.504   5.636   1.740
 2491SOL    HW1 7799   0.462   5.579   1.670
 2491SOL    HW2 7800   0.438   5.705   1.772
 2492SOL     OW 7801   0.573   6.456   1.029
 2492SOL    HW1 7802   0.617   6.545   1.020
 2492SOL    HW2 7803   0.510   6.456   1.106
 2493SOL     OW 7804   1.360   6.448   1.045
 2493SOL    HW1 7805   1.285   6.448   0.979
 2493SOL    HW2 7806   1.397   6.356   1.054
 2494SOL     OW 7807   1.209   6.111   0.275
 2494SOL    HW1 7808   1.222   6.027   0.329
 2494SOL    HW2 7809   1.180   6.185   0.335
 2495SOL     OW 7810   0.307   5.799   1.231
 2495SOL    HW1 7811   0.284   5.836   1.321
 2495SOL    HW2 7812   0.277   5.704   1.225
 2496SOL     OW 7813   0.037   6.896   1.282
 2496SOL    HW1 7814   0.090   6.847   1.350
 2496SOL    HW2 7815   0.059   6.994   1.287
 2497SOL     OW 7816   0.732   6.220   1.064
 2497SOL    HW1 7817   0.791   6.194   0.988
 2497SOL    HW2 7818   0.704   6.316   1.053
 2498SOL     OW 7819   1.728   6.521   1.854
 2498SOL    HW1 7820   1.682   6.514   1.765
 2498SOL    HW2 7821   1.666   6.565   1.920
 2499SOL     OW 7822   0.307   5.649   0.618
 2499SOL    HW1 7823   0.296   5.743   0.651
 2499SOL    HW2 7824   0.302   5.586   0.695
 2500SOL     OW 7825   1.622   5.953   0.374
 2500SOL    HW1 7826   1.624   5.877   0.438
 2500SOL    HW2 7827   1.574   6.030   0.414
 2501SOL     OW 7828   1.023   6.352   0.966
 2501SOL    HW1 7829   1.038   6.373   1.062
 2501SOL    HW2 7830   0.993   6.257   0.957
 2502SOL     OW 7831   1.859   7.104   1.605
 2502SOL    HW1 7832   1.873   7.131   1.510
 2502SOL    HW2 7833   1.942   7.126   1.658
 2503SOL     OW 7834   0.350   6.484   1.804
 2503SOL    HW1 7835   0.426   6.528   1.852
 2503SOL    HW2 7836   0.385   6.437   1.722
 2504SOL     OW 7837   1.540   5.860   0.125
 2504SOL    HW1 7838   1.479   5.785   0.148
 2504SOL    HW2 7839   1.562   5.912   0.208
 2505SOL     OW 7840   1.303   6.424   0.042
 2505SOL    HW1 7841   1.337   6.331   0.057
 2505SOL    HW2 7842   1.321   6.451  -0.053
 2506SOL     OW 7843   0.319   6.396   0.949
 2506SOL    HW1 7844   0.412   6.432   0.954
 2506SOL    HW2 7845   0.313   6.311   1.001
 2507SOL     OW 7846   0.339   6.095   1.006
 2507SOL    HW1 7847   0.287   6.012   0.989
 2507SOL    HW2 7848   0.416   6.100   0.942
 2508SOL     OW 7849   1.138   5.966   1.678
 2508SOL    HW1 7850   1.093   6.029   1.742
 2508SOL    HW2 7851   1.231   5.997   1.661
 2509SOL     OW 7852   1.160   5.793   1.477
 2509SOL    HW1 7853   1.160   5.857   1.554
 2509SOL    HW2 7854   1.188   5.841   1.394
 2510SOL     OW 7855   0.008   6.912   0.200
 2510SOL    HW1 7856  -0.085   6.933   0.169
 2510SOL    HW2 7857   0.018   6.813   0.213
 2511SOL     OW 7858   1.002   6.382   1.238
 2511SOL    HW1 7859   1.043   6.350   1.324
 2511SOL    HW2 7860   0.906   6.355   1.235
 2512SOL     OW 7861   0.040   6.130   1.114
 2512SOL    HW1 7862   0.125   6.097   1.073
 2512SOL    HW2 7863   0.053   6.145   1.212
 2513SOL     OW 7864   0.189   6.106   1.722
 2513SOL    HW1 7865   0.248   6.066   1.652
 2513SOL    HW2 7866   0.131   6.177   1.681
 2514SOL     OW 7867   1.369   6.536   1.660
 2514SOL    HW1 7868   1.408   6.625   1.680
 2514SOL    HW2 7869   1.379   6.516   1.563
 2515SOL     OW 7870   0.815   6.158   0.325
 2515SOL    HW1 7871   0.822   6.069   0.279
 2515SOL    HW2 7872   0.721   6.192   0.317
 2516SOL     OW 7873   1.657   6.190   1.206
 2516SOL    HW1 7874   1.619   6.121   1.268
 2516SOL    HW2 7875   1.739   6.154   1.162
 2517SOL     OW 7876   0.671   6.050   1.269
 2517SOL    HW1 7877   0.637   5.961   1.239
 2517SOL    HW2 7878   0.697   6.104   1.189
 2518SOL     OW 7879   0.473   6.086   0.191
 2518SOL    HW1 7880   0.534   6.166   0.195
 2518SOL    HW2 7881   0.378   6.117   0.198
 2519SOL     OW 7882   0.159   6.723   1.466
 2519SOL    HW1 7883   0.181   6.662   1.542
 2519SOL    HW2 7884   0.169   6.674   1.380
 2520SOL     OW 7885   1.347   6.645   1.234
 2520SOL    HW1 7886   1.371   6.582   1.160
 2520SOL    HW2 7887   1.257   6.685   1.216
 2521SOL     OW 7888   1.302   6.441   0.309
 2521SOL    HW1 7889   1.216   6.410   0.351
 2521SOL    HW2 7890   1.298   6.427   0.210
 2522SOL     OW 7891   0.083   6.844   1.022
 2522SOL    HW1 7892   0.078   6.843   1.122
 2522SOL    HW2 7893   0.000   6.803   0.984
 2523SOL     OW 7894   0.903   5.672   0.133
 2523SOL    HW1 7895   0.954   5.673   0.047
 2523SOL    HW2 7896   0.959   5.630   0.204
 2524SOL     OW 7897   1.726   5.721   0.523
 2524SOL    HW1 7898   1.799   5.704   0.456
 2524SOL    HW2 7899   1.695   5.634   0.561
 2525SOL     OW 7900   1.280   6.513   0.672
 2525SOL    HW1 7901   1.340   6.432   0.674
 2525SOL    HW2 7902   1.320   6.582   0.612
 2526SOL     OW 7903   0.830   6.859   1.422
 2526SOL    HW1 7904   0.825   6.892   1.517
 2526SOL    HW2 7905   0.744   6.878   1.376
 2527SOL     OW 7906   1.841   5.761   0.963
 2527SOL    HW1 7907   1.880   5.676   0.927
 2527SOL    HW2 7908   1.743   5.763   0.944
 2528SOL     OW 7909   0.263   5.912   0.720
 2528SOL    HW1 7910   0.184   5.963   0.686
 2528SOL    HW2 7911   0.254   5.897   0.818
 2529SOL     OW 7912   0.822   6.588   1.372
 2529SOL    HW1 7913   0.862   6.587   1.280
 2529SOL    HW2 7914   0.832   6.680   1.412
 2530SOL     OW 7915   0.916   6.496   0.291
 2530SOL    HW1 7916   0.979   6.534   0.223
 2530SOL    HW2 7917   0.956   6.413   0.330
 2531SOL     OW 7918   0.372   6.874   1.490
 2531SOL    HW1 7919   0.359   6.967   1.456
 2531SOL    HW2 7920   0.288   6.822   1.477
 2532SOL     OW 7921   1.614   6.878   1.289
 2532SOL    HW1 7922   1.674   6.881   1.369
 2532SOL    HW2 7923   1.539   6.942   1.302
 2533SOL     OW 7924   1.039   6.684   0.696
 2533SOL    HW1 7925   0.969   6.637   0.750
 2533SOL    HW2 7926   1.098   6.616   0.653
 2534SOL     OW 7927   1.014   5.822   0.971
 2534SOL    HW1 7928   1.006   5.786   0.878
 2534SOL    HW2 7929   1.012   5.746   1.036
 2535SOL     OW 7930   1.709   5.971   1.381
 2535SOL    HW1 7931   1.782   6.040   1.385
 2535SOL    HW2 7932   1.737   5.896   1.322
 2536SOL     OW 7933   0.255   6.934   0.290
 2536SOL    HW1 7934   0.159   6.935   0.263
 2536SOL    HW2 7935   0.267   6.987   0.374
 2537SOL     OW 7936   0.105   6.599   1.726
 2537SOL    HW1 7937   0.028   6.566   1.780
 2537SOL    HW2 7938   0.190   6.569   1.768
 2538SOL     OW 7939   0.672   5.789   1.489
 2538SOL    HW1 7940   0.762   5.773   1.449
 2538SOL    HW2 7941   0.680   5.794   1.588
 2539SOL     OW 7942   0.075   5.931   0.033
 2539SOL    HW1 7943  -0.017   5.903   0.004
 2539SOL    HW2 7944   0.106   6.008  -0.023
 2540SOL     OW 7945   1.440   6.442   1.398
 2540SOL    HW1 7946   1.383   6.494   1.335
 2540SOL    HW2 7947   1.536   6.454   1.374
 2541SOL     OW 7948   0.072   5.752   0.318
 2541SOL    HW1 7949   0.055   5.835   0.264
 2541SOL    HW2 7950   0.162   5.715   0.296
 2542SOL     OW 7951   1.183   6.921   0.119
 2542SOL    HW1 7952   1.084   6.910   0.121
 2542SOL    HW2 7953   1.217   6.936   0.212
 2543SOL     OW 7954   0.613   6.428   1.431
 2543SOL    HW1 7955   0.669   6.509   1.414
 2543SOL    HW2 7956   0.672   6.348   1.434
 2544SOL     OW 7957   0.716   6.151   1.708
 2544SOL    HW1 7958   0.735   6.216   1.782
 2544SOL    HW2 7959   0.776   6.071   1.717
 2545SOL     OW 7960   1.450   6.806   1.633
 2545SOL    HW1 7961   1.441   6.796   1.732
 2545SOL    HW2 7962   1.546   6.799   1.607
 2546SOL     OW 7963   1.674   6.469   1.254
 2546SOL    HW1 7964   1.647   6.380   1.217
 2546SOL    HW2 7965   1.675   6.537   1.181
 2547SOL     OW 7966   1.225   5.911   0.449
 2547SOL    HW1 7967   1.290   5.837   0.438
 2547SOL    HW2 7968   1.245   5.961   0.533
 2548SOL     OW 7969   0.594   6.331   0.652
 2548SOL    HW1 7970   0.644   6.416   0.633
 2548SOL    HW2 7971   0.506   6.333   0.604
 2549SOL     OW 7972   1.777   5.928   1.642
 2549SOL    HW1 7973   1.760   5.959   1.548
 2549SOL    HW2 7974   1.693   5.891   1.680
 2550SOL     OW 7975   1.730   6.520   1.517
 2550SOL    HW1 7976   1.768   6.611   1.532
 2550SOL    HW2 7977   1.722   6.503   1.418
 2551SOL     OW 7978   0.859   6.960   0.016
 2551SOL    HW1 7979   0.813   6.975   0.104
 2551SOL    HW2 7980   0.903   7.045  -0.014
 2552SOL     OW 7981   0.859   6.542   0.861
 2552SOL    HW1 7982   0.913   6.473   0.909
 2552SOL    HW2 7983   0.827   6.611   0.927
 2553SOL     OW 7984   1.083   6.570   0.087
 2553SOL    HW1 7985   1.060   6.623   0.005
 2553SOL    HW2 7986   1.164   6.514   0.068
 2554SOL     OW 7987   0.221   6.900   1.844
 2554SOL    HW1 7988   0.156   6.827   1.823
 2554SOL    HW2 7989   0.225   6.914   1.942
 2555SOL     OW 7990   0.079   6.826   0.653
 2555SOL    HW1 7991   0.078   6.779   0.741
 2555SOL    HW2 7992   0.161   6.798   0.602
 2556SOL     OW 7993   0.672   6.977   1.624
 2556SOL    HW1 7994   0.594   6.927   1.662
 2556SOL    HW2 7995   0.669   7.072   1.655
 2557SOL     OW 7996   1.824   5.778   1.227
 2557SOL    HW1 7997   1.820   5.688   1.271
 2557SOL    HW2 7998   1.827   5.767   1.128
 2558SOL     OW 7999   0.428   6.010   0.520
 2558SOL    HW1 8000   0.458   5.938   0.458
 2558SOL    HW2 8001   0.389   5.970   0.603
 2559SOL     OW 8002   1.705   7.073   1.104
 2559SOL    HW1 8003   1.612   7.048   1.077
 2559SOL    HW2 8004   1.731   7.023   1.186
 2560SOL     OW 8005   0.317   6.133   1.280
 2560SOL    HW1 8006   0.355   6.074   1.352
 2560SOL    HW2 8007   0.357   6.107   1.192
 2561SOL     OW 8008   1.424   5.800   1.112
 2561SOL    HW1 8009   1.476   5.735   1.167
 2561SOL    HW2 8010   1.375   5.863   1.173
 2562SOL     OW 8011   1.001   5.620   1.154
 2562SOL    HW1 8012   0.938   5.548   1.123
 2562SOL    HW2 8013   1.094   5.584   1.154
 2563SOL     OW 8014   0.770   6.916   0.301
 2563SOL    HW1 8015   0.724   6.829   0.318
 2563SOL    HW2 8016   0.861   6.913   0.342
 2564SOL     OW 8017   1.352   5.638   0.168
 2564SOL    HW1 8018   1.387   5.597   0.084
 2564SOL    HW2 8019   1.262   5.600   0.188
 2565SOL     OW 8020   1.300   6.039   0.691
 2565SOL    HW1 8021   1.241   6.119   0.695
 2565SOL    HW2 8022   1.315   6.004   0.784
 2566SOL     OW 8023   1.593   5.807   0.882
 2566SOL    HW1 8024   1.509   5.806   0.936
 2566SOL    HW2 8025   1.595   5.890   0.826
 2567SOL     OW 8026   0.039   6.663   0.300
 2567SOL    HW1 8027   0.138   6.652   0.291
 2567SOL    HW2 8028  -0.001   6.577   0.332
 2568SOL     OW 8029   0.230   6.214   1.975
 2568SOL    HW1 8030   0.137   6.212   2.012
 2568SOL    HW2 8031   0.231   6.175   1.883
 2569SOL     OW 8032   0.225   5.861   2.858
 2569SOL    HW1 8033   0.260   5.844   2.950
 2569SOL    HW2 8034   0.137   5.816   2.846
 2570SOL     OW 8035   0.019   5.954   2.509
 2570SOL    HW1 8036  -0.063   5.997   2.548
 2570SOL    HW2 8037  -0.009   5.881   2.446
 2571SOL     OW 8038   0.569   6.861   3.027
 2571SOL    HW1 8039   0.476   6.854   2.990
 2571SOL    HW2 8040   0.580   6.950   3.071
 2572SOL     OW 8041   1.555   7.097   2.565
 2572SOL    HW1 8042   1.498   7.081   2.646
 2572SOL    HW2 8043   1.496   7.107   2.485
 2573SOL     OW 8044   1.135   6.289   2.579
 2573SOL    HW1 8045   1.192   6.367   2.554
 2573SOL    HW2 8046   1.075   6.315   2.655
 2574SOL     OW 8047   1.755   6.193   2.093
 2574SOL    HW1 8048   1.743   6.180   1.994
 2574SOL    HW2 8049   1.725   6.112   2.142
 2575SOL     OW 8050   0.768   6.730   2.885
 2575SOL    HW1 8051   0.690   6.747   2.945
 2575SOL    HW2 8052   0.802   6.817   2.849
 2576SOL     OW 8053   0.850   6.384   3.685
 2576SOL    HW1 8054   0.846   6.460   3.750
 2576SOL    HW2 8055   0.872   6.420   3.594
 2577SOL     OW 8056   0.685   6.598   2.527
 2577SOL    HW1 8057   0.754   6.582   2.597
 2577SOL    HW2 8058   0.612   6.655   2.565
 2578SOL     OW 8059   0.686   6.747   3.665
 2578SOL    HW1 8060   0.746   6.826   3.679
 2578SOL    HW2 8061   0.600   6.778   3.624
 2579SOL     OW 8062   0.335   7.021   2.923
 2579SOL    HW1 8063   0.257   6.990   2.870
 2579SOL    HW2 8064   0.393   7.079   2.866
 2580SOL     OW 8065   0.438   5.978   3.361
 2580SOL    HW1 8066   0.520   5.922   3.370
 2580SOL    HW2 8067   0.357   5.920   3.365
 2581SOL     OW 8068   1.603   6.033   2.599
 2581SOL    HW1 8069   1.529   6.079   2.549
 2581SOL    HW2 8070   1.654   6.101   2.652
 2582SOL     OW 8071   0.231   7.299   2.345
 2582SOL    HW1 8072   0.265   7.376   2.399
 2582SOL    HW2 8073   0.275   7.299   2.255
 2583SOL     OW 8074   1.127   6.927   3.552
 2583SOL    HW1 8075   1.174   6.927   3.640
 2583SOL    HW2 8076   1.079   6.840   3.541
 2584SOL     OW 8077   0.240   6.677   2.748
 2584SOL    HW1 8078   0.254   6.593   2.800
 2584SOL    HW2 8079   0.185   6.741   2.803
 2585SOL     OW 8080   0.606   6.550   1.985
 2585SOL    HW1 8081   0.613   6.634   1.931
 2585SOL    HW2 8082   0.652   6.563   2.073
 2586SOL     OW 8083   1.594   5.700   3.342
 2586SOL    HW1 8084   1.576   5.767   3.270
 2586SOL    HW2 8085   1.591   5.746   3.431
 2587SOL     OW 8086   0.122   6.229   2.425
 2587SOL    HW1 8087   0.077   6.141   2.442
 2587SOL    HW2 8088   0.121   6.283   2.509
 2588SOL     OW 8089   1.842   7.353   2.221
 2588SOL    HW1 8090   1.896   7.324   2.301
 2588SOL    HW2 8091   1.872   7.443   2.192
 2589SOL     OW 8092   1.689   6.508   2.474
 2589SOL    HW1 8093   1.784   6.479   2.482
 2589SOL    HW2 8094   1.681   6.573   2.399
 2590SOL     OW 8095   1.641   6.694   2.294
 2590SOL    HW1 8096   1.727   6.696   2.242
 2590SOL    HW2 8097   1.655   6.741   2.382
 2591SOL     OW 8098   0.113   6.323   3.459
 2591SOL    HW1 8099   0.201   6.310   3.504
 2591SOL    HW2 8100   0.100   6.420   3.437
 2592SOL     OW 8101   0.613   6.951   2.588
 2592SOL    HW1 8102   0.564   6.864   2.597
 2592SOL    HW2 8103   0.590   6.994   2.501
 2593SOL     OW 8104   1.293   6.814   3.285
 2593SOL    HW1 8105   1.330   6.741   3.227
 2593SOL    HW2 8106   1.345   6.819   3.370
 2594SOL     OW 8107   0.809   5.590   2.364
 2594SOL    HW1 8108   0.849   5.681   2.355
 2594SOL    HW2 8109   0.709   5.598   2.370
 2595SOL     OW 8110   0.197   6.562   3.126
 2595SOL    HW1 8111   0.286   6.517   3.112
 2595SOL    HW2 8112   0.124   6.497   3.107
 2596SOL     OW 8113   1.525   6.585   2.052
 2596SOL    HW1 8114   1.462   6.509   2.065
 2596SOL    HW2 8115   1.573   6.603   2.138
 2597SOL     OW 8116   0.317   5.837   3.663
 2597SOL    HW1 8117   0.388   5.908   3.669
 2597SOL    HW2 8118   0.229   5.876   3.691
 2598SOL     OW 8119   1.466   7.003   2.815
 2598SOL    HW1 8120   1.407   7.009   2.895
 2598SOL    HW2 8121   1.451   6.915   2.769
 2599SOL     OW 8122   0.598   6.315   2.132
 2599SOL    HW1 8123   0.622   6.384   2.064
 2599SOL    HW2 8124   0.520   6.348   2.186
 2600SOL     OW 8125   1.281   5.931   2.806
 2600SOL    HW1 8126   1.195   5.881   2.793
 2600SOL    HW2 8127   1.343   5.877   2.862
 2601SOL     OW 8128   0.807   6.191   3.327
 2601SOL    HW1 8129   0.760   6.188   3.416
 2601SOL    HW2 8130   0.756   6.136   3.261
 2602SOL     OW 8131   1.394   6.055   3.536
 2602SOL    HW1 8132   1.374   6.098   3.624
 2602SOL    HW2 8133   1.472   5.993   3.545
 2603SOL     OW 8134   0.973   6.476   3.434
 2603SOL    HW1 8135   1.019   6.392   3.405
 2603SOL    HW2 8136   0.917   6.510   3.359
 2604SOL     OW 8137   0.991   5.996   3.104
 2604SOL    HW1 8138   0.914   6.030   3.158
 2604SOL    HW2 8139   0.957   5.945   3.025
 2605SOL     OW 8140   1.041   6.287   2.291
 2605SOL    HW1 8141   1.067   6.283   2.387
 2605SOL    HW2 8142   0.956   6.236   2.277
 2606SOL     OW 8143   0.076   6.397   2.651
 2606SOL    HW1 8144   0.175   6.385   2.660
 2606SOL    HW2 8145   0.052   6.492   2.672
 2607SOL     OW 8146   0.865   5.934   2.057
 2607SOL    HW1 8147   0.924   5.997   2.008
 2607SOL    HW2 8148   0.884   5.840   2.028
 2608SOL     OW 8149   1.719   6.171   3.693
 2608SOL    HW1 8150   1.693   6.260   3.657
 2608SOL    HW2 8151   1.717   6.103   3.620
 2609SOL     OW 8152   1.362   6.730   2.407
 2609SOL    HW1 8153   1.445   6.701   2.359
 2609SOL    HW2 8154   1.313   6.797   2.351
 2610SOL     OW 8155   0.550   5.782   2.747
 2610SOL    HW1 8156   0.545   5.777   2.847
 2610SOL    HW2 8157   0.552   5.878   2.718
 2611SOL     OW 8158   1.795   6.652   2.735
 2611SOL    HW1 8159   1.733   6.637   2.659
 2611SOL    HW2 8160   1.743   6.663   2.820
 2612SOL     OW 8161   0.321   6.529   2.104
 2612SOL    HW1 8162   0.403   6.568   2.062
 2612SOL    HW2 8163   0.294   6.447   2.055
 2613SOL     OW 8164   1.458   6.321   2.590
 2613SOL    HW1 8165   1.453   6.256   2.665
 2613SOL    HW2 8166   1.538   6.380   2.603
 2614SOL     OW 8167   0.461   6.852   3.589
 2614SOL    HW1 8168   0.411   6.853   3.503
 2614SOL    HW2 8169   0.398   6.834   3.665
 2615SOL     OW 8170   1.111   7.362   2.099
 2615SOL    HW1 8171   1.051   7.300   2.149
 2615SOL    HW2 8172   1.142   7.318   2.014
 2616SOL     OW 8173   0.202   5.871   3.360
 2616SOL    HW1 8174   0.122   5.931   3.347
 2616SOL    HW2 8175   0.192   5.822   3.446
 2617SOL     OW 8176   1.632   6.963   1.943
 2617SOL    HW1 8177   1.600   7.057   1.933
 2617SOL    HW2 8178   1.556   6.900   1.931
 2618SOL     OW 8179   1.400   5.693   2.288
 2618SOL    HW1 8180   1.376   5.656   2.198
 2618SOL    HW2 8181   1.499   5.709   2.292
 2619SOL     OW 8182   0.382   6.286   2.342
 2619SOL    HW1 8183   0.427   6.196   2.339
 2619SOL    HW2 8184   0.288   6.275   2.375
 2620SOL     OW 8185   1.547   5.808   3.591
 2620SOL    HW1 8186   1.542   5.845   3.683
 2620SOL    HW2 8187   1.475   5.739   3.579
 2621SOL     OW 8188   0.614   5.708   1.979
 2621SOL    HW1 8189   0.712   5.686   1.986
 2621SOL    HW2 8190   0.583   5.691   1.886
 2622SOL     OW 8191   0.781   5.850   3.611
 2622SOL    HW1 8192   0.848   5.789   3.654
 2622SOL    HW2 8193   0.708   5.869   3.676
 2623SOL     OW 8194   1.351   6.176   3.295
 2623SOL    HW1 8195   1.379   6.133   3.380
 2623SOL    HW2 8196   1.376   6.272   3.296
 2624SOL     OW 8197   0.922   6.089   2.761
 2624SOL    HW1 8198   0.897   6.080   2.665
 2624SOL    HW2 8199   0.970   6.007   2.792
 2625SOL     OW 8200   0.539   5.650   2.374
 2625SOL    HW1 8201   0.458   5.651   2.432
 2625SOL    HW2 8202   0.542   5.733   2.319
 2626SOL     OW 8203   1.434   6.774   1.903
 2626SOL    HW1 8204   1.466   6.698   1.960
 2626SOL    HW2 8205   1.342   6.801   1.933
 2627SOL     OW 8206   0.297   5.621   2.033
 2627SOL    HW1 8207   0.346   5.705   2.012
 2627SOL    HW2 8208   0.359   5.556   2.078
 2628SOL     OW 8209   0.935   5.822   2.342
 2628SOL    HW1 8210   0.887   5.863   2.264
 2628SOL    HW2 8211   1.034   5.820   2.323
 2629SOL     OW 8212   1.076   6.269   3.326
 2629SOL    HW1 8213   0.996   6.208   3.329
 2629SOL    HW2 8214   1.157   6.216   3.302
 2630SOL     OW 8215   1.227   7.156   2.655
 2630SOL    HW1 8216   1.248   7.230   2.590
 2630SOL    HW2 8217   1.295   7.156   2.728
 2631SOL     OW 8218   0.459   6.738   2.603
 2631SOL    HW1 8219   0.388   6.711   2.668
 2631SOL    HW2 8220   0.433   6.710   2.510
 2632SOL     OW 8221   1.032   6.135   1.878
 2632SOL    HW1 8222   0.991   6.217   1.839
 2632SOL    HW2 8223   1.096   6.161   1.951
 2633SOL     OW 8224   0.078   6.142   3.248
 2633SOL    HW1 8225   0.170   6.141   3.207
 2633SOL    HW2 8226   0.072   6.216   3.315
 2634SOL     OW 8227   0.561   5.808   3.009
 2634SOL    HW1 8228   0.599   5.724   3.046
 2634SOL    HW2 8229   0.473   5.827   3.053
 2635SOL     OW 8230   0.866   6.040   2.504
 2635SOL    HW1 8231   0.834   6.112   2.442
 2635SOL    HW2 8232   0.890   5.959   2.451
 2636SOL     OW 8233   1.017   5.625   2.615
 2636SOL    HW1 8234   0.945   5.630   2.546
 2636SOL    HW2 8235   0.993   5.556   2.684
 2637SOL     OW 8236   1.429   6.759   2.729
 2637SOL    HW1 8237   1.374   6.675   2.722
 2637SOL    HW2 8238   1.455   6.788   2.637
 2638SOL     OW 8239   1.466   6.176   2.854
 2638SOL    HW1 8240   1.436   6.081   2.861
 2638SOL    HW2 8241   1.539   6.192   2.920
 2639SOL     OW 8242   1.857   6.419   2.239
 2639SOL    HW1 8243   1.899   6.355   2.303
 2639SOL    HW2 8244   1.819   6.368   2.161
 2640SOL     OW 8245   1.664   6.866   2.519
 2640SOL    HW1 8246   1.763   6.874   2.533
 2640SOL    HW2 8247   1.619   6.950   2.550
 2641SOL     OW 8248   1.390   6.161   1.940
 2641SOL    HW1 8249   1.336   6.140   2.021
 2641SOL    HW2 8250   1.481   6.120   1.949
 2642SOL     OW 8251   0.527   5.842   2.190
 2642SOL    HW1 8252   0.554   5.783   2.115
 2642SOL    HW2 8253   0.527   5.937   2.159
 2643SOL     OW 8254   1.754   6.809   3.450
 2643SOL    HW1 8255   1.845   6.770   3.437
 2643SOL    HW2 8256   1.762   6.905   3.474
 2644SOL     OW 8257   1.064   6.933   3.202
 2644SOL    HW1 8258   0.984   6.910   3.257
 2644SOL    HW2 8259   1.147   6.907   3.251
 2645SOL     OW 8260   1.111   6.781   2.962
 2645SOL    HW1 8261   1.071   6.825   3.043
 2645SOL    HW2 8262   1.070   6.818   2.879
 2646SOL     OW 8263   1.638   6.685   2.941
 2646SOL    HW1 8264   1.643   6.766   3.000
 2646SOL    HW2 8265   1.552   6.687   2.890
 2647SOL     OW 8266   0.915   5.675   3.264
 2647SOL    HW1 8267   0.940   5.655   3.169
 2647SOL    HW2 8268   0.987   5.731   3.306
 2648SOL     OW 8269   0.980   6.702   3.581
 2648SOL    HW1 8270   0.881   6.708   3.591
 2648SOL    HW2 8271   1.003   6.622   3.525
 2649SOL     OW 8272   0.705   6.636   2.230
 2649SOL    HW1 8273   0.691   6.643   2.329
 2649SOL    HW2 8274   0.789   6.585   2.212
 2650SOL     OW 8275   0.410   6.399   3.113
 2650SOL    HW1 8276   0.496   6.411   3.163
 2650SOL    HW2 8277   0.368   6.312   3.140
 2651SOL     OW 8278   1.274   5.972   3.124
 2651SOL    HW1 8279   1.295   6.046   3.188
 2651SOL    HW2 8280   1.185   5.989   3.081
 2652SOL     OW 8281   0.064   7.150   3.193
 2652SOL    HW1 8282   0.018   7.232   3.159
 2652SOL    HW2 8283   0.162   7.169   3.202
 2653SOL     OW 8284   0.367   6.686   2.363
 2653SOL    HW1 8285   0.360   6.769   2.307
 2653SOL    HW2 8286   0.371   6.606   2.303
 2654SOL     OW 8287   0.566   6.123   2.727
 2654SOL    HW1 8288   0.578   6.189   2.653
 2654SOL    HW2 8289   0.612   6.157   2.810
 2655SOL     OW 8290   1.252   6.934   2.250
 2655SOL    HW1 8291   1.302   7.011   2.290
 2655SOL    HW2 8292   1.157   6.936   2.282
 2656SOL     OW 8293   1.272   7.031   3.004
 2656SOL    HW1 8294   1.319   7.044   3.091
 2656SOL    HW2 8295   1.206   6.957   3.013
 2657SOL     OW 8296   1.582   6.225   2.334
 2657SOL    HW1 8297   1.551   6.286   2.407
 2657SOL    HW2 8298   1.632   6.277   2.265
 2658SOL     OW 8299   0.354   7.096   3.191
 2658SOL    HW1 8300   0.333   7.052   3.104
 2658SOL    HW2 8301   0.451   7.122   3.194
 2659SOL     OW 8302   0.402   6.337   3.460
 2659SOL    HW1 8303   0.470   6.392   3.413
 2659SOL    HW2 8304   0.442   6.249   3.487
 2660SOL     OW 8305   1.587   6.365   3.532
 2660SOL    HW1 8306   1.495   6.403   3.527
 2660SOL    HW2 8307   1.647   6.412   3.467
 2661SOL     OW 8308   1.013   5.691   3.632
 2661SOL    HW1 8309   1.019   5.776   3.580
 2661SOL    HW2 8310   1.045   5.615   3.575
 2662SOL     OW 8311   0.504   5.636   3.602
 2662SOL    HW1 8312   0.462   5.579   3.532
 2662SOL    HW2 8313   0.438   5.705   3.634
 2663SOL     OW 8314   0.573   6.456   2.891
 2663SOL    HW1 8315   0.617   6.545   2.882
 2663SOL    HW2 8316   0.510   6.456   2.968
 2664SOL     OW 8317   1.360   6.448   2.907
 2664SOL    HW1 8318   1.285   6.448   2.841
 2664SOL    HW2 8319   1.397   6.356   2.916
 2665SOL     OW 8320   1.209   6.111   2.137
 2665SOL    HW1 8321   1.222   6.027   2.191
 2665SOL    HW2 8322   1.180   6.185   2.197
 2666SOL     OW 8323   0.307   5.799   3.093
 2666SOL    HW1 8324   0.284   5.836   3.183
 2666SOL    HW2 8325   0.277   5.704   3.087
 2667SOL     OW 8326   0.037   6.896   3.144
 2667SOL    HW1 8327   0.090   6.847   3.212
 2667SOL    HW2 8328   0.059   6.994   3.149
 2668SOL     OW 8329   0.732   6.220   2.926
 2668SOL    HW1 8330   0.791   6.194   2.850
 2668SOL    HW2 8331   0.704   6.316   2.915
 2669SOL     OW 8332   1.728   6.521   3.716
 2669SOL    HW1 8333   1.682   6.514   3.627
 2669SOL    HW2 8334   1.666   6.565   3.782
 2670SOL     OW 8335   0.307   5.649   2.480
 2670SOL    HW1 8336   0.296   5.743   2.513
 2670SOL    HW2 8337   0.302   5.586   2.557
 2671SOL     OW 8338   1.622   5.953   2.236
 2671SOL    HW1 8339   1.624   5.877   2.300
 2671SOL    HW2 8340   1.574   6.030   2.276
 2672SOL     OW 8341   1.023   6.352   2.828
 2672SOL    HW1 8342   1.038   6.373   2.924
 2672SOL    HW2 8343   0.993   6.257   2.819
 2673SOL     OW 8344   1.859   7.104   3.467
 2673SOL    HW1 8345   1.873   7.131   3.372
 2673SOL    HW2 8346   1.942   7.126   3.520
 2674SOL     OW 8347   0.350   6.484   3.666
 2674SOL    HW1 8348   0.426   6.528   3.714
 2674SOL    HW2 8349   0.385   6.437   3.584
 2675SOL     OW 8350   1.540   5.860   1.987
 2675SOL    HW1 8351   1.479   5.785   2.010
 2675SOL    HW2 8352   1.562   5.912   2.070
 2676SOL     OW 8353   1.303   6.424   1.904
 2676SOL    HW1 8354   1.337   6.331   1.919
 2676SOL    HW2 8355   1.321   6.451   1.809
 2677SOL     OW 8356   0.319   6.396   2.811
 2677SOL    HW1 8357   0.412   6.432   2.816
 2677SOL    HW2 8358   0.313   6.311   2.863
 2678SOL     OW 8359   0.339   6.095   2.868
 2678SOL    HW1 8360   0.287   6.012   2.851
 2678SOL    HW2 8361   0.416   6.100   2.804
 2679SOL     OW 8362   1.138   5.966   3.540
 2679SOL    HW1 8363   1.093   6.029   3.604
 2679SOL    HW2 8364   1.231   5.997   3.523
 2680SOL     OW 8365   1.160   5.793   3.339
 2680SOL    HW1 8366   1.160   5.857   3.416
 2680SOL    HW2 8367   1.188   5.841   3.256
 2681SOL     OW 8368   0.008   6.912   2.062
 2681SOL    HW1 8369  -0.085   6.933   2.031
 2681SOL    HW2 8370   0.018   6.813   2.075
 2682SOL     OW 8371   1.002   6.382   3.100
 2682SOL    HW1 8372   1.043   6.350   3.186
 2682SOL    HW2 8373   0.906   6.355   3.097
 2683SOL     OW 8374   0.040   6.130   2.976
 2683SOL    HW1 8375   0.125   6.097   2.935
 2683SOL    HW2 8376   0.053   6.145   3.074
 2684SOL     OW 8377   0.189   6.106   3.584
 2684SOL    HW1 8378   0.248   6.066   3.514
 2684SOL    HW2 8379   0.131   6.177   3.543
 2685SOL     OW 8380   1.369   6.536   3.522
 2685SOL    HW1 8381   1.408   6.625   3.542
 2685SOL    HW2 8382   1.379   6.516   3.425
 2686SOL     OW 8383   0.815   6.158   2.187
 2686SOL    HW1 8384   0.822   6.069   2.141
 2686SOL    HW2 8385   0.721   6.192   2.179
 2687SOL     OW 8386   1.657   6.190   3.068
 2687SOL    HW1 8387   1.619   6.121   3.130
 2687SOL    HW2 8388   1.739   6.154   3.024
 2688SOL     OW 8389   0.671   6.050   3.131
 2688SOL    HW1 8390   0.637   5.961   3.101
 2688SOL    HW2 8391   0.697   6.104   3.051
 2689SOL     OW 8392   0.473   6.086   2.053
 2689SOL    HW1 8393   0.534   6.166   2.057
 2689SOL    HW2 8394   0.378   6.117   2.060
 2690SOL     OW 8395   0.159   6.723   3.328
 2690SOL    HW1 8396   0.181   6.662   3.404
 2690SOL    HW2 8397   0.169   6.674   3.242
 2691SOL     OW 8398   1.347   6.645   3.096
 2691SOL    HW1 8399   1.371   6.582   3.022
 2691SOL    HW2 8400   1.257   6.685   3.078
 2692SOL     OW 8401   1.302   6.441   2.171
 2692SOL    HW1 8402   1.216   6.410   2.213
 2692SOL    HW2 8403   1.298   6.427   2.072
 2693SOL     OW 8404   0.083   6.844   2.884
 2693SOL    HW1 8405   0.078   6.843   2.984
 2693SOL    HW2 8406   0.000   6.803   2.846
 2694SOL     OW 8407   1.726   5.721   2.385
 2694SOL    HW1 8408   1.799   5.704   2.318
 2694SOL    HW2 8409   1.695   5.634   2.423
 2695SOL     OW 8410   1.280   6.513   2.534
 2695SOL    HW1 8411   1.340   6.432   2.536
 2695SOL    HW2 8412   1.320   6.582   2.474
 2696SOL     OW 8413   0.830   6.859   3.284
 2696SOL    HW1 8414   0.825   6.892   3.379
 2696SOL    HW2 8415   0.744   6.878   3.238
 2697SOL     OW 8416   1.841   5.761   2.825
 2697SOL    HW1 8417   1.880   5.676   2.789
 2697SOL    HW2 8418   1.743   5.763   2.806
 2698SOL     OW 8419   0.263   5.912   2.582
 2698SOL    HW1 8420   0.184   5.963   2.548
 2698SOL    HW2 8421   0.254   5.897   2.680
 2699SOL     OW 8422   0.822   6.588   3.234
 2699SOL    HW1 8423   0.862   6.587   3.142
 2699SOL    HW2 8424   0.832   6.680   3.274
 2700SOL     OW 8425   0.916   6.496   2.153
 2700SOL    HW1 8426   0.979   6.534   2.085
 2700SOL    HW2 8427   0.956   6.413   2.192
 2701SOL     OW 8428   0.372   6.874   3.352
 2701SOL    HW1 8429   0.359   6.967   3.318
 2701SOL    HW2 8430   0.288   6.822   3.339
 2702SOL     OW 8431   1.614   6.878   3.151
 2702SOL    HW1 8432   1.674   6.881   3.231
 2702SOL    HW2 8433   1.539   6.942   3.164
 2703SOL     OW 8434   1.039   6.684   2.558
 2703SOL    HW1 8435   0.969   6.637   2.612
 2703SOL    HW2 8436   1.098   6.616   2.515
 2704SOL     OW 8437   1.014   5.822   2.833
 2704SOL    HW1 8438   1.006   5.786   2.740
 2704SOL    HW2 8439   1.012   5.746   2.898
 2705SOL     OW 8440   1.709   5.971   3.243
 2705SOL    HW1 8441   1.782   6.040   3.247
 2705SOL    HW2 8442   1.737   5.896   3.184
 2706SOL     OW 8443   0.255   6.934   2.152
 2706SOL    HW1 8444   0.159   6.935   2.125
 2706SOL    HW2 8445   0.267   6.987   2.236
 2707SOL     OW 8446   0.105   6.599   3.588
 2707SOL    HW1 8447   0.028   6.566   3.642
 2707SOL    HW2 8448   0.190   6.569   3.630
 2708SOL     OW 8449   0.672   5.789   3.351
 2708SOL    HW1 8450   0.762   5.773   3.311
 2708SOL    HW2 8451   0.680   5.794   3.450
 2709SOL     OW 8452   0.075   5.931   1.895
 2709SOL    HW1 8453  -0.017   5.903   1.866
 2709SOL    HW2 8454   0.106   6.008   1.839
 2710SOL     OW 8455   1.440   6.442   3.260
 2710SOL    HW1 8456   1.383   6.494   3.197
 2710SOL    HW2 8457   1.536   6.454   3.236
 2711SOL     OW 8458   0.072   5.752   2.180
 2711SOL    HW1 8459   0.055   5.835   2.126
 2711SOL    HW2 8460   0.162   5.715   2.158
 2712SOL     OW 8461   1.183   6.921   1.981
 2712SOL    HW1 8462   1.084   6.910   1.983
 2712SOL    HW2 8463   1.217   6.936   2.074
 2713SOL     OW 8464   0.613   6.428   3.293
 2713SOL    HW1 8465   0.669   6.509   3.276
 2713SOL    HW2 8466   0.672   6.348   3.296
 2714SOL     OW 8467   0.716   6.151   3.570
 2714SOL    HW1 8468   0.735   6.216   3.644
 2714SOL    HW2 8469   0.776   6.071   3.579
 2715SOL     OW 8470   1.450   6.806   3.495
 2715SOL    HW1 8471   1.441   6.796   3.594
 2715SOL    HW2 8472   1.546   6.799   3.469
 2716SOL     OW 8473   1.674   6.469   3.116
 2716SOL    HW1 8474   1.647   6.380   3.079
 2716SOL    HW2 8475   1.675   6.537   3.043
 2717SOL     OW 8476   1.225   5.911   2.311
 2717SOL    HW1 8477   1.290   5.837   2.300
 2717SOL    HW2 8478   1.245   5.961   2.395
 2718SOL     OW 8479   0.594   6.331   2.514
 2718SOL    HW1 8480   0.644   6.416   2.495
 2718SOL    HW2 8481   0.506   6.333   2.466
 2719SOL     OW 8482   1.777   5.928   3.504
 2719SOL    HW1 8483   1.760   5.959   3.410
 2719SOL    HW2 8484   1.693   5.891   3.542
 2720SOL     OW 8485   1.730   6.520   3.379
 2720SOL    HW1 8486   1.768   6.611   3.394
 2720SOL    HW2 8487   1.722   6.503   3.280
 2721SOL     OW 8488   0.859   6.960   1.878
 2721SOL    HW1 8489   0.813   6.975   1.966
 2721SOL    HW2 8490   0.903   7.045   1.848
 2722SOL     OW 8491   0.859   6.542   2.723
 2722SOL    HW1 8492   0.913   6.473   2.771
 2722SOL    HW2 8493   0.827   6.611   2.789
 2723SOL     OW 8494   1.083   6.570   1.949
 2723SOL    HW1 8495   1.060   6.623   1.867
 2723SOL    HW2 8496   1.164   6.514   1.930
 2724SOL     OW 8497   0.221   6.900   3.706
 2724SOL    HW1 8498   0.156   6.827   3.685
 2724SOL    HW2 8499   0.225   6.914   3.804
 2725SOL     OW 8500   0.079   6.826   2.515
 2725SOL    HW1 8501   0.078   6.779   2.603
 2725SOL    HW2 8502   0.161   6.798   2.464
 2726SOL     OW 8503   0.672   6.977   3.486
 2726SOL    HW1 8504   0.594   6.927   3.524
 2726SOL    HW2 8505   0.669   7.072   3.517
 2727SOL     OW 8506   1.824   5.778   3.089
 2727SOL    HW1 8507   1.820   5.688   3.133
 2727SOL    HW2 8508   1.827   5.767   2.990
 2728SOL     OW 8509   0.428   6.010   2.382
 2728SOL    HW1 8510   0.458   5.938   2.320
 2728SOL    HW2 8511   0.389   5.970   2.465
 2729SOL     OW 8512   1.705   7.073   2.966
 2729SOL    HW1 8513   1.612   7.048   2.939
 2729SOL    HW2 8514   1.731   7.023   3.048
 2730SOL     OW 8515   0.317   6.133   3.142
 2730SOL    HW1 8516   0.355   6.074   3.214
 2730SOL    HW2 8517   0.357   6.107   3.054
 2731SOL     OW 8518   1.424   5.800   2.974
 2731SOL    HW1 8519   1.476   5.735   3.029
 2731SOL    HW2 8520   1.375   5.863   3.035
 2732SOL     OW 8521   1.001   5.620   3.016
 2732SOL    HW1 8522   0.938   5.548   2.985
 2732SOL    HW2 8523   1.094   5.584   3.016
 2733SOL     OW 8524   0.770   6.916   2.163
 2733SOL    HW1 8525   0.724   6.829   2.180
 2733SOL    HW2 8526   0.861   6.913   2.204
 2734SOL     OW 8527   1.352   5.638   2.030
 2734SOL    HW1 8528   1.387   5.597   1.946
 2734SOL    HW2 8529   1.262   5.600   2.050
 2735SOL     OW 8530   1.300   6.039   2.553
 2735SOL    HW1 8531   1.241   6.119   2.557
 2735SOL    HW2 8532   1.315   6.004   2.646
 2736SOL     OW 8533   1.593   5.807   2.744
 2736SOL    HW1 8534   1.509   5.806   2.798
 2736SOL    HW2 8535   1.595   5.890   2.688
 2737SOL     OW 8536   0.039   6.663   2.162
 2737SOL    HW1 8537   0.138   6.652   2.153
 2737SOL    HW2 8538  -0.001   6.577   2.194
 2738SOL     OW 8539   0.230   6.214   3.837
 2738SOL    HW1 8540   0.137   6.212   3.874
 2738SOL    HW2 8541   0.231   6.175   3.745
 2739SOL     OW 8542   0.225   5.861   4.720
 2739SOL    HW1 8543   0.260   5.844   4.812
 2739SOL    HW2 8544   0.137   5.816   4.708
 2740SOL     OW 8545   0.019   5.954   4.371
 2740SOL    HW1 8546  -0.063   5.997   4.410
 2740SOL    HW2 8547  -0.009   5.881   4.308
 2741SOL     OW 8548   0.569   6.861   4.889
 2741SOL    HW1 8549   0.476   6.854   4.852
 2741SOL    HW2 8550   0.580   6.950   4.933
 2742SOL     OW 8551   1.555   7.097   4.427
 2742SOL    HW1 8552   1.498   7.081   4.508
 2742SOL    HW2 8553   1.496   7.107   4.347
 2743SOL     OW 8554   1.135   6.289   4.441
 2743SOL    HW1 8555   1.192   6.367   4.416
 2743SOL    HW2 8556   1.075   6.315   4.517
 2744SOL     OW 8557   1.755   6.193   3.955
 2744SOL    HW1 8558   1.743   6.180   3.856
 2744SOL    HW2 8559   1.725   6.112   4.004
 2745SOL     OW 8560   0.768   6.730   4.747
 2745SOL    HW1 8561   0.690   6.747   4.807
 2745SOL    HW2 8562   0.802   6.817   4.711
 2746SOL     OW 8563   0.850   6.384   5.547
 2746SOL    HW1 8564   0.846   6.460   5.612
 2746SOL    HW2 8565   0.872   6.420   5.456
 2747SOL     OW 8566   0.685   6.598   4.389
 2747SOL    HW1 8567   0.754   6.582   4.459
 2747SOL    HW2 8568   0.612   6.655   4.427
 2748SOL     OW 8569   0.686   6.747   5.527
 2748SOL    HW1 8570   0.746   6.826   5.541
 2748SOL    HW2 8571   0.600   6.778   5.486
 2749SOL     OW 8572   0.335   7.021   4.785
 2749SOL    HW1 8573   0.257   6.990   4.732
 2749SOL    HW2 8574   0.393   7.079   4.728
 2750SOL     OW 8575   0.438   5.978   5.223
 2750SOL    HW1 8576   0.520   5.922   5.232
 2750SOL    HW2 8577   0.357   5.920   5.227
 2751SOL     OW 8578   1.603   6.033   4.461
 2751SOL    HW1 8579   1.529   6.079   4.411
 2751SOL    HW2 8580   1.654   6.101   4.514
 2752SOL     OW 8581   1.127   6.927   5.414
 2752SOL    HW1 8582   1.174   6.927   5.502
 2752SOL    HW2 8583   1.079   6.840   5.403
 2753SOL     OW 8584   0.240   6.677   4.610
 2753SOL    HW1 8585   0.254   6.593   4.662
 2753SOL    HW2 8586   0.185   6.741   4.665
 2754SOL     OW 8587   0.606   6.550   3.847
 2754SOL    HW1 8588   0.613   6.634   3.793
 2754SOL    HW2 8589   0.652   6.563   3.935
 2755SOL     OW 8590   1.594   5.700   5.204
 2755SOL    HW1 8591   1.576   5.767   5.132
 2755SOL    HW2 8592   1.591   5.746   5.293
 2756SOL     OW 8593   0.122   6.229   4.287
 2756SOL    HW1 8594   0.077   6.141   4.304
 2756SOL    HW2 8595   0.121   6.283   4.371
 2757SOL     OW 8596   1.842   7.353   4.083
 2757SOL    HW1 8597   1.896   7.324   4.163
 2757SOL    HW2 8598   1.872   7.443   4.054
 2758SOL     OW 8599   1.689   6.508   4.336
 2758SOL    HW1 8600   1.784   6.479   4.344
 2758SOL    HW2 8601   1.681   6.573   4.261
 2759SOL     OW 8602   1.641   6.694   4.156
 2759SOL    HW1 8603   1.727   6.696   4.104
 2759SOL    HW2 8604   1.655   6.741   4.244
 2760SOL     OW 8605   0.113   6.323   5.321
 2760SOL    HW1 8606   0.201   6.310   5.366
 2760SOL    HW2 8607   0.100   6.420   5.299
 2761SOL     OW 8608   0.613   6.951   4.450
 2761SOL    HW1 8609   0.564   6.864   4.459
 2761SOL    HW2 8610   0.590   6.994   4.363
 2762SOL     OW 8611   1.293   6.814   5.147
 2762SOL    HW1 8612   1.330   6.741   5.089
 2762SOL    HW2 8613   1.345   6.819   5.232
 2763SOL     OW 8614   0.809   5.590   4.226
 2763SOL    HW1 8615   0.849   5.681   4.217
 2763SOL    HW2 8616   0.709   5.598   4.232
 2764SOL     OW 8617   0.197   6.562   4.988
 2764SOL    HW1 8618   0.286   6.517   4.974
 2764SOL    HW2 8619   0.124   6.497   4.969
 2765SOL     OW 8620   1.525   6.585   3.914
 2765SOL    HW1 8621   1.462   6.509   3.927
 2765SOL    HW2 8622   1.573   6.603   4.000
 2766SOL     OW 8623   0.317   5.837   5.525
 2766SOL    HW1 8624   0.388   5.908   5.531
 2766SOL    HW2 8625   0.229   5.876   5.553
 2767SOL     OW 8626   1.466   7.003   4.677
 2767SOL    HW1 8627   1.407   7.009   4.757
 2767SOL    HW2 8628   1.451   6.915   4.631
 2768SOL     OW 8629   0.598   6.315   3.994
 2768SOL    HW1 8630   0.622   6.384   3.926
 2768SOL    HW2 8631   0.520   6.348   4.048
 2769SOL     OW 8632   1.281   5.931   4.668
 2769SOL    HW1 8633   1.195   5.881   4.655
 2769SOL    HW2 8634   1.343   5.877   4.724
 2770SOL     OW 8635   0.807   6.191   5.189
 2770SOL    HW1 8636   0.760   6.188   5.278
 2770SOL    HW2 8637   0.756   6.136   5.123
 2771SOL     OW 8638   1.394   6.055   5.398
 2771SOL    HW1 8639   1.374   6.098   5.486
 2771SOL    HW2 8640   1.472   5.993   5.407
 2772SOL     OW 8641   0.973   6.476   5.296
 2772SOL    HW1 8642   1.019   6.392   5.267
 2772SOL    HW2 8643   0.917   6.510   5.221
 2773SOL     OW 8644   0.991   5.996   4.966
 2773SOL    HW1 8645   0.914   6.030   5.020
 2773SOL    HW2 8646   0.957   5.945   4.887
 2774SOL     OW 8647   1.041   6.287   4.153
 2774SOL    HW1 8648   1.067   6.283   4.249
 2774SOL    HW2 8649   0.956   6.236   4.139
 2775SOL     OW 8650   0.076   6.397   4.513
 2775SOL    HW1 8651   0.175   6.385   4.522
 2775SOL    HW2 8652   0.052   6.492   4.534
 2776SOL     OW 8653   0.865   5.934   3.919
 2776SOL    HW1 8654   0.924   5.997   3.870
 2776SOL    HW2 8655   0.884   5.840   3.890
 2777SOL     OW 8656   1.719   6.171   5.555
 2777SOL    HW1 8657   1.693   6.260   5.519
 2777SOL    HW2 8658   1.717   6.103   5.482
 2778SOL     OW 8659   1.362   6.730   4.269
 2778SOL    HW1 8660   1.445   6.701   4.221
 2778SOL    HW2 8661   1.313   6.797   4.213
 2779SOL     OW 8662   0.550   5.782   4.609
 2779SOL    HW1 8663   0.545   5.777   4.709
 2779SOL    HW2 8664   0.552   5.878   4.580
 2780SOL     OW 8665   1.795   6.652   4.597
 2780SOL    HW1 8666   1.733   6.637   4.521
 2780SOL    HW2 8667   1.743   6.663   4.682
 2781SOL     OW 8668   0.321   6.529   3.966
 2781SOL    HW1 8669   0.403   6.568   3.924
 2781SOL    HW2 8670   0.294   6.447   3.917
 2782SOL     OW 8671   1.458   6.321   4.452
 2782SOL    HW1 8672   1.453   6.256   4.527
 2782SOL    HW2 8673   1.538   6.380   4.465
 2783SOL     OW 8674   0.461   6.852   5.451
 2783SOL    HW1 8675   0.411   6.853   5.365
 2783SOL    HW2 8676   0.398   6.834   5.527
 2784SOL     OW 8677   1.111   7.362   3.961
 2784SOL    HW1 8678   1.051   7.300   4.011
 2784SOL    HW2 8679   1.142   7.318   3.876
 2785SOL     OW 8680   0.202   5.871   5.222
 2785SOL    HW1 8681   0.122   5.931   5.209
 2785SOL    HW2 8682   0.192   5.822   5.308
 2786SOL     OW 8683   1.632   6.963   3.805
 2786SOL    HW1 8684   1.600   7.057   3.795
 2786SOL    HW2 8685   1.556   6.900   3.793
 2787SOL     OW 8686   1.400   5.693   4.150
 2787SOL    HW1 8687   1.376   5.656   4.060
 2787SOL    HW2 8688   1.499   5.709   4.154
 2788SOL     OW 8689   0.382   6.286   4.204
 2788SOL    HW1 8690   0.427   6.196   4.201
 2788SOL    HW2 8691   0.288   6.275   4.237
 2789SOL     OW 8692   1.547   5.808   5.453
 2789SOL    HW1 8693   1.542   5.845   5.545
 2789SOL    HW2 8694   1.475   5.739   5.441
 2790SOL     OW 8695   0.614   5.708   3.841
 2790SOL    HW1 8696   0.712   5.686   3.848
 2790SOL    HW2 8697   0.583   5.691   3.748
 2791SOL     OW 8698   0.781   5.850   5.473
 2791SOL    HW1 8699   0.848   5.789   5.516
 2791SOL    HW2 8700   0.708   5.869   5.538
 2792SOL     OW 8701   1.351   6.176   5.157
 2792SOL    HW1 8702   1.379   6.133   5.242
 2792SOL    HW2 8703   1.376   6.272   5.158
 2793SOL     OW 8704   0.922   6.089   4.623
 2793SOL    HW1 8705   0.897   6.080   4.527
 2793SOL    HW2 8706   0.970   6.007   4.654
 2794SOL     OW 8707   0.539   5.650   4.236
 2794SOL    HW1 8708   0.458   5.651   4.294
 2794SOL    HW2 8709   0.542   5.733   4.181
 2795SOL     OW 8710   1.434   6.774   3.765
 2795SOL    HW1 8711   1.466   6.698   3.822
 2795SOL    HW2 8712   1.342   6.801   3.795
 2796SOL     OW 8713   0.297   5.621   3.895
 2796SOL    HW1 8714   0.346   5.705   3.874
 2796SOL    HW2 8715   0.359   5.556   3.940
 2797SOL     OW 8716   0.935   5.822   4.204
 2797SOL    HW1 8717   0.887   5.863   4.126
 2797SOL    HW2 8718   1.034   5.820   4.185
 2798SOL     OW 8719   1.076   6.269   5.188
 2798SOL    HW1 8720   0.996   6.208   5.191
 2798SOL    HW2 8721   1.157   6.216   5.164
 2799SOL     OW 8722   1.227   7.156   4.517
 2799SOL    HW1 8723   1.248   7.230   4.452
 2799SOL    HW2 8724   1.295   7.156   4.590
 2800SOL     OW 8725   0.459   6.738   4.465
 2800SOL    HW1 8726   0.388   6.711   4.530
 2800SOL    HW2 8727   0.433   6.710   4.372
 2801SOL     OW 8728   1.032   6.135   3.740
 2801SOL    HW1 8729   0.991   6.217   3.701
 2801SOL    HW2 8730   1.096   6.161   3.813
 2802SOL     OW 8731   0.078   6.142   5.110
 2802SOL    HW1 8732   0.170   6.141   5.069
 2802SOL    HW2 8733   0.072   6.216   5.177
 2803SOL     OW 8734   0.561   5.808   4.871
 2803SOL    HW1 8735   0.599   5.724   4.908
 2803SOL    HW2 8736   0.473   5.827   4.915
 2804SOL     OW 8737   0.866   6.040   4.366
 2804SOL    HW1 8738   0.834   6.112   4.304
 2804SOL    HW2 8739   0.890   5.959   4.313
 2805SOL     OW 8740   1.017   5.625   4.477
 2805SOL    HW1 8741   0.945   5.630   4.408
 2805SOL    HW2 8742   0.993   5.556   4.546
 2806SOL     OW 8743   1.429   6.759   4.591
 2806SOL    HW1 8744   1.374   6.675   4.584
 2806SOL    HW2 8745   1.455   6.788   4.499
 2807SOL     OW 8746   1.466   6.176   4.716
 2807SOL    HW1 8747   1.436   6.081   4.723
 2807SOL    HW2 8748   1.539   6.192   4.782
 2808SOL     OW 8749   1.857   6.419   4.101
 2808SOL    HW1 8750   1.899   6.355   4.165
 2808SOL    HW2 8751   1.819   6.368   4.023
 2809SOL     OW 8752   1.664   6.866   4.381
 2809SOL    HW1 8753   1.763   6.874   4.395
 2809SOL    HW2 8754   1.619   6.950   4.412
 2810SOL     OW 8755   1.390   6.161   3.802
 2810SOL    HW1 8756   1.336   6.140   3.883
 2810SOL    HW2 8757   1.481   6.120   3.811
 2811SOL     OW 8758   0.527   5.842   4.052
 2811SOL    HW1 8759   0.554   5.783   3.977
 2811SOL    HW2 8760   0.527   5.937   4.021
 2812SOL     OW 8761   1.754   6.809   5.312
 2812SOL    HW1 8762   1.845   6.770   5.299
 2812SOL    HW2 8763   1.762   6.905   5.336
 2813SOL     OW 8764   1.064   6.933   5.064
 2813SOL    HW1 8765   0.984   6.910   5.119
 2813SOL    HW2 8766   1.147   6.907   5.113
 2814SOL     OW 8767   1.111   6.781   4.824
 2814SOL    HW1 8768   1.071   6.825   4.905
 2814SOL    HW2 8769   1.070   6.818   4.741
 2815SOL     OW 8770   1.638   6.685   4.803
 2815SOL    HW1 8771   1.643   6.766   4.862
 2815SOL    HW2 8772   1.552   6.687   4.752
 2816SOL     OW 8773   0.915   5.675   5.126
 2816SOL    HW1 8774   0.940   5.655   5.031
 2816SOL    HW2 8775   0.987   5.731   5.168
 2817SOL     OW 8776   0.980   6.702   5.443
 2817SOL    HW1 8777   0.881   6.708   5.453
 2817SOL    HW2 8778   1.003   6.622   5.387
 2818SOL     OW 8779   0.705   6.636   4.092
 2818SOL    HW1 8780   0.691   6.643   4.191
 2818SOL    HW2 8781   0.789   6.585   4.074
 2819SOL     OW 8782   0.410   6.399   4.975
 2819SOL    HW1 8783   0.496   6.411   5.025
 2819SOL    HW2 8784   0.368   6.312   5.002
 2820SOL     OW 8785   1.274   5.972   4.986
 2820SOL    HW1 8786   1.295   6.046   5.050
 2820SOL    HW2 8787   1.185   5.989   4.943
 2821SOL     OW 8788   0.064   7.150   5.055
 2821SOL    HW1 8789   0.018   7.232   5.021
 2821SOL    HW2 8790   0.162   7.169   5.064
 2822SOL     OW 8791   0.367   6.686   4.225
 2822SOL    HW1 8792   0.360   6.769   4.169
 2822SOL    HW2 8793   0.371   6.606   4.165
 2823SOL     OW 8794   0.566   6.123   4.589
 2823SOL    HW1 8795   0.578   6.189   4.515
 2823SOL    HW2 8796   0.612   6.157   4.672
 2824SOL     OW 8797   1.252   6.934   4.112
 2824SOL    HW1 8798   1.302   7.011   4.152
 2824SOL    HW2 8799   1.157   6.936   4.144
 2825SOL     OW 8800   1.272   7.031   4.866
 2825SOL    HW1 8801   1.319   7.044   4.953
 2825SOL    HW2 8802   1.206   6.957   4.875
 2826SOL     OW 8803   1.582   6.225   4.196
 2826SOL    HW1 8804   1.551   6.286   4.269
 2826SOL    HW2 8805   1.632   6.277   4.127
 2827SOL     OW 8806   0.354   7.096   5.053
 2827SOL    HW1 8807   0.333   7.052   4.966
 2827SOL    HW2 8808   0.451   7.122   5.056
 2828SOL     OW 8809   0.402   6.337   5.322
 2828SOL    HW1 8810   0.470   6.392   5.275
 2828SOL    HW2 8811   0.442   6.249   5.349
 2829SOL     OW 8812   1.587   6.365   5.394
 2829SOL    HW1 8813   1.495   6.403   5.389
 2829SOL    HW2 8814   1.647   6.412   5.329
 2830SOL     OW 8815   1.013   5.691   5.494
 2830SOL    HW1 8816   1.019   5.776   5.442
 2830SOL    HW2 8817   1.045   5.615   5.437
 2831SOL     OW 8818   0.504   5.636   5.464
 2831SOL    HW1 8819   0.462   5.579   5.394
 2831SOL    HW2 8820   0.438   5.705   5.496
 2832SOL     OW 8821   0.573   6.456   4.753
 2832SOL    HW1 8822   0.617   6.545   4.744
 2832SOL    HW2 8823   0.510   6.456   4.830
 2833SOL     OW 8824   1.360   6.448   4.769
 2833SOL    HW1 8825   1.285   6.448   4.703
 2833SOL    HW2 8826   1.397   6.356   4.778
 2834SOL     OW 8827   1.209   6.111   3.999
 2834SOL    HW1 8828   1.222   6.027   4.053
 2834SOL    HW2 8829   1.180   6.185   4.059
 2835SOL     OW 8830   0.307   5.799   4.955
 2835SOL    HW1 8831   0.284   5.836   5.045
 2835SOL    HW2 8832   0.277   5.704   4.949
 2836SOL     OW 8833   0.037   6.896   5.006
 2836SOL    HW1 8834   0.090   6.847   5.074
 2836SOL    HW2 8835   0.059   6.994   5.011
 2837SOL     OW 8836   0.732   6.220   4.788
 2837SOL    HW1 8837   0.791   6.194   4.712
 2837SOL    HW2 8838   0.704   6.316   4.777
 2838SOL     OW 8839   1.728   6.521   5.578
 2838SOL    HW1 8840   1.682   6.514   5.489
 2838SOL    HW2 8841   1.666   6.565   5.644
 2839SOL     OW 8842   0.307   5.649   4.342
 2839SOL    HW1 8843   0.296   5.743   4.375
 2839SOL    HW2 8844   0.302   5.586   4.419
 2840SOL     OW 8845   1.622   5.953   4.098
 2840SOL    HW1 8846   1.624   5.877   4.162
 2840SOL    HW2 8847   1.574   6.030   4.138
 2841SOL     OW 8848   1.023   6.352   4.690
 2841SOL    HW1 8849   1.038   6.373   4.786
 2841SOL    HW2 8850   0.993   6.257   4.681
 2842SOL     OW 8851   1.859   7.104   5.329
 2842SOL    HW1 8852   1.873   7.131   5.234
 2842SOL    HW2 8853   1.942   7.126   5.382
 2843SOL     OW 8854   0.350   6.484   5.528
 2843SOL    HW1 8855   0.426   6.528   5.576
 2843SOL    HW2 8856   0.385   6.437   5.446
 2844SOL     OW 8857   1.540   5.860   3.849
 2844SOL    HW1 8858   1.479   5.785   3.872
 2844SOL    HW2 8859   1.562   5.912   3.932
 2845SOL     OW 8860   1.303   6.424   3.766
 2845SOL    HW1 8861   1.337   6.331   3.781
 2845SOL    HW2 8862   1.321   6.451   3.671
 2846SOL     OW 8863   0.319   6.396   4.673
 2846SOL    HW1 8864   0.412   6.432   4.678
 2846SOL    HW2 8865   0.313   6.311   4.725
 2847SOL     OW 8866   0.339   6.095   4.730
 2847SOL    HW1 8867   0.287   6.012   4.713
 2847SOL    HW2 8868   0.416   6.100   4.666
 2848SOL     OW 8869   1.138   5.966   5.402
 2848SOL    HW1 8870   1.093   6.029   5.466
 2848SOL    HW2 8871   1.231   5.997   5.385
 2849SOL     OW 8872   1.160   5.793   5.201
 2849SOL    HW1 8873   1.160   5.857   5.278
 2849SOL    HW2 8874   1.188   5.841   5.118
 2850SOL     OW 8875   0.008   6.912   3.924
 2850SOL    HW1 8876  -0.085   6.933   3.893
 2850SOL    HW2 8877   0.018   6.813   3.937
 2851SOL     OW 8878   1.002   6.382   4.962
 2851SOL    HW1 8879   1.043   6.350   5.048
 2851SOL    HW2 8880   0.906   6.355   4.959
 2852SOL     OW 8881   0.040   6.130   4.838
 2852SOL    HW1 8882   0.125   6.097   4.797
 2852SOL    HW2 8883   0.053   6.145   4.936
 2853SOL     OW 8884   0.189   6.106   5.446
 2853SOL    HW1 8885   0.248   6.066   5.376
 2853SOL    HW2 8886   0.131   6.177   5.405
 2854SOL     OW 8887   1.369   6.536   5.384
[truncated: 662,432 more chars]
