# Supplementary material for: Redox Potentials of Disulfide Bonds in LOXL2 Studied by Nonequilibrium Alchemical Simulation
Source: Front Chem. 2021 Dec 14;9:797036. doi: 10.3389/fchem.2021.797036 (PMC8713139; doi:10.3389/fchem.2021.797036)
Supplement: Supplementary file 2 [file DataSheet2.ZIP › Raw Date for Redox potential LOXL2-797036/Input files/395x405/protein.top]

;
;	File 'unmodified.top' was generated
;	By user: Lirui (997)
;	On host: geng-PowerEdge-R740
;	At date: Wed Jun 23 13:16:04 2021
;
;	This is a standalone topology file
;
;	Created by:
;	                    :-) GROMACS - gmx pdb2gmx, 2019.4 (-:
;	
;	Executable:   /home/Kai/Program/gromacs/bin/gmx
;	Data prefix:  /home/Kai/Program/gromacs
;	Working dir:  /home/Lirui/redox-LOXL2/3SRCR-395x405
;	Command line:
;	  gmx pdb2gmx -f prot_cyd.pdb -water tip3p -i protein -p unmodified
;	Force field was read from current directory or a relative path - path added.
;

; Include forcefield parameters
#include "./charmm27.ff/forcefield.itp"

[ moleculetype ]
; Name            nrexcl
Protein_chain_A     3

[ atoms ]
;   nr       type  resnr residue  atom   cgnr     charge       mass  typeB    chargeB      massB
; residue 322 GLU rtp GLU  q  0.0
     1        NH3    322    GLU      N      1       -0.3    14.0027
     2         HC    322    GLU     H1      2       0.33      1.008
     3         HC    322    GLU     H2      3       0.33      1.008
     4         HC    322    GLU     H3      4       0.33      1.008
     5        CT1    322    GLU     CA      5       0.21     12.011
     6         HB    322    GLU     HA      6        0.1      1.008
     7        CT2    322    GLU     CB      7      -0.18     12.011
     8         HA    322    GLU    HB1      8       0.09      1.008
     9         HA    322    GLU    HB2      9       0.09      1.008
    10        CT2    322    GLU     CG     10      -0.28     12.011
    11         HA    322    GLU    HG1     11       0.09      1.008
    12         HA    322    GLU    HG2     12       0.09      1.008
    13         CC    322    GLU     CD     13       0.62     12.011
    14         OC    322    GLU    OE1     14      -0.76     15.999
    15         OC    322    GLU    OE2     15      -0.76     15.999
    16          C    322    GLU      C     16       0.51     12.011
    17          O    322    GLU      O     17      -0.51     15.999   ; qtot 0
; residue 323 GLN rtp GLN  q  0.0
    18        NH1    323    GLN      N     18      -0.47     14.007
    19          H    323    GLN     HN     19       0.31      1.008
    20        CT1    323    GLN     CA     20       0.07     12.011
    21         HB    323    GLN     HA     21       0.09      1.008
    22        CT2    323    GLN     CB     22      -0.18     12.011
    23         HA    323    GLN    HB1     23       0.09      1.008
    24         HA    323    GLN    HB2     24       0.09      1.008
    25        CT2    323    GLN     CG     25      -0.18     12.011
    26         HA    323    GLN    HG1     26       0.09      1.008
    27         HA    323    GLN    HG2     27       0.09      1.008
    28         CC    323    GLN     CD     28       0.55     12.011
    29          O    323    GLN    OE1     29      -0.55     15.999
    30        NH2    323    GLN    NE2     30      -0.62     14.007
    31          H    323    GLN   HE21     31       0.32      1.008
    32          H    323    GLN   HE22     32        0.3      1.008
    33          C    323    GLN      C     33       0.51     12.011
    34          O    323    GLN      O     34      -0.51     15.999   ; qtot 0
; residue 324 PRO rtp PRO  q  0.0
    35          N    324    PRO      N     35      -0.29     14.007
    36        CP3    324    PRO     CD     36          0     12.011
    37         HA    324    PRO    HD1     37       0.09      1.008
    38         HA    324    PRO    HD2     38       0.09      1.008
    39        CP1    324    PRO     CA     39       0.02     12.011
    40         HB    324    PRO     HA     40       0.09      1.008
    41        CP2    324    PRO     CB     41      -0.18     12.011
    42         HA    324    PRO    HB1     42       0.09      1.008
    43         HA    324    PRO    HB2     43       0.09      1.008
    44        CP2    324    PRO     CG     44      -0.18     12.011
    45         HA    324    PRO    HG1     45       0.09      1.008
    46         HA    324    PRO    HG2     46       0.09      1.008
    47          C    324    PRO      C     47       0.51     12.011
    48          O    324    PRO      O     48      -0.51     15.999   ; qtot 0
; residue 325 LEU rtp LEU  q  0.0
    49        NH1    325    LEU      N     49      -0.47     14.007
    50          H    325    LEU     HN     50       0.31      1.008
    51        CT1    325    LEU     CA     51       0.07     12.011
    52         HB    325    LEU     HA     52       0.09      1.008
    53        CT2    325    LEU     CB     53      -0.18     12.011
    54         HA    325    LEU    HB1     54       0.09      1.008
    55         HA    325    LEU    HB2     55       0.09      1.008
    56        CT1    325    LEU     CG     56      -0.09     12.011
    57         HA    325    LEU     HG     57       0.09      1.008
    58        CT3    325    LEU    CD1     58      -0.27     12.011
    59         HA    325    LEU   HD11     59       0.09      1.008
    60         HA    325    LEU   HD12     60       0.09      1.008
    61         HA    325    LEU   HD13     61       0.09      1.008
    62        CT3    325    LEU    CD2     62      -0.27     12.011
    63         HA    325    LEU   HD21     63       0.09      1.008
    64         HA    325    LEU   HD22     64       0.09      1.008
    65         HA    325    LEU   HD23     65       0.09      1.008
    66          C    325    LEU      C     66       0.51     12.011
    67          O    325    LEU      O     67      -0.51     15.999   ; qtot 0
; residue 326 VAL rtp VAL  q  0.0
    68        NH1    326    VAL      N     68      -0.47     14.007
    69          H    326    VAL     HN     69       0.31      1.008
    70        CT1    326    VAL     CA     70       0.07     12.011
    71         HB    326    VAL     HA     71       0.09      1.008
    72        CT1    326    VAL     CB     72      -0.09     12.011
    73         HA    326    VAL     HB     73       0.09      1.008
    74        CT3    326    VAL    CG1     74      -0.27     12.011
    75         HA    326    VAL   HG11     75       0.09      1.008
    76         HA    326    VAL   HG12     76       0.09      1.008
    77         HA    326    VAL   HG13     77       0.09      1.008
    78        CT3    326    VAL    CG2     78      -0.27     12.011
    79         HA    326    VAL   HG21     79       0.09      1.008
    80         HA    326    VAL   HG22     80       0.09      1.008
    81         HA    326    VAL   HG23     81       0.09      1.008
    82          C    326    VAL      C     82       0.51     12.011
    83          O    326    VAL      O     83      -0.51     15.999   ; qtot 0
; residue 327 ARG rtp ARG  q +1.0
    84        NH1    327    ARG      N     84      -0.47     14.007
    85          H    327    ARG     HN     85       0.31      1.008
    86        CT1    327    ARG     CA     86       0.07     12.011
    87         HB    327    ARG     HA     87       0.09      1.008
    88        CT2    327    ARG     CB     88      -0.18     12.011
    89         HA    327    ARG    HB1     89       0.09      1.008
    90         HA    327    ARG    HB2     90       0.09      1.008
    91        CT2    327    ARG     CG     91      -0.18     12.011
    92         HA    327    ARG    HG1     92       0.09      1.008
    93         HA    327    ARG    HG2     93       0.09      1.008
    94        CT2    327    ARG     CD     94        0.2     12.011
    95         HA    327    ARG    HD1     95       0.09      1.008
    96         HA    327    ARG    HD2     96       0.09      1.008
    97        NC2    327    ARG     NE     97       -0.7     14.007
    98         HC    327    ARG     HE     98       0.44      1.008
    99          C    327    ARG     CZ     99       0.64     12.011
   100        NC2    327    ARG    NH1    100       -0.8     14.007
   101         HC    327    ARG   HH11    101       0.46      1.008
   102         HC    327    ARG   HH12    102       0.46      1.008
   103        NC2    327    ARG    NH2    103       -0.8     14.007
   104         HC    327    ARG   HH21    104       0.46      1.008
   105         HC    327    ARG   HH22    105       0.46      1.008
   106          C    327    ARG      C    106       0.51     12.011
   107          O    327    ARG      O    107      -0.51     15.999   ; qtot 1
; residue 328 LEU rtp LEU  q  0.0
   108        NH1    328    LEU      N    108      -0.47     14.007
   109          H    328    LEU     HN    109       0.31      1.008
   110        CT1    328    LEU     CA    110       0.07     12.011
   111         HB    328    LEU     HA    111       0.09      1.008
   112        CT2    328    LEU     CB    112      -0.18     12.011
   113         HA    328    LEU    HB1    113       0.09      1.008
   114         HA    328    LEU    HB2    114       0.09      1.008
   115        CT1    328    LEU     CG    115      -0.09     12.011
   116         HA    328    LEU     HG    116       0.09      1.008
   117        CT3    328    LEU    CD1    117      -0.27     12.011
   118         HA    328    LEU   HD11    118       0.09      1.008
   119         HA    328    LEU   HD12    119       0.09      1.008
   120         HA    328    LEU   HD13    120       0.09      1.008
   121        CT3    328    LEU    CD2    121      -0.27     12.011
   122         HA    328    LEU   HD21    122       0.09      1.008
   123         HA    328    LEU   HD22    123       0.09      1.008
   124         HA    328    LEU   HD23    124       0.09      1.008
   125          C    328    LEU      C    125       0.51     12.011
   126          O    328    LEU      O    126      -0.51     15.999   ; qtot 1
; residue 329 ARG rtp ARG  q +1.0
   127        NH1    329    ARG      N    127      -0.47     14.007
   128          H    329    ARG     HN    128       0.31      1.008
   129        CT1    329    ARG     CA    129       0.07     12.011
   130         HB    329    ARG     HA    130       0.09      1.008
   131        CT2    329    ARG     CB    131      -0.18     12.011
   132         HA    329    ARG    HB1    132       0.09      1.008
   133         HA    329    ARG    HB2    133       0.09      1.008
   134        CT2    329    ARG     CG    134      -0.18     12.011
   135         HA    329    ARG    HG1    135       0.09      1.008
   136         HA    329    ARG    HG2    136       0.09      1.008
   137        CT2    329    ARG     CD    137        0.2     12.011
   138         HA    329    ARG    HD1    138       0.09      1.008
   139         HA    329    ARG    HD2    139       0.09      1.008
   140        NC2    329    ARG     NE    140       -0.7     14.007
   141         HC    329    ARG     HE    141       0.44      1.008
   142          C    329    ARG     CZ    142       0.64     12.011
   143        NC2    329    ARG    NH1    143       -0.8     14.007
   144         HC    329    ARG   HH11    144       0.46      1.008
   145         HC    329    ARG   HH12    145       0.46      1.008
   146        NC2    329    ARG    NH2    146       -0.8     14.007
   147         HC    329    ARG   HH21    147       0.46      1.008
   148         HC    329    ARG   HH22    148       0.46      1.008
   149          C    329    ARG      C    149       0.51     12.011
   150          O    329    ARG      O    150      -0.51     15.999   ; qtot 2
; residue 330 GLY rtp GLY  q  0.0
   151        NH1    330    GLY      N    151      -0.47     14.007
   152          H    330    GLY     HN    152       0.31      1.008
   153        CT2    330    GLY     CA    153      -0.02     12.011
   154         HB    330    GLY    HA1    154       0.09      1.008
   155         HB    330    GLY    HA2    155       0.09      1.008
   156          C    330    GLY      C    156       0.51     12.011
   157          O    330    GLY      O    157      -0.51     15.999   ; qtot 2
; residue 331 GLY rtp GLY  q  0.0
   158        NH1    331    GLY      N    158      -0.47     14.007
   159          H    331    GLY     HN    159       0.31      1.008
   160        CT2    331    GLY     CA    160      -0.02     12.011
   161         HB    331    GLY    HA1    161       0.09      1.008
   162         HB    331    GLY    HA2    162       0.09      1.008
   163          C    331    GLY      C    163       0.51     12.011
   164          O    331    GLY      O    164      -0.51     15.999   ; qtot 2
; residue 332 ALA rtp ALA  q  0.0
   165        NH1    332    ALA      N    165      -0.47     14.007
   166          H    332    ALA     HN    166       0.31      1.008
   167        CT1    332    ALA     CA    167       0.07     12.011
   168         HB    332    ALA     HA    168       0.09      1.008
   169        CT3    332    ALA     CB    169      -0.27     12.011
   170         HA    332    ALA    HB1    170       0.09      1.008
   171         HA    332    ALA    HB2    171       0.09      1.008
   172         HA    332    ALA    HB3    172       0.09      1.008
   173          C    332    ALA      C    173       0.51     12.011
   174          O    332    ALA      O    174      -0.51     15.999   ; qtot 2
; residue 333 TYR rtp TYR  q  0.0
   175        NH1    333    TYR      N    175      -0.47     14.007
   176          H    333    TYR     HN    176       0.31      1.008
   177        CT1    333    TYR     CA    177       0.07     12.011
   178         HB    333    TYR     HA    178       0.09      1.008
   179        CT2    333    TYR     CB    179      -0.18     12.011
   180         HA    333    TYR    HB1    180       0.09      1.008
   181         HA    333    TYR    HB2    181       0.09      1.008
   182         CA    333    TYR     CG    182          0     12.011
   183         CA    333    TYR    CD1    183     -0.115     12.011
   184         HP    333    TYR    HD1    184      0.115      1.008
   185         CA    333    TYR    CE1    185     -0.115     12.011
   186         HP    333    TYR    HE1    186      0.115      1.008
   187         CA    333    TYR     CZ    187       0.11     12.011
   188        OH1    333    TYR     OH    188      -0.54     15.999
   189          H    333    TYR     HH    189       0.43      1.008
   190         CA    333    TYR    CD2    190     -0.115     12.011
   191         HP    333    TYR    HD2    191      0.115      1.008
   192         CA    333    TYR    CE2    192     -0.115     12.011
   193         HP    333    TYR    HE2    193      0.115      1.008
   194          C    333    TYR      C    194       0.51     12.011
   195          O    333    TYR      O    195      -0.51     15.999   ; qtot 2
; residue 334 ILE rtp ILE  q  0.0
   196        NH1    334    ILE      N    196      -0.47     14.007
   197          H    334    ILE     HN    197       0.31      1.008
   198        CT1    334    ILE     CA    198       0.07     12.011
   199         HB    334    ILE     HA    199       0.09      1.008
   200        CT1    334    ILE     CB    200      -0.09     12.011
   201         HA    334    ILE     HB    201       0.09      1.008
   202        CT3    334    ILE    CG2    202      -0.27     12.011
   203         HA    334    ILE   HG21    203       0.09      1.008
   204         HA    334    ILE   HG22    204       0.09      1.008
   205         HA    334    ILE   HG23    205       0.09      1.008
   206        CT2    334    ILE    CG1    206      -0.18     12.011
   207         HA    334    ILE   HG11    207       0.09      1.008
   208         HA    334    ILE   HG12    208       0.09      1.008
   209        CT3    334    ILE     CD    209      -0.27     12.011
   210         HA    334    ILE    HD1    210       0.09      1.008
   211         HA    334    ILE    HD2    211       0.09      1.008
   212         HA    334    ILE    HD3    212       0.09      1.008
   213          C    334    ILE      C    213       0.51     12.011
   214          O    334    ILE      O    214      -0.51     15.999   ; qtot 2
; residue 335 GLY rtp GLY  q  0.0
   215        NH1    335    GLY      N    215      -0.47     14.007
   216          H    335    GLY     HN    216       0.31      1.008
   217        CT2    335    GLY     CA    217      -0.02     12.011
   218         HB    335    GLY    HA1    218       0.09      1.008
   219         HB    335    GLY    HA2    219       0.09      1.008
   220          C    335    GLY      C    220       0.51     12.011
   221          O    335    GLY      O    221      -0.51     15.999   ; qtot 2
; residue 336 GLU rtp GLU  q -1.0
   222        NH1    336    GLU      N    222      -0.47     14.007
   223          H    336    GLU     HN    223       0.31      1.008
   224        CT1    336    GLU     CA    224       0.07     12.011
   225         HB    336    GLU     HA    225       0.09      1.008
   226        CT2    336    GLU     CB    226      -0.18     12.011
   227         HA    336    GLU    HB1    227       0.09      1.008
   228         HA    336    GLU    HB2    228       0.09      1.008
   229        CT2    336    GLU     CG    229      -0.28     12.011
   230         HA    336    GLU    HG1    230       0.09      1.008
   231         HA    336    GLU    HG2    231       0.09      1.008
   232         CC    336    GLU     CD    232       0.62     12.011
   233         OC    336    GLU    OE1    233      -0.76     15.999
   234         OC    336    GLU    OE2    234      -0.76     15.999
   235          C    336    GLU      C    235       0.51     12.011
   236          O    336    GLU      O    236      -0.51     15.999   ; qtot 1
; residue 337 GLY rtp GLY  q  0.0
   237        NH1    337    GLY      N    237      -0.47     14.007
   238          H    337    GLY     HN    238       0.31      1.008
   239        CT2    337    GLY     CA    239      -0.02     12.011
   240         HB    337    GLY    HA1    240       0.09      1.008
   241         HB    337    GLY    HA2    241       0.09      1.008
   242          C    337    GLY      C    242       0.51     12.011
   243          O    337    GLY      O    243      -0.51     15.999   ; qtot 1
; residue 338 ARG rtp ARG  q +1.0
   244        NH1    338    ARG      N    244      -0.47     14.007
   245          H    338    ARG     HN    245       0.31      1.008
   246        CT1    338    ARG     CA    246       0.07     12.011
   247         HB    338    ARG     HA    247       0.09      1.008
   248        CT2    338    ARG     CB    248      -0.18     12.011
   249         HA    338    ARG    HB1    249       0.09      1.008
   250         HA    338    ARG    HB2    250       0.09      1.008
   251        CT2    338    ARG     CG    251      -0.18     12.011
   252         HA    338    ARG    HG1    252       0.09      1.008
   253         HA    338    ARG    HG2    253       0.09      1.008
   254        CT2    338    ARG     CD    254        0.2     12.011
   255         HA    338    ARG    HD1    255       0.09      1.008
   256         HA    338    ARG    HD2    256       0.09      1.008
   257        NC2    338    ARG     NE    257       -0.7     14.007
   258         HC    338    ARG     HE    258       0.44      1.008
   259          C    338    ARG     CZ    259       0.64     12.011
   260        NC2    338    ARG    NH1    260       -0.8     14.007
   261         HC    338    ARG   HH11    261       0.46      1.008
   262         HC    338    ARG   HH12    262       0.46      1.008
   263        NC2    338    ARG    NH2    263       -0.8     14.007
   264         HC    338    ARG   HH21    264       0.46      1.008
   265         HC    338    ARG   HH22    265       0.46      1.008
   266          C    338    ARG      C    266       0.51     12.011
   267          O    338    ARG      O    267      -0.51     15.999   ; qtot 2
; residue 339 VAL rtp VAL  q  0.0
   268        NH1    339    VAL      N    268      -0.47     14.007
   269          H    339    VAL     HN    269       0.31      1.008
   270        CT1    339    VAL     CA    270       0.07     12.011
   271         HB    339    VAL     HA    271       0.09      1.008
   272        CT1    339    VAL     CB    272      -0.09     12.011
   273         HA    339    VAL     HB    273       0.09      1.008
   274        CT3    339    VAL    CG1    274      -0.27     12.011
   275         HA    339    VAL   HG11    275       0.09      1.008
   276         HA    339    VAL   HG12    276       0.09      1.008
   277         HA    339    VAL   HG13    277       0.09      1.008
   278        CT3    339    VAL    CG2    278      -0.27     12.011
   279         HA    339    VAL   HG21    279       0.09      1.008
   280         HA    339    VAL   HG22    280       0.09      1.008
   281         HA    339    VAL   HG23    281       0.09      1.008
   282          C    339    VAL      C    282       0.51     12.011
   283          O    339    VAL      O    283      -0.51     15.999   ; qtot 2
; residue 340 GLU rtp GLU  q -1.0
   284        NH1    340    GLU      N    284      -0.47     14.007
   285          H    340    GLU     HN    285       0.31      1.008
   286        CT1    340    GLU     CA    286       0.07     12.011
   287         HB    340    GLU     HA    287       0.09      1.008
   288        CT2    340    GLU     CB    288      -0.18     12.011
   289         HA    340    GLU    HB1    289       0.09      1.008
   290         HA    340    GLU    HB2    290       0.09      1.008
   291        CT2    340    GLU     CG    291      -0.28     12.011
   292         HA    340    GLU    HG1    292       0.09      1.008
   293         HA    340    GLU    HG2    293       0.09      1.008
   294         CC    340    GLU     CD    294       0.62     12.011
   295         OC    340    GLU    OE1    295      -0.76     15.999
   296         OC    340    GLU    OE2    296      -0.76     15.999
   297          C    340    GLU      C    297       0.51     12.011
   298          O    340    GLU      O    298      -0.51     15.999   ; qtot 1
; residue 341 VAL rtp VAL  q  0.0
   299        NH1    341    VAL      N    299      -0.47     14.007
   300          H    341    VAL     HN    300       0.31      1.008
   301        CT1    341    VAL     CA    301       0.07     12.011
   302         HB    341    VAL     HA    302       0.09      1.008
   303        CT1    341    VAL     CB    303      -0.09     12.011
   304         HA    341    VAL     HB    304       0.09      1.008
   305        CT3    341    VAL    CG1    305      -0.27     12.011
   306         HA    341    VAL   HG11    306       0.09      1.008
   307         HA    341    VAL   HG12    307       0.09      1.008
   308         HA    341    VAL   HG13    308       0.09      1.008
   309        CT3    341    VAL    CG2    309      -0.27     12.011
   310         HA    341    VAL   HG21    310       0.09      1.008
   311         HA    341    VAL   HG22    311       0.09      1.008
   312         HA    341    VAL   HG23    312       0.09      1.008
   313          C    341    VAL      C    313       0.51     12.011
   314          O    341    VAL      O    314      -0.51     15.999   ; qtot 1
; residue 342 LEU rtp LEU  q  0.0
   315        NH1    342    LEU      N    315      -0.47     14.007
   316          H    342    LEU     HN    316       0.31      1.008
   317        CT1    342    LEU     CA    317       0.07     12.011
   318         HB    342    LEU     HA    318       0.09      1.008
   319        CT2    342    LEU     CB    319      -0.18     12.011
   320         HA    342    LEU    HB1    320       0.09      1.008
   321         HA    342    LEU    HB2    321       0.09      1.008
   322        CT1    342    LEU     CG    322      -0.09     12.011
   323         HA    342    LEU     HG    323       0.09      1.008
   324        CT3    342    LEU    CD1    324      -0.27     12.011
   325         HA    342    LEU   HD11    325       0.09      1.008
   326         HA    342    LEU   HD12    326       0.09      1.008
   327         HA    342    LEU   HD13    327       0.09      1.008
   328        CT3    342    LEU    CD2    328      -0.27     12.011
   329         HA    342    LEU   HD21    329       0.09      1.008
   330         HA    342    LEU   HD22    330       0.09      1.008
   331         HA    342    LEU   HD23    331       0.09      1.008
   332          C    342    LEU      C    332       0.51     12.011
   333          O    342    LEU      O    333      -0.51     15.999   ; qtot 1
; residue 343 LYS rtp LYS  q +1.0
   334        NH1    343    LYS      N    334      -0.47     14.007
   335          H    343    LYS     HN    335       0.31      1.008
   336        CT1    343    LYS     CA    336       0.07     12.011
   337         HB    343    LYS     HA    337       0.09      1.008
   338        CT2    343    LYS     CB    338      -0.18     12.011
   339         HA    343    LYS    HB1    339       0.09      1.008
   340         HA    343    LYS    HB2    340       0.09      1.008
   341        CT2    343    LYS     CG    341      -0.18     12.011
   342         HA    343    LYS    HG1    342       0.09      1.008
   343         HA    343    LYS    HG2    343       0.09      1.008
   344        CT2    343    LYS     CD    344      -0.18     12.011
   345         HA    343    LYS    HD1    345       0.09      1.008
   346         HA    343    LYS    HD2    346       0.09      1.008
   347        CT2    343    LYS     CE    347       0.21     12.011
   348         HA    343    LYS    HE1    348       0.05      1.008
   349         HA    343    LYS    HE2    349       0.05      1.008
   350        NH3    343    LYS     NZ    350       -0.3     14.007
   351         HC    343    LYS    HZ1    351       0.33      1.008
   352         HC    343    LYS    HZ2    352       0.33      1.008
   353         HC    343    LYS    HZ3    353       0.33      1.008
   354          C    343    LYS      C    354       0.51     12.011
   355          O    343    LYS      O    355      -0.51     15.999   ; qtot 2
; residue 344 ASN rtp ASN  q  0.0
   356        NH1    344    ASN      N    356      -0.47     14.007
   357          H    344    ASN     HN    357       0.31      1.008
   358        CT1    344    ASN     CA    358       0.07     12.011
   359         HB    344    ASN     HA    359       0.09      1.008
   360        CT2    344    ASN     CB    360      -0.18     12.011
   361         HA    344    ASN    HB1    361       0.09      1.008
   362         HA    344    ASN    HB2    362       0.09      1.008
   363         CC    344    ASN     CG    363       0.55     12.011
   364          O    344    ASN    OD1    364      -0.55     15.999
   365        NH2    344    ASN    ND2    365      -0.62     14.007
   366          H    344    ASN   HD21    366       0.32      1.008
   367          H    344    ASN   HD22    367        0.3      1.008
   368          C    344    ASN      C    368       0.51     12.011
   369          O    344    ASN      O    369      -0.51     15.999   ; qtot 2
; residue 345 GLY rtp GLY  q  0.0
   370        NH1    345    GLY      N    370      -0.47     14.007
   371          H    345    GLY     HN    371       0.31      1.008
   372        CT2    345    GLY     CA    372      -0.02     12.011
   373         HB    345    GLY    HA1    373       0.09      1.008
   374         HB    345    GLY    HA2    374       0.09      1.008
   375          C    345    GLY      C    375       0.51     12.011
   376          O    345    GLY      O    376      -0.51     15.999   ; qtot 2
; residue 346 GLU rtp GLU  q -1.0
   377        NH1    346    GLU      N    377      -0.47     14.007
   378          H    346    GLU     HN    378       0.31      1.008
   379        CT1    346    GLU     CA    379       0.07     12.011
   380         HB    346    GLU     HA    380       0.09      1.008
   381        CT2    346    GLU     CB    381      -0.18     12.011
   382         HA    346    GLU    HB1    382       0.09      1.008
   383         HA    346    GLU    HB2    383       0.09      1.008
   384        CT2    346    GLU     CG    384      -0.28     12.011
   385         HA    346    GLU    HG1    385       0.09      1.008
   386         HA    346    GLU    HG2    386       0.09      1.008
   387         CC    346    GLU     CD    387       0.62     12.011
   388         OC    346    GLU    OE1    388      -0.76     15.999
   389         OC    346    GLU    OE2    389      -0.76     15.999
   390          C    346    GLU      C    390       0.51     12.011
   391          O    346    GLU      O    391      -0.51     15.999   ; qtot 1
; residue 347 TRP rtp TRP  q  0.0
   392        NH1    347    TRP      N    392      -0.47     14.007
   393          H    347    TRP     HN    393       0.31      1.008
   394        CT1    347    TRP     CA    394       0.07     12.011
   395         HB    347    TRP     HA    395       0.09      1.008
   396        CT2    347    TRP     CB    396      -0.18     12.011
   397         HA    347    TRP    HB1    397       0.09      1.008
   398         HA    347    TRP    HB2    398       0.09      1.008
   399         CY    347    TRP     CG    399      -0.03     12.011
   400         CA    347    TRP    CD1    400      0.035     12.011
   401         HP    347    TRP    HD1    401      0.115      1.008
   402         NY    347    TRP    NE1    402      -0.61     14.007
   403          H    347    TRP    HE1    403       0.38      1.008
   404        CPT    347    TRP    CE2    404       0.13     12.011
   405        CPT    347    TRP    CD2    405      -0.02     12.011
   406         CA    347    TRP    CE3    406     -0.115     12.011
   407         HP    347    TRP    HE3    407      0.115      1.008
   408         CA    347    TRP    CZ3    408     -0.115     12.011
   409         HP    347    TRP    HZ3    409      0.115      1.008
   410         CA    347    TRP    CZ2    410     -0.115     12.011
   411         HP    347    TRP    HZ2    411      0.115      1.008
   412         CA    347    TRP    CH2    412     -0.115     12.011
   413         HP    347    TRP    HH2    413      0.115      1.008
   414          C    347    TRP      C    414       0.51     12.011
   415          O    347    TRP      O    415      -0.51     15.999   ; qtot 1
; residue 348 GLY rtp GLY  q  0.0
   416        NH1    348    GLY      N    416      -0.47     14.007
   417          H    348    GLY     HN    417       0.31      1.008
   418        CT2    348    GLY     CA    418      -0.02     12.011
   419         HB    348    GLY    HA1    419       0.09      1.008
   420         HB    348    GLY    HA2    420       0.09      1.008
   421          C    348    GLY      C    421       0.51     12.011
   422          O    348    GLY      O    422      -0.51     15.999   ; qtot 1
; residue 349 THR rtp THR  q  0.0
   423        NH1    349    THR      N    423      -0.47     14.007
   424          H    349    THR     HN    424       0.31      1.008
   425        CT1    349    THR     CA    425       0.07     12.011
   426         HB    349    THR     HA    426       0.09      1.008
   427        CT1    349    THR     CB    427       0.14     12.011
   428         HA    349    THR     HB    428       0.09      1.008
   429        OH1    349    THR    OG1    429      -0.66     15.999
   430          H    349    THR    HG1    430       0.43      1.008
   431        CT3    349    THR    CG2    431      -0.27     12.011
   432         HA    349    THR   HG21    432       0.09      1.008
   433         HA    349    THR   HG22    433       0.09      1.008
   434         HA    349    THR   HG23    434       0.09      1.008
   435          C    349    THR      C    435       0.51     12.011
   436          O    349    THR      O    436      -0.51     15.999   ; qtot 1
; residue 350 VAL rtp VAL  q  0.0
   437        NH1    350    VAL      N    437      -0.47     14.007
   438          H    350    VAL     HN    438       0.31      1.008
   439        CT1    350    VAL     CA    439       0.07     12.011
   440         HB    350    VAL     HA    440       0.09      1.008
   441        CT1    350    VAL     CB    441      -0.09     12.011
   442         HA    350    VAL     HB    442       0.09      1.008
   443        CT3    350    VAL    CG1    443      -0.27     12.011
   444         HA    350    VAL   HG11    444       0.09      1.008
   445         HA    350    VAL   HG12    445       0.09      1.008
   446         HA    350    VAL   HG13    446       0.09      1.008
   447        CT3    350    VAL    CG2    447      -0.27     12.011
   448         HA    350    VAL   HG21    448       0.09      1.008
   449         HA    350    VAL   HG22    449       0.09      1.008
   450         HA    350    VAL   HG23    450       0.09      1.008
   451          C    350    VAL      C    451       0.51     12.011
   452          O    350    VAL      O    452      -0.51     15.999   ; qtot 1
; residue 351 CYS rtp CYS  q  0.0
   453        NH1    351    CYS      N    453      -0.47     14.007
   454          H    351    CYS     HN    454       0.31      1.008
   455        CT1    351    CYS     CA    455       0.07     12.011
   456         HB    351    CYS     HA    456       0.09      1.008
   457        CT2    351    CYS     CB    457      -0.11     12.011
   458         HA    351    CYS    HB1    458       0.09      1.008
   459         HA    351    CYS    HB2    459       0.09      1.008
   460          S    351    CYS     SG    460      -0.23      32.06
   461         HS    351    CYS    HG1    461       0.16      1.008
   462          C    351    CYS      C    462       0.51     12.011
   463          O    351    CYS      O    463      -0.51     15.999   ; qtot 1
; residue 352 ASP rtp ASP  q -1.0
   464        NH1    352    ASP      N    464      -0.47     14.007
   465          H    352    ASP     HN    465       0.31      1.008
   466        CT1    352    ASP     CA    466       0.07     12.011
   467         HB    352    ASP     HA    467       0.09      1.008
   468        CT2    352    ASP     CB    468      -0.28     12.011
   469         HA    352    ASP    HB1    469       0.09      1.008
   470         HA    352    ASP    HB2    470       0.09      1.008
   471         CC    352    ASP     CG    471       0.62     12.011
   472         OC    352    ASP    OD1    472      -0.76     15.999
   473         OC    352    ASP    OD2    473      -0.76     15.999
   474          C    352    ASP      C    474       0.51     12.011
   475          O    352    ASP      O    475      -0.51     15.999   ; qtot 0
; residue 353 ASP rtp ASP  q -1.0
   476        NH1    353    ASP      N    476      -0.47     14.007
   477          H    353    ASP     HN    477       0.31      1.008
   478        CT1    353    ASP     CA    478       0.07     12.011
   479         HB    353    ASP     HA    479       0.09      1.008
   480        CT2    353    ASP     CB    480      -0.28     12.011
   481         HA    353    ASP    HB1    481       0.09      1.008
   482         HA    353    ASP    HB2    482       0.09      1.008
   483         CC    353    ASP     CG    483       0.62     12.011
   484         OC    353    ASP    OD1    484      -0.76     15.999
   485         OC    353    ASP    OD2    485      -0.76     15.999
   486          C    353    ASP      C    486       0.51     12.011
   487          O    353    ASP      O    487      -0.51     15.999   ; qtot -1
; residue 354 LYS rtp LYS  q +1.0
   488        NH1    354    LYS      N    488      -0.47     14.007
   489          H    354    LYS     HN    489       0.31      1.008
   490        CT1    354    LYS     CA    490       0.07     12.011
   491         HB    354    LYS     HA    491       0.09      1.008
   492        CT2    354    LYS     CB    492      -0.18     12.011
   493         HA    354    LYS    HB1    493       0.09      1.008
   494         HA    354    LYS    HB2    494       0.09      1.008
   495        CT2    354    LYS     CG    495      -0.18     12.011
   496         HA    354    LYS    HG1    496       0.09      1.008
   497         HA    354    LYS    HG2    497       0.09      1.008
   498        CT2    354    LYS     CD    498      -0.18     12.011
   499         HA    354    LYS    HD1    499       0.09      1.008
   500         HA    354    LYS    HD2    500       0.09      1.008
   501        CT2    354    LYS     CE    501       0.21     12.011
   502         HA    354    LYS    HE1    502       0.05      1.008
   503         HA    354    LYS    HE2    503       0.05      1.008
   504        NH3    354    LYS     NZ    504       -0.3     14.007
   505         HC    354    LYS    HZ1    505       0.33      1.008
   506         HC    354    LYS    HZ2    506       0.33      1.008
   507         HC    354    LYS    HZ3    507       0.33      1.008
   508          C    354    LYS      C    508       0.51     12.011
   509          O    354    LYS      O    509      -0.51     15.999   ; qtot 0
; residue 355 TRP rtp TRP  q  0.0
   510        NH1    355    TRP      N    510      -0.47     14.007
   511          H    355    TRP     HN    511       0.31      1.008
   512        CT1    355    TRP     CA    512       0.07     12.011
   513         HB    355    TRP     HA    513       0.09      1.008
   514        CT2    355    TRP     CB    514      -0.18     12.011
   515         HA    355    TRP    HB1    515       0.09      1.008
   516         HA    355    TRP    HB2    516       0.09      1.008
   517         CY    355    TRP     CG    517      -0.03     12.011
   518         CA    355    TRP    CD1    518      0.035     12.011
   519         HP    355    TRP    HD1    519      0.115      1.008
   520         NY    355    TRP    NE1    520      -0.61     14.007
   521          H    355    TRP    HE1    521       0.38      1.008
   522        CPT    355    TRP    CE2    522       0.13     12.011
   523        CPT    355    TRP    CD2    523      -0.02     12.011
   524         CA    355    TRP    CE3    524     -0.115     12.011
   525         HP    355    TRP    HE3    525      0.115      1.008
   526         CA    355    TRP    CZ3    526     -0.115     12.011
   527         HP    355    TRP    HZ3    527      0.115      1.008
   528         CA    355    TRP    CZ2    528     -0.115     12.011
   529         HP    355    TRP    HZ2    529      0.115      1.008
   530         CA    355    TRP    CH2    530     -0.115     12.011
   531         HP    355    TRP    HH2    531      0.115      1.008
   532          C    355    TRP      C    532       0.51     12.011
   533          O    355    TRP      O    533      -0.51     15.999   ; qtot 0
; residue 356 ASP rtp ASP  q -1.0
   534        NH1    356    ASP      N    534      -0.47     14.007
   535          H    356    ASP     HN    535       0.31      1.008
   536        CT1    356    ASP     CA    536       0.07     12.011
   537         HB    356    ASP     HA    537       0.09      1.008
   538        CT2    356    ASP     CB    538      -0.28     12.011
   539         HA    356    ASP    HB1    539       0.09      1.008
   540         HA    356    ASP    HB2    540       0.09      1.008
   541         CC    356    ASP     CG    541       0.62     12.011
   542         OC    356    ASP    OD1    542      -0.76     15.999
   543         OC    356    ASP    OD2    543      -0.76     15.999
   544          C    356    ASP      C    544       0.51     12.011
   545          O    356    ASP      O    545      -0.51     15.999   ; qtot -1
; residue 357 LEU rtp LEU  q  0.0
   546        NH1    357    LEU      N    546      -0.47     14.007
   547          H    357    LEU     HN    547       0.31      1.008
   548        CT1    357    LEU     CA    548       0.07     12.011
   549         HB    357    LEU     HA    549       0.09      1.008
   550        CT2    357    LEU     CB    550      -0.18     12.011
   551         HA    357    LEU    HB1    551       0.09      1.008
   552         HA    357    LEU    HB2    552       0.09      1.008
   553        CT1    357    LEU     CG    553      -0.09     12.011
   554         HA    357    LEU     HG    554       0.09      1.008
   555        CT3    357    LEU    CD1    555      -0.27     12.011
   556         HA    357    LEU   HD11    556       0.09      1.008
   557         HA    357    LEU   HD12    557       0.09      1.008
   558         HA    357    LEU   HD13    558       0.09      1.008
   559        CT3    357    LEU    CD2    559      -0.27     12.011
   560         HA    357    LEU   HD21    560       0.09      1.008
   561         HA    357    LEU   HD22    561       0.09      1.008
   562         HA    357    LEU   HD23    562       0.09      1.008
   563          C    357    LEU      C    563       0.51     12.011
   564          O    357    LEU      O    564      -0.51     15.999   ; qtot -1
; residue 358 VAL rtp VAL  q  0.0
   565        NH1    358    VAL      N    565      -0.47     14.007
   566          H    358    VAL     HN    566       0.31      1.008
   567        CT1    358    VAL     CA    567       0.07     12.011
   568         HB    358    VAL     HA    568       0.09      1.008
   569        CT1    358    VAL     CB    569      -0.09     12.011
   570         HA    358    VAL     HB    570       0.09      1.008
   571        CT3    358    VAL    CG1    571      -0.27     12.011
   572         HA    358    VAL   HG11    572       0.09      1.008
   573         HA    358    VAL   HG12    573       0.09      1.008
   574         HA    358    VAL   HG13    574       0.09      1.008
   575        CT3    358    VAL    CG2    575      -0.27     12.011
   576         HA    358    VAL   HG21    576       0.09      1.008
   577         HA    358    VAL   HG22    577       0.09      1.008
   578         HA    358    VAL   HG23    578       0.09      1.008
   579          C    358    VAL      C    579       0.51     12.011
   580          O    358    VAL      O    580      -0.51     15.999   ; qtot -1
; residue 359 SER rtp SER  q  0.0
   581        NH1    359    SER      N    581      -0.47     14.007
   582          H    359    SER     HN    582       0.31      1.008
   583        CT1    359    SER     CA    583       0.07     12.011
   584         HB    359    SER     HA    584       0.09      1.008
   585        CT2    359    SER     CB    585       0.05     12.011
   586         HA    359    SER    HB1    586       0.09      1.008
   587         HA    359    SER    HB2    587       0.09      1.008
   588        OH1    359    SER     OG    588      -0.66     15.999
   589          H    359    SER    HG1    589       0.43      1.008
   590          C    359    SER      C    590       0.51     12.011
   591          O    359    SER      O    591      -0.51     15.999   ; qtot -1
; residue 360 ALA rtp ALA  q  0.0
   592        NH1    360    ALA      N    592      -0.47     14.007
   593          H    360    ALA     HN    593       0.31      1.008
   594        CT1    360    ALA     CA    594       0.07     12.011
   595         HB    360    ALA     HA    595       0.09      1.008
   596        CT3    360    ALA     CB    596      -0.27     12.011
   597         HA    360    ALA    HB1    597       0.09      1.008
   598         HA    360    ALA    HB2    598       0.09      1.008
   599         HA    360    ALA    HB3    599       0.09      1.008
   600          C    360    ALA      C    600       0.51     12.011
   601          O    360    ALA      O    601      -0.51     15.999   ; qtot -1
; residue 361 SER rtp SER  q  0.0
   602        NH1    361    SER      N    602      -0.47     14.007
   603          H    361    SER     HN    603       0.31      1.008
   604        CT1    361    SER     CA    604       0.07     12.011
   605         HB    361    SER     HA    605       0.09      1.008
   606        CT2    361    SER     CB    606       0.05     12.011
   607         HA    361    SER    HB1    607       0.09      1.008
   608         HA    361    SER    HB2    608       0.09      1.008
   609        OH1    361    SER     OG    609      -0.66     15.999
   610          H    361    SER    HG1    610       0.43      1.008
   611          C    361    SER      C    611       0.51     12.011
   612          O    361    SER      O    612      -0.51     15.999   ; qtot -1
; residue 362 VAL rtp VAL  q  0.0
   613        NH1    362    VAL      N    613      -0.47     14.007
   614          H    362    VAL     HN    614       0.31      1.008
   615        CT1    362    VAL     CA    615       0.07     12.011
   616         HB    362    VAL     HA    616       0.09      1.008
   617        CT1    362    VAL     CB    617      -0.09     12.011
   618         HA    362    VAL     HB    618       0.09      1.008
   619        CT3    362    VAL    CG1    619      -0.27     12.011
   620         HA    362    VAL   HG11    620       0.09      1.008
   621         HA    362    VAL   HG12    621       0.09      1.008
   622         HA    362    VAL   HG13    622       0.09      1.008
   623        CT3    362    VAL    CG2    623      -0.27     12.011
   624         HA    362    VAL   HG21    624       0.09      1.008
   625         HA    362    VAL   HG22    625       0.09      1.008
   626         HA    362    VAL   HG23    626       0.09      1.008
   627          C    362    VAL      C    627       0.51     12.011
   628          O    362    VAL      O    628      -0.51     15.999   ; qtot -1
; residue 363 VAL rtp VAL  q  0.0
   629        NH1    363    VAL      N    629      -0.47     14.007
   630          H    363    VAL     HN    630       0.31      1.008
   631        CT1    363    VAL     CA    631       0.07     12.011
   632         HB    363    VAL     HA    632       0.09      1.008
   633        CT1    363    VAL     CB    633      -0.09     12.011
   634         HA    363    VAL     HB    634       0.09      1.008
   635        CT3    363    VAL    CG1    635      -0.27     12.011
   636         HA    363    VAL   HG11    636       0.09      1.008
   637         HA    363    VAL   HG12    637       0.09      1.008
   638         HA    363    VAL   HG13    638       0.09      1.008
   639        CT3    363    VAL    CG2    639      -0.27     12.011
   640         HA    363    VAL   HG21    640       0.09      1.008
   641         HA    363    VAL   HG22    641       0.09      1.008
   642         HA    363    VAL   HG23    642       0.09      1.008
   643          C    363    VAL      C    643       0.51     12.011
   644          O    363    VAL      O    644      -0.51     15.999   ; qtot -1
; residue 364 CYS rtp CYS2 q  0.0
   645        NH1    364    CYS      N    645      -0.47     14.007
   646          H    364    CYS     HN    646       0.31      1.008
   647        CT1    364    CYS     CA    647       0.07     12.011
   648         HB    364    CYS     HA    648       0.09      1.008
   649        CT2    364    CYS     CB    649       -0.1     12.011
   650         HA    364    CYS    HB1    650       0.09      1.008
   651         HA    364    CYS    HB2    651       0.09      1.008
   652         SM    364    CYS     SG    652      -0.08      32.06
   653          C    364    CYS      C    653       0.51     12.011
   654          O    364    CYS      O    654      -0.51     15.999   ; qtot -1
; residue 365 ARG rtp ARG  q +1.0
   655        NH1    365    ARG      N    655      -0.47     14.007
   656          H    365    ARG     HN    656       0.31      1.008
   657        CT1    365    ARG     CA    657       0.07     12.011
   658         HB    365    ARG     HA    658       0.09      1.008
   659        CT2    365    ARG     CB    659      -0.18     12.011
   660         HA    365    ARG    HB1    660       0.09      1.008
   661         HA    365    ARG    HB2    661       0.09      1.008
   662        CT2    365    ARG     CG    662      -0.18     12.011
   663         HA    365    ARG    HG1    663       0.09      1.008
   664         HA    365    ARG    HG2    664       0.09      1.008
   665        CT2    365    ARG     CD    665        0.2     12.011
   666         HA    365    ARG    HD1    666       0.09      1.008
   667         HA    365    ARG    HD2    667       0.09      1.008
   668        NC2    365    ARG     NE    668       -0.7     14.007
   669         HC    365    ARG     HE    669       0.44      1.008
   670          C    365    ARG     CZ    670       0.64     12.011
   671        NC2    365    ARG    NH1    671       -0.8     14.007
   672         HC    365    ARG   HH11    672       0.46      1.008
   673         HC    365    ARG   HH12    673       0.46      1.008
   674        NC2    365    ARG    NH2    674       -0.8     14.007
   675         HC    365    ARG   HH21    675       0.46      1.008
   676         HC    365    ARG   HH22    676       0.46      1.008
   677          C    365    ARG      C    677       0.51     12.011
   678          O    365    ARG      O    678      -0.51     15.999   ; qtot 0
; residue 366 GLU rtp GLU  q -1.0
   679        NH1    366    GLU      N    679      -0.47     14.007
   680          H    366    GLU     HN    680       0.31      1.008
   681        CT1    366    GLU     CA    681       0.07     12.011
   682         HB    366    GLU     HA    682       0.09      1.008
   683        CT2    366    GLU     CB    683      -0.18     12.011
   684         HA    366    GLU    HB1    684       0.09      1.008
   685         HA    366    GLU    HB2    685       0.09      1.008
   686        CT2    366    GLU     CG    686      -0.28     12.011
   687         HA    366    GLU    HG1    687       0.09      1.008
   688         HA    366    GLU    HG2    688       0.09      1.008
   689         CC    366    GLU     CD    689       0.62     12.011
   690         OC    366    GLU    OE1    690      -0.76     15.999
   691         OC    366    GLU    OE2    691      -0.76     15.999
   692          C    366    GLU      C    692       0.51     12.011
   693          O    366    GLU      O    693      -0.51     15.999   ; qtot -1
; residue 367 LEU rtp LEU  q  0.0
   694        NH1    367    LEU      N    694      -0.47     14.007
   695          H    367    LEU     HN    695       0.31      1.008
   696        CT1    367    LEU     CA    696       0.07     12.011
   697         HB    367    LEU     HA    697       0.09      1.008
   698        CT2    367    LEU     CB    698      -0.18     12.011
   699         HA    367    LEU    HB1    699       0.09      1.008
   700         HA    367    LEU    HB2    700       0.09      1.008
   701        CT1    367    LEU     CG    701      -0.09     12.011
   702         HA    367    LEU     HG    702       0.09      1.008
   703        CT3    367    LEU    CD1    703      -0.27     12.011
   704         HA    367    LEU   HD11    704       0.09      1.008
   705         HA    367    LEU   HD12    705       0.09      1.008
   706         HA    367    LEU   HD13    706       0.09      1.008
   707        CT3    367    LEU    CD2    707      -0.27     12.011
   708         HA    367    LEU   HD21    708       0.09      1.008
   709         HA    367    LEU   HD22    709       0.09      1.008
   710         HA    367    LEU   HD23    710       0.09      1.008
   711          C    367    LEU      C    711       0.51     12.011
   712          O    367    LEU      O    712      -0.51     15.999   ; qtot -1
; residue 368 GLY rtp GLY  q  0.0
   713        NH1    368    GLY      N    713      -0.47     14.007
   714          H    368    GLY     HN    714       0.31      1.008
   715        CT2    368    GLY     CA    715      -0.02     12.011
   716         HB    368    GLY    HA1    716       0.09      1.008
   717         HB    368    GLY    HA2    717       0.09      1.008
   718          C    368    GLY      C    718       0.51     12.011
   719          O    368    GLY      O    719      -0.51     15.999   ; qtot -1
; residue 369 PHE rtp PHE  q  0.0
   720        NH1    369    PHE      N    720      -0.47     14.007
   721          H    369    PHE     HN    721       0.31      1.008
   722        CT1    369    PHE     CA    722       0.07     12.011
   723         HB    369    PHE     HA    723       0.09      1.008
   724        CT2    369    PHE     CB    724      -0.18     12.011
   725         HA    369    PHE    HB1    725       0.09      1.008
   726         HA    369    PHE    HB2    726       0.09      1.008
   727         CA    369    PHE     CG    727          0     12.011
   728         CA    369    PHE    CD1    728     -0.115     12.011
   729         HP    369    PHE    HD1    729      0.115      1.008
   730         CA    369    PHE    CE1    730     -0.115     12.011
   731         HP    369    PHE    HE1    731      0.115      1.008
   732         CA    369    PHE     CZ    732     -0.115     12.011
   733         HP    369    PHE     HZ    733      0.115      1.008
   734         CA    369    PHE    CD2    734     -0.115     12.011
   735         HP    369    PHE    HD2    735      0.115      1.008
   736         CA    369    PHE    CE2    736     -0.115     12.011
   737         HP    369    PHE    HE2    737      0.115      1.008
   738          C    369    PHE      C    738       0.51     12.011
   739          O    369    PHE      O    739      -0.51     15.999   ; qtot -1
; residue 370 GLY rtp GLY  q  0.0
   740        NH1    370    GLY      N    740      -0.47     14.007
   741          H    370    GLY     HN    741       0.31      1.008
   742        CT2    370    GLY     CA    742      -0.02     12.011
   743         HB    370    GLY    HA1    743       0.09      1.008
   744         HB    370    GLY    HA2    744       0.09      1.008
   745          C    370    GLY      C    745       0.51     12.011
   746          O    370    GLY      O    746      -0.51     15.999   ; qtot -1
; residue 371 SER rtp SER  q  0.0
   747        NH1    371    SER      N    747      -0.47     14.007
   748          H    371    SER     HN    748       0.31      1.008
   749        CT1    371    SER     CA    749       0.07     12.011
   750         HB    371    SER     HA    750       0.09      1.008
   751        CT2    371    SER     CB    751       0.05     12.011
   752         HA    371    SER    HB1    752       0.09      1.008
   753         HA    371    SER    HB2    753       0.09      1.008
   754        OH1    371    SER     OG    754      -0.66     15.999
   755          H    371    SER    HG1    755       0.43      1.008
   756          C    371    SER      C    756       0.51     12.011
   757          O    371    SER      O    757      -0.51     15.999   ; qtot -1
; residue 372 ALA rtp ALA  q  0.0
   758        NH1    372    ALA      N    758      -0.47     14.007
   759          H    372    ALA     HN    759       0.31      1.008
   760        CT1    372    ALA     CA    760       0.07     12.011
   761         HB    372    ALA     HA    761       0.09      1.008
   762        CT3    372    ALA     CB    762      -0.27     12.011
   763         HA    372    ALA    HB1    763       0.09      1.008
   764         HA    372    ALA    HB2    764       0.09      1.008
   765         HA    372    ALA    HB3    765       0.09      1.008
   766          C    372    ALA      C    766       0.51     12.011
   767          O    372    ALA      O    767      -0.51     15.999   ; qtot -1
; residue 373 LYS rtp LYS  q +1.0
   768        NH1    373    LYS      N    768      -0.47     14.007
   769          H    373    LYS     HN    769       0.31      1.008
   770        CT1    373    LYS     CA    770       0.07     12.011
   771         HB    373    LYS     HA    771       0.09      1.008
   772        CT2    373    LYS     CB    772      -0.18     12.011
   773         HA    373    LYS    HB1    773       0.09      1.008
   774         HA    373    LYS    HB2    774       0.09      1.008
   775        CT2    373    LYS     CG    775      -0.18     12.011
   776         HA    373    LYS    HG1    776       0.09      1.008
   777         HA    373    LYS    HG2    777       0.09      1.008
   778        CT2    373    LYS     CD    778      -0.18     12.011
   779         HA    373    LYS    HD1    779       0.09      1.008
   780         HA    373    LYS    HD2    780       0.09      1.008
   781        CT2    373    LYS     CE    781       0.21     12.011
   782         HA    373    LYS    HE1    782       0.05      1.008
   783         HA    373    LYS    HE2    783       0.05      1.008
   784        NH3    373    LYS     NZ    784       -0.3     14.007
   785         HC    373    LYS    HZ1    785       0.33      1.008
   786         HC    373    LYS    HZ2    786       0.33      1.008
   787         HC    373    LYS    HZ3    787       0.33      1.008
   788          C    373    LYS      C    788       0.51     12.011
   789          O    373    LYS      O    789      -0.51     15.999   ; qtot 0
; residue 374 GLU rtp GLU  q -1.0
   790        NH1    374    GLU      N    790      -0.47     14.007
   791          H    374    GLU     HN    791       0.31      1.008
   792        CT1    374    GLU     CA    792       0.07     12.011
   793         HB    374    GLU     HA    793       0.09      1.008
   794        CT2    374    GLU     CB    794      -0.18     12.011
   795         HA    374    GLU    HB1    795       0.09      1.008
   796         HA    374    GLU    HB2    796       0.09      1.008
   797        CT2    374    GLU     CG    797      -0.28     12.011
   798         HA    374    GLU    HG1    798       0.09      1.008
   799         HA    374    GLU    HG2    799       0.09      1.008
   800         CC    374    GLU     CD    800       0.62     12.011
   801         OC    374    GLU    OE1    801      -0.76     15.999
   802         OC    374    GLU    OE2    802      -0.76     15.999
   803          C    374    GLU      C    803       0.51     12.011
   804          O    374    GLU      O    804      -0.51     15.999   ; qtot -1
; residue 375 ALA rtp ALA  q  0.0
   805        NH1    375    ALA      N    805      -0.47     14.007
   806          H    375    ALA     HN    806       0.31      1.008
   807        CT1    375    ALA     CA    807       0.07     12.011
   808         HB    375    ALA     HA    808       0.09      1.008
   809        CT3    375    ALA     CB    809      -0.27     12.011
   810         HA    375    ALA    HB1    810       0.09      1.008
   811         HA    375    ALA    HB2    811       0.09      1.008
   812         HA    375    ALA    HB3    812       0.09      1.008
   813          C    375    ALA      C    813       0.51     12.011
   814          O    375    ALA      O    814      -0.51     15.999   ; qtot -1
; residue 376 VAL rtp VAL  q  0.0
   815        NH1    376    VAL      N    815      -0.47     14.007
   816          H    376    VAL     HN    816       0.31      1.008
   817        CT1    376    VAL     CA    817       0.07     12.011
   818         HB    376    VAL     HA    818       0.09      1.008
   819        CT1    376    VAL     CB    819      -0.09     12.011
   820         HA    376    VAL     HB    820       0.09      1.008
   821        CT3    376    VAL    CG1    821      -0.27     12.011
   822         HA    376    VAL   HG11    822       0.09      1.008
   823         HA    376    VAL   HG12    823       0.09      1.008
   824         HA    376    VAL   HG13    824       0.09      1.008
   825        CT3    376    VAL    CG2    825      -0.27     12.011
   826         HA    376    VAL   HG21    826       0.09      1.008
   827         HA    376    VAL   HG22    827       0.09      1.008
   828         HA    376    VAL   HG23    828       0.09      1.008
   829          C    376    VAL      C    829       0.51     12.011
   830          O    376    VAL      O    830      -0.51     15.999   ; qtot -1
; residue 377 THR rtp THR  q  0.0
   831        NH1    377    THR      N    831      -0.47     14.007
   832          H    377    THR     HN    832       0.31      1.008
   833        CT1    377    THR     CA    833       0.07     12.011
   834         HB    377    THR     HA    834       0.09      1.008
   835        CT1    377    THR     CB    835       0.14     12.011
   836         HA    377    THR     HB    836       0.09      1.008
   837        OH1    377    THR    OG1    837      -0.66     15.999
   838          H    377    THR    HG1    838       0.43      1.008
   839        CT3    377    THR    CG2    839      -0.27     12.011
   840         HA    377    THR   HG21    840       0.09      1.008
   841         HA    377    THR   HG22    841       0.09      1.008
   842         HA    377    THR   HG23    842       0.09      1.008
   843          C    377    THR      C    843       0.51     12.011
   844          O    377    THR      O    844      -0.51     15.999   ; qtot -1
; residue 378 GLY rtp GLY  q  0.0
   845        NH1    378    GLY      N    845      -0.47     14.007
   846          H    378    GLY     HN    846       0.31      1.008
   847        CT2    378    GLY     CA    847      -0.02     12.011
   848         HB    378    GLY    HA1    848       0.09      1.008
   849         HB    378    GLY    HA2    849       0.09      1.008
   850          C    378    GLY      C    850       0.51     12.011
   851          O    378    GLY      O    851      -0.51     15.999   ; qtot -1
; residue 379 SER rtp SER  q  0.0
   852        NH1    379    SER      N    852      -0.47     14.007
   853          H    379    SER     HN    853       0.31      1.008
   854        CT1    379    SER     CA    854       0.07     12.011
   855         HB    379    SER     HA    855       0.09      1.008
   856        CT2    379    SER     CB    856       0.05     12.011
   857         HA    379    SER    HB1    857       0.09      1.008
   858         HA    379    SER    HB2    858       0.09      1.008
   859        OH1    379    SER     OG    859      -0.66     15.999
   860          H    379    SER    HG1    860       0.43      1.008
   861          C    379    SER      C    861       0.51     12.011
   862          O    379    SER      O    862      -0.51     15.999   ; qtot -1
; residue 380 ARG rtp ARG  q +1.0
   863        NH1    380    ARG      N    863      -0.47     14.007
   864          H    380    ARG     HN    864       0.31      1.008
   865        CT1    380    ARG     CA    865       0.07     12.011
   866         HB    380    ARG     HA    866       0.09      1.008
   867        CT2    380    ARG     CB    867      -0.18     12.011
   868         HA    380    ARG    HB1    868       0.09      1.008
   869         HA    380    ARG    HB2    869       0.09      1.008
   870        CT2    380    ARG     CG    870      -0.18     12.011
   871         HA    380    ARG    HG1    871       0.09      1.008
   872         HA    380    ARG    HG2    872       0.09      1.008
   873        CT2    380    ARG     CD    873        0.2     12.011
   874         HA    380    ARG    HD1    874       0.09      1.008
   875         HA    380    ARG    HD2    875       0.09      1.008
   876        NC2    380    ARG     NE    876       -0.7     14.007
   877         HC    380    ARG     HE    877       0.44      1.008
   878          C    380    ARG     CZ    878       0.64     12.011
   879        NC2    380    ARG    NH1    879       -0.8     14.007
   880         HC    380    ARG   HH11    880       0.46      1.008
   881         HC    380    ARG   HH12    881       0.46      1.008
   882        NC2    380    ARG    NH2    882       -0.8     14.007
   883         HC    380    ARG   HH21    883       0.46      1.008
   884         HC    380    ARG   HH22    884       0.46      1.008
   885          C    380    ARG      C    885       0.51     12.011
   886          O    380    ARG      O    886      -0.51     15.999   ; qtot 0
; residue 381 LEU rtp LEU  q  0.0
   887        NH1    381    LEU      N    887      -0.47     14.007
   888          H    381    LEU     HN    888       0.31      1.008
   889        CT1    381    LEU     CA    889       0.07     12.011
   890         HB    381    LEU     HA    890       0.09      1.008
   891        CT2    381    LEU     CB    891      -0.18     12.011
   892         HA    381    LEU    HB1    892       0.09      1.008
   893         HA    381    LEU    HB2    893       0.09      1.008
   894        CT1    381    LEU     CG    894      -0.09     12.011
   895         HA    381    LEU     HG    895       0.09      1.008
   896        CT3    381    LEU    CD1    896      -0.27     12.011
   897         HA    381    LEU   HD11    897       0.09      1.008
   898         HA    381    LEU   HD12    898       0.09      1.008
   899         HA    381    LEU   HD13    899       0.09      1.008
   900        CT3    381    LEU    CD2    900      -0.27     12.011
   901         HA    381    LEU   HD21    901       0.09      1.008
   902         HA    381    LEU   HD22    902       0.09      1.008
   903         HA    381    LEU   HD23    903       0.09      1.008
   904          C    381    LEU      C    904       0.51     12.011
   905          O    381    LEU      O    905      -0.51     15.999   ; qtot 0
; residue 382 GLY rtp GLY  q  0.0
   906        NH1    382    GLY      N    906      -0.47     14.007
   907          H    382    GLY     HN    907       0.31      1.008
   908        CT2    382    GLY     CA    908      -0.02     12.011
   909         HB    382    GLY    HA1    909       0.09      1.008
   910         HB    382    GLY    HA2    910       0.09      1.008
   911          C    382    GLY      C    911       0.51     12.011
   912          O    382    GLY      O    912      -0.51     15.999   ; qtot 0
; residue 383 GLN rtp GLN  q  0.0
   913        NH1    383    GLN      N    913      -0.47     14.007
   914          H    383    GLN     HN    914       0.31      1.008
   915        CT1    383    GLN     CA    915       0.07     12.011
   916         HB    383    GLN     HA    916       0.09      1.008
   917        CT2    383    GLN     CB    917      -0.18     12.011
   918         HA    383    GLN    HB1    918       0.09      1.008
   919         HA    383    GLN    HB2    919       0.09      1.008
   920        CT2    383    GLN     CG    920      -0.18     12.011
   921         HA    383    GLN    HG1    921       0.09      1.008
   922         HA    383    GLN    HG2    922       0.09      1.008
   923         CC    383    GLN     CD    923       0.55     12.011
   924          O    383    GLN    OE1    924      -0.55     15.999
   925        NH2    383    GLN    NE2    925      -0.62     14.007
   926          H    383    GLN   HE21    926       0.32      1.008
   927          H    383    GLN   HE22    927        0.3      1.008
   928          C    383    GLN      C    928       0.51     12.011
   929          O    383    GLN      O    929      -0.51     15.999   ; qtot 0
; residue 384 GLY rtp GLY  q  0.0
   930        NH1    384    GLY      N    930      -0.47     14.007
   931          H    384    GLY     HN    931       0.31      1.008
   932        CT2    384    GLY     CA    932      -0.02     12.011
   933         HB    384    GLY    HA1    933       0.09      1.008
   934         HB    384    GLY    HA2    934       0.09      1.008
   935          C    384    GLY      C    935       0.51     12.011
   936          O    384    GLY      O    936      -0.51     15.999   ; qtot 0
; residue 385 ILE rtp ILE  q  0.0
   937        NH1    385    ILE      N    937      -0.47     14.007
   938          H    385    ILE     HN    938       0.31      1.008
   939        CT1    385    ILE     CA    939       0.07     12.011
   940         HB    385    ILE     HA    940       0.09      1.008
   941        CT1    385    ILE     CB    941      -0.09     12.011
   942         HA    385    ILE     HB    942       0.09      1.008
   943        CT3    385    ILE    CG2    943      -0.27     12.011
   944         HA    385    ILE   HG21    944       0.09      1.008
   945         HA    385    ILE   HG22    945       0.09      1.008
   946         HA    385    ILE   HG23    946       0.09      1.008
   947        CT2    385    ILE    CG1    947      -0.18     12.011
   948         HA    385    ILE   HG11    948       0.09      1.008
   949         HA    385    ILE   HG12    949       0.09      1.008
   950        CT3    385    ILE     CD    950      -0.27     12.011
   951         HA    385    ILE    HD1    951       0.09      1.008
   952         HA    385    ILE    HD2    952       0.09      1.008
   953         HA    385    ILE    HD3    953       0.09      1.008
   954          C    385    ILE      C    954       0.51     12.011
   955          O    385    ILE      O    955      -0.51     15.999   ; qtot 0
; residue 386 GLY rtp GLY  q  0.0
   956        NH1    386    GLY      N    956      -0.47     14.007
   957          H    386    GLY     HN    957       0.31      1.008
   958        CT2    386    GLY     CA    958      -0.02     12.011
   959         HB    386    GLY    HA1    959       0.09      1.008
   960         HB    386    GLY    HA2    960       0.09      1.008
   961          C    386    GLY      C    961       0.51     12.011
   962          O    386    GLY      O    962      -0.51     15.999   ; qtot 0
; residue 387 PRO rtp PRO  q  0.0
   963          N    387    PRO      N    963      -0.29     14.007
   964        CP3    387    PRO     CD    964          0     12.011
   965         HA    387    PRO    HD1    965       0.09      1.008
   966         HA    387    PRO    HD2    966       0.09      1.008
   967        CP1    387    PRO     CA    967       0.02     12.011
   968         HB    387    PRO     HA    968       0.09      1.008
   969        CP2    387    PRO     CB    969      -0.18     12.011
   970         HA    387    PRO    HB1    970       0.09      1.008
   971         HA    387    PRO    HB2    971       0.09      1.008
   972        CP2    387    PRO     CG    972      -0.18     12.011
   973         HA    387    PRO    HG1    973       0.09      1.008
   974         HA    387    PRO    HG2    974       0.09      1.008
   975          C    387    PRO      C    975       0.51     12.011
   976          O    387    PRO      O    976      -0.51     15.999   ; qtot 0
; residue 388 ILE rtp ILE  q  0.0
   977        NH1    388    ILE      N    977      -0.47     14.007
   978          H    388    ILE     HN    978       0.31      1.008
   979        CT1    388    ILE     CA    979       0.07     12.011
   980         HB    388    ILE     HA    980       0.09      1.008
   981        CT1    388    ILE     CB    981      -0.09     12.011
   982         HA    388    ILE     HB    982       0.09      1.008
   983        CT3    388    ILE    CG2    983      -0.27     12.011
   984         HA    388    ILE   HG21    984       0.09      1.008
   985         HA    388    ILE   HG22    985       0.09      1.008
   986         HA    388    ILE   HG23    986       0.09      1.008
   987        CT2    388    ILE    CG1    987      -0.18     12.011
   988         HA    388    ILE   HG11    988       0.09      1.008
   989         HA    388    ILE   HG12    989       0.09      1.008
   990        CT3    388    ILE     CD    990      -0.27     12.011
   991         HA    388    ILE    HD1    991       0.09      1.008
   992         HA    388    ILE    HD2    992       0.09      1.008
   993         HA    388    ILE    HD3    993       0.09      1.008
   994          C    388    ILE      C    994       0.51     12.011
   995          O    388    ILE      O    995      -0.51     15.999   ; qtot 0
; residue 389 HSP rtp HSP  q +1.0
   996        NH1    389    HSP      N    996      -0.47     14.007
   997          H    389    HSP     HN    997       0.31      1.008
   998        CT1    389    HSP     CA    998       0.07     12.011
   999         HB    389    HSP     HA    999       0.09      1.008
  1000        CT2    389    HSP     CB   1000      -0.05     12.011
  1001         HA    389    HSP    HB1   1001       0.09      1.008
  1002         HA    389    HSP    HB2   1002       0.09      1.008
  1003       CPH1    389    HSP    CD2   1003       0.19     12.011
  1004        HR1    389    HSP    HD2   1004       0.13      1.008
  1005       CPH1    389    HSP     CG   1005       0.19     12.011
  1006        NR3    389    HSP    NE2   1006      -0.51     14.007
  1007          H    389    HSP    HE2   1007       0.44      1.008
  1008        NR3    389    HSP    ND1   1008      -0.51     14.007
  1009          H    389    HSP    HD1   1009       0.44      1.008
  1010       CPH2    389    HSP    CE1   1010       0.32     12.011
  1011        HR2    389    HSP    HE1   1011       0.18      1.008
  1012          C    389    HSP      C   1012       0.51     12.011
  1013          O    389    HSP      O   1013      -0.51     15.999   ; qtot 1
; residue 390 LEU rtp LEU  q  0.0
  1014        NH1    390    LEU      N   1014      -0.47     14.007
  1015          H    390    LEU     HN   1015       0.31      1.008
  1016        CT1    390    LEU     CA   1016       0.07     12.011
  1017         HB    390    LEU     HA   1017       0.09      1.008
  1018        CT2    390    LEU     CB   1018      -0.18     12.011
  1019         HA    390    LEU    HB1   1019       0.09      1.008
  1020         HA    390    LEU    HB2   1020       0.09      1.008
  1021        CT1    390    LEU     CG   1021      -0.09     12.011
  1022         HA    390    LEU     HG   1022       0.09      1.008
  1023        CT3    390    LEU    CD1   1023      -0.27     12.011
  1024         HA    390    LEU   HD11   1024       0.09      1.008
  1025         HA    390    LEU   HD12   1025       0.09      1.008
  1026         HA    390    LEU   HD13   1026       0.09      1.008
  1027        CT3    390    LEU    CD2   1027      -0.27     12.011
  1028         HA    390    LEU   HD21   1028       0.09      1.008
  1029         HA    390    LEU   HD22   1029       0.09      1.008
  1030         HA    390    LEU   HD23   1030       0.09      1.008
  1031          C    390    LEU      C   1031       0.51     12.011
  1032          O    390    LEU      O   1032      -0.51     15.999   ; qtot 1
; residue 391 ASN rtp ASN  q  0.0
  1033        NH1    391    ASN      N   1033      -0.47     14.007
  1034          H    391    ASN     HN   1034       0.31      1.008
  1035        CT1    391    ASN     CA   1035       0.07     12.011
  1036         HB    391    ASN     HA   1036       0.09      1.008
  1037        CT2    391    ASN     CB   1037      -0.18     12.011
  1038         HA    391    ASN    HB1   1038       0.09      1.008
  1039         HA    391    ASN    HB2   1039       0.09      1.008
  1040         CC    391    ASN     CG   1040       0.55     12.011
  1041          O    391    ASN    OD1   1041      -0.55     15.999
  1042        NH2    391    ASN    ND2   1042      -0.62     14.007
  1043          H    391    ASN   HD21   1043       0.32      1.008
  1044          H    391    ASN   HD22   1044        0.3      1.008
  1045          C    391    ASN      C   1045       0.51     12.011
  1046          O    391    ASN      O   1046      -0.51     15.999   ; qtot 1
; residue 392 GLU rtp GLU  q -1.0
  1047        NH1    392    GLU      N   1047      -0.47     14.007
  1048          H    392    GLU     HN   1048       0.31      1.008
  1049        CT1    392    GLU     CA   1049       0.07     12.011
  1050         HB    392    GLU     HA   1050       0.09      1.008
  1051        CT2    392    GLU     CB   1051      -0.18     12.011
  1052         HA    392    GLU    HB1   1052       0.09      1.008
  1053         HA    392    GLU    HB2   1053       0.09      1.008
  1054        CT2    392    GLU     CG   1054      -0.28     12.011
  1055         HA    392    GLU    HG1   1055       0.09      1.008
  1056         HA    392    GLU    HG2   1056       0.09      1.008
  1057         CC    392    GLU     CD   1057       0.62     12.011
  1058         OC    392    GLU    OE1   1058      -0.76     15.999
  1059         OC    392    GLU    OE2   1059      -0.76     15.999
  1060          C    392    GLU      C   1060       0.51     12.011
  1061          O    392    GLU      O   1061      -0.51     15.999   ; qtot 0
; residue 393 ILE rtp ILE  q  0.0
  1062        NH1    393    ILE      N   1062      -0.47     14.007
  1063          H    393    ILE     HN   1063       0.31      1.008
  1064        CT1    393    ILE     CA   1064       0.07     12.011
  1065         HB    393    ILE     HA   1065       0.09      1.008
  1066        CT1    393    ILE     CB   1066      -0.09     12.011
  1067         HA    393    ILE     HB   1067       0.09      1.008
  1068        CT3    393    ILE    CG2   1068      -0.27     12.011
  1069         HA    393    ILE   HG21   1069       0.09      1.008
  1070         HA    393    ILE   HG22   1070       0.09      1.008
  1071         HA    393    ILE   HG23   1071       0.09      1.008
  1072        CT2    393    ILE    CG1   1072      -0.18     12.011
  1073         HA    393    ILE   HG11   1073       0.09      1.008
  1074         HA    393    ILE   HG12   1074       0.09      1.008
  1075        CT3    393    ILE     CD   1075      -0.27     12.011
  1076         HA    393    ILE    HD1   1076       0.09      1.008
  1077         HA    393    ILE    HD2   1077       0.09      1.008
  1078         HA    393    ILE    HD3   1078       0.09      1.008
  1079          C    393    ILE      C   1079       0.51     12.011
  1080          O    393    ILE      O   1080      -0.51     15.999   ; qtot 0
; residue 394 GLN rtp GLN  q  0.0
  1081        NH1    394    GLN      N   1081      -0.47     14.007
  1082          H    394    GLN     HN   1082       0.31      1.008
  1083        CT1    394    GLN     CA   1083       0.07     12.011
  1084         HB    394    GLN     HA   1084       0.09      1.008
  1085        CT2    394    GLN     CB   1085      -0.18     12.011
  1086         HA    394    GLN    HB1   1086       0.09      1.008
  1087         HA    394    GLN    HB2   1087       0.09      1.008
  1088        CT2    394    GLN     CG   1088      -0.18     12.011
  1089         HA    394    GLN    HG1   1089       0.09      1.008
  1090         HA    394    GLN    HG2   1090       0.09      1.008
  1091         CC    394    GLN     CD   1091       0.55     12.011
  1092          O    394    GLN    OE1   1092      -0.55     15.999
  1093        NH2    394    GLN    NE2   1093      -0.62     14.007
  1094          H    394    GLN   HE21   1094       0.32      1.008
  1095          H    394    GLN   HE22   1095        0.3      1.008
  1096          C    394    GLN      C   1096       0.51     12.011
  1097          O    394    GLN      O   1097      -0.51     15.999   ; qtot 0
; residue 395 CYD rtp CYD  q  0.0
  1098        NH1    395    CYD      N   1098      -0.47     14.007
  1099          H    395    CYD     HN   1099       0.31      1.008
  1100        CT1    395    CYD     CA   1100       0.07     12.011
  1101         HB    395    CYD     HA   1101       0.09      1.008
  1102        CT2    395    CYD     CB   1102       -0.1     12.011	   CT2        0.00  12.011   
  1103        VSc    395    CYD     Vc   1102          0          0	   VSc       -0.11   0.00
  1104         HA    395    CYD    HB1   1103       0.09      1.008	
  1105         HA    395    CYD    HB2   1104       0.09      1.008	    
  1106         SM    395    CYD     SG   1105      -0.08      32.06	   S          0.00  32.06   
  1107        VSs    395    CYD     Vs   1105          0          0	   VSs       -0.23   0.00    
  1108        HUD    395    CYD    HUD   1106          0      1.008	   HS         0.16   1.008   
  1109          C    395    CYD      C   1107       0.51     12.011	
  1110          O    395    CYD      O   1108      -0.51     15.999   	
; residue 396 THR rtp THR  q  0.0
  1111        NH1    396    THR      N   1109      -0.47     14.007
  1112          H    396    THR     HN   1110       0.31      1.008
  1113        CT1    396    THR     CA   1111       0.07     12.011
  1114         HB    396    THR     HA   1112       0.09      1.008
  1115        CT1    396    THR     CB   1113       0.14     12.011
  1116         HA    396    THR     HB   1114       0.09      1.008
  1117        OH1    396    THR    OG1   1115      -0.66     15.999
  1118          H    396    THR    HG1   1116       0.43      1.008
  1119        CT3    396    THR    CG2   1117      -0.27     12.011
  1120         HA    396    THR   HG21   1118       0.09      1.008
  1121         HA    396    THR   HG22   1119       0.09      1.008
  1122         HA    396    THR   HG23   1120       0.09      1.008
  1123          C    396    THR      C   1121       0.51     12.011
  1124          O    396    THR      O   1122      -0.51     15.999   ; qtot 0
; residue 397 GLY rtp GLY  q  0.0
  1125        NH1    397    GLY      N   1123      -0.47     14.007
  1126          H    397    GLY     HN   1124       0.31      1.008
  1127        CT2    397    GLY     CA   1125      -0.02     12.011
  1128         HB    397    GLY    HA1   1126       0.09      1.008
  1129         HB    397    GLY    HA2   1127       0.09      1.008
  1130          C    397    GLY      C   1128       0.51     12.011
  1131          O    397    GLY      O   1129      -0.51     15.999   ; qtot 0
; residue 398 ASN rtp ASN  q  0.0
  1132        NH1    398    ASN      N   1130      -0.47     14.007
  1133          H    398    ASN     HN   1131       0.31      1.008
  1134        CT1    398    ASN     CA   1132       0.07     12.011
  1135         HB    398    ASN     HA   1133       0.09      1.008
  1136        CT2    398    ASN     CB   1134      -0.18     12.011
  1137         HA    398    ASN    HB1   1135       0.09      1.008
  1138         HA    398    ASN    HB2   1136       0.09      1.008
  1139         CC    398    ASN     CG   1137       0.55     12.011
  1140          O    398    ASN    OD1   1138      -0.55     15.999
  1141        NH2    398    ASN    ND2   1139      -0.62     14.007
  1142          H    398    ASN   HD21   1140       0.32      1.008
  1143          H    398    ASN   HD22   1141        0.3      1.008
  1144          C    398    ASN      C   1142       0.51     12.011
  1145          O    398    ASN      O   1143      -0.51     15.999   ; qtot 0
; residue 399 GLU rtp GLU  q -1.0
  1146        NH1    399    GLU      N   1144      -0.47     14.007
  1147          H    399    GLU     HN   1145       0.31      1.008
  1148        CT1    399    GLU     CA   1146       0.07     12.011
  1149         HB    399    GLU     HA   1147       0.09      1.008
  1150        CT2    399    GLU     CB   1148      -0.18     12.011
  1151         HA    399    GLU    HB1   1149       0.09      1.008
  1152         HA    399    GLU    HB2   1150       0.09      1.008
  1153        CT2    399    GLU     CG   1151      -0.28     12.011
  1154         HA    399    GLU    HG1   1152       0.09      1.008
  1155         HA    399    GLU    HG2   1153       0.09      1.008
  1156         CC    399    GLU     CD   1154       0.62     12.011
  1157         OC    399    GLU    OE1   1155      -0.76     15.999
  1158         OC    399    GLU    OE2   1156      -0.76     15.999
  1159          C    399    GLU      C   1157       0.51     12.011
  1160          O    399    GLU      O   1158      -0.51     15.999   ; qtot -1
; residue 400 LYS rtp LYS  q +1.0
  1161        NH1    400    LYS      N   1159      -0.47     14.007
  1162          H    400    LYS     HN   1160       0.31      1.008
  1163        CT1    400    LYS     CA   1161       0.07     12.011
  1164         HB    400    LYS     HA   1162       0.09      1.008
  1165        CT2    400    LYS     CB   1163      -0.18     12.011
  1166         HA    400    LYS    HB1   1164       0.09      1.008
  1167         HA    400    LYS    HB2   1165       0.09      1.008
  1168        CT2    400    LYS     CG   1166      -0.18     12.011
  1169         HA    400    LYS    HG1   1167       0.09      1.008
  1170         HA    400    LYS    HG2   1168       0.09      1.008
  1171        CT2    400    LYS     CD   1169      -0.18     12.011
  1172         HA    400    LYS    HD1   1170       0.09      1.008
  1173         HA    400    LYS    HD2   1171       0.09      1.008
  1174        CT2    400    LYS     CE   1172       0.21     12.011
  1175         HA    400    LYS    HE1   1173       0.05      1.008
  1176         HA    400    LYS    HE2   1174       0.05      1.008
  1177        NH3    400    LYS     NZ   1175       -0.3     14.007
  1178         HC    400    LYS    HZ1   1176       0.33      1.008
  1179         HC    400    LYS    HZ2   1177       0.33      1.008
  1180         HC    400    LYS    HZ3   1178       0.33      1.008
  1181          C    400    LYS      C   1179       0.51     12.011
  1182          O    400    LYS      O   1180      -0.51     15.999   ; qtot 0
; residue 401 SER rtp SER  q  0.0
  1183        NH1    401    SER      N   1181      -0.47     14.007
  1184          H    401    SER     HN   1182       0.31      1.008
  1185        CT1    401    SER     CA   1183       0.07     12.011
  1186         HB    401    SER     HA   1184       0.09      1.008
  1187        CT2    401    SER     CB   1185       0.05     12.011
  1188         HA    401    SER    HB1   1186       0.09      1.008
  1189         HA    401    SER    HB2   1187       0.09      1.008
  1190        OH1    401    SER     OG   1188      -0.66     15.999
  1191          H    401    SER    HG1   1189       0.43      1.008
  1192          C    401    SER      C   1190       0.51     12.011
  1193          O    401    SER      O   1191      -0.51     15.999   ; qtot 0
; residue 402 ILE rtp ILE  q  0.0
  1194        NH1    402    ILE      N   1192      -0.47     14.007
  1195          H    402    ILE     HN   1193       0.31      1.008
  1196        CT1    402    ILE     CA   1194       0.07     12.011
  1197         HB    402    ILE     HA   1195       0.09      1.008
  1198        CT1    402    ILE     CB   1196      -0.09     12.011
  1199         HA    402    ILE     HB   1197       0.09      1.008
  1200        CT3    402    ILE    CG2   1198      -0.27     12.011
  1201         HA    402    ILE   HG21   1199       0.09      1.008
  1202         HA    402    ILE   HG22   1200       0.09      1.008
  1203         HA    402    ILE   HG23   1201       0.09      1.008
  1204        CT2    402    ILE    CG1   1202      -0.18     12.011
  1205         HA    402    ILE   HG11   1203       0.09      1.008
  1206         HA    402    ILE   HG12   1204       0.09      1.008
  1207        CT3    402    ILE     CD   1205      -0.27     12.011
  1208         HA    402    ILE    HD1   1206       0.09      1.008
  1209         HA    402    ILE    HD2   1207       0.09      1.008
  1210         HA    402    ILE    HD3   1208       0.09      1.008
  1211          C    402    ILE      C   1209       0.51     12.011
  1212          O    402    ILE      O   1210      -0.51     15.999   ; qtot 0
; residue 403 ILE rtp ILE  q  0.0
  1213        NH1    403    ILE      N   1211      -0.47     14.007
  1214          H    403    ILE     HN   1212       0.31      1.008
  1215        CT1    403    ILE     CA   1213       0.07     12.011
  1216         HB    403    ILE     HA   1214       0.09      1.008
  1217        CT1    403    ILE     CB   1215      -0.09     12.011
  1218         HA    403    ILE     HB   1216       0.09      1.008
  1219        CT3    403    ILE    CG2   1217      -0.27     12.011
  1220         HA    403    ILE   HG21   1218       0.09      1.008
  1221         HA    403    ILE   HG22   1219       0.09      1.008
  1222         HA    403    ILE   HG23   1220       0.09      1.008
  1223        CT2    403    ILE    CG1   1221      -0.18     12.011
  1224         HA    403    ILE   HG11   1222       0.09      1.008
  1225         HA    403    ILE   HG12   1223       0.09      1.008
  1226        CT3    403    ILE     CD   1224      -0.27     12.011
  1227         HA    403    ILE    HD1   1225       0.09      1.008
  1228         HA    403    ILE    HD2   1226       0.09      1.008
  1229         HA    403    ILE    HD3   1227       0.09      1.008
  1230          C    403    ILE      C   1228       0.51     12.011
  1231          O    403    ILE      O   1229      -0.51     15.999   ; qtot 0
; residue 404 ASP rtp ASP  q -1.0
  1232        NH1    404    ASP      N   1230      -0.47     14.007
  1233          H    404    ASP     HN   1231       0.31      1.008
  1234        CT1    404    ASP     CA   1232       0.07     12.011
  1235         HB    404    ASP     HA   1233       0.09      1.008
  1236        CT2    404    ASP     CB   1234      -0.28     12.011
  1237         HA    404    ASP    HB1   1235       0.09      1.008
  1238         HA    404    ASP    HB2   1236       0.09      1.008
  1239         CC    404    ASP     CG   1237       0.62     12.011
  1240         OC    404    ASP    OD1   1238      -0.76     15.999
  1241         OC    404    ASP    OD2   1239      -0.76     15.999
  1242          C    404    ASP      C   1240       0.51     12.011
  1243          O    404    ASP      O   1241      -0.51     15.999   ; qtot -1
; residue 405 CYD rtp CYD  q  0.0
  1244        NH1    405    CYD      N   1242      -0.47     14.007
  1245          H    405    CYD     HN   1243       0.31      1.008
  1246        CT1    405    CYD     CA   1244       0.07     12.011
  1247         HB    405    CYD     HA   1245       0.09      1.008
  1248        CT2    405    CYD     CB   1246       -0.1     12.011	   CT2        0.00  12.011   
  1249        VSc    405    CYD     Vc   1246          0          0	   VSc       -0.11   0.00
  1250         HA    405    CYD    HB1   1247       0.09      1.008	
  1251         HA    405    CYD    HB2   1248       0.09      1.008	    
  1252         SM    405    CYD     SG   1249      -0.08      32.06	   S          0.00  32.06   
  1253        VSs    405    CYD     Vs   1249          0          0	   VSs       -0.23   0.00    
  1254        HUD    405    CYD    HUD   1250          0      1.008	   HS         0.16   1.008   
  1255          C    405    CYD      C   1251       0.51     12.011	
  1256          O    405    CYD      O   1252      -0.51     15.999   	
; residue 406 LYS rtp LYS  q +1.0
  1257        NH1    406    LYS      N   1253      -0.47     14.007
  1258          H    406    LYS     HN   1254       0.31      1.008
  1259        CT1    406    LYS     CA   1255       0.07     12.011
  1260         HB    406    LYS     HA   1256       0.09      1.008
  1261        CT2    406    LYS     CB   1257      -0.18     12.011
  1262         HA    406    LYS    HB1   1258       0.09      1.008
  1263         HA    406    LYS    HB2   1259       0.09      1.008
  1264        CT2    406    LYS     CG   1260      -0.18     12.011
  1265         HA    406    LYS    HG1   1261       0.09      1.008
  1266         HA    406    LYS    HG2   1262       0.09      1.008
  1267        CT2    406    LYS     CD   1263      -0.18     12.011
  1268         HA    406    LYS    HD1   1264       0.09      1.008
  1269         HA    406    LYS    HD2   1265       0.09      1.008
  1270        CT2    406    LYS     CE   1266       0.21     12.011
  1271         HA    406    LYS    HE1   1267       0.05      1.008
  1272         HA    406    LYS    HE2   1268       0.05      1.008
  1273        NH3    406    LYS     NZ   1269       -0.3     14.007
  1274         HC    406    LYS    HZ1   1270       0.33      1.008
  1275         HC    406    LYS    HZ2   1271       0.33      1.008
  1276         HC    406    LYS    HZ3   1272       0.33      1.008
  1277          C    406    LYS      C   1273       0.51     12.011
  1278          O    406    LYS      O   1274      -0.51     15.999   ; qtot 0
; residue 407 PHE rtp PHE  q  0.0
  1279        NH1    407    PHE      N   1275      -0.47     14.007
  1280          H    407    PHE     HN   1276       0.31      1.008
  1281        CT1    407    PHE     CA   1277       0.07     12.011
  1282         HB    407    PHE     HA   1278       0.09      1.008
  1283        CT2    407    PHE     CB   1279      -0.18     12.011
  1284         HA    407    PHE    HB1   1280       0.09      1.008
  1285         HA    407    PHE    HB2   1281       0.09      1.008
  1286         CA    407    PHE     CG   1282          0     12.011
  1287         CA    407    PHE    CD1   1283     -0.115     12.011
  1288         HP    407    PHE    HD1   1284      0.115      1.008
  1289         CA    407    PHE    CE1   1285     -0.115     12.011
  1290         HP    407    PHE    HE1   1286      0.115      1.008
  1291         CA    407    PHE     CZ   1287     -0.115     12.011
  1292         HP    407    PHE     HZ   1288      0.115      1.008
  1293         CA    407    PHE    CD2   1289     -0.115     12.011
  1294         HP    407    PHE    HD2   1290      0.115      1.008
  1295         CA    407    PHE    CE2   1291     -0.115     12.011
  1296         HP    407    PHE    HE2   1292      0.115      1.008
  1297          C    407    PHE      C   1293       0.51     12.011
  1298          O    407    PHE      O   1294      -0.51     15.999   ; qtot 0
; residue 408 ASN rtp ASN  q  0.0
  1299        NH1    408    ASN      N   1295      -0.47     14.007
  1300          H    408    ASN     HN   1296       0.31      1.008
  1301        CT1    408    ASN     CA   1297       0.07     12.011
  1302         HB    408    ASN     HA   1298       0.09      1.008
  1303        CT2    408    ASN     CB   1299      -0.18     12.011
  1304         HA    408    ASN    HB1   1300       0.09      1.008
  1305         HA    408    ASN    HB2   1301       0.09      1.008
  1306         CC    408    ASN     CG   1302       0.55     12.011
  1307          O    408    ASN    OD1   1303      -0.55     15.999
  1308        NH2    408    ASN    ND2   1304      -0.62     14.007
  1309          H    408    ASN   HD21   1305       0.32      1.008
  1310          H    408    ASN   HD22   1306        0.3      1.008
  1311          C    408    ASN      C   1307       0.51     12.011
  1312          O    408    ASN      O   1308      -0.51     15.999   ; qtot 0
; residue 409 ALA rtp ALA  q  0.0
  1313        NH1    409    ALA      N   1309      -0.47     14.007
  1314          H    409    ALA     HN   1310       0.31      1.008
  1315        CT1    409    ALA     CA   1311       0.07     12.011
  1316         HB    409    ALA     HA   1312       0.09      1.008
  1317        CT3    409    ALA     CB   1313      -0.27     12.011
  1318         HA    409    ALA    HB1   1314       0.09      1.008
  1319         HA    409    ALA    HB2   1315       0.09      1.008
  1320         HA    409    ALA    HB3   1316       0.09      1.008
  1321          C    409    ALA      C   1317       0.51     12.011
  1322          O    409    ALA      O   1318      -0.51     15.999   ; qtot 0
; residue 410 GLU rtp GLU  q -1.0
  1323        NH1    410    GLU      N   1319      -0.47     14.007
  1324          H    410    GLU     HN   1320       0.31      1.008
  1325        CT1    410    GLU     CA   1321       0.07     12.011
  1326         HB    410    GLU     HA   1322       0.09      1.008
  1327        CT2    410    GLU     CB   1323      -0.18     12.011
  1328         HA    410    GLU    HB1   1324       0.09      1.008
  1329         HA    410    GLU    HB2   1325       0.09      1.008
  1330        CT2    410    GLU     CG   1326      -0.28     12.011
  1331         HA    410    GLU    HG1   1327       0.09      1.008
  1332         HA    410    GLU    HG2   1328       0.09      1.008
  1333         CC    410    GLU     CD   1329       0.62     12.011
  1334         OC    410    GLU    OE1   1330      -0.76     15.999
  1335         OC    410    GLU    OE2   1331      -0.76     15.999
  1336          C    410    GLU      C   1332       0.51     12.011
  1337          O    410    GLU      O   1333      -0.51     15.999   ; qtot -1
; residue 411 SER rtp SER  q  0.0
  1338        NH1    411    SER      N   1334      -0.47     14.007
  1339          H    411    SER     HN   1335       0.31      1.008
  1340        CT1    411    SER     CA   1336       0.07     12.011
  1341         HB    411    SER     HA   1337       0.09      1.008
  1342        CT2    411    SER     CB   1338       0.05     12.011
  1343         HA    411    SER    HB1   1339       0.09      1.008
  1344         HA    411    SER    HB2   1340       0.09      1.008
  1345        OH1    411    SER     OG   1341      -0.66     15.999
  1346          H    411    SER    HG1   1342       0.43      1.008
  1347          C    411    SER      C   1343       0.51     12.011
  1348          O    411    SER      O   1344      -0.51     15.999   ; qtot -1
; residue 412 GLN rtp GLN  q  0.0
  1349        NH1    412    GLN      N   1345      -0.47     14.007
  1350          H    412    GLN     HN   1346       0.31      1.008
  1351        CT1    412    GLN     CA   1347       0.07     12.011
  1352         HB    412    GLN     HA   1348       0.09      1.008
  1353        CT2    412    GLN     CB   1349      -0.18     12.011
  1354         HA    412    GLN    HB1   1350       0.09      1.008
  1355         HA    412    GLN    HB2   1351       0.09      1.008
  1356        CT2    412    GLN     CG   1352      -0.18     12.011
  1357         HA    412    GLN    HG1   1353       0.09      1.008
  1358         HA    412    GLN    HG2   1354       0.09      1.008
  1359         CC    412    GLN     CD   1355       0.55     12.011
  1360          O    412    GLN    OE1   1356      -0.55     15.999
  1361        NH2    412    GLN    NE2   1357      -0.62     14.007
  1362          H    412    GLN   HE21   1358       0.32      1.008
  1363          H    412    GLN   HE22   1359        0.3      1.008
  1364          C    412    GLN      C   1360       0.51     12.011
  1365          O    412    GLN      O   1361      -0.51     15.999   ; qtot -1
; residue 413 GLY rtp GLY  q  0.0
  1366        NH1    413    GLY      N   1362      -0.47     14.007
  1367          H    413    GLY     HN   1363       0.31      1.008
  1368        CT2    413    GLY     CA   1364      -0.02     12.011
  1369         HB    413    GLY    HA1   1365       0.09      1.008
  1370         HB    413    GLY    HA2   1366       0.09      1.008
  1371          C    413    GLY      C   1367       0.51     12.011
  1372          O    413    GLY      O   1368      -0.51     15.999   ; qtot -1
; residue 414 CYS rtp CYS  q  0.0
  1373        NH1    414    CYS      N   1369      -0.47     14.007
  1374          H    414    CYS     HN   1370       0.31      1.008
  1375        CT1    414    CYS     CA   1371       0.07     12.011
  1376         HB    414    CYS     HA   1372       0.09      1.008
  1377        CT2    414    CYS     CB   1373      -0.11     12.011
  1378         HA    414    CYS    HB1   1374       0.09      1.008
  1379         HA    414    CYS    HB2   1375       0.09      1.008
  1380          S    414    CYS     SG   1376      -0.23      32.06
  1381         HS    414    CYS    HG1   1377       0.16      1.008
  1382          C    414    CYS      C   1378       0.51     12.011
  1383          O    414    CYS      O   1379      -0.51     15.999   ; qtot -1
; residue 415 ASN rtp ASN  q  0.0
  1384        NH1    415    ASN      N   1380      -0.47     14.007
  1385          H    415    ASN     HN   1381       0.31      1.008
  1386        CT1    415    ASN     CA   1382       0.07     12.011
  1387         HB    415    ASN     HA   1383       0.09      1.008
  1388        CT2    415    ASN     CB   1384      -0.18     12.011
  1389         HA    415    ASN    HB1   1385       0.09      1.008
  1390         HA    415    ASN    HB2   1386       0.09      1.008
  1391         CC    415    ASN     CG   1387       0.55     12.011
  1392          O    415    ASN    OD1   1388      -0.55     15.999
  1393        NH2    415    ASN    ND2   1389      -0.62     14.007
  1394          H    415    ASN   HD21   1390       0.32      1.008
  1395          H    415    ASN   HD22   1391        0.3      1.008
  1396          C    415    ASN      C   1392       0.51     12.011
  1397          O    415    ASN      O   1393      -0.51     15.999   ; qtot -1
; residue 416 HSP rtp HSP  q +1.0
  1398        NH1    416    HSP      N   1394      -0.47     14.007
  1399          H    416    HSP     HN   1395       0.31      1.008
  1400        CT1    416    HSP     CA   1396       0.07     12.011
  1401         HB    416    HSP     HA   1397       0.09      1.008
  1402        CT2    416    HSP     CB   1398      -0.05     12.011
  1403         HA    416    HSP    HB1   1399       0.09      1.008
  1404         HA    416    HSP    HB2   1400       0.09      1.008
  1405       CPH1    416    HSP    CD2   1401       0.19     12.011
  1406        HR1    416    HSP    HD2   1402       0.13      1.008
  1407       CPH1    416    HSP     CG   1403       0.19     12.011
  1408        NR3    416    HSP    NE2   1404      -0.51     14.007
  1409          H    416    HSP    HE2   1405       0.44      1.008
  1410        NR3    416    HSP    ND1   1406      -0.51     14.007
  1411          H    416    HSP    HD1   1407       0.44      1.008
  1412       CPH2    416    HSP    CE1   1408       0.32     12.011
  1413        HR2    416    HSP    HE1   1409       0.18      1.008
  1414          C    416    HSP      C   1410       0.51     12.011
  1415          O    416    HSP      O   1411      -0.51     15.999   ; qtot 0
; residue 417 GLU rtp GLU  q -1.0
  1416        NH1    417    GLU      N   1412      -0.47     14.007
  1417          H    417    GLU     HN   1413       0.31      1.008
  1418        CT1    417    GLU     CA   1414       0.07     12.011
  1419         HB    417    GLU     HA   1415       0.09      1.008
  1420        CT2    417    GLU     CB   1416      -0.18     12.011
  1421         HA    417    GLU    HB1   1417       0.09      1.008
  1422         HA    417    GLU    HB2   1418       0.09      1.008
  1423        CT2    417    GLU     CG   1419      -0.28     12.011
  1424         HA    417    GLU    HG1   1420       0.09      1.008
  1425         HA    417    GLU    HG2   1421       0.09      1.008
  1426         CC    417    GLU     CD   1422       0.62     12.011
  1427         OC    417    GLU    OE1   1423      -0.76     15.999
  1428         OC    417    GLU    OE2   1424      -0.76     15.999
  1429          C    417    GLU      C   1425       0.51     12.011
  1430          O    417    GLU      O   1426      -0.51     15.999   ; qtot -1
; residue 418 GLU rtp GLU  q -1.0
  1431        NH1    418    GLU      N   1427      -0.47     14.007
  1432          H    418    GLU     HN   1428       0.31      1.008
  1433        CT1    418    GLU     CA   1429       0.07     12.011
  1434         HB    418    GLU     HA   1430       0.09      1.008
  1435        CT2    418    GLU     CB   1431      -0.18     12.011
  1436         HA    418    GLU    HB1   1432       0.09      1.008
  1437         HA    418    GLU    HB2   1433       0.09      1.008
  1438        CT2    418    GLU     CG   1434      -0.28     12.011
  1439         HA    418    GLU    HG1   1435       0.09      1.008
  1440         HA    418    GLU    HG2   1436       0.09      1.008
  1441         CC    418    GLU     CD   1437       0.62     12.011
  1442         OC    418    GLU    OE1   1438      -0.76     15.999
  1443         OC    418    GLU    OE2   1439      -0.76     15.999
  1444          C    418    GLU      C   1440       0.51     12.011
  1445          O    418    GLU      O   1441      -0.51     15.999   ; qtot -2
; residue 419 ASP rtp ASP  q -1.0
  1446        NH1    419    ASP      N   1442      -0.47     14.007
  1447          H    419    ASP     HN   1443       0.31      1.008
  1448        CT1    419    ASP     CA   1444       0.07     12.011
  1449         HB    419    ASP     HA   1445       0.09      1.008
  1450        CT2    419    ASP     CB   1446      -0.28     12.011
  1451         HA    419    ASP    HB1   1447       0.09      1.008
  1452         HA    419    ASP    HB2   1448       0.09      1.008
  1453         CC    419    ASP     CG   1449       0.62     12.011
  1454         OC    419    ASP    OD1   1450      -0.76     15.999
  1455         OC    419    ASP    OD2   1451      -0.76     15.999
  1456          C    419    ASP      C   1452       0.51     12.011
  1457          O    419    ASP      O   1453      -0.51     15.999   ; qtot -3
; residue 420 ALA rtp ALA  q  0.0
  1458        NH1    420    ALA      N   1454      -0.47     14.007
  1459          H    420    ALA     HN   1455       0.31      1.008
  1460        CT1    420    ALA     CA   1456       0.07     12.011
  1461         HB    420    ALA     HA   1457       0.09      1.008
  1462        CT3    420    ALA     CB   1458      -0.27     12.011
  1463         HA    420    ALA    HB1   1459       0.09      1.008
  1464         HA    420    ALA    HB2   1460       0.09      1.008
  1465         HA    420    ALA    HB3   1461       0.09      1.008
  1466          C    420    ALA      C   1462       0.51     12.011
  1467          O    420    ALA      O   1463      -0.51     15.999   ; qtot -3
; residue 421 GLY rtp GLY  q  0.0
  1468        NH1    421    GLY      N   1464      -0.47     14.007
  1469          H    421    GLY     HN   1465       0.31      1.008
  1470        CT2    421    GLY     CA   1466      -0.02     12.011
  1471         HB    421    GLY    HA1   1467       0.09      1.008
  1472         HB    421    GLY    HA2   1468       0.09      1.008
  1473          C    421    GLY      C   1469       0.51     12.011
  1474          O    421    GLY      O   1470      -0.51     15.999   ; qtot -3
; residue 422 VAL rtp VAL  q  0.0
  1475        NH1    422    VAL      N   1471      -0.47     14.007
  1476          H    422    VAL     HN   1472       0.31      1.008
  1477        CT1    422    VAL     CA   1473       0.07     12.011
  1478         HB    422    VAL     HA   1474       0.09      1.008
  1479        CT1    422    VAL     CB   1475      -0.09     12.011
  1480         HA    422    VAL     HB   1476       0.09      1.008
  1481        CT3    422    VAL    CG1   1477      -0.27     12.011
  1482         HA    422    VAL   HG11   1478       0.09      1.008
  1483         HA    422    VAL   HG12   1479       0.09      1.008
  1484         HA    422    VAL   HG13   1480       0.09      1.008
  1485        CT3    422    VAL    CG2   1481      -0.27     12.011
  1486         HA    422    VAL   HG21   1482       0.09      1.008
  1487         HA    422    VAL   HG22   1483       0.09      1.008
  1488         HA    422    VAL   HG23   1484       0.09      1.008
  1489          C    422    VAL      C   1485       0.51     12.011
  1490          O    422    VAL      O   1486      -0.51     15.999   ; qtot -3
; residue 423 ARG rtp ARG  q +1.0
  1491        NH1    423    ARG      N   1487      -0.47     14.007
  1492          H    423    ARG     HN   1488       0.31      1.008
  1493        CT1    423    ARG     CA   1489       0.07     12.011
  1494         HB    423    ARG     HA   1490       0.09      1.008
  1495        CT2    423    ARG     CB   1491      -0.18     12.011
  1496         HA    423    ARG    HB1   1492       0.09      1.008
  1497         HA    423    ARG    HB2   1493       0.09      1.008
  1498        CT2    423    ARG     CG   1494      -0.18     12.011
  1499         HA    423    ARG    HG1   1495       0.09      1.008
  1500         HA    423    ARG    HG2   1496       0.09      1.008
  1501        CT2    423    ARG     CD   1497        0.2     12.011
  1502         HA    423    ARG    HD1   1498       0.09      1.008
  1503         HA    423    ARG    HD2   1499       0.09      1.008
  1504        NC2    423    ARG     NE   1500       -0.7     14.007
  1505         HC    423    ARG     HE   1501       0.44      1.008
  1506          C    423    ARG     CZ   1502       0.64     12.011
  1507        NC2    423    ARG    NH1   1503       -0.8     14.007
  1508         HC    423    ARG   HH11   1504       0.46      1.008
  1509         HC    423    ARG   HH12   1505       0.46      1.008
  1510        NC2    423    ARG    NH2   1506       -0.8     14.007
  1511         HC    423    ARG   HH21   1507       0.46      1.008
  1512         HC    423    ARG   HH22   1508       0.46      1.008
  1513          C    423    ARG      C   1509       0.51     12.011
  1514          O    423    ARG      O   1510      -0.51     15.999   ; qtot -2
; residue 424 CYS rtp CYS2 q  0.0
  1515        NH1    424    CYS      N   1511      -0.47     14.007
  1516          H    424    CYS     HN   1512       0.31      1.008
  1517        CT1    424    CYS     CA   1513       0.07     12.011
  1518         HB    424    CYS     HA   1514       0.09      1.008
  1519        CT2    424    CYS     CB   1515       -0.1     12.011
  1520         HA    424    CYS    HB1   1516       0.09      1.008
  1521         HA    424    CYS    HB2   1517       0.09      1.008
  1522         SM    424    CYS     SG   1518      -0.08      32.06
  1523          C    424    CYS      C   1519       0.51     12.011
  1524          O    424    CYS      O   1520      -0.51     15.999   ; qtot -2
; residue 425 ASN rtp ASN  q  0.0
  1525        NH1    425    ASN      N   1521      -0.47     14.007
  1526          H    425    ASN     HN   1522       0.31      1.008
  1527        CT1    425    ASN     CA   1523       0.07     12.011
  1528         HB    425    ASN     HA   1524       0.09      1.008
  1529        CT2    425    ASN     CB   1525      -0.18     12.011
  1530         HA    425    ASN    HB1   1526       0.09      1.008
  1531         HA    425    ASN    HB2   1527       0.09      1.008
  1532         CC    425    ASN     CG   1528       0.55     12.011
  1533          O    425    ASN    OD1   1529      -0.55     15.999
  1534        NH2    425    ASN    ND2   1530      -0.62     14.007
  1535          H    425    ASN   HD21   1531       0.32      1.008
  1536          H    425    ASN   HD22   1532        0.3      1.008
  1537          C    425    ASN      C   1533       0.51     12.011
  1538          O    425    ASN      O   1534      -0.51     15.999   ; qtot -2
; residue 426 THR rtp THR  q  0.0
  1539        NH1    426    THR      N   1535      -0.47     14.007
  1540          H    426    THR     HN   1536       0.31      1.008
  1541        CT1    426    THR     CA   1537       0.07     12.011
  1542         HB    426    THR     HA   1538       0.09      1.008
  1543        CT1    426    THR     CB   1539       0.14     12.011
  1544         HA    426    THR     HB   1540       0.09      1.008
  1545        OH1    426    THR    OG1   1541      -0.66     15.999
  1546          H    426    THR    HG1   1542       0.43      1.008
  1547        CT3    426    THR    CG2   1543      -0.27     12.011
  1548         HA    426    THR   HG21   1544       0.09      1.008
  1549         HA    426    THR   HG22   1545       0.09      1.008
  1550         HA    426    THR   HG23   1546       0.09      1.008
  1551          C    426    THR      C   1547       0.51     12.011
  1552          O    426    THR      O   1548      -0.51     15.999   ; qtot -2
; residue 427 PRO rtp PRO  q  0.0
  1553          N    427    PRO      N   1549      -0.29     14.007
  1554        CP3    427    PRO     CD   1550          0     12.011
  1555         HA    427    PRO    HD1   1551       0.09      1.008
  1556         HA    427    PRO    HD2   1552       0.09      1.008
  1557        CP1    427    PRO     CA   1553       0.02     12.011
  1558         HB    427    PRO     HA   1554       0.09      1.008
  1559        CP2    427    PRO     CB   1555      -0.18     12.011
  1560         HA    427    PRO    HB1   1556       0.09      1.008
  1561         HA    427    PRO    HB2   1557       0.09      1.008
  1562        CP2    427    PRO     CG   1558      -0.18     12.011
  1563         HA    427    PRO    HG1   1559       0.09      1.008
  1564         HA    427    PRO    HG2   1560       0.09      1.008
  1565          C    427    PRO      C   1561       0.51     12.011
  1566          O    427    PRO      O   1562      -0.51     15.999   ; qtot -2
; residue 428 ALA rtp ALA  q  0.0
  1567        NH1    428    ALA      N   1563      -0.47     14.007
  1568          H    428    ALA     HN   1564       0.31      1.008
  1569        CT1    428    ALA     CA   1565       0.07     12.011
  1570         HB    428    ALA     HA   1566       0.09      1.008
  1571        CT3    428    ALA     CB   1567      -0.27     12.011
  1572         HA    428    ALA    HB1   1568       0.09      1.008
  1573         HA    428    ALA    HB2   1569       0.09      1.008
  1574         HA    428    ALA    HB3   1570       0.09      1.008
  1575          C    428    ALA      C   1571       0.51     12.011
  1576          O    428    ALA      O   1572      -0.51     15.999   ; qtot -2
; residue 429 MET rtp MET  q  0.0
  1577        NH1    429    MET      N   1573      -0.47     14.007
  1578          H    429    MET     HN   1574       0.31      1.008
  1579        CT1    429    MET     CA   1575       0.07     12.011
  1580         HB    429    MET     HA   1576       0.09      1.008
  1581        CT2    429    MET     CB   1577      -0.18     12.011
  1582         HA    429    MET    HB1   1578       0.09      1.008
  1583         HA    429    MET    HB2   1579       0.09      1.008
  1584        CT2    429    MET     CG   1580      -0.14     12.011
  1585         HA    429    MET    HG1   1581       0.09      1.008
  1586         HA    429    MET    HG2   1582       0.09      1.008
  1587          S    429    MET     SD   1583      -0.09      32.06
  1588        CT3    429    MET     CE   1584      -0.22     12.011
  1589         HA    429    MET    HE1   1585       0.09      1.008
  1590         HA    429    MET    HE2   1586       0.09      1.008
  1591         HA    429    MET    HE3   1587       0.09      1.008
  1592          C    429    MET      C   1588       0.51     12.011
  1593          O    429    MET      O   1589      -0.51     15.999   ; qtot -2
; residue 430 GLY rtp GLY  q  0.0
  1594        NH1    430    GLY      N   1590      -0.47     14.007
  1595          H    430    GLY     HN   1591       0.31      1.008
  1596        CT2    430    GLY     CA   1592      -0.02     12.011
  1597         HB    430    GLY    HA1   1593       0.09      1.008
  1598         HB    430    GLY    HA2   1594       0.09      1.008
  1599          C    430    GLY      C   1595       0.51     12.011
  1600          O    430    GLY      O   1596      -0.51     15.999   ; qtot -2
; residue 431 LEU rtp LEU  q -1.0
  1601        NH1    431    LEU      N   1597      -0.47     14.007
  1602          H    431    LEU     HN   1598       0.31      1.008
  1603        CT1    431    LEU     CA   1599       0.07     12.011
  1604         HB    431    LEU     HA   1600       0.09      1.008
  1605        CT2    431    LEU     CB   1601      -0.18     12.011
  1606         HA    431    LEU    HB1   1602       0.09      1.008
  1607         HA    431    LEU    HB2   1603       0.09      1.008
  1608        CT1    431    LEU     CG   1604      -0.09     12.011
  1609         HA    431    LEU     HG   1605       0.09      1.008
  1610        CT3    431    LEU    CD1   1606      -0.27     12.011
  1611         HA    431    LEU   HD11   1607       0.09      1.008
  1612         HA    431    LEU   HD12   1608       0.09      1.008
  1613         HA    431    LEU   HD13   1609       0.09      1.008
  1614        CT3    431    LEU    CD2   1610      -0.27     12.011
  1615         HA    431    LEU   HD21   1611       0.09      1.008
  1616         HA    431    LEU   HD22   1612       0.09      1.008
  1617         HA    431    LEU   HD23   1613       0.09      1.008
  1618         CC    431    LEU      C   1614       0.34     12.011
  1619         OC    431    LEU    OT1   1615      -0.67    15.9994
  1620         OC    431    LEU    OT2   1616      -0.67    15.9994   ; qtot -3

[ bonds ]
;  ai    aj funct            c0            c1            c2            c3
    1     2     1 
    1     3     1 
    1     4     1 
    1     5     1 
    5     6     1 
    5     7     1 
    5    16     1 
    7     8     1 
    7     9     1 
    7    10     1 
   10    11     1 
   10    12     1 
   10    13     1 
   13    14     1 
   13    15     1 
   16    17     1 
   16    18     1 
   18    19     1 
   18    20     1 
   20    21     1 
   20    22     1 
   20    33     1 
   22    23     1 
   22    24     1 
   22    25     1 
   25    26     1 
   25    27     1 
   25    28     1 
   28    29     1 
   28    30     1 
   30    31     1 
   30    32     1 
   33    34     1 
   33    35     1 
   35    36     1 
   35    39     1 
   36    37     1 
   36    38     1 
   36    44     1 
   39    40     1 
   39    41     1 
   39    47     1 
   41    42     1 
   41    43     1 
   41    44     1 
   44    45     1 
   44    46     1 
   47    48     1 
   47    49     1 
   49    50     1 
   49    51     1 
   51    52     1 
   51    53     1 
   51    66     1 
   53    54     1 
   53    55     1 
   53    56     1 
   56    57     1 
   56    58     1 
   56    62     1 
   58    59     1 
   58    60     1 
   58    61     1 
   62    63     1 
   62    64     1 
   62    65     1 
   66    67     1 
   66    68     1 
   68    69     1 
   68    70     1 
   70    71     1 
   70    72     1 
   70    82     1 
   72    73     1 
   72    74     1 
   72    78     1 
   74    75     1 
   74    76     1 
   74    77     1 
   78    79     1 
   78    80     1 
   78    81     1 
   82    83     1 
   82    84     1 
   84    85     1 
   84    86     1 
   86    87     1 
   86    88     1 
   86   106     1 
   88    89     1 
   88    90     1 
   88    91     1 
   91    92     1 
   91    93     1 
   91    94     1 
   94    95     1 
   94    96     1 
   94    97     1 
   97    98     1 
   97    99     1 
   99   100     1 
   99   103     1 
  100   101     1 
  100   102     1 
  103   104     1 
  103   105     1 
  106   107     1 
  106   108     1 
  108   109     1 
  108   110     1 
  110   111     1 
  110   112     1 
  110   125     1 
  112   113     1 
  112   114     1 
  112   115     1 
  115   116     1 
  115   117     1 
  115   121     1 
  117   118     1 
  117   119     1 
  117   120     1 
  121   122     1 
  121   123     1 
  121   124     1 
  125   126     1 
  125   127     1 
  127   128     1 
  127   129     1 
  129   130     1 
  129   131     1 
  129   149     1 
  131   132     1 
  131   133     1 
  131   134     1 
  134   135     1 
  134   136     1 
  134   137     1 
  137   138     1 
  137   139     1 
  137   140     1 
  140   141     1 
  140   142     1 
  142   143     1 
  142   146     1 
  143   144     1 
  143   145     1 
  146   147     1 
  146   148     1 
  149   150     1 
  149   151     1 
  151   152     1 
  151   153     1 
  153   154     1 
  153   155     1 
  153   156     1 
  156   157     1 
  156   158     1 
  158   159     1 
  158   160     1 
  160   161     1 
  160   162     1 
  160   163     1 
  163   164     1 
  163   165     1 
  165   166     1 
  165   167     1 
  167   168     1 
  167   169     1 
  167   173     1 
  169   170     1 
  169   171     1 
  169   172     1 
  173   174     1 
  173   175     1 
  175   176     1 
  175   177     1 
  177   178     1 
  177   179     1 
  177   194     1 
  179   180     1 
  179   181     1 
  179   182     1 
  182   183     1 
  182   190     1 
  183   184     1 
  183   185     1 
  185   186     1 
  185   187     1 
  187   188     1 
  187   192     1 
  188   189     1 
  190   191     1 
  190   192     1 
  192   193     1 
  194   195     1 
  194   196     1 
  196   197     1 
  196   198     1 
  198   199     1 
  198   200     1 
  198   213     1 
  200   201     1 
  200   202     1 
  200   206     1 
  202   203     1 
  202   204     1 
  202   205     1 
  206   207     1 
  206   208     1 
  206   209     1 
  209   210     1 
  209   211     1 
  209   212     1 
  213   214     1 
  213   215     1 
  215   216     1 
  215   217     1 
  217   218     1 
  217   219     1 
  217   220     1 
  220   221     1 
  220   222     1 
  222   223     1 
  222   224     1 
  224   225     1 
  224   226     1 
  224   235     1 
  226   227     1 
  226   228     1 
  226   229     1 
  229   230     1 
  229   231     1 
  229   232     1 
  232   233     1 
  232   234     1 
  235   236     1 
  235   237     1 
  237   238     1 
  237   239     1 
  239   240     1 
  239   241     1 
  239   242     1 
  242   243     1 
  242   244     1 
  244   245     1 
  244   246     1 
  246   247     1 
  246   248     1 
  246   266     1 
  248   249     1 
  248   250     1 
  248   251     1 
  251   252     1 
  251   253     1 
  251   254     1 
  254   255     1 
  254   256     1 
  254   257     1 
  257   258     1 
  257   259     1 
  259   260     1 
  259   263     1 
  260   261     1 
  260   262     1 
  263   264     1 
  263   265     1 
  266   267     1 
  266   268     1 
  268   269     1 
  268   270     1 
  270   271     1 
  270   272     1 
  270   282     1 
  272   273     1 
  272   274     1 
  272   278     1 
  274   275     1 
  274   276     1 
  274   277     1 
  278   279     1 
  278   280     1 
  278   281     1 
  282   283     1 
  282   284     1 
  284   285     1 
  284   286     1 
  286   287     1 
  286   288     1 
  286   297     1 
  288   289     1 
  288   290     1 
  288   291     1 
  291   292     1 
  291   293     1 
  291   294     1 
  294   295     1 
  294   296     1 
  297   298     1 
  297   299     1 
  299   300     1 
  299   301     1 
  301   302     1 
  301   303     1 
  301   313     1 
  303   304     1 
  303   305     1 
  303   309     1 
  305   306     1 
  305   307     1 
  305   308     1 
  309   310     1 
  309   311     1 
  309   312     1 
  313   314     1 
  313   315     1 
  315   316     1 
  315   317     1 
  317   318     1 
  317   319     1 
  317   332     1 
  319   320     1 
  319   321     1 
  319   322     1 
  322   323     1 
  322   324     1 
  322   328     1 
  324   325     1 
  324   326     1 
  324   327     1 
  328   329     1 
  328   330     1 
  328   331     1 
  332   333     1 
  332   334     1 
  334   335     1 
  334   336     1 
  336   337     1 
  336   338     1 
  336   354     1 
  338   339     1 
  338   340     1 
  338   341     1 
  341   342     1 
  341   343     1 
  341   344     1 
  344   345     1 
  344   346     1 
  344   347     1 
  347   348     1 
  347   349     1 
  347   350     1 
  350   351     1 
  350   352     1 
  350   353     1 
  354   355     1 
  354   356     1 
  356   357     1 
  356   358     1 
  358   359     1 
  358   360     1 
  358   368     1 
  360   361     1 
  360   362     1 
  360   363     1 
  363   364     1 
  363   365     1 
  365   366     1 
  365   367     1 
  368   369     1 
  368   370     1 
  370   371     1 
  370   372     1 
  372   373     1 
  372   374     1 
  372   375     1 
  375   376     1 
  375   377     1 
  377   378     1 
  377   379     1 
  379   380     1 
  379   381     1 
  379   390     1 
  381   382     1 
  381   383     1 
  381   384     1 
  384   385     1 
  384   386     1 
  384   387     1 
  387   388     1 
  387   389     1 
  390   391     1 
  390   392     1 
  392   393     1 
  392   394     1 
  394   395     1 
  394   396     1 
  394   414     1 
  396   397     1 
  396   398     1 
  396   399     1 
  399   400     1 
  399   405     1 
  400   401     1 
  400   402     1 
  402   403     1 
  402   404     1 
  404   405     1 
  404   410     1 
  405   406     1 
  406   407     1 
  406   408     1 
  408   409     1 
  408   412     1 
  410   411     1 
  410   412     1 
  412   413     1 
  414   415     1 
  414   416     1 
  416   417     1 
  416   418     1 
  418   419     1 
  418   420     1 
  418   421     1 
  421   422     1 
  421   423     1 
  423   424     1 
  423   425     1 
  425   426     1 
  425   427     1 
  425   435     1 
  427   428     1 
  427   429     1 
  427   431     1 
  429   430     1 
  431   432     1 
  431   433     1 
  431   434     1 
  435   436     1 
  435   437     1 
  437   438     1 
  437   439     1 
  439   440     1 
  439   441     1 
  439   451     1 
  441   442     1 
  441   443     1 
  441   447     1 
  443   444     1 
  443   445     1 
  443   446     1 
  447   448     1 
  447   449     1 
  447   450     1 
  451   452     1 
  451   453     1 
  453   454     1 
  453   455     1 
  455   456     1 
  455   457     1 
  455   462     1 
  457   458     1 
  457   459     1 
  457   460     1 
  460   461     1 
  462   463     1 
  462   464     1 
  464   465     1 
  464   466     1 
  466   467     1 
  466   468     1 
  466   474     1 
  468   469     1 
  468   470     1 
  468   471     1 
  471   472     1 
  471   473     1 
  474   475     1 
  474   476     1 
  476   477     1 
  476   478     1 
  478   479     1 
  478   480     1 
  478   486     1 
  480   481     1 
  480   482     1 
  480   483     1 
  483   484     1 
  483   485     1 
  486   487     1 
  486   488     1 
  488   489     1 
  488   490     1 
  490   491     1 
  490   492     1 
  490   508     1 
  492   493     1 
  492   494     1 
  492   495     1 
  495   496     1 
  495   497     1 
  495   498     1 
  498   499     1 
  498   500     1 
  498   501     1 
  501   502     1 
  501   503     1 
  501   504     1 
  504   505     1 
  504   506     1 
  504   507     1 
  508   509     1 
  508   510     1 
  510   511     1 
  510   512     1 
  512   513     1 
  512   514     1 
  512   532     1 
  514   515     1 
  514   516     1 
  514   517     1 
  517   518     1 
  517   523     1 
  518   519     1 
  518   520     1 
  520   521     1 
  520   522     1 
  522   523     1 
  522   528     1 
  523   524     1 
  524   525     1 
  524   526     1 
  526   527     1 
  526   530     1 
  528   529     1 
  528   530     1 
  530   531     1 
  532   533     1 
  532   534     1 
  534   535     1 
  534   536     1 
  536   537     1 
  536   538     1 
  536   544     1 
  538   539     1 
  538   540     1 
  538   541     1 
  541   542     1 
  541   543     1 
  544   545     1 
  544   546     1 
  546   547     1 
  546   548     1 
  548   549     1 
  548   550     1 
  548   563     1 
  550   551     1 
  550   552     1 
  550   553     1 
  553   554     1 
  553   555     1 
  553   559     1 
  555   556     1 
  555   557     1 
  555   558     1 
  559   560     1 
  559   561     1 
  559   562     1 
  563   564     1 
  563   565     1 
  565   566     1 
  565   567     1 
  567   568     1 
  567   569     1 
  567   579     1 
  569   570     1 
  569   571     1 
  569   575     1 
  571   572     1 
  571   573     1 
  571   574     1 
  575   576     1 
  575   577     1 
  575   578     1 
  579   580     1 
  579   581     1 
  581   582     1 
  581   583     1 
  583   584     1 
  583   585     1 
  583   590     1 
  585   586     1 
  585   587     1 
  585   588     1 
  588   589     1 
  590   591     1 
  590   592     1 
  592   593     1 
  592   594     1 
  594   595     1 
  594   596     1 
  594   600     1 
  596   597     1 
  596   598     1 
  596   599     1 
  600   601     1 
  600   602     1 
  602   603     1 
  602   604     1 
  604   605     1 
  604   606     1 
  604   611     1 
  606   607     1 
  606   608     1 
  606   609     1 
  609   610     1 
  611   612     1 
  611   613     1 
  613   614     1 
  613   615     1 
  615   616     1 
  615   617     1 
  615   627     1 
  617   618     1 
  617   619     1 
  617   623     1 
  619   620     1 
  619   621     1 
  619   622     1 
  623   624     1 
  623   625     1 
  623   626     1 
  627   628     1 
  627   629     1 
  629   630     1 
  629   631     1 
  631   632     1 
  631   633     1 
  631   643     1 
  633   634     1 
  633   635     1 
  633   639     1 
  635   636     1 
  635   637     1 
  635   638     1 
  639   640     1 
  639   641     1 
  639   642     1 
  643   644     1 
  643   645     1 
  645   646     1 
  645   647     1 
  647   648     1 
  647   649     1 
  647   653     1 
  649   650     1 
  649   651     1 
  649   652     1 
  652  1522     1 
  653   654     1 
  653   655     1 
  655   656     1 
  655   657     1 
  657   658     1 
  657   659     1 
  657   677     1 
  659   660     1 
  659   661     1 
  659   662     1 
  662   663     1 
  662   664     1 
  662   665     1 
  665   666     1 
  665   667     1 
  665   668     1 
  668   669     1 
  668   670     1 
  670   671     1 
  670   674     1 
  671   672     1 
  671   673     1 
  674   675     1 
  674   676     1 
  677   678     1 
  677   679     1 
  679   680     1 
  679   681     1 
  681   682     1 
  681   683     1 
  681   692     1 
  683   684     1 
  683   685     1 
  683   686     1 
  686   687     1 
  686   688     1 
  686   689     1 
  689   690     1 
  689   691     1 
  692   693     1 
  692   694     1 
  694   695     1 
  694   696     1 
  696   697     1 
  696   698     1 
  696   711     1 
  698   699     1 
  698   700     1 
  698   701     1 
  701   702     1 
  701   703     1 
  701   707     1 
  703   704     1 
  703   705     1 
  703   706     1 
  707   708     1 
  707   709     1 
  707   710     1 
  711   712     1 
  711   713     1 
  713   714     1 
  713   715     1 
  715   716     1 
  715   717     1 
  715   718     1 
  718   719     1 
  718   720     1 
  720   721     1 
  720   722     1 
  722   723     1 
  722   724     1 
  722   738     1 
  724   725     1 
  724   726     1 
  724   727     1 
  727   728     1 
  727   734     1 
  728   729     1 
  728   730     1 
  730   731     1 
  730   732     1 
  732   733     1 
  732   736     1 
  734   735     1 
  734   736     1 
  736   737     1 
  738   739     1 
  738   740     1 
  740   741     1 
  740   742     1 
  742   743     1 
  742   744     1 
  742   745     1 
  745   746     1 
  745   747     1 
  747   748     1 
  747   749     1 
  749   750     1 
  749   751     1 
  749   756     1 
  751   752     1 
  751   753     1 
  751   754     1 
  754   755     1 
  756   757     1 
  756   758     1 
  758   759     1 
  758   760     1 
  760   761     1 
  760   762     1 
  760   766     1 
  762   763     1 
  762   764     1 
  762   765     1 
  766   767     1 
  766   768     1 
  768   769     1 
  768   770     1 
  770   771     1 
  770   772     1 
  770   788     1 
  772   773     1 
  772   774     1 
  772   775     1 
  775   776     1 
  775   777     1 
  775   778     1 
  778   779     1 
  778   780     1 
  778   781     1 
  781   782     1 
  781   783     1 
  781   784     1 
  784   785     1 
  784   786     1 
  784   787     1 
  788   789     1 
  788   790     1 
  790   791     1 
  790   792     1 
  792   793     1 
  792   794     1 
  792   803     1 
  794   795     1 
  794   796     1 
  794   797     1 
  797   798     1 
  797   799     1 
  797   800     1 
  800   801     1 
  800   802     1 
  803   804     1 
  803   805     1 
  805   806     1 
  805   807     1 
  807   808     1 
  807   809     1 
  807   813     1 
  809   810     1 
  809   811     1 
  809   812     1 
  813   814     1 
  813   815     1 
  815   816     1 
  815   817     1 
  817   818     1 
  817   819     1 
  817   829     1 
  819   820     1 
  819   821     1 
  819   825     1 
  821   822     1 
  821   823     1 
  821   824     1 
  825   826     1 
  825   827     1 
  825   828     1 
  829   830     1 
  829   831     1 
  831   832     1 
  831   833     1 
  833   834     1 
  833   835     1 
  833   843     1 
  835   836     1 
  835   837     1 
  835   839     1 
  837   838     1 
  839   840     1 
  839   841     1 
  839   842     1 
  843   844     1 
  843   845     1 
  845   846     1 
  845   847     1 
  847   848     1 
  847   849     1 
  847   850     1 
  850   851     1 
  850   852     1 
  852   853     1 
  852   854     1 
  854   855     1 
  854   856     1 
  854   861     1 
  856   857     1 
  856   858     1 
  856   859     1 
  859   860     1 
  861   862     1 
  861   863     1 
  863   864     1 
  863   865     1 
  865   866     1 
  865   867     1 
  865   885     1 
  867   868     1 
  867   869     1 
  867   870     1 
  870   871     1 
  870   872     1 
  870   873     1 
  873   874     1 
  873   875     1 
  873   876     1 
  876   877     1 
  876   878     1 
  878   879     1 
  878   882     1 
  879   880     1 
  879   881     1 
  882   883     1 
  882   884     1 
  885   886     1 
  885   887     1 
  887   888     1 
  887   889     1 
  889   890     1 
  889   891     1 
  889   904     1 
  891   892     1 
  891   893     1 
  891   894     1 
  894   895     1 
  894   896     1 
  894   900     1 
  896   897     1 
  896   898     1 
  896   899     1 
  900   901     1 
  900   902     1 
  900   903     1 
  904   905     1 
  904   906     1 
  906   907     1 
  906   908     1 
  908   909     1 
  908   910     1 
  908   911     1 
  911   912     1 
  911   913     1 
  913   914     1 
  913   915     1 
  915   916     1 
  915   917     1 
  915   928     1 
  917   918     1 
  917   919     1 
  917   920     1 
  920   921     1 
  920   922     1 
  920   923     1 
  923   924     1 
  923   925     1 
  925   926     1 
  925   927     1 
  928   929     1 
  928   930     1 
  930   931     1 
  930   932     1 
  932   933     1 
  932   934     1 
  932   935     1 
  935   936     1 
  935   937     1 
  937   938     1 
  937   939     1 
  939   940     1 
  939   941     1 
  939   954     1 
  941   942     1 
  941   943     1 
  941   947     1 
  943   944     1 
  943   945     1 
  943   946     1 
  947   948     1 
  947   949     1 
  947   950     1 
  950   951     1 
  950   952     1 
  950   953     1 
  954   955     1 
  954   956     1 
  956   957     1 
  956   958     1 
  958   959     1 
  958   960     1 
  958   961     1 
  961   962     1 
  961   963     1 
  963   964     1 
  963   967     1 
  964   965     1 
  964   966     1 
  964   972     1 
  967   968     1 
  967   969     1 
  967   975     1 
  969   970     1 
  969   971     1 
  969   972     1 
  972   973     1 
  972   974     1 
  975   976     1 
  975   977     1 
  977   978     1 
  977   979     1 
  979   980     1 
  979   981     1 
  979   994     1 
  981   982     1 
  981   983     1 
  981   987     1 
  983   984     1 
  983   985     1 
  983   986     1 
  987   988     1 
  987   989     1 
  987   990     1 
  990   991     1 
  990   992     1 
  990   993     1 
  994   995     1 
  994   996     1 
  996   997     1 
  996   998     1 
  998   999     1 
  998  1000     1 
  998  1012     1 
 1000  1001     1 
 1000  1002     1 
 1000  1005     1 
 1003  1004     1 
 1003  1005     1 
 1003  1006     1 
 1005  1008     1 
 1006  1007     1 
 1006  1010     1 
 1008  1009     1 
 1008  1010     1 
 1010  1011     1 
 1012  1013     1 
 1012  1014     1 
 1014  1015     1 
 1014  1016     1 
 1016  1017     1 
 1016  1018     1 
 1016  1031     1 
 1018  1019     1 
 1018  1020     1 
 1018  1021     1 
 1021  1022     1 
 1021  1023     1 
 1021  1027     1 
 1023  1024     1 
 1023  1025     1 
 1023  1026     1 
 1027  1028     1 
 1027  1029     1 
 1027  1030     1 
 1031  1032     1 
 1031  1033     1 
 1033  1034     1 
 1033  1035     1 
 1035  1036     1 
 1035  1037     1 
 1035  1045     1 
 1037  1038     1 
 1037  1039     1 
 1037  1040     1 
 1040  1041     1 
 1040  1042     1 
 1042  1043     1 
 1042  1044     1 
 1045  1046     1 
 1045  1047     1 
 1047  1048     1 
 1047  1049     1 
 1049  1050     1 
 1049  1051     1 
 1049  1060     1 
 1051  1052     1 
 1051  1053     1 
 1051  1054     1 
 1054  1055     1 
 1054  1056     1 
 1054  1057     1 
 1057  1058     1 
 1057  1059     1 
 1060  1061     1 
 1060  1062     1 
 1062  1063     1 
 1062  1064     1 
 1064  1065     1 
 1064  1066     1 
 1064  1079     1 
 1066  1067     1 
 1066  1068     1 
 1066  1072     1 
 1068  1069     1 
 1068  1070     1 
 1068  1071     1 
 1072  1073     1 
 1072  1074     1 
 1072  1075     1 
 1075  1076     1 
 1075  1077     1 
 1075  1078     1 
 1079  1080     1 
 1079  1081     1 
 1081  1082     1 
 1081  1083     1 
 1083  1084     1 
 1083  1085     1 
 1083  1096     1 
 1085  1086     1 
 1085  1087     1 
 1085  1088     1 
 1088  1089     1 
 1088  1090     1 
 1088  1091     1 
 1091  1092     1 
 1091  1093     1 
 1093  1094     1 
 1093  1095     1 
 1096  1097     1 
 1096  1098     1 
 1098  1099     1 
 1098  1100     1 
 1100  1101     1 
 1100  1102     1 
 1100  1109     1 
 1102  1104     1 
 1102  1105     1 
 1102  1106     1 
 1106  1108     1 
 1109  1110     1 
 1109  1111     1 
 1111  1112     1 
 1111  1113     1 
 1113  1114     1 
 1113  1115     1 
 1113  1123     1 
 1115  1116     1 
 1115  1117     1 
 1115  1119     1 
 1117  1118     1 
 1119  1120     1 
 1119  1121     1 
 1119  1122     1 
 1123  1124     1 
 1123  1125     1 
 1125  1126     1 
 1125  1127     1 
 1127  1128     1 
 1127  1129     1 
 1127  1130     1 
 1130  1131     1 
 1130  1132     1 
 1132  1133     1 
 1132  1134     1 
 1134  1135     1 
 1134  1136     1 
 1134  1144     1 
 1136  1137     1 
 1136  1138     1 
 1136  1139     1 
 1139  1140     1 
 1139  1141     1 
 1141  1142     1 
 1141  1143     1 
 1144  1145     1 
 1144  1146     1 
 1146  1147     1 
 1146  1148     1 
 1148  1149     1 
 1148  1150     1 
 1148  1159     1 
 1150  1151     1 
 1150  1152     1 
 1150  1153     1 
 1153  1154     1 
 1153  1155     1 
 1153  1156     1 
 1156  1157     1 
 1156  1158     1 
 1159  1160     1 
 1159  1161     1 
 1161  1162     1 
 1161  1163     1 
 1163  1164     1 
 1163  1165     1 
 1163  1181     1 
 1165  1166     1 
 1165  1167     1 
 1165  1168     1 
 1168  1169     1 
 1168  1170     1 
 1168  1171     1 
 1171  1172     1 
 1171  1173     1 
 1171  1174     1 
 1174  1175     1 
 1174  1176     1 
 1174  1177     1 
 1177  1178     1 
 1177  1179     1 
 1177  1180     1 
 1181  1182     1 
 1181  1183     1 
 1183  1184     1 
 1183  1185     1 
 1185  1186     1 
 1185  1187     1 
 1185  1192     1 
 1187  1188     1 
 1187  1189     1 
 1187  1190     1 
 1190  1191     1 
 1192  1193     1 
 1192  1194     1 
 1194  1195     1 
 1194  1196     1 
 1196  1197     1 
 1196  1198     1 
 1196  1211     1 
 1198  1199     1 
 1198  1200     1 
 1198  1204     1 
 1200  1201     1 
 1200  1202     1 
 1200  1203     1 
 1204  1205     1 
 1204  1206     1 
 1204  1207     1 
 1207  1208     1 
 1207  1209     1 
 1207  1210     1 
 1211  1212     1 
 1211  1213     1 
 1213  1214     1 
 1213  1215     1 
 1215  1216     1 
 1215  1217     1 
 1215  1230     1 
 1217  1218     1 
 1217  1219     1 
 1217  1223     1 
 1219  1220     1 
 1219  1221     1 
 1219  1222     1 
 1223  1224     1 
 1223  1225     1 
 1223  1226     1 
 1226  1227     1 
 1226  1228     1 
 1226  1229     1 
 1230  1231     1 
 1230  1232     1 
 1232  1233     1 
 1232  1234     1 
 1234  1235     1 
 1234  1236     1 
 1234  1242     1 
 1236  1237     1 
 1236  1238     1 
 1236  1239     1 
 1239  1240     1 
 1239  1241     1 
 1242  1243     1 
 1242  1244     1 
 1244  1245     1 
 1244  1246     1 
 1246  1247     1 
 1246  1248     1 
 1246  1255     1 
 1248  1250     1 
 1248  1251     1 
 1248  1252     1 
 1252  1254     1 
 1255  1256     1 
 1255  1257     1 
 1257  1258     1 
 1257  1259     1 
 1259  1260     1 
 1259  1261     1 
 1259  1277     1 
 1261  1262     1 
 1261  1263     1 
 1261  1264     1 
 1264  1265     1 
 1264  1266     1 
 1264  1267     1 
 1267  1268     1 
 1267  1269     1 
 1267  1270     1 
 1270  1271     1 
 1270  1272     1 
 1270  1273     1 
 1273  1274     1 
 1273  1275     1 
 1273  1276     1 
 1277  1278     1 
 1277  1279     1 
 1279  1280     1 
 1279  1281     1 
 1281  1282     1 
 1281  1283     1 
 1281  1297     1 
 1283  1284     1 
 1283  1285     1 
 1283  1286     1 
 1286  1287     1 
 1286  1293     1 
 1287  1288     1 
 1287  1289     1 
 1289  1290     1 
 1289  1291     1 
 1291  1292     1 
 1291  1295     1 
 1293  1294     1 
 1293  1295     1 
 1295  1296     1 
 1297  1298     1 
 1297  1299     1 
 1299  1300     1 
 1299  1301     1 
 1301  1302     1 
 1301  1303     1 
 1301  1311     1 
 1303  1304     1 
 1303  1305     1 
 1303  1306     1 
 1306  1307     1 
 1306  1308     1 
 1308  1309     1 
 1308  1310     1 
 1311  1312     1 
 1311  1313     1 
 1313  1314     1 
 1313  1315     1 
 1315  1316     1 
 1315  1317     1 
 1315  1321     1 
 1317  1318     1 
 1317  1319     1 
 1317  1320     1 
 1321  1322     1 
 1321  1323     1 
 1323  1324     1 
 1323  1325     1 
 1325  1326     1 
 1325  1327     1 
 1325  1336     1 
 1327  1328     1 
 1327  1329     1 
 1327  1330     1 
 1330  1331     1 
 1330  1332     1 
 1330  1333     1 
 1333  1334     1 
 1333  1335     1 
 1336  1337     1 
 1336  1338     1 
 1338  1339     1 
 1338  1340     1 
 1340  1341     1 
 1340  1342     1 
 1340  1347     1 
 1342  1343     1 
 1342  1344     1 
 1342  1345     1 
 1345  1346     1 
 1347  1348     1 
 1347  1349     1 
 1349  1350     1 
 1349  1351     1 
 1351  1352     1 
 1351  1353     1 
 1351  1364     1 
 1353  1354     1 
 1353  1355     1 
 1353  1356     1 
 1356  1357     1 
 1356  1358     1 
 1356  1359     1 
 1359  1360     1 
 1359  1361     1 
 1361  1362     1 
 1361  1363     1 
 1364  1365     1 
 1364  1366     1 
 1366  1367     1 
 1366  1368     1 
 1368  1369     1 
 1368  1370     1 
 1368  1371     1 
 1371  1372     1 
 1371  1373     1 
 1373  1374     1 
 1373  1375     1 
 1375  1376     1 
 1375  1377     1 
 1375  1382     1 
 1377  1378     1 
 1377  1379     1 
 1377  1380     1 
 1380  1381     1 
 1382  1383     1 
 1382  1384     1 
 1384  1385     1 
 1384  1386     1 
 1386  1387     1 
 1386  1388     1 
 1386  1396     1 
 1388  1389     1 
 1388  1390     1 
 1388  1391     1 
 1391  1392     1 
 1391  1393     1 
 1393  1394     1 
 1393  1395     1 
 1396  1397     1 
 1396  1398     1 
 1398  1399     1 
 1398  1400     1 
 1400  1401     1 
 1400  1402     1 
 1400  1414     1 
 1402  1403     1 
 1402  1404     1 
 1402  1407     1 
 1405  1406     1 
 1405  1407     1 
 1405  1408     1 
 1407  1410     1 
 1408  1409     1 
 1408  1412     1 
 1410  1411     1 
 1410  1412     1 
 1412  1413     1 
 1414  1415     1 
 1414  1416     1 
 1416  1417     1 
 1416  1418     1 
 1418  1419     1 
 1418  1420     1 
 1418  1429     1 
 1420  1421     1 
 1420  1422     1 
 1420  1423     1 
 1423  1424     1 
 1423  1425     1 
 1423  1426     1 
 1426  1427     1 
 1426  1428     1 
 1429  1430     1 
 1429  1431     1 
 1431  1432     1 
 1431  1433     1 
 1433  1434     1 
 1433  1435     1 
 1433  1444     1 
 1435  1436     1 
 1435  1437     1 
 1435  1438     1 
 1438  1439     1 
 1438  1440     1 
 1438  1441     1 
 1441  1442     1 
 1441  1443     1 
 1444  1445     1 
 1444  1446     1 
 1446  1447     1 
 1446  1448     1 
 1448  1449     1 
 1448  1450     1 
 1448  1456     1 
 1450  1451     1 
 1450  1452     1 
 1450  1453     1 
 1453  1454     1 
 1453  1455     1 
 1456  1457     1 
 1456  1458     1 
 1458  1459     1 
 1458  1460     1 
 1460  1461     1 
 1460  1462     1 
 1460  1466     1 
 1462  1463     1 
 1462  1464     1 
 1462  1465     1 
 1466  1467     1 
 1466  1468     1 
 1468  1469     1 
 1468  1470     1 
 1470  1471     1 
 1470  1472     1 
 1470  1473     1 
 1473  1474     1 
 1473  1475     1 
 1475  1476     1 
 1475  1477     1 
 1477  1478     1 
 1477  1479     1 
 1477  1489     1 
 1479  1480     1 
 1479  1481     1 
 1479  1485     1 
 1481  1482     1 
 1481  1483     1 
 1481  1484     1 
 1485  1486     1 
 1485  1487     1 
 1485  1488     1 
 1489  1490     1 
 1489  1491     1 
 1491  1492     1 
 1491  1493     1 
 1493  1494     1 
 1493  1495     1 
 1493  1513     1 
 1495  1496     1 
 1495  1497     1 
 1495  1498     1 
 1498  1499     1 
 1498  1500     1 
 1498  1501     1 
 1501  1502     1 
 1501  1503     1 
 1501  1504     1 
 1504  1505     1 
 1504  1506     1 
 1506  1507     1 
 1506  1510     1 
 1507  1508     1 
 1507  1509     1 
 1510  1511     1 
 1510  1512     1 
 1513  1514     1 
 1513  1515     1 
 1515  1516     1 
 1515  1517     1 
 1517  1518     1 
 1517  1519     1 
 1517  1523     1 
 1519  1520     1 
 1519  1521     1 
 1519  1522     1 
 1523  1524     1 
 1523  1525     1 
 1525  1526     1 
 1525  1527     1 
 1527  1528     1 
 1527  1529     1 
 1527  1537     1 
 1529  1530     1 
 1529  1531     1 
 1529  1532     1 
 1532  1533     1 
 1532  1534     1 
 1534  1535     1 
 1534  1536     1 
 1537  1538     1 
 1537  1539     1 
 1539  1540     1 
 1539  1541     1 
 1541  1542     1 
 1541  1543     1 
 1541  1551     1 
 1543  1544     1 
 1543  1545     1 
 1543  1547     1 
 1545  1546     1 
 1547  1548     1 
 1547  1549     1 
 1547  1550     1 
 1551  1552     1 
 1551  1553     1 
 1553  1554     1 
 1553  1557     1 
 1554  1555     1 
 1554  1556     1 
 1554  1562     1 
 1557  1558     1 
 1557  1559     1 
 1557  1565     1 
 1559  1560     1 
 1559  1561     1 
 1559  1562     1 
 1562  1563     1 
 1562  1564     1 
 1565  1566     1 
 1565  1567     1 
 1567  1568     1 
 1567  1569     1 
 1569  1570     1 
 1569  1571     1 
 1569  1575     1 
 1571  1572     1 
 1571  1573     1 
 1571  1574     1 
 1575  1576     1 
 1575  1577     1 
 1577  1578     1 
 1577  1579     1 
 1579  1580     1 
 1579  1581     1 
 1579  1592     1 
 1581  1582     1 
 1581  1583     1 
 1581  1584     1 
 1584  1585     1 
 1584  1586     1 
 1584  1587     1 
 1587  1588     1 
 1588  1589     1 
 1588  1590     1 
 1588  1591     1 
 1592  1593     1 
 1592  1594     1 
 1594  1595     1 
 1594  1596     1 
 1596  1597     1 
 1596  1598     1 
 1596  1599     1 
 1599  1600     1 
 1599  1601     1 
 1601  1602     1 
 1601  1603     1 
 1603  1604     1 
 1603  1605     1 
 1603  1618     1 
 1605  1606     1 
 1605  1607     1 
 1605  1608     1 
 1608  1609     1 
 1608  1610     1 
 1608  1614     1 
 1610  1611     1 
 1610  1612     1 
 1610  1613     1 
 1614  1615     1 
 1614  1616     1 
 1614  1617     1 
 1618  1619     1 
 1618  1620     1 
  1106   1252     1         0.2029  144766.4        0.2029  0.00 ; the disulfide bond 

[ pairs ]
;  ai    aj funct            c0            c1            c2            c3
    1     8     1 
    1     9     1 
    1    10     1 
    1    17     1 
    1    18     1 
    2     6     1 
    2     7     1 
    2    16     1 
    3     6     1 
    3     7     1 
    3    16     1 
    4     6     1 
    4     7     1 
    4    16     1 
    5    11     1 
    5    12     1 
    5    13     1 
    5    19     1 
    5    20     1 
    6     8     1 
    6     9     1 
    6    10     1 
    6    17     1 
    6    18     1 
    7    14     1 
    7    15     1 
    7    17     1 
    7    18     1 
    8    11     1 
    8    12     1 
    8    13     1 
    8    16     1 
    9    11     1 
    9    12     1 
    9    13     1 
    9    16     1 
   10    16     1 
   11    14     1 
   11    15     1 
   12    14     1 
   12    15     1 
   16    21     1 
   16    22     1 
   16    33     1 
   17    19     1 
   17    20     1 
   18    23     1 
   18    24     1 
   18    25     1 
   18    34     1 
   18    35     1 
   19    21     1 
   19    22     1 
   19    33     1 
   20    26     1 
   20    27     1 
   20    28     1 
   20    36     1 
   20    39     1 
   21    23     1 
   21    24     1 
   21    25     1 
   21    34     1 
   21    35     1 
   22    29     1 
   22    30     1 
   22    34     1 
   22    35     1 
   23    26     1 
   23    27     1 
   23    28     1 
   23    33     1 
   24    26     1 
   24    27     1 
   24    28     1 
   24    33     1 
   25    31     1 
   25    32     1 
   25    33     1 
   26    29     1 
   26    30     1 
   27    29     1 
   27    30     1 
   29    31     1 
   29    32     1 
   33    37     1 
   33    38     1 
   33    40     1 
   33    41     1 
   33    44     1 
   33    47     1 
   34    36     1 
   34    39     1 
   35    42     1 
   35    43     1 
   35    45     1 
   35    46     1 
   35    48     1 
   35    49     1 
   36    40     1 
   36    42     1 
   36    43     1 
   36    47     1 
   37    39     1 
   37    41     1 
   37    45     1 
   37    46     1 
   38    39     1 
   38    41     1 
   38    45     1 
   38    46     1 
   39    45     1 
   39    46     1 
   39    50     1 
   39    51     1 
   40    42     1 
   40    43     1 
   40    44     1 
   40    48     1 
   40    49     1 
   41    48     1 
   41    49     1 
   42    45     1 
   42    46     1 
   42    47     1 
   43    45     1 
   43    46     1 
   43    47     1 
   44    47     1 
   47    52     1 
   47    53     1 
   47    66     1 
   48    50     1 
   48    51     1 
   49    54     1 
   49    55     1 
   49    56     1 
   49    67     1 
   49    68     1 
   50    52     1 
   50    53     1 
   50    66     1 
   51    57     1 
   51    58     1 
   51    62     1 
   51    69     1 
   51    70     1 
   52    54     1 
   52    55     1 
   52    56     1 
   52    67     1 
   52    68     1 
   53    59     1 
   53    60     1 
   53    61     1 
   53    63     1 
   53    64     1 
   53    65     1 
   53    67     1 
   53    68     1 
   54    57     1 
   54    58     1 
   54    62     1 
   54    66     1 
   55    57     1 
   55    58     1 
   55    62     1 
   55    66     1 
   56    66     1 
   57    59     1 
   57    60     1 
   57    61     1 
   57    63     1 
   57    64     1 
   57    65     1 
   58    63     1 
   58    64     1 
   58    65     1 
   59    62     1 
   60    62     1 
   61    62     1 
   66    71     1 
   66    72     1 
   66    82     1 
   67    69     1 
   67    70     1 
   68    73     1 
   68    74     1 
   68    78     1 
   68    83     1 
   68    84     1 
   69    71     1 
   69    72     1 
   69    82     1 
   70    75     1 
   70    76     1 
   70    77     1 
   70    79     1 
   70    80     1 
   70    81     1 
   70    85     1 
   70    86     1 
   71    73     1 
   71    74     1 
   71    78     1 
   71    83     1 
   71    84     1 
   72    83     1 
   72    84     1 
   73    75     1 
   73    76     1 
   73    77     1 
   73    79     1 
   73    80     1 
   73    81     1 
   73    82     1 
   74    79     1 
   74    80     1 
   74    81     1 
   74    82     1 
   75    78     1 
   76    78     1 
   77    78     1 
   78    82     1 
   82    87     1 
   82    88     1 
   82   106     1 
   83    85     1 
   83    86     1 
   84    89     1 
   84    90     1 
   84    91     1 
   84   107     1 
   84   108     1 
   85    87     1 
   85    88     1 
   85   106     1 
   86    92     1 
   86    93     1 
   86    94     1 
   86   109     1 
   86   110     1 
   87    89     1 
   87    90     1 
   87    91     1 
   87   107     1 
   87   108     1 
   88    95     1 
   88    96     1 
   88    97     1 
   88   107     1 
   88   108     1 
   89    92     1 
   89    93     1 
   89    94     1 
   89   106     1 
   90    92     1 
   90    93     1 
   90    94     1 
   90   106     1 
   91    98     1 
   91    99     1 
   91   106     1 
   92    95     1 
   92    96     1 
   92    97     1 
   93    95     1 
   93    96     1 
   93    97     1 
   94   100     1 
   94   103     1 
   95    98     1 
   95    99     1 
   96    98     1 
   96    99     1 
   97   101     1 
   97   102     1 
   97   104     1 
   97   105     1 
   98   100     1 
   98   103     1 
  100   104     1 
  100   105     1 
  101   103     1 
  102   103     1 
  106   111     1 
  106   112     1 
  106   125     1 
  107   109     1 
  107   110     1 
  108   113     1 
  108   114     1 
  108   115     1 
  108   126     1 
  108   127     1 
  109   111     1 
  109   112     1 
  109   125     1 
  110   116     1 
  110   117     1 
  110   121     1 
  110   128     1 
  110   129     1 
  111   113     1 
  111   114     1 
  111   115     1 
  111   126     1 
  111   127     1 
  112   118     1 
  112   119     1 
  112   120     1 
  112   122     1 
  112   123     1 
  112   124     1 
  112   126     1 
  112   127     1 
  113   116     1 
  113   117     1 
  113   121     1 
  113   125     1 
  114   116     1 
  114   117     1 
  114   121     1 
  114   125     1 
  115   125     1 
  116   118     1 
  116   119     1 
  116   120     1 
  116   122     1 
  116   123     1 
  116   124     1 
  117   122     1 
  117   123     1 
  117   124     1 
  118   121     1 
  119   121     1 
  120   121     1 
  125   130     1 
  125   131     1 
  125   149     1 
  126   128     1 
  126   129     1 
  127   132     1 
  127   133     1 
  127   134     1 
  127   150     1 
  127   151     1 
  128   130     1 
  128   131     1 
  128   149     1 
  129   135     1 
  129   136     1 
  129   137     1 
  129   152     1 
  129   153     1 
  130   132     1 
  130   133     1 
  130   134     1 
  130   150     1 
  130   151     1 
  131   138     1 
  131   139     1 
  131   140     1 
  131   150     1 
  131   151     1 
  132   135     1 
  132   136     1 
  132   137     1 
  132   149     1 
  133   135     1 
  133   136     1 
  133   137     1 
  133   149     1 
  134   141     1 
  134   142     1 
  134   149     1 
  135   138     1 
  135   139     1 
  135   140     1 
  136   138     1 
  136   139     1 
  136   140     1 
  137   143     1 
  137   146     1 
  138   141     1 
  138   142     1 
  139   141     1 
  139   142     1 
  140   144     1 
  140   145     1 
  140   147     1 
  140   148     1 
  141   143     1 
  141   146     1 
  143   147     1 
  143   148     1 
  144   146     1 
  145   146     1 
  149   154     1 
  149   155     1 
  149   156     1 
  150   152     1 
  150   153     1 
  151   157     1 
  151   158     1 
  152   154     1 
  152   155     1 
  152   156     1 
  153   159     1 
  153   160     1 
  154   157     1 
  154   158     1 
  155   157     1 
  155   158     1 
  156   161     1 
  156   162     1 
  156   163     1 
  157   159     1 
  157   160     1 
  158   164     1 
  158   165     1 
  159   161     1 
  159   162     1 
  159   163     1 
  160   166     1 
  160   167     1 
  161   164     1 
  161   165     1 
  162   164     1 
  162   165     1 
  163   168     1 
  163   169     1 
  163   173     1 
  164   166     1 
  164   167     1 
  165   170     1 
  165   171     1 
  165   172     1 
  165   174     1 
  165   175     1 
  166   168     1 
  166   169     1 
  166   173     1 
  167   176     1 
  167   177     1 
  168   170     1 
  168   171     1 
  168   172     1 
  168   174     1 
  168   175     1 
  169   174     1 
  169   175     1 
  170   173     1 
  171   173     1 
  172   173     1 
  173   178     1 
  173   179     1 
  173   194     1 
  174   176     1 
  174   177     1 
  175   180     1 
  175   181     1 
  175   182     1 
  175   195     1 
  175   196     1 
  176   178     1 
  176   179     1 
  176   194     1 
  177   183     1 
  177   190     1 
  177   197     1 
  177   198     1 
  178   180     1 
  178   181     1 
  178   182     1 
  178   195     1 
  178   196     1 
  179   184     1 
  179   185     1 
  179   191     1 
  179   192     1 
  179   195     1 
  179   196     1 
  180   183     1 
  180   190     1 
  180   194     1 
  181   183     1 
  181   190     1 
  181   194     1 
  182   186     1 
  182   187     1 
  182   193     1 
  182   194     1 
  183   188     1 
  183   191     1 
  183   192     1 
  184   186     1 
  184   187     1 
  184   190     1 
  185   189     1 
  185   190     1 
  185   193     1 
  186   188     1 
  186   192     1 
  187   191     1 
  188   190     1 
  188   193     1 
  189   192     1 
  191   193     1 
  194   199     1 
  194   200     1 
  194   213     1 
  195   197     1 
  195   198     1 
  196   201     1 
  196   202     1 
  196   206     1 
  196   214     1 
  196   215     1 
  197   199     1 
  197   200     1 
  197   213     1 
  198   203     1 
  198   204     1 
  198   205     1 
  198   207     1 
  198   208     1 
  198   209     1 
  198   216     1 
  198   217     1 
  199   201     1 
  199   202     1 
  199   206     1 
  199   214     1 
  199   215     1 
  200   210     1 
  200   211     1 
  200   212     1 
  200   214     1 
  200   215     1 
  201   203     1 
  201   204     1 
  201   205     1 
  201   207     1 
  201   208     1 
  201   209     1 
  201   213     1 
  202   207     1 
  202   208     1 
  202   209     1 
  202   213     1 
  203   206     1 
  204   206     1 
  205   206     1 
  206   213     1 
  207   210     1 
  207   211     1 
  207   212     1 
  208   210     1 
  208   211     1 
  208   212     1 
  213   218     1 
  213   219     1 
  213   220     1 
  214   216     1 
  214   217     1 
  215   221     1 
  215   222     1 
  216   218     1 
  216   219     1 
  216   220     1 
  217   223     1 
  217   224     1 
  218   221     1 
  218   222     1 
  219   221     1 
  219   222     1 
  220   225     1 
  220   226     1 
  220   235     1 
  221   223     1 
  221   224     1 
  222   227     1 
  222   228     1 
  222   229     1 
  222   236     1 
  222   237     1 
  223   225     1 
  223   226     1 
  223   235     1 
  224   230     1 
  224   231     1 
  224   232     1 
  224   238     1 
  224   239     1 
  225   227     1 
  225   228     1 
  225   229     1 
  225   236     1 
  225   237     1 
  226   233     1 
  226   234     1 
  226   236     1 
  226   237     1 
  227   230     1 
  227   231     1 
  227   232     1 
  227   235     1 
  228   230     1 
  228   231     1 
  228   232     1 
  228   235     1 
  229   235     1 
  230   233     1 
  230   234     1 
  231   233     1 
  231   234     1 
  235   240     1 
  235   241     1 
  235   242     1 
  236   238     1 
  236   239     1 
  237   243     1 
  237   244     1 
  238   240     1 
  238   241     1 
  238   242     1 
  239   245     1 
  239   246     1 
  240   243     1 
  240   244     1 
  241   243     1 
  241   244     1 
  242   247     1 
  242   248     1 
  242   266     1 
  243   245     1 
  243   246     1 
  244   249     1 
  244   250     1 
  244   251     1 
  244   267     1 
  244   268     1 
  245   247     1 
  245   248     1 
  245   266     1 
  246   252     1 
  246   253     1 
  246   254     1 
  246   269     1 
  246   270     1 
  247   249     1 
  247   250     1 
  247   251     1 
  247   267     1 
  247   268     1 
  248   255     1 
  248   256     1 
  248   257     1 
  248   267     1 
  248   268     1 
  249   252     1 
  249   253     1 
  249   254     1 
  249   266     1 
  250   252     1 
  250   253     1 
  250   254     1 
  250   266     1 
  251   258     1 
  251   259     1 
  251   266     1 
  252   255     1 
  252   256     1 
  252   257     1 
  253   255     1 
  253   256     1 
  253   257     1 
  254   260     1 
  254   263     1 
  255   258     1 
  255   259     1 
  256   258     1 
  256   259     1 
  257   261     1 
  257   262     1 
  257   264     1 
  257   265     1 
  258   260     1 
  258   263     1 
  260   264     1 
  260   265     1 
  261   263     1 
  262   263     1 
  266   271     1 
  266   272     1 
  266   282     1 
  267   269     1 
  267   270     1 
  268   273     1 
  268   274     1 
  268   278     1 
  268   283     1 
  268   284     1 
  269   271     1 
  269   272     1 
  269   282     1 
  270   275     1 
  270   276     1 
  270   277     1 
  270   279     1 
  270   280     1 
  270   281     1 
  270   285     1 
  270   286     1 
  271   273     1 
  271   274     1 
  271   278     1 
  271   283     1 
  271   284     1 
  272   283     1 
  272   284     1 
  273   275     1 
  273   276     1 
  273   277     1 
  273   279     1 
  273   280     1 
  273   281     1 
  273   282     1 
  274   279     1 
  274   280     1 
  274   281     1 
  274   282     1 
  275   278     1 
  276   278     1 
  277   278     1 
  278   282     1 
  282   287     1 
  282   288     1 
  282   297     1 
  283   285     1 
  283   286     1 
  284   289     1 
  284   290     1 
  284   291     1 
  284   298     1 
  284   299     1 
  285   287     1 
  285   288     1 
  285   297     1 
  286   292     1 
  286   293     1 
  286   294     1 
  286   300     1 
  286   301     1 
  287   289     1 
  287   290     1 
  287   291     1 
  287   298     1 
  287   299     1 
  288   295     1 
  288   296     1 
  288   298     1 
  288   299     1 
  289   292     1 
  289   293     1 
  289   294     1 
  289   297     1 
  290   292     1 
  290   293     1 
  290   294     1 
  290   297     1 
  291   297     1 
  292   295     1 
  292   296     1 
  293   295     1 
  293   296     1 
  297   302     1 
  297   303     1 
  297   313     1 
  298   300     1 
  298   301     1 
  299   304     1 
  299   305     1 
  299   309     1 
  299   314     1 
  299   315     1 
  300   302     1 
  300   303     1 
  300   313     1 
  301   306     1 
  301   307     1 
  301   308     1 
  301   310     1 
  301   311     1 
  301   312     1 
  301   316     1 
  301   317     1 
  302   304     1 
  302   305     1 
  302   309     1 
  302   314     1 
  302   315     1 
  303   314     1 
  303   315     1 
  304   306     1 
  304   307     1 
  304   308     1 
  304   310     1 
  304   311     1 
  304   312     1 
  304   313     1 
  305   310     1 
  305   311     1 
  305   312     1 
  305   313     1 
  306   309     1 
  307   309     1 
  308   309     1 
  309   313     1 
  313   318     1 
  313   319     1 
  313   332     1 
  314   316     1 
  314   317     1 
  315   320     1 
  315   321     1 
  315   322     1 
  315   333     1 
  315   334     1 
  316   318     1 
  316   319     1 
  316   332     1 
  317   323     1 
  317   324     1 
  317   328     1 
  317   335     1 
  317   336     1 
  318   320     1 
  318   321     1 
  318   322     1 
  318   333     1 
  318   334     1 
  319   325     1 
  319   326     1 
  319   327     1 
  319   329     1 
  319   330     1 
  319   331     1 
  319   333     1 
  319   334     1 
  320   323     1 
  320   324     1 
  320   328     1 
  320   332     1 
  321   323     1 
  321   324     1 
  321   328     1 
  321   332     1 
  322   332     1 
  323   325     1 
  323   326     1 
  323   327     1 
  323   329     1 
  323   330     1 
  323   331     1 
  324   329     1 
  324   330     1 
  324   331     1 
  325   328     1 
  326   328     1 
  327   328     1 
  332   337     1 
  332   338     1 
  332   354     1 
  333   335     1 
  333   336     1 
  334   339     1 
  334   340     1 
  334   341     1 
  334   355     1 
  334   356     1 
  335   337     1 
  335   338     1 
  335   354     1 
  336   342     1 
  336   343     1 
  336   344     1 
  336   357     1 
  336   358     1 
  337   339     1 
  337   340     1 
  337   341     1 
  337   355     1 
  337   356     1 
  338   345     1 
  338   346     1 
  338   347     1 
  338   355     1 
  338   356     1 
  339   342     1 
  339   343     1 
  339   344     1 
  339   354     1 
  340   342     1 
  340   343     1 
  340   344     1 
  340   354     1 
  341   348     1 
  341   349     1 
  341   350     1 
  341   354     1 
  342   345     1 
  342   346     1 
  342   347     1 
  343   345     1 
  343   346     1 
  343   347     1 
  344   351     1 
  344   352     1 
  344   353     1 
  345   348     1 
  345   349     1 
  345   350     1 
  346   348     1 
  346   349     1 
  346   350     1 
  348   351     1 
  348   352     1 
  348   353     1 
  349   351     1 
  349   352     1 
  349   353     1 
  354   359     1 
  354   360     1 
  354   368     1 
  355   357     1 
  355   358     1 
  356   361     1 
  356   362     1 
  356   363     1 
  356   369     1 
  356   370     1 
  357   359     1 
  357   360     1 
  357   368     1 
  358   364     1 
  358   365     1 
  358   371     1 
  358   372     1 
  359   361     1 
  359   362     1 
  359   363     1 
  359   369     1 
  359   370     1 
  360   366     1 
  360   367     1 
  360   369     1 
  360   370     1 
  361   364     1 
  361   365     1 
  361   368     1 
  362   364     1 
  362   365     1 
  362   368     1 
  363   368     1 
  364   366     1 
  364   367     1 
  368   373     1 
  368   374     1 
  368   375     1 
  369   371     1 
  369   372     1 
  370   376     1 
  370   377     1 
  371   373     1 
  371   374     1 
  371   375     1 
  372   378     1 
  372   379     1 
  373   376     1 
  373   377     1 
  374   376     1 
  374   377     1 
  375   380     1 
  375   381     1 
  375   390     1 
  376   378     1 
  376   379     1 
  377   382     1 
  377   383     1 
  377   384     1 
  377   391     1 
  377   392     1 
  378   380     1 
  378   381     1 
  378   390     1 
  379   385     1 
  379   386     1 
  379   387     1 
  379   393     1 
  379   394     1 
  380   382     1 
  380   383     1 
  380   384     1 
  380   391     1 
  380   392     1 
  381   388     1 
  381   389     1 
  381   391     1 
  381   392     1 
  382   385     1 
  382   386     1 
  382   387     1 
  382   390     1 
  383   385     1 
  383   386     1 
  383   387     1 
  383   390     1 
  384   390     1 
  385   388     1 
  385   389     1 
  386   388     1 
  386   389     1 
  390   395     1 
  390   396     1 
  390   414     1 
  391   393     1 
  391   394     1 
  392   397     1 
  392   398     1 
  392   399     1 
  392   415     1 
  392   416     1 
  393   395     1 
  393   396     1 
  393   414     1 
  394   400     1 
  394   405     1 
  394   417     1 
  394   418     1 
  395   397     1 
  395   398     1 
  395   399     1 
  395   415     1 
  395   416     1 
  396   401     1 
  396   402     1 
  396   404     1 
  396   406     1 
  396   415     1 
  396   416     1 
  397   400     1 
  397   405     1 
  397   414     1 
  398   400     1 
  398   405     1 
  398   414     1 
  399   403     1 
  399   407     1 
  399   408     1 
  399   410     1 
  399   414     1 
  400   406     1 
  400   410     1 
  401   403     1 
  401   404     1 
  401   405     1 
  402   406     1 
  402   411     1 
  402   412     1 
  403   405     1 
  403   410     1 
  404   407     1 
  404   408     1 
  404   413     1 
  405   409     1 
  405   411     1 
  405   412     1 
  406   410     1 
  406   413     1 
  407   409     1 
  407   412     1 
  408   411     1 
  409   410     1 
  409   413     1 
  411   413     1 
  414   419     1 
  414   420     1 
  414   421     1 
  415   417     1 
  415   418     1 
  416   422     1 
  416   423     1 
  417   419     1 
  417   420     1 
  417   421     1 
  418   424     1 
  418   425     1 
  419   422     1 
  419   423     1 
  420   422     1 
  420   423     1 
  421   426     1 
  421   427     1 
  421   435     1 
  422   424     1 
  422   425     1 
  423   428     1 
  423   429     1 
  423   431     1 
  423   436     1 
  423   437     1 
  424   426     1 
  424   427     1 
  424   435     1 
  425   430     1 
  425   432     1 
  425   433     1 
  425   434     1 
  425   438     1 
  425   439     1 
  426   428     1 
  426   429     1 
  426   431     1 
  426   436     1 
  426   437     1 
  427   436     1 
  427   437     1 
  428   430     1 
  428   432     1 
  428   433     1 
  428   434     1 
  428   435     1 
  429   432     1 
  429   433     1 
  429   434     1 
  429   435     1 
  430   431     1 
  431   435     1 
  435   440     1 
  435   441     1 
  435   451     1 
  436   438     1 
  436   439     1 
  437   442     1 
  437   443     1 
  437   447     1 
  437   452     1 
  437   453     1 
  438   440     1 
  438   441     1 
  438   451     1 
  439   444     1 
  439   445     1 
  439   446     1 
  439   448     1 
  439   449     1 
  439   450     1 
  439   454     1 
  439   455     1 
  440   442     1 
  440   443     1 
  440   447     1 
  440   452     1 
  440   453     1 
  441   452     1 
  441   453     1 
  442   444     1 
  442   445     1 
  442   446     1 
  442   448     1 
  442   449     1 
  442   450     1 
  442   451     1 
  443   448     1 
  443   449     1 
  443   450     1 
  443   451     1 
  444   447     1 
  445   447     1 
  446   447     1 
  447   451     1 
  451   456     1 
  451   457     1 
  451   462     1 
  452   454     1 
  452   455     1 
  453   458     1 
  453   459     1 
  453   460     1 
  453   463     1 
  453   464     1 
  454   456     1 
  454   457     1 
  454   462     1 
  455   461     1 
  455   465     1 
  455   466     1 
  456   458     1 
  456   459     1 
  456   460     1 
  456   463     1 
  456   464     1 
  457   463     1 
  457   464     1 
  458   461     1 
  458   462     1 
  459   461     1 
  459   462     1 
  460   462     1 
  462   467     1 
  462   468     1 
  462   474     1 
  463   465     1 
  463   466     1 
  464   469     1 
  464   470     1 
  464   471     1 
  464   475     1 
  464   476     1 
  465   467     1 
  465   468     1 
  465   474     1 
  466   472     1 
  466   473     1 
  466   477     1 
  466   478     1 
  467   469     1 
  467   470     1 
  467   471     1 
  467   475     1 
  467   476     1 
  468   475     1 
  468   476     1 
  469   472     1 
  469   473     1 
  469   474     1 
  470   472     1 
  470   473     1 
  470   474     1 
  471   474     1 
  474   479     1 
  474   480     1 
  474   486     1 
  475   477     1 
  475   478     1 
  476   481     1 
  476   482     1 
  476   483     1 
  476   487     1 
  476   488     1 
  477   479     1 
  477   480     1 
  477   486     1 
  478   484     1 
  478   485     1 
  478   489     1 
  478   490     1 
  479   481     1 
  479   482     1 
  479   483     1 
  479   487     1 
  479   488     1 
  480   487     1 
  480   488     1 
  481   484     1 
  481   485     1 
  481   486     1 
  482   484     1 
  482   485     1 
  482   486     1 
  483   486     1 
  486   491     1 
  486   492     1 
  486   508     1 
  487   489     1 
  487   490     1 
  488   493     1 
  488   494     1 
  488   495     1 
  488   509     1 
  488   510     1 
  489   491     1 
  489   492     1 
  489   508     1 
  490   496     1 
  490   497     1 
  490   498     1 
  490   511     1 
  490   512     1 
  491   493     1 
  491   494     1 
  491   495     1 
  491   509     1 
  491   510     1 
  492   499     1 
  492   500     1 
  492   501     1 
  492   509     1 
  492   510     1 
  493   496     1 
  493   497     1 
  493   498     1 
  493   508     1 
  494   496     1 
  494   497     1 
  494   498     1 
  494   508     1 
  495   502     1 
  495   503     1 
  495   504     1 
  495   508     1 
  496   499     1 
  496   500     1 
  496   501     1 
  497   499     1 
  497   500     1 
  497   501     1 
  498   505     1 
  498   506     1 
  498   507     1 
  499   502     1 
  499   503     1 
  499   504     1 
  500   502     1 
  500   503     1 
  500   504     1 
  502   505     1 
  502   506     1 
  502   507     1 
  503   505     1 
  503   506     1 
  503   507     1 
  508   513     1 
  508   514     1 
  508   532     1 
  509   511     1 
  509   512     1 
  510   515     1 
  510   516     1 
  510   517     1 
  510   533     1 
  510   534     1 
  511   513     1 
  511   514     1 
  511   532     1 
  512   518     1 
  512   523     1 
  512   535     1 
  512   536     1 
  513   515     1 
  513   516     1 
  513   517     1 
  513   533     1 
  513   534     1 
  514   519     1 
  514   520     1 
  514   522     1 
  514   524     1 
  514   533     1 
  514   534     1 
  515   518     1 
  515   523     1 
  515   532     1 
  516   518     1 
  516   523     1 
  516   532     1 
  517   521     1 
  517   525     1 
  517   526     1 
  517   528     1 
  517   532     1 
  518   524     1 
  518   528     1 
  519   521     1 
  519   522     1 
  519   523     1 
  520   524     1 
  520   529     1 
  520   530     1 
  521   523     1 
  521   528     1 
  522   525     1 
  522   526     1 
  522   531     1 
  523   527     1 
  523   529     1 
  523   530     1 
  524   528     1 
  524   531     1 
  525   527     1 
  525   530     1 
  526   529     1 
  527   528     1 
  527   531     1 
  529   531     1 
  532   537     1 
  532   538     1 
  532   544     1 
  533   535     1 
  533   536     1 
  534   539     1 
  534   540     1 
  534   541     1 
  534   545     1 
  534   546     1 
  535   537     1 
  535   538     1 
  535   544     1 
  536   542     1 
  536   543     1 
  536   547     1 
  536   548     1 
  537   539     1 
  537   540     1 
  537   541     1 
  537   545     1 
  537   546     1 
  538   545     1 
  538   546     1 
  539   542     1 
  539   543     1 
  539   544     1 
  540   542     1 
  540   543     1 
  540   544     1 
  541   544     1 
  544   549     1 
  544   550     1 
  544   563     1 
  545   547     1 
  545   548     1 
  546   551     1 
  546   552     1 
  546   553     1 
  546   564     1 
  546   565     1 
  547   549     1 
  547   550     1 
  547   563     1 
  548   554     1 
  548   555     1 
  548   559     1 
  548   566     1 
  548   567     1 
  549   551     1 
  549   552     1 
  549   553     1 
  549   564     1 
  549   565     1 
  550   556     1 
  550   557     1 
  550   558     1 
  550   560     1 
  550   561     1 
  550   562     1 
  550   564     1 
  550   565     1 
  551   554     1 
  551   555     1 
  551   559     1 
  551   563     1 
  552   554     1 
  552   555     1 
  552   559     1 
  552   563     1 
  553   563     1 
  554   556     1 
  554   557     1 
  554   558     1 
  554   560     1 
  554   561     1 
  554   562     1 
  555   560     1 
  555   561     1 
  555   562     1 
  556   559     1 
  557   559     1 
  558   559     1 
  563   568     1 
  563   569     1 
  563   579     1 
  564   566     1 
  564   567     1 
  565   570     1 
  565   571     1 
  565   575     1 
  565   580     1 
  565   581     1 
  566   568     1 
  566   569     1 
  566   579     1 
  567   572     1 
  567   573     1 
  567   574     1 
  567   576     1 
  567   577     1 
  567   578     1 
  567   582     1 
  567   583     1 
  568   570     1 
  568   571     1 
  568   575     1 
  568   580     1 
  568   581     1 
  569   580     1 
  569   581     1 
  570   572     1 
  570   573     1 
  570   574     1 
  570   576     1 
  570   577     1 
  570   578     1 
  570   579     1 
  571   576     1 
  571   577     1 
  571   578     1 
  571   579     1 
  572   575     1 
  573   575     1 
  574   575     1 
  575   579     1 
  579   584     1 
  579   585     1 
  579   590     1 
  580   582     1 
  580   583     1 
  581   586     1 
  581   587     1 
  581   588     1 
  581   591     1 
  581   592     1 
  582   584     1 
  582   585     1 
  582   590     1 
  583   589     1 
  583   593     1 
  583   594     1 
  584   586     1 
  584   587     1 
  584   588     1 
  584   591     1 
  584   592     1 
  585   591     1 
  585   592     1 
  586   589     1 
  586   590     1 
  587   589     1 
  587   590     1 
  588   590     1 
  590   595     1 
  590   596     1 
  590   600     1 
  591   593     1 
  591   594     1 
  592   597     1 
  592   598     1 
  592   599     1 
  592   601     1 
  592   602     1 
  593   595     1 
  593   596     1 
  593   600     1 
  594   603     1 
  594   604     1 
  595   597     1 
  595   598     1 
  595   599     1 
  595   601     1 
  595   602     1 
  596   601     1 
  596   602     1 
  597   600     1 
  598   600     1 
  599   600     1 
  600   605     1 
  600   606     1 
  600   611     1 
  601   603     1 
  601   604     1 
  602   607     1 
  602   608     1 
  602   609     1 
  602   612     1 
  602   613     1 
  603   605     1 
  603   606     1 
  603   611     1 
  604   610     1 
  604   614     1 
  604   615     1 
  605   607     1 
  605   608     1 
  605   609     1 
  605   612     1 
  605   613     1 
  606   612     1 
  606   613     1 
  607   610     1 
  607   611     1 
  608   610     1 
  608   611     1 
  609   611     1 
  611   616     1 
  611   617     1 
  611   627     1 
  612   614     1 
  612   615     1 
  613   618     1 
  613   619     1 
  613   623     1 
  613   628     1 
  613   629     1 
  614   616     1 
  614   617     1 
  614   627     1 
  615   620     1 
  615   621     1 
  615   622     1 
  615   624     1 
  615   625     1 
  615   626     1 
  615   630     1 
  615   631     1 
  616   618     1 
  616   619     1 
  616   623     1 
  616   628     1 
  616   629     1 
  617   628     1 
  617   629     1 
  618   620     1 
  618   621     1 
  618   622     1 
  618   624     1 
  618   625     1 
  618   626     1 
  618   627     1 
  619   624     1 
  619   625     1 
  619   626     1 
  619   627     1 
  620   623     1 
  621   623     1 
  622   623     1 
  623   627     1 
  627   632     1 
  627   633     1 
  627   643     1 
  628   630     1 
  628   631     1 
  629   634     1 
  629   635     1 
  629   639     1 
  629   644     1 
  629   645     1 
  630   632     1 
  630   633     1 
  630   643     1 
  631   636     1 
  631   637     1 
  631   638     1 
  631   640     1 
  631   641     1 
  631   642     1 
  631   646     1 
  631   647     1 
  632   634     1 
  632   635     1 
  632   639     1 
  632   644     1 
  632   645     1 
  633   644     1 
  633   645     1 
  634   636     1 
  634   637     1 
  634   638     1 
  634   640     1 
  634   641     1 
  634   642     1 
  634   643     1 
  635   640     1 
  635   641     1 
  635   642     1 
  635   643     1 
  636   639     1 
  637   639     1 
  638   639     1 
  639   643     1 
  643   648     1 
  643   649     1 
  643   653     1 
  644   646     1 
  644   647     1 
  645   650     1 
  645   651     1 
  645   652     1 
  645   654     1 
  645   655     1 
  646   648     1 
  646   649     1 
  646   653     1 
  647   656     1 
  647   657     1 
  647  1522     1 
  648   650     1 
  648   651     1 
  648   652     1 
  648   654     1 
  648   655     1 
  649   654     1 
  649   655     1 
  649  1519     1 
  650   653     1 
  650  1522     1 
  651   653     1 
  651  1522     1 
  652   653     1 
  652  1517     1 
  652  1520     1 
  652  1521     1 
  653   658     1 
  653   659     1 
  653   677     1 
  654   656     1 
  654   657     1 
  655   660     1 
  655   661     1 
  655   662     1 
  655   678     1 
  655   679     1 
  656   658     1 
  656   659     1 
  656   677     1 
  657   663     1 
  657   664     1 
  657   665     1 
  657   680     1 
  657   681     1 
  658   660     1 
  658   661     1 
  658   662     1 
  658   678     1 
  658   679     1 
  659   666     1 
  659   667     1 
  659   668     1 
  659   678     1 
  659   679     1 
  660   663     1 
  660   664     1 
  660   665     1 
  660   677     1 
  661   663     1 
  661   664     1 
  661   665     1 
  661   677     1 
  662   669     1 
  662   670     1 
  662   677     1 
  663   666     1 
  663   667     1 
  663   668     1 
  664   666     1 
  664   667     1 
  664   668     1 
  665   671     1 
  665   674     1 
  666   669     1 
  666   670     1 
  667   669     1 
  667   670     1 
  668   672     1 
  668   673     1 
  668   675     1 
  668   676     1 
  669   671     1 
  669   674     1 
  671   675     1 
  671   676     1 
  672   674     1 
  673   674     1 
  677   682     1 
  677   683     1 
  677   692     1 
  678   680     1 
  678   681     1 
  679   684     1 
  679   685     1 
  679   686     1 
  679   693     1 
  679   694     1 
  680   682     1 
  680   683     1 
  680   692     1 
  681   687     1 
  681   688     1 
  681   689     1 
  681   695     1 
  681   696     1 
  682   684     1 
  682   685     1 
  682   686     1 
  682   693     1 
  682   694     1 
  683   690     1 
  683   691     1 
  683   693     1 
  683   694     1 
  684   687     1 
  684   688     1 
  684   689     1 
  684   692     1 
  685   687     1 
  685   688     1 
  685   689     1 
  685   692     1 
  686   692     1 
  687   690     1 
  687   691     1 
  688   690     1 
  688   691     1 
  692   697     1 
  692   698     1 
  692   711     1 
  693   695     1 
  693   696     1 
  694   699     1 
  694   700     1 
  694   701     1 
  694   712     1 
  694   713     1 
  695   697     1 
  695   698     1 
  695   711     1 
  696   702     1 
  696   703     1 
  696   707     1 
  696   714     1 
  696   715     1 
  697   699     1 
  697   700     1 
  697   701     1 
  697   712     1 
  697   713     1 
  698   704     1 
  698   705     1 
  698   706     1 
  698   708     1 
  698   709     1 
  698   710     1 
  698   712     1 
  698   713     1 
  699   702     1 
  699   703     1 
  699   707     1 
  699   711     1 
  700   702     1 
  700   703     1 
  700   707     1 
  700   711     1 
  701   711     1 
  702   704     1 
  702   705     1 
  702   706     1 
  702   708     1 
  702   709     1 
  702   710     1 
  703   708     1 
  703   709     1 
  703   710     1 
  704   707     1 
  705   707     1 
  706   707     1 
  711   716     1 
  711   717     1 
  711   718     1 
  712   714     1 
  712   715     1 
  713   719     1 
  713   720     1 
  714   716     1 
  714   717     1 
  714   718     1 
  715   721     1 
  715   722     1 
  716   719     1 
  716   720     1 
  717   719     1 
  717   720     1 
  718   723     1 
  718   724     1 
  718   738     1 
  719   721     1 
  719   722     1 
  720   725     1 
  720   726     1 
  720   727     1 
  720   739     1 
  720   740     1 
  721   723     1 
  721   724     1 
  721   738     1 
  722   728     1 
  722   734     1 
  722   741     1 
  722   742     1 
  723   725     1 
  723   726     1 
  723   727     1 
  723   739     1 
  723   740     1 
  724   729     1 
  724   730     1 
  724   735     1 
  724   736     1 
  724   739     1 
  724   740     1 
  725   728     1 
  725   734     1 
  725   738     1 
  726   728     1 
  726   734     1 
  726   738     1 
  727   731     1 
  727   732     1 
  727   737     1 
  727   738     1 
  728   733     1 
  728   735     1 
  728   736     1 
  729   731     1 
  729   732     1 
  729   734     1 
  730   734     1 
  730   737     1 
  731   733     1 
  731   736     1 
  732   735     1 
  733   734     1 
  733   737     1 
  735   737     1 
  738   743     1 
  738   744     1 
  738   745     1 
  739   741     1 
  739   742     1 
  740   746     1 
  740   747     1 
  741   743     1 
  741   744     1 
  741   745     1 
  742   748     1 
  742   749     1 
  743   746     1 
  743   747     1 
  744   746     1 
  744   747     1 
  745   750     1 
  745   751     1 
  745   756     1 
  746   748     1 
  746   749     1 
  747   752     1 
  747   753     1 
  747   754     1 
  747   757     1 
  747   758     1 
  748   750     1 
  748   751     1 
  748   756     1 
  749   755     1 
  749   759     1 
  749   760     1 
  750   752     1 
  750   753     1 
  750   754     1 
  750   757     1 
  750   758     1 
  751   757     1 
  751   758     1 
  752   755     1 
  752   756     1 
  753   755     1 
  753   756     1 
  754   756     1 
  756   761     1 
  756   762     1 
  756   766     1 
  757   759     1 
  757   760     1 
  758   763     1 
  758   764     1 
  758   765     1 
  758   767     1 
  758   768     1 
  759   761     1 
  759   762     1 
  759   766     1 
  760   769     1 
  760   770     1 
  761   763     1 
  761   764     1 
  761   765     1 
  761   767     1 
  761   768     1 
  762   767     1 
  762   768     1 
  763   766     1 
  764   766     1 
  765   766     1 
  766   771     1 
  766   772     1 
  766   788     1 
  767   769     1 
  767   770     1 
  768   773     1 
  768   774     1 
  768   775     1 
  768   789     1 
  768   790     1 
  769   771     1 
  769   772     1 
  769   788     1 
  770   776     1 
  770   777     1 
  770   778     1 
  770   791     1 
  770   792     1 
  771   773     1 
  771   774     1 
  771   775     1 
  771   789     1 
  771   790     1 
  772   779     1 
  772   780     1 
  772   781     1 
  772   789     1 
  772   790     1 
  773   776     1 
  773   777     1 
  773   778     1 
  773   788     1 
  774   776     1 
  774   777     1 
  774   778     1 
  774   788     1 
  775   782     1 
  775   783     1 
  775   784     1 
  775   788     1 
  776   779     1 
  776   780     1 
  776   781     1 
  777   779     1 
  777   780     1 
  777   781     1 
  778   785     1 
  778   786     1 
  778   787     1 
  779   782     1 
  779   783     1 
  779   784     1 
  780   782     1 
  780   783     1 
  780   784     1 
  782   785     1 
  782   786     1 
  782   787     1 
  783   785     1 
  783   786     1 
  783   787     1 
  788   793     1 
  788   794     1 
  788   803     1 
  789   791     1 
  789   792     1 
  790   795     1 
  790   796     1 
  790   797     1 
  790   804     1 
  790   805     1 
  791   793     1 
  791   794     1 
  791   803     1 
  792   798     1 
  792   799     1 
  792   800     1 
  792   806     1 
  792   807     1 
  793   795     1 
  793   796     1 
  793   797     1 
  793   804     1 
  793   805     1 
  794   801     1 
  794   802     1 
  794   804     1 
  794   805     1 
  795   798     1 
  795   799     1 
  795   800     1 
  795   803     1 
  796   798     1 
  796   799     1 
  796   800     1 
  796   803     1 
  797   803     1 
  798   801     1 
  798   802     1 
  799   801     1 
  799   802     1 
  803   808     1 
  803   809     1 
  803   813     1 
  804   806     1 
  804   807     1 
  805   810     1 
  805   811     1 
  805   812     1 
  805   814     1 
  805   815     1 
  806   808     1 
  806   809     1 
  806   813     1 
  807   816     1 
  807   817     1 
  808   810     1 
  808   811     1 
  808   812     1 
  808   814     1 
  808   815     1 
  809   814     1 
  809   815     1 
  810   813     1 
  811   813     1 
  812   813     1 
  813   818     1 
  813   819     1 
  813   829     1 
  814   816     1 
  814   817     1 
  815   820     1 
  815   821     1 
  815   825     1 
  815   830     1 
  815   831     1 
  816   818     1 
  816   819     1 
  816   829     1 
  817   822     1 
  817   823     1 
  817   824     1 
  817   826     1 
  817   827     1 
  817   828     1 
  817   832     1 
  817   833     1 
  818   820     1 
  818   821     1 
  818   825     1 
  818   830     1 
  818   831     1 
  819   830     1 
  819   831     1 
  820   822     1 
  820   823     1 
  820   824     1 
  820   826     1 
  820   827     1 
  820   828     1 
  820   829     1 
  821   826     1 
  821   827     1 
  821   828     1 
  821   829     1 
  822   825     1 
  823   825     1 
  824   825     1 
  825   829     1 
  829   834     1 
  829   835     1 
  829   843     1 
  830   832     1 
  830   833     1 
  831   836     1 
  831   837     1 
  831   839     1 
  831   844     1 
  831   845     1 
  832   834     1 
  832   835     1 
  832   843     1 
  833   838     1 
  833   840     1 
  833   841     1 
  833   842     1 
  833   846     1 
  833   847     1 
  834   836     1 
  834   837     1 
  834   839     1 
  834   844     1 
  834   845     1 
  835   844     1 
  835   845     1 
  836   838     1 
  836   840     1 
  836   841     1 
  836   842     1 
  836   843     1 
  837   840     1 
  837   841     1 
  837   842     1 
  837   843     1 
  838   839     1 
  839   843     1 
  843   848     1 
  843   849     1 
  843   850     1 
  844   846     1 
  844   847     1 
  845   851     1 
  845   852     1 
  846   848     1 
  846   849     1 
  846   850     1 
  847   853     1 
  847   854     1 
  848   851     1 
  848   852     1 
  849   851     1 
  849   852     1 
  850   855     1 
  850   856     1 
  850   861     1 
  851   853     1 
  851   854     1 
  852   857     1 
  852   858     1 
  852   859     1 
  852   862     1 
  852   863     1 
  853   855     1 
  853   856     1 
  853   861     1 
  854   860     1 
  854   864     1 
  854   865     1 
  855   857     1 
  855   858     1 
  855   859     1 
  855   862     1 
  855   863     1 
  856   862     1 
  856   863     1 
  857   860     1 
  857   861     1 
  858   860     1 
  858   861     1 
  859   861     1 
  861   866     1 
  861   867     1 
  861   885     1 
  862   864     1 
  862   865     1 
  863   868     1 
  863   869     1 
  863   870     1 
  863   886     1 
  863   887     1 
  864   866     1 
  864   867     1 
  864   885     1 
  865   871     1 
  865   872     1 
  865   873     1 
  865   888     1 
  865   889     1 
  866   868     1 
  866   869     1 
  866   870     1 
  866   886     1 
  866   887     1 
  867   874     1 
  867   875     1 
  867   876     1 
  867   886     1 
  867   887     1 
  868   871     1 
  868   872     1 
  868   873     1 
  868   885     1 
  869   871     1 
  869   872     1 
  869   873     1 
  869   885     1 
  870   877     1 
  870   878     1 
  870   885     1 
  871   874     1 
  871   875     1 
  871   876     1 
  872   874     1 
  872   875     1 
  872   876     1 
  873   879     1 
  873   882     1 
  874   877     1 
  874   878     1 
  875   877     1 
  875   878     1 
  876   880     1 
  876   881     1 
  876   883     1 
  876   884     1 
  877   879     1 
  877   882     1 
  879   883     1 
  879   884     1 
  880   882     1 
  881   882     1 
  885   890     1 
  885   891     1 
  885   904     1 
  886   888     1 
  886   889     1 
  887   892     1 
  887   893     1 
  887   894     1 
  887   905     1 
  887   906     1 
  888   890     1 
  888   891     1 
  888   904     1 
  889   895     1 
  889   896     1 
  889   900     1 
  889   907     1 
  889   908     1 
  890   892     1 
  890   893     1 
  890   894     1 
  890   905     1 
  890   906     1 
  891   897     1 
  891   898     1 
  891   899     1 
  891   901     1 
  891   902     1 
  891   903     1 
  891   905     1 
  891   906     1 
  892   895     1 
  892   896     1 
  892   900     1 
  892   904     1 
  893   895     1 
  893   896     1 
  893   900     1 
  893   904     1 
  894   904     1 
  895   897     1 
  895   898     1 
  895   899     1 
  895   901     1 
  895   902     1 
  895   903     1 
  896   901     1 
  896   902     1 
  896   903     1 
  897   900     1 
  898   900     1 
  899   900     1 
  904   909     1 
  904   910     1 
  904   911     1 
  905   907     1 
  905   908     1 
  906   912     1 
  906   913     1 
  907   909     1 
  907   910     1 
  907   911     1 
  908   914     1 
  908   915     1 
  909   912     1 
  909   913     1 
  910   912     1 
  910   913     1 
  911   916     1 
  911   917     1 
  911   928     1 
  912   914     1 
  912   915     1 
  913   918     1 
  913   919     1 
  913   920     1 
  913   929     1 
  913   930     1 
  914   916     1 
  914   917     1 
  914   928     1 
  915   921     1 
  915   922     1 
  915   923     1 
  915   931     1 
  915   932     1 
  916   918     1 
  916   919     1 
  916   920     1 
  916   929     1 
  916   930     1 
  917   924     1 
  917   925     1 
  917   929     1 
  917   930     1 
  918   921     1 
  918   922     1 
  918   923     1 
  918   928     1 
  919   921     1 
  919   922     1 
  919   923     1 
  919   928     1 
  920   926     1 
  920   927     1 
  920   928     1 
  921   924     1 
  921   925     1 
  922   924     1 
  922   925     1 
  924   926     1 
  924   927     1 
  928   933     1 
  928   934     1 
  928   935     1 
  929   931     1 
  929   932     1 
  930   936     1 
  930   937     1 
  931   933     1 
  931   934     1 
  931   935     1 
  932   938     1 
  932   939     1 
  933   936     1 
  933   937     1 
  934   936     1 
  934   937     1 
  935   940     1 
  935   941     1 
  935   954     1 
  936   938     1 
  936   939     1 
  937   942     1 
  937   943     1 
  937   947     1 
  937   955     1 
  937   956     1 
  938   940     1 
  938   941     1 
  938   954     1 
  939   944     1 
  939   945     1 
  939   946     1 
  939   948     1 
  939   949     1 
  939   950     1 
  939   957     1 
  939   958     1 
  940   942     1 
  940   943     1 
  940   947     1 
  940   955     1 
  940   956     1 
  941   951     1 
  941   952     1 
  941   953     1 
  941   955     1 
  941   956     1 
  942   944     1 
  942   945     1 
  942   946     1 
  942   948     1 
  942   949     1 
  942   950     1 
  942   954     1 
  943   948     1 
  943   949     1 
  943   950     1 
  943   954     1 
  944   947     1 
  945   947     1 
  946   947     1 
  947   954     1 
  948   951     1 
  948   952     1 
  948   953     1 
  949   951     1 
  949   952     1 
  949   953     1 
  954   959     1 
  954   960     1 
  954   961     1 
  955   957     1 
  955   958     1 
  956   962     1 
  956   963     1 
  957   959     1 
  957   960     1 
  957   961     1 
  958   964     1 
  958   967     1 
  959   962     1 
  959   963     1 
  960   962     1 
  960   963     1 
  961   965     1 
  961   966     1 
  961   968     1 
  961   969     1 
  961   972     1 
  961   975     1 
  962   964     1 
  962   967     1 
  963   970     1 
  963   971     1 
  963   973     1 
  963   974     1 
  963   976     1 
  963   977     1 
  964   968     1 
  964   970     1 
  964   971     1 
  964   975     1 
  965   967     1 
  965   969     1 
  965   973     1 
  965   974     1 
  966   967     1 
  966   969     1 
  966   973     1 
  966   974     1 
  967   973     1 
  967   974     1 
  967   978     1 
  967   979     1 
  968   970     1 
  968   971     1 
  968   972     1 
  968   976     1 
  968   977     1 
  969   976     1 
  969   977     1 
  970   973     1 
  970   974     1 
  970   975     1 
  971   973     1 
  971   974     1 
  971   975     1 
  972   975     1 
  975   980     1 
  975   981     1 
  975   994     1 
  976   978     1 
  976   979     1 
  977   982     1 
  977   983     1 
  977   987     1 
  977   995     1 
  977   996     1 
  978   980     1 
  978   981     1 
  978   994     1 
  979   984     1 
  979   985     1 
  979   986     1 
  979   988     1 
  979   989     1 
  979   990     1 
  979   997     1 
  979   998     1 
  980   982     1 
  980   983     1 
  980   987     1 
  980   995     1 
  980   996     1 
  981   991     1 
  981   992     1 
  981   993     1 
  981   995     1 
  981   996     1 
  982   984     1 
  982   985     1 
  982   986     1 
  982   988     1 
  982   989     1 
  982   990     1 
  982   994     1 
  983   988     1 
  983   989     1 
  983   990     1 
  983   994     1 
  984   987     1 
  985   987     1 
  986   987     1 
  987   994     1 
  988   991     1 
  988   992     1 
  988   993     1 
  989   991     1 
  989   992     1 
  989   993     1 
  994   999     1 
  994  1000     1 
  994  1012     1 
  995   997     1 
  995   998     1 
  996  1001     1 
  996  1002     1 
  996  1005     1 
  996  1013     1 
  996  1014     1 
  997   999     1 
  997  1000     1 
  997  1012     1 
  998  1003     1 
  998  1008     1 
  998  1015     1 
  998  1016     1 
  999  1001     1 
  999  1002     1 
  999  1005     1 
  999  1013     1 
  999  1014     1 
 1000  1004     1 
 1000  1006     1 
 1000  1009     1 
 1000  1010     1 
 1000  1013     1 
 1000  1014     1 
 1001  1003     1 
 1001  1008     1 
 1001  1012     1 
 1002  1003     1 
 1002  1008     1 
 1002  1012     1 
 1003  1009     1 
 1003  1011     1 
 1004  1007     1 
 1004  1008     1 
 1004  1010     1 
 1005  1007     1 
 1005  1011     1 
 1005  1012     1 
 1006  1009     1 
 1007  1008     1 
 1007  1011     1 
 1009  1011     1 
 1012  1017     1 
 1012  1018     1 
 1012  1031     1 
 1013  1015     1 
 1013  1016     1 
 1014  1019     1 
 1014  1020     1 
 1014  1021     1 
 1014  1032     1 
 1014  1033     1 
 1015  1017     1 
 1015  1018     1 
 1015  1031     1 
 1016  1022     1 
 1016  1023     1 
 1016  1027     1 
 1016  1034     1 
 1016  1035     1 
 1017  1019     1 
 1017  1020     1 
 1017  1021     1 
 1017  1032     1 
 1017  1033     1 
 1018  1024     1 
 1018  1025     1 
 1018  1026     1 
 1018  1028     1 
 1018  1029     1 
 1018  1030     1 
 1018  1032     1 
 1018  1033     1 
 1019  1022     1 
 1019  1023     1 
 1019  1027     1 
 1019  1031     1 
 1020  1022     1 
 1020  1023     1 
 1020  1027     1 
 1020  1031     1 
 1021  1031     1 
 1022  1024     1 
 1022  1025     1 
 1022  1026     1 
 1022  1028     1 
 1022  1029     1 
 1022  1030     1 
 1023  1028     1 
 1023  1029     1 
 1023  1030     1 
 1024  1027     1 
 1025  1027     1 
 1026  1027     1 
 1031  1036     1 
 1031  1037     1 
 1031  1045     1 
 1032  1034     1 
 1032  1035     1 
 1033  1038     1 
 1033  1039     1 
 1033  1040     1 
 1033  1046     1 
 1033  1047     1 
 1034  1036     1 
 1034  1037     1 
 1034  1045     1 
 1035  1041     1 
 1035  1042     1 
 1035  1048     1 
 1035  1049     1 
 1036  1038     1 
 1036  1039     1 
 1036  1040     1 
 1036  1046     1 
 1036  1047     1 
 1037  1043     1 
 1037  1044     1 
 1037  1046     1 
 1037  1047     1 
 1038  1041     1 
 1038  1042     1 
 1038  1045     1 
 1039  1041     1 
 1039  1042     1 
 1039  1045     1 
 1040  1045     1 
 1041  1043     1 
 1041  1044     1 
 1045  1050     1 
 1045  1051     1 
 1045  1060     1 
 1046  1048     1 
 1046  1049     1 
 1047  1052     1 
 1047  1053     1 
 1047  1054     1 
 1047  1061     1 
 1047  1062     1 
 1048  1050     1 
 1048  1051     1 
 1048  1060     1 
 1049  1055     1 
 1049  1056     1 
 1049  1057     1 
 1049  1063     1 
 1049  1064     1 
 1050  1052     1 
 1050  1053     1 
 1050  1054     1 
 1050  1061     1 
 1050  1062     1 
 1051  1058     1 
 1051  1059     1 
 1051  1061     1 
 1051  1062     1 
 1052  1055     1 
 1052  1056     1 
 1052  1057     1 
 1052  1060     1 
 1053  1055     1 
 1053  1056     1 
 1053  1057     1 
 1053  1060     1 
 1054  1060     1 
 1055  1058     1 
 1055  1059     1 
 1056  1058     1 
 1056  1059     1 
 1060  1065     1 
 1060  1066     1 
 1060  1079     1 
 1061  1063     1 
 1061  1064     1 
 1062  1067     1 
 1062  1068     1 
 1062  1072     1 
 1062  1080     1 
 1062  1081     1 
 1063  1065     1 
 1063  1066     1 
 1063  1079     1 
 1064  1069     1 
 1064  1070     1 
 1064  1071     1 
 1064  1073     1 
 1064  1074     1 
 1064  1075     1 
 1064  1082     1 
 1064  1083     1 
 1065  1067     1 
 1065  1068     1 
 1065  1072     1 
 1065  1080     1 
 1065  1081     1 
 1066  1076     1 
 1066  1077     1 
 1066  1078     1 
 1066  1080     1 
 1066  1081     1 
 1067  1069     1 
 1067  1070     1 
 1067  1071     1 
 1067  1073     1 
 1067  1074     1 
 1067  1075     1 
 1067  1079     1 
 1068  1073     1 
 1068  1074     1 
 1068  1075     1 
 1068  1079     1 
 1069  1072     1 
 1070  1072     1 
 1071  1072     1 
 1072  1079     1 
 1073  1076     1 
 1073  1077     1 
 1073  1078     1 
 1074  1076     1 
 1074  1077     1 
 1074  1078     1 
 1079  1084     1 
 1079  1085     1 
 1079  1096     1 
 1080  1082     1 
 1080  1083     1 
 1081  1086     1 
 1081  1087     1 
 1081  1088     1 
 1081  1097     1 
 1081  1098     1 
 1082  1084     1 
 1082  1085     1 
 1082  1096     1 
 1083  1089     1 
 1083  1090     1 
 1083  1091     1 
 1083  1099     1 
 1083  1100     1 
 1084  1086     1 
 1084  1087     1 
 1084  1088     1 
 1084  1097     1 
 1084  1098     1 
 1085  1092     1 
 1085  1093     1 
 1085  1097     1 
 1085  1098     1 
 1086  1089     1 
 1086  1090     1 
 1086  1091     1 
 1086  1096     1 
 1087  1089     1 
 1087  1090     1 
 1087  1091     1 
 1087  1096     1 
 1088  1094     1 
 1088  1095     1 
 1088  1096     1 
 1089  1092     1 
 1089  1093     1 
 1090  1092     1 
 1090  1093     1 
 1092  1094     1 
 1092  1095     1 
 1096  1101     1 
 1096  1102     1 
 1096  1109     1 
 1097  1099     1 
 1097  1100     1 
 1098  1104     1 
 1098  1105     1 
 1098  1106     1 
 1098  1110     1 
 1098  1111     1 
 1099  1101     1 
 1099  1102     1 
 1099  1109     1 
 1100  1108     1 
 1100  1112     1 
 1100  1113     1 
 1101  1104     1 
 1101  1105     1 
 1101  1106     1 
 1101  1110     1 
 1101  1111     1 
 1102  1110     1 
 1102  1111     1 
 1104  1108     1 
 1104  1109     1 
 1105  1108     1 
 1105  1109     1 
 1106  1109     1 
 1109  1114     1 
 1109  1115     1 
 1109  1123     1 
 1110  1112     1 
 1110  1113     1 
 1111  1116     1 
 1111  1117     1 
 1111  1119     1 
 1111  1124     1 
 1111  1125     1 
 1112  1114     1 
 1112  1115     1 
 1112  1123     1 
 1113  1118     1 
 1113  1120     1 
 1113  1121     1 
 1113  1122     1 
 1113  1126     1 
 1113  1127     1 
 1114  1116     1 
 1114  1117     1 
 1114  1119     1 
 1114  1124     1 
 1114  1125     1 
 1115  1124     1 
 1115  1125     1 
 1116  1118     1 
 1116  1120     1 
 1116  1121     1 
 1116  1122     1 
 1116  1123     1 
 1117  1120     1 
 1117  1121     1 
 1117  1122     1 
 1117  1123     1 
 1118  1119     1 
 1119  1123     1 
 1123  1128     1 
 1123  1129     1 
 1123  1130     1 
 1124  1126     1 
 1124  1127     1 
 1125  1131     1 
 1125  1132     1 
 1126  1128     1 
 1126  1129     1 
 1126  1130     1 
 1127  1133     1 
 1127  1134     1 
 1128  1131     1 
 1128  1132     1 
 1129  1131     1 
 1129  1132     1 
 1130  1135     1 
 1130  1136     1 
 1130  1144     1 
 1131  1133     1 
 1131  1134     1 
 1132  1137     1 
 1132  1138     1 
 1132  1139     1 
 1132  1145     1 
 1132  1146     1 
 1133  1135     1 
 1133  1136     1 
 1133  1144     1 
 1134  1140     1 
 1134  1141     1 
 1134  1147     1 
 1134  1148     1 
 1135  1137     1 
 1135  1138     1 
 1135  1139     1 
 1135  1145     1 
 1135  1146     1 
 1136  1142     1 
 1136  1143     1 
 1136  1145     1 
 1136  1146     1 
 1137  1140     1 
 1137  1141     1 
 1137  1144     1 
 1138  1140     1 
 1138  1141     1 
 1138  1144     1 
 1139  1144     1 
 1140  1142     1 
 1140  1143     1 
 1144  1149     1 
 1144  1150     1 
 1144  1159     1 
 1145  1147     1 
 1145  1148     1 
 1146  1151     1 
 1146  1152     1 
 1146  1153     1 
 1146  1160     1 
 1146  1161     1 
 1147  1149     1 
 1147  1150     1 
 1147  1159     1 
 1148  1154     1 
 1148  1155     1 
 1148  1156     1 
 1148  1162     1 
 1148  1163     1 
 1149  1151     1 
 1149  1152     1 
 1149  1153     1 
 1149  1160     1 
 1149  1161     1 
 1150  1157     1 
 1150  1158     1 
 1150  1160     1 
 1150  1161     1 
 1151  1154     1 
 1151  1155     1 
 1151  1156     1 
 1151  1159     1 
 1152  1154     1 
 1152  1155     1 
 1152  1156     1 
 1152  1159     1 
 1153  1159     1 
 1154  1157     1 
 1154  1158     1 
 1155  1157     1 
 1155  1158     1 
 1159  1164     1 
 1159  1165     1 
 1159  1181     1 
 1160  1162     1 
 1160  1163     1 
 1161  1166     1 
 1161  1167     1 
 1161  1168     1 
 1161  1182     1 
 1161  1183     1 
 1162  1164     1 
 1162  1165     1 
 1162  1181     1 
 1163  1169     1 
 1163  1170     1 
 1163  1171     1 
 1163  1184     1 
 1163  1185     1 
 1164  1166     1 
 1164  1167     1 
 1164  1168     1 
 1164  1182     1 
 1164  1183     1 
 1165  1172     1 
 1165  1173     1 
 1165  1174     1 
 1165  1182     1 
 1165  1183     1 
 1166  1169     1 
 1166  1170     1 
 1166  1171     1 
 1166  1181     1 
 1167  1169     1 
 1167  1170     1 
 1167  1171     1 
 1167  1181     1 
 1168  1175     1 
 1168  1176     1 
 1168  1177     1 
 1168  1181     1 
 1169  1172     1 
 1169  1173     1 
 1169  1174     1 
 1170  1172     1 
 1170  1173     1 
 1170  1174     1 
 1171  1178     1 
 1171  1179     1 
 1171  1180     1 
 1172  1175     1 
 1172  1176     1 
 1172  1177     1 
 1173  1175     1 
 1173  1176     1 
 1173  1177     1 
 1175  1178     1 
 1175  1179     1 
 1175  1180     1 
 1176  1178     1 
 1176  1179     1 
 1176  1180     1 
 1181  1186     1 
 1181  1187     1 
 1181  1192     1 
 1182  1184     1 
 1182  1185     1 
 1183  1188     1 
 1183  1189     1 
 1183  1190     1 
 1183  1193     1 
 1183  1194     1 
 1184  1186     1 
 1184  1187     1 
 1184  1192     1 
 1185  1191     1 
 1185  1195     1 
 1185  1196     1 
 1186  1188     1 
 1186  1189     1 
 1186  1190     1 
 1186  1193     1 
 1186  1194     1 
 1187  1193     1 
 1187  1194     1 
 1188  1191     1 
 1188  1192     1 
 1189  1191     1 
 1189  1192     1 
 1190  1192     1 
 1192  1197     1 
 1192  1198     1 
 1192  1211     1 
 1193  1195     1 
 1193  1196     1 
 1194  1199     1 
 1194  1200     1 
 1194  1204     1 
 1194  1212     1 
 1194  1213     1 
 1195  1197     1 
 1195  1198     1 
 1195  1211     1 
 1196  1201     1 
 1196  1202     1 
 1196  1203     1 
 1196  1205     1 
 1196  1206     1 
 1196  1207     1 
 1196  1214     1 
 1196  1215     1 
 1197  1199     1 
 1197  1200     1 
 1197  1204     1 
 1197  1212     1 
 1197  1213     1 
 1198  1208     1 
 1198  1209     1 
 1198  1210     1 
 1198  1212     1 
 1198  1213     1 
 1199  1201     1 
 1199  1202     1 
 1199  1203     1 
 1199  1205     1 
 1199  1206     1 
 1199  1207     1 
 1199  1211     1 
 1200  1205     1 
 1200  1206     1 
 1200  1207     1 
 1200  1211     1 
 1201  1204     1 
 1202  1204     1 
 1203  1204     1 
 1204  1211     1 
 1205  1208     1 
 1205  1209     1 
 1205  1210     1 
 1206  1208     1 
 1206  1209     1 
 1206  1210     1 
 1211  1216     1 
 1211  1217     1 
 1211  1230     1 
 1212  1214     1 
 1212  1215     1 
 1213  1218     1 
 1213  1219     1 
 1213  1223     1 
 1213  1231     1 
 1213  1232     1 
 1214  1216     1 
 1214  1217     1 
 1214  1230     1 
 1215  1220     1 
 1215  1221     1 
 1215  1222     1 
 1215  1224     1 
 1215  1225     1 
 1215  1226     1 
 1215  1233     1 
 1215  1234     1 
 1216  1218     1 
 1216  1219     1 
 1216  1223     1 
 1216  1231     1 
 1216  1232     1 
 1217  1227     1 
 1217  1228     1 
 1217  1229     1 
 1217  1231     1 
 1217  1232     1 
 1218  1220     1 
 1218  1221     1 
 1218  1222     1 
 1218  1224     1 
 1218  1225     1 
 1218  1226     1 
 1218  1230     1 
 1219  1224     1 
 1219  1225     1 
 1219  1226     1 
 1219  1230     1 
 1220  1223     1 
 1221  1223     1 
 1222  1223     1 
 1223  1230     1 
 1224  1227     1 
 1224  1228     1 
 1224  1229     1 
 1225  1227     1 
 1225  1228     1 
 1225  1229     1 
 1230  1235     1 
 1230  1236     1 
 1230  1242     1 
 1231  1233     1 
 1231  1234     1 
 1232  1237     1 
 1232  1238     1 
 1232  1239     1 
 1232  1243     1 
 1232  1244     1 
 1233  1235     1 
 1233  1236     1 
 1233  1242     1 
 1234  1240     1 
 1234  1241     1 
 1234  1245     1 
 1234  1246     1 
 1235  1237     1 
 1235  1238     1 
 1235  1239     1 
 1235  1243     1 
 1235  1244     1 
 1236  1243     1 
 1236  1244     1 
 1237  1240     1 
 1237  1241     1 
 1237  1242     1 
 1238  1240     1 
 1238  1241     1 
 1238  1242     1 
 1239  1242     1 
 1242  1247     1 
 1242  1248     1 
 1242  1255     1 
 1243  1245     1 
 1243  1246     1 
 1244  1250     1 
 1244  1251     1 
 1244  1252     1 
 1244  1256     1 
 1244  1257     1 
 1245  1247     1 
 1245  1248     1 
 1245  1255     1 
 1246  1254     1 
 1246  1258     1 
 1246  1259     1 
 1247  1250     1 
 1247  1251     1 
 1247  1252     1 
 1247  1256     1 
 1247  1257     1 
 1248  1256     1 
 1248  1257     1 
 1250  1254     1 
 1250  1255     1 
 1251  1254     1 
 1251  1255     1 
 1252  1255     1 
 1255  1260     1 
 1255  1261     1 
 1255  1277     1 
 1256  1258     1 
 1256  1259     1 
 1257  1262     1 
 1257  1263     1 
 1257  1264     1 
 1257  1278     1 
 1257  1279     1 
 1258  1260     1 
 1258  1261     1 
 1258  1277     1 
 1259  1265     1 
 1259  1266     1 
 1259  1267     1 
 1259  1280     1 
 1259  1281     1 
 1260  1262     1 
 1260  1263     1 
 1260  1264     1 
 1260  1278     1 
 1260  1279     1 
 1261  1268     1 
 1261  1269     1 
 1261  1270     1 
 1261  1278     1 
 1261  1279     1 
 1262  1265     1 
 1262  1266     1 
 1262  1267     1 
 1262  1277     1 
 1263  1265     1 
 1263  1266     1 
 1263  1267     1 
 1263  1277     1 
 1264  1271     1 
 1264  1272     1 
 1264  1273     1 
 1264  1277     1 
 1265  1268     1 
 1265  1269     1 
 1265  1270     1 
 1266  1268     1 
 1266  1269     1 
 1266  1270     1 
 1267  1274     1 
 1267  1275     1 
 1267  1276     1 
 1268  1271     1 
 1268  1272     1 
 1268  1273     1 
 1269  1271     1 
 1269  1272     1 
 1269  1273     1 
 1271  1274     1 
 1271  1275     1 
 1271  1276     1 
 1272  1274     1 
 1272  1275     1 
 1272  1276     1 
 1277  1282     1 
 1277  1283     1 
 1277  1297     1 
 1278  1280     1 
 1278  1281     1 
 1279  1284     1 
 1279  1285     1 
 1279  1286     1 
 1279  1298     1 
 1279  1299     1 
 1280  1282     1 
 1280  1283     1 
 1280  1297     1 
 1281  1287     1 
 1281  1293     1 
 1281  1300     1 
 1281  1301     1 
 1282  1284     1 
 1282  1285     1 
 1282  1286     1 
 1282  1298     1 
 1282  1299     1 
 1283  1288     1 
 1283  1289     1 
 1283  1294     1 
 1283  1295     1 
 1283  1298     1 
 1283  1299     1 
 1284  1287     1 
 1284  1293     1 
 1284  1297     1 
 1285  1287     1 
 1285  1293     1 
 1285  1297     1 
 1286  1290     1 
 1286  1291     1 
 1286  1296     1 
 1286  1297     1 
 1287  1292     1 
 1287  1294     1 
 1287  1295     1 
 1288  1290     1 
 1288  1291     1 
 1288  1293     1 
 1289  1293     1 
 1289  1296     1 
 1290  1292     1 
 1290  1295     1 
 1291  1294     1 
 1292  1293     1 
 1292  1296     1 
 1294  1296     1 
 1297  1302     1 
 1297  1303     1 
 1297  1311     1 
 1298  1300     1 
 1298  1301     1 
 1299  1304     1 
 1299  1305     1 
 1299  1306     1 
 1299  1312     1 
 1299  1313     1 
 1300  1302     1 
 1300  1303     1 
 1300  1311     1 
 1301  1307     1 
 1301  1308     1 
 1301  1314     1 
 1301  1315     1 
 1302  1304     1 
 1302  1305     1 
 1302  1306     1 
 1302  1312     1 
 1302  1313     1 
 1303  1309     1 
 1303  1310     1 
 1303  1312     1 
 1303  1313     1 
 1304  1307     1 
 1304  1308     1 
 1304  1311     1 
 1305  1307     1 
 1305  1308     1 
 1305  1311     1 
 1306  1311     1 
 1307  1309     1 
 1307  1310     1 
 1311  1316     1 
 1311  1317     1 
 1311  1321     1 
 1312  1314     1 
 1312  1315     1 
 1313  1318     1 
 1313  1319     1 
 1313  1320     1 
 1313  1322     1 
 1313  1323     1 
 1314  1316     1 
 1314  1317     1 
 1314  1321     1 
 1315  1324     1 
 1315  1325     1 
 1316  1318     1 
 1316  1319     1 
 1316  1320     1 
 1316  1322     1 
 1316  1323     1 
 1317  1322     1 
 1317  1323     1 
 1318  1321     1 
 1319  1321     1 
 1320  1321     1 
 1321  1326     1 
 1321  1327     1 
 1321  1336     1 
 1322  1324     1 
 1322  1325     1 
 1323  1328     1 
 1323  1329     1 
 1323  1330     1 
 1323  1337     1 
 1323  1338     1 
 1324  1326     1 
 1324  1327     1 
 1324  1336     1 
 1325  1331     1 
 1325  1332     1 
 1325  1333     1 
 1325  1339     1 
 1325  1340     1 
 1326  1328     1 
 1326  1329     1 
 1326  1330     1 
 1326  1337     1 
 1326  1338     1 
 1327  1334     1 
 1327  1335     1 
 1327  1337     1 
 1327  1338     1 
 1328  1331     1 
 1328  1332     1 
 1328  1333     1 
 1328  1336     1 
 1329  1331     1 
 1329  1332     1 
 1329  1333     1 
 1329  1336     1 
 1330  1336     1 
 1331  1334     1 
 1331  1335     1 
 1332  1334     1 
 1332  1335     1 
 1336  1341     1 
 1336  1342     1 
 1336  1347     1 
 1337  1339     1 
 1337  1340     1 
 1338  1343     1 
 1338  1344     1 
 1338  1345     1 
 1338  1348     1 
 1338  1349     1 
 1339  1341     1 
 1339  1342     1 
 1339  1347     1 
 1340  1346     1 
 1340  1350     1 
 1340  1351     1 
 1341  1343     1 
 1341  1344     1 
 1341  1345     1 
 1341  1348     1 
 1341  1349     1 
 1342  1348     1 
 1342  1349     1 
 1343  1346     1 
 1343  1347     1 
 1344  1346     1 
 1344  1347     1 
 1345  1347     1 
 1347  1352     1 
 1347  1353     1 
 1347  1364     1 
 1348  1350     1 
 1348  1351     1 
 1349  1354     1 
 1349  1355     1 
 1349  1356     1 
 1349  1365     1 
 1349  1366     1 
 1350  1352     1 
 1350  1353     1 
 1350  1364     1 
 1351  1357     1 
 1351  1358     1 
 1351  1359     1 
 1351  1367     1 
 1351  1368     1 
 1352  1354     1 
 1352  1355     1 
 1352  1356     1 
 1352  1365     1 
 1352  1366     1 
 1353  1360     1 
 1353  1361     1 
 1353  1365     1 
 1353  1366     1 
 1354  1357     1 
 1354  1358     1 
 1354  1359     1 
 1354  1364     1 
 1355  1357     1 
 1355  1358     1 
 1355  1359     1 
 1355  1364     1 
 1356  1362     1 
 1356  1363     1 
 1356  1364     1 
 1357  1360     1 
 1357  1361     1 
 1358  1360     1 
 1358  1361     1 
 1360  1362     1 
 1360  1363     1 
 1364  1369     1 
 1364  1370     1 
 1364  1371     1 
 1365  1367     1 
 1365  1368     1 
 1366  1372     1 
 1366  1373     1 
 1367  1369     1 
 1367  1370     1 
 1367  1371     1 
 1368  1374     1 
 1368  1375     1 
 1369  1372     1 
 1369  1373     1 
 1370  1372     1 
 1370  1373     1 
 1371  1376     1 
 1371  1377     1 
 1371  1382     1 
 1372  1374     1 
 1372  1375     1 
 1373  1378     1 
 1373  1379     1 
 1373  1380     1 
 1373  1383     1 
 1373  1384     1 
 1374  1376     1 
 1374  1377     1 
 1374  1382     1 
 1375  1381     1 
 1375  1385     1 
 1375  1386     1 
 1376  1378     1 
 1376  1379     1 
 1376  1380     1 
 1376  1383     1 
 1376  1384     1 
 1377  1383     1 
 1377  1384     1 
 1378  1381     1 
 1378  1382     1 
 1379  1381     1 
 1379  1382     1 
 1380  1382     1 
 1382  1387     1 
 1382  1388     1 
 1382  1396     1 
 1383  1385     1 
 1383  1386     1 
 1384  1389     1 
 1384  1390     1 
 1384  1391     1 
 1384  1397     1 
 1384  1398     1 
 1385  1387     1 
 1385  1388     1 
 1385  1396     1 
 1386  1392     1 
 1386  1393     1 
 1386  1399     1 
 1386  1400     1 
 1387  1389     1 
 1387  1390     1 
 1387  1391     1 
 1387  1397     1 
 1387  1398     1 
 1388  1394     1 
 1388  1395     1 
 1388  1397     1 
 1388  1398     1 
 1389  1392     1 
 1389  1393     1 
 1389  1396     1 
 1390  1392     1 
 1390  1393     1 
 1390  1396     1 
 1391  1396     1 
 1392  1394     1 
 1392  1395     1 
 1396  1401     1 
 1396  1402     1 
 1396  1414     1 
 1397  1399     1 
 1397  1400     1 
 1398  1403     1 
 1398  1404     1 
 1398  1407     1 
 1398  1415     1 
 1398  1416     1 
 1399  1401     1 
 1399  1402     1 
 1399  1414     1 
 1400  1405     1 
 1400  1410     1 
 1400  1417     1 
 1400  1418     1 
 1401  1403     1 
 1401  1404     1 
 1401  1407     1 
 1401  1415     1 
 1401  1416     1 
 1402  1406     1 
 1402  1408     1 
 1402  1411     1 
 1402  1412     1 
 1402  1415     1 
 1402  1416     1 
 1403  1405     1 
 1403  1410     1 
 1403  1414     1 
 1404  1405     1 
 1404  1410     1 
 1404  1414     1 
 1405  1411     1 
 1405  1413     1 
 1406  1409     1 
 1406  1410     1 
 1406  1412     1 
 1407  1409     1 
 1407  1413     1 
 1407  1414     1 
 1408  1411     1 
 1409  1410     1 
 1409  1413     1 
 1411  1413     1 
 1414  1419     1 
 1414  1420     1 
 1414  1429     1 
 1415  1417     1 
 1415  1418     1 
 1416  1421     1 
 1416  1422     1 
 1416  1423     1 
 1416  1430     1 
 1416  1431     1 
 1417  1419     1 
 1417  1420     1 
 1417  1429     1 
 1418  1424     1 
 1418  1425     1 
 1418  1426     1 
 1418  1432     1 
 1418  1433     1 
 1419  1421     1 
 1419  1422     1 
 1419  1423     1 
 1419  1430     1 
 1419  1431     1 
 1420  1427     1 
 1420  1428     1 
 1420  1430     1 
 1420  1431     1 
 1421  1424     1 
 1421  1425     1 
 1421  1426     1 
 1421  1429     1 
 1422  1424     1 
 1422  1425     1 
 1422  1426     1 
 1422  1429     1 
 1423  1429     1 
 1424  1427     1 
 1424  1428     1 
 1425  1427     1 
 1425  1428     1 
 1429  1434     1 
 1429  1435     1 
 1429  1444     1 
 1430  1432     1 
 1430  1433     1 
 1431  1436     1 
 1431  1437     1 
 1431  1438     1 
 1431  1445     1 
 1431  1446     1 
 1432  1434     1 
 1432  1435     1 
 1432  1444     1 
 1433  1439     1 
 1433  1440     1 
 1433  1441     1 
 1433  1447     1 
 1433  1448     1 
 1434  1436     1 
 1434  1437     1 
 1434  1438     1 
 1434  1445     1 
 1434  1446     1 
 1435  1442     1 
 1435  1443     1 
 1435  1445     1 
 1435  1446     1 
 1436  1439     1 
 1436  1440     1 
 1436  1441     1 
 1436  1444     1 
 1437  1439     1 
 1437  1440     1 
 1437  1441     1 
 1437  1444     1 
 1438  1444     1 
 1439  1442     1 
 1439  1443     1 
 1440  1442     1 
 1440  1443     1 
 1444  1449     1 
 1444  1450     1 
 1444  1456     1 
 1445  1447     1 
 1445  1448     1 
 1446  1451     1 
 1446  1452     1 
 1446  1453     1 
 1446  1457     1 
 1446  1458     1 
 1447  1449     1 
 1447  1450     1 
 1447  1456     1 
 1448  1454     1 
 1448  1455     1 
 1448  1459     1 
 1448  1460     1 
 1449  1451     1 
 1449  1452     1 
 1449  1453     1 
 1449  1457     1 
 1449  1458     1 
 1450  1457     1 
 1450  1458     1 
 1451  1454     1 
 1451  1455     1 
 1451  1456     1 
 1452  1454     1 
 1452  1455     1 
 1452  1456     1 
 1453  1456     1 
 1456  1461     1 
 1456  1462     1 
 1456  1466     1 
 1457  1459     1 
 1457  1460     1 
 1458  1463     1 
 1458  1464     1 
 1458  1465     1 
 1458  1467     1 
 1458  1468     1 
 1459  1461     1 
 1459  1462     1 
 1459  1466     1 
 1460  1469     1 
 1460  1470     1 
 1461  1463     1 
 1461  1464     1 
 1461  1465     1 
 1461  1467     1 
 1461  1468     1 
 1462  1467     1 
 1462  1468     1 
 1463  1466     1 
 1464  1466     1 
 1465  1466     1 
 1466  1471     1 
 1466  1472     1 
 1466  1473     1 
 1467  1469     1 
 1467  1470     1 
 1468  1474     1 
 1468  1475     1 
 1469  1471     1 
 1469  1472     1 
 1469  1473     1 
 1470  1476     1 
 1470  1477     1 
 1471  1474     1 
 1471  1475     1 
 1472  1474     1 
 1472  1475     1 
 1473  1478     1 
 1473  1479     1 
 1473  1489     1 
 1474  1476     1 
 1474  1477     1 
 1475  1480     1 
 1475  1481     1 
 1475  1485     1 
 1475  1490     1 
 1475  1491     1 
 1476  1478     1 
 1476  1479     1 
 1476  1489     1 
 1477  1482     1 
 1477  1483     1 
 1477  1484     1 
 1477  1486     1 
 1477  1487     1 
 1477  1488     1 
 1477  1492     1 
 1477  1493     1 
 1478  1480     1 
 1478  1481     1 
 1478  1485     1 
 1478  1490     1 
 1478  1491     1 
 1479  1490     1 
 1479  1491     1 
 1480  1482     1 
 1480  1483     1 
 1480  1484     1 
 1480  1486     1 
 1480  1487     1 
 1480  1488     1 
 1480  1489     1 
 1481  1486     1 
 1481  1487     1 
 1481  1488     1 
 1481  1489     1 
 1482  1485     1 
 1483  1485     1 
 1484  1485     1 
 1485  1489     1 
 1489  1494     1 
 1489  1495     1 
 1489  1513     1 
 1490  1492     1 
 1490  1493     1 
 1491  1496     1 
 1491  1497     1 
 1491  1498     1 
 1491  1514     1 
 1491  1515     1 
 1492  1494     1 
 1492  1495     1 
 1492  1513     1 
 1493  1499     1 
 1493  1500     1 
 1493  1501     1 
 1493  1516     1 
 1493  1517     1 
 1494  1496     1 
 1494  1497     1 
 1494  1498     1 
 1494  1514     1 
 1494  1515     1 
 1495  1502     1 
 1495  1503     1 
 1495  1504     1 
 1495  1514     1 
 1495  1515     1 
 1496  1499     1 
 1496  1500     1 
 1496  1501     1 
 1496  1513     1 
 1497  1499     1 
 1497  1500     1 
 1497  1501     1 
 1497  1513     1 
 1498  1505     1 
 1498  1506     1 
 1498  1513     1 
 1499  1502     1 
 1499  1503     1 
 1499  1504     1 
 1500  1502     1 
 1500  1503     1 
 1500  1504     1 
 1501  1507     1 
 1501  1510     1 
 1502  1505     1 
 1502  1506     1 
 1503  1505     1 
 1503  1506     1 
 1504  1508     1 
 1504  1509     1 
 1504  1511     1 
 1504  1512     1 
 1505  1507     1 
 1505  1510     1 
 1507  1511     1 
 1507  1512     1 
 1508  1510     1 
 1509  1510     1 
 1513  1518     1 
 1513  1519     1 
 1513  1523     1 
 1514  1516     1 
 1514  1517     1 
 1515  1520     1 
 1515  1521     1 
 1515  1522     1 
 1515  1524     1 
 1515  1525     1 
 1516  1518     1 
 1516  1519     1 
 1516  1523     1 
 1517  1526     1 
 1517  1527     1 
 1518  1520     1 
 1518  1521     1 
 1518  1522     1 
 1518  1524     1 
 1518  1525     1 
 1519  1524     1 
 1519  1525     1 
 1520  1523     1 
 1521  1523     1 
 1522  1523     1 
 1523  1528     1 
 1523  1529     1 
 1523  1537     1 
 1524  1526     1 
 1524  1527     1 
 1525  1530     1 
 1525  1531     1 
 1525  1532     1 
 1525  1538     1 
 1525  1539     1 
 1526  1528     1 
 1526  1529     1 
 1526  1537     1 
 1527  1533     1 
 1527  1534     1 
 1527  1540     1 
 1527  1541     1 
 1528  1530     1 
 1528  1531     1 
 1528  1532     1 
 1528  1538     1 
 1528  1539     1 
 1529  1535     1 
 1529  1536     1 
 1529  1538     1 
 1529  1539     1 
 1530  1533     1 
 1530  1534     1 
 1530  1537     1 
 1531  1533     1 
 1531  1534     1 
 1531  1537     1 
 1532  1537     1 
 1533  1535     1 
 1533  1536     1 
 1537  1542     1 
 1537  1543     1 
 1537  1551     1 
 1538  1540     1 
 1538  1541     1 
 1539  1544     1 
 1539  1545     1 
 1539  1547     1 
 1539  1552     1 
 1539  1553     1 
 1540  1542     1 
 1540  1543     1 
 1540  1551     1 
 1541  1546     1 
 1541  1548     1 
 1541  1549     1 
 1541  1550     1 
 1541  1554     1 
 1541  1557     1 
 1542  1544     1 
 1542  1545     1 
 1542  1547     1 
 1542  1552     1 
 1542  1553     1 
 1543  1552     1 
 1543  1553     1 
 1544  1546     1 
 1544  1548     1 
 1544  1549     1 
 1544  1550     1 
 1544  1551     1 
 1545  1548     1 
 1545  1549     1 
 1545  1550     1 
 1545  1551     1 
 1546  1547     1 
 1547  1551     1 
 1551  1555     1 
 1551  1556     1 
 1551  1558     1 
 1551  1559     1 
 1551  1562     1 
 1551  1565     1 
 1552  1554     1 
 1552  1557     1 
 1553  1560     1 
 1553  1561     1 
 1553  1563     1 
 1553  1564     1 
 1553  1566     1 
 1553  1567     1 
 1554  1558     1 
 1554  1560     1 
 1554  1561     1 
 1554  1565     1 
 1555  1557     1 
 1555  1559     1 
 1555  1563     1 
 1555  1564     1 
 1556  1557     1 
 1556  1559     1 
 1556  1563     1 
 1556  1564     1 
 1557  1563     1 
 1557  1564     1 
 1557  1568     1 
 1557  1569     1 
 1558  1560     1 
 1558  1561     1 
 1558  1562     1 
 1558  1566     1 
 1558  1567     1 
 1559  1566     1 
 1559  1567     1 
 1560  1563     1 
 1560  1564     1 
 1560  1565     1 
 1561  1563     1 
 1561  1564     1 
 1561  1565     1 
 1562  1565     1 
 1565  1570     1 
 1565  1571     1 
 1565  1575     1 
 1566  1568     1 
 1566  1569     1 
 1567  1572     1 
 1567  1573     1 
 1567  1574     1 
 1567  1576     1 
 1567  1577     1 
 1568  1570     1 
 1568  1571     1 
 1568  1575     1 
 1569  1578     1 
 1569  1579     1 
 1570  1572     1 
 1570  1573     1 
 1570  1574     1 
 1570  1576     1 
 1570  1577     1 
 1571  1576     1 
 1571  1577     1 
 1572  1575     1 
 1573  1575     1 
 1574  1575     1 
 1575  1580     1 
 1575  1581     1 
 1575  1592     1 
 1576  1578     1 
 1576  1579     1 
 1577  1582     1 
 1577  1583     1 
 1577  1584     1 
 1577  1593     1 
 1577  1594     1 
 1578  1580     1 
 1578  1581     1 
 1578  1592     1 
 1579  1585     1 
 1579  1586     1 
 1579  1587     1 
 1579  1595     1 
 1579  1596     1 
 1580  1582     1 
 1580  1583     1 
 1580  1584     1 
 1580  1593     1 
 1580  1594     1 
 1581  1588     1 
 1581  1593     1 
 1581  1594     1 
 1582  1585     1 
 1582  1586     1 
 1582  1587     1 
 1582  1592     1 
 1583  1585     1 
 1583  1586     1 
 1583  1587     1 
 1583  1592     1 
 1584  1589     1 
 1584  1590     1 
 1584  1591     1 
 1584  1592     1 
 1585  1588     1 
 1586  1588     1 
 1592  1597     1 
 1592  1598     1 
 1592  1599     1 
 1593  1595     1 
 1593  1596     1 
 1594  1600     1 
 1594  1601     1 
 1595  1597     1 
 1595  1598     1 
 1595  1599     1 
 1596  1602     1 
 1596  1603     1 
 1597  1600     1 
 1597  1601     1 
 1598  1600     1 
 1598  1601     1 
 1599  1604     1 
 1599  1605     1 
 1599  1618     1 
 1600  1602     1 
 1600  1603     1 
 1601  1606     1 
 1601  1607     1 
 1601  1608     1 
 1601  1619     1 
 1601  1620     1 
 1602  1604     1 
 1602  1605     1 
 1602  1618     1 
 1603  1609     1 
 1603  1610     1 
 1603  1614     1 
 1604  1606     1 
 1604  1607     1 
 1604  1608     1 
 1604  1619     1 
 1604  1620     1 
 1605  1611     1 
 1605  1612     1 
 1605  1613     1 
 1605  1615     1 
 1605  1616     1 
 1605  1617     1 
 1605  1619     1 
 1605  1620     1 
 1606  1609     1 
 1606  1610     1 
 1606  1614     1 
 1606  1618     1 
 1607  1609     1 
 1607  1610     1 
 1607  1614     1 
 1607  1618     1 
 1608  1618     1 
 1609  1611     1 
 1609  1612     1 
 1609  1613     1 
 1609  1615     1 
 1609  1616     1 
 1609  1617     1 
 1610  1615     1 
 1610  1616     1 
 1610  1617     1 
 1611  1614     1 
 1612  1614     1 
 1613  1614     1 
  1102   1248     1       0.33854         0.04184         0.387540942391  0.23012         ; CB-CB' 
  1100   1252     1       0.345223253279  0.257919081884  0.380859202005  0.396929091904  ; CA-SG' 
  1106   1246     1       0.345223253279  0.257919081884  0.380859202005  0.396929091904  ; SG-CA' 
  1104   1252     1       0.2935511       0.3825558       0.2957784       0.4163027       ; HB1-SG' 
  1105   1252     1       0.2935511       0.3825558       0.2957784       0.4163027       ; HB2-SG'
  1106   1250     1       0.2935511       0.3825558       0.2957784       0.4163027       ; SG-HB1' 
  1106   1251     1       0.2935511       0.3825558       0.2957784       0.4163027       ; SG-HB2' 
  1108   1254     1       0.00            0.00            0.0801808846326 0.4184          ; HUD-HUD' 
  1106   1253     1       0.00            0.00            0.356359487256  1.8828          ; SG-Vs' 
  1102   1253     1       0.00            0.00            0.371950214823  0.658232433112  ; CB-Vs'  
  1248   1107     1       0.00            0.00            0.371950214823  0.658232433112  ; CB'-Vs 
  1102   1254     1       0.00            0.00            0.2338609135118 0.310293744700  ; CB-HUD' 
  1248   1108     1       0.00            0.00            0.2338609135118 0.310293744700  ; CB'-HUD 
  1106   1254     1       0.00            0.00            0.2182701859443 0.887560431745  ; SG-HUD' 
  1252   1108     1       0.00            0.00            0.2182701859443 0.887560431745  ; SG'-HUD 

[ exclusions ]
;    i    excluded from i
  1098   1103
  1100   1103  1107
  1101   1103
  1102   1103  1107
  1103   1104  1105  1106  1107  1108  1109
  1104   1107
  1105   1107
  1106   1107
  1107   1108
  1244   1249
  1246   1249  1253
  1247   1249
  1248   1249  1253
  1249   1250  1251  1252  1253  1254  1255
  1250   1253
  1251   1253
  1252   1253
  1253   1254

[ angles ]
;  ai    aj    ak funct            c0            c1            c2            c3
    2     1     3     5 
    2     1     4     5 
    2     1     5     5 
    3     1     4     5 
    3     1     5     5 
    4     1     5     5 
    1     5     6     5 
    1     5     7     5 
    1     5    16     5 
    6     5     7     5 
    6     5    16     5 
    7     5    16     5 
    5     7     8     5 
    5     7     9     5 
    5     7    10     5 
    8     7     9     5 
    8     7    10     5 
    9     7    10     5 
    7    10    11     5 
    7    10    12     5 
    7    10    13     5 
   11    10    12     5 
   11    10    13     5 
   12    10    13     5 
   10    13    14     5 
   10    13    15     5 
   14    13    15     5 
    5    16    17     5 
    5    16    18     5 
   17    16    18     5 
   16    18    19     5 
   16    18    20     5 
   19    18    20     5 
   18    20    21     5 
   18    20    22     5 
   18    20    33     5 
   21    20    22     5 
   21    20    33     5 
   22    20    33     5 
   20    22    23     5 
   20    22    24     5 
   20    22    25     5 
   23    22    24     5 
   23    22    25     5 
   24    22    25     5 
   22    25    26     5 
   22    25    27     5 
   22    25    28     5 
   26    25    27     5 
   26    25    28     5 
   27    25    28     5 
   25    28    29     5 
   25    28    30     5 
   29    28    30     5 
   28    30    31     5 
   28    30    32     5 
   31    30    32     5 
   20    33    34     5 
   20    33    35     5 
   34    33    35     5 
   33    35    36     5 
   33    35    39     5 
   36    35    39     5 
   35    36    37     5 
   35    36    38     5 
   35    36    44     5 
   37    36    38     5 
   37    36    44     5 
   38    36    44     5 
   35    39    40     5 
   35    39    41     5 
   35    39    47     5 
   40    39    41     5 
   40    39    47     5 
   41    39    47     5 
   39    41    42     5 
   39    41    43     5 
   39    41    44     5 
   42    41    43     5 
   42    41    44     5 
   43    41    44     5 
   36    44    41     5 
   36    44    45     5 
   36    44    46     5 
   41    44    45     5 
   41    44    46     5 
   45    44    46     5 
   39    47    48     5 
   39    47    49     5 
   48    47    49     5 
   47    49    50     5 
   47    49    51     5 
   50    49    51     5 
   49    51    52     5 
   49    51    53     5 
   49    51    66     5 
   52    51    53     5 
   52    51    66     5 
   53    51    66     5 
   51    53    54     5 
   51    53    55     5 
   51    53    56     5 
   54    53    55     5 
   54    53    56     5 
   55    53    56     5 
   53    56    57     5 
   53    56    58     5 
   53    56    62     5 
   57    56    58     5 
   57    56    62     5 
   58    56    62     5 
   56    58    59     5 
   56    58    60     5 
   56    58    61     5 
   59    58    60     5 
   59    58    61     5 
   60    58    61     5 
   56    62    63     5 
   56    62    64     5 
   56    62    65     5 
   63    62    64     5 
   63    62    65     5 
   64    62    65     5 
   51    66    67     5 
   51    66    68     5 
   67    66    68     5 
   66    68    69     5 
   66    68    70     5 
   69    68    70     5 
   68    70    71     5 
   68    70    72     5 
   68    70    82     5 
   71    70    72     5 
   71    70    82     5 
   72    70    82     5 
   70    72    73     5 
   70    72    74     5 
   70    72    78     5 
   73    72    74     5 
   73    72    78     5 
   74    72    78     5 
   72    74    75     5 
   72    74    76     5 
   72    74    77     5 
   75    74    76     5 
   75    74    77     5 
   76    74    77     5 
   72    78    79     5 
   72    78    80     5 
   72    78    81     5 
   79    78    80     5 
   79    78    81     5 
   80    78    81     5 
   70    82    83     5 
   70    82    84     5 
   83    82    84     5 
   82    84    85     5 
   82    84    86     5 
   85    84    86     5 
   84    86    87     5 
   84    86    88     5 
   84    86   106     5 
   87    86    88     5 
   87    86   106     5 
   88    86   106     5 
   86    88    89     5 
   86    88    90     5 
   86    88    91     5 
   89    88    90     5 
   89    88    91     5 
   90    88    91     5 
   88    91    92     5 
   88    91    93     5 
   88    91    94     5 
   92    91    93     5 
   92    91    94     5 
   93    91    94     5 
   91    94    95     5 
   91    94    96     5 
   91    94    97     5 
   95    94    96     5 
   95    94    97     5 
   96    94    97     5 
   94    97    98     5 
   94    97    99     5 
   98    97    99     5 
   97    99   100     5 
   97    99   103     5 
  100    99   103     5 
   99   100   101     5 
   99   100   102     5 
  101   100   102     5 
   99   103   104     5 
   99   103   105     5 
  104   103   105     5 
   86   106   107     5 
   86   106   108     5 
  107   106   108     5 
  106   108   109     5 
  106   108   110     5 
  109   108   110     5 
  108   110   111     5 
  108   110   112     5 
  108   110   125     5 
  111   110   112     5 
  111   110   125     5 
  112   110   125     5 
  110   112   113     5 
  110   112   114     5 
  110   112   115     5 
  113   112   114     5 
  113   112   115     5 
  114   112   115     5 
  112   115   116     5 
  112   115   117     5 
  112   115   121     5 
  116   115   117     5 
  116   115   121     5 
  117   115   121     5 
  115   117   118     5 
  115   117   119     5 
  115   117   120     5 
  118   117   119     5 
  118   117   120     5 
  119   117   120     5 
  115   121   122     5 
  115   121   123     5 
  115   121   124     5 
  122   121   123     5 
  122   121   124     5 
  123   121   124     5 
  110   125   126     5 
  110   125   127     5 
  126   125   127     5 
  125   127   128     5 
  125   127   129     5 
  128   127   129     5 
  127   129   130     5 
  127   129   131     5 
  127   129   149     5 
  130   129   131     5 
  130   129   149     5 
  131   129   149     5 
  129   131   132     5 
  129   131   133     5 
  129   131   134     5 
  132   131   133     5 
  132   131   134     5 
  133   131   134     5 
  131   134   135     5 
  131   134   136     5 
  131   134   137     5 
  135   134   136     5 
  135   134   137     5 
  136   134   137     5 
  134   137   138     5 
  134   137   139     5 
  134   137   140     5 
  138   137   139     5 
  138   137   140     5 
  139   137   140     5 
  137   140   141     5 
  137   140   142     5 
  141   140   142     5 
  140   142   143     5 
  140   142   146     5 
  143   142   146     5 
  142   143   144     5 
  142   143   145     5 
  144   143   145     5 
  142   146   147     5 
  142   146   148     5 
  147   146   148     5 
  129   149   150     5 
  129   149   151     5 
  150   149   151     5 
  149   151   152     5 
  149   151   153     5 
  152   151   153     5 
  151   153   154     5 
  151   153   155     5 
  151   153   156     5 
  154   153   155     5 
  154   153   156     5 
  155   153   156     5 
  153   156   157     5 
  153   156   158     5 
  157   156   158     5 
  156   158   159     5 
  156   158   160     5 
  159   158   160     5 
  158   160   161     5 
  158   160   162     5 
  158   160   163     5 
  161   160   162     5 
  161   160   163     5 
  162   160   163     5 
  160   163   164     5 
  160   163   165     5 
  164   163   165     5 
  163   165   166     5 
  163   165   167     5 
  166   165   167     5 
  165   167   168     5 
  165   167   169     5 
  165   167   173     5 
  168   167   169     5 
  168   167   173     5 
  169   167   173     5 
  167   169   170     5 
  167   169   171     5 
  167   169   172     5 
  170   169   171     5 
  170   169   172     5 
  171   169   172     5 
  167   173   174     5 
  167   173   175     5 
  174   173   175     5 
  173   175   176     5 
  173   175   177     5 
  176   175   177     5 
  175   177   178     5 
  175   177   179     5 
  175   177   194     5 
  178   177   179     5 
  178   177   194     5 
  179   177   194     5 
  177   179   180     5 
  177   179   181     5 
  177   179   182     5 
  180   179   181     5 
  180   179   182     5 
  181   179   182     5 
  179   182   183     5 
  179   182   190     5 
  183   182   190     5 
  182   183   184     5 
  182   183   185     5 
  184   183   185     5 
  183   185   186     5 
  183   185   187     5 
  186   185   187     5 
  185   187   188     5 
  185   187   192     5 
  188   187   192     5 
  187   188   189     5 
  182   190   191     5 
  182   190   192     5 
  191   190   192     5 
  187   192   190     5 
  187   192   193     5 
  190   192   193     5 
  177   194   195     5 
  177   194   196     5 
  195   194   196     5 
  194   196   197     5 
  194   196   198     5 
  197   196   198     5 
  196   198   199     5 
  196   198   200     5 
  196   198   213     5 
  199   198   200     5 
  199   198   213     5 
  200   198   213     5 
  198   200   201     5 
  198   200   202     5 
  198   200   206     5 
  201   200   202     5 
  201   200   206     5 
  202   200   206     5 
  200   202   203     5 
  200   202   204     5 
  200   202   205     5 
  203   202   204     5 
  203   202   205     5 
  204   202   205     5 
  200   206   207     5 
  200   206   208     5 
  200   206   209     5 
  207   206   208     5 
  207   206   209     5 
  208   206   209     5 
  206   209   210     5 
  206   209   211     5 
  206   209   212     5 
  210   209   211     5 
  210   209   212     5 
  211   209   212     5 
  198   213   214     5 
  198   213   215     5 
  214   213   215     5 
  213   215   216     5 
  213   215   217     5 
  216   215   217     5 
  215   217   218     5 
  215   217   219     5 
  215   217   220     5 
  218   217   219     5 
  218   217   220     5 
  219   217   220     5 
  217   220   221     5 
  217   220   222     5 
  221   220   222     5 
  220   222   223     5 
  220   222   224     5 
  223   222   224     5 
  222   224   225     5 
  222   224   226     5 
  222   224   235     5 
  225   224   226     5 
  225   224   235     5 
  226   224   235     5 
  224   226   227     5 
  224   226   228     5 
  224   226   229     5 
  227   226   228     5 
  227   226   229     5 
  228   226   229     5 
  226   229   230     5 
  226   229   231     5 
  226   229   232     5 
  230   229   231     5 
  230   229   232     5 
  231   229   232     5 
  229   232   233     5 
  229   232   234     5 
  233   232   234     5 
  224   235   236     5 
  224   235   237     5 
  236   235   237     5 
  235   237   238     5 
  235   237   239     5 
  238   237   239     5 
  237   239   240     5 
  237   239   241     5 
  237   239   242     5 
  240   239   241     5 
  240   239   242     5 
  241   239   242     5 
  239   242   243     5 
  239   242   244     5 
  243   242   244     5 
  242   244   245     5 
  242   244   246     5 
  245   244   246     5 
  244   246   247     5 
  244   246   248     5 
  244   246   266     5 
  247   246   248     5 
  247   246   266     5 
  248   246   266     5 
  246   248   249     5 
  246   248   250     5 
  246   248   251     5 
  249   248   250     5 
  249   248   251     5 
  250   248   251     5 
  248   251   252     5 
  248   251   253     5 
  248   251   254     5 
  252   251   253     5 
  252   251   254     5 
  253   251   254     5 
  251   254   255     5 
  251   254   256     5 
  251   254   257     5 
  255   254   256     5 
  255   254   257     5 
  256   254   257     5 
  254   257   258     5 
  254   257   259     5 
  258   257   259     5 
  257   259   260     5 
  257   259   263     5 
  260   259   263     5 
  259   260   261     5 
  259   260   262     5 
  261   260   262     5 
  259   263   264     5 
  259   263   265     5 
  264   263   265     5 
  246   266   267     5 
  246   266   268     5 
  267   266   268     5 
  266   268   269     5 
  266   268   270     5 
  269   268   270     5 
  268   270   271     5 
  268   270   272     5 
  268   270   282     5 
  271   270   272     5 
  271   270   282     5 
  272   270   282     5 
  270   272   273     5 
  270   272   274     5 
  270   272   278     5 
  273   272   274     5 
  273   272   278     5 
  274   272   278     5 
  272   274   275     5 
  272   274   276     5 
  272   274   277     5 
  275   274   276     5 
  275   274   277     5 
  276   274   277     5 
  272   278   279     5 
  272   278   280     5 
  272   278   281     5 
  279   278   280     5 
  279   278   281     5 
  280   278   281     5 
  270   282   283     5 
  270   282   284     5 
  283   282   284     5 
  282   284   285     5 
  282   284   286     5 
  285   284   286     5 
  284   286   287     5 
  284   286   288     5 
  284   286   297     5 
  287   286   288     5 
  287   286   297     5 
  288   286   297     5 
  286   288   289     5 
  286   288   290     5 
  286   288   291     5 
  289   288   290     5 
  289   288   291     5 
  290   288   291     5 
  288   291   292     5 
  288   291   293     5 
  288   291   294     5 
  292   291   293     5 
  292   291   294     5 
  293   291   294     5 
  291   294   295     5 
  291   294   296     5 
  295   294   296     5 
  286   297   298     5 
  286   297   299     5 
  298   297   299     5 
  297   299   300     5 
  297   299   301     5 
  300   299   301     5 
  299   301   302     5 
  299   301   303     5 
  299   301   313     5 
  302   301   303     5 
  302   301   313     5 
  303   301   313     5 
  301   303   304     5 
  301   303   305     5 
  301   303   309     5 
  304   303   305     5 
  304   303   309     5 
  305   303   309     5 
  303   305   306     5 
  303   305   307     5 
  303   305   308     5 
  306   305   307     5 
  306   305   308     5 
  307   305   308     5 
  303   309   310     5 
  303   309   311     5 
  303   309   312     5 
  310   309   311     5 
  310   309   312     5 
  311   309   312     5 
  301   313   314     5 
  301   313   315     5 
  314   313   315     5 
  313   315   316     5 
  313   315   317     5 
  316   315   317     5 
  315   317   318     5 
  315   317   319     5 
  315   317   332     5 
  318   317   319     5 
  318   317   332     5 
  319   317   332     5 
  317   319   320     5 
  317   319   321     5 
  317   319   322     5 
  320   319   321     5 
  320   319   322     5 
  321   319   322     5 
  319   322   323     5 
  319   322   324     5 
  319   322   328     5 
  323   322   324     5 
  323   322   328     5 
  324   322   328     5 
  322   324   325     5 
  322   324   326     5 
  322   324   327     5 
  325   324   326     5 
  325   324   327     5 
  326   324   327     5 
  322   328   329     5 
  322   328   330     5 
  322   328   331     5 
  329   328   330     5 
  329   328   331     5 
  330   328   331     5 
  317   332   333     5 
  317   332   334     5 
  333   332   334     5 
  332   334   335     5 
  332   334   336     5 
  335   334   336     5 
  334   336   337     5 
  334   336   338     5 
  334   336   354     5 
  337   336   338     5 
  337   336   354     5 
  338   336   354     5 
  336   338   339     5 
  336   338   340     5 
  336   338   341     5 
  339   338   340     5 
  339   338   341     5 
  340   338   341     5 
  338   341   342     5 
  338   341   343     5 
  338   341   344     5 
  342   341   343     5 
  342   341   344     5 
  343   341   344     5 
  341   344   345     5 
  341   344   346     5 
  341   344   347     5 
  345   344   346     5 
  345   344   347     5 
  346   344   347     5 
  344   347   348     5 
  344   347   349     5 
  344   347   350     5 
  348   347   349     5 
  348   347   350     5 
  349   347   350     5 
  347   350   351     5 
  347   350   352     5 
  347   350   353     5 
  351   350   352     5 
  351   350   353     5 
  352   350   353     5 
  336   354   355     5 
  336   354   356     5 
  355   354   356     5 
  354   356   357     5 
  354   356   358     5 
  357   356   358     5 
  356   358   359     5 
  356   358   360     5 
  356   358   368     5 
  359   358   360     5 
  359   358   368     5 
  360   358   368     5 
  358   360   361     5 
  358   360   362     5 
  358   360   363     5 
  361   360   362     5 
  361   360   363     5 
  362   360   363     5 
  360   363   364     5 
  360   363   365     5 
  364   363   365     5 
  363   365   366     5 
  363   365   367     5 
  366   365   367     5 
  358   368   369     5 
  358   368   370     5 
  369   368   370     5 
  368   370   371     5 
  368   370   372     5 
  371   370   372     5 
  370   372   373     5 
  370   372   374     5 
  370   372   375     5 
  373   372   374     5 
  373   372   375     5 
  374   372   375     5 
  372   375   376     5 
  372   375   377     5 
  376   375   377     5 
  375   377   378     5 
  375   377   379     5 
  378   377   379     5 
  377   379   380     5 
  377   379   381     5 
  377   379   390     5 
  380   379   381     5 
  380   379   390     5 
  381   379   390     5 
  379   381   382     5 
  379   381   383     5 
  379   381   384     5 
  382   381   383     5 
  382   381   384     5 
  383   381   384     5 
  381   384   385     5 
  381   384   386     5 
  381   384   387     5 
  385   384   386     5 
  385   384   387     5 
  386   384   387     5 
  384   387   388     5 
  384   387   389     5 
  388   387   389     5 
  379   390   391     5 
  379   390   392     5 
  391   390   392     5 
  390   392   393     5 
  390   392   394     5 
  393   392   394     5 
  392   394   395     5 
  392   394   396     5 
  392   394   414     5 
  395   394   396     5 
  395   394   414     5 
  396   394   414     5 
  394   396   397     5 
  394   396   398     5 
  394   396   399     5 
  397   396   398     5 
  397   396   399     5 
  398   396   399     5 
  396   399   400     5 
  396   399   405     5 
  400   399   405     5 
  399   400   401     5 
  399   400   402     5 
  401   400   402     5 
  400   402   403     5 
  400   402   404     5 
  403   402   404     5 
  402   404   405     5 
  402   404   410     5 
  405   404   410     5 
  399   405   404     5 
  399   405   406     5 
  404   405   406     5 
  405   406   407     5 
  405   406   408     5 
  407   406   408     5 
  406   408   409     5 
  406   408   412     5 
  409   408   412     5 
  404   410   411     5 
  404   410   412     5 
  411   410   412     5 
  408   412   410     5 
  408   412   413     5 
  410   412   413     5 
  394   414   415     5 
  394   414   416     5 
  415   414   416     5 
  414   416   417     5 
  414   416   418     5 
  417   416   418     5 
  416   418   419     5 
  416   418   420     5 
  416   418   421     5 
  419   418   420     5 
  419   418   421     5 
  420   418   421     5 
  418   421   422     5 
  418   421   423     5 
  422   421   423     5 
  421   423   424     5 
  421   423   425     5 
  424   423   425     5 
  423   425   426     5 
  423   425   427     5 
  423   425   435     5 
  426   425   427     5 
  426   425   435     5 
  427   425   435     5 
  425   427   428     5 
  425   427   429     5 
  425   427   431     5 
  428   427   429     5 
  428   427   431     5 
  429   427   431     5 
  427   429   430     5 
  427   431   432     5 
  427   431   433     5 
  427   431   434     5 
  432   431   433     5 
  432   431   434     5 
  433   431   434     5 
  425   435   436     5 
  425   435   437     5 
  436   435   437     5 
  435   437   438     5 
  435   437   439     5 
  438   437   439     5 
  437   439   440     5 
  437   439   441     5 
  437   439   451     5 
  440   439   441     5 
  440   439   451     5 
  441   439   451     5 
  439   441   442     5 
  439   441   443     5 
  439   441   447     5 
  442   441   443     5 
  442   441   447     5 
  443   441   447     5 
  441   443   444     5 
  441   443   445     5 
  441   443   446     5 
  444   443   445     5 
  444   443   446     5 
  445   443   446     5 
  441   447   448     5 
  441   447   449     5 
  441   447   450     5 
  448   447   449     5 
  448   447   450     5 
  449   447   450     5 
  439   451   452     5 
  439   451   453     5 
  452   451   453     5 
  451   453   454     5 
  451   453   455     5 
  454   453   455     5 
  453   455   456     5 
  453   455   457     5 
  453   455   462     5 
  456   455   457     5 
  456   455   462     5 
  457   455   462     5 
  455   457   458     5 
  455   457   459     5 
  455   457   460     5 
  458   457   459     5 
  458   457   460     5 
  459   457   460     5 
  457   460   461     5 
  455   462   463     5 
  455   462   464     5 
  463   462   464     5 
  462   464   465     5 
  462   464   466     5 
  465   464   466     5 
  464   466   467     5 
  464   466   468     5 
  464   466   474     5 
  467   466   468     5 
  467   466   474     5 
  468   466   474     5 
  466   468   469     5 
  466   468   470     5 
  466   468   471     5 
  469   468   470     5 
  469   468   471     5 
  470   468   471     5 
  468   471   472     5 
  468   471   473     5 
  472   471   473     5 
  466   474   475     5 
  466   474   476     5 
  475   474   476     5 
  474   476   477     5 
  474   476   478     5 
  477   476   478     5 
  476   478   479     5 
  476   478   480     5 
  476   478   486     5 
  479   478   480     5 
  479   478   486     5 
  480   478   486     5 
  478   480   481     5 
  478   480   482     5 
  478   480   483     5 
  481   480   482     5 
  481   480   483     5 
  482   480   483     5 
  480   483   484     5 
  480   483   485     5 
  484   483   485     5 
  478   486   487     5 
  478   486   488     5 
  487   486   488     5 
  486   488   489     5 
  486   488   490     5 
  489   488   490     5 
  488   490   491     5 
  488   490   492     5 
  488   490   508     5 
  491   490   492     5 
  491   490   508     5 
  492   490   508     5 
  490   492   493     5 
  490   492   494     5 
  490   492   495     5 
  493   492   494     5 
  493   492   495     5 
  494   492   495     5 
  492   495   496     5 
  492   495   497     5 
  492   495   498     5 
  496   495   497     5 
  496   495   498     5 
  497   495   498     5 
  495   498   499     5 
  495   498   500     5 
  495   498   501     5 
  499   498   500     5 
  499   498   501     5 
  500   498   501     5 
  498   501   502     5 
  498   501   503     5 
  498   501   504     5 
  502   501   503     5 
  502   501   504     5 
  503   501   504     5 
  501   504   505     5 
  501   504   506     5 
  501   504   507     5 
  505   504   506     5 
  505   504   507     5 
  506   504   507     5 
  490   508   509     5 
  490   508   510     5 
  509   508   510     5 
  508   510   511     5 
  508   510   512     5 
  511   510   512     5 
  510   512   513     5 
  510   512   514     5 
  510   512   532     5 
  513   512   514     5 
  513   512   532     5 
  514   512   532     5 
  512   514   515     5 
  512   514   516     5 
  512   514   517     5 
  515   514   516     5 
  515   514   517     5 
  516   514   517     5 
  514   517   518     5 
  514   517   523     5 
  518   517   523     5 
  517   518   519     5 
  517   518   520     5 
  519   518   520     5 
  518   520   521     5 
  518   520   522     5 
  521   520   522     5 
  520   522   523     5 
  520   522   528     5 
  523   522   528     5 
  517   523   522     5 
  517   523   524     5 
  522   523   524     5 
  523   524   525     5 
  523   524   526     5 
  525   524   526     5 
  524   526   527     5 
  524   526   530     5 
  527   526   530     5 
  522   528   529     5 
  522   528   530     5 
  529   528   530     5 
  526   530   528     5 
  526   530   531     5 
  528   530   531     5 
  512   532   533     5 
  512   532   534     5 
  533   532   534     5 
  532   534   535     5 
  532   534   536     5 
  535   534   536     5 
  534   536   537     5 
  534   536   538     5 
  534   536   544     5 
  537   536   538     5 
  537   536   544     5 
  538   536   544     5 
  536   538   539     5 
  536   538   540     5 
  536   538   541     5 
  539   538   540     5 
  539   538   541     5 
  540   538   541     5 
  538   541   542     5 
  538   541   543     5 
  542   541   543     5 
  536   544   545     5 
  536   544   546     5 
  545   544   546     5 
  544   546   547     5 
  544   546   548     5 
  547   546   548     5 
  546   548   549     5 
  546   548   550     5 
  546   548   563     5 
  549   548   550     5 
  549   548   563     5 
  550   548   563     5 
  548   550   551     5 
  548   550   552     5 
  548   550   553     5 
  551   550   552     5 
  551   550   553     5 
  552   550   553     5 
  550   553   554     5 
  550   553   555     5 
  550   553   559     5 
  554   553   555     5 
  554   553   559     5 
  555   553   559     5 
  553   555   556     5 
  553   555   557     5 
  553   555   558     5 
  556   555   557     5 
  556   555   558     5 
  557   555   558     5 
  553   559   560     5 
  553   559   561     5 
  553   559   562     5 
  560   559   561     5 
  560   559   562     5 
  561   559   562     5 
  548   563   564     5 
  548   563   565     5 
  564   563   565     5 
  563   565   566     5 
  563   565   567     5 
  566   565   567     5 
  565   567   568     5 
  565   567   569     5 
  565   567   579     5 
  568   567   569     5 
  568   567   579     5 
  569   567   579     5 
  567   569   570     5 
  567   569   571     5 
  567   569   575     5 
  570   569   571     5 
  570   569   575     5 
  571   569   575     5 
  569   571   572     5 
  569   571   573     5 
  569   571   574     5 
  572   571   573     5 
  572   571   574     5 
  573   571   574     5 
  569   575   576     5 
  569   575   577     5 
  569   575   578     5 
  576   575   577     5 
  576   575   578     5 
  577   575   578     5 
  567   579   580     5 
  567   579   581     5 
  580   579   581     5 
  579   581   582     5 
  579   581   583     5 
  582   581   583     5 
  581   583   584     5 
  581   583   585     5 
  581   583   590     5 
  584   583   585     5 
  584   583   590     5 
  585   583   590     5 
  583   585   586     5 
  583   585   587     5 
  583   585   588     5 
  586   585   587     5 
  586   585   588     5 
  587   585   588     5 
  585   588   589     5 
  583   590   591     5 
  583   590   592     5 
  591   590   592     5 
  590   592   593     5 
  590   592   594     5 
  593   592   594     5 
  592   594   595     5 
  592   594   596     5 
  592   594   600     5 
  595   594   596     5 
  595   594   600     5 
  596   594   600     5 
  594   596   597     5 
  594   596   598     5 
  594   596   599     5 
  597   596   598     5 
  597   596   599     5 
  598   596   599     5 
  594   600   601     5 
  594   600   602     5 
  601   600   602     5 
  600   602   603     5 
  600   602   604     5 
  603   602   604     5 
  602   604   605     5 
  602   604   606     5 
  602   604   611     5 
  605   604   606     5 
  605   604   611     5 
  606   604   611     5 
  604   606   607     5 
  604   606   608     5 
  604   606   609     5 
  607   606   608     5 
  607   606   609     5 
  608   606   609     5 
  606   609   610     5 
  604   611   612     5 
  604   611   613     5 
  612   611   613     5 
  611   613   614     5 
  611   613   615     5 
  614   613   615     5 
  613   615   616     5 
  613   615   617     5 
  613   615   627     5 
  616   615   617     5 
  616   615   627     5 
  617   615   627     5 
  615   617   618     5 
  615   617   619     5 
  615   617   623     5 
  618   617   619     5 
  618   617   623     5 
  619   617   623     5 
  617   619   620     5 
  617   619   621     5 
  617   619   622     5 
  620   619   621     5 
  620   619   622     5 
  621   619   622     5 
  617   623   624     5 
  617   623   625     5 
  617   623   626     5 
  624   623   625     5 
  624   623   626     5 
  625   623   626     5 
  615   627   628     5 
  615   627   629     5 
  628   627   629     5 
  627   629   630     5 
  627   629   631     5 
  630   629   631     5 
  629   631   632     5 
  629   631   633     5 
  629   631   643     5 
  632   631   633     5 
  632   631   643     5 
  633   631   643     5 
  631   633   634     5 
  631   633   635     5 
  631   633   639     5 
  634   633   635     5 
  634   633   639     5 
  635   633   639     5 
  633   635   636     5 
  633   635   637     5 
  633   635   638     5 
  636   635   637     5 
  636   635   638     5 
  637   635   638     5 
  633   639   640     5 
  633   639   641     5 
  633   639   642     5 
  640   639   641     5 
  640   639   642     5 
  641   639   642     5 
  631   643   644     5 
  631   643   645     5 
  644   643   645     5 
  643   645   646     5 
  643   645   647     5 
  646   645   647     5 
  645   647   648     5 
  645   647   649     5 
  645   647   653     5 
  648   647   649     5 
  648   647   653     5 
  649   647   653     5 
  647   649   650     5 
  647   649   651     5 
  647   649   652     5 
  650   649   651     5 
  650   649   652     5 
  651   649   652     5 
  649   652  1522     5 
  647   653   654     5 
  647   653   655     5 
  654   653   655     5 
  653   655   656     5 
  653   655   657     5 
  656   655   657     5 
  655   657   658     5 
  655   657   659     5 
  655   657   677     5 
  658   657   659     5 
  658   657   677     5 
  659   657   677     5 
  657   659   660     5 
  657   659   661     5 
  657   659   662     5 
  660   659   661     5 
  660   659   662     5 
  661   659   662     5 
  659   662   663     5 
  659   662   664     5 
  659   662   665     5 
  663   662   664     5 
  663   662   665     5 
  664   662   665     5 
  662   665   666     5 
  662   665   667     5 
  662   665   668     5 
  666   665   667     5 
  666   665   668     5 
  667   665   668     5 
  665   668   669     5 
  665   668   670     5 
  669   668   670     5 
  668   670   671     5 
  668   670   674     5 
  671   670   674     5 
  670   671   672     5 
  670   671   673     5 
  672   671   673     5 
  670   674   675     5 
  670   674   676     5 
  675   674   676     5 
  657   677   678     5 
  657   677   679     5 
  678   677   679     5 
  677   679   680     5 
  677   679   681     5 
  680   679   681     5 
  679   681   682     5 
  679   681   683     5 
  679   681   692     5 
  682   681   683     5 
  682   681   692     5 
  683   681   692     5 
  681   683   684     5 
  681   683   685     5 
  681   683   686     5 
  684   683   685     5 
  684   683   686     5 
  685   683   686     5 
  683   686   687     5 
  683   686   688     5 
  683   686   689     5 
  687   686   688     5 
  687   686   689     5 
  688   686   689     5 
  686   689   690     5 
  686   689   691     5 
  690   689   691     5 
  681   692   693     5 
  681   692   694     5 
  693   692   694     5 
  692   694   695     5 
  692   694   696     5 
  695   694   696     5 
  694   696   697     5 
  694   696   698     5 
  694   696   711     5 
  697   696   698     5 
  697   696   711     5 
  698   696   711     5 
  696   698   699     5 
  696   698   700     5 
  696   698   701     5 
  699   698   700     5 
  699   698   701     5 
  700   698   701     5 
  698   701   702     5 
  698   701   703     5 
  698   701   707     5 
  702   701   703     5 
  702   701   707     5 
  703   701   707     5 
  701   703   704     5 
  701   703   705     5 
  701   703   706     5 
  704   703   705     5 
  704   703   706     5 
  705   703   706     5 
  701   707   708     5 
  701   707   709     5 
  701   707   710     5 
  708   707   709     5 
  708   707   710     5 
  709   707   710     5 
  696   711   712     5 
  696   711   713     5 
  712   711   713     5 
  711   713   714     5 
  711   713   715     5 
  714   713   715     5 
  713   715   716     5 
  713   715   717     5 
  713   715   718     5 
  716   715   717     5 
  716   715   718     5 
  717   715   718     5 
  715   718   719     5 
  715   718   720     5 
  719   718   720     5 
  718   720   721     5 
  718   720   722     5 
  721   720   722     5 
  720   722   723     5 
  720   722   724     5 
  720   722   738     5 
  723   722   724     5 
  723   722   738     5 
  724   722   738     5 
  722   724   725     5 
  722   724   726     5 
  722   724   727     5 
  725   724   726     5 
  725   724   727     5 
  726   724   727     5 
  724   727   728     5 
  724   727   734     5 
  728   727   734     5 
  727   728   729     5 
  727   728   730     5 
  729   728   730     5 
  728   730   731     5 
  728   730   732     5 
  731   730   732     5 
  730   732   733     5 
  730   732   736     5 
  733   732   736     5 
  727   734   735     5 
  727   734   736     5 
  735   734   736     5 
  732   736   734     5 
  732   736   737     5 
  734   736   737     5 
  722   738   739     5 
  722   738   740     5 
  739   738   740     5 
  738   740   741     5 
  738   740   742     5 
  741   740   742     5 
  740   742   743     5 
  740   742   744     5 
  740   742   745     5 
  743   742   744     5 
  743   742   745     5 
  744   742   745     5 
  742   745   746     5 
  742   745   747     5 
  746   745   747     5 
  745   747   748     5 
  745   747   749     5 
  748   747   749     5 
  747   749   750     5 
  747   749   751     5 
  747   749   756     5 
  750   749   751     5 
  750   749   756     5 
  751   749   756     5 
  749   751   752     5 
  749   751   753     5 
  749   751   754     5 
  752   751   753     5 
  752   751   754     5 
  753   751   754     5 
  751   754   755     5 
  749   756   757     5 
  749   756   758     5 
  757   756   758     5 
  756   758   759     5 
  756   758   760     5 
  759   758   760     5 
  758   760   761     5 
  758   760   762     5 
  758   760   766     5 
  761   760   762     5 
  761   760   766     5 
  762   760   766     5 
  760   762   763     5 
  760   762   764     5 
  760   762   765     5 
  763   762   764     5 
  763   762   765     5 
  764   762   765     5 
  760   766   767     5 
  760   766   768     5 
  767   766   768     5 
  766   768   769     5 
  766   768   770     5 
  769   768   770     5 
  768   770   771     5 
  768   770   772     5 
  768   770   788     5 
  771   770   772     5 
  771   770   788     5 
  772   770   788     5 
  770   772   773     5 
  770   772   774     5 
  770   772   775     5 
  773   772   774     5 
  773   772   775     5 
  774   772   775     5 
  772   775   776     5 
  772   775   777     5 
  772   775   778     5 
  776   775   777     5 
  776   775   778     5 
  777   775   778     5 
  775   778   779     5 
  775   778   780     5 
  775   778   781     5 
  779   778   780     5 
  779   778   781     5 
  780   778   781     5 
  778   781   782     5 
  778   781   783     5 
  778   781   784     5 
  782   781   783     5 
  782   781   784     5 
  783   781   784     5 
  781   784   785     5 
  781   784   786     5 
  781   784   787     5 
  785   784   786     5 
  785   784   787     5 
  786   784   787     5 
  770   788   789     5 
  770   788   790     5 
  789   788   790     5 
  788   790   791     5 
  788   790   792     5 
  791   790   792     5 
  790   792   793     5 
  790   792   794     5 
  790   792   803     5 
  793   792   794     5 
  793   792   803     5 
  794   792   803     5 
  792   794   795     5 
  792   794   796     5 
  792   794   797     5 
  795   794   796     5 
  795   794   797     5 
  796   794   797     5 
  794   797   798     5 
  794   797   799     5 
  794   797   800     5 
  798   797   799     5 
  798   797   800     5 
  799   797   800     5 
  797   800   801     5 
  797   800   802     5 
  801   800   802     5 
  792   803   804     5 
  792   803   805     5 
  804   803   805     5 
  803   805   806     5 
  803   805   807     5 
  806   805   807     5 
  805   807   808     5 
  805   807   809     5 
  805   807   813     5 
  808   807   809     5 
  808   807   813     5 
  809   807   813     5 
  807   809   810     5 
  807   809   811     5 
  807   809   812     5 
  810   809   811     5 
  810   809   812     5 
  811   809   812     5 
  807   813   814     5 
  807   813   815     5 
  814   813   815     5 
  813   815   816     5 
  813   815   817     5 
  816   815   817     5 
  815   817   818     5 
  815   817   819     5 
  815   817   829     5 
  818   817   819     5 
  818   817   829     5 
  819   817   829     5 
  817   819   820     5 
  817   819   821     5 
  817   819   825     5 
  820   819   821     5 
  820   819   825     5 
  821   819   825     5 
  819   821   822     5 
  819   821   823     5 
  819   821   824     5 
  822   821   823     5 
  822   821   824     5 
  823   821   824     5 
  819   825   826     5 
  819   825   827     5 
  819   825   828     5 
  826   825   827     5 
  826   825   828     5 
  827   825   828     5 
  817   829   830     5 
  817   829   831     5 
  830   829   831     5 
  829   831   832     5 
  829   831   833     5 
  832   831   833     5 
  831   833   834     5 
  831   833   835     5 
  831   833   843     5 
  834   833   835     5 
  834   833   843     5 
  835   833   843     5 
  833   835   836     5 
  833   835   837     5 
  833   835   839     5 
  836   835   837     5 
  836   835   839     5 
  837   835   839     5 
  835   837   838     5 
  835   839   840     5 
  835   839   841     5 
  835   839   842     5 
  840   839   841     5 
  840   839   842     5 
  841   839   842     5 
  833   843   844     5 
  833   843   845     5 
  844   843   845     5 
  843   845   846     5 
  843   845   847     5 
  846   845   847     5 
  845   847   848     5 
  845   847   849     5 
  845   847   850     5 
  848   847   849     5 
  848   847   850     5 
  849   847   850     5 
  847   850   851     5 
  847   850   852     5 
  851   850   852     5 
  850   852   853     5 
  850   852   854     5 
  853   852   854     5 
  852   854   855     5 
  852   854   856     5 
  852   854   861     5 
  855   854   856     5 
  855   854   861     5 
  856   854   861     5 
  854   856   857     5 
  854   856   858     5 
  854   856   859     5 
  857   856   858     5 
  857   856   859     5 
  858   856   859     5 
  856   859   860     5 
  854   861   862     5 
  854   861   863     5 
  862   861   863     5 
  861   863   864     5 
  861   863   865     5 
  864   863   865     5 
  863   865   866     5 
  863   865   867     5 
  863   865   885     5 
  866   865   867     5 
  866   865   885     5 
  867   865   885     5 
  865   867   868     5 
  865   867   869     5 
  865   867   870     5 
  868   867   869     5 
  868   867   870     5 
  869   867   870     5 
  867   870   871     5 
  867   870   872     5 
  867   870   873     5 
  871   870   872     5 
  871   870   873     5 
  872   870   873     5 
  870   873   874     5 
  870   873   875     5 
  870   873   876     5 
  874   873   875     5 
  874   873   876     5 
  875   873   876     5 
  873   876   877     5 
  873   876   878     5 
  877   876   878     5 
  876   878   879     5 
  876   878   882     5 
  879   878   882     5 
  878   879   880     5 
  878   879   881     5 
  880   879   881     5 
  878   882   883     5 
  878   882   884     5 
  883   882   884     5 
  865   885   886     5 
  865   885   887     5 
  886   885   887     5 
  885   887   888     5 
  885   887   889     5 
  888   887   889     5 
  887   889   890     5 
  887   889   891     5 
  887   889   904     5 
  890   889   891     5 
  890   889   904     5 
  891   889   904     5 
  889   891   892     5 
  889   891   893     5 
  889   891   894     5 
  892   891   893     5 
  892   891   894     5 
  893   891   894     5 
  891   894   895     5 
  891   894   896     5 
  891   894   900     5 
  895   894   896     5 
  895   894   900     5 
  896   894   900     5 
  894   896   897     5 
  894   896   898     5 
  894   896   899     5 
  897   896   898     5 
  897   896   899     5 
  898   896   899     5 
  894   900   901     5 
  894   900   902     5 
  894   900   903     5 
  901   900   902     5 
  901   900   903     5 
  902   900   903     5 
  889   904   905     5 
  889   904   906     5 
  905   904   906     5 
  904   906   907     5 
  904   906   908     5 
  907   906   908     5 
  906   908   909     5 
  906   908   910     5 
  906   908   911     5 
  909   908   910     5 
  909   908   911     5 
  910   908   911     5 
  908   911   912     5 
  908   911   913     5 
  912   911   913     5 
  911   913   914     5 
  911   913   915     5 
  914   913   915     5 
  913   915   916     5 
  913   915   917     5 
  913   915   928     5 
  916   915   917     5 
  916   915   928     5 
  917   915   928     5 
  915   917   918     5 
  915   917   919     5 
  915   917   920     5 
  918   917   919     5 
  918   917   920     5 
  919   917   920     5 
  917   920   921     5 
  917   920   922     5 
  917   920   923     5 
  921   920   922     5 
  921   920   923     5 
  922   920   923     5 
  920   923   924     5 
  920   923   925     5 
  924   923   925     5 
  923   925   926     5 
  923   925   927     5 
  926   925   927     5 
  915   928   929     5 
  915   928   930     5 
  929   928   930     5 
  928   930   931     5 
  928   930   932     5 
  931   930   932     5 
  930   932   933     5 
  930   932   934     5 
  930   932   935     5 
  933   932   934     5 
  933   932   935     5 
  934   932   935     5 
  932   935   936     5 
  932   935   937     5 
  936   935   937     5 
  935   937   938     5 
  935   937   939     5 
  938   937   939     5 
  937   939   940     5 
  937   939   941     5 
  937   939   954     5 
  940   939   941     5 
  940   939   954     5 
  941   939   954     5 
  939   941   942     5 
  939   941   943     5 
  939   941   947     5 
  942   941   943     5 
  942   941   947     5 
  943   941   947     5 
  941   943   944     5 
  941   943   945     5 
  941   943   946     5 
  944   943   945     5 
  944   943   946     5 
  945   943   946     5 
  941   947   948     5 
  941   947   949     5 
  941   947   950     5 
  948   947   949     5 
  948   947   950     5 
  949   947   950     5 
  947   950   951     5 
  947   950   952     5 
  947   950   953     5 
  951   950   952     5 
  951   950   953     5 
  952   950   953     5 
  939   954   955     5 
  939   954   956     5 
  955   954   956     5 
  954   956   957     5 
  954   956   958     5 
  957   956   958     5 
  956   958   959     5 
  956   958   960     5 
  956   958   961     5 
  959   958   960     5 
  959   958   961     5 
  960   958   961     5 
  958   961   962     5 
  958   961   963     5 
  962   961   963     5 
  961   963   964     5 
  961   963   967     5 
  964   963   967     5 
  963   964   965     5 
  963   964   966     5 
  963   964   972     5 
  965   964   966     5 
  965   964   972     5 
  966   964   972     5 
  963   967   968     5 
  963   967   969     5 
  963   967   975     5 
  968   967   969     5 
  968   967   975     5 
  969   967   975     5 
  967   969   970     5 
  967   969   971     5 
  967   969   972     5 
  970   969   971     5 
  970   969   972     5 
  971   969   972     5 
  964   972   969     5 
  964   972   973     5 
  964   972   974     5 
  969   972   973     5 
  969   972   974     5 
  973   972   974     5 
  967   975   976     5 
  967   975   977     5 
  976   975   977     5 
  975   977   978     5 
  975   977   979     5 
  978   977   979     5 
  977   979   980     5 
  977   979   981     5 
  977   979   994     5 
  980   979   981     5 
  980   979   994     5 
  981   979   994     5 
  979   981   982     5 
  979   981   983     5 
  979   981   987     5 
  982   981   983     5 
  982   981   987     5 
  983   981   987     5 
  981   983   984     5 
  981   983   985     5 
  981   983   986     5 
  984   983   985     5 
  984   983   986     5 
  985   983   986     5 
  981   987   988     5 
  981   987   989     5 
  981   987   990     5 
  988   987   989     5 
  988   987   990     5 
  989   987   990     5 
  987   990   991     5 
  987   990   992     5 
  987   990   993     5 
  991   990   992     5 
  991   990   993     5 
  992   990   993     5 
  979   994   995     5 
  979   994   996     5 
  995   994   996     5 
  994   996   997     5 
  994   996   998     5 
  997   996   998     5 
  996   998   999     5 
  996   998  1000     5 
  996   998  1012     5 
  999   998  1000     5 
  999   998  1012     5 
 1000   998  1012     5 
  998  1000  1001     5 
  998  1000  1002     5 
  998  1000  1005     5 
 1001  1000  1002     5 
 1001  1000  1005     5 
 1002  1000  1005     5 
 1004  1003  1005     5 
 1004  1003  1006     5 
 1005  1003  1006     5 
 1000  1005  1003     5 
 1000  1005  1008     5 
 1003  1005  1008     5 
 1003  1006  1007     5 
 1003  1006  1010     5 
 1007  1006  1010     5 
 1005  1008  1009     5 
 1005  1008  1010     5 
 1009  1008  1010     5 
 1006  1010  1008     5 
 1006  1010  1011     5 
 1008  1010  1011     5 
  998  1012  1013     5 
  998  1012  1014     5 
 1013  1012  1014     5 
 1012  1014  1015     5 
 1012  1014  1016     5 
 1015  1014  1016     5 
 1014  1016  1017     5 
 1014  1016  1018     5 
 1014  1016  1031     5 
 1017  1016  1018     5 
 1017  1016  1031     5 
 1018  1016  1031     5 
 1016  1018  1019     5 
 1016  1018  1020     5 
 1016  1018  1021     5 
 1019  1018  1020     5 
 1019  1018  1021     5 
 1020  1018  1021     5 
 1018  1021  1022     5 
 1018  1021  1023     5 
 1018  1021  1027     5 
 1022  1021  1023     5 
 1022  1021  1027     5 
 1023  1021  1027     5 
 1021  1023  1024     5 
 1021  1023  1025     5 
 1021  1023  1026     5 
 1024  1023  1025     5 
 1024  1023  1026     5 
 1025  1023  1026     5 
 1021  1027  1028     5 
 1021  1027  1029     5 
 1021  1027  1030     5 
 1028  1027  1029     5 
 1028  1027  1030     5 
 1029  1027  1030     5 
 1016  1031  1032     5 
 1016  1031  1033     5 
 1032  1031  1033     5 
 1031  1033  1034     5 
 1031  1033  1035     5 
 1034  1033  1035     5 
 1033  1035  1036     5 
 1033  1035  1037     5 
 1033  1035  1045     5 
 1036  1035  1037     5 
 1036  1035  1045     5 
 1037  1035  1045     5 
 1035  1037  1038     5 
 1035  1037  1039     5 
 1035  1037  1040     5 
 1038  1037  1039     5 
 1038  1037  1040     5 
 1039  1037  1040     5 
 1037  1040  1041     5 
 1037  1040  1042     5 
 1041  1040  1042     5 
 1040  1042  1043     5 
 1040  1042  1044     5 
 1043  1042  1044     5 
 1035  1045  1046     5 
 1035  1045  1047     5 
 1046  1045  1047     5 
 1045  1047  1048     5 
 1045  1047  1049     5 
 1048  1047  1049     5 
 1047  1049  1050     5 
 1047  1049  1051     5 
 1047  1049  1060     5 
 1050  1049  1051     5 
 1050  1049  1060     5 
 1051  1049  1060     5 
 1049  1051  1052     5 
 1049  1051  1053     5 
 1049  1051  1054     5 
 1052  1051  1053     5 
 1052  1051  1054     5 
 1053  1051  1054     5 
 1051  1054  1055     5 
 1051  1054  1056     5 
 1051  1054  1057     5 
 1055  1054  1056     5 
 1055  1054  1057     5 
 1056  1054  1057     5 
 1054  1057  1058     5 
 1054  1057  1059     5 
 1058  1057  1059     5 
 1049  1060  1061     5 
 1049  1060  1062     5 
 1061  1060  1062     5 
 1060  1062  1063     5 
 1060  1062  1064     5 
 1063  1062  1064     5 
 1062  1064  1065     5 
 1062  1064  1066     5 
 1062  1064  1079     5 
 1065  1064  1066     5 
 1065  1064  1079     5 
 1066  1064  1079     5 
 1064  1066  1067     5 
 1064  1066  1068     5 
 1064  1066  1072     5 
 1067  1066  1068     5 
 1067  1066  1072     5 
 1068  1066  1072     5 
 1066  1068  1069     5 
 1066  1068  1070     5 
 1066  1068  1071     5 
 1069  1068  1070     5 
 1069  1068  1071     5 
 1070  1068  1071     5 
 1066  1072  1073     5 
 1066  1072  1074     5 
 1066  1072  1075     5 
 1073  1072  1074     5 
 1073  1072  1075     5 
 1074  1072  1075     5 
 1072  1075  1076     5 
 1072  1075  1077     5 
 1072  1075  1078     5 
 1076  1075  1077     5 
 1076  1075  1078     5 
 1077  1075  1078     5 
 1064  1079  1080     5 
 1064  1079  1081     5 
 1080  1079  1081     5 
 1079  1081  1082     5 
 1079  1081  1083     5 
 1082  1081  1083     5 
 1081  1083  1084     5 
 1081  1083  1085     5 
 1081  1083  1096     5 
 1084  1083  1085     5 
 1084  1083  1096     5 
 1085  1083  1096     5 
 1083  1085  1086     5 
 1083  1085  1087     5 
 1083  1085  1088     5 
 1086  1085  1087     5 
 1086  1085  1088     5 
 1087  1085  1088     5 
 1085  1088  1089     5 
 1085  1088  1090     5 
 1085  1088  1091     5 
 1089  1088  1090     5 
 1089  1088  1091     5 
 1090  1088  1091     5 
 1088  1091  1092     5 
 1088  1091  1093     5 
 1092  1091  1093     5 
 1091  1093  1094     5 
 1091  1093  1095     5 
 1094  1093  1095     5 
 1083  1096  1097     5 
 1083  1096  1098     5 
 1097  1096  1098     5 
 1096  1098  1099     5 
 1096  1098  1100     5 
 1099  1098  1100     5 
 1098  1100  1101     5 
 1098  1100  1102     5 
 1098  1100  1109     5 
 1101  1100  1102     5 
 1101  1100  1109     5 
 1102  1100  1109     5 
 1100  1102  1104     5 
 1100  1102  1105     5 
 1100  1102  1106     5 
 1104  1102  1105     5 
  1104   1102   1106     1  111.0000        317.984         111.3000        385.7648   ; HCS
  1105   1102   1106     1  111.0000        317.984         111.3000        385.7648   ; HCS
  1102   1106   1108     1   95.0000 0.0     95.0000 324.6784 ; CSH
 1100  1109  1110     5 
 1100  1109  1111     5 
 1110  1109  1111     5 
 1109  1111  1112     5 
 1109  1111  1113     5 
 1112  1111  1113     5 
 1111  1113  1114     5 
 1111  1113  1115     5 
 1111  1113  1123     5 
 1114  1113  1115     5 
 1114  1113  1123     5 
 1115  1113  1123     5 
 1113  1115  1116     5 
 1113  1115  1117     5 
 1113  1115  1119     5 
 1116  1115  1117     5 
 1116  1115  1119     5 
 1117  1115  1119     5 
 1115  1117  1118     5 
 1115  1119  1120     5 
 1115  1119  1121     5 
 1115  1119  1122     5 
 1120  1119  1121     5 
 1120  1119  1122     5 
 1121  1119  1122     5 
 1113  1123  1124     5 
 1113  1123  1125     5 
 1124  1123  1125     5 
 1123  1125  1126     5 
 1123  1125  1127     5 
 1126  1125  1127     5 
 1125  1127  1128     5 
 1125  1127  1129     5 
 1125  1127  1130     5 
 1128  1127  1129     5 
 1128  1127  1130     5 
 1129  1127  1130     5 
 1127  1130  1131     5 
 1127  1130  1132     5 
 1131  1130  1132     5 
 1130  1132  1133     5 
 1130  1132  1134     5 
 1133  1132  1134     5 
 1132  1134  1135     5 
 1132  1134  1136     5 
 1132  1134  1144     5 
 1135  1134  1136     5 
 1135  1134  1144     5 
 1136  1134  1144     5 
 1134  1136  1137     5 
 1134  1136  1138     5 
 1134  1136  1139     5 
 1137  1136  1138     5 
 1137  1136  1139     5 
 1138  1136  1139     5 
 1136  1139  1140     5 
 1136  1139  1141     5 
 1140  1139  1141     5 
 1139  1141  1142     5 
 1139  1141  1143     5 
 1142  1141  1143     5 
 1134  1144  1145     5 
 1134  1144  1146     5 
 1145  1144  1146     5 
 1144  1146  1147     5 
 1144  1146  1148     5 
 1147  1146  1148     5 
 1146  1148  1149     5 
 1146  1148  1150     5 
 1146  1148  1159     5 
 1149  1148  1150     5 
 1149  1148  1159     5 
 1150  1148  1159     5 
 1148  1150  1151     5 
 1148  1150  1152     5 
 1148  1150  1153     5 
 1151  1150  1152     5 
 1151  1150  1153     5 
 1152  1150  1153     5 
 1150  1153  1154     5 
 1150  1153  1155     5 
 1150  1153  1156     5 
 1154  1153  1155     5 
 1154  1153  1156     5 
 1155  1153  1156     5 
 1153  1156  1157     5 
 1153  1156  1158     5 
 1157  1156  1158     5 
 1148  1159  1160     5 
 1148  1159  1161     5 
 1160  1159  1161     5 
 1159  1161  1162     5 
 1159  1161  1163     5 
 1162  1161  1163     5 
 1161  1163  1164     5 
 1161  1163  1165     5 
 1161  1163  1181     5 
 1164  1163  1165     5 
 1164  1163  1181     5 
 1165  1163  1181     5 
 1163  1165  1166     5 
 1163  1165  1167     5 
 1163  1165  1168     5 
 1166  1165  1167     5 
 1166  1165  1168     5 
 1167  1165  1168     5 
 1165  1168  1169     5 
 1165  1168  1170     5 
 1165  1168  1171     5 
 1169  1168  1170     5 
 1169  1168  1171     5 
 1170  1168  1171     5 
 1168  1171  1172     5 
 1168  1171  1173     5 
 1168  1171  1174     5 
 1172  1171  1173     5 
 1172  1171  1174     5 
 1173  1171  1174     5 
 1171  1174  1175     5 
 1171  1174  1176     5 
 1171  1174  1177     5 
 1175  1174  1176     5 
 1175  1174  1177     5 
 1176  1174  1177     5 
 1174  1177  1178     5 
 1174  1177  1179     5 
 1174  1177  1180     5 
 1178  1177  1179     5 
 1178  1177  1180     5 
 1179  1177  1180     5 
 1163  1181  1182     5 
 1163  1181  1183     5 
 1182  1181  1183     5 
 1181  1183  1184     5 
 1181  1183  1185     5 
 1184  1183  1185     5 
 1183  1185  1186     5 
 1183  1185  1187     5 
 1183  1185  1192     5 
 1186  1185  1187     5 
 1186  1185  1192     5 
 1187  1185  1192     5 
 1185  1187  1188     5 
 1185  1187  1189     5 
 1185  1187  1190     5 
 1188  1187  1189     5 
 1188  1187  1190     5 
 1189  1187  1190     5 
 1187  1190  1191     5 
 1185  1192  1193     5 
 1185  1192  1194     5 
 1193  1192  1194     5 
 1192  1194  1195     5 
 1192  1194  1196     5 
 1195  1194  1196     5 
 1194  1196  1197     5 
 1194  1196  1198     5 
 1194  1196  1211     5 
 1197  1196  1198     5 
 1197  1196  1211     5 
 1198  1196  1211     5 
 1196  1198  1199     5 
 1196  1198  1200     5 
 1196  1198  1204     5 
 1199  1198  1200     5 
 1199  1198  1204     5 
 1200  1198  1204     5 
 1198  1200  1201     5 
 1198  1200  1202     5 
 1198  1200  1203     5 
 1201  1200  1202     5 
 1201  1200  1203     5 
 1202  1200  1203     5 
 1198  1204  1205     5 
 1198  1204  1206     5 
 1198  1204  1207     5 
 1205  1204  1206     5 
 1205  1204  1207     5 
 1206  1204  1207     5 
 1204  1207  1208     5 
 1204  1207  1209     5 
 1204  1207  1210     5 
 1208  1207  1209     5 
 1208  1207  1210     5 
 1209  1207  1210     5 
 1196  1211  1212     5 
 1196  1211  1213     5 
 1212  1211  1213     5 
 1211  1213  1214     5 
 1211  1213  1215     5 
 1214  1213  1215     5 
 1213  1215  1216     5 
 1213  1215  1217     5 
 1213  1215  1230     5 
 1216  1215  1217     5 
 1216  1215  1230     5 
 1217  1215  1230     5 
 1215  1217  1218     5 
 1215  1217  1219     5 
 1215  1217  1223     5 
 1218  1217  1219     5 
 1218  1217  1223     5 
 1219  1217  1223     5 
 1217  1219  1220     5 
 1217  1219  1221     5 
 1217  1219  1222     5 
 1220  1219  1221     5 
 1220  1219  1222     5 
 1221  1219  1222     5 
 1217  1223  1224     5 
 1217  1223  1225     5 
 1217  1223  1226     5 
 1224  1223  1225     5 
 1224  1223  1226     5 
 1225  1223  1226     5 
 1223  1226  1227     5 
 1223  1226  1228     5 
 1223  1226  1229     5 
 1227  1226  1228     5 
 1227  1226  1229     5 
 1228  1226  1229     5 
 1215  1230  1231     5 
 1215  1230  1232     5 
 1231  1230  1232     5 
 1230  1232  1233     5 
 1230  1232  1234     5 
 1233  1232  1234     5 
 1232  1234  1235     5 
 1232  1234  1236     5 
 1232  1234  1242     5 
 1235  1234  1236     5 
 1235  1234  1242     5 
 1236  1234  1242     5 
 1234  1236  1237     5 
 1234  1236  1238     5 
 1234  1236  1239     5 
 1237  1236  1238     5 
 1237  1236  1239     5 
 1238  1236  1239     5 
 1236  1239  1240     5 
 1236  1239  1241     5 
 1240  1239  1241     5 
 1234  1242  1243     5 
 1234  1242  1244     5 
 1243  1242  1244     5 
 1242  1244  1245     5 
 1242  1244  1246     5 
 1245  1244  1246     5 
 1244  1246  1247     5 
 1244  1246  1248     5 
 1244  1246  1255     5 
 1247  1246  1248     5 
 1247  1246  1255     5 
 1248  1246  1255     5 
 1246  1248  1250     5 
 1246  1248  1251     5 
 1246  1248  1252     5 
 1250  1248  1251     5 
  1250   1248   1252     1  111.0000        317.984         111.3000        385.7648   ; HCS
  1251   1248   1252     1  111.0000        317.984         111.3000        385.7648   ; HCS
  1248   1252   1254     1   95.0000 0.0     95.0000 324.6784 ; CSH
 1246  1255  1256     5 
 1246  1255  1257     5 
 1256  1255  1257     5 
 1255  1257  1258     5 
 1255  1257  1259     5 
 1258  1257  1259     5 
 1257  1259  1260     5 
 1257  1259  1261     5 
 1257  1259  1277     5 
 1260  1259  1261     5 
 1260  1259  1277     5 
 1261  1259  1277     5 
 1259  1261  1262     5 
 1259  1261  1263     5 
 1259  1261  1264     5 
 1262  1261  1263     5 
 1262  1261  1264     5 
 1263  1261  1264     5 
 1261  1264  1265     5 
 1261  1264  1266     5 
 1261  1264  1267     5 
 1265  1264  1266     5 
 1265  1264  1267     5 
 1266  1264  1267     5 
 1264  1267  1268     5 
 1264  1267  1269     5 
 1264  1267  1270     5 
 1268  1267  1269     5 
 1268  1267  1270     5 
 1269  1267  1270     5 
 1267  1270  1271     5 
 1267  1270  1272     5 
 1267  1270  1273     5 
 1271  1270  1272     5 
 1271  1270  1273     5 
 1272  1270  1273     5 
 1270  1273  1274     5 
 1270  1273  1275     5 
 1270  1273  1276     5 
 1274  1273  1275     5 
 1274  1273  1276     5 
 1275  1273  1276     5 
 1259  1277  1278     5 
 1259  1277  1279     5 
 1278  1277  1279     5 
 1277  1279  1280     5 
 1277  1279  1281     5 
 1280  1279  1281     5 
 1279  1281  1282     5 
 1279  1281  1283     5 
 1279  1281  1297     5 
 1282  1281  1283     5 
 1282  1281  1297     5 
 1283  1281  1297     5 
 1281  1283  1284     5 
 1281  1283  1285     5 
 1281  1283  1286     5 
 1284  1283  1285     5 
 1284  1283  1286     5 
 1285  1283  1286     5 
 1283  1286  1287     5 
 1283  1286  1293     5 
 1287  1286  1293     5 
 1286  1287  1288     5 
 1286  1287  1289     5 
 1288  1287  1289     5 
 1287  1289  1290     5 
 1287  1289  1291     5 
 1290  1289  1291     5 
 1289  1291  1292     5 
 1289  1291  1295     5 
 1292  1291  1295     5 
 1286  1293  1294     5 
 1286  1293  1295     5 
 1294  1293  1295     5 
 1291  1295  1293     5 
 1291  1295  1296     5 
 1293  1295  1296     5 
 1281  1297  1298     5 
 1281  1297  1299     5 
 1298  1297  1299     5 
 1297  1299  1300     5 
 1297  1299  1301     5 
 1300  1299  1301     5 
 1299  1301  1302     5 
 1299  1301  1303     5 
 1299  1301  1311     5 
 1302  1301  1303     5 
 1302  1301  1311     5 
 1303  1301  1311     5 
 1301  1303  1304     5 
 1301  1303  1305     5 
 1301  1303  1306     5 
 1304  1303  1305     5 
 1304  1303  1306     5 
 1305  1303  1306     5 
 1303  1306  1307     5 
 1303  1306  1308     5 
 1307  1306  1308     5 
 1306  1308  1309     5 
 1306  1308  1310     5 
 1309  1308  1310     5 
 1301  1311  1312     5 
 1301  1311  1313     5 
 1312  1311  1313     5 
 1311  1313  1314     5 
 1311  1313  1315     5 
 1314  1313  1315     5 
 1313  1315  1316     5 
 1313  1315  1317     5 
 1313  1315  1321     5 
 1316  1315  1317     5 
 1316  1315  1321     5 
 1317  1315  1321     5 
 1315  1317  1318     5 
 1315  1317  1319     5 
 1315  1317  1320     5 
 1318  1317  1319     5 
 1318  1317  1320     5 
 1319  1317  1320     5 
 1315  1321  1322     5 
 1315  1321  1323     5 
 1322  1321  1323     5 
 1321  1323  1324     5 
 1321  1323  1325     5 
 1324  1323  1325     5 
 1323  1325  1326     5 
 1323  1325  1327     5 
 1323  1325  1336     5 
 1326  1325  1327     5 
 1326  1325  1336     5 
 1327  1325  1336     5 
 1325  1327  1328     5 
 1325  1327  1329     5 
 1325  1327  1330     5 
 1328  1327  1329     5 
 1328  1327  1330     5 
 1329  1327  1330     5 
 1327  1330  1331     5 
 1327  1330  1332     5 
 1327  1330  1333     5 
 1331  1330  1332     5 
 1331  1330  1333     5 
 1332  1330  1333     5 
 1330  1333  1334     5 
 1330  1333  1335     5 
 1334  1333  1335     5 
 1325  1336  1337     5 
 1325  1336  1338     5 
 1337  1336  1338     5 
 1336  1338  1339     5 
 1336  1338  1340     5 
 1339  1338  1340     5 
 1338  1340  1341     5 
 1338  1340  1342     5 
 1338  1340  1347     5 
 1341  1340  1342     5 
 1341  1340  1347     5 
 1342  1340  1347     5 
 1340  1342  1343     5 
 1340  1342  1344     5 
 1340  1342  1345     5 
 1343  1342  1344     5 
 1343  1342  1345     5 
 1344  1342  1345     5 
 1342  1345  1346     5 
 1340  1347  1348     5 
 1340  1347  1349     5 
 1348  1347  1349     5 
 1347  1349  1350     5 
 1347  1349  1351     5 
 1350  1349  1351     5 
 1349  1351  1352     5 
 1349  1351  1353     5 
 1349  1351  1364     5 
 1352  1351  1353     5 
 1352  1351  1364     5 
 1353  1351  1364     5 
 1351  1353  1354     5 
 1351  1353  1355     5 
 1351  1353  1356     5 
 1354  1353  1355     5 
 1354  1353  1356     5 
 1355  1353  1356     5 
 1353  1356  1357     5 
 1353  1356  1358     5 
 1353  1356  1359     5 
 1357  1356  1358     5 
 1357  1356  1359     5 
 1358  1356  1359     5 
 1356  1359  1360     5 
 1356  1359  1361     5 
 1360  1359  1361     5 
 1359  1361  1362     5 
 1359  1361  1363     5 
 1362  1361  1363     5 
 1351  1364  1365     5 
 1351  1364  1366     5 
 1365  1364  1366     5 
 1364  1366  1367     5 
 1364  1366  1368     5 
 1367  1366  1368     5 
 1366  1368  1369     5 
 1366  1368  1370     5 
 1366  1368  1371     5 
 1369  1368  1370     5 
 1369  1368  1371     5 
 1370  1368  1371     5 
 1368  1371  1372     5 
 1368  1371  1373     5 
 1372  1371  1373     5 
 1371  1373  1374     5 
 1371  1373  1375     5 
 1374  1373  1375     5 
 1373  1375  1376     5 
 1373  1375  1377     5 
 1373  1375  1382     5 
 1376  1375  1377     5 
 1376  1375  1382     5 
 1377  1375  1382     5 
 1375  1377  1378     5 
 1375  1377  1379     5 
 1375  1377  1380     5 
 1378  1377  1379     5 
 1378  1377  1380     5 
 1379  1377  1380     5 
 1377  1380  1381     5 
 1375  1382  1383     5 
 1375  1382  1384     5 
 1383  1382  1384     5 
 1382  1384  1385     5 
 1382  1384  1386     5 
 1385  1384  1386     5 
 1384  1386  1387     5 
 1384  1386  1388     5 
 1384  1386  1396     5 
 1387  1386  1388     5 
 1387  1386  1396     5 
 1388  1386  1396     5 
 1386  1388  1389     5 
 1386  1388  1390     5 
 1386  1388  1391     5 
 1389  1388  1390     5 
 1389  1388  1391     5 
 1390  1388  1391     5 
 1388  1391  1392     5 
 1388  1391  1393     5 
 1392  1391  1393     5 
 1391  1393  1394     5 
 1391  1393  1395     5 
 1394  1393  1395     5 
 1386  1396  1397     5 
 1386  1396  1398     5 
 1397  1396  1398     5 
 1396  1398  1399     5 
 1396  1398  1400     5 
 1399  1398  1400     5 
 1398  1400  1401     5 
 1398  1400  1402     5 
 1398  1400  1414     5 
 1401  1400  1402     5 
 1401  1400  1414     5 
 1402  1400  1414     5 
 1400  1402  1403     5 
 1400  1402  1404     5 
 1400  1402  1407     5 
 1403  1402  1404     5 
 1403  1402  1407     5 
 1404  1402  1407     5 
 1406  1405  1407     5 
 1406  1405  1408     5 
 1407  1405  1408     5 
 1402  1407  1405     5 
 1402  1407  1410     5 
 1405  1407  1410     5 
 1405  1408  1409     5 
 1405  1408  1412     5 
 1409  1408  1412     5 
 1407  1410  1411     5 
 1407  1410  1412     5 
 1411  1410  1412     5 
 1408  1412  1410     5 
 1408  1412  1413     5 
 1410  1412  1413     5 
 1400  1414  1415     5 
 1400  1414  1416     5 
 1415  1414  1416     5 
 1414  1416  1417     5 
 1414  1416  1418     5 
 1417  1416  1418     5 
 1416  1418  1419     5 
 1416  1418  1420     5 
 1416  1418  1429     5 
 1419  1418  1420     5 
 1419  1418  1429     5 
 1420  1418  1429     5 
 1418  1420  1421     5 
 1418  1420  1422     5 
 1418  1420  1423     5 
 1421  1420  1422     5 
 1421  1420  1423     5 
 1422  1420  1423     5 
 1420  1423  1424     5 
 1420  1423  1425     5 
 1420  1423  1426     5 
 1424  1423  1425     5 
 1424  1423  1426     5 
 1425  1423  1426     5 
 1423  1426  1427     5 
 1423  1426  1428     5 
 1427  1426  1428     5 
 1418  1429  1430     5 
 1418  1429  1431     5 
 1430  1429  1431     5 
 1429  1431  1432     5 
 1429  1431  1433     5 
 1432  1431  1433     5 
 1431  1433  1434     5 
 1431  1433  1435     5 
 1431  1433  1444     5 
 1434  1433  1435     5 
 1434  1433  1444     5 
 1435  1433  1444     5 
 1433  1435  1436     5 
 1433  1435  1437     5 
 1433  1435  1438     5 
 1436  1435  1437     5 
 1436  1435  1438     5 
 1437  1435  1438     5 
 1435  1438  1439     5 
 1435  1438  1440     5 
 1435  1438  1441     5 
 1439  1438  1440     5 
 1439  1438  1441     5 
 1440  1438  1441     5 
 1438  1441  1442     5 
 1438  1441  1443     5 
 1442  1441  1443     5 
 1433  1444  1445     5 
 1433  1444  1446     5 
 1445  1444  1446     5 
 1444  1446  1447     5 
 1444  1446  1448     5 
 1447  1446  1448     5 
 1446  1448  1449     5 
 1446  1448  1450     5 
 1446  1448  1456     5 
 1449  1448  1450     5 
 1449  1448  1456     5 
 1450  1448  1456     5 
 1448  1450  1451     5 
 1448  1450  1452     5 
 1448  1450  1453     5 
 1451  1450  1452     5 
 1451  1450  1453     5 
 1452  1450  1453     5 
 1450  1453  1454     5 
 1450  1453  1455     5 
 1454  1453  1455     5 
 1448  1456  1457     5 
 1448  1456  1458     5 
 1457  1456  1458     5 
 1456  1458  1459     5 
 1456  1458  1460     5 
 1459  1458  1460     5 
 1458  1460  1461     5 
 1458  1460  1462     5 
 1458  1460  1466     5 
 1461  1460  1462     5 
 1461  1460  1466     5 
 1462  1460  1466     5 
 1460  1462  1463     5 
 1460  1462  1464     5 
 1460  1462  1465     5 
 1463  1462  1464     5 
 1463  1462  1465     5 
 1464  1462  1465     5 
 1460  1466  1467     5 
 1460  1466  1468     5 
 1467  1466  1468     5 
 1466  1468  1469     5 
 1466  1468  1470     5 
 1469  1468  1470     5 
 1468  1470  1471     5 
 1468  1470  1472     5 
 1468  1470  1473     5 
 1471  1470  1472     5 
 1471  1470  1473     5 
 1472  1470  1473     5 
 1470  1473  1474     5 
 1470  1473  1475     5 
 1474  1473  1475     5 
 1473  1475  1476     5 
 1473  1475  1477     5 
 1476  1475  1477     5 
 1475  1477  1478     5 
 1475  1477  1479     5 
 1475  1477  1489     5 
 1478  1477  1479     5 
 1478  1477  1489     5 
 1479  1477  1489     5 
 1477  1479  1480     5 
 1477  1479  1481     5 
 1477  1479  1485     5 
 1480  1479  1481     5 
 1480  1479  1485     5 
 1481  1479  1485     5 
 1479  1481  1482     5 
 1479  1481  1483     5 
 1479  1481  1484     5 
 1482  1481  1483     5 
 1482  1481  1484     5 
 1483  1481  1484     5 
 1479  1485  1486     5 
 1479  1485  1487     5 
 1479  1485  1488     5 
 1486  1485  1487     5 
 1486  1485  1488     5 
 1487  1485  1488     5 
 1477  1489  1490     5 
 1477  1489  1491     5 
 1490  1489  1491     5 
 1489  1491  1492     5 
 1489  1491  1493     5 
 1492  1491  1493     5 
 1491  1493  1494     5 
 1491  1493  1495     5 
 1491  1493  1513     5 
 1494  1493  1495     5 
 1494  1493  1513     5 
 1495  1493  1513     5 
 1493  1495  1496     5 
 1493  1495  1497     5 
 1493  1495  1498     5 
 1496  1495  1497     5 
 1496  1495  1498     5 
 1497  1495  1498     5 
 1495  1498  1499     5 
 1495  1498  1500     5 
 1495  1498  1501     5 
 1499  1498  1500     5 
 1499  1498  1501     5 
 1500  1498  1501     5 
 1498  1501  1502     5 
 1498  1501  1503     5 
 1498  1501  1504     5 
 1502  1501  1503     5 
 1502  1501  1504     5 
 1503  1501  1504     5 
 1501  1504  1505     5 
 1501  1504  1506     5 
 1505  1504  1506     5 
 1504  1506  1507     5 
 1504  1506  1510     5 
 1507  1506  1510     5 
 1506  1507  1508     5 
 1506  1507  1509     5 
 1508  1507  1509     5 
 1506  1510  1511     5 
 1506  1510  1512     5 
 1511  1510  1512     5 
 1493  1513  1514     5 
 1493  1513  1515     5 
 1514  1513  1515     5 
 1513  1515  1516     5 
 1513  1515  1517     5 
 1516  1515  1517     5 
 1515  1517  1518     5 
 1515  1517  1519     5 
 1515  1517  1523     5 
 1518  1517  1519     5 
 1518  1517  1523     5 
 1519  1517  1523     5 
 1517  1519  1520     5 
 1517  1519  1521     5 
 1517  1519  1522     5 
 1520  1519  1521     5 
 1520  1519  1522     5 
 1521  1519  1522     5 
  652  1522  1519     5 
 1517  1523  1524     5 
 1517  1523  1525     5 
 1524  1523  1525     5 
 1523  1525  1526     5 
 1523  1525  1527     5 
 1526  1525  1527     5 
 1525  1527  1528     5 
 1525  1527  1529     5 
 1525  1527  1537     5 
 1528  1527  1529     5 
 1528  1527  1537     5 
 1529  1527  1537     5 
 1527  1529  1530     5 
 1527  1529  1531     5 
 1527  1529  1532     5 
 1530  1529  1531     5 
 1530  1529  1532     5 
 1531  1529  1532     5 
 1529  1532  1533     5 
 1529  1532  1534     5 
 1533  1532  1534     5 
 1532  1534  1535     5 
 1532  1534  1536     5 
 1535  1534  1536     5 
 1527  1537  1538     5 
 1527  1537  1539     5 
 1538  1537  1539     5 
 1537  1539  1540     5 
 1537  1539  1541     5 
 1540  1539  1541     5 
 1539  1541  1542     5 
 1539  1541  1543     5 
 1539  1541  1551     5 
 1542  1541  1543     5 
 1542  1541  1551     5 
 1543  1541  1551     5 
 1541  1543  1544     5 
 1541  1543  1545     5 
 1541  1543  1547     5 
 1544  1543  1545     5 
 1544  1543  1547     5 
 1545  1543  1547     5 
 1543  1545  1546     5 
 1543  1547  1548     5 
 1543  1547  1549     5 
 1543  1547  1550     5 
 1548  1547  1549     5 
 1548  1547  1550     5 
 1549  1547  1550     5 
 1541  1551  1552     5 
 1541  1551  1553     5 
 1552  1551  1553     5 
 1551  1553  1554     5 
 1551  1553  1557     5 
 1554  1553  1557     5 
 1553  1554  1555     5 
 1553  1554  1556     5 
 1553  1554  1562     5 
 1555  1554  1556     5 
 1555  1554  1562     5 
 1556  1554  1562     5 
 1553  1557  1558     5 
 1553  1557  1559     5 
 1553  1557  1565     5 
 1558  1557  1559     5 
 1558  1557  1565     5 
 1559  1557  1565     5 
 1557  1559  1560     5 
 1557  1559  1561     5 
 1557  1559  1562     5 
 1560  1559  1561     5 
 1560  1559  1562     5 
 1561  1559  1562     5 
 1554  1562  1559     5 
 1554  1562  1563     5 
 1554  1562  1564     5 
 1559  1562  1563     5 
 1559  1562  1564     5 
 1563  1562  1564     5 
 1557  1565  1566     5 
 1557  1565  1567     5 
 1566  1565  1567     5 
 1565  1567  1568     5 
 1565  1567  1569     5 
 1568  1567  1569     5 
 1567  1569  1570     5 
 1567  1569  1571     5 
 1567  1569  1575     5 
 1570  1569  1571     5 
 1570  1569  1575     5 
 1571  1569  1575     5 
 1569  1571  1572     5 
 1569  1571  1573     5 
 1569  1571  1574     5 
 1572  1571  1573     5 
 1572  1571  1574     5 
 1573  1571  1574     5 
 1569  1575  1576     5 
 1569  1575  1577     5 
 1576  1575  1577     5 
 1575  1577  1578     5 
 1575  1577  1579     5 
 1578  1577  1579     5 
 1577  1579  1580     5 
 1577  1579  1581     5 
 1577  1579  1592     5 
 1580  1579  1581     5 
 1580  1579  1592     5 
 1581  1579  1592     5 
 1579  1581  1582     5 
 1579  1581  1583     5 
 1579  1581  1584     5 
 1582  1581  1583     5 
 1582  1581  1584     5 
 1583  1581  1584     5 
 1581  1584  1585     5 
 1581  1584  1586     5 
 1581  1584  1587     5 
 1585  1584  1586     5 
 1585  1584  1587     5 
 1586  1584  1587     5 
 1584  1587  1588     5 
 1587  1588  1589     5 
 1587  1588  1590     5 
 1587  1588  1591     5 
 1589  1588  1590     5 
 1589  1588  1591     5 
 1590  1588  1591     5 
 1579  1592  1593     5 
 1579  1592  1594     5 
 1593  1592  1594     5 
 1592  1594  1595     5 
 1592  1594  1596     5 
 1595  1594  1596     5 
 1594  1596  1597     5 
 1594  1596  1598     5 
 1594  1596  1599     5 
 1597  1596  1598     5 
 1597  1596  1599     5 
 1598  1596  1599     5 
 1596  1599  1600     5 
 1596  1599  1601     5 
 1600  1599  1601     5 
 1599  1601  1602     5 
 1599  1601  1603     5 
 1602  1601  1603     5 
 1601  1603  1604     5 
 1601  1603  1605     5 
 1601  1603  1618     5 
 1604  1603  1605     5 
 1604  1603  1618     5 
 1605  1603  1618     5 
 1603  1605  1606     5 
 1603  1605  1607     5 
 1603  1605  1608     5 
 1606  1605  1607     5 
 1606  1605  1608     5 
 1607  1605  1608     5 
 1605  1608  1609     5 
 1605  1608  1610     5 
 1605  1608  1614     5 
 1609  1608  1610     5 
 1609  1608  1614     5 
 1610  1608  1614     5 
 1608  1610  1611     5 
 1608  1610  1612     5 
 1608  1610  1613     5 
 1611  1610  1612     5 
 1611  1610  1613     5 
 1612  1610  1613     5 
 1608  1614  1615     5 
 1608  1614  1616     5 
 1608  1614  1617     5 
 1615  1614  1616     5 
 1615  1614  1617     5 
 1616  1614  1617     5 
 1603  1618  1619     5 
 1603  1618  1620     5 
 1619  1618  1620     5 
  1102   1106   1252     1         103.3000        606.68  103.3000        0.000   ; CSS
  1106   1252   1248     1         103.3000        606.68  103.3000        0.000   ; SSC

[ dihedrals ]
;  ai    aj    ak    al funct            c0            c1            c2            c3            c4            c5
    2     1     5     6     9 
    2     1     5     7     9 
    2     1     5    16     9 
    3     1     5     6     9 
    3     1     5     7     9 
    3     1     5    16     9 
    4     1     5     6     9 
    4     1     5     7     9 
    4     1     5    16     9 
    1     5     7     8     9 
    1     5     7     9     9 
    1     5     7    10     9 
    6     5     7     8     9 
    6     5     7     9     9 
    6     5     7    10     9 
   16     5     7     8     9 
   16     5     7     9     9 
   16     5     7    10     9 
    1     5    16    17     9 
    1     5    16    18     9 
    6     5    16    17     9 
    6     5    16    18     9 
    7     5    16    17     9 
    7     5    16    18     9 
    5     7    10    11     9 
    5     7    10    12     9 
    5     7    10    13     9 
    8     7    10    11     9 
    8     7    10    12     9 
    8     7    10    13     9 
    9     7    10    11     9 
    9     7    10    12     9 
    9     7    10    13     9 
    7    10    13    14     9 
    7    10    13    15     9 
   11    10    13    14     9 
   11    10    13    15     9 
   12    10    13    14     9 
   12    10    13    15     9 
    5    16    18    19     9 
    5    16    18    20     9 
   17    16    18    19     9 
   17    16    18    20     9 
   16    18    20    21     9 
   16    18    20    22     9 
   16    18    20    33     9 
   19    18    20    21     9 
   19    18    20    22     9 
   19    18    20    33     9 
   18    20    22    23     9 
   18    20    22    24     9 
   18    20    22    25     9 
   21    20    22    23     9 
   21    20    22    24     9 
   21    20    22    25     9 
   33    20    22    23     9 
   33    20    22    24     9 
   33    20    22    25     9 
   18    20    33    34     9 
   18    20    33    35     9 
   21    20    33    34     9 
   21    20    33    35     9 
   22    20    33    34     9 
   22    20    33    35     9 
   20    22    25    26     9 
   20    22    25    27     9 
   20    22    25    28     9 
   23    22    25    26     9 
   23    22    25    27     9 
   23    22    25    28     9 
   24    22    25    26     9 
   24    22    25    27     9 
   24    22    25    28     9 
   22    25    28    29     9 
   22    25    28    30     9 
   26    25    28    29     9 
   26    25    28    30     9 
   27    25    28    29     9 
   27    25    28    30     9 
   25    28    30    31     9 
   25    28    30    32     9 
   29    28    30    31     9 
   29    28    30    32     9 
   20    33    35    36     9 
   20    33    35    39     9 
   34    33    35    36     9 
   34    33    35    39     9 
   33    35    36    37     9 
   33    35    36    38     9 
   33    35    36    44     9 
   39    35    36    37     9 
   39    35    36    38     9 
   39    35    36    44     9 
   33    35    39    40     9 
   33    35    39    41     9 
   33    35    39    47     9 
   36    35    39    40     9 
   36    35    39    41     9 
   36    35    39    47     9 
   35    36    44    41     9 
   35    36    44    45     9 
   35    36    44    46     9 
   37    36    44    41     9 
   37    36    44    45     9 
   37    36    44    46     9 
   38    36    44    41     9 
   38    36    44    45     9 
   38    36    44    46     9 
   35    39    41    42     9 
   35    39    41    43     9 
   35    39    41    44     9 
   40    39    41    42     9 
   40    39    41    43     9 
   40    39    41    44     9 
   47    39    41    42     9 
   47    39    41    43     9 
   47    39    41    44     9 
   35    39    47    48     9 
   35    39    47    49     9 
   40    39    47    48     9 
   40    39    47    49     9 
   41    39    47    48     9 
   41    39    47    49     9 
   39    41    44    36     9 
   39    41    44    45     9 
   39    41    44    46     9 
   42    41    44    36     9 
   42    41    44    45     9 
   42    41    44    46     9 
   43    41    44    36     9 
   43    41    44    45     9 
   43    41    44    46     9 
   39    47    49    50     9 
   39    47    49    51     9 
   48    47    49    50     9 
   48    47    49    51     9 
   47    49    51    52     9 
   47    49    51    53     9 
   47    49    51    66     9 
   50    49    51    52     9 
   50    49    51    53     9 
   50    49    51    66     9 
   49    51    53    54     9 
   49    51    53    55     9 
   49    51    53    56     9 
   52    51    53    54     9 
   52    51    53    55     9 
   52    51    53    56     9 
   66    51    53    54     9 
   66    51    53    55     9 
   66    51    53    56     9 
   49    51    66    67     9 
   49    51    66    68     9 
   52    51    66    67     9 
   52    51    66    68     9 
   53    51    66    67     9 
   53    51    66    68     9 
   51    53    56    57     9 
   51    53    56    58     9 
   51    53    56    62     9 
   54    53    56    57     9 
   54    53    56    58     9 
   54    53    56    62     9 
   55    53    56    57     9 
   55    53    56    58     9 
   55    53    56    62     9 
   53    56    58    59     9 
   53    56    58    60     9 
   53    56    58    61     9 
   57    56    58    59     9 
   57    56    58    60     9 
   57    56    58    61     9 
   62    56    58    59     9 
   62    56    58    60     9 
   62    56    58    61     9 
   53    56    62    63     9 
   53    56    62    64     9 
   53    56    62    65     9 
   57    56    62    63     9 
   57    56    62    64     9 
   57    56    62    65     9 
   58    56    62    63     9 
   58    56    62    64     9 
   58    56    62    65     9 
   51    66    68    69     9 
   51    66    68    70     9 
   67    66    68    69     9 
   67    66    68    70     9 
   66    68    70    71     9 
   66    68    70    72     9 
   66    68    70    82     9 
   69    68    70    71     9 
   69    68    70    72     9 
   69    68    70    82     9 
   68    70    72    73     9 
   68    70    72    74     9 
   68    70    72    78     9 
   71    70    72    73     9 
   71    70    72    74     9 
   71    70    72    78     9 
   82    70    72    73     9 
   82    70    72    74     9 
   82    70    72    78     9 
   68    70    82    83     9 
   68    70    82    84     9 
   71    70    82    83     9 
   71    70    82    84     9 
   72    70    82    83     9 
   72    70    82    84     9 
   70    72    74    75     9 
   70    72    74    76     9 
   70    72    74    77     9 
   73    72    74    75     9 
   73    72    74    76     9 
   73    72    74    77     9 
   78    72    74    75     9 
   78    72    74    76     9 
   78    72    74    77     9 
   70    72    78    79     9 
   70    72    78    80     9 
   70    72    78    81     9 
   73    72    78    79     9 
   73    72    78    80     9 
   73    72    78    81     9 
   74    72    78    79     9 
   74    72    78    80     9 
   74    72    78    81     9 
   70    82    84    85     9 
   70    82    84    86     9 
   83    82    84    85     9 
   83    82    84    86     9 
   82    84    86    87     9 
   82    84    86    88     9 
   82    84    86   106     9 
   85    84    86    87     9 
   85    84    86    88     9 
   85    84    86   106     9 
   84    86    88    89     9 
   84    86    88    90     9 
   84    86    88    91     9 
   87    86    88    89     9 
   87    86    88    90     9 
   87    86    88    91     9 
  106    86    88    89     9 
  106    86    88    90     9 
  106    86    88    91     9 
   84    86   106   107     9 
   84    86   106   108     9 
   87    86   106   107     9 
   87    86   106   108     9 
   88    86   106   107     9 
   88    86   106   108     9 
   86    88    91    92     9 
   86    88    91    93     9 
   86    88    91    94     9 
   89    88    91    92     9 
   89    88    91    93     9 
   89    88    91    94     9 
   90    88    91    92     9 
   90    88    91    93     9 
   90    88    91    94     9 
   88    91    94    95     9 
   88    91    94    96     9 
   88    91    94    97     9 
   92    91    94    95     9 
   92    91    94    96     9 
   92    91    94    97     9 
   93    91    94    95     9 
   93    91    94    96     9 
   93    91    94    97     9 
   91    94    97    98     9 
   91    94    97    99     9 
   95    94    97    98     9 
   95    94    97    99     9 
   96    94    97    98     9 
   96    94    97    99     9 
   94    97    99   100     9 
   94    97    99   103     9 
   98    97    99   100     9 
   98    97    99   103     9 
   97    99   100   101     9 
   97    99   100   102     9 
  103    99   100   101     9 
  103    99   100   102     9 
   97    99   103   104     9 
   97    99   103   105     9 
  100    99   103   104     9 
  100    99   103   105     9 
   86   106   108   109     9 
   86   106   108   110     9 
  107   106   108   109     9 
  107   106   108   110     9 
  106   108   110   111     9 
  106   108   110   112     9 
  106   108   110   125     9 
  109   108   110   111     9 
  109   108   110   112     9 
  109   108   110   125     9 
  108   110   112   113     9 
  108   110   112   114     9 
  108   110   112   115     9 
  111   110   112   113     9 
  111   110   112   114     9 
  111   110   112   115     9 
  125   110   112   113     9 
  125   110   112   114     9 
  125   110   112   115     9 
  108   110   125   126     9 
  108   110   125   127     9 
  111   110   125   126     9 
  111   110   125   127     9 
  112   110   125   126     9 
  112   110   125   127     9 
  110   112   115   116     9 
  110   112   115   117     9 
  110   112   115   121     9 
  113   112   115   116     9 
  113   112   115   117     9 
  113   112   115   121     9 
  114   112   115   116     9 
  114   112   115   117     9 
  114   112   115   121     9 
  112   115   117   118     9 
  112   115   117   119     9 
  112   115   117   120     9 
  116   115   117   118     9 
  116   115   117   119     9 
  116   115   117   120     9 
  121   115   117   118     9 
  121   115   117   119     9 
  121   115   117   120     9 
  112   115   121   122     9 
  112   115   121   123     9 
  112   115   121   124     9 
  116   115   121   122     9 
  116   115   121   123     9 
  116   115   121   124     9 
  117   115   121   122     9 
  117   115   121   123     9 
  117   115   121   124     9 
  110   125   127   128     9 
  110   125   127   129     9 
  126   125   127   128     9 
  126   125   127   129     9 
  125   127   129   130     9 
  125   127   129   131     9 
  125   127   129   149     9 
  128   127   129   130     9 
  128   127   129   131     9 
  128   127   129   149     9 
  127   129   131   132     9 
  127   129   131   133     9 
  127   129   131   134     9 
  130   129   131   132     9 
  130   129   131   133     9 
  130   129   131   134     9 
  149   129   131   132     9 
  149   129   131   133     9 
  149   129   131   134     9 
  127   129   149   150     9 
  127   129   149   151     9 
  130   129   149   150     9 
  130   129   149   151     9 
  131   129   149   150     9 
  131   129   149   151     9 
  129   131   134   135     9 
  129   131   134   136     9 
  129   131   134   137     9 
  132   131   134   135     9 
  132   131   134   136     9 
  132   131   134   137     9 
  133   131   134   135     9 
  133   131   134   136     9 
  133   131   134   137     9 
  131   134   137   138     9 
  131   134   137   139     9 
  131   134   137   140     9 
  135   134   137   138     9 
  135   134   137   139     9 
  135   134   137   140     9 
  136   134   137   138     9 
  136   134   137   139     9 
  136   134   137   140     9 
  134   137   140   141     9 
  134   137   140   142     9 
  138   137   140   141     9 
  138   137   140   142     9 
  139   137   140   141     9 
  139   137   140   142     9 
  137   140   142   143     9 
  137   140   142   146     9 
  141   140   142   143     9 
  141   140   142   146     9 
  140   142   143   144     9 
  140   142   143   145     9 
  146   142   143   144     9 
  146   142   143   145     9 
  140   142   146   147     9 
  140   142   146   148     9 
  143   142   146   147     9 
  143   142   146   148     9 
  129   149   151   152     9 
  129   149   151   153     9 
  150   149   151   152     9 
  150   149   151   153     9 
  149   151   153   154     9 
  149   151   153   155     9 
  149   151   153   156     9 
  152   151   153   154     9 
  152   151   153   155     9 
  152   151   153   156     9 
  151   153   156   157     9 
  151   153   156   158     9 
  154   153   156   157     9 
  154   153   156   158     9 
  155   153   156   157     9 
  155   153   156   158     9 
  153   156   158   159     9 
  153   156   158   160     9 
  157   156   158   159     9 
  157   156   158   160     9 
  156   158   160   161     9 
  156   158   160   162     9 
  156   158   160   163     9 
  159   158   160   161     9 
  159   158   160   162     9 
  159   158   160   163     9 
  158   160   163   164     9 
  158   160   163   165     9 
  161   160   163   164     9 
  161   160   163   165     9 
  162   160   163   164     9 
  162   160   163   165     9 
  160   163   165   166     9 
  160   163   165   167     9 
  164   163   165   166     9 
  164   163   165   167     9 
  163   165   167   168     9 
  163   165   167   169     9 
  163   165   167   173     9 
  166   165   167   168     9 
  166   165   167   169     9 
  166   165   167   173     9 
  165   167   169   170     9 
  165   167   169   171     9 
  165   167   169   172     9 
  168   167   169   170     9 
  168   167   169   171     9 
  168   167   169   172     9 
  173   167   169   170     9 
  173   167   169   171     9 
  173   167   169   172     9 
  165   167   173   174     9 
  165   167   173   175     9 
  168   167   173   174     9 
  168   167   173   175     9 
  169   167   173   174     9 
  169   167   173   175     9 
  167   173   175   176     9 
  167   173   175   177     9 
  174   173   175   176     9 
  174   173   175   177     9 
  173   175   177   178     9 
  173   175   177   179     9 
  173   175   177   194     9 
  176   175   177   178     9 
  176   175   177   179     9 
  176   175   177   194     9 
  175   177   179   180     9 
  175   177   179   181     9 
  175   177   179   182     9 
  178   177   179   180     9 
  178   177   179   181     9 
  178   177   179   182     9 
  194   177   179   180     9 
  194   177   179   181     9 
  194   177   179   182     9 
  175   177   194   195     9 
  175   177   194   196     9 
  178   177   194   195     9 
  178   177   194   196     9 
  179   177   194   195     9 
  179   177   194   196     9 
  177   179   182   183     9 
  177   179   182   190     9 
  180   179   182   183     9 
  180   179   182   190     9 
  181   179   182   183     9 
  181   179   182   190     9 
  179   182   183   184     9 
  179   182   183   185     9 
  190   182   183   184     9 
  190   182   183   185     9 
  179   182   190   191     9 
  179   182   190   192     9 
  183   182   190   191     9 
  183   182   190   192     9 
  182   183   185   186     9 
  182   183   185   187     9 
  184   183   185   186     9 
  184   183   185   187     9 
  183   185   187   188     9 
  183   185   187   192     9 
  186   185   187   188     9 
  186   185   187   192     9 
  185   187   188   189     9 
  192   187   188   189     9 
  185   187   192   190     9 
  185   187   192   193     9 
  188   187   192   190     9 
  188   187   192   193     9 
  182   190   192   187     9 
  182   190   192   193     9 
  191   190   192   187     9 
  191   190   192   193     9 
  177   194   196   197     9 
  177   194   196   198     9 
  195   194   196   197     9 
  195   194   196   198     9 
  194   196   198   199     9 
  194   196   198   200     9 
  194   196   198   213     9 
  197   196   198   199     9 
  197   196   198   200     9 
  197   196   198   213     9 
  196   198   200   201     9 
  196   198   200   202     9 
  196   198   200   206     9 
  199   198   200   201     9 
  199   198   200   202     9 
  199   198   200   206     9 
  213   198   200   201     9 
  213   198   200   202     9 
  213   198   200   206     9 
  196   198   213   214     9 
  196   198   213   215     9 
  199   198   213   214     9 
  199   198   213   215     9 
  200   198   213   214     9 
  200   198   213   215     9 
  198   200   202   203     9 
  198   200   202   204     9 
  198   200   202   205     9 
  201   200   202   203     9 
  201   200   202   204     9 
  201   200   202   205     9 
  206   200   202   203     9 
  206   200   202   204     9 
  206   200   202   205     9 
  198   200   206   207     9 
  198   200   206   208     9 
  198   200   206   209     9 
  201   200   206   207     9 
  201   200   206   208     9 
  201   200   206   209     9 
  202   200   206   207     9 
  202   200   206   208     9 
  202   200   206   209     9 
  200   206   209   210     9 
  200   206   209   211     9 
  200   206   209   212     9 
  207   206   209   210     9 
  207   206   209   211     9 
  207   206   209   212     9 
  208   206   209   210     9 
  208   206   209   211     9 
  208   206   209   212     9 
  198   213   215   216     9 
  198   213   215   217     9 
  214   213   215   216     9 
  214   213   215   217     9 
  213   215   217   218     9 
  213   215   217   219     9 
  213   215   217   220     9 
  216   215   217   218     9 
  216   215   217   219     9 
  216   215   217   220     9 
  215   217   220   221     9 
  215   217   220   222     9 
  218   217   220   221     9 
  218   217   220   222     9 
  219   217   220   221     9 
  219   217   220   222     9 
  217   220   222   223     9 
  217   220   222   224     9 
  221   220   222   223     9 
  221   220   222   224     9 
  220   222   224   225     9 
  220   222   224   226     9 
  220   222   224   235     9 
  223   222   224   225     9 
  223   222   224   226     9 
  223   222   224   235     9 
  222   224   226   227     9 
  222   224   226   228     9 
  222   224   226   229     9 
  225   224   226   227     9 
  225   224   226   228     9 
  225   224   226   229     9 
  235   224   226   227     9 
  235   224   226   228     9 
  235   224   226   229     9 
  222   224   235   236     9 
  222   224   235   237     9 
  225   224   235   236     9 
  225   224   235   237     9 
  226   224   235   236     9 
  226   224   235   237     9 
  224   226   229   230     9 
  224   226   229   231     9 
  224   226   229   232     9 
  227   226   229   230     9 
  227   226   229   231     9 
  227   226   229   232     9 
  228   226   229   230     9 
  228   226   229   231     9 
  228   226   229   232     9 
  226   229   232   233     9 
  226   229   232   234     9 
  230   229   232   233     9 
  230   229   232   234     9 
  231   229   232   233     9 
  231   229   232   234     9 
  224   235   237   238     9 
  224   235   237   239     9 
  236   235   237   238     9 
  236   235   237   239     9 
  235   237   239   240     9 
  235   237   239   241     9 
  235   237   239   242     9 
  238   237   239   240     9 
  238   237   239   241     9 
  238   237   239   242     9 
  237   239   242   243     9 
  237   239   242   244     9 
  240   239   242   243     9 
  240   239   242   244     9 
  241   239   242   243     9 
  241   239   242   244     9 
  239   242   244   245     9 
  239   242   244   246     9 
  243   242   244   245     9 
  243   242   244   246     9 
  242   244   246   247     9 
  242   244   246   248     9 
  242   244   246   266     9 
  245   244   246   247     9 
  245   244   246   248     9 
  245   244   246   266     9 
  244   246   248   249     9 
  244   246   248   250     9 
  244   246   248   251     9 
  247   246   248   249     9 
  247   246   248   250     9 
  247   246   248   251     9 
  266   246   248   249     9 
  266   246   248   250     9 
  266   246   248   251     9 
  244   246   266   267     9 
  244   246   266   268     9 
  247   246   266   267     9 
  247   246   266   268     9 
  248   246   266   267     9 
  248   246   266   268     9 
  246   248   251   252     9 
  246   248   251   253     9 
  246   248   251   254     9 
  249   248   251   252     9 
  249   248   251   253     9 
  249   248   251   254     9 
  250   248   251   252     9 
  250   248   251   253     9 
  250   248   251   254     9 
  248   251   254   255     9 
  248   251   254   256     9 
  248   251   254   257     9 
  252   251   254   255     9 
  252   251   254   256     9 
  252   251   254   257     9 
  253   251   254   255     9 
  253   251   254   256     9 
  253   251   254   257     9 
  251   254   257   258     9 
  251   254   257   259     9 
  255   254   257   258     9 
  255   254   257   259     9 
  256   254   257   258     9 
  256   254   257   259     9 
  254   257   259   260     9 
  254   257   259   263     9 
  258   257   259   260     9 
  258   257   259   263     9 
  257   259   260   261     9 
  257   259   260   262     9 
  263   259   260   261     9 
  263   259   260   262     9 
  257   259   263   264     9 
  257   259   263   265     9 
  260   259   263   264     9 
  260   259   263   265     9 
  246   266   268   269     9 
  246   266   268   270     9 
  267   266   268   269     9 
  267   266   268   270     9 
  266   268   270   271     9 
  266   268   270   272     9 
  266   268   270   282     9 
  269   268   270   271     9 
  269   268   270   272     9 
  269   268   270   282     9 
  268   270   272   273     9 
  268   270   272   274     9 
  268   270   272   278     9 
  271   270   272   273     9 
  271   270   272   274     9 
  271   270   272   278     9 
  282   270   272   273     9 
  282   270   272   274     9 
  282   270   272   278     9 
  268   270   282   283     9 
  268   270   282   284     9 
  271   270   282   283     9 
  271   270   282   284     9 
  272   270   282   283     9 
  272   270   282   284     9 
  270   272   274   275     9 
  270   272   274   276     9 
  270   272   274   277     9 
  273   272   274   275     9 
  273   272   274   276     9 
  273   272   274   277     9 
  278   272   274   275     9 
  278   272   274   276     9 
  278   272   274   277     9 
  270   272   278   279     9 
  270   272   278   280     9 
  270   272   278   281     9 
  273   272   278   279     9 
  273   272   278   280     9 
  273   272   278   281     9 
  274   272   278   279     9 
  274   272   278   280     9 
  274   272   278   281     9 
  270   282   284   285     9 
  270   282   284   286     9 
  283   282   284   285     9 
  283   282   284   286     9 
  282   284   286   287     9 
  282   284   286   288     9 
  282   284   286   297     9 
  285   284   286   287     9 
  285   284   286   288     9 
  285   284   286   297     9 
  284   286   288   289     9 
  284   286   288   290     9 
  284   286   288   291     9 
  287   286   288   289     9 
  287   286   288   290     9 
  287   286   288   291     9 
  297   286   288   289     9 
  297   286   288   290     9 
  297   286   288   291     9 
  284   286   297   298     9 
  284   286   297   299     9 
  287   286   297   298     9 
  287   286   297   299     9 
  288   286   297   298     9 
  288   286   297   299     9 
  286   288   291   292     9 
  286   288   291   293     9 
  286   288   291   294     9 
  289   288   291   292     9 
  289   288   291   293     9 
  289   288   291   294     9 
  290   288   291   292     9 
  290   288   291   293     9 
  290   288   291   294     9 
  288   291   294   295     9 
  288   291   294   296     9 
  292   291   294   295     9 
  292   291   294   296     9 
  293   291   294   295     9 
  293   291   294   296     9 
  286   297   299   300     9 
  286   297   299   301     9 
  298   297   299   300     9 
  298   297   299   301     9 
  297   299   301   302     9 
  297   299   301   303     9 
  297   299   301   313     9 
  300   299   301   302     9 
  300   299   301   303     9 
  300   299   301   313     9 
  299   301   303   304     9 
  299   301   303   305     9 
  299   301   303   309     9 
  302   301   303   304     9 
  302   301   303   305     9 
  302   301   303   309     9 
  313   301   303   304     9 
  313   301   303   305     9 
  313   301   303   309     9 
  299   301   313   314     9 
  299   301   313   315     9 
  302   301   313   314     9 
  302   301   313   315     9 
  303   301   313   314     9 
  303   301   313   315     9 
  301   303   305   306     9 
  301   303   305   307     9 
  301   303   305   308     9 
  304   303   305   306     9 
  304   303   305   307     9 
  304   303   305   308     9 
  309   303   305   306     9 
  309   303   305   307     9 
  309   303   305   308     9 
  301   303   309   310     9 
  301   303   309   311     9 
  301   303   309   312     9 
  304   303   309   310     9 
  304   303   309   311     9 
  304   303   309   312     9 
  305   303   309   310     9 
  305   303   309   311     9 
  305   303   309   312     9 
  301   313   315   316     9 
  301   313   315   317     9 
  314   313   315   316     9 
  314   313   315   317     9 
  313   315   317   318     9 
  313   315   317   319     9 
  313   315   317   332     9 
  316   315   317   318     9 
  316   315   317   319     9 
  316   315   317   332     9 
  315   317   319   320     9 
  315   317   319   321     9 
  315   317   319   322     9 
  318   317   319   320     9 
  318   317   319   321     9 
  318   317   319   322     9 
  332   317   319   320     9 
  332   317   319   321     9 
  332   317   319   322     9 
  315   317   332   333     9 
  315   317   332   334     9 
  318   317   332   333     9 
  318   317   332   334     9 
  319   317   332   333     9 
  319   317   332   334     9 
  317   319   322   323     9 
  317   319   322   324     9 
  317   319   322   328     9 
  320   319   322   323     9 
  320   319   322   324     9 
  320   319   322   328     9 
  321   319   322   323     9 
  321   319   322   324     9 
  321   319   322   328     9 
  319   322   324   325     9 
  319   322   324   326     9 
  319   322   324   327     9 
  323   322   324   325     9 
  323   322   324   326     9 
  323   322   324   327     9 
  328   322   324   325     9 
  328   322   324   326     9 
  328   322   324   327     9 
  319   322   328   329     9 
  319   322   328   330     9 
  319   322   328   331     9 
  323   322   328   329     9 
  323   322   328   330     9 
  323   322   328   331     9 
  324   322   328   329     9 
  324   322   328   330     9 
  324   322   328   331     9 
  317   332   334   335     9 
  317   332   334   336     9 
  333   332   334   335     9 
  333   332   334   336     9 
  332   334   336   337     9 
  332   334   336   338     9 
  332   334   336   354     9 
  335   334   336   337     9 
  335   334   336   338     9 
  335   334   336   354     9 
  334   336   338   339     9 
  334   336   338   340     9 
  334   336   338   341     9 
  337   336   338   339     9 
  337   336   338   340     9 
  337   336   338   341     9 
  354   336   338   339     9 
  354   336   338   340     9 
  354   336   338   341     9 
  334   336   354   355     9 
  334   336   354   356     9 
  337   336   354   355     9 
  337   336   354   356     9 
  338   336   354   355     9 
  338   336   354   356     9 
  336   338   341   342     9 
  336   338   341   343     9 
  336   338   341   344     9 
  339   338   341   342     9 
  339   338   341   343     9 
  339   338   341   344     9 
  340   338   341   342     9 
  340   338   341   343     9 
  340   338   341   344     9 
  338   341   344   345     9 
  338   341   344   346     9 
  338   341   344   347     9 
  342   341   344   345     9 
  342   341   344   346     9 
  342   341   344   347     9 
  343   341   344   345     9 
  343   341   344   346     9 
  343   341   344   347     9 
  341   344   347   348     9 
  341   344   347   349     9 
  341   344   347   350     9 
  345   344   347   348     9 
  345   344   347   349     9 
  345   344   347   350     9 
  346   344   347   348     9 
  346   344   347   349     9 
  346   344   347   350     9 
  344   347   350   351     9 
  344   347   350   352     9 
  344   347   350   353     9 
  348   347   350   351     9 
  348   347   350   352     9 
  348   347   350   353     9 
  349   347   350   351     9 
  349   347   350   352     9 
  349   347   350   353     9 
  336   354   356   357     9 
  336   354   356   358     9 
  355   354   356   357     9 
  355   354   356   358     9 
  354   356   358   359     9 
  354   356   358   360     9 
  354   356   358   368     9 
  357   356   358   359     9 
  357   356   358   360     9 
  357   356   358   368     9 
  356   358   360   361     9 
  356   358   360   362     9 
  356   358   360   363     9 
  359   358   360   361     9 
  359   358   360   362     9 
  359   358   360   363     9 
  368   358   360   361     9 
  368   358   360   362     9 
  368   358   360   363     9 
  356   358   368   369     9 
  356   358   368   370     9 
  359   358   368   369     9 
  359   358   368   370     9 
  360   358   368   369     9 
  360   358   368   370     9 
  358   360   363   364     9 
  358   360   363   365     9 
  361   360   363   364     9 
  361   360   363   365     9 
  362   360   363   364     9 
  362   360   363   365     9 
  360   363   365   366     9 
  360   363   365   367     9 
  364   363   365   366     9 
  364   363   365   367     9 
  358   368   370   371     9 
  358   368   370   372     9 
  369   368   370   371     9 
  369   368   370   372     9 
  368   370   372   373     9 
  368   370   372   374     9 
  368   370   372   375     9 
  371   370   372   373     9 
  371   370   372   374     9 
  371   370   372   375     9 
  370   372   375   376     9 
  370   372   375   377     9 
  373   372   375   376     9 
  373   372   375   377     9 
  374   372   375   376     9 
  374   372   375   377     9 
  372   375   377   378     9 
  372   375   377   379     9 
  376   375   377   378     9 
  376   375   377   379     9 
  375   377   379   380     9 
  375   377   379   381     9 
  375   377   379   390     9 
  378   377   379   380     9 
  378   377   379   381     9 
  378   377   379   390     9 
  377   379   381   382     9 
  377   379   381   383     9 
  377   379   381   384     9 
  380   379   381   382     9 
  380   379   381   383     9 
  380   379   381   384     9 
  390   379   381   382     9 
  390   379   381   383     9 
  390   379   381   384     9 
  377   379   390   391     9 
  377   379   390   392     9 
  380   379   390   391     9 
  380   379   390   392     9 
  381   379   390   391     9 
  381   379   390   392     9 
  379   381   384   385     9 
  379   381   384   386     9 
  379   381   384   387     9 
  382   381   384   385     9 
  382   381   384   386     9 
  382   381   384   387     9 
  383   381   384   385     9 
  383   381   384   386     9 
  383   381   384   387     9 
  381   384   387   388     9 
  381   384   387   389     9 
  385   384   387   388     9 
  385   384   387   389     9 
  386   384   387   388     9 
  386   384   387   389     9 
  379   390   392   393     9 
  379   390   392   394     9 
  391   390   392   393     9 
  391   390   392   394     9 
  390   392   394   395     9 
  390   392   394   396     9 
  390   392   394   414     9 
  393   392   394   395     9 
  393   392   394   396     9 
  393   392   394   414     9 
  392   394   396   397     9 
  392   394   396   398     9 
  392   394   396   399     9 
  395   394   396   397     9 
  395   394   396   398     9 
  395   394   396   399     9 
  414   394   396   397     9 
  414   394   396   398     9 
  414   394   396   399     9 
  392   394   414   415     9 
  392   394   414   416     9 
  395   394   414   415     9 
  395   394   414   416     9 
  396   394   414   415     9 
  396   394   414   416     9 
  394   396   399   400     9 
  394   396   399   405     9 
  397   396   399   400     9 
  397   396   399   405     9 
  398   396   399   400     9 
  398   396   399   405     9 
  396   399   400   401     9 
  396   399   400   402     9 
  405   399   400   401     9 
  405   399   400   402     9 
  396   399   405   404     9 
  396   399   405   406     9 
  400   399   405   404     9 
  400   399   405   406     9 
  399   400   402   403     9 
  399   400   402   404     9 
  401   400   402   403     9 
  401   400   402   404     9 
  400   402   404   405     9 
  400   402   404   410     9 
  403   402   404   405     9 
  403   402   404   410     9 
  402   404   405   399     9 
  402   404   405   406     9 
  410   404   405   399     9 
  410   404   405   406     9 
  402   404   410   411     9 
  402   404   410   412     9 
  405   404   410   411     9 
  405   404   410   412     9 
  399   405   406   407     9 
  399   405   406   408     9 
  404   405   406   407     9 
  404   405   406   408     9 
  405   406   408   409     9 
  405   406   408   412     9 
  407   406   408   409     9 
  407   406   408   412     9 
  406   408   412   410     9 
  406   408   412   413     9 
  409   408   412   410     9 
  409   408   412   413     9 
  404   410   412   408     9 
  404   410   412   413     9 
  411   410   412   408     9 
  411   410   412   413     9 
  394   414   416   417     9 
  394   414   416   418     9 
  415   414   416   417     9 
  415   414   416   418     9 
  414   416   418   419     9 
  414   416   418   420     9 
  414   416   418   421     9 
  417   416   418   419     9 
  417   416   418   420     9 
  417   416   418   421     9 
  416   418   421   422     9 
  416   418   421   423     9 
  419   418   421   422     9 
  419   418   421   423     9 
  420   418   421   422     9 
  420   418   421   423     9 
  418   421   423   424     9 
  418   421   423   425     9 
  422   421   423   424     9 
  422   421   423   425     9 
  421   423   425   426     9 
  421   423   425   427     9 
  421   423   425   435     9 
  424   423   425   426     9 
  424   423   425   427     9 
  424   423   425   435     9 
  423   425   427   428     9 
  423   425   427   429     9 
  423   425   427   431     9 
  426   425   427   428     9 
  426   425   427   429     9 
  426   425   427   431     9 
  435   425   427   428     9 
  435   425   427   429     9 
  435   425   427   431     9 
  423   425   435   436     9 
  423   425   435   437     9 
  426   425   435   436     9 
  426   425   435   437     9 
  427   425   435   436     9 
  427   425   435   437     9 
  425   427   429   430     9 
  428   427   429   430     9 
  431   427   429   430     9 
  425   427   431   432     9 
  425   427   431   433     9 
  425   427   431   434     9 
  428   427   431   432     9 
  428   427   431   433     9 
  428   427   431   434     9 
  429   427   431   432     9 
  429   427   431   433     9 
  429   427   431   434     9 
  425   435   437   438     9 
  425   435   437   439     9 
  436   435   437   438     9 
  436   435   437   439     9 
  435   437   439   440     9 
  435   437   439   441     9 
  435   437   439   451     9 
  438   437   439   440     9 
  438   437   439   441     9 
  438   437   439   451     9 
  437   439   441   442     9 
  437   439   441   443     9 
  437   439   441   447     9 
  440   439   441   442     9 
  440   439   441   443     9 
  440   439   441   447     9 
  451   439   441   442     9 
  451   439   441   443     9 
  451   439   441   447     9 
  437   439   451   452     9 
  437   439   451   453     9 
  440   439   451   452     9 
  440   439   451   453     9 
  441   439   451   452     9 
  441   439   451   453     9 
  439   441   443   444     9 
  439   441   443   445     9 
  439   441   443   446     9 
  442   441   443   444     9 
  442   441   443   445     9 
  442   441   443   446     9 
  447   441   443   444     9 
  447   441   443   445     9 
  447   441   443   446     9 
  439   441   447   448     9 
  439   441   447   449     9 
  439   441   447   450     9 
  442   441   447   448     9 
  442   441   447   449     9 
  442   441   447   450     9 
  443   441   447   448     9 
  443   441   447   449     9 
  443   441   447   450     9 
  439   451   453   454     9 
  439   451   453   455     9 
  452   451   453   454     9 
  452   451   453   455     9 
  451   453   455   456     9 
  451   453   455   457     9 
  451   453   455   462     9 
  454   453   455   456     9 
  454   453   455   457     9 
  454   453   455   462     9 
  453   455   457   458     9 
  453   455   457   459     9 
  453   455   457   460     9 
  456   455   457   458     9 
  456   455   457   459     9 
  456   455   457   460     9 
  462   455   457   458     9 
  462   455   457   459     9 
  462   455   457   460     9 
  453   455   462   463     9 
  453   455   462   464     9 
  456   455   462   463     9 
  456   455   462   464     9 
  457   455   462   463     9 
  457   455   462   464     9 
  455   457   460   461     9 
  458   457   460   461     9 
  459   457   460   461     9 
  455   462   464   465     9 
  455   462   464   466     9 
  463   462   464   465     9 
  463   462   464   466     9 
  462   464   466   467     9 
  462   464   466   468     9 
  462   464   466   474     9 
  465   464   466   467     9 
  465   464   466   468     9 
  465   464   466   474     9 
  464   466   468   469     9 
  464   466   468   470     9 
  464   466   468   471     9 
  467   466   468   469     9 
  467   466   468   470     9 
  467   466   468   471     9 
  474   466   468   469     9 
  474   466   468   470     9 
  474   466   468   471     9 
  464   466   474   475     9 
  464   466   474   476     9 
  467   466   474   475     9 
  467   466   474   476     9 
  468   466   474   475     9 
  468   466   474   476     9 
  466   468   471   472     9 
  466   468   471   473     9 
  469   468   471   472     9 
  469   468   471   473     9 
  470   468   471   472     9 
  470   468   471   473     9 
  466   474   476   477     9 
  466   474   476   478     9 
  475   474   476   477     9 
  475   474   476   478     9 
  474   476   478   479     9 
  474   476   478   480     9 
  474   476   478   486     9 
  477   476   478   479     9 
  477   476   478   480     9 
  477   476   478   486     9 
  476   478   480   481     9 
  476   478   480   482     9 
  476   478   480   483     9 
  479   478   480   481     9 
  479   478   480   482     9 
  479   478   480   483     9 
  486   478   480   481     9 
  486   478   480   482     9 
  486   478   480   483     9 
  476   478   486   487     9 
  476   478   486   488     9 
  479   478   486   487     9 
  479   478   486   488     9 
  480   478   486   487     9 
  480   478   486   488     9 
  478   480   483   484     9 
  478   480   483   485     9 
  481   480   483   484     9 
  481   480   483   485     9 
  482   480   483   484     9 
  482   480   483   485     9 
  478   486   488   489     9 
  478   486   488   490     9 
  487   486   488   489     9 
  487   486   488   490     9 
  486   488   490   491     9 
  486   488   490   492     9 
  486   488   490   508     9 
  489   488   490   491     9 
  489   488   490   492     9 
  489   488   490   508     9 
  488   490   492   493     9 
  488   490   492   494     9 
  488   490   492   495     9 
  491   490   492   493     9 
  491   490   492   494     9 
  491   490   492   495     9 
  508   490   492   493     9 
  508   490   492   494     9 
  508   490   492   495     9 
  488   490   508   509     9 
  488   490   508   510     9 
  491   490   508   509     9 
  491   490   508   510     9 
  492   490   508   509     9 
  492   490   508   510     9 
  490   492   495   496     9 
  490   492   495   497     9 
  490   492   495   498     9 
  493   492   495   496     9 
  493   492   495   497     9 
  493   492   495   498     9 
  494   492   495   496     9 
  494   492   495   497     9 
  494   492   495   498     9 
  492   495   498   499     9 
  492   495   498   500     9 
  492   495   498   501     9 
  496   495   498   499     9 
  496   495   498   500     9 
  496   495   498   501     9 
  497   495   498   499     9 
  497   495   498   500     9 
  497   495   498   501     9 
  495   498   501   502     9 
  495   498   501   503     9 
  495   498   501   504     9 
  499   498   501   502     9 
  499   498   501   503     9 
  499   498   501   504     9 
  500   498   501   502     9 
  500   498   501   503     9 
  500   498   501   504     9 
  498   501   504   505     9 
  498   501   504   506     9 
  498   501   504   507     9 
  502   501   504   505     9 
  502   501   504   506     9 
  502   501   504   507     9 
  503   501   504   505     9 
  503   501   504   506     9 
  503   501   504   507     9 
  490   508   510   511     9 
  490   508   510   512     9 
  509   508   510   511     9 
  509   508   510   512     9 
  508   510   512   513     9 
  508   510   512   514     9 
  508   510   512   532     9 
  511   510   512   513     9 
  511   510   512   514     9 
  511   510   512   532     9 
  510   512   514   515     9 
  510   512   514   516     9 
  510   512   514   517     9 
  513   512   514   515     9 
  513   512   514   516     9 
  513   512   514   517     9 
  532   512   514   515     9 
  532   512   514   516     9 
  532   512   514   517     9 
  510   512   532   533     9 
  510   512   532   534     9 
  513   512   532   533     9 
  513   512   532   534     9 
  514   512   532   533     9 
  514   512   532   534     9 
  512   514   517   518     9 
  512   514   517   523     9 
  515   514   517   518     9 
  515   514   517   523     9 
  516   514   517   518     9 
  516   514   517   523     9 
  514   517   518   519     9 
  514   517   518   520     9 
  523   517   518   519     9 
  523   517   518   520     9 
  514   517   523   522     9 
  514   517   523   524     9 
  518   517   523   522     9 
  518   517   523   524     9 
  517   518   520   521     9 
  517   518   520   522     9 
  519   518   520   521     9 
  519   518   520   522     9 
  518   520   522   523     9 
  518   520   522   528     9 
  521   520   522   523     9 
  521   520   522   528     9 
  520   522   523   517     9 
  520   522   523   524     9 
  528   522   523   517     9 
  528   522   523   524     9 
  520   522   528   529     9 
  520   522   528   530     9 
  523   522   528   529     9 
  523   522   528   530     9 
  517   523   524   525     9 
  517   523   524   526     9 
  522   523   524   525     9 
  522   523   524   526     9 
  523   524   526   527     9 
  523   524   526   530     9 
  525   524   526   527     9 
  525   524   526   530     9 
  524   526   530   528     9 
  524   526   530   531     9 
  527   526   530   528     9 
  527   526   530   531     9 
  522   528   530   526     9 
  522   528   530   531     9 
  529   528   530   526     9 
  529   528   530   531     9 
  512   532   534   535     9 
  512   532   534   536     9 
  533   532   534   535     9 
  533   532   534   536     9 
  532   534   536   537     9 
  532   534   536   538     9 
  532   534   536   544     9 
  535   534   536   537     9 
  535   534   536   538     9 
  535   534   536   544     9 
  534   536   538   539     9 
  534   536   538   540     9 
  534   536   538   541     9 
  537   536   538   539     9 
  537   536   538   540     9 
  537   536   538   541     9 
  544   536   538   539     9 
  544   536   538   540     9 
  544   536   538   541     9 
  534   536   544   545     9 
  534   536   544   546     9 
  537   536   544   545     9 
  537   536   544   546     9 
  538   536   544   545     9 
  538   536   544   546     9 
  536   538   541   542     9 
  536   538   541   543     9 
  539   538   541   542     9 
  539   538   541   543     9 
  540   538   541   542     9 
  540   538   541   543     9 
  536   544   546   547     9 
  536   544   546   548     9 
  545   544   546   547     9 
  545   544   546   548     9 
  544   546   548   549     9 
  544   546   548   550     9 
  544   546   548   563     9 
  547   546   548   549     9 
  547   546   548   550     9 
  547   546   548   563     9 
  546   548   550   551     9 
  546   548   550   552     9 
  546   548   550   553     9 
  549   548   550   551     9 
  549   548   550   552     9 
  549   548   550   553     9 
  563   548   550   551     9 
  563   548   550   552     9 
  563   548   550   553     9 
  546   548   563   564     9 
  546   548   563   565     9 
  549   548   563   564     9 
  549   548   563   565     9 
  550   548   563   564     9 
  550   548   563   565     9 
  548   550   553   554     9 
  548   550   553   555     9 
  548   550   553   559     9 
  551   550   553   554     9 
  551   550   553   555     9 
  551   550   553   559     9 
  552   550   553   554     9 
  552   550   553   555     9 
  552   550   553   559     9 
  550   553   555   556     9 
  550   553   555   557     9 
  550   553   555   558     9 
  554   553   555   556     9 
  554   553   555   557     9 
  554   553   555   558     9 
  559   553   555   556     9 
  559   553   555   557     9 
  559   553   555   558     9 
  550   553   559   560     9 
  550   553   559   561     9 
  550   553   559   562     9 
  554   553   559   560     9 
  554   553   559   561     9 
  554   553   559   562     9 
  555   553   559   560     9 
  555   553   559   561     9 
  555   553   559   562     9 
  548   563   565   566     9 
  548   563   565   567     9 
  564   563   565   566     9 
  564   563   565   567     9 
  563   565   567   568     9 
  563   565   567   569     9 
  563   565   567   579     9 
  566   565   567   568     9 
  566   565   567   569     9 
  566   565   567   579     9 
  565   567   569   570     9 
  565   567   569   571     9 
  565   567   569   575     9 
  568   567   569   570     9 
  568   567   569   571     9 
  568   567   569   575     9 
  579   567   569   570     9 
  579   567   569   571     9 
  579   567   569   575     9 
  565   567   579   580     9 
  565   567   579   581     9 
  568   567   579   580     9 
  568   567   579   581     9 
  569   567   579   580     9 
  569   567   579   581     9 
  567   569   571   572     9 
  567   569   571   573     9 
  567   569   571   574     9 
  570   569   571   572     9 
  570   569   571   573     9 
  570   569   571   574     9 
  575   569   571   572     9 
  575   569   571   573     9 
  575   569   571   574     9 
  567   569   575   576     9 
  567   569   575   577     9 
  567   569   575   578     9 
  570   569   575   576     9 
  570   569   575   577     9 
  570   569   575   578     9 
  571   569   575   576     9 
  571   569   575   577     9 
  571   569   575   578     9 
  567   579   581   582     9 
  567   579   581   583     9 
  580   579   581   582     9 
  580   579   581   583     9 
  579   581   583   584     9 
  579   581   583   585     9 
  579   581   583   590     9 
  582   581   583   584     9 
  582   581   583   585     9 
  582   581   583   590     9 
  581   583   585   586     9 
  581   583   585   587     9 
  581   583   585   588     9 
  584   583   585   586     9 
  584   583   585   587     9 
  584   583   585   588     9 
  590   583   585   586     9 
  590   583   585   587     9 
  590   583   585   588     9 
  581   583   590   591     9 
  581   583   590   592     9 
  584   583   590   591     9 
  584   583   590   592     9 
  585   583   590   591     9 
  585   583   590   592     9 
  583   585   588   589     9 
  586   585   588   589     9 
  587   585   588   589     9 
  583   590   592   593     9 
  583   590   592   594     9 
  591   590   592   593     9 
  591   590   592   594     9 
  590   592   594   595     9 
  590   592   594   596     9 
  590   592   594   600     9 
  593   592   594   595     9 
  593   592   594   596     9 
  593   592   594   600     9 
  592   594   596   597     9 
  592   594   596   598     9 
  592   594   596   599     9 
  595   594   596   597     9 
  595   594   596   598     9 
  595   594   596   599     9 
  600   594   596   597     9 
  600   594   596   598     9 
  600   594   596   599     9 
  592   594   600   601     9 
  592   594   600   602     9 
  595   594   600   601     9 
  595   594   600   602     9 
  596   594   600   601     9 
  596   594   600   602     9 
  594   600   602   603     9 
  594   600   602   604     9 
  601   600   602   603     9 
  601   600   602   604     9 
  600   602   604   605     9 
  600   602   604   606     9 
  600   602   604   611     9 
  603   602   604   605     9 
  603   602   604   606     9 
  603   602   604   611     9 
  602   604   606   607     9 
  602   604   606   608     9 
  602   604   606   609     9 
  605   604   606   607     9 
  605   604   606   608     9 
  605   604   606   609     9 
  611   604   606   607     9 
  611   604   606   608     9 
  611   604   606   609     9 
  602   604   611   612     9 
  602   604   611   613     9 
  605   604   611   612     9 
  605   604   611   613     9 
  606   604   611   612     9 
  606   604   611   613     9 
  604   606   609   610     9 
  607   606   609   610     9 
  608   606   609   610     9 
  604   611   613   614     9 
  604   611   613   615     9 
  612   611   613   614     9 
  612   611   613   615     9 
  611   613   615   616     9 
  611   613   615   617     9 
  611   613   615   627     9 
  614   613   615   616     9 
  614   613   615   617     9 
  614   613   615   627     9 
  613   615   617   618     9 
  613   615   617   619     9 
  613   615   617   623     9 
  616   615   617   618     9 
  616   615   617   619     9 
  616   615   617   623     9 
  627   615   617   618     9 
  627   615   617   619     9 
  627   615   617   623     9 
  613   615   627   628     9 
  613   615   627   629     9 
  616   615   627   628     9 
  616   615   627   629     9 
  617   615   627   628     9 
  617   615   627   629     9 
  615   617   619   620     9 
  615   617   619   621     9 
  615   617   619   622     9 
  618   617   619   620     9 
  618   617   619   621     9 
  618   617   619   622     9 
  623   617   619   620     9 
  623   617   619   621     9 
  623   617   619   622     9 
  615   617   623   624     9 
  615   617   623   625     9 
  615   617   623   626     9 
  618   617   623   624     9 
  618   617   623   625     9 
  618   617   623   626     9 
  619   617   623   624     9 
  619   617   623   625     9 
  619   617   623   626     9 
  615   627   629   630     9 
  615   627   629   631     9 
  628   627   629   630     9 
  628   627   629   631     9 
  627   629   631   632     9 
  627   629   631   633     9 
  627   629   631   643     9 
  630   629   631   632     9 
  630   629   631   633     9 
  630   629   631   643     9 
  629   631   633   634     9 
  629   631   633   635     9 
  629   631   633   639     9 
  632   631   633   634     9 
  632   631   633   635     9 
  632   631   633   639     9 
  643   631   633   634     9 
  643   631   633   635     9 
  643   631   633   639     9 
  629   631   643   644     9 
  629   631   643   645     9 
  632   631   643   644     9 
  632   631   643   645     9 
  633   631   643   644     9 
  633   631   643   645     9 
  631   633   635   636     9 
  631   633   635   637     9 
  631   633   635   638     9 
  634   633   635   636     9 
  634   633   635   637     9 
  634   633   635   638     9 
  639   633   635   636     9 
  639   633   635   637     9 
  639   633   635   638     9 
  631   633   639   640     9 
  631   633   639   641     9 
  631   633   639   642     9 
  634   633   639   640     9 
  634   633   639   641     9 
  634   633   639   642     9 
  635   633   639   640     9 
  635   633   639   641     9 
  635   633   639   642     9 
  631   643   645   646     9 
  631   643   645   647     9 
  644   643   645   646     9 
  644   643   645   647     9 
  643   645   647   648     9 
  643   645   647   649     9 
  643   645   647   653     9 
  646   645   647   648     9 
  646   645   647   649     9 
  646   645   647   653     9 
  645   647   649   650     9 
  645   647   649   651     9 
  645   647   649   652     9 
  648   647   649   650     9 
  648   647   649   651     9 
  648   647   649   652     9 
  653   647   649   650     9 
  653   647   649   651     9 
  653   647   649   652     9 
  645   647   653   654     9 
  645   647   653   655     9 
  648   647   653   654     9 
  648   647   653   655     9 
  649   647   653   654     9 
  649   647   653   655     9 
  647   649   652  1522     9 
  650   649   652  1522     9 
  651   649   652  1522     9 
  649   652  1522  1519     9 
  647   653   655   656     9 
  647   653   655   657     9 
  654   653   655   656     9 
  654   653   655   657     9 
  653   655   657   658     9 
  653   655   657   659     9 
  653   655   657   677     9 
  656   655   657   658     9 
  656   655   657   659     9 
  656   655   657   677     9 
  655   657   659   660     9 
  655   657   659   661     9 
  655   657   659   662     9 
  658   657   659   660     9 
  658   657   659   661     9 
  658   657   659   662     9 
  677   657   659   660     9 
  677   657   659   661     9 
  677   657   659   662     9 
  655   657   677   678     9 
  655   657   677   679     9 
  658   657   677   678     9 
  658   657   677   679     9 
  659   657   677   678     9 
  659   657   677   679     9 
  657   659   662   663     9 
  657   659   662   664     9 
  657   659   662   665     9 
  660   659   662   663     9 
  660   659   662   664     9 
  660   659   662   665     9 
  661   659   662   663     9 
  661   659   662   664     9 
  661   659   662   665     9 
  659   662   665   666     9 
  659   662   665   667     9 
  659   662   665   668     9 
  663   662   665   666     9 
  663   662   665   667     9 
  663   662   665   668     9 
  664   662   665   666     9 
  664   662   665   667     9 
  664   662   665   668     9 
  662   665   668   669     9 
  662   665   668   670     9 
  666   665   668   669     9 
  666   665   668   670     9 
  667   665   668   669     9 
  667   665   668   670     9 
  665   668   670   671     9 
  665   668   670   674     9 
  669   668   670   671     9 
  669   668   670   674     9 
  668   670   671   672     9 
  668   670   671   673     9 
  674   670   671   672     9 
  674   670   671   673     9 
  668   670   674   675     9 
  668   670   674   676     9 
  671   670   674   675     9 
  671   670   674   676     9 
  657   677   679   680     9 
  657   677   679   681     9 
  678   677   679   680     9 
  678   677   679   681     9 
  677   679   681   682     9 
  677   679   681   683     9 
  677   679   681   692     9 
  680   679   681   682     9 
  680   679   681   683     9 
  680   679   681   692     9 
  679   681   683   684     9 
  679   681   683   685     9 
  679   681   683   686     9 
  682   681   683   684     9 
  682   681   683   685     9 
  682   681   683   686     9 
  692   681   683   684     9 
  692   681   683   685     9 
  692   681   683   686     9 
  679   681   692   693     9 
  679   681   692   694     9 
  682   681   692   693     9 
  682   681   692   694     9 
  683   681   692   693     9 
  683   681   692   694     9 
  681   683   686   687     9 
  681   683   686   688     9 
  681   683   686   689     9 
  684   683   686   687     9 
  684   683   686   688     9 
  684   683   686   689     9 
  685   683   686   687     9 
  685   683   686   688     9 
  685   683   686   689     9 
  683   686   689   690     9 
  683   686   689   691     9 
  687   686   689   690     9 
  687   686   689   691     9 
  688   686   689   690     9 
  688   686   689   691     9 
  681   692   694   695     9 
  681   692   694   696     9 
  693   692   694   695     9 
  693   692   694   696     9 
  692   694   696   697     9 
  692   694   696   698     9 
  692   694   696   711     9 
  695   694   696   697     9 
  695   694   696   698     9 
  695   694   696   711     9 
  694   696   698   699     9 
  694   696   698   700     9 
  694   696   698   701     9 
  697   696   698   699     9 
  697   696   698   700     9 
  697   696   698   701     9 
  711   696   698   699     9 
  711   696   698   700     9 
  711   696   698   701     9 
  694   696   711   712     9 
  694   696   711   713     9 
  697   696   711   712     9 
  697   696   711   713     9 
  698   696   711   712     9 
  698   696   711   713     9 
  696   698   701   702     9 
  696   698   701   703     9 
  696   698   701   707     9 
  699   698   701   702     9 
  699   698   701   703     9 
  699   698   701   707     9 
  700   698   701   702     9 
  700   698   701   703     9 
  700   698   701   707     9 
  698   701   703   704     9 
  698   701   703   705     9 
  698   701   703   706     9 
  702   701   703   704     9 
  702   701   703   705     9 
  702   701   703   706     9 
  707   701   703   704     9 
  707   701   703   705     9 
  707   701   703   706     9 
  698   701   707   708     9 
  698   701   707   709     9 
  698   701   707   710     9 
  702   701   707   708     9 
  702   701   707   709     9 
  702   701   707   710     9 
  703   701   707   708     9 
  703   701   707   709     9 
  703   701   707   710     9 
  696   711   713   714     9 
  696   711   713   715     9 
  712   711   713   714     9 
  712   711   713   715     9 
  711   713   715   716     9 
  711   713   715   717     9 
  711   713   715   718     9 
  714   713   715   716     9 
  714   713   715   717     9 
  714   713   715   718     9 
  713   715   718   719     9 
  713   715   718   720     9 
  716   715   718   719     9 
  716   715   718   720     9 
  717   715   718   719     9 
  717   715   718   720     9 
  715   718   720   721     9 
  715   718   720   722     9 
  719   718   720   721     9 
  719   718   720   722     9 
  718   720   722   723     9 
  718   720   722   724     9 
  718   720   722   738     9 
  721   720   722   723     9 
  721   720   722   724     9 
  721   720   722   738     9 
  720   722   724   725     9 
  720   722   724   726     9 
  720   722   724   727     9 
  723   722   724   725     9 
  723   722   724   726     9 
  723   722   724   727     9 
  738   722   724   725     9 
  738   722   724   726     9 
  738   722   724   727     9 
  720   722   738   739     9 
  720   722   738   740     9 
  723   722   738   739     9 
  723   722   738   740     9 
  724   722   738   739     9 
  724   722   738   740     9 
  722   724   727   728     9 
  722   724   727   734     9 
  725   724   727   728     9 
  725   724   727   734     9 
  726   724   727   728     9 
  726   724   727   734     9 
  724   727   728   729     9 
  724   727   728   730     9 
  734   727   728   729     9 
  734   727   728   730     9 
  724   727   734   735     9 
  724   727   734   736     9 
  728   727   734   735     9 
  728   727   734   736     9 
  727   728   730   731     9 
  727   728   730   732     9 
  729   728   730   731     9 
  729   728   730   732     9 
  728   730   732   733     9 
  728   730   732   736     9 
  731   730   732   733     9 
  731   730   732   736     9 
  730   732   736   734     9 
  730   732   736   737     9 
  733   732   736   734     9 
  733   732   736   737     9 
  727   734   736   732     9 
  727   734   736   737     9 
  735   734   736   732     9 
  735   734   736   737     9 
  722   738   740   741     9 
  722   738   740   742     9 
  739   738   740   741     9 
  739   738   740   742     9 
  738   740   742   743     9 
  738   740   742   744     9 
  738   740   742   745     9 
  741   740   742   743     9 
  741   740   742   744     9 
  741   740   742   745     9 
  740   742   745   746     9 
  740   742   745   747     9 
  743   742   745   746     9 
  743   742   745   747     9 
  744   742   745   746     9 
  744   742   745   747     9 
  742   745   747   748     9 
  742   745   747   749     9 
  746   745   747   748     9 
  746   745   747   749     9 
  745   747   749   750     9 
  745   747   749   751     9 
  745   747   749   756     9 
  748   747   749   750     9 
  748   747   749   751     9 
  748   747   749   756     9 
  747   749   751   752     9 
  747   749   751   753     9 
  747   749   751   754     9 
  750   749   751   752     9 
  750   749   751   753     9 
  750   749   751   754     9 
  756   749   751   752     9 
  756   749   751   753     9 
  756   749   751   754     9 
  747   749   756   757     9 
  747   749   756   758     9 
  750   749   756   757     9 
  750   749   756   758     9 
  751   749   756   757     9 
  751   749   756   758     9 
  749   751   754   755     9 
  752   751   754   755     9 
  753   751   754   755     9 
  749   756   758   759     9 
  749   756   758   760     9 
  757   756   758   759     9 
  757   756   758   760     9 
  756   758   760   761     9 
  756   758   760   762     9 
  756   758   760   766     9 
  759   758   760   761     9 
  759   758   760   762     9 
  759   758   760   766     9 
  758   760   762   763     9 
  758   760   762   764     9 
  758   760   762   765     9 
  761   760   762   763     9 
  761   760   762   764     9 
  761   760   762   765     9 
  766   760   762   763     9 
  766   760   762   764     9 
  766   760   762   765     9 
  758   760   766   767     9 
  758   760   766   768     9 
  761   760   766   767     9 
  761   760   766   768     9 
  762   760   766   767     9 
  762   760   766   768     9 
  760   766   768   769     9 
  760   766   768   770     9 
  767   766   768   769     9 
  767   766   768   770     9 
  766   768   770   771     9 
  766   768   770   772     9 
  766   768   770   788     9 
  769   768   770   771     9 
  769   768   770   772     9 
  769   768   770   788     9 
  768   770   772   773     9 
  768   770   772   774     9 
  768   770   772   775     9 
  771   770   772   773     9 
  771   770   772   774     9 
  771   770   772   775     9 
  788   770   772   773     9 
  788   770   772   774     9 
  788   770   772   775     9 
  768   770   788   789     9 
  768   770   788   790     9 
  771   770   788   789     9 
  771   770   788   790     9 
  772   770   788   789     9 
  772   770   788   790     9 
  770   772   775   776     9 
  770   772   775   777     9 
  770   772   775   778     9 
  773   772   775   776     9 
  773   772   775   777     9 
  773   772   775   778     9 
  774   772   775   776     9 
  774   772   775   777     9 
  774   772   775   778     9 
  772   775   778   779     9 
  772   775   778   780     9 
  772   775   778   781     9 
  776   775   778   779     9 
  776   775   778   780     9 
  776   775   778   781     9 
  777   775   778   779     9 
  777   775   778   780     9 
  777   775   778   781     9 
  775   778   781   782     9 
  775   778   781   783     9 
  775   778   781   784     9 
  779   778   781   782     9 
  779   778   781   783     9 
  779   778   781   784     9 
  780   778   781   782     9 
  780   778   781   783     9 
  780   778   781   784     9 
  778   781   784   785     9 
  778   781   784   786     9 
  778   781   784   787     9 
  782   781   784   785     9 
  782   781   784   786     9 
  782   781   784   787     9 
  783   781   784   785     9 
  783   781   784   786     9 
  783   781   784   787     9 
  770   788   790   791     9 
  770   788   790   792     9 
  789   788   790   791     9 
  789   788   790   792     9 
  788   790   792   793     9 
  788   790   792   794     9 
  788   790   792   803     9 
  791   790   792   793     9 
  791   790   792   794     9 
  791   790   792   803     9 
  790   792   794   795     9 
  790   792   794   796     9 
  790   792   794   797     9 
  793   792   794   795     9 
  793   792   794   796     9 
  793   792   794   797     9 
  803   792   794   795     9 
  803   792   794   796     9 
  803   792   794   797     9 
  790   792   803   804     9 
  790   792   803   805     9 
  793   792   803   804     9 
  793   792   803   805     9 
  794   792   803   804     9 
  794   792   803   805     9 
  792   794   797   798     9 
  792   794   797   799     9 
  792   794   797   800     9 
  795   794   797   798     9 
  795   794   797   799     9 
  795   794   797   800     9 
  796   794   797   798     9 
  796   794   797   799     9 
  796   794   797   800     9 
  794   797   800   801     9 
  794   797   800   802     9 
  798   797   800   801     9 
  798   797   800   802     9 
  799   797   800   801     9 
  799   797   800   802     9 
  792   803   805   806     9 
  792   803   805   807     9 
  804   803   805   806     9 
  804   803   805   807     9 
  803   805   807   808     9 
  803   805   807   809     9 
  803   805   807   813     9 
  806   805   807   808     9 
  806   805   807   809     9 
  806   805   807   813     9 
  805   807   809   810     9 
  805   807   809   811     9 
  805   807   809   812     9 
  808   807   809   810     9 
  808   807   809   811     9 
  808   807   809   812     9 
  813   807   809   810     9 
  813   807   809   811     9 
  813   807   809   812     9 
  805   807   813   814     9 
  805   807   813   815     9 
  808   807   813   814     9 
  808   807   813   815     9 
  809   807   813   814     9 
  809   807   813   815     9 
  807   813   815   816     9 
  807   813   815   817     9 
  814   813   815   816     9 
  814   813   815   817     9 
  813   815   817   818     9 
  813   815   817   819     9 
  813   815   817   829     9 
  816   815   817   818     9 
  816   815   817   819     9 
  816   815   817   829     9 
  815   817   819   820     9 
  815   817   819   821     9 
  815   817   819   825     9 
  818   817   819   820     9 
  818   817   819   821     9 
  818   817   819   825     9 
  829   817   819   820     9 
  829   817   819   821     9 
  829   817   819   825     9 
  815   817   829   830     9 
  815   817   829   831     9 
  818   817   829   830     9 
  818   817   829   831     9 
  819   817   829   830     9 
  819   817   829   831     9 
  817   819   821   822     9 
  817   819   821   823     9 
  817   819   821   824     9 
  820   819   821   822     9 
  820   819   821   823     9 
  820   819   821   824     9 
  825   819   821   822     9 
  825   819   821   823     9 
  825   819   821   824     9 
  817   819   825   826     9 
  817   819   825   827     9 
  817   819   825   828     9 
  820   819   825   826     9 
  820   819   825   827     9 
  820   819   825   828     9 
  821   819   825   826     9 
  821   819   825   827     9 
  821   819   825   828     9 
  817   829   831   832     9 
  817   829   831   833     9 
  830   829   831   832     9 
  830   829   831   833     9 
  829   831   833   834     9 
  829   831   833   835     9 
  829   831   833   843     9 
  832   831   833   834     9 
  832   831   833   835     9 
  832   831   833   843     9 
  831   833   835   836     9 
  831   833   835   837     9 
  831   833   835   839     9 
  834   833   835   836     9 
  834   833   835   837     9 
  834   833   835   839     9 
  843   833   835   836     9 
  843   833   835   837     9 
  843   833   835   839     9 
  831   833   843   844     9 
  831   833   843   845     9 
  834   833   843   844     9 
  834   833   843   845     9 
  835   833   843   844     9 
  835   833   843   845     9 
  833   835   837   838     9 
  836   835   837   838     9 
  839   835   837   838     9 
  833   835   839   840     9 
  833   835   839   841     9 
  833   835   839   842     9 
  836   835   839   840     9 
  836   835   839   841     9 
  836   835   839   842     9 
  837   835   839   840     9 
  837   835   839   841     9 
  837   835   839   842     9 
  833   843   845   846     9 
  833   843   845   847     9 
  844   843   845   846     9 
  844   843   845   847     9 
  843   845   847   848     9 
  843   845   847   849     9 
  843   845   847   850     9 
  846   845   847   848     9 
  846   845   847   849     9 
  846   845   847   850     9 
  845   847   850   851     9 
  845   847   850   852     9 
  848   847   850   851     9 
  848   847   850   852     9 
  849   847   850   851     9 
  849   847   850   852     9 
  847   850   852   853     9 
  847   850   852   854     9 
  851   850   852   853     9 
  851   850   852   854     9 
  850   852   854   855     9 
  850   852   854   856     9 
  850   852   854   861     9 
  853   852   854   855     9 
  853   852   854   856     9 
  853   852   854   861     9 
  852   854   856   857     9 
  852   854   856   858     9 
  852   854   856   859     9 
  855   854   856   857     9 
  855   854   856   858     9 
  855   854   856   859     9 
  861   854   856   857     9 
  861   854   856   858     9 
  861   854   856   859     9 
  852   854   861   862     9 
  852   854   861   863     9 
  855   854   861   862     9 
  855   854   861   863     9 
  856   854   861   862     9 
  856   854   861   863     9 
  854   856   859   860     9 
  857   856   859   860     9 
  858   856   859   860     9 
  854   861   863   864     9 
  854   861   863   865     9 
  862   861   863   864     9 
  862   861   863   865     9 
  861   863   865   866     9 
  861   863   865   867     9 
  861   863   865   885     9 
  864   863   865   866     9 
  864   863   865   867     9 
  864   863   865   885     9 
  863   865   867   868     9 
  863   865   867   869     9 
  863   865   867   870     9 
  866   865   867   868     9 
  866   865   867   869     9 
  866   865   867   870     9 
  885   865   867   868     9 
  885   865   867   869     9 
  885   865   867   870     9 
  863   865   885   886     9 
  863   865   885   887     9 
  866   865   885   886     9 
  866   865   885   887     9 
  867   865   885   886     9 
  867   865   885   887     9 
  865   867   870   871     9 
  865   867   870   872     9 
  865   867   870   873     9 
  868   867   870   871     9 
  868   867   870   872     9 
  868   867   870   873     9 
  869   867   870   871     9 
  869   867   870   872     9 
  869   867   870   873     9 
  867   870   873   874     9 
  867   870   873   875     9 
  867   870   873   876     9 
  871   870   873   874     9 
  871   870   873   875     9 
  871   870   873   876     9 
  872   870   873   874     9 
  872   870   873   875     9 
  872   870   873   876     9 
  870   873   876   877     9 
  870   873   876   878     9 
  874   873   876   877     9 
  874   873   876   878     9 
  875   873   876   877     9 
  875   873   876   878     9 
  873   876   878   879     9 
  873   876   878   882     9 
  877   876   878   879     9 
  877   876   878   882     9 
  876   878   879   880     9 
  876   878   879   881     9 
  882   878   879   880     9 
  882   878   879   881     9 
  876   878   882   883     9 
  876   878   882   884     9 
  879   878   882   883     9 
  879   878   882   884     9 
  865   885   887   888     9 
  865   885   887   889     9 
  886   885   887   888     9 
  886   885   887   889     9 
  885   887   889   890     9 
  885   887   889   891     9 
  885   887   889   904     9 
  888   887   889   890     9 
  888   887   889   891     9 
  888   887   889   904     9 
  887   889   891   892     9 
  887   889   891   893     9 
  887   889   891   894     9 
  890   889   891   892     9 
  890   889   891   893     9 
  890   889   891   894     9 
  904   889   891   892     9 
  904   889   891   893     9 
  904   889   891   894     9 
  887   889   904   905     9 
  887   889   904   906     9 
  890   889   904   905     9 
  890   889   904   906     9 
  891   889   904   905     9 
  891   889   904   906     9 
  889   891   894   895     9 
  889   891   894   896     9 
  889   891   894   900     9 
  892   891   894   895     9 
  892   891   894   896     9 
  892   891   894   900     9 
  893   891   894   895     9 
  893   891   894   896     9 
  893   891   894   900     9 
  891   894   896   897     9 
  891   894   896   898     9 
  891   894   896   899     9 
  895   894   896   897     9 
  895   894   896   898     9 
  895   894   896   899     9 
  900   894   896   897     9 
  900   894   896   898     9 
  900   894   896   899     9 
  891   894   900   901     9 
  891   894   900   902     9 
  891   894   900   903     9 
  895   894   900   901     9 
  895   894   900   902     9 
  895   894   900   903     9 
  896   894   900   901     9 
  896   894   900   902     9 
  896   894   900   903     9 
  889   904   906   907     9 
  889   904   906   908     9 
  905   904   906   907     9 
  905   904   906   908     9 
  904   906   908   909     9 
  904   906   908   910     9 
  904   906   908   911     9 
  907   906   908   909     9 
  907   906   908   910     9 
  907   906   908   911     9 
  906   908   911   912     9 
  906   908   911   913     9 
  909   908   911   912     9 
  909   908   911   913     9 
  910   908   911   912     9 
  910   908   911   913     9 
  908   911   913   914     9 
  908   911   913   915     9 
  912   911   913   914     9 
  912   911   913   915     9 
  911   913   915   916     9 
  911   913   915   917     9 
  911   913   915   928     9 
  914   913   915   916     9 
  914   913   915   917     9 
  914   913   915   928     9 
  913   915   917   918     9 
  913   915   917   919     9 
  913   915   917   920     9 
  916   915   917   918     9 
  916   915   917   919     9 
  916   915   917   920     9 
  928   915   917   918     9 
  928   915   917   919     9 
  928   915   917   920     9 
  913   915   928   929     9 
  913   915   928   930     9 
  916   915   928   929     9 
  916   915   928   930     9 
  917   915   928   929     9 
  917   915   928   930     9 
  915   917   920   921     9 
  915   917   920   922     9 
  915   917   920   923     9 
  918   917   920   921     9 
  918   917   920   922     9 
  918   917   920   923     9 
  919   917   920   921     9 
  919   917   920   922     9 
  919   917   920   923     9 
  917   920   923   924     9 
  917   920   923   925     9 
  921   920   923   924     9 
  921   920   923   925     9 
  922   920   923   924     9 
  922   920   923   925     9 
  920   923   925   926     9 
  920   923   925   927     9 
  924   923   925   926     9 
  924   923   925   927     9 
  915   928   930   931     9 
  915   928   930   932     9 
  929   928   930   931     9 
  929   928   930   932     9 
  928   930   932   933     9 
  928   930   932   934     9 
  928   930   932   935     9 
  931   930   932   933     9 
  931   930   932   934     9 
  931   930   932   935     9 
  930   932   935   936     9 
  930   932   935   937     9 
  933   932   935   936     9 
  933   932   935   937     9 
  934   932   935   936     9 
  934   932   935   937     9 
  932   935   937   938     9 
  932   935   937   939     9 
  936   935   937   938     9 
  936   935   937   939     9 
  935   937   939   940     9 
  935   937   939   941     9 
  935   937   939   954     9 
  938   937   939   940     9 
  938   937   939   941     9 
  938   937   939   954     9 
  937   939   941   942     9 
  937   939   941   943     9 
  937   939   941   947     9 
  940   939   941   942     9 
  940   939   941   943     9 
  940   939   941   947     9 
  954   939   941   942     9 
  954   939   941   943     9 
  954   939   941   947     9 
  937   939   954   955     9 
  937   939   954   956     9 
  940   939   954   955     9 
  940   939   954   956     9 
  941   939   954   955     9 
  941   939   954   956     9 
  939   941   943   944     9 
  939   941   943   945     9 
  939   941   943   946     9 
  942   941   943   944     9 
  942   941   943   945     9 
  942   941   943   946     9 
  947   941   943   944     9 
  947   941   943   945     9 
  947   941   943   946     9 
  939   941   947   948     9 
  939   941   947   949     9 
  939   941   947   950     9 
  942   941   947   948     9 
  942   941   947   949     9 
  942   941   947   950     9 
  943   941   947   948     9 
  943   941   947   949     9 
  943   941   947   950     9 
  941   947   950   951     9 
  941   947   950   952     9 
  941   947   950   953     9 
  948   947   950   951     9 
  948   947   950   952     9 
  948   947   950   953     9 
  949   947   950   951     9 
  949   947   950   952     9 
  949   947   950   953     9 
  939   954   956   957     9 
  939   954   956   958     9 
  955   954   956   957     9 
  955   954   956   958     9 
  954   956   958   959     9 
  954   956   958   960     9 
  954   956   958   961     9 
  957   956   958   959     9 
  957   956   958   960     9 
  957   956   958   961     9 
  956   958   961   962     9 
  956   958   961   963     9 
  959   958   961   962     9 
  959   958   961   963     9 
  960   958   961   962     9 
  960   958   961   963     9 
  958   961   963   964     9 
  958   961   963   967     9 
  962   961   963   964     9 
  962   961   963   967     9 
  961   963   964   965     9 
  961   963   964   966     9 
  961   963   964   972     9 
  967   963   964   965     9 
  967   963   964   966     9 
  967   963   964   972     9 
  961   963   967   968     9 
  961   963   967   969     9 
  961   963   967   975     9 
  964   963   967   968     9 
  964   963   967   969     9 
  964   963   967   975     9 
  963   964   972   969     9 
  963   964   972   973     9 
  963   964   972   974     9 
  965   964   972   969     9 
  965   964   972   973     9 
  965   964   972   974     9 
  966   964   972   969     9 
  966   964   972   973     9 
  966   964   972   974     9 
  963   967   969   970     9 
  963   967   969   971     9 
  963   967   969   972     9 
  968   967   969   970     9 
  968   967   969   971     9 
  968   967   969   972     9 
  975   967   969   970     9 
  975   967   969   971     9 
  975   967   969   972     9 
  963   967   975   976     9 
  963   967   975   977     9 
  968   967   975   976     9 
  968   967   975   977     9 
  969   967   975   976     9 
  969   967   975   977     9 
  967   969   972   964     9 
  967   969   972   973     9 
  967   969   972   974     9 
  970   969   972   964     9 
  970   969   972   973     9 
  970   969   972   974     9 
  971   969   972   964     9 
  971   969   972   973     9 
  971   969   972   974     9 
  967   975   977   978     9 
  967   975   977   979     9 
  976   975   977   978     9 
  976   975   977   979     9 
  975   977   979   980     9 
  975   977   979   981     9 
  975   977   979   994     9 
  978   977   979   980     9 
  978   977   979   981     9 
  978   977   979   994     9 
  977   979   981   982     9 
  977   979   981   983     9 
  977   979   981   987     9 
  980   979   981   982     9 
  980   979   981   983     9 
  980   979   981   987     9 
  994   979   981   982     9 
  994   979   981   983     9 
  994   979   981   987     9 
  977   979   994   995     9 
  977   979   994   996     9 
  980   979   994   995     9 
  980   979   994   996     9 
  981   979   994   995     9 
  981   979   994   996     9 
  979   981   983   984     9 
  979   981   983   985     9 
  979   981   983   986     9 
  982   981   983   984     9 
  982   981   983   985     9 
  982   981   983   986     9 
  987   981   983   984     9 
  987   981   983   985     9 
  987   981   983   986     9 
  979   981   987   988     9 
  979   981   987   989     9 
  979   981   987   990     9 
  982   981   987   988     9 
  982   981   987   989     9 
  982   981   987   990     9 
  983   981   987   988     9 
  983   981   987   989     9 
  983   981   987   990     9 
  981   987   990   991     9 
  981   987   990   992     9 
  981   987   990   993     9 
  988   987   990   991     9 
  988   987   990   992     9 
  988   987   990   993     9 
  989   987   990   991     9 
  989   987   990   992     9 
  989   987   990   993     9 
  979   994   996   997     9 
  979   994   996   998     9 
  995   994   996   997     9 
  995   994   996   998     9 
  994   996   998   999     9 
  994   996   998  1000     9 
  994   996   998  1012     9 
  997   996   998   999     9 
  997   996   998  1000     9 
  997   996   998  1012     9 
  996   998  1000  1001     9 
  996   998  1000  1002     9 
  996   998  1000  1005     9 
  999   998  1000  1001     9 
  999   998  1000  1002     9 
  999   998  1000  1005     9 
 1012   998  1000  1001     9 
 1012   998  1000  1002     9 
 1012   998  1000  1005     9 
  996   998  1012  1013     9 
  996   998  1012  1014     9 
  999   998  1012  1013     9 
  999   998  1012  1014     9 
 1000   998  1012  1013     9 
 1000   998  1012  1014     9 
  998  1000  1005  1003     9 
  998  1000  1005  1008     9 
 1001  1000  1005  1003     9 
 1001  1000  1005  1008     9 
 1002  1000  1005  1003     9 
 1002  1000  1005  1008     9 
 1004  1003  1005  1000     9 
 1004  1003  1005  1008     9 
 1006  1003  1005  1000     9 
 1006  1003  1005  1008     9 
 1004  1003  1006  1007     9 
 1004  1003  1006  1010     9 
 1005  1003  1006  1007     9 
 1005  1003  1006  1010     9 
 1000  1005  1008  1009     9 
 1000  1005  1008  1010     9 
 1003  1005  1008  1009     9 
 1003  1005  1008  1010     9 
 1003  1006  1010  1008     9 
 1003  1006  1010  1011     9 
 1007  1006  1010  1008     9 
 1007  1006  1010  1011     9 
 1005  1008  1010  1006     9 
 1005  1008  1010  1011     9 
 1009  1008  1010  1006     9 
 1009  1008  1010  1011     9 
  998  1012  1014  1015     9 
  998  1012  1014  1016     9 
 1013  1012  1014  1015     9 
 1013  1012  1014  1016     9 
 1012  1014  1016  1017     9 
 1012  1014  1016  1018     9 
 1012  1014  1016  1031     9 
 1015  1014  1016  1017     9 
 1015  1014  1016  1018     9 
 1015  1014  1016  1031     9 
 1014  1016  1018  1019     9 
 1014  1016  1018  1020     9 
 1014  1016  1018  1021     9 
 1017  1016  1018  1019     9 
 1017  1016  1018  1020     9 
 1017  1016  1018  1021     9 
 1031  1016  1018  1019     9 
 1031  1016  1018  1020     9 
 1031  1016  1018  1021     9 
 1014  1016  1031  1032     9 
 1014  1016  1031  1033     9 
 1017  1016  1031  1032     9 
 1017  1016  1031  1033     9 
 1018  1016  1031  1032     9 
 1018  1016  1031  1033     9 
 1016  1018  1021  1022     9 
 1016  1018  1021  1023     9 
 1016  1018  1021  1027     9 
 1019  1018  1021  1022     9 
 1019  1018  1021  1023     9 
 1019  1018  1021  1027     9 
 1020  1018  1021  1022     9 
 1020  1018  1021  1023     9 
 1020  1018  1021  1027     9 
 1018  1021  1023  1024     9 
 1018  1021  1023  1025     9 
 1018  1021  1023  1026     9 
 1022  1021  1023  1024     9 
 1022  1021  1023  1025     9 
 1022  1021  1023  1026     9 
 1027  1021  1023  1024     9 
 1027  1021  1023  1025     9 
 1027  1021  1023  1026     9 
 1018  1021  1027  1028     9 
 1018  1021  1027  1029     9 
 1018  1021  1027  1030     9 
 1022  1021  1027  1028     9 
 1022  1021  1027  1029     9 
 1022  1021  1027  1030     9 
 1023  1021  1027  1028     9 
 1023  1021  1027  1029     9 
 1023  1021  1027  1030     9 
 1016  1031  1033  1034     9 
 1016  1031  1033  1035     9 
 1032  1031  1033  1034     9 
 1032  1031  1033  1035     9 
 1031  1033  1035  1036     9 
 1031  1033  1035  1037     9 
 1031  1033  1035  1045     9 
 1034  1033  1035  1036     9 
 1034  1033  1035  1037     9 
 1034  1033  1035  1045     9 
 1033  1035  1037  1038     9 
 1033  1035  1037  1039     9 
 1033  1035  1037  1040     9 
 1036  1035  1037  1038     9 
 1036  1035  1037  1039     9 
 1036  1035  1037  1040     9 
 1045  1035  1037  1038     9 
 1045  1035  1037  1039     9 
 1045  1035  1037  1040     9 
 1033  1035  1045  1046     9 
 1033  1035  1045  1047     9 
 1036  1035  1045  1046     9 
 1036  1035  1045  1047     9 
 1037  1035  1045  1046     9 
 1037  1035  1045  1047     9 
 1035  1037  1040  1041     9 
 1035  1037  1040  1042     9 
 1038  1037  1040  1041     9 
 1038  1037  1040  1042     9 
 1039  1037  1040  1041     9 
 1039  1037  1040  1042     9 
 1037  1040  1042  1043     9 
 1037  1040  1042  1044     9 
 1041  1040  1042  1043     9 
 1041  1040  1042  1044     9 
 1035  1045  1047  1048     9 
 1035  1045  1047  1049     9 
 1046  1045  1047  1048     9 
 1046  1045  1047  1049     9 
 1045  1047  1049  1050     9 
 1045  1047  1049  1051     9 
 1045  1047  1049  1060     9 
 1048  1047  1049  1050     9 
 1048  1047  1049  1051     9 
 1048  1047  1049  1060     9 
 1047  1049  1051  1052     9 
 1047  1049  1051  1053     9 
 1047  1049  1051  1054     9 
 1050  1049  1051  1052     9 
 1050  1049  1051  1053     9 
 1050  1049  1051  1054     9 
 1060  1049  1051  1052     9 
 1060  1049  1051  1053     9 
 1060  1049  1051  1054     9 
 1047  1049  1060  1061     9 
 1047  1049  1060  1062     9 
 1050  1049  1060  1061     9 
 1050  1049  1060  1062     9 
 1051  1049  1060  1061     9 
 1051  1049  1060  1062     9 
 1049  1051  1054  1055     9 
 1049  1051  1054  1056     9 
 1049  1051  1054  1057     9 
 1052  1051  1054  1055     9 
 1052  1051  1054  1056     9 
 1052  1051  1054  1057     9 
 1053  1051  1054  1055     9 
 1053  1051  1054  1056     9 
 1053  1051  1054  1057     9 
 1051  1054  1057  1058     9 
 1051  1054  1057  1059     9 
 1055  1054  1057  1058     9 
 1055  1054  1057  1059     9 
 1056  1054  1057  1058     9 
 1056  1054  1057  1059     9 
 1049  1060  1062  1063     9 
 1049  1060  1062  1064     9 
 1061  1060  1062  1063     9 
 1061  1060  1062  1064     9 
 1060  1062  1064  1065     9 
 1060  1062  1064  1066     9 
 1060  1062  1064  1079     9 
 1063  1062  1064  1065     9 
 1063  1062  1064  1066     9 
 1063  1062  1064  1079     9 
 1062  1064  1066  1067     9 
 1062  1064  1066  1068     9 
 1062  1064  1066  1072     9 
 1065  1064  1066  1067     9 
 1065  1064  1066  1068     9 
 1065  1064  1066  1072     9 
 1079  1064  1066  1067     9 
 1079  1064  1066  1068     9 
 1079  1064  1066  1072     9 
 1062  1064  1079  1080     9 
 1062  1064  1079  1081     9 
 1065  1064  1079  1080     9 
 1065  1064  1079  1081     9 
 1066  1064  1079  1080     9 
 1066  1064  1079  1081     9 
 1064  1066  1068  1069     9 
 1064  1066  1068  1070     9 
 1064  1066  1068  1071     9 
 1067  1066  1068  1069     9 
 1067  1066  1068  1070     9 
 1067  1066  1068  1071     9 
 1072  1066  1068  1069     9 
 1072  1066  1068  1070     9 
 1072  1066  1068  1071     9 
 1064  1066  1072  1073     9 
 1064  1066  1072  1074     9 
 1064  1066  1072  1075     9 
 1067  1066  1072  1073     9 
 1067  1066  1072  1074     9 
 1067  1066  1072  1075     9 
 1068  1066  1072  1073     9 
 1068  1066  1072  1074     9 
 1068  1066  1072  1075     9 
 1066  1072  1075  1076     9 
 1066  1072  1075  1077     9 
 1066  1072  1075  1078     9 
 1073  1072  1075  1076     9 
 1073  1072  1075  1077     9 
 1073  1072  1075  1078     9 
 1074  1072  1075  1076     9 
 1074  1072  1075  1077     9 
 1074  1072  1075  1078     9 
 1064  1079  1081  1082     9 
 1064  1079  1081  1083     9 
 1080  1079  1081  1082     9 
 1080  1079  1081  1083     9 
 1079  1081  1083  1084     9 
 1079  1081  1083  1085     9 
 1079  1081  1083  1096     9 
 1082  1081  1083  1084     9 
 1082  1081  1083  1085     9 
 1082  1081  1083  1096     9 
 1081  1083  1085  1086     9 
 1081  1083  1085  1087     9 
 1081  1083  1085  1088     9 
 1084  1083  1085  1086     9 
 1084  1083  1085  1087     9 
 1084  1083  1085  1088     9 
 1096  1083  1085  1086     9 
 1096  1083  1085  1087     9 
 1096  1083  1085  1088     9 
 1081  1083  1096  1097     9 
 1081  1083  1096  1098     9 
 1084  1083  1096  1097     9 
 1084  1083  1096  1098     9 
 1085  1083  1096  1097     9 
 1085  1083  1096  1098     9 
 1083  1085  1088  1089     9 
 1083  1085  1088  1090     9 
 1083  1085  1088  1091     9 
 1086  1085  1088  1089     9 
 1086  1085  1088  1090     9 
 1086  1085  1088  1091     9 
 1087  1085  1088  1089     9 
 1087  1085  1088  1090     9 
 1087  1085  1088  1091     9 
 1085  1088  1091  1092     9 
 1085  1088  1091  1093     9 
 1089  1088  1091  1092     9 
 1089  1088  1091  1093     9 
 1090  1088  1091  1092     9 
 1090  1088  1091  1093     9 
 1088  1091  1093  1094     9 
 1088  1091  1093  1095     9 
 1092  1091  1093  1094     9 
 1092  1091  1093  1095     9 
 1083  1096  1098  1099     9 
 1083  1096  1098  1100     9 
 1097  1096  1098  1099     9 
 1097  1096  1098  1100     9 
 1096  1098  1100  1101     9 
 1096  1098  1100  1102     9 
 1096  1098  1100  1109     9 
 1099  1098  1100  1101     9 
 1099  1098  1100  1102     9 
 1099  1098  1100  1109     9 
 1098  1100  1102  1104     9 
 1098  1100  1102  1105     9 
 1098  1100  1102  1106     9 
 1101  1100  1102  1104     9 
 1101  1100  1102  1105     9 
 1101  1100  1102  1106     9 
 1109  1100  1102  1104     9 
 1109  1100  1102  1105     9 
 1109  1100  1102  1106     9 
 1098  1100  1109  1110     9 
 1098  1100  1109  1111     9 
 1101  1100  1109  1110     9 
 1101  1100  1109  1111     9 
 1102  1100  1109  1110     9 
 1102  1100  1109  1111     9 
 1100  1109  1111  1112     9 
 1100  1109  1111  1113     9 
 1110  1109  1111  1112     9 
 1110  1109  1111  1113     9 
 1109  1111  1113  1114     9 
 1109  1111  1113  1115     9 
 1109  1111  1113  1123     9 
 1112  1111  1113  1114     9 
 1112  1111  1113  1115     9 
 1112  1111  1113  1123     9 
 1111  1113  1115  1116     9 
 1111  1113  1115  1117     9 
 1111  1113  1115  1119     9 
 1114  1113  1115  1116     9 
 1114  1113  1115  1117     9 
 1114  1113  1115  1119     9 
 1123  1113  1115  1116     9 
 1123  1113  1115  1117     9 
 1123  1113  1115  1119     9 
 1111  1113  1123  1124     9 
 1111  1113  1123  1125     9 
 1114  1113  1123  1124     9 
 1114  1113  1123  1125     9 
 1115  1113  1123  1124     9 
 1115  1113  1123  1125     9 
 1113  1115  1117  1118     9 
 1116  1115  1117  1118     9 
 1119  1115  1117  1118     9 
 1113  1115  1119  1120     9 
 1113  1115  1119  1121     9 
 1113  1115  1119  1122     9 
 1116  1115  1119  1120     9 
 1116  1115  1119  1121     9 
 1116  1115  1119  1122     9 
 1117  1115  1119  1120     9 
 1117  1115  1119  1121     9 
 1117  1115  1119  1122     9 
 1113  1123  1125  1126     9 
 1113  1123  1125  1127     9 
 1124  1123  1125  1126     9 
 1124  1123  1125  1127     9 
 1123  1125  1127  1128     9 
 1123  1125  1127  1129     9 
 1123  1125  1127  1130     9 
 1126  1125  1127  1128     9 
 1126  1125  1127  1129     9 
 1126  1125  1127  1130     9 
 1125  1127  1130  1131     9 
 1125  1127  1130  1132     9 
 1128  1127  1130  1131     9 
 1128  1127  1130  1132     9 
 1129  1127  1130  1131     9 
 1129  1127  1130  1132     9 
 1127  1130  1132  1133     9 
 1127  1130  1132  1134     9 
 1131  1130  1132  1133     9 
 1131  1130  1132  1134     9 
 1130  1132  1134  1135     9 
 1130  1132  1134  1136     9 
 1130  1132  1134  1144     9 
 1133  1132  1134  1135     9 
 1133  1132  1134  1136     9 
 1133  1132  1134  1144     9 
 1132  1134  1136  1137     9 
 1132  1134  1136  1138     9 
 1132  1134  1136  1139     9 
 1135  1134  1136  1137     9 
 1135  1134  1136  1138     9 
 1135  1134  1136  1139     9 
 1144  1134  1136  1137     9 
 1144  1134  1136  1138     9 
 1144  1134  1136  1139     9 
 1132  1134  1144  1145     9 
 1132  1134  1144  1146     9 
 1135  1134  1144  1145     9 
 1135  1134  1144  1146     9 
 1136  1134  1144  1145     9 
 1136  1134  1144  1146     9 
 1134  1136  1139  1140     9 
 1134  1136  1139  1141     9 
 1137  1136  1139  1140     9 
 1137  1136  1139  1141     9 
 1138  1136  1139  1140     9 
 1138  1136  1139  1141     9 
 1136  1139  1141  1142     9 
 1136  1139  1141  1143     9 
 1140  1139  1141  1142     9 
 1140  1139  1141  1143     9 
 1134  1144  1146  1147     9 
 1134  1144  1146  1148     9 
 1145  1144  1146  1147     9 
 1145  1144  1146  1148     9 
 1144  1146  1148  1149     9 
 1144  1146  1148  1150     9 
 1144  1146  1148  1159     9 
 1147  1146  1148  1149     9 
 1147  1146  1148  1150     9 
 1147  1146  1148  1159     9 
 1146  1148  1150  1151     9 
 1146  1148  1150  1152     9 
 1146  1148  1150  1153     9 
 1149  1148  1150  1151     9 
 1149  1148  1150  1152     9 
 1149  1148  1150  1153     9 
 1159  1148  1150  1151     9 
 1159  1148  1150  1152     9 
 1159  1148  1150  1153     9 
 1146  1148  1159  1160     9 
 1146  1148  1159  1161     9 
 1149  1148  1159  1160     9 
 1149  1148  1159  1161     9 
 1150  1148  1159  1160     9 
 1150  1148  1159  1161     9 
 1148  1150  1153  1154     9 
 1148  1150  1153  1155     9 
 1148  1150  1153  1156     9 
 1151  1150  1153  1154     9 
 1151  1150  1153  1155     9 
 1151  1150  1153  1156     9 
 1152  1150  1153  1154     9 
 1152  1150  1153  1155     9 
 1152  1150  1153  1156     9 
 1150  1153  1156  1157     9 
 1150  1153  1156  1158     9 
 1154  1153  1156  1157     9 
 1154  1153  1156  1158     9 
 1155  1153  1156  1157     9 
 1155  1153  1156  1158     9 
 1148  1159  1161  1162     9 
 1148  1159  1161  1163     9 
 1160  1159  1161  1162     9 
 1160  1159  1161  1163     9 
 1159  1161  1163  1164     9 
 1159  1161  1163  1165     9 
 1159  1161  1163  1181     9 
 1162  1161  1163  1164     9 
 1162  1161  1163  1165     9 
 1162  1161  1163  1181     9 
 1161  1163  1165  1166     9 
 1161  1163  1165  1167     9 
 1161  1163  1165  1168     9 
 1164  1163  1165  1166     9 
 1164  1163  1165  1167     9 
 1164  1163  1165  1168     9 
 1181  1163  1165  1166     9 
 1181  1163  1165  1167     9 
 1181  1163  1165  1168     9 
 1161  1163  1181  1182     9 
 1161  1163  1181  1183     9 
 1164  1163  1181  1182     9 
 1164  1163  1181  1183     9 
 1165  1163  1181  1182     9 
 1165  1163  1181  1183     9 
 1163  1165  1168  1169     9 
 1163  1165  1168  1170     9 
 1163  1165  1168  1171     9 
 1166  1165  1168  1169     9 
 1166  1165  1168  1170     9 
 1166  1165  1168  1171     9
[truncated: 51,904 more chars]
