# Supplementary material for: Redox Potentials of Disulfide Bonds in LOXL2 Studied by Nonequilibrium Alchemical Simulation
Source: Front Chem. 2021 Dec 14;9:797036. doi: 10.3389/fchem.2021.797036 (PMC8713139; doi:10.3389/fchem.2021.797036)
Supplement: Supplementary file 2 [file DataSheet2.ZIP › Raw Date for Redox potential LOXL2-797036/Input files/395x405/salted.gro]

GROtesk MACabre and Sinister in water
23607
  322GLU      N    1   2.733   3.403   0.968
  322GLU     H1    2   2.783   3.373   0.887
  322GLU     H2    3   2.638   3.422   0.943
  322GLU     H3    4   2.774   3.487   1.004
  322GLU     CA    5   2.737   3.299   1.070
  322GLU     HA    6   2.693   3.218   1.030
  322GLU     CB    7   2.882   3.265   1.105
  322GLU    HB1    8   2.936   3.267   1.021
  322GLU    HB2    9   2.916   3.334   1.168
  322GLU     CG   10   2.901   3.129   1.169
  322GLU    HG1   11   2.815   3.102   1.214
  322GLU    HG2   12   2.923   3.062   1.098
  322GLU     CD   13   3.012   3.130   1.272
  322GLU    OE1   14   3.046   3.241   1.319
  322GLU    OE2   15   3.065   3.022   1.306
  322GLU      C   16   2.660   3.344   1.194
  322GLU      O   17   2.639   3.464   1.213
  323GLN      N   18   2.617   3.248   1.277
  323GLN     HN   19   2.646   3.154   1.260
  323GLN     CA   20   2.530   3.276   1.391
  323GLN     HA   21   2.490   3.367   1.374
  323GLN     CB   22   2.420   3.171   1.401
  323GLN    HB1   23   2.434   3.104   1.328
  323GLN    HB2   24   2.429   3.125   1.490
  323GLN     CG   25   2.276   3.223   1.390
  323GLN    HG1   26   2.271   3.286   1.313
  323GLN    HG2   27   2.215   3.146   1.375
  323GLN     CD   28   2.230   3.297   1.515
  323GLN    OE1   29   2.135   3.375   1.511
  323GLN    NE2   30   2.298   3.273   1.627
  323GLN   HE21   31   2.374   3.209   1.626
  323GLN   HE22   32   2.272   3.319   1.712
  323GLN      C   33   2.612   3.278   1.519
  323GLN      O   34   2.672   3.175   1.552
  324PRO      N   35   2.615   3.387   1.595
  324PRO     CD   36   2.529   3.507   1.586
  324PRO    HD1   37   2.433   3.480   1.594
  324PRO    HD2   38   2.544   3.554   1.499
  324PRO     CA   39   2.694   3.388   1.719
  324PRO     HA   40   2.782   3.343   1.707
  324PRO     CB   41   2.706   3.538   1.751
  324PRO    HB1   42   2.719   3.553   1.849
  324PRO    HB2   43   2.781   3.580   1.700
  324PRO     CG   44   2.574   3.593   1.706
  324PRO    HG1   45   2.508   3.586   1.781
  324PRO    HG2   46   2.584   3.688   1.679
  324PRO      C   47   2.619   3.313   1.827
  324PRO      O   48   2.497   3.302   1.826
  325LEU      N   49   2.696   3.257   1.921
  325LEU     HN   50   2.794   3.274   1.920
  325LEU     CA   51   2.639   3.173   2.024
  325LEU     HA   52   2.543   3.161   1.998
  325LEU     CB   53   2.711   3.038   2.027
  325LEU    HB1   54   2.805   3.056   2.054
  325LEU    HB2   55   2.666   2.982   2.098
  325LEU     CG   56   2.715   2.954   1.898
  325LEU     HG   57   2.748   2.863   1.925
  325LEU    CD1   58   2.576   2.935   1.837
  325LEU   HD11   59   2.584   2.880   1.754
  325LEU   HD12   60   2.517   2.888   1.903
  325LEU   HD13   61   2.537   3.024   1.815
  325LEU    CD2   62   2.813   3.009   1.794
  325LEU   HD21   63   2.811   2.951   1.712
  325LEU   HD22   64   2.785   3.102   1.769
  325LEU   HD23   65   2.905   3.011   1.832
  325LEU      C   66   2.644   3.239   2.160
  325LEU      O   67   2.606   3.178   2.261
  326VAL      N   68   2.688   3.365   2.164
  326VAL     HN   69   2.707   3.412   2.077
  326VAL     CA   70   2.709   3.437   2.288
  326VAL     HA   71   2.637   3.411   2.352
  326VAL     CB   72   2.845   3.401   2.354
  326VAL     HB   73   2.855   3.302   2.359
  326VAL    CG1   74   2.957   3.452   2.272
  326VAL   HG11   75   3.044   3.427   2.316
  326VAL   HG12   76   2.954   3.411   2.181
  326VAL   HG13   77   2.951   3.551   2.265
  326VAL    CG2   78   2.852   3.460   2.494
  326VAL   HG21   79   2.940   3.436   2.535
  326VAL   HG22   80   2.844   3.560   2.488
  326VAL   HG23   81   2.778   3.423   2.550
  326VAL      C   82   2.701   3.584   2.253
  326VAL      O   83   2.736   3.624   2.142
  327ARG      N   84   2.653   3.663   2.347
  327ARG     HN   85   2.624   3.624   2.435
  327ARG     CA   86   2.640   3.805   2.325
  327ARG     HA   87   2.721   3.835   2.273
  327ARG     CB   88   2.516   3.838   2.244
  327ARG    HB1   89   2.517   3.936   2.224
  327ARG    HB2   90   2.519   3.786   2.159
  327ARG     CG   91   2.387   3.804   2.320
  327ARG    HG1   92   2.394   3.711   2.355
  327ARG    HG2   93   2.375   3.868   2.395
  327ARG     CD   94   2.265   3.813   2.228
  327ARG    HD1   95   2.261   3.902   2.182
  327ARG    HD2   96   2.267   3.741   2.158
  327ARG     NE   97   2.146   3.797   2.308
  327ARG     HE   98   2.157   3.786   2.406
  327ARG     CZ   99   2.023   3.795   2.260
  327ARG    NH1  100   1.920   3.781   2.343
  327ARG   HH11  101   1.936   3.772   2.441
  327ARG   HH12  102   1.827   3.780   2.307
  327ARG    NH2  103   2.003   3.809   2.131
  327ARG   HH21  104   2.080   3.821   2.069
  327ARG   HH22  105   1.909   3.808   2.094
  327ARG      C  106   2.631   3.869   2.461
  327ARG      O  107   2.609   3.803   2.561
  328LEU      N  108   2.648   3.999   2.462
  328LEU     HN  109   2.667   4.044   2.375
  328LEU     CA  110   2.641   4.082   2.580
  328LEU     HA  111   2.632   4.023   2.660
  328LEU     CB  112   2.770   4.167   2.592
  328LEU    HB1  113   2.771   4.234   2.518
  328LEU    HB2  114   2.768   4.216   2.680
  328LEU     CG  115   2.899   4.085   2.586
  328LEU     HG  116   2.901   4.051   2.492
  328LEU    CD1  117   3.025   4.167   2.605
  328LEU   HD11  118   3.105   4.108   2.600
  328LEU   HD12  119   3.030   4.237   2.533
  328LEU   HD13  120   3.023   4.212   2.694
  328LEU    CD2  121   2.900   3.963   2.684
  328LEU   HD21  122   2.987   3.914   2.675
  328LEU   HD22  123   2.890   3.996   2.778
  328LEU   HD23  124   2.824   3.902   2.662
  328LEU      C  125   2.519   4.171   2.564
  328LEU      O  126   2.492   4.216   2.452
  329ARG      N  127   2.443   4.191   2.673
  329ARG     HN  128   2.463   4.137   2.755
  329ARG     CA  129   2.333   4.288   2.680
  329ARG     HA  130   2.343   4.339   2.595
  329ARG     CB  131   2.192   4.222   2.688
  329ARG    HB1  132   2.186   4.169   2.773
  329ARG    HB2  133   2.123   4.295   2.690
  329ARG     CG  134   2.157   4.130   2.574
  329ARG    HG1  135   2.237   4.076   2.548
  329ARG    HG2  136   2.083   4.069   2.602
  329ARG     CD  137   2.113   4.210   2.457
  329ARG    HD1  138   2.027   4.172   2.421
  329ARG    HD2  139   2.099   4.305   2.485
  329ARG     NE  140   2.212   4.207   2.350
  329ARG     HE  141   2.305   4.237   2.371
  329ARG     CZ  142   2.186   4.169   2.227
  329ARG    NH1  143   2.282   4.170   2.139
  329ARG   HH11  144   2.374   4.201   2.166
  329ARG   HH12  145   2.264   4.142   2.045
  329ARG    NH2  146   2.066   4.129   2.190
  329ARG   HH21  147   1.992   4.128   2.257
  329ARG   HH22  148   2.050   4.100   2.096
  329ARG      C  149   2.350   4.373   2.804
  329ARG      O  150   2.426   4.339   2.895
  330GLY      N  151   2.276   4.484   2.808
  330GLY     HN  152   2.209   4.500   2.734
  330GLY     CA  153   2.288   4.582   2.914
  330GLY    HA1  154   2.222   4.656   2.898
  330GLY    HA2  155   2.268   4.538   3.002
  330GLY      C  156   2.429   4.636   2.912
  330GLY      O  157   2.516   4.592   2.838
  331GLY      N  158   2.453   4.734   2.996
  331GLY     HN  159   2.382   4.772   3.056
  331GLY     CA  160   2.589   4.784   2.994
  331GLY    HA1  161   2.603   4.835   3.078
  331GLY    HA2  162   2.649   4.704   2.993
  331GLY      C  163   2.620   4.872   2.875
  331GLY      O  164   2.580   4.848   2.760
  332ALA      N  165   2.699   4.974   2.905
  332ALA     HN  166   2.757   4.965   2.986
  332ALA     CA  167   2.708   5.097   2.828
  332ALA     HA  168   2.618   5.108   2.785
  332ALA     CB  169   2.741   5.212   2.923
  332ALA    HB1  170   2.748   5.297   2.871
  332ALA    HB2  171   2.670   5.220   2.992
  332ALA    HB3  172   2.829   5.194   2.967
  332ALA      C  173   2.811   5.089   2.718
  332ALA      O  174   2.789   5.139   2.607
  333TYR      N  175   2.923   5.024   2.748
  333TYR     HN  176   2.929   4.978   2.836
  333TYR     CA  177   3.036   5.017   2.657
  333TYR     HA  178   3.023   5.090   2.590
  333TYR     CB  179   3.166   5.040   2.735
  333TYR    HB1  180   3.184   4.962   2.794
  333TYR    HB2  181   3.242   5.051   2.670
  333TYR     CG  182   3.159   5.164   2.820
  333TYR    CD1  183   3.170   5.288   2.764
  333TYR    HD1  184   3.187   5.296   2.665
  333TYR    CE1  185   3.158   5.404   2.839
  333TYR    HE1  186   3.165   5.494   2.796
  333TYR     CZ  187   3.136   5.395   2.977
  333TYR     OH  188   3.127   5.511   3.054
  333TYR     HH  189   3.111   5.487   3.150
  333TYR    CD2  190   3.137   5.156   2.957
  333TYR    HD2  191   3.129   5.066   3.000
  333TYR    CE2  192   3.125   5.272   3.037
  333TYR    HE2  193   3.109   5.264   3.135
  333TYR      C  194   3.037   4.883   2.585
  333TYR      O  195   3.008   4.779   2.644
  334ILE      N  196   3.068   4.889   2.455
  334ILE     HN  197   3.067   4.978   2.410
  334ILE     CA  198   3.102   4.772   2.376
  334ILE     HA  199   3.017   4.720   2.362
  334ILE     CB  200   3.161   4.819   2.242
  334ILE     HB  201   3.255   4.851   2.257
  334ILE    CG2  202   3.174   4.705   2.142
  334ILE   HG21  203   3.213   4.740   2.057
  334ILE   HG22  204   3.234   4.635   2.180
  334ILE   HG23  205   3.084   4.667   2.124
  334ILE    CG1  206   3.081   4.937   2.186
  334ILE   HG11  207   3.022   4.973   2.258
  334ILE   HG12  208   3.144   5.008   2.155
  334ILE     CD  209   2.993   4.903   2.069
  334ILE    HD1  210   2.944   4.984   2.039
  334ILE    HD2  211   3.049   4.868   1.994
  334ILE    HD3  212   2.927   4.833   2.097
  334ILE      C  213   3.201   4.684   2.451
  334ILE      O  214   3.298   4.732   2.510
  335GLY      N  215   3.177   4.553   2.449
  335GLY     HN  216   3.100   4.516   2.397
  335GLY     CA  217   3.265   4.466   2.523
  335GLY    HA1  218   3.259   4.376   2.480
  335GLY    HA2  219   3.358   4.502   2.511
  335GLY      C  220   3.236   4.452   2.670
  335GLY      O  221   3.321   4.402   2.744
  336GLU      N  222   3.118   4.495   2.716
  336GLU     HN  223   3.054   4.534   2.651
  336GLU     CA  224   3.079   4.486   2.856
  336GLU     HA  225   3.135   4.417   2.901
  336GLU     CB  226   3.100   4.620   2.925
  336GLU    HB1  227   3.199   4.632   2.939
  336GLU    HB2  228   3.067   4.692   2.864
  336GLU     CG  229   3.032   4.639   3.057
  336GLU    HG1  230   2.935   4.620   3.046
  336GLU    HG2  231   3.072   4.575   3.123
  336GLU     CD  232   3.049   4.781   3.111
  336GLU    OE1  233   3.165   4.820   3.138
  336GLU    OE2  234   2.947   4.852   3.125
  336GLU      C  235   2.932   4.447   2.860
  336GLU      O  236   2.851   4.503   2.785
  337GLY      N  237   2.895   4.352   2.946
  337GLY     HN  238   2.964   4.298   2.994
  337GLY     CA  239   2.754   4.328   2.968
  337GLY    HA1  240   2.722   4.396   3.033
  337GLY    HA2  241   2.707   4.341   2.880
  337GLY      C  242   2.726   4.189   3.021
  337GLY      O  243   2.816   4.111   3.054
  338ARG      N  244   2.597   4.160   3.028
  338ARG     HN  245   2.530   4.229   3.000
  338ARG     CA  246   2.551   4.031   3.077
  338ARG     HA  247   2.600   4.009   3.161
  338ARG     CB  248   2.401   4.039   3.106
  338ARG    HB1  249   2.387   4.086   3.193
  338ARG    HB2  250   2.357   4.092   3.033
  338ARG     CG  251   2.332   3.907   3.114
  338ARG    HG1  252   2.327   3.866   3.023
  338ARG    HG2  253   2.383   3.846   3.175
  338ARG     CD  254   2.194   3.924   3.168
  338ARG    HD1  255   2.165   3.839   3.212
  338ARG    HD2  256   2.194   3.998   3.235
  338ARG     NE  257   2.095   3.957   3.065
  338ARG     HE  258   2.060   3.882   3.009
  338ARG     CZ  259   2.048   4.078   3.041
  338ARG    NH1  260   2.093   4.184   3.110
  338ARG   HH11  261   2.163   4.172   3.180
  338ARG   HH12  262   2.057   4.275   3.091
  338ARG    NH2  263   1.957   4.094   2.947
  338ARG   HH21  264   1.925   4.015   2.895
  338ARG   HH22  265   1.920   4.185   2.927
  338ARG      C  266   2.580   3.928   2.970
  338ARG      O  267   2.557   3.953   2.852
  339VAL      N  268   2.635   3.814   3.011
  339VAL     HN  269   2.657   3.801   3.108
  339VAL     CA  270   2.664   3.709   2.914
  339VAL     HA  271   2.700   3.753   2.832
  339VAL     CB  272   2.770   3.612   2.967
  339VAL     HB  273   2.746   3.585   3.061
  339VAL    CG1  274   2.776   3.490   2.877
  339VAL   HG11  275   2.845   3.426   2.912
  339VAL   HG12  276   2.687   3.445   2.876
  339VAL   HG13  277   2.800   3.518   2.784
  339VAL    CG2  278   2.906   3.676   2.971
  339VAL   HG21  279   2.973   3.611   3.006
  339VAL   HG22  280   2.932   3.704   2.878
  339VAL   HG23  281   2.903   3.757   3.031
  339VAL      C  282   2.534   3.637   2.884
  339VAL      O  283   2.459   3.602   2.975
  340GLU      N  284   2.505   3.618   2.757
  340GLU     HN  285   2.564   3.657   2.686
  340GLU     CA  286   2.388   3.541   2.718
  340GLU     HA  287   2.359   3.492   2.801
  340GLU     CB  288   2.268   3.626   2.673
  340GLU    HB1  289   2.301   3.697   2.611
  340GLU    HB2  290   2.204   3.566   2.624
  340GLU     CG  291   2.190   3.694   2.782
  340GLU    HG1  292   2.148   3.624   2.840
  340GLU    HG2  293   2.253   3.749   2.836
  340GLU     CD  294   2.080   3.785   2.723
  340GLU    OE1  295   2.073   3.795   2.597
  340GLU    OE2  296   2.003   3.846   2.802
  340GLU      C  297   2.431   3.450   2.606
  340GLU      O  298   2.520   3.483   2.527
  341VAL      N  299   2.370   3.333   2.602
  341VAL     HN  300   2.286   3.320   2.654
  341VAL     CA  301   2.422   3.222   2.524
  341VAL     HA  302   2.486   3.258   2.456
  341VAL     CB  303   2.494   3.125   2.617
  341VAL     HB  304   2.463   3.136   2.712
  341VAL    CG1  305   2.466   2.982   2.583
  341VAL   HG11  306   2.515   2.922   2.646
  341VAL   HG12  307   2.368   2.964   2.590
  341VAL   HG13  308   2.496   2.963   2.490
  341VAL    CG2  309   2.638   3.156   2.615
  341VAL   HG21  310   2.687   3.094   2.675
  341VAL   HG22  311   2.673   3.146   2.521
  341VAL   HG23  312   2.653   3.250   2.645
  341VAL      C  313   2.307   3.156   2.448
  341VAL      O  314   2.196   3.143   2.502
  342LEU      N  315   2.335   3.113   2.326
  342LEU     HN  316   2.427   3.127   2.291
  342LEU     CA  317   2.238   3.047   2.241
  342LEU     HA  318   2.150   3.081   2.274
  342LEU     CB  319   2.262   3.084   2.095
  342LEU    HB1  320   2.289   3.180   2.092
  342LEU    HB2  321   2.336   3.026   2.061
  342LEU     CG  322   2.141   3.065   2.004
  342LEU     HG  323   2.135   2.968   1.978
  342LEU    CD1  324   2.013   3.103   2.074
  342LEU   HD11  325   1.936   3.089   2.012
  342LEU   HD12  326   2.001   3.045   2.155
  342LEU   HD13  327   2.017   3.198   2.102
  342LEU    CD2  328   2.159   3.149   1.880
  342LEU   HD21  329   2.080   3.137   1.819
  342LEU   HD22  330   2.166   3.246   1.906
  342LEU   HD23  331   2.242   3.121   1.832
  342LEU      C  332   2.241   2.896   2.255
  342LEU      O  333   2.332   2.831   2.208
  343LYS      N  334   2.139   2.842   2.319
  343LYS     HN  335   2.067   2.904   2.352
  343LYS     CA  336   2.124   2.700   2.345
  343LYS     HA  337   2.189   2.649   2.289
  343LYS     CB  338   2.151   2.676   2.492
  343LYS    HB1  339   2.199   2.755   2.529
  343LYS    HB2  340   2.063   2.666   2.539
  343LYS     CG  341   2.233   2.553   2.523
  343LYS    HG1  342   2.200   2.513   2.609
  343LYS    HG2  343   2.221   2.487   2.449
  343LYS     CD  344   2.380   2.586   2.536
  343LYS    HD1  345   2.412   2.627   2.451
  343LYS    HD2  346   2.393   2.650   2.611
  343LYS     CE  347   2.457   2.459   2.563
  343LYS    HE1  348   2.449   2.398   2.484
  343LYS    HE2  349   2.553   2.482   2.578
  343LYS     NZ  350   2.407   2.387   2.683
  343LYS    HZ1  351   2.461   2.304   2.697
  343LYS    HZ2  352   2.415   2.447   2.763
  343LYS    HZ3  353   2.311   2.363   2.669
  343LYS      C  354   1.980   2.663   2.312
  343LYS      O  355   1.888   2.729   2.358
  344ASN      N  356   1.960   2.559   2.232
  344ASN     HN  357   2.040   2.508   2.202
  344ASN     CA  358   1.828   2.514   2.186
  344ASN     HA  359   1.856   2.442   2.122
  344ASN     CB  360   1.738   2.453   2.296
  344ASN    HB1  361   1.690   2.527   2.344
  344ASN    HB2  362   1.670   2.392   2.253
  344ASN     CG  363   1.813   2.372   2.400
  344ASN    OD1  364   1.807   2.403   2.518
  344ASN    ND2  365   1.876   2.265   2.357
  344ASN   HD21  366   1.874   2.240   2.260
  344ASN   HD22  367   1.928   2.208   2.421
  344ASN      C  368   1.748   2.622   2.112
  344ASN      O  369   1.627   2.628   2.123
  345GLY      N  370   1.816   2.707   2.036
  345GLY     HN  371   1.915   2.697   2.029
  345GLY     CA  372   1.750   2.813   1.963
  345GLY    HA1  373   1.815   2.847   1.895
  345GLY    HA2  374   1.671   2.772   1.916
  345GLY      C  375   1.702   2.929   2.048
  345GLY      O  376   1.645   3.023   1.996
  346GLU      N  377   1.724   2.922   2.178
  346GLU     HN  378   1.771   2.842   2.215
  346GLU     CA  379   1.682   3.028   2.269
  346GLU     HA  380   1.631   3.093   2.213
  346GLU     CB  381   1.594   2.973   2.381
  346GLU    HB1  382   1.604   2.873   2.381
  346GLU    HB2  383   1.628   3.010   2.467
  346GLU     CG  384   1.447   3.003   2.372
  346GLU    HG1  385   1.432   3.099   2.395
  346GLU    HG2  386   1.416   2.987   2.278
  346GLU     CD  387   1.368   2.916   2.467
  346GLU    OE1  388   1.429   2.868   2.565
  346GLU    OE2  389   1.248   2.893   2.441
  346GLU      C  390   1.805   3.091   2.332
  346GLU      O  391   1.898   3.020   2.372
  347TRP      N  392   1.805   3.223   2.341
  347TRP     HN  393   1.736   3.278   2.293
  347TRP     CA  394   1.908   3.286   2.422
  347TRP     HA  395   1.993   3.239   2.400
  347TRP     CB  396   1.922   3.434   2.385
  347TRP    HB1  397   1.832   3.477   2.386
  347TRP    HB2  398   1.981   3.479   2.453
  347TRP     CG  399   1.983   3.457   2.251
  347TRP    CD1  400   1.916   3.475   2.131
  347TRP    HD1  401   1.817   3.475   2.121
  347TRP    NE1  402   2.006   3.493   2.029
  347TRP    HE1  403   1.983   3.509   1.933
  347TRP    CE2  404   2.133   3.484   2.080
  347TRP    CD2  405   2.122   3.462   2.219
  347TRP    CE3  406   2.239   3.447   2.295
  347TRP    HE3  407   2.234   3.430   2.394
  347TRP    CZ3  408   2.360   3.455   2.233
  347TRP    HZ3  409   2.444   3.445   2.286
  347TRP    CZ2  410   2.255   3.493   2.017
  347TRP    HZ2  411   2.262   3.510   1.919
  347TRP    CH2  412   2.368   3.478   2.094
  347TRP    HH2  413   2.458   3.484   2.051
  347TRP      C  414   1.872   3.269   2.569
  347TRP      O  415   1.756   3.254   2.606
  348GLY      N  416   1.974   3.273   2.654
  348GLY     HN  417   2.067   3.289   2.620
  348GLY     CA  418   1.952   3.254   2.796
  348GLY    HA1  419   1.880   3.316   2.826
  348GLY    HA2  420   1.925   3.159   2.812
  348GLY      C  421   2.081   3.285   2.869
  348GLY      O  422   2.188   3.290   2.809
  349THR      N  423   2.067   3.305   3.002
  349THR     HN  424   1.982   3.279   3.048
  349THR     CA  425   2.176   3.365   3.078
  349THR     HA  426   2.228   3.419   3.013
  349THR     CB  427   2.121   3.456   3.185
  349THR     HB  428   2.194   3.504   3.234
  349THR    OG1  429   2.050   3.379   3.280
  349THR    HG1  430   2.014   3.439   3.352
  349THR    CG2  431   2.032   3.556   3.125
  349THR   HG21  432   1.996   3.616   3.196
  349THR   HG22  433   2.082   3.610   3.058
  349THR   HG23  434   1.956   3.509   3.080
  349THR      C  435   2.264   3.257   3.137
  349THR      O  436   2.240   3.139   3.119
  350VAL      N  437   2.372   3.298   3.204
  350VAL     HN  438   2.396   3.395   3.204
  350VAL     CA  439   2.456   3.204   3.278
  350VAL     HA  440   2.412   3.114   3.269
  350VAL     CB  441   2.597   3.192   3.218
  350VAL     HB  442   2.622   3.095   3.214
  350VAL    CG1  443   2.600   3.245   3.075
  350VAL   HG11  444   2.692   3.236   3.038
  350VAL   HG12  445   2.536   3.192   3.019
  350VAL   HG13  446   2.573   3.341   3.075
  350VAL    CG2  447   2.704   3.254   3.307
  350VAL   HG21  448   2.793   3.244   3.264
  350VAL   HG22  449   2.684   3.351   3.320
  350VAL   HG23  450   2.704   3.208   3.396
  350VAL      C  451   2.458   3.246   3.425
  350VAL      O  452   2.473   3.365   3.456
  351CYS      N  453   2.435   3.148   3.514
  351CYS     HN  454   2.416   3.055   3.481
  351CYS     CA  455   2.436   3.172   3.659
  351CYS     HA  456   2.380   3.253   3.674
  351CYS     CB  457   2.376   3.052   3.731
  351CYS    HB1  458   2.290   3.036   3.683
  351CYS    HB2  459   2.440   2.978   3.710
  351CYS     SG  460   2.352   3.073   3.910
  351CYS    HG1  461   2.312   2.990   3.948
  351CYS      C  462   2.578   3.199   3.708
  351CYS      O  463   2.675   3.141   3.655
  352ASP      N  464   2.592   3.284   3.811
  352ASP     HN  465   2.512   3.316   3.862
  352ASP     CA  466   2.726   3.331   3.847
  352ASP     HA  467   2.774   3.320   3.760
  352ASP     CB  468   2.724   3.477   3.894
  352ASP    HB1  469   2.819   3.506   3.909
  352ASP    HB2  470   2.683   3.533   3.822
  352ASP     CG  471   2.646   3.500   4.025
  352ASP    OD1  472   2.627   3.409   4.107
  352ASP    OD2  473   2.604   3.615   4.046
  352ASP      C  474   2.798   3.246   3.951
  352ASP      O  475   2.907   3.286   3.994
  353ASP      N  476   2.744   3.130   3.992
  353ASP     HN  477   2.652   3.105   3.962
  353ASP     CA  478   2.820   3.041   4.079
  353ASP     HA  479   2.847   3.096   4.158
  353ASP     CB  480   2.732   2.924   4.125
  353ASP    HB1  481   2.696   2.878   4.044
  353ASP    HB2  482   2.789   2.861   4.177
  353ASP     CG  483   2.616   2.969   4.212
  353ASP    OD1  484   2.631   3.069   4.284
  353ASP    OD2  485   2.510   2.903   4.206
  353ASP      C  486   2.944   2.990   4.006
  353ASP      O  487   2.935   2.941   3.894
  354LYS      N  488   3.062   3.001   4.071
  354LYS     HN  489   3.062   3.037   4.164
  354LYS     CA  490   3.192   2.964   4.011
  354LYS     HA  491   3.260   2.991   4.078
  354LYS     CB  492   3.201   2.814   3.985
  354LYS    HB1  493   3.128   2.788   3.923
  354LYS    HB2  494   3.290   2.796   3.942
  354LYS     CG  495   3.190   2.725   4.110
  354LYS    HG1  496   3.252   2.758   4.181
  354LYS    HG2  497   3.096   2.727   4.144
  354LYS     CD  498   3.228   2.582   4.071
  354LYS    HD1  499   3.168   2.551   3.997
  354LYS    HD2  500   3.323   2.580   4.040
  354LYS     CE  501   3.213   2.488   4.190
  354LYS    HE1  502   3.145   2.418   4.169
  354LYS    HE2  503   3.301   2.444   4.208
  354LYS     NZ  504   3.170   2.561   4.312
  354LYS    HZ1  505   3.161   2.497   4.388
  354LYS    HZ2  506   3.238   2.631   4.335
  354LYS    HZ3  507   3.082   2.605   4.295
  354LYS      C  508   3.214   3.038   3.879
  354LYS      O  509   3.276   2.987   3.785
  355TRP      N  510   3.153   3.154   3.865
  355TRP     HN  511   3.081   3.182   3.929
  355TRP     CA  512   3.190   3.243   3.756
  355TRP     HA  513   3.185   3.192   3.670
  355TRP     CB  514   3.090   3.358   3.748
  355TRP    HB1  515   2.997   3.321   3.747
  355TRP    HB2  516   3.101   3.416   3.829
  355TRP     CG  517   3.104   3.446   3.628
  355TRP    CD1  518   3.101   3.585   3.626
  355TRP    HD1  519   3.086   3.643   3.706
  355TRP    NE1  520   3.121   3.630   3.499
  355TRP    HE1  521   3.125   3.726   3.471
  355TRP    CE2  522   3.134   3.523   3.414
  355TRP    CD2  523   3.125   3.405   3.492
  355TRP    CE3  524   3.135   3.282   3.428
  355TRP    HE3  525   3.128   3.197   3.480
  355TRP    CZ3  526   3.155   3.280   3.290
  355TRP    HZ3  527   3.162   3.192   3.243
  355TRP    CZ2  528   3.154   3.519   3.276
  355TRP    HZ2  529   3.161   3.604   3.223
  355TRP    CH2  530   3.165   3.398   3.217
  355TRP    HH2  531   3.180   3.393   3.118
  355TRP      C  532   3.333   3.290   3.780
  355TRP      O  533   3.370   3.331   3.891
  356ASP      N  534   3.416   3.280   3.678
  356ASP     HN  535   3.382   3.255   3.587
  356ASP     CA  536   3.556   3.307   3.699
  356ASP     HA  537   3.561   3.357   3.786
  356ASP     CB  538   3.637   3.177   3.711
  356ASP    HB1  539   3.733   3.200   3.723
  356ASP    HB2  540   3.604   3.126   3.791
  356ASP     CG  541   3.623   3.088   3.589
  356ASP    OD1  542   3.522   3.015   3.582
  356ASP    OD2  543   3.712   3.089   3.502
  356ASP      C  544   3.609   3.393   3.586
  356ASP      O  545   3.546   3.410   3.481
  357LEU      N  546   3.727   3.448   3.613
  357LEU     HN  547   3.772   3.427   3.700
  357LEU     CA  548   3.793   3.536   3.519
  357LEU     HA  549   3.727   3.605   3.488
  357LEU     CB  550   3.908   3.602   3.594
  357LEU    HB1  551   3.866   3.658   3.666
  357LEU    HB2  552   3.960   3.528   3.636
  357LEU     CG  553   4.009   3.691   3.528
  357LEU     HG  554   4.051   3.755   3.592
  357LEU    CD1  555   4.118   3.602   3.465
  357LEU   HD11  556   4.186   3.660   3.420
  357LEU   HD12  557   4.162   3.548   3.537
  357LEU   HD13  558   4.077   3.540   3.398
  357LEU    CD2  559   3.937   3.773   3.428
  357LEU   HD21  560   4.002   3.833   3.382
  357LEU   HD22  561   3.894   3.713   3.360
  357LEU   HD23  562   3.868   3.828   3.474
  357LEU      C  563   3.837   3.461   3.394
  357LEU      O  564   3.825   3.513   3.283
  358VAL      N  565   3.880   3.335   3.408
  358VAL     HN  566   3.879   3.292   3.498
  358VAL     CA  567   3.930   3.262   3.292
  358VAL     HA  568   3.994   3.322   3.244
  358VAL     CB  569   4.005   3.135   3.337
  358VAL     HB  570   3.942   3.081   3.394
  358VAL    CG1  571   4.048   3.047   3.219
  358VAL   HG11  572   4.097   2.966   3.254
  358VAL   HG12  573   3.968   3.018   3.168
  358VAL   HG13  574   4.110   3.099   3.159
  358VAL    CG2  575   4.127   3.174   3.420
  358VAL   HG21  576   4.175   3.091   3.449
  358VAL   HG22  577   4.188   3.230   3.364
  358VAL   HG23  578   4.098   3.226   3.500
  358VAL      C  579   3.816   3.231   3.196
  358VAL      O  580   3.826   3.250   3.074
  359SER      N  581   3.704   3.182   3.249
  359SER     HN  582   3.702   3.157   3.346
  359SER     CA  583   3.586   3.164   3.166
  359SER     HA  584   3.611   3.102   3.092
  359SER     CB  585   3.475   3.105   3.253
  359SER    HB1  586   3.450   3.168   3.326
  359SER    HB2  587   3.395   3.084   3.197
  359SER     OG  588   3.518   2.982   3.315
  359SER    HG1  589   3.444   2.945   3.371
  359SER      C  590   3.544   3.297   3.104
  359SER      O  591   3.521   3.307   2.981
  360ALA      N  592   3.536   3.403   3.186
  360ALA     HN  593   3.561   3.392   3.282
  360ALA     CA  594   3.491   3.534   3.138
  360ALA     HA  595   3.395   3.523   3.111
  360ALA     CB  596   3.504   3.638   3.250
  360ALA    HB1  597   3.473   3.727   3.217
  360ALA    HB2  598   3.447   3.611   3.328
  360ALA    HB3  599   3.599   3.645   3.279
  360ALA      C  600   3.573   3.575   3.018
  360ALA      O  601   3.519   3.618   2.914
  361SER      N  602   3.704   3.555   3.030
  361SER     HN  603   3.740   3.511   3.113
  361SER     CA  604   3.795   3.595   2.926
  361SER     HA  605   3.768   3.684   2.889
  361SER     CB  606   3.932   3.611   2.994
  361SER    HB1  607   3.954   3.708   3.004
  361SER    HB2  608   3.931   3.567   3.084
  361SER     OG  609   4.038   3.552   2.921
  361SER    HG1  610   4.123   3.565   2.970
  361SER      C  611   3.786   3.500   2.806
  361SER      O  612   3.817   3.541   2.694
  362VAL      N  613   3.730   3.379   2.824
  362VAL     HN  614   3.717   3.344   2.917
  362VAL     CA  615   3.688   3.299   2.708
  362VAL     HA  616   3.769   3.295   2.650
  362VAL     CB  617   3.650   3.155   2.750
  362VAL     HB  618   3.613   3.160   2.843
  362VAL    CG1  619   3.546   3.096   2.654
  362VAL   HG11  620   3.522   3.004   2.683
  362VAL   HG12  621   3.463   3.153   2.655
  362VAL   HG13  622   3.584   3.094   2.562
  362VAL    CG2  623   3.770   3.065   2.748
  362VAL   HG21  624   3.743   2.973   2.775
  362VAL   HG22  625   3.808   3.062   2.655
  362VAL   HG23  626   3.839   3.099   2.811
  362VAL      C  627   3.575   3.367   2.631
  362VAL      O  628   3.573   3.365   2.506
  363VAL      N  629   3.477   3.429   2.699
  363VAL     HN  630   3.471   3.426   2.798
  363VAL     CA  631   3.381   3.501   2.615
  363VAL     HA  632   3.363   3.436   2.541
  363VAL     CB  633   3.246   3.532   2.685
  363VAL     HB  634   3.203   3.607   2.636
  363VAL    CG1  635   3.157   3.413   2.682
  363VAL   HG11  636   3.071   3.434   2.728
  363VAL   HG12  637   3.138   3.387   2.587
  363VAL   HG13  638   3.201   3.336   2.729
  363VAL    CG2  639   3.260   3.579   2.827
  363VAL   HG21  640   3.169   3.596   2.865
  363VAL   HG22  641   3.306   3.508   2.881
  363VAL   HG23  642   3.313   3.663   2.829
  363VAL      C  643   3.443   3.629   2.556
  363VAL      O  644   3.415   3.667   2.441
  364CYS      N  645   3.526   3.700   2.631
  364CYS     HN  646   3.547   3.674   2.725
  364CYS     CA  647   3.587   3.818   2.571
  364CYS     HA  648   3.512   3.880   2.547
  364CYS     CB  649   3.679   3.886   2.671
  364CYS    HB1  650   3.739   3.813   2.704
  364CYS    HB2  651   3.732   3.951   2.617
  364CYS     SG  652   3.593   3.965   2.806
  364CYS      C  653   3.663   3.782   2.442
  364CYS      O  654   3.654   3.852   2.340
  365ARG      N  655   3.738   3.671   2.446
  365ARG     HN  656   3.742   3.617   2.529
  365ARG     CA  657   3.815   3.629   2.329
  365ARG     HA  658   3.867   3.709   2.299
  365ARG     CB  659   3.910   3.517   2.368
  365ARG    HB1  660   3.930   3.526   2.466
  365ARG    HB2  661   3.864   3.430   2.352
  365ARG     CG  662   4.042   3.515   2.293
  365ARG    HG1  663   4.027   3.475   2.203
  365ARG    HG2  664   4.075   3.609   2.283
  365ARG     CD  665   4.146   3.434   2.367
  365ARG    HD1  666   4.235   3.448   2.325
  365ARG    HD2  667   4.149   3.464   2.463
  365ARG     NE  668   4.118   3.290   2.367
  365ARG     HE  669   4.120   3.243   2.279
  365ARG     CZ  670   4.089   3.217   2.475
  365ARG    NH1  671   4.082   3.276   2.596
  365ARG   HH11  672   4.100   3.375   2.605
  365ARG   HH12  673   4.061   3.222   2.677
  365ARG    NH2  674   4.067   3.085   2.460
  365ARG   HH21  675   4.072   3.044   2.370
  365ARG   HH22  676   4.045   3.029   2.540
  365ARG      C  677   3.724   3.586   2.215
  365ARG      O  678   3.745   3.622   2.099
  366GLU      N  679   3.620   3.508   2.247
  366GLU     HN  680   3.610   3.475   2.341
  366GLU     CA  681   3.521   3.469   2.147
  366GLU     HA  682   3.573   3.415   2.080
  366GLU     CB  683   3.410   3.385   2.211
  366GLU    HB1  684   3.451   3.302   2.250
  366GLU    HB2  685   3.368   3.439   2.283
  366GLU     CG  686   3.302   3.343   2.113
  366GLU    HG1  687   3.249   3.424   2.087
  366GLU    HG2  688   3.345   3.304   2.032
  366GLU     CD  689   3.209   3.241   2.173
  366GLU    OE1  690   3.227   3.208   2.293
  366GLU    OE2  691   3.117   3.195   2.100
  366GLU      C  692   3.461   3.589   2.076
  366GLU      O  693   3.437   3.585   1.955
  367LEU      N  694   3.432   3.696   2.148
  367LEU     HN  695   3.445   3.697   2.247
  367LEU     CA  696   3.383   3.814   2.078
  367LEU     HA  697   3.332   3.777   2.000
  367LEU     CB  698   3.289   3.895   2.168
  367LEU    HB1  699   3.339   3.922   2.250
  367LEU    HB2  700   3.260   3.976   2.118
  367LEU     CG  701   3.163   3.818   2.213
  367LEU     HG  702   3.183   3.720   2.208
  367LEU    CD1  703   3.129   3.855   2.355
  367LEU   HD11  704   3.047   3.805   2.384
  367LEU   HD12  705   3.205   3.831   2.415
  367LEU   HD13  706   3.112   3.953   2.361
  367LEU    CD2  707   3.043   3.845   2.122
  367LEU   HD21  708   2.964   3.793   2.155
  367LEU   HD22  709   3.022   3.942   2.122
  367LEU   HD23  710   3.065   3.816   2.028
  367LEU      C  711   3.495   3.902   2.024
  367LEU      O  712   3.469   4.007   1.964
  368GLY      N  713   3.620   3.861   2.044
  368GLY     HN  714   3.638   3.784   2.105
  368GLY     CA  715   3.731   3.926   1.978
  368GLY    HA1  716   3.802   3.856   1.965
  368GLY    HA2  717   3.698   3.956   1.888
  368GLY      C  718   3.790   4.043   2.050
  368GLY      O  719   3.868   4.117   1.989
  369PHE      N  720   3.755   4.066   2.176
  369PHE     HN  721   3.678   4.016   2.216
  369PHE     CA  722   3.828   4.163   2.256
  369PHE     HA  723   3.870   4.225   2.190
  369PHE     CB  724   3.736   4.245   2.347
  369PHE    HB1  725   3.718   4.191   2.430
  369PHE    HB2  726   3.784   4.329   2.372
  369PHE     CG  727   3.604   4.283   2.287
  369PHE    CD1  728   3.503   4.190   2.279
  369PHE    HD1  729   3.520   4.097   2.311
  369PHE    CE1  730   3.380   4.223   2.229
  369PHE    HE1  731   3.309   4.154   2.222
  369PHE     CZ  732   3.353   4.352   2.189
  369PHE     HZ  733   3.262   4.376   2.156
  369PHE    CD2  734   3.579   4.413   2.243
  369PHE    HD2  735   3.652   4.482   2.247
  369PHE    CE2  736   3.454   4.447   2.194
  369PHE    HE2  737   3.436   4.540   2.162
  369PHE      C  738   3.930   4.091   2.341
  369PHE      O  739   3.931   3.967   2.349
  370GLY      N  740   4.017   4.169   2.406
  370GLY     HN  741   4.002   4.268   2.405
  370GLY     CA  742   4.131   4.115   2.477
  370GLY    HA1  743   4.198   4.085   2.409
  370GLY    HA2  744   4.170   4.190   2.532
  370GLY      C  745   4.094   4.000   2.567
  370GLY      O  746   4.115   3.882   2.535
  371SER      N  747   4.028   4.034   2.676
  371SER     HN  748   3.981   4.122   2.680
  371SER     CA  749   4.023   3.945   2.791
  371SER     HA  750   3.973   3.863   2.764
  371SER     CB  751   4.164   3.908   2.834
  371SER    HB1  752   4.161   3.850   2.917
  371SER    HB2  753   4.212   3.860   2.761
  371SER     OG  754   4.237   4.026   2.865
  371SER    HG1  755   4.330   4.001   2.894
  371SER      C  756   3.951   4.018   2.902
  371SER      O  757   3.943   4.141   2.903
  372ALA      N  758   3.902   3.945   2.999
  372ALA     HN  759   3.925   3.848   3.005
  372ALA     CA  760   3.814   4.005   3.097
  372ALA     HA  761   3.752   4.066   3.049
  372ALA     CB  762   3.734   3.897   3.168
  372ALA    HB1  763   3.673   3.939   3.235
  372ALA    HB2  764   3.679   3.847   3.100
  372ALA    HB3  765   3.796   3.833   3.213
  372ALA      C  766   3.898   4.082   3.196
  372ALA      O  767   3.981   4.023   3.265
  373LYS      N  768   3.881   4.214   3.199
  373LYS     HN  769   3.848   4.263   3.118
  373LYS     CA  770   3.910   4.288   3.321
  373LYS     HA  771   4.009   4.281   3.333
  373LYS     CB  772   3.867   4.435   3.312
  373LYS    HB1  773   3.770   4.437   3.287
  373LYS    HB2  774   3.879   4.477   3.402
  373LYS     CG  775   3.936   4.523   3.215
  373LYS    HG1  776   4.032   4.533   3.242
  373LYS    HG2  777   3.932   4.481   3.124
  373LYS     CD  778   3.867   4.659   3.213
  373LYS    HD1  779   3.768   4.645   3.221
  373LYS    HD2  780   3.899   4.712   3.291
  373LYS     CE  781   3.896   4.736   3.085
  373LYS    HE1  782   3.992   4.762   3.084
  373LYS    HE2  783   3.877   4.677   3.007
  373LYS     NZ  784   3.813   4.859   3.073
  373LYS    HZ1  785   3.835   4.906   2.987
  373LYS    HZ2  786   3.716   4.834   3.073
  373LYS    HZ3  787   3.831   4.919   3.150
  373LYS      C  788   3.834   4.226   3.435
  373LYS      O  789   3.890   4.203   3.543
  374GLU      N  790   3.705   4.201   3.412
  374GLU     HN  791   3.670   4.204   3.319
  374GLU     CA  792   3.615   4.167   3.522
  374GLU     HA  793   3.677   4.141   3.595
  374GLU     CB  794   3.531   4.285   3.560
  374GLU    HB1  795   3.546   4.359   3.493
  374GLU    HB2  796   3.435   4.258   3.558
  374GLU     CG  797   3.561   4.339   3.694
  374GLU    HG1  798   3.579   4.263   3.756
  374GLU    HG2  799   3.641   4.398   3.688
  374GLU     CD  800   3.443   4.418   3.743
  374GLU    OE1  801   3.347   4.356   3.787
  374GLU    OE2  802   3.445   4.542   3.737
  374GLU      C  803   3.521   4.053   3.488
  374GLU      O  804   3.461   4.048   3.379
  375ALA      N  805   3.505   3.966   3.587
  375ALA     HN  806   3.567   3.973   3.665
  375ALA     CA  807   3.405   3.861   3.588
  375ALA     HA  808   3.370   3.844   3.496
  375ALA     CB  809   3.462   3.726   3.635
  375ALA    HB1  810   3.390   3.657   3.634
  375ALA    HB2  811   3.535   3.698   3.572
  375ALA    HB3  812   3.498   3.736   3.727
  375ALA      C  813   3.298   3.914   3.681
  375ALA      O  814   3.311   3.905   3.803
  376VAL      N  815   3.195   3.971   3.623
  376VAL     HN  816   3.189   3.967   3.523
  376VAL     CA  817   3.089   4.038   3.695
  376VAL     HA  818   3.130   4.082   3.775
  376VAL     CB  819   3.023   4.147   3.607
  376VAL     HB  820   2.960   4.105   3.542
  376VAL    CG1  821   2.947   4.243   3.695
  376VAL   HG11  822   2.905   4.313   3.638
  376VAL   HG12  823   2.877   4.193   3.745
  376VAL   HG13  824   3.010   4.286   3.759
  376VAL    CG2  825   3.130   4.221   3.531
  376VAL   HG21  826   3.087   4.291   3.474
  376VAL   HG22  827   3.193   4.264   3.595
  376VAL   HG23  828   3.180   4.156   3.473
  376VAL      C  829   2.988   3.936   3.740
  376VAL      O  830   2.948   3.848   3.662
  377THR      N  831   2.945   3.949   3.865
  377THR     HN  832   2.979   4.026   3.919
  377THR     CA  833   2.850   3.859   3.930
  377THR     HA  834   2.828   3.791   3.859
  377THR     CB  835   2.915   3.790   4.052
  377THR     HB  836   2.846   3.740   4.104
  377THR    OG1  837   2.966   3.891   4.140
  377THR    HG1  838   3.009   3.846   4.220
  377THR    CG2  839   3.030   3.698   4.006
  377THR   HG21  840   3.071   3.654   4.086
  377THR   HG22  841   2.994   3.628   3.944
  377THR   HG23  842   3.100   3.752   3.959
  377THR      C  843   2.723   3.932   3.972
  377THR      O  844   2.713   4.055   3.970
  378GLY      N  845   2.624   3.853   4.012
  378GLY     HN  846   2.631   3.754   3.999
  378GLY     CA  847   2.505   3.910   4.074
  378GLY    HA1  848   2.445   3.834   4.097
  378GLY    HA2  849   2.534   3.956   4.157
  378GLY      C  850   2.430   4.008   3.987
  378GLY      O  851   2.371   4.103   4.040
  379SER      N  852   2.434   3.992   3.855
  379SER     HN  853   2.493   3.922   3.815
  379SER     CA  854   2.354   4.076   3.767
  379SER     HA  855   2.377   4.043   3.676
  379SER     CB  856   2.204   4.058   3.795
  379SER    HB1  857   2.182   4.086   3.889
  379SER    HB2  858   2.149   4.111   3.731
  379SER     OG  859   2.169   3.922   3.782
  379SER    HG1  860   2.071   3.911   3.801
  379SER      C  861   2.389   4.226   3.776
  379SER      O  862   2.305   4.314   3.749
  380ARG      N  863   2.513   4.259   3.811
  380ARG     HN  864   2.582   4.188   3.826
  380ARG     CA  865   2.547   4.399   3.826
  380ARG     HA  866   2.483   4.434   3.895
  380ARG     CB  867   2.691   4.412   3.876
  380ARG    HB1  868   2.744   4.338   3.835
  380ARG    HB2  869   2.727   4.500   3.844
  380ARG     CG  870   2.708   4.406   4.027
  380ARG    HG1  871   2.626   4.445   4.070
  380ARG    HG2  872   2.717   4.310   4.054
  380ARG     CD  873   2.832   4.485   4.071
  380ARG    HD1  874   2.809   4.581   4.084
  380ARG    HD2  875   2.868   4.447   4.156
  380ARG     NE  876   2.938   4.477   3.970
  380ARG     HE  877   2.980   4.387   3.953
  380ARG     CZ  878   2.983   4.580   3.900
  380ARG    NH1  879   2.934   4.702   3.921
  380ARG   HH11  880   2.863   4.715   3.990
  380ARG   HH12  881   2.968   4.779   3.868
  380ARG    NH2  882   3.078   4.562   3.809
  380ARG   HH21  883   3.115   4.470   3.794
  380ARG   HH22  884   3.112   4.640   3.756
  380ARG      C  885   2.527   4.479   3.697
  380ARG      O  886   2.505   4.601   3.702
  381LEU      N  887   2.534   4.415   3.580
  381LEU     HN  888   2.561   4.319   3.578
  381LEU     CA  889   2.503   4.483   3.455
  381LEU     HA  890   2.510   4.580   3.477
  381LEU     CB  891   2.604   4.445   3.348
  381LEU    HB1  892   2.597   4.346   3.330
  381LEU    HB2  893   2.583   4.495   3.264
  381LEU     CG  894   2.745   4.478   3.394
  381LEU     HG  895   2.755   4.460   3.492
  381LEU    CD1  896   2.843   4.391   3.319
  381LEU   HD11  897   2.936   4.412   3.349
  381LEU   HD12  898   2.823   4.295   3.338
  381LEU   HD13  899   2.835   4.408   3.221
  381LEU    CD2  900   2.772   4.625   3.368
  381LEU   HD21  901   2.865   4.648   3.398
  381LEU   HD22  902   2.764   4.644   3.270
  381LEU   HD23  903   2.707   4.681   3.419
  381LEU      C  904   2.361   4.455   3.406
  381LEU      O  905   2.329   4.481   3.290
  382GLY      N  906   2.274   4.404   3.493
  382GLY     HN  907   2.306   4.370   3.582
  382GLY     CA  908   2.134   4.397   3.459
  382GLY    HA1  909   2.082   4.445   3.529
  382GLY    HA2  910   2.121   4.442   3.370
  382GLY      C  911   2.089   4.253   3.450
  382GLY      O  912   2.173   4.165   3.431
  383GLN      N  913   1.960   4.226   3.464
  383GLN     HN  914   1.895   4.301   3.473
  383GLN     CA  915   1.914   4.089   3.467
  383GLN     HA  916   1.996   4.035   3.489
  383GLN     CB  917   1.806   4.068   3.572
  383GLN    HB1  918   1.717   4.087   3.530
  383GLN    HB2  919   1.809   3.973   3.602
  383GLN     CG  920   1.819   4.157   3.696
  383GLN    HG1  921   1.914   4.157   3.725
  383GLN    HG2  922   1.791   4.250   3.671
  383GLN     CD  923   1.732   4.108   3.810
  383GLN    OE1  924   1.781   4.083   3.920
  383GLN    NE2  925   1.602   4.094   3.784
  383GLN   HE21  926   1.567   4.114   3.693
  383GLN   HE22  927   1.540   4.062   3.856
  383GLN      C  928   1.860   4.049   3.332
  383GLN      O  929   1.824   4.135   3.251
  384GLY      N  930   1.852   3.918   3.311
  384GLY     HN  931   1.902   3.856   3.371
  384GLY     CA  932   1.773   3.862   3.203
  384GLY    HA1  933   1.752   3.936   3.139
  384GLY    HA2  934   1.829   3.793   3.157
  384GLY      C  935   1.645   3.800   3.256
  384GLY      O  936   1.621   3.794   3.377
  385ILE      N  937   1.559   3.760   3.163
  385ILE     HN  938   1.578   3.784   3.068
  385ILE     CA  939   1.438   3.685   3.193
  385ILE     HA  940   1.443   3.670   3.292
  385ILE     CB  941   1.305   3.756   3.161
  385ILE     HB  942   1.245   3.695   3.110
  385ILE    CG2  943   1.225   3.790   3.286
  385ILE   HG21  944   1.140   3.836   3.261
  385ILE   HG22  945   1.204   3.706   3.336
  385ILE   HG23  946   1.279   3.851   3.345
  385ILE    CG1  947   1.329   3.873   3.068
  385ILE   HG11  948   1.246   3.928   3.063
  385ILE   HG12  949   1.403   3.928   3.105
  385ILE     CD  950   1.367   3.832   2.928
  385ILE    HD1  951   1.381   3.914   2.872
  385ILE    HD2  952   1.451   3.778   2.931
  385ILE    HD3  953   1.293   3.777   2.889
  385ILE      C  954   1.443   3.558   3.111
  385ILE      O  955   1.497   3.555   3.000
  386GLY      N  956   1.381   3.454   3.164
  386GLY     HN  957   1.342   3.461   3.256
  386GLY     CA  958   1.370   3.332   3.091
  386GLY    HA1  959   1.279   3.295   3.107
  386GLY    HA2  960   1.381   3.354   2.994
  386GLY      C  961   1.475   3.232   3.134
  386GLY      O  962   1.510   3.221   3.252
  387PRO      N  963   1.528   3.155   3.038
  387PRO     CD  964   1.484   3.154   2.898
  387PRO    HD1  965   1.502   3.242   2.854
  387PRO    HD2  966   1.386   3.133   2.892
  387PRO     CA  967   1.609   3.038   3.075
  387PRO     HA  968   1.567   2.989   3.151
  387PRO     CB  969   1.616   2.956   2.945
  387PRO    HB1  970   1.710   2.929   2.926
  387PRO    HB2  971   1.558   2.875   2.952
  387PRO     CG  972   1.567   3.045   2.836
  387PRO    HG1  973   1.644   3.084   2.786
  387PRO    HG2  974   1.511   2.991   2.772
  387PRO      C  975   1.747   3.079   3.124
  387PRO      O  976   1.811   3.168   3.068
  388ILE      N  977   1.788   3.018   3.235
  388ILE     HN  978   1.720   2.971   3.291
  388ILE     CA  979   1.927   3.017   3.279
  388ILE     HA  980   1.975   3.097   3.242
  388ILE     CB  981   1.937   3.027   3.431
  388ILE     HB  982   1.892   2.947   3.472
  388ILE    CG2  983   2.083   3.026   3.476
  388ILE   HG21  984   2.087   3.033   3.576
  388ILE   HG22  985   2.126   2.941   3.447
  388ILE   HG23  986   2.130   3.104   3.435
  388ILE    CG1  987   1.867   3.156   3.478
  388ILE   HG11  988   1.931   3.231   3.464
  388ILE   HG12  989   1.787   3.169   3.419
  388ILE     CD  990   1.821   3.150   3.634
  388ILE    HD1  991   1.776   3.236   3.659
  388ILE    HD2  992   1.757   3.074   3.647
  388ILE    HD3  993   1.901   3.136   3.692
  388ILE      C  994   1.988   2.887   3.224
  388ILE      O  995   1.957   2.778   3.272
  389HSP      N  996   2.072   2.899   3.120
  389HSP     HN  997   2.102   2.990   3.092
  389HSP     CA  998   2.121   2.782   3.045
  389HSP     HA  999   2.042   2.721   3.046
  389HSP     CB 1000   2.162   2.820   2.902
  389HSP    HB1 1001   2.215   2.905   2.905
  389HSP    HB2 1002   2.219   2.747   2.864
  389HSP    CD2 1003   2.035   2.923   2.701
  389HSP    HD2 1004   2.104   2.986   2.666
  389HSP     CG 1005   2.048   2.841   2.808
  389HSP    NE2 1006   1.910   2.903   2.650
  389HSP    HE2 1007   1.872   2.950   2.570
  389HSP    ND1 1008   1.928   2.773   2.819
  389HSP    HD1 1009   1.906   2.706   2.891
  389HSP    CE1 1010   1.848   2.811   2.722
  389HSP    HE1 1011   1.756   2.776   2.705
  389HSP      C 1012   2.241   2.716   3.111
  389HSP      O 1013   2.244   2.593   3.125
  390LEU      N 1014   2.343   2.794   3.141
  390LEU     HN 1015   2.332   2.893   3.131
  390LEU     CA 1016   2.470   2.744   3.190
  390LEU     HA 1017   2.472   2.645   3.175
  390LEU     CB 1018   2.584   2.809   3.110
  390LEU    HB1 1019   2.554   2.901   3.087
  390LEU    HB2 1020   2.663   2.813   3.172
  390LEU     CG 1021   2.631   2.741   2.980
  390LEU     HG 1022   2.704   2.677   3.005
  390LEU    CD1 1023   2.523   2.662   2.912
  390LEU   HD11 1024   2.559   2.621   2.828
  390LEU   HD12 1025   2.490   2.590   2.973
  390LEU   HD13 1026   2.447   2.723   2.889
  390LEU    CD2 1027   2.689   2.839   2.886
  390LEU   HD21 1028   2.718   2.792   2.803
  390LEU   HD22 1029   2.620   2.908   2.862
  390LEU   HD23 1030   2.768   2.884   2.928
  390LEU      C 1031   2.482   2.775   3.338
  390LEU      O 1032   2.410   2.860   3.392
  391ASN      N 1033   2.569   2.703   3.406
  391ASN     HN 1034   2.620   2.630   3.360
  391ASN     CA 1035   2.592   2.731   3.546
  391ASN     HA 1036   2.592   2.830   3.557
  391ASN     CB 1037   2.479   2.675   3.633
  391ASN    HB1 1038   2.393   2.715   3.603
  391ASN    HB2 1039   2.476   2.576   3.621
  391ASN     CG 1040   2.499   2.706   3.783
  391ASN    OD1 1041   2.549   2.812   3.820
  391ASN    ND2 1042   2.461   2.610   3.868
  391ASN   HD21 1043   2.423   2.524   3.834
  391ASN   HD22 1044   2.472   2.624   3.967
  391ASN      C 1045   2.726   2.671   3.585
  391ASN      O 1046   2.767   2.568   3.531
  392GLU      N 1047   2.794   2.739   3.677
  392GLU     HN 1048   2.754   2.821   3.716
  392GLU     CA 1049   2.927   2.698   3.722
  392GLU     HA 1050   2.967   2.777   3.768
  392GLU     CB 1051   2.917   2.583   3.823
  392GLU    HB1 1052   2.857   2.512   3.785
  392GLU    HB2 1053   3.008   2.545   3.838
  392GLU     CG 1054   2.861   2.626   3.957
  392GLU    HG1 1055   2.930   2.679   4.006
  392GLU    HG2 1056   2.780   2.683   3.942
  392GLU     CD 1057   2.820   2.510   4.043
  392GLU    OE1 1058   2.805   2.398   3.987
  392GLU    OE2 1059   2.804   2.530   4.165
  392GLU      C 1060   3.016   2.661   3.604
  392GLU      O 1061   3.074   2.553   3.596
  393ILE      N 1062   3.020   2.753   3.507
  393ILE     HN 1063   2.952   2.827   3.506
  393ILE     CA 1064   3.121   2.748   3.402
  393ILE     HA 1065   3.098   2.670   3.344
  393ILE     CB 1066   3.119   2.878   3.321
  393ILE     HB 1067   3.152   2.954   3.377
  393ILE    CG2 1068   3.212   2.866   3.205
  393ILE   HG21 1069   3.210   2.951   3.152
  393ILE   HG22 1070   3.305   2.850   3.238
  393ILE   HG23 1071   3.183   2.790   3.146
  393ILE    CG1 1072   2.976   2.911   3.275
  393ILE   HG11 1073   2.914   2.905   3.353
  393ILE   HG12 1074   2.973   3.004   3.237
  393ILE     CD 1075   2.927   2.818   3.170
  393ILE    HD1 1076   2.834   2.843   3.144
  393ILE    HD2 1077   2.987   2.823   3.091
  393ILE    HD3 1078   2.927   2.724   3.206
  393ILE      C 1079   3.258   2.727   3.464
  393ILE      O 1080   3.292   2.788   3.566
  394GLN      N 1081   3.338   2.639   3.401
  394GLN     HN 1082   3.302   2.588   3.324
  394GLN     CA 1083   3.477   2.615   3.442
  394GLN     HA 1084   3.505   2.697   3.492
  394GLN     CB 1085   3.489   2.493   3.534
  394GLN    HB1 1086   3.445   2.416   3.488
  394GLN    HB2 1087   3.586   2.474   3.547
  394GLN     CG 1088   3.426   2.508   3.672
  394GLN    HG1 1089   3.458   2.593   3.714
  394GLN    HG2 1090   3.327   2.511   3.662
  394GLN     CD 1091   3.462   2.392   3.763
  394GLN    OE1 1092   3.561   2.395   3.837
  394GLN    NE2 1093   3.383   2.290   3.758
  394GLN   HE21 1094   3.305   2.291   3.696
  394GLN   HE22 1095   3.401   2.210   3.815
  394GLN      C 1096   3.564   2.595   3.317
  394GLN      O 1097   3.612   2.484   3.292
  395CYD      N 1098   3.584   2.700   3.239
  395CYD     HN 1099   3.539   2.788   3.259
  395CYD     CA 1100   3.672   2.688   3.124
  395CYD     HA 1101   3.637   2.609   3.073
  395CYD     CB 1102   3.668   2.814   3.036
  395CYD     Vc 1103   3.668   2.814   3.036
  395CYD    HB1 1104   3.714   2.883   3.091
  395CYD    HB2 1105   3.725   2.790   2.957
  395CYD     SG 1106   3.504   2.867   2.985
  395CYD     Vs 1107   3.504   2.867   2.985
  395CYD    HUD 1108   3.714   2.883   3.091
  395CYD      C 1109   3.815   2.665   3.169
  395CYD      O 1110   3.856   2.709   3.277
  396THR      N 1111   3.891   2.597   3.083
  396THR     HN 1112   3.847   2.550   3.007
  396THR     CA 1113   4.037   2.588   3.095
  396THR     HA 1114   4.054   2.577   3.193
  396THR     CB 1115   4.089   2.470   3.015
  396THR     HB 1116   4.188   2.463   3.023
  396THR    OG1 1117   4.058   2.490   2.877
  396THR    HG1 1118   4.092   2.413   2.823
  396THR    CG2 1119   4.022   2.340   3.062
  396THR   HG21 1120   4.057   2.263   3.008
  396THR   HG22 1121   4.042   2.325   3.158
  396THR   HG23 1122   3.923   2.347   3.049
  396THR      C 1123   4.103   2.715   3.045
  396THR      O 1124   4.204   2.759   3.102
  397GLY      N 1125   4.050   2.773   2.938
  397GLY     HN 1126   3.969   2.731   2.897
  397GLY     CA 1127   4.104   2.894   2.879
  397GLY    HA1 1128   4.037   2.967   2.891
  397GLY    HA2 1129   4.189   2.917   2.926
  397GLY      C 1130   4.131   2.872   2.732
  397GLY      O 1131   4.152   2.966   2.655
  398ASN      N 1132   4.127   2.745   2.692
  398ASN     HN 1133   4.095   2.675   2.756
  398ASN     CA 1134   4.166   2.704   2.559
  398ASN     HA 1135   4.219   2.781   2.522
  398ASN     CB 1136   4.250   2.577   2.568
  398ASN    HB1 1137   4.207   2.515   2.633
  398ASN    HB2 1138   4.254   2.534   2.478
  398ASN     CG 1139   4.393   2.605   2.614
  398ASN    OD1 1140   4.457   2.700   2.566
  398ASN    ND2 1141   4.444   2.524   2.705
  398ASN   HD21 1142   4.390   2.448   2.741
  398ASN   HD22 1143   4.538   2.539   2.739
  398ASN      C 1144   4.047   2.683   2.466
  398ASN      O 1145   4.067   2.650   2.349
  399GLU      N 1146   3.925   2.704   2.515
  399GLU     HN 1147   3.916   2.736   2.609
  399GLU     CA 1148   3.806   2.680   2.435
  399GLU     HA 1149   3.824   2.596   2.385
  399GLU     CB 1150   3.685   2.663   2.528
  399GLU    HB1 1151   3.670   2.749   2.577
  399GLU    HB2 1152   3.605   2.643   2.471
  399GLU     CG 1153   3.699   2.550   2.631
  399GLU    HG1 1154   3.607   2.517   2.655
  399GLU    HG2 1155   3.751   2.475   2.590
  399GLU     CD 1156   3.769   2.593   2.761
  399GLU    OE1 1157   3.831   2.703   2.762
  399GLU    OE2 1158   3.760   2.516   2.861
  399GLU      C 1159   3.781   2.794   2.336
  399GLU      O 1160   3.801   2.912   2.367
  400LYS      N 1161   3.740   2.757   2.215
  400LYS     HN 1162   3.730   2.659   2.195
  400LYS     CA 1163   3.708   2.853   2.110
  400LYS     HA 1164   3.785   2.918   2.113
  400LYS     CB 1165   3.696   2.783   1.974
  400LYS    HB1 1166   3.649   2.696   1.988
  400LYS    HB2 1167   3.642   2.842   1.914
  400LYS     CG 1168   3.828   2.751   1.900
  400LYS    HG1 1169   3.868   2.836   1.865
  400LYS    HG2 1170   3.892   2.708   1.964
  400LYS     CD 1171   3.800   2.657   1.783
  400LYS    HD1 1172   3.813   2.563   1.815
  400LYS    HD2 1173   3.705   2.669   1.755
  400LYS     CE 1174   3.890   2.680   1.663
  400LYS    HE1 1175   3.889   2.777   1.638
  400LYS    HE2 1176   3.984   2.653   1.686
  400LYS     NZ 1177   3.845   2.600   1.544
  400LYS    HZ1 1178   3.907   2.617   1.467
  400LYS    HZ2 1179   3.848   2.502   1.567
  400LYS    HZ3 1180   3.752   2.626   1.519
  400LYS      C 1181   3.579   2.928   2.137
  400LYS      O 1182   3.547   3.023   2.065
  401SER      N 1183   3.503   2.888   2.238
  401SER     HN 1184   3.538   2.817   2.299
  401SER     CA 1185   3.371   2.943   2.263
  401SER     HA 1186   3.381   3.043   2.263
  401SER     CB 1187   3.271   2.903   2.153
  401SER    HB1 1188   3.288   2.956   2.070
  401SER    HB2 1189   3.278   2.806   2.133
  401SER     OG 1190   3.135   2.928   2.192
  401SER    HG1 1191   3.074   2.901   2.119
  401SER      C 1192   3.324   2.893   2.399
  401SER      O 1193   3.350   2.777   2.435
  402ILE      N 1194   3.258   2.980   2.475
  402ILE     HN 1195   3.239   3.072   2.440
  402ILE     CA 1196   3.212   2.943   2.608
  402ILE     HA 1197   3.296   2.911   2.652
  402ILE     CB 1198   3.151   3.064   2.683
  402ILE     HB 1199   3.205   3.146   2.663
  402ILE    CG2 1200   3.008   3.088   2.637
  402ILE   HG21 1201   2.970   3.166   2.686
  402ILE   HG22 1202   3.008   3.106   2.539
  402ILE   HG23 1203   2.953   3.006   2.656
  402ILE    CG1 1204   3.153   3.037   2.834
  402ILE   HG11 1205   3.067   2.992   2.859
  402ILE   HG12 1206   3.229   2.976   2.855
  402ILE     CD 1207   3.167   3.159   2.919
  402ILE    HD1 1208   3.167   3.133   3.015
  402ILE    HD2 1209   3.253   3.205   2.897
  402ILE    HD3 1210   3.091   3.221   2.901
  402ILE      C 1211   3.112   2.829   2.606
  402ILE      O 1212   3.079   2.774   2.711
  403ILE      N 1213   3.062   2.791   2.488
  403ILE     HN 1214   3.087   2.841   2.405
  403ILE     CA 1215   2.972   2.677   2.482
  403ILE     HA 1216   2.917   2.674   2.566
  403ILE     CB 1217   2.878   2.702   2.361
  403ILE     HB 1218   2.936   2.709   2.279
  403ILE    CG2 1219   2.779   2.588   2.340
  403ILE   HG21 1220   2.722   2.608   2.261
  403ILE   HG22 1221   2.829   2.503   2.324
  403ILE   HG23 1222   2.722   2.578   2.422
  403ILE    CG1 1223   2.796   2.829   2.386
  403ILE   HG11 1224   2.788   2.842   2.485
  403ILE   HG12 1225   2.845   2.907   2.346
  403ILE     CD 1226   2.658   2.827   2.328
  403ILE    HD1 1227   2.611   2.913   2.349
  403ILE    HD2 1228   2.664   2.815   2.229
  403ILE    HD3 1229   2.607   2.750   2.367
  403ILE      C 1230   3.046   2.544   2.486
  403ILE      O 1231   2.982   2.439   2.500
  404ASP      N 1232   3.179   2.545   2.485
  404ASP     HN 1233   3.227   2.633   2.478
  404ASP     CA 1234   3.257   2.422   2.493
  404ASP     HA 1235   3.189   2.352   2.468
  404ASP     CB 1236   3.376   2.426   2.396
  404ASP    HB1 1237   3.440   2.497   2.427
  404ASP    HB2 1238   3.422   2.337   2.398
  404ASP     CG 1239   3.334   2.457   2.252
  404ASP    OD1 1240   3.213   2.447   2.219
  404ASP    OD2 1241   3.424   2.492   2.171
  404ASP      C 1242   3.308   2.391   2.633
  404ASP      O 1243   3.347   2.276   2.659
  405CYD      N 1244   3.310   2.488   2.723
  405CYD     HN 1245   3.274   2.577   2.698
  405CYD     CA 1246   3.363   2.469   2.858
  405CYD     HA 1247   3.454   2.429   2.844
  405CYD     CB 1248   3.372   2.603   2.931
  405CYD     Vc 1249   3.372   2.603   2.931
  405CYD    HB1 1250   3.277   2.624   2.956
  405CYD    HB2 1251   3.423   2.582   3.014
  405CYD     SG 1252   3.448   2.738   2.837
  405CYD     Vs 1253   3.448   2.738   2.837
  405CYD    HUD 1254   3.277   2.624   2.956
  405CYD      C 1255   3.275   2.374   2.939
  405CYD      O 1256   3.155   2.360   2.915
  406LYS      N 1257   3.335   2.311   3.040
  406LYS     HN 1258   3.434   2.321   3.055
  406LYS     CA 1259   3.255   2.228   3.129
  406LYS     HA 1260   3.204   2.167   3.069
  406LYS     CB 1261   3.342   2.147   3.225
  406LYS    HB1 1262   3.392   2.210   3.284
  406LYS    HB2 1263   3.282   2.089   3.281
  406LYS     CG 1264   3.442   2.056   3.156
  406LYS    HG1 1265   3.508   2.113   3.107
  406LYS    HG2 1266   3.490   2.003   3.226
  406LYS     CD 1267   3.378   1.960   3.058
  406LYS    HD1 1268   3.317   1.897   3.107
  406LYS    HD2 1269   3.325   2.012   2.991
  406LYS     CE 1270   3.487   1.883   2.988
  406LYS    HE1 1271   3.544   1.946   2.936
  406LYS    HE2 1272   3.543   1.837   3.057
  406LYS     NZ 1273   3.435   1.780   2.895
  406LYS    HZ1 1274   3.512   1.732   2.852
  406LYS    HZ2 1275   3.379   1.715   2.946
  406LYS    HZ3 1276   3.379   1.824   2.825
  406LYS      C 1277   3.160   2.316   3.210
  406LYS      O 1278   3.198   2.423   3.258
  407PHE      N 1279   3.037   2.268   3.226
  407PHE     HN 1280   3.011   2.182   3.182
  407PHE     CA 1281   2.938   2.339   3.306
  407PHE     HA 1282   2.993   2.389   3.373
  407PHE     CB 1283   2.857   2.437   3.223
  407PHE    HB1 1284   2.801   2.493   3.284
  407PHE    HB2 1285   2.920   2.496   3.172
  407PHE     CG 1286   2.767   2.371   3.124
  407PHE    CD1 1287   2.816   2.330   3.000
  407PHE    HD1 1288   2.913   2.346   2.978
  407PHE    CE1 1289   2.735   2.270   2.908
  407PHE    HE1 1290   2.772   2.240   2.820
  407PHE     CZ 1291   2.602   2.249   2.938
  407PHE     HZ 1292   2.542   2.205   2.871
  407PHE    CD2 1293   2.632   2.351   3.154
  407PHE    HD2 1294   2.596   2.381   3.242
  407PHE    CE2 1295   2.549   2.290   3.063
  407PHE    HE2 1296   2.453   2.275   3.084
  407PHE      C 1297   2.844   2.240   3.374
  407PHE      O 1298   2.822   2.128   3.328
  408ASN      N 1299   2.790   2.287   3.485
  408ASN     HN 1300   2.822   2.375   3.520
  408ASN     CA 1301   2.687   2.219   3.562
  408ASN     HA 1302   2.698   2.120   3.555
  408ASN     CB 1303   2.702   2.263   3.707
  408ASN    HB1 1304   2.795   2.243   3.737
  408ASN    HB2 1305   2.685   2.361   3.713
  408ASN     CG 1306   2.607   2.194   3.802
  408ASN    OD1 1307   2.508   2.133   3.762
  408ASN    ND2 1308   2.637   2.205   3.931
  408ASN   HD21 1309   2.719   2.256   3.959
  408ASN   HD22 1310   2.579   2.162   4.000
  408ASN      C 1311   2.552   2.258   3.503
  408ASN      O 1312   2.519   2.377   3.499
  409ALA      N 1313   2.472   2.161   3.458
  409ALA     HN 1314   2.495   2.065   3.474
  409ALA     CA 1315   2.352   2.198   3.384
  409ALA     HA 1316   2.377   2.288   3.347
  409ALA     CB 1317   2.323   2.097   3.273
  409ALA    HB1 1318   2.241   2.125   3.224
  409ALA    HB2 1319   2.401   2.095   3.210
  409ALA    HB3 1320   2.310   2.007   3.314
  409ALA      C 1321   2.227   2.215   3.470
  409ALA      O 1322   2.119   2.239   3.415
  410GLU      N 1323   2.240   2.201   3.602
  410GLU     HN 1324   2.327   2.172   3.641
  410GLU     CA 1325   2.125   2.228   3.687
  410GLU     HA 1326   2.047   2.226   3.625
  410GLU     CB 1327   2.108   2.118   3.792
  410GLU    HB1 1328   2.033   2.144   3.852
  410GLU    HB2 1329   2.086   2.033   3.745
  410GLU     CG 1330   2.231   2.094   3.877
  410GLU    HG1 1331   2.307   2.069   3.817
  410GLU    HG2 1332   2.253   2.179   3.925
  410GLU     CD 1333   2.210   1.984   3.978
  410GLU    OE1 1334   2.180   1.870   3.939
  410GLU    OE2 1335   2.225   2.011   4.099
  410GLU      C 1336   2.135   2.367   3.752
  410GLU      O 1337   2.220   2.393   3.836
  411SER      N 1338   2.044   2.454   3.713
  411SER     HN 1339   1.972   2.423   3.649
  411SER     CA 1340   2.042   2.591   3.757
  411SER     HA 1341   2.130   2.602   3.803
  411SER     CB 1342   2.029   2.686   3.639
  411SER    HB1 1343   1.983   2.770   3.666
  411SER    HB2 1344   2.119   2.708   3.601
  411SER     OG 1345   1.953   2.629   3.536
  411SER    HG1 1346   1.947   2.694   3.460
  411SER      C 1347   1.931   2.620   3.855
  411SER      O 1348   1.898   2.735   3.878
  412GLN      N 1349   1.873   2.516   3.913
  412GLN     HN 1350   1.917   2.426   3.905
  412GLN     CA 1351   1.749   2.527   3.987
  412GLN     HA 1352   1.684   2.567   3.923
  412GLN     CB 1353   1.697   2.388   4.030
  412GLN    HB1 1354   1.599   2.385   4.015
  412GLN    HB2 1355   1.742   2.319   3.972
  412GLN     CG 1356   1.723   2.349   4.175
  412GLN    HG1 1357   1.822   2.351   4.192
  412GLN    HG2 1358   1.678   2.415   4.235
  412GLN     CD 1359   1.671   2.210   4.209
  412GLN    OE1 1360   1.632   2.133   4.121
  412GLN    NE2 1361   1.671   2.176   4.338
  412GLN   HE21 1362   1.703   2.241   4.407
  412GLN   HE22 1363   1.637   2.086   4.366
  412GLN      C 1364   1.762   2.622   4.104
  412GLN      O 1365   1.670   2.695   4.136
  413GLY      N 1366   1.879   2.623   4.166
  413GLY     HN 1367   1.951   2.561   4.135
  413GLY     CA 1368   1.906   2.710   4.278
  413GLY    HA1 1369   1.823   2.714   4.335
  413GLY    HA2 1370   1.981   2.671   4.331
  413GLY      C 1371   1.942   2.849   4.230
  413GLY      O 1372   1.978   2.935   4.308
  414CYS      N 1373   1.937   2.868   4.100
  414CYS     HN 1374   1.904   2.793   4.042
  414CYS     CA 1375   1.975   2.993   4.036
  414CYS     HA 1376   2.022   3.044   4.108
  414CYS     CB 1377   2.068   2.962   3.919
  414CYS    HB1 1378   2.033   2.877   3.880
  414CYS    HB2 1379   2.053   3.037   3.855
  414CYS     SG 1380   2.241   2.948   3.965
  414CYS    HG1 1381   2.296   2.928   3.884
  414CYS      C 1382   1.857   3.076   3.990
  414CYS      O 1383   1.761   3.023   3.937
  415ASN      N 1384   1.863   3.206   4.012
  415ASN     HN 1385   1.939   3.242   4.067
  415ASN     CA 1386   1.764   3.300   3.960
  415ASN     HA 1387   1.707   3.248   3.896
  415ASN     CB 1388   1.677   3.353   4.073
  415ASN    HB1 1389   1.617   3.425   4.037
  415ASN    HB2 1390   1.621   3.279   4.110
  415ASN     CG 1391   1.758   3.410   4.183
  415ASN    OD1 1392   1.788   3.529   4.183
  415ASN    ND2 1393   1.799   3.325   4.278
  415ASN   HD21 1394   1.775   3.228   4.272
  415ASN   HD22 1395   1.855   3.358   4.355
  415ASN      C 1396   1.835   3.414   3.890
  415ASN      O 1397   1.958   3.416   3.877
  416HSP      N 1398   1.757   3.515   3.853
  416HSP     HN 1399   1.663   3.519   3.887
  416HSP     CA 1400   1.805   3.619   3.765
  416HSP     HA 1401   1.879   3.577   3.712
  416HSP     CB 1402   1.691   3.663   3.674
  416HSP    HB1 1403   1.606   3.664   3.727
  416HSP    HB2 1404   1.710   3.755   3.639
  416HSP    CD2 1405   1.567   3.494   3.518
  416HSP    HD2 1406   1.480   3.485   3.566
  416HSP     CG 1407   1.672   3.572   3.556
  416HSP    NE2 1408   1.603   3.432   3.402
  416HSP    HE2 1409   1.546   3.368   3.350
  416HSP    ND1 1410   1.769   3.555   3.460
  416HSP    HD1 1411   1.858   3.601   3.458
  416HSP    CE1 1412   1.725   3.469   3.369
  416HSP    HE1 1413   1.777   3.438   3.289
  416HSP      C 1414   1.868   3.738   3.837
  416HSP      O 1415   1.893   3.843   3.776
  417GLU      N 1416   1.897   3.724   3.966
  417GLU     HN 1417   1.853   3.650   4.018
  417GLU     CA 1418   1.989   3.813   4.035
  417GLU     HA 1419   1.991   3.897   3.980
  417GLU     CB 1420   1.939   3.842   4.176
  417GLU    HB1 1421   1.976   3.772   4.237
  417GLU    HB2 1422   1.973   3.932   4.203
  417GLU     CG 1423   1.790   3.842   4.192
  417GLU    HG1 1424   1.754   3.926   4.151
  417GLU    HG2 1425   1.752   3.763   4.145
  417GLU     CD 1426   1.751   3.837   4.339
  417GLU    OE1 1427   1.779   3.936   4.410
  417GLU    OE2 1428   1.693   3.732   4.382
  417GLU      C 1429   2.130   3.755   4.041
  417GLU      O 1430   2.216   3.810   4.110
  418GLU      N 1431   2.154   3.642   3.973
  418GLU     HN 1432   2.077   3.598   3.927
  418GLU     CA 1433   2.285   3.580   3.963
  418GLU     HA 1434   2.349   3.644   4.007
  418GLU     CB 1435   2.286   3.447   4.037
  418GLU    HB1 1436   2.263   3.374   3.972
  418GLU    HB2 1437   2.378   3.431   4.073
  418GLU     CG 1438   2.184   3.444   4.153
  418GLU    HG1 1439   2.207   3.517   4.217
  418GLU    HG2 1440   2.093   3.460   4.115
  418GLU     CD 1441   2.181   3.311   4.230
  418GLU    OE1 1442   2.161   3.204   4.168
  418GLU    OE2 1443   2.200   3.314   4.353
  418GLU      C 1444   2.326   3.561   3.816
  418GLU      O 1445   2.399   3.467   3.782
  419ASP      N 1446   2.276   3.647   3.727
  419ASP     HN 1447   2.210   3.716   3.755
  419ASP     CA 1448   2.318   3.638   3.588
  419ASP     HA 1449   2.320   3.541   3.563
  419ASP     CB 1450   2.217   3.712   3.500
  419ASP    HB1 1451   2.198   3.800   3.543
  419ASP    HB2 1452   2.258   3.726   3.410
  419ASP     CG 1453   2.082   3.634   3.482
  419ASP    OD1 1454   2.075   3.512   3.514
  419ASP    OD2 1455   1.983   3.696   3.435
  419ASP      C 1456   2.460   3.695   3.572
  419ASP      O 1457   2.489   3.810   3.609
  420ALA      N 1458   2.549   3.615   3.515
  420ALA     HN 1459   2.521   3.526   3.478
  420ALA     CA 1460   2.688   3.657   3.506
  420ALA     HA 1461   2.710   3.698   3.595
  420ALA     CB 1462   2.779   3.537   3.482
  420ALA    HB1 1463   2.874   3.568   3.476
  420ALA    HB2 1464   2.769   3.472   3.557
  420ALA    HB3 1465   2.753   3.493   3.396
  420ALA      C 1466   2.705   3.762   3.396
  420ALA      O 1467   2.615   3.784   3.312
  421GLY      N 1468   2.821   3.827   3.397
  421GLY     HN 1469   2.888   3.805   3.467
  421GLY     CA 1470   2.852   3.931   3.300
  421GLY    HA1 1471   2.818   3.902   3.211
  421GLY    HA2 1472   2.805   4.015   3.328
  421GLY      C 1473   3.001   3.953   3.295
  421GLY      O 1474   3.076   3.908   3.381
  422VAL      N 1475   3.046   4.023   3.193
  422VAL     HN 1476   2.981   4.062   3.127
  422VAL     CA 1477   3.188   4.043   3.176
  422VAL     HA 1478   3.228   4.014   3.263
  422VAL     CB 1479   3.247   3.957   3.060
  422VAL     HB 1480   3.345   3.975   3.054
  422VAL    CG1 1481   3.231   3.811   3.090
  422VAL   HG11 1482   3.269   3.757   3.015
  422VAL   HG12 1483   3.279   3.789   3.175
  422VAL   HG13 1484   3.133   3.790   3.100
  422VAL    CG2 1485   3.185   3.992   2.924
  422VAL   HG21 1486   3.226   3.934   2.853
  422VAL   HG22 1487   3.086   3.976   2.927
  422VAL   HG23 1488   3.202   4.088   2.903
  422VAL      C 1489   3.214   4.190   3.149
  422VAL      O 1490   3.127   4.263   3.099
  423ARG      N 1491   3.336   4.234   3.185
  423ARG     HN 1492   3.390   4.178   3.249
  423ARG     CA 1493   3.395   4.357   3.135
  423ARG     HA 1494   3.331   4.399   3.070
  423ARG     CB 1495   3.415   4.459   3.246
  423ARG    HB1 1496   3.462   4.415   3.322
  423ARG    HB2 1497   3.471   4.534   3.212
  423ARG     CG 1498   3.284   4.516   3.298
  423ARG    HG1 1499   3.245   4.575   3.226
  423ARG    HG2 1500   3.222   4.441   3.316
  423ARG     CD 1501   3.302   4.599   3.425
  423ARG    HD1 1502   3.213   4.630   3.458
  423ARG    HD2 1503   3.346   4.544   3.495
  423ARG     NE 1504   3.384   4.717   3.403
  423ARG     HE 1505   3.343   4.792   3.351
  423ARG     CZ 1506   3.509   4.733   3.447
  423ARG    NH1 1507   3.568   4.638   3.517
  423ARG   HH11 1508   3.520   4.553   3.538
  423ARG   HH12 1509   3.662   4.651   3.549
  423ARG    NH2 1510   3.576   4.845   3.421
  423ARG   HH21 1511   3.532   4.919   3.368
  423ARG   HH22 1512   3.669   4.857   3.454
  423ARG      C 1513   3.526   4.321   3.066
  423ARG      O 1514   3.627   4.291   3.132
  424CYS      N 1515   3.520   4.319   2.933
  424CYS     HN 1516   3.433   4.341   2.889
  424CYS     CA 1517   3.633   4.286   2.847
  424CYS     HA 1518   3.679   4.209   2.892
  424CYS     CB 1519   3.583   4.247   2.708
  424CYS    HB1 1520   3.535   4.328   2.674
  424CYS    HB2 1521   3.665   4.232   2.654
  424CYS     SG 1522   3.478   4.103   2.712
  424CYS      C 1523   3.728   4.404   2.834
  424CYS      O 1524   3.685   4.519   2.835
  425ASN      N 1525   3.857   4.373   2.827
  425ASN     HN 1526   3.888   4.281   2.853
  425ASN     CA 1527   3.956   4.470   2.782
  425ASN     HA 1528   3.938   4.553   2.835
  425ASN     CB 1529   4.098   4.421   2.808
  425ASN    HB1 1530   4.102   4.322   2.790
  425ASN    HB2 1531   4.161   4.468   2.747
  425ASN     CG 1532   4.144   4.445   2.951
  425ASN    OD1 1533   4.141   4.558   3.000
  425ASN    ND2 1534   4.186   4.338   3.017
  425ASN   HD21 1535   4.186   4.248   2.973
  425ASN   HD22 1536   4.218   4.347   3.112
  425ASN      C 1537   3.937   4.494   2.633
  425ASN      O 1538   3.930   4.399   2.554
  426THR      N 1539   3.922   4.621   2.599
  426THR     HN 1540   3.924   4.689   2.673
  426THR     CA 1541   3.902   4.667   2.464
  426THR     HA 1542   3.944   4.596   2.407
  426THR     CB 1543   3.751   4.681   2.425
  426THR     HB 1544   3.738   4.662   2.328
  426THR    OG1 1545   3.706   4.815   2.443
  426THR    HG1 1546   3.610   4.821   2.417
  426THR    CG2 1547   3.663   4.590   2.508
  426THR   HG21 1548   3.568   4.602   2.481
  426THR   HG22 1549   3.691   4.495   2.494
  426THR   HG23 1550   3.673   4.614   2.605
  426THR      C 1551   3.975   4.798   2.448
  426THR      O 1552   4.001   4.867   2.546
  427PRO      N 1553   4.011   4.833   2.326
  427PRO     CD 1554   3.987   4.762   2.201
  427PRO    HD1 1555   3.896   4.784   2.165
  427PRO    HD2 1556   3.994   4.663   2.215
  427PRO     CA 1557   4.080   4.960   2.302
  427PRO     HA 1558   4.157   4.969   2.365
  427PRO     CB 1559   4.113   4.954   2.154
  427PRO    HB1 1560   4.052   5.012   2.101
  427PRO    HB2 1561   4.208   4.981   2.137
  427PRO     CG 1562   4.094   4.813   2.114
  427PRO    HG1 1563   4.067   4.807   2.018
  427PRO    HG2 1564   4.179   4.761   2.128
  427PRO      C 1565   3.989   5.077   2.324
  427PRO      O 1566   3.873   5.069   2.288
  428ALA      N 1567   4.041   5.187   2.375
  428ALA     HN 1568   4.134   5.186   2.412
  428ALA     CA 1569   3.963   5.309   2.378
  428ALA     HA 1570   3.866   5.286   2.366
  428ALA     CB 1571   3.976   5.381   2.511
  428ALA    HB1 1572   3.921   5.464   2.510
  428ALA    HB2 1573   3.945   5.321   2.584
  428ALA    HB3 1574   4.072   5.404   2.526
  428ALA      C 1575   4.015   5.395   2.265
  428ALA      O 1576   4.135   5.414   2.252
  429MET      N 1577   3.925   5.446   2.181
  429MET     HN 1578   3.828   5.425   2.192
  429MET     CA 1579   3.970   5.533   2.073
  429MET     HA 1580   4.050   5.497   2.025
  429MET     CB 1581   3.865   5.550   1.964
  429MET    HB1 1582   3.841   5.647   1.960
  429MET    HB2 1583   3.906   5.522   1.878
  429MET     CG 1584   3.737   5.470   1.985
  429MET    HG1 1585   3.726   5.468   2.084
  429MET    HG2 1586   3.666   5.527   1.944
  429MET     SD 1587   3.738   5.305   1.915
  429MET     CE 1588   3.912   5.271   1.900
  429MET    HE1 1589   3.926   5.180   1.862
  429MET    HE2 1590   3.955   5.340   1.841
  429MET    HE3 1591   3.955   5.276   1.991
  429MET      C 1592   3.992   5.658   2.152
  429MET      O 1593   3.901   5.715   2.211
  430GLY      N 1594   4.118   5.699   2.154
  430GLY     HN 1595   4.174   5.688   2.072
  430GLY     CA 1596   4.176   5.759   2.271
  430GLY    HA1 1597   4.168   5.691   2.344
  430GLY    HA2 1598   4.272   5.774   2.249
  430GLY      C 1599   4.118   5.888   2.320
  430GLY      O 1600   4.091   5.901   2.439
  431LEU      N 1601   4.094   5.981   2.230
  431LEU     HN 1602   4.103   5.959   2.133
  431LEU     CA 1603   4.055   6.114   2.270
  431LEU     HA 1604   4.012   6.107   2.360
  431LEU     CB 1605   4.178   6.205   2.275
  431LEU    HB1 1606   4.233   6.184   2.194
  431LEU    HB2 1607   4.144   6.299   2.268
  431LEU     CG 1608   4.275   6.203   2.394
  431LEU     HG 1609   4.360   6.243   2.361
  431LEU    CD1 1610   4.228   6.291   2.509
  431LEU   HD11 1611   4.295   6.286   2.584
  431LEU   HD12 1612   4.221   6.386   2.478
  431LEU   HD13 1613   4.139   6.259   2.541
  431LEU    CD2 1614   4.308   6.063   2.441
  431LEU   HD21 1615   4.371   6.067   2.518
  431LEU   HD22 1616   4.224   6.016   2.469
  431LEU   HD23 1617   4.351   6.012   2.366
  431LEU      C 1618   3.958   6.168   2.168
  431LEU    OT1 1619   3.968   6.136   2.051
  431LEU    OT2 1620   3.909   6.293   2.189
  432SOL     OW 1621   0.230   0.628   0.113
  432SOL    HW1 1622   0.137   0.626   0.150
  432SOL    HW2 1623   0.231   0.589   0.021
  433SOL     OW 1624   0.225   0.275   0.996
  433SOL    HW1 1625   0.260   0.258   1.088
  433SOL    HW2 1626   0.137   0.230   0.984
  434SOL     OW 1627   0.019   0.368   0.647
  434SOL    HW1 1628  -0.063   0.411   0.686
  434SOL    HW2 1629  -0.009   0.295   0.584
  435SOL     OW 1630   0.569   1.275   1.165
  435SOL    HW1 1631   0.476   1.268   1.128
  435SOL    HW2 1632   0.580   1.364   1.209
  436SOL     OW 1633   1.555   1.511   0.703
  436SOL    HW1 1634   1.498   1.495   0.784
  436SOL    HW2 1635   1.496   1.521   0.623
  437SOL     OW 1636   1.135   0.703   0.717
  437SOL    HW1 1637   1.192   0.781   0.692
  437SOL    HW2 1638   1.075   0.729   0.793
  438SOL     OW 1639   1.755   0.607   0.231
  438SOL    HW1 1640   1.743   0.594   0.132
  438SOL    HW2 1641   1.725   0.526   0.280
  439SOL     OW 1642   0.768   1.144   1.023
  439SOL    HW1 1643   0.690   1.161   1.083
  439SOL    HW2 1644   0.802   1.231   0.987
  440SOL     OW 1645   0.850   0.798   1.823
  440SOL    HW1 1646   0.846   0.874   1.888
  440SOL    HW2 1647   0.872   0.834   1.732
  441SOL     OW 1648   0.685   1.012   0.665
  441SOL    HW1 1649   0.754   0.996   0.735
  441SOL    HW2 1650   0.612   1.069   0.703
  442SOL     OW 1651   0.686   1.161   1.803
  442SOL    HW1 1652   0.746   1.240   1.817
  442SOL    HW2 1653   0.600   1.192   1.762
  443SOL     OW 1654   0.335   1.435   1.061
  443SOL    HW1 1655   0.257   1.404   1.008
  443SOL    HW2 1656   0.393   1.493   1.004
  444SOL     OW 1657   1.460   1.505   1.339
  444SOL    HW1 1658   1.484   1.599   1.365
  444SOL    HW2 1659   1.444   1.451   1.421
  445SOL     OW 1660   0.438   0.392   1.499
  445SOL    HW1 1661   0.520   0.336   1.508
  445SOL    HW2 1662   0.357   0.334   1.503
  446SOL     OW 1663   1.603   0.447   0.737
  446SOL    HW1 1664   1.529   0.493   0.687
  446SOL    HW2 1665   1.654   0.515   0.790
  447SOL     OW 1666   0.231   1.713   0.483
  447SOL    HW1 1667   0.265   1.790   0.537
  447SOL    HW2 1668   0.275   1.713   0.393
  448SOL     OW 1669   1.127   1.341   1.690
  448SOL    HW1 1670   1.174   1.341   1.778
  448SOL    HW2 1671   1.079   1.254   1.679
  449SOL     OW 1672   0.230   1.434   0.538
  449SOL    HW1 1673   0.204   1.530   0.538
  449SOL    HW2 1674   0.159   1.380   0.583
  450SOL     OW 1675   0.240   1.091   0.886
  450SOL    HW1 1676   0.254   1.007   0.938
  450SOL    HW2 1677   0.185   1.155   0.941
  451SOL     OW 1678   0.620   1.786   1.439
  451SOL    HW1 1679   0.528   1.769   1.474
  451SOL    HW2 1680   0.648   1.878   1.465
  452SOL     OW 1681   0.606   0.964   0.123
  452SOL    HW1 1682   0.613   1.048   0.069
  452SOL    HW2 1683   0.652   0.977   0.211
  453SOL     OW 1684   1.594   0.114   1.480
  453SOL    HW1 1685   1.576   0.181   1.408
  453SOL    HW2 1686   1.591   0.160   1.569
  454SOL     OW 1687   0.122   0.643   0.563
  454SOL    HW1 1688   0.077   0.555   0.580
  454SOL    HW2 1689   0.121   0.697   0.647
  455SOL     OW 1690   1.842   1.767   0.359
  455SOL    HW1 1691   1.896   1.738   0.439
  455SOL    HW2 1692   1.872   1.857   0.330
  456SOL     OW 1693   0.027   1.596   0.117
  456SOL    HW1 1694   0.008   1.500   0.138
  456SOL    HW2 1695  -0.006   1.654   0.192
  457SOL     OW 1696   1.689   0.922   0.612
  457SOL    HW1 1697   1.784   0.893   0.620
  457SOL    HW2 1698   1.681   0.987   0.537
  458SOL     OW 1699   1.641   1.108   0.432
  458SOL    HW1 1700   1.727   1.110   0.380
  458SOL    HW2 1701   1.655   1.155   0.520
  459SOL     OW 1702   0.113   0.737   1.597
  459SOL    HW1 1703   0.201   0.724   1.642
  459SOL    HW2 1704   0.100   0.834   1.575
  460SOL     OW 1705   0.613   1.365   0.726
  460SOL    HW1 1706   0.564   1.278   0.735
  460SOL    HW2 1707   0.590   1.408   0.639
  461SOL     OW 1708   1.293   1.228   1.423
  461SOL    HW1 1709   1.330   1.155   1.365
  461SOL    HW2 1710   1.345   1.233   1.508
  462SOL     OW 1711   0.809   0.004   0.502
  462SOL    HW1 1712   0.849   0.095   0.493
  462SOL    HW2 1713   0.709   0.012   0.508
  463SOL     OW 1714   0.197   0.976   1.264
  463SOL    HW1 1715   0.286   0.931   1.250
  463SOL    HW2 1716   0.124   0.911   1.245
  464SOL     OW 1717   1.525   0.999   0.190
  464SOL    HW1 1718   1.462   0.923   0.203
  464SOL    HW2 1719   1.573   1.017   0.276
  465SOL     OW 1720   1.187   1.792   1.616
  465SOL    HW1 1721   1.211   1.852   1.540
  465SOL    HW2 1722   1.194   1.697   1.586
  466SOL     OW 1723   0.317   0.251   1.801
  466SOL    HW1 1724   0.388   0.322   1.807
  466SOL    HW2 1725   0.229   0.290   1.829
  467SOL     OW 1726   1.466   1.417   0.953
  467SOL    HW1 1727   1.407   1.423   1.033
  467SOL    HW2 1728   1.451   1.329   0.907
  468SOL     OW 1729   1.667   1.714   0.572
  468SOL    HW1 1730   1.626   1.691   0.484
  468SOL    HW2 1731   1.649   1.640   0.637
  469SOL     OW 1732   0.598   0.729   0.270
  469SOL    HW1 1733   0.622   0.798   0.202
  469SOL    HW2 1734   0.520   0.762   0.324
  470SOL     OW 1735   1.281   0.345   0.944
  470SOL    HW1 1736   1.195   0.295   0.931
  470SOL    HW2 1737   1.343   0.291   1.000
  471SOL     OW 1738   1.576   1.662   0.307
  471SOL    HW1 1739   1.665   1.708   0.310
  471SOL    HW2 1740   1.555   1.638   0.212
  472SOL     OW 1741   0.807   0.605   1.465
  472SOL    HW1 1742   0.760   0.602   1.554
  472SOL    HW2 1743   0.756   0.550   1.399
  473SOL     OW 1744   1.394   0.469   1.674
  473SOL    HW1 1745   1.374   0.512   1.762
  473SOL    HW2 1746   1.472   0.407   1.683
  474SOL     OW 1747   0.973   0.890   1.572
  474SOL    HW1 1748   1.019   0.806   1.543
  474SOL    HW2 1749   0.917   0.924   1.497
  475SOL     OW 1750   0.991   0.410   1.242
  475SOL    HW1 1751   0.914   0.444   1.296
  475SOL    HW2 1752   0.957   0.359   1.163
  476SOL     OW 1753   1.041   0.701   0.429
  476SOL    HW1 1754   1.067   0.697   0.525
  476SOL    HW2 1755   0.956   0.650   0.415
  477SOL     OW 1756   0.076   0.811   0.789
  477SOL    HW1 1757   0.175   0.799   0.798
  477SOL    HW2 1758   0.052   0.906   0.810
  478SOL     OW 1759   0.130   1.821   1.571
  478SOL    HW1 1760   0.120   1.806   1.670
  478SOL    HW2 1761   0.044   1.857   1.535
  479SOL     OW 1762   0.865   0.348   0.195
  479SOL    HW1 1763   0.924   0.411   0.146
  479SOL    HW2 1764   0.884   0.254   0.166
  480SOL     OW 1765   1.719   0.585   1.831
  480SOL    HW1 1766   1.693   0.674   1.795
  480SOL    HW2 1767   1.717   0.517   1.758
  481SOL     OW 1768   1.362   1.144   0.545
  481SOL    HW1 1769   1.445   1.115   0.497
  481SOL    HW2 1770   1.313   1.211   0.489
  482SOL     OW 1771   0.550   0.196   0.885
  482SOL    HW1 1772   0.545   0.191   0.985
  482SOL    HW2 1773   0.552   0.292   0.856
  483SOL     OW 1774   1.008   1.456   0.477
  483SOL    HW1 1775   0.962   1.528   0.425
  483SOL    HW2 1776   1.004   1.476   0.575
  484SOL     OW 1777   0.351   1.801   0.853
  484SOL    HW1 1778   0.401   1.715   0.859
  484SOL    HW2 1779   0.416   1.878   0.850
  485SOL     OW 1780   1.795   1.066   0.873
  485SOL    HW1 1781   1.733   1.051   0.797
  485SOL    HW2 1782   1.743   1.077   0.958
  486SOL     OW 1783   1.227   1.550   1.506
  486SOL    HW1 1784   1.233   1.473   1.570
  486SOL    HW2 1785   1.175   1.524   1.426
  487SOL     OW 1786   0.321   0.943   0.242
  487SOL    HW1 1787   0.403   0.982   0.200
  487SOL    HW2 1788   0.294   0.861   0.193
  488SOL     OW 1789   1.458   0.735   0.728
  488SOL    HW1 1790   1.453   0.670   0.803
  488SOL    HW2 1791   1.538   0.794   0.741
  489SOL     OW 1792   0.461   1.266   1.727
  489SOL    HW1 1793   0.411   1.267   1.641
  489SOL    HW2 1794   0.398   1.248   1.803
  490SOL     OW 1795   1.111   1.776   0.237
  490SOL    HW1 1796   1.051   1.714   0.287
  490SOL    HW2 1797   1.142   1.732   0.152
  491SOL     OW 1798   0.202   0.285   1.498
  491SOL    HW1 1799   0.122   0.345   1.485
  491SOL    HW2 1800   0.192   0.236   1.584
  492SOL     OW 1801   1.632   1.377   0.081
  492SOL    HW1 1802   1.600   1.471   0.071
  492SOL    HW2 1803   1.556   1.314   0.069
  493SOL     OW 1804   0.464   1.743   0.323
  493SOL    HW1 1805   0.497   1.782   0.409
  493SOL    HW2 1806   0.540   1.736   0.258
  494SOL     OW 1807   1.400   0.107   0.426
  494SOL    HW1 1808   1.376   0.070   0.336
  494SOL    HW2 1809   1.499   0.123   0.430
  495SOL     OW 1810   0.249   1.785   1.241
  495SOL    HW1 1811   0.306   1.720   1.291
  495SOL    HW2 1812   0.233   1.752   1.148
  496SOL     OW 1813   0.940   1.698   0.904
  496SOL    HW1 1814   1.020   1.641   0.925
  496SOL    HW2 1815   0.891   1.658   0.827
  497SOL     OW 1816   0.382   0.700   0.480
  497SOL    HW1 1817   0.427   0.610   0.477
  497SOL    HW2 1818   0.288   0.689   0.513
  498SOL     OW 1819   1.547   0.222   1.729
  498SOL    HW1 1820   1.542   0.259   1.821
  498SOL    HW2 1821   1.475   0.153   1.717
  499SOL     OW 1822   0.614   0.122   0.117
  499SOL    HW1 1823   0.712   0.100   0.124
  499SOL    HW2 1824   0.583   0.105   0.024
  500SOL     OW 1825   0.781   0.264   1.749
  500SOL    HW1 1826   0.848   0.203   1.792
  500SOL    HW2 1827   0.708   0.283   1.814
  501SOL     OW 1828   0.888   1.514   1.195
  501SOL    HW1 1829   0.865   1.489   1.101
  501SOL    HW2 1830   0.949   1.445   1.234
  502SOL     OW 1831   1.351   0.590   1.433
  502SOL    HW1 1832   1.379   0.547   1.518
  502SOL    HW2 1833   1.376   0.686   1.434
  503SOL     OW 1834   0.803   1.402   0.924
  503SOL    HW1 1835   0.893   1.416   0.882
  503SOL    HW2 1836   0.732   1.404   0.853
  504SOL     OW 1837   0.922   0.503   0.899
  504SOL    HW1 1838   0.897   0.494   0.803
  504SOL    HW2 1839   0.970   0.421   0.930
  505SOL     OW 1840   0.539   0.064   0.512
  505SOL    HW1 1841   0.458   0.065   0.570
  505SOL    HW2 1842   0.542   0.147   0.457
  506SOL     OW 1843   1.434   1.188   0.041
  506SOL    HW1 1844   1.466   1.112   0.098
  506SOL    HW2 1845   1.342   1.215   0.071
  507SOL     OW 1846   0.297   0.035   0.171
  507SOL    HW1 1847   0.346   0.119   0.150
  507SOL    HW2 1848   0.359  -0.030   0.216
  508SOL     OW 1849   0.935   0.236   0.480
  508SOL    HW1 1850   0.887   0.277   0.402
  508SOL    HW2 1851   1.034   0.234   0.461
  509SOL     OW 1852   1.076   0.683   1.464
  509SOL    HW1 1853   0.996   0.622   1.467
  509SOL    HW2 1854   1.157   0.630   1.440
  510SOL     OW 1855   1.227   1.570   0.793
  510SOL    HW1 1856   1.248   1.644   0.728
  510SOL    HW2 1857   1.295   1.570   0.866
  511SOL     OW 1858   0.459   1.152   0.741
  511SOL    HW1 1859   0.388   1.125   0.806
  511SOL    HW2 1860   0.433   1.124   0.648
  512SOL     OW 1861   1.271   1.797   0.591
  512SOL    HW1 1862   1.315   1.861   0.527
  512SOL    HW2 1863   1.221   1.849   0.661
  513SOL     OW 1864   1.032   0.549   0.016
  513SOL    HW1 1865   0.991   0.631  -0.023
  513SOL    HW2 1866   1.096   0.575   0.089
  514SOL     OW 1867   0.078   0.556   1.386
  514SOL    HW1 1868   0.170   0.555   1.345
  514SOL    HW2 1869   0.072   0.630   1.453
  515SOL     OW 1870   0.561   0.222   1.147
  515SOL    HW1 1871   0.599   0.138   1.184
  515SOL    HW2 1872   0.473   0.241   1.191
  516SOL     OW 1873   0.866   0.454   0.642
  516SOL    HW1 1874   0.834   0.526   0.580
  516SOL    HW2 1875   0.890   0.373   0.589
  517SOL     OW 1876   1.017   0.039   0.753
  517SOL    HW1 1877   0.945   0.044   0.684
  517SOL    HW2 1878   0.993  -0.030   0.822
  518SOL     OW 1879   1.429   1.173   0.867
  518SOL    HW1 1880   1.374   1.089   0.860
  518SOL    HW2 1881   1.455   1.202   0.775
  519SOL     OW 1882   1.466   0.590   0.992
  519SOL    HW1 1883   1.436   0.495   0.999
  519SOL    HW2 1884   1.539   0.606   1.058
  520SOL     OW 1885   1.857   0.833   0.377
  520SOL    HW1 1886   1.899   0.769   0.441
  520SOL    HW2 1887   1.819   0.782   0.299
  521SOL     OW 1888   0.488   1.385   0.174
  521SOL    HW1 1889   0.401   1.370   0.221
  521SOL    HW2 1890   0.471   1.411   0.079
  522SOL     OW 1891   1.664   1.280   0.657
  522SOL    HW1 1892   1.763   1.288   0.671
  522SOL    HW2 1893   1.619   1.364   0.688
  523SOL     OW 1894   1.390   0.575   0.078
  523SOL    HW1 1895   1.336   0.554   0.159
  523SOL    HW2 1896   1.481   0.534   0.087
  524SOL     OW 1897   1.754   1.223   1.588
  524SOL    HW1 1898   1.845   1.184   1.575
  524SOL    HW2 1899   1.762   1.319   1.612
  525SOL     OW 1900   1.064   1.347   1.340
  525SOL    HW1 1901   0.984   1.324   1.395
  525SOL    HW2 1902   1.147   1.321   1.389
  526SOL     OW 1903   1.592   1.629   1.625
  526SOL    HW1 1904   1.619   1.663   1.535
  526SOL    HW2 1905   1.671   1.591   1.671
  527SOL     OW 1906   1.111   1.195   1.100
  527SOL    HW1 1907   1.071   1.239   1.181
  527SOL    HW2 1908   1.070   1.232   1.017
  528SOL     OW 1909   1.638   1.099   1.079
  528SOL    HW1 1910   1.643   1.180   1.138
  528SOL    HW2 1911   1.552   1.101   1.028
  529SOL     OW 1912   0.915   0.089   1.402
  529SOL    HW1 1913   0.940   0.069   1.307
  529SOL    HW2 1914   0.987   0.145   1.444
  530SOL     OW 1915   0.980   1.116   1.719
  530SOL    HW1 1916   0.881   1.122   1.729
  530SOL    HW2 1917   1.003   1.036   1.663
  531SOL     OW 1918   0.705   1.050   0.368
  531SOL    HW1 1919   0.691   1.057   0.467
  531SOL    HW2 1920   0.789   0.999   0.350
  532SOL     OW 1921   0.410   0.813   1.251
  532SOL    HW1 1922   0.496   0.825   1.301
  532SOL    HW2 1923   0.368   0.726   1.278
  533SOL     OW 1924   1.274   0.386   1.262
  533SOL    HW1 1925   1.295   0.460   1.326
  533SOL    HW2 1926   1.185   0.403   1.219
  534SOL     OW 1927   0.064   1.564   1.331
  534SOL    HW1 1928   0.018   1.646   1.297
  534SOL    HW2 1929   0.162   1.583   1.340
  535SOL     OW 1930   0.367   1.100   0.501
  535SOL    HW1 1931   0.360   1.183   0.445
  535SOL    HW2 1932   0.371   1.020   0.441
  536SOL     OW 1933   0.566   0.537   0.865
  536SOL    HW1 1934   0.578   0.603   0.791
  536SOL    HW2 1935   0.612   0.571   0.948
  537SOL     OW 1936   1.252   1.348   0.388
  537SOL    HW1 1937   1.302   1.425   0.428
  537SOL    HW2 1938   1.157   1.350   0.420
  538SOL     OW 1939   1.272   1.445   1.142
  538SOL    HW1 1940   1.319   1.458   1.229
  538SOL    HW2 1941   1.206   1.371   1.151
  539SOL     OW 1942   1.582   0.639   0.472
  539SOL    HW1 1943   1.551   0.700   0.545
  539SOL    HW2 1944   1.632   0.691   0.403
  540SOL     OW 1945   0.354   1.510   1.329
  540SOL    HW1 1946   0.333   1.466   1.242
  540SOL    HW2 1947   0.451   1.536   1.332
  541SOL     OW 1948   0.402   0.751   1.598
  541SOL    HW1 1949   0.470   0.806   1.551
  541SOL    HW2 1950   0.442   0.663   1.625
  542SOL     OW 1951   1.587   0.779   1.670
  542SOL    HW1 1952   1.495   0.817   1.665
  542SOL    HW2 1953   1.647   0.826   1.605
  543SOL     OW 1954   1.013   0.105   1.770
  543SOL    HW1 1955   1.019   0.190   1.718
  543SOL    HW2 1956   1.045   0.029   1.713
  544SOL     OW 1957   0.504   0.050   1.740
  544SOL    HW1 1958   0.462  -0.007   1.670
  544SOL    HW2 1959   0.438   0.119   1.772
  545SOL     OW 1960   0.573   0.870   1.029
  545SOL    HW1 1961   0.617   0.959   1.020
  545SOL    HW2 1962   0.510   0.870   1.106
  546SOL     OW 1963   1.360   0.862   1.045
  546SOL    HW1 1964   1.285   0.862   0.979
  546SOL    HW2 1965   1.397   0.770   1.054
  547SOL     OW 1966   1.209   0.525   0.275
  547SOL    HW1 1967   1.222   0.441   0.329
  547SOL    HW2 1968   1.180   0.599   0.335
  548SOL     OW 1969   0.307   0.213   1.231
  548SOL    HW1 1970   0.284   0.250   1.321
  548SOL    HW2 1971   0.277   0.118   1.225
  549SOL     OW 1972   0.037   1.310   1.282
  549SOL    HW1 1973   0.090   1.261   1.350
  549SOL    HW2 1974   0.059   1.408   1.287
  550SOL     OW 1975   0.732   0.634   1.064
  550SOL    HW1 1976   0.791   0.608   0.988
  550SOL    HW2 1977   0.704   0.730   1.053
  551SOL     OW 1978   1.728   0.935   1.854
  551SOL    HW1 1979   1.682   0.928   1.765
  551SOL    HW2 1980   1.666   0.979   1.920
  552SOL     OW 1981   0.307   0.063   0.618
  552SOL    HW1 1982   0.296   0.157   0.651
  552SOL    HW2 1983   0.302   0.000   0.695
  553SOL     OW 1984   1.622   0.367   0.374
  553SOL    HW1 1985   1.624   0.291   0.438
  553SOL    HW2 1986   1.574   0.444   0.414
  554SOL     OW 1987   1.023   0.766   0.966
  554SOL    HW1 1988   1.038   0.787   1.062
  554SOL    HW2 1989   0.993   0.671   0.957
  555SOL     OW 1990   0.980   1.573   1.700
  555SOL    HW1 1991   0.960   1.617   1.612
  555SOL    HW2 1992   1.019   1.482   1.684
  556SOL     OW 1993   1.859   1.518   1.605
  556SOL    HW1 1994   1.873   1.545   1.510
  556SOL    HW2 1995   1.942   1.540   1.658
  557SOL     OW 1996   0.350   0.898   1.804
  557SOL    HW1 1997   0.426   0.942   1.852
  557SOL    HW2 1998   0.385   0.851   1.722
  558SOL     OW 1999   1.540   0.274   0.125
  558SOL    HW1 2000   1.479   0.199   0.148
  558SOL    HW2 2001   1.562   0.326   0.208
  559SOL     OW 2002   1.303   0.838   0.042
  559SOL    HW1 2003   1.337   0.745   0.057
  559SOL    HW2 2004   1.321   0.865  -0.053
  560SOL     OW 2005   1.068   1.333   0.849
  560SOL    HW1 2006   1.075   1.249   0.794
  560SOL    HW2 2007   1.130   1.402   0.813
  561SOL     OW 2008   0.319   0.810   0.949
  561SOL    HW1 2009   0.412   0.846   0.954
  561SOL    HW2 2010   0.313   0.725   1.001
  562SOL     OW 2011   0.339   0.509   1.006
  562SOL    HW1 2012   0.287   0.426   0.989
  562SOL    HW2 2013   0.416   0.514   0.942
  563SOL     OW 2014   1.138   0.380   1.678
  563SOL    HW1 2015   1.093   0.443   1.742
  563SOL    HW2 2016   1.231   0.411   1.661
  564SOL     OW 2017   1.160   0.207   1.477
  564SOL    HW1 2018   1.160   0.271   1.554
  564SOL    HW2 2019   1.188   0.255   1.394
  565SOL     OW 2020   0.008   1.326   0.200
  565SOL    HW1 2021  -0.085   1.347   0.169
  565SOL    HW2 2022   0.018   1.227   0.213
  566SOL     OW 2023   0.088   1.801   0.927
  566SOL    HW1 2024   0.046   1.715   0.900
  566SOL    HW2 2025   0.182   1.804   0.893
  567SOL     OW 2026   0.504   1.568   0.910
  567SOL    HW1 2027   0.570   1.642   0.919
  567SOL    HW2 2028   0.548   1.489   0.868
  568SOL     OW 2029   1.002   0.796   1.238
  568SOL    HW1 2030   1.043   0.764   1.324
  568SOL    HW2 2031   0.906   0.769   1.235
  569SOL     OW 2032   0.040   0.544   1.114
  569SOL    HW1 2033   0.125   0.511   1.073
  569SOL    HW2 2034   0.053   0.559   1.212
  570SOL     OW 2035   0.189   0.520   1.722
  570SOL    HW1 2036   0.248   0.480   1.652
  570SOL    HW2 2037   0.131   0.591   1.681
  571SOL     OW 2038   1.369   0.950   1.660
  571SOL    HW1 2039   1.408   1.039   1.680
  571SOL    HW2 2040   1.379   0.930   1.563
  572SOL     OW 2041   0.815   0.572   0.325
  572SOL    HW1 2042   0.822   0.483   0.279
  572SOL    HW2 2043   0.721   0.606   0.317
  573SOL     OW 2044   1.657   0.604   1.206
  573SOL    HW1 2045   1.619   0.535   1.268
  573SOL    HW2 2046   1.739   0.568   1.162
  574SOL     OW 2047   0.252   1.564   1.744
  574SOL    HW1 2048   0.222   1.621   1.820
  574SOL    HW2 2049   0.245   1.467   1.770
  575SOL     OW 2050   0.671   0.464   1.269
  575SOL    HW1 2051   0.637   0.375   1.239
  575SOL    HW2 2052   0.697   0.518   1.189
  576SOL     OW 2053   0.930   1.678   1.465
  576SOL    HW1 2054   0.906   1.660   1.370
  576SOL    HW2 2055   0.960   1.772   1.475
  577SOL     OW 2056   0.473   0.500   0.191
  577SOL    HW1 2057   0.534   0.580   0.195
  577SOL    HW2 2058   0.378   0.531   0.198
  578SOL     OW 2059   0.159   1.137   1.466
  578SOL    HW1 2060   0.181   1.076   1.542
  578SOL    HW2 2061   0.169   1.088   1.380
  579SOL     OW 2062   1.347   1.059   1.234
  579SOL    HW1 2063   1.371   0.996   1.160
  579SOL    HW2 2064   1.257   1.099   1.216
  580SOL     OW 2065   1.302   0.855   0.309
  580SOL    HW1 2066   1.216   0.824   0.351
  580SOL    HW2 2067   1.298   0.841   0.210
  581SOL     OW 2068   1.759   1.747   1.154
  581SOL    HW1 2069   1.820   1.777   1.081
  581SOL    HW2 2070   1.721   1.658   1.132
  582SOL     OW 2071   1.252   1.731   1.128
  582SOL    HW1 2072   1.336   1.736   1.074
  582SOL    HW2 2073   1.229   1.635   1.146
  583SOL     OW 2074   0.083   1.258   1.022
  583SOL    HW1 2075   0.078   1.257   1.122
  583SOL    HW2 2076   0.000   1.217   0.984
  584SOL     OW 2077   0.688   1.662   1.716
  584SOL    HW1 2078   0.632   1.743   1.725
  584SOL    HW2 2079   0.740   1.666   1.630
  585SOL     OW 2080   0.903   0.086   0.133
  585SOL    HW1 2081   0.954   0.087   0.047
  585SOL    HW2 2082   0.959   0.044   0.204
  586SOL     OW 2083   1.726   0.135   0.523
  586SOL    HW1 2084   1.799   0.118   0.456
  586SOL    HW2 2085   1.695   0.048   0.561
  587SOL     OW 2086   1.388   1.573   0.477
  587SOL    HW1 2087   1.455   1.585   0.403
  587SOL    HW2 2088   1.348   1.662   0.500
  588SOL     OW 2089   0.130   1.794   1.851
  588SOL    HW1 2090   0.089   1.720   1.904
  588SOL    HW2 2091   0.194   1.845   1.909
  589SOL     OW 2092   1.280   0.927   0.672
  589SOL    HW1 2093   1.340   0.846   0.674
  589SOL    HW2 2094   1.320   0.996   0.612
  590SOL     OW 2095   0.830   1.273   1.422
  590SOL    HW1 2096   0.825   1.306   1.517
  590SOL    HW2 2097   0.744   1.292   1.376
  591SOL     OW 2098   0.672   1.616   0.154
  591SOL    HW1 2099   0.681   1.626   0.055
  591SOL    HW2 2100   0.632   1.527   0.175
  592SOL     OW 2101   1.650   1.720   1.394
  592SOL    HW1 2102   1.703   1.730   1.310
  592SOL    HW2 2103   1.623   1.810   1.428
  593SOL     OW 2104   1.841   0.175   0.963
  593SOL    HW1 2105   1.880   0.090   0.927
  593SOL    HW2 2106   1.743   0.177   0.944
  594SOL     OW 2107   0.263   0.326   0.720
  594SOL    HW1 2108   0.184   0.377   0.686
  594SOL    HW2 2109   0.254   0.311   0.818
  595SOL     OW 2110   1.194   1.612   0.031
  595SOL    HW1 2111   1.200   1.519   0.068
  595SOL    HW2 2112   1.135   1.612  -0.049
  596SOL     OW 2113   0.822   1.002   1.372
  596SOL    HW1 2114   0.862   1.001   1.280
  596SOL    HW2 2115   0.832   1.094   1.412
  597SOL     OW 2116   0.916   0.910   0.291
  597SOL    HW1 2117   0.979   0.948   0.223
  597SOL    HW2 2118   0.956   0.827   0.330
  598SOL     OW 2119   1.504   1.607   0.044
  598SOL    HW1 2120   1.412   1.644   0.051
  598SOL    HW2 2121   1.542   1.627  -0.046
  599SOL     OW 2122   0.372   1.288   1.490
  599SOL    HW1 2123   0.359   1.381   1.456
  599SOL    HW2 2124   0.288   1.236   1.477
  600SOL     OW 2125   1.614   1.292   1.289
  600SOL    HW1 2126   1.674   1.295   1.369
  600SOL    HW2 2127   1.539   1.356   1.302
  601SOL     OW 2128   1.039   1.098   0.696
  601SOL    HW1 2129   0.969   1.051   0.750
  601SOL    HW2 2130   1.098   1.030   0.653
  602SOL     OW 2131   1.014   0.236   0.971
  602SOL    HW1 2132   1.006   0.200   0.878
  602SOL    HW2 2133   1.012   0.160   1.036
  603SOL     OW 2134   0.590   1.487   0.491
  603SOL    HW1 2135   0.632   1.429   0.421
  603SOL    HW2 2136   0.546   1.566   0.447
  604SOL     OW 2137   1.709   0.385   1.381
  604SOL    HW1 2138   1.782   0.454   1.385
  604SOL    HW2 2139   1.737   0.310   1.322
  605SOL     OW 2140   0.255   1.348   0.290
  605SOL    HW1 2141   0.159   1.349   0.263
  605SOL    HW2 2142   0.267   1.401   0.374
  606SOL     OW 2143   0.105   1.013   1.726
  606SOL    HW1 2144   0.028   0.980   1.780
  606SOL    HW2 2145   0.190   0.983   1.768
  607SOL     OW 2146   0.672   0.203   1.489
  607SOL    HW1 2147   0.762   0.187   1.449
  607SOL    HW2 2148   0.680   0.208   1.588
  608SOL     OW 2149   0.075   0.345   0.033
  608SOL    HW1 2150  -0.017   0.317   0.004
  608SOL    HW2 2151   0.106   0.422  -0.023
  609SOL     OW 2152   1.440   0.856   1.398
  609SOL    HW1 2153   1.383   0.908   1.335
  609SOL    HW2 2154   1.536   0.868   1.374
  610SOL     OW 2155   0.072   0.166   0.318
  610SOL    HW1 2156   0.055   0.249   0.264
  610SOL    HW2 2157   0.162   0.129   0.296
  611SOL     OW 2158   1.183   1.335   0.119
  611SOL    HW1 2159   1.084   1.324   0.121
  611SOL    HW2 2160   1.217   1.350   0.212
  612SOL     OW 2161   0.613   0.842   1.431
  612SOL    HW1 2162   0.669   0.923   1.414
  612SOL    HW2 2163   0.672   0.762   1.434
  613SOL     OW 2164   1.493   1.767   0.959
  613SOL    HW1 2165   1.526   1.831   0.890
  613SOL    HW2 2166   1.559   1.761   1.034
  614SOL     OW 2167   0.716   0.565   1.708
  614SOL    HW1 2168   0.735   0.630   1.782
  614SOL    HW2 2169   0.776   0.485   1.717
  615SOL     OW 2170   1.450   1.220   1.633
  615SOL    HW1 2171   1.441   1.210   1.732
  615SOL    HW2 2172   1.546   1.213   1.607
  616SOL     OW 2173   0.390   1.741   1.560
  616SOL    HW1 2174   0.299   1.782   1.558
  616SOL    HW2 2175   0.383   1.647   1.592
  617SOL     OW 2176   1.674   0.883   1.254
  617SOL    HW1 2177   1.647   0.794   1.217
  617SOL    HW2 2178   1.675   0.951   1.181
  618SOL     OW 2179   1.225   0.325   0.449
  618SOL    HW1 2180   1.290   0.251   0.438
  618SOL    HW2 2181   1.245   0.375   0.533
  619SOL     OW 2182   0.594   0.745   0.652
  619SOL    HW1 2183   0.644   0.830   0.633
  619SOL    HW2 2184   0.506   0.747   0.604
  620SOL     OW 2185   1.777   0.342   1.642
  620SOL    HW1 2186   1.760   0.373   1.548
  620SOL    HW2 2187   1.693   0.305   1.680
  621SOL     OW 2188   1.730   0.934   1.517
  621SOL    HW1 2189   1.768   1.025   1.532
  621SOL    HW2 2190   1.722   0.917   1.418
  622SOL     OW 2191   0.859   1.374   0.016
  622SOL    HW1 2192   0.813   1.389   0.104
  622SOL    HW2 2193   0.903   1.459  -0.014
  623SOL     OW 2194   0.661   1.790   0.953
  623SOL    HW1 2195   0.615   1.878   0.940
  623SOL    HW2 2196   0.760   1.802   0.946
  624SOL     OW 2197   0.859   0.956   0.861
  624SOL    HW1 2198   0.913   0.887   0.909
  624SOL    HW2 2199   0.827   1.025   0.927
  625SOL     OW 2200   1.083   0.984   0.087
  625SOL    HW1 2201   1.060   1.037   0.005
  625SOL    HW2 2202   1.164   0.928   0.068
  626SOL     OW 2203   1.861   1.569   0.851
  626SOL    HW1 2204   1.790   1.557   0.781
  626SOL    HW2 2205   1.862   1.490   0.911
  627SOL     OW 2206   0.221   1.314   1.844
  627SOL    HW1 2207   0.156   1.241   1.823
  627SOL    HW2 2208   0.225   1.328   1.942
  628SOL     OW 2209   0.079   1.240   0.653
  628SOL    HW1 2210   0.078   1.193   0.741
  628SOL    HW2 2211   0.161   1.212   0.602
  629SOL     OW 2212   0.672   1.391   1.624
  629SOL    HW1 2213   0.594   1.341   1.662
  629SOL    HW2 2214   0.669   1.486   1.655
  630SOL     OW 2215   1.824   0.192   1.227
  630SOL    HW1 2216   1.820   0.102   1.271
  630SOL    HW2 2217   1.827   0.181   1.128
  631SOL     OW 2218   0.428   0.424   0.520
  631SOL    HW1 2219   0.458   0.352   0.458
  631SOL    HW2 2220   0.389   0.384   0.603
  632SOL     OW 2221   1.705   1.487   1.104
  632SOL    HW1 2222   1.612   1.462   1.077
  632SOL    HW2 2223   1.731   1.437   1.186
  633SOL     OW 2224   0.317   0.547   1.280
  633SOL    HW1 2225   0.355   0.488   1.352
  633SOL    HW2 2226   0.357   0.521   1.192
  634SOL     OW 2227   0.812   1.586   0.687
  634SOL    HW1 2228   0.844   1.596   0.593
  634SOL    HW2 2229   0.733   1.524   0.689
  635SOL     OW 2230   1.424   0.214   1.112
  635SOL    HW1 2231   1.476   0.149   1.167
  635SOL    HW2 2232   1.375   0.277   1.173
  636SOL     OW 2233   1.001   0.034   1.154
  636SOL    HW1 2234   0.938  -0.038   1.123
  636SOL    HW2 2235   1.094  -0.002   1.154
  637SOL     OW 2236   0.770   1.330   0.301
  637SOL    HW1 2237   0.724   1.243   0.318
  637SOL    HW2 2238   0.861   1.327   0.342
  638SOL     OW 2239   0.618   1.567   1.284
  638SOL    HW1 2240   0.613   1.649   1.341
  638SOL    HW2 2241   0.707   1.564   1.239
  639SOL     OW 2242   1.352   0.052   0.168
  639SOL    HW1 2243   1.387   0.011   0.084
  639SOL    HW2 2244   1.262   0.014   0.188
  640SOL     OW 2245   1.300   0.453   0.691
  640SOL    HW1 2246   1.241   0.533   0.695
  640SOL    HW2 2247   1.315   0.418   0.784
  641SOL     OW 2248   1.593   0.221   0.882
  641SOL    HW1 2249   1.509   0.220   0.936
  641SOL    HW2 2250   1.595   0.304   0.826
  642SOL     OW 2251   0.039   1.077   0.300
  642SOL    HW1 2252   0.138   1.066   0.291
  642SOL    HW2 2253  -0.001   0.991   0.332
  643SOL     OW 2254   0.875   1.646   0.337
  643SOL    HW1 2255   0.798   1.611   0.283
  643SOL    HW2 2256   0.843   1.717   0.399
  644SOL     OW 2257   0.230   0.628   1.975
  644SOL    HW1 2258   0.137   0.626   2.012
  644SOL    HW2 2259   0.231   0.589   1.883
  645SOL     OW 2260   0.225   0.275   2.858
  645SOL    HW1 2261   0.260   0.258   2.950
  645SOL    HW2 2262   0.137   0.230   2.846
  646SOL     OW 2263   0.019   0.368   2.509
  646SOL    HW1 2264  -0.063   0.411   2.548
  646SOL    HW2 2265  -0.009   0.295   2.446
  647SOL     OW 2266   0.569   1.275   3.027
  647SOL    HW1 2267   0.476   1.268   2.990
  647SOL    HW2 2268   0.580   1.364   3.071
  648SOL     OW 2269   1.555   1.511   2.565
  648SOL    HW1 2270   1.498   1.495   2.646
  648SOL    HW2 2271   1.496   1.521   2.485
  649SOL     OW 2272   1.135   0.703   2.579
  649SOL    HW1 2273   1.192   0.781   2.554
  649SOL    HW2 2274   1.075   0.729   2.655
  650SOL     OW 2275   1.755   0.607   2.093
  650SOL    HW1 2276   1.743   0.594   1.994
  650SOL    HW2 2277   1.725   0.526   2.142
  651SOL     OW 2278   0.850   0.798   3.685
  651SOL    HW1 2279   0.846   0.874   3.750
  651SOL    HW2 2280   0.872   0.834   3.594
  652SOL     OW 2281   0.685   1.012   2.527
  652SOL    HW1 2282   0.754   0.996   2.597
  652SOL    HW2 2283   0.612   1.069   2.565
  653SOL     OW 2284   0.686   1.161   3.665
  653SOL    HW1 2285   0.746   1.240   3.679
  653SOL    HW2 2286   0.600   1.192   3.624
  654SOL     OW 2287   0.335   1.435   2.923
  654SOL    HW1 2288   0.257   1.404   2.870
  654SOL    HW2 2289   0.393   1.493   2.866
  655SOL     OW 2290   1.460   1.505   3.201
  655SOL    HW1 2291   1.484   1.599   3.227
  655SOL    HW2 2292   1.444   1.451   3.283
  656SOL     OW 2293   0.438   0.392   3.361
  656SOL    HW1 2294   0.520   0.336   3.370
  656SOL    HW2 2295   0.357   0.334   3.365
  657SOL     OW 2296   1.603   0.447   2.599
  657SOL    HW1 2297   1.529   0.493   2.549
  657SOL    HW2 2298   1.654   0.515   2.652
  658SOL     OW 2299   0.231   1.713   2.345
  658SOL    HW1 2300   0.265   1.790   2.399
  658SOL    HW2 2301   0.275   1.713   2.255
  659SOL     OW 2302   1.127   1.341   3.552
  659SOL    HW1 2303   1.174   1.341   3.640
  659SOL    HW2 2304   1.079   1.254   3.541
  660SOL     OW 2305   0.230   1.434   2.400
  660SOL    HW1 2306   0.204   1.530   2.400
  660SOL    HW2 2307   0.159   1.380   2.445
  661SOL     OW 2308   0.240   1.091   2.748
  661SOL    HW1 2309   0.254   1.007   2.800
  661SOL    HW2 2310   0.185   1.155   2.803
  662SOL     OW 2311   0.620   1.786   3.301
  662SOL    HW1 2312   0.528   1.769   3.336
  662SOL    HW2 2313   0.648   1.878   3.327
  663SOL     OW 2314   0.606   0.964   1.985
  663SOL    HW1 2315   0.613   1.048   1.931
  663SOL    HW2 2316   0.652   0.977   2.073
  664SOL     OW 2317   1.594   0.114   3.342
  664SOL    HW1 2318   1.576   0.181   3.270
  664SOL    HW2 2319   1.591   0.160   3.431
  665SOL     OW 2320   0.122   0.643   2.425
  665SOL    HW1 2321   0.077   0.555   2.442
  665SOL    HW2 2322   0.121   0.697   2.509
  666SOL     OW 2323   1.842   1.767   2.221
  666SOL    HW1 2324   1.896   1.738   2.301
  666SOL    HW2 2325   1.872   1.857   2.192
  667SOL     OW 2326   0.027   1.596   1.979
  667SOL    HW1 2327   0.008   1.500   2.000
  667SOL    HW2 2328  -0.006   1.654   2.054
  668SOL     OW 2329   1.689   0.922   2.474
  668SOL    HW1 2330   1.784   0.893   2.482
  668SOL    HW2 2331   1.681   0.987   2.399
  669SOL     OW 2332   1.641   1.108   2.294
  669SOL    HW1 2333   1.727   1.110   2.242
  669SOL    HW2 2334   1.655   1.155   2.382
  670SOL     OW 2335   0.113   0.737   3.459
  670SOL    HW1 2336   0.201   0.724   3.504
  670SOL    HW2 2337   0.100   0.834   3.437
  671SOL     OW 2338   0.613   1.365   2.588
  671SOL    HW1 2339   0.564   1.278   2.597
  671SOL    HW2 2340   0.590   1.408   2.501
  672SOL     OW 2341   1.293   1.228   3.285
  672SOL    HW1 2342   1.330   1.155   3.227
  672SOL    HW2 2343   1.345   1.233   3.370
  673SOL     OW 2344   0.809   0.004   2.364
  673SOL    HW1 2345   0.849   0.095   2.355
  673SOL    HW2 2346   0.709   0.012   2.370
  674SOL     OW 2347   0.197   0.976   3.126
  674SOL    HW1 2348   0.286   0.931   3.112
  674SOL    HW2 2349   0.124   0.911   3.107
  675SOL     OW 2350   1.525   0.999   2.052
  675SOL    HW1 2351   1.462   0.923   2.065
  675SOL    HW2 2352   1.573   1.017   2.138
  676SOL     OW 2353   1.187   1.792   3.478
  676SOL    HW1 2354   1.211   1.852   3.402
  676SOL    HW2 2355   1.194   1.697   3.448
  677SOL     OW 2356   0.317   0.251   3.663
  677SOL    HW1 2357   0.388   0.322   3.669
  677SOL    HW2 2358   0.229   0.290   3.691
  678SOL     OW 2359   1.466   1.417   2.815
  678SOL    HW1 2360   1.407   1.423   2.895
  678SOL    HW2 2361   1.451   1.329   2.769
  679SOL     OW 2362   1.667   1.714   2.434
  679SOL    HW1 2363   1.626   1.691   2.346
  679SOL    HW2 2364   1.649   1.640   2.499
  680SOL     OW 2365   0.598   0.729   2.132
  680SOL    HW1 2366   0.622   0.798   2.064
  680SOL    HW2 2367   0.520   0.762   2.186
  681SOL     OW 2368   1.281   0.345   2.806
  681SOL    HW1 2369   1.195   0.295   2.793
  681SOL    HW2 2370   1.343   0.291   2.862
  682SOL     OW 2371   1.576   1.662   2.169
  682SOL    HW1 2372   1.665   1.708   2.172
  682SOL    HW2 2373   1.555   1.638   2.074
  683SOL     OW 2374   0.807   0.605   3.327
  683SOL    HW1 2375   0.760   0.602   3.416
  683SOL    HW2 2376   0.756   0.550   3.261
  684SOL     OW 2377   1.394   0.469   3.536
  684SOL    HW1 2378   1.374   0.512   3.624
  684SOL    HW2 2379   1.472   0.407   3.545
  685SOL     OW 2380   0.973   0.890   3.434
  685SOL    HW1 2381   1.019   0.806   3.405
  685SOL    HW2 2382   0.917   0.924   3.359
  686SOL     OW 2383   0.991   0.410   3.104
  686SOL    HW1 2384   0.914   0.444   3.158
  686SOL    HW2 2385   0.957   0.359   3.025
  687SOL     OW 2386   1.041   0.701   2.291
  687SOL    HW1 2387   1.067   0.697   2.387
  687SOL    HW2 2388   0.956   0.650   2.277
  688SOL     OW 2389   0.076   0.811   2.651
  688SOL    HW1 2390   0.175   0.799   2.660
  688SOL    HW2 2391   0.052   0.906   2.672
  689SOL     OW 2392   0.130   1.821   3.433
  689SOL    HW1 2393   0.120   1.806   3.532
  689SOL    HW2 2394   0.044   1.857   3.397
  690SOL     OW 2395   0.865   0.348   2.057
  690SOL    HW1 2396   0.924   0.411   2.008
  690SOL    HW2 2397   0.884   0.254   2.028
  691SOL     OW 2398   1.719   0.585   3.693
  691SOL    HW1 2399   1.693   0.674   3.657
  691SOL    HW2 2400   1.717   0.517   3.620
  692SOL     OW 2401   1.362   1.144   2.407
  692SOL    HW1 2402   1.445   1.115   2.359
  692SOL    HW2 2403   1.313   1.211   2.351
  693SOL     OW 2404   0.550   0.196   2.747
  693SOL    HW1 2405   0.545   0.191   2.847
  693SOL    HW2 2406   0.552   0.292   2.718
  694SOL     OW 2407   1.008   1.456   2.339
  694SOL    HW1 2408   0.962   1.528   2.287
  694SOL    HW2 2409   1.004   1.476   2.437
  695SOL     OW 2410   0.351   1.801   2.715
  695SOL    HW1 2411   0.401   1.715   2.721
  695SOL    HW2 2412   0.416   1.878   2.712
  696SOL     OW 2413   1.795   1.066   2.735
  696SOL    HW1 2414   1.733   1.051   2.659
  696SOL    HW2 2415   1.743   1.077   2.820
  697SOL     OW 2416   1.227   1.550   3.368
  697SOL    HW1 2417   1.233   1.473   3.432
  697SOL    HW2 2418   1.175   1.524   3.288
  698SOL     OW 2419   0.321   0.943   2.104
  698SOL    HW1 2420   0.403   0.982   2.062
  698SOL    HW2 2421   0.294   0.861   2.055
  699SOL     OW 2422   1.458   0.735   2.590
  699SOL    HW1 2423   1.453   0.670   2.665
  699SOL    HW2 2424   1.538   0.794   2.603
  700SOL     OW 2425   0.461   1.266   3.589
  700SOL    HW1 2426   0.411   1.267   3.503
  700SOL    HW2 2427   0.398   1.248   3.665
  701SOL     OW 2428   1.111   1.776   2.099
  701SOL    HW1 2429   1.051   1.714   2.149
  701SOL    HW2 2430   1.142   1.732   2.014
  702SOL     OW 2431   0.202   0.285   3.360
  702SOL    HW1 2432   0.122   0.345   3.347
  702SOL    HW2 2433   0.192   0.236   3.446
  703SOL     OW 2434   1.632   1.377   1.943
  703SOL    HW1 2435   1.600   1.471   1.933
  703SOL    HW2 2436   1.556   1.314   1.931
  704SOL     OW 2437   0.464   1.743   2.185
  704SOL    HW1 2438   0.497   1.782   2.271
  704SOL    HW2 2439   0.540   1.736   2.120
  705SOL     OW 2440   1.400   0.107   2.288
  705SOL    HW1 2441   1.376   0.070   2.198
  705SOL    HW2 2442   1.499   0.123   2.292
  706SOL     OW 2443   0.249   1.785   3.103
  706SOL    HW1 2444   0.306   1.720   3.153
  706SOL    HW2 2445   0.233   1.752   3.010
  707SOL     OW 2446   0.940   1.698   2.766
  707SOL    HW1 2447   1.020   1.641   2.787
  707SOL    HW2 2448   0.891   1.658   2.689
  708SOL     OW 2449   0.382   0.700   2.342
  708SOL    HW1 2450   0.427   0.610   2.339
  708SOL    HW2 2451   0.288   0.689   2.375
  709SOL     OW 2452   1.547   0.222   3.591
  709SOL    HW1 2453   1.542   0.259   3.683
  709SOL    HW2 2454   1.475   0.153   3.579
  710SOL     OW 2455   0.614   0.122   1.979
  710SOL    HW1 2456   0.712   0.100   1.986
  710SOL    HW2 2457   0.583   0.105   1.886
  711SOL     OW 2458   0.781   0.264   3.611
  711SOL    HW1 2459   0.848   0.203   3.654
  711SOL    HW2 2460   0.708   0.283   3.676
  712SOL     OW 2461   0.888   1.514   3.057
  712SOL    HW1 2462   0.865   1.489   2.963
  712SOL    HW2 2463   0.949   1.445   3.096
  713SOL     OW 2464   1.351   0.590   3.295
  713SOL    HW1 2465   1.379   0.547   3.380
  713SOL    HW2 2466   1.376   0.686   3.296
  714SOL     OW 2467   0.803   1.402   2.786
  714SOL    HW1 2468   0.893   1.416   2.744
  714SOL    HW2 2469   0.732   1.404   2.715
  715SOL     OW 2470   0.922   0.503   2.761
  715SOL    HW1 2471   0.897   0.494   2.665
  715SOL    HW2 2472   0.970   0.421   2.792
  716SOL     OW 2473   0.539   0.064   2.374
  716SOL    HW1 2474   0.458   0.065   2.432
  716SOL    HW2 2475   0.542   0.147   2.319
  717SOL     OW 2476   1.434   1.188   1.903
  717SOL    HW1 2477   1.466   1.112   1.960
  717SOL    HW2 2478   1.342   1.215   1.933
  718SOL     OW 2479   0.297   0.035   2.033
  718SOL    HW1 2480   0.346   0.119   2.012
  718SOL    HW2 2481   0.359  -0.030   2.078
  719SOL     OW 2482   0.935   0.236   2.342
  719SOL    HW1 2483   0.887   0.277   2.264
  719SOL    HW2 2484   1.034   0.234   2.323
  720SOL     OW 2485   1.076   0.683   3.326
  720SOL    HW1 2486   0.996   0.622   3.329
  720SOL    HW2 2487   1.157   0.630   3.302
  721SOL     OW 2488   1.227   1.570   2.655
  721SOL    HW1 2489   1.248   1.644   2.590
  721SOL    HW2 2490   1.295   1.570   2.728
  722SOL     OW 2491   0.459   1.152   2.603
  722SOL    HW1 2492   0.388   1.125   2.668
  722SOL    HW2 2493   0.433   1.124   2.510
  723SOL     OW 2494   1.271   1.797   2.453
  723SOL    HW1 2495   1.315   1.861   2.389
  723SOL    HW2 2496   1.221   1.849   2.523
  724SOL     OW 2497   1.032   0.549   1.878
  724SOL    HW1 2498   0.991   0.631   1.839
  724SOL    HW2 2499   1.096   0.575   1.951
  725SOL     OW 2500   0.078   0.556   3.248
  725SOL    HW1 2501   0.170   0.555   3.207
  725SOL    HW2 2502   0.072   0.630   3.315
  726SOL     OW 2503   0.561   0.222   3.009
  726SOL    HW1 2504   0.599   0.138   3.046
  726SOL    HW2 2505   0.473   0.241   3.053
  727SOL     OW 2506   0.866   0.454   2.504
  727SOL    HW1 2507   0.834   0.526   2.442
  727SOL    HW2 2508   0.890   0.373   2.451
  728SOL     OW 2509   1.017   0.039   2.615
  728SOL    HW1 2510   0.945   0.044   2.546
  728SOL    HW2 2511   0.993  -0.030   2.684
  729SOL     OW 2512   1.429   1.173   2.729
  729SOL    HW1 2513   1.374   1.089   2.722
  729SOL    HW2 2514   1.455   1.202   2.637
  730SOL     OW 2515   1.466   0.590   2.854
  730SOL    HW1 2516   1.436   0.495   2.861
  730SOL    HW2 2517   1.539   0.606   2.920
  731SOL     OW 2518   1.857   0.833   2.239
  731SOL    HW1 2519   1.899   0.769   2.303
  731SOL    HW2 2520   1.819   0.782   2.161
  732SOL     OW 2521   0.488   1.385   2.036
  732SOL    HW1 2522   0.401   1.370   2.083
  732SOL    HW2 2523   0.471   1.411   1.941
  733SOL     OW 2524   1.664   1.280   2.519
  733SOL    HW1 2525   1.763   1.288   2.533
  733SOL    HW2 2526   1.619   1.364   2.550
  734SOL     OW 2527   1.390   0.575   1.940
  734SOL    HW1 2528   1.336   0.554   2.021
  734SOL    HW2 2529   1.481   0.534   1.949
  735SOL     OW 2530   0.527   0.256   2.190
  735SOL    HW1 2531   0.554   0.197   2.115
  735SOL    HW2 2532   0.527   0.351   2.159
  736SOL     OW 2533   1.754   1.223   3.450
  736SOL    HW1 2534   1.845   1.184   3.437
  736SOL    HW2 2535   1.762   1.319   3.474
  737SOL     OW 2536   1.064   1.347   3.202
  737SOL    HW1 2537   0.984   1.324   3.257
  737SOL    HW2 2538   1.147   1.321   3.251
  738SOL     OW 2539   1.592   1.629   3.487
  738SOL    HW1 2540   1.619   1.663   3.397
  738SOL    HW2 2541   1.671   1.591   3.533
  739SOL     OW 2542   1.111   1.195   2.962
  739SOL    HW1 2543   1.071   1.239   3.043
  739SOL    HW2 2544   1.070   1.232   2.879
  740SOL     OW 2545   1.638   1.099   2.941
  740SOL    HW1 2546   1.643   1.180   3.000
  740SOL    HW2 2547   1.552   1.101   2.890
  741SOL     OW 2548   0.915   0.089   3.264
  741SOL    HW1 2549   0.940   0.069   3.169
  741SOL    HW2 2550   0.987   0.145   3.306
  742SOL     OW 2551   0.980   1.116   3.581
  742SOL    HW1 2552   0.881   1.122   3.591
  742SOL    HW2 2553   1.003   1.036   3.525
  743SOL     OW 2554   0.705   1.050   2.230
  743SOL    HW1 2555   0.691   1.057   2.329
  743SOL    HW2 2556   0.789   0.999   2.212
  744SOL     OW 2557   0.410   0.813   3.113
  744SOL    HW1 2558   0.496   0.825   3.163
  744SOL    HW2 2559   0.368   0.726   3.140
  745SOL     OW 2560   1.274   0.386   3.124
  745SOL    HW1 2561   1.295   0.460   3.188
  745SOL    HW2 2562   1.185   0.403   3.081
  746SOL     OW 2563   0.064   1.564   3.193
  746SOL    HW1 2564   0.018   1.646   3.159
  746SOL    HW2 2565   0.162   1.583   3.202
  747SOL     OW 2566   0.367   1.100   2.363
  747SOL    HW1 2567   0.360   1.183   2.307
  747SOL    HW2 2568   0.371   1.020   2.303
  748SOL     OW 2569   0.566   0.537   2.727
  748SOL    HW1 2570   0.578   0.603   2.653
  748SOL    HW2 2571   0.612   0.571   2.810
  749SOL     OW 2572   1.252   1.348   2.250
  749SOL    HW1 2573   1.302   1.425   2.290
  749SOL    HW2 2574   1.157   1.350   2.282
  750SOL     OW 2575   1.272   1.445   3.004
  750SOL    HW1 2576   1.319   1.458   3.091
  750SOL    HW2 2577   1.206   1.371   3.013
  751SOL     OW 2578   0.354   1.510   3.191
  751SOL    HW1 2579   0.333   1.466   3.104
  751SOL    HW2 2580   0.451   1.536   3.194
  752SOL     OW 2581   0.402   0.751   3.460
  752SOL    HW1 2582   0.470   0.806   3.413
  752SOL    HW2 2583   0.442   0.663   3.487
  753SOL     OW 2584   1.587   0.779   3.532
  753SOL    HW1 2585   1.495   0.817   3.527
  753SOL    HW2 2586   1.647   0.826   3.467
  754SOL     OW 2587   1.013   0.105   3.632
  754SOL    HW1 2588   1.019   0.190   3.580
  754SOL    HW2 2589   1.045   0.029   3.575
  755SOL     OW 2590   0.504   0.050   3.602
  755SOL    HW1 2591   0.462  -0.007   3.532
  755SOL    HW2 2592   0.438   0.119   3.634
  756SOL     OW 2593   0.573   0.870   2.891
  756SOL    HW1 2594   0.617   0.959   2.882
  756SOL    HW2 2595   0.510   0.870   2.968
  757SOL     OW 2596   1.360   0.862   2.907
  757SOL    HW1 2597   1.285   0.862   2.841
  757SOL    HW2 2598   1.397   0.770   2.916
  758SOL     OW 2599   1.209   0.525   2.137
  758SOL    HW1 2600   1.222   0.441   2.191
  758SOL    HW2 2601   1.180   0.599   2.197
  759SOL     OW 2602   0.307   0.213   3.093
  759SOL    HW1 2603   0.284   0.250   3.183
  759SOL    HW2 2604   0.277   0.118   3.087
  760SOL     OW 2605   0.037   1.310   3.144
  760SOL    HW1 2606   0.090   1.261   3.212
  760SOL    HW2 2607   0.059   1.408   3.149
  761SOL     OW 2608   0.732   0.634   2.926
  761SOL    HW1 2609   0.791   0.608   2.850
  761SOL    HW2 2610   0.704   0.730   2.915
  762SOL     OW 2611   1.728   0.935   3.716
  762SOL    HW1 2612   1.682   0.928   3.627
  762SOL    HW2 2613   1.666   0.979   3.782
  763SOL     OW 2614   0.307   0.063   2.480
  763SOL    HW1 2615   0.296   0.157   2.513
  763SOL    HW2 2616   0.302   0.000   2.557
  764SOL     OW 2617   1.622   0.367   2.236
  764SOL    HW1 2618   1.624   0.291   2.300
  764SOL    HW2 2619   1.574   0.444   2.276
  765SOL     OW 2620   1.023   0.766   2.828
  765SOL    HW1 2621   1.038   0.787   2.924
  765SOL    HW2 2622   0.993   0.671   2.819
  766SOL     OW 2623   0.980   1.573   3.562
  766SOL    HW1 2624   0.960   1.617   3.474
  766SOL    HW2 2625   1.019   1.482   3.546
  767SOL     OW 2626   1.859   1.518   3.467
  767SOL    HW1 2627   1.873   1.545   3.372
  767SOL    HW2 2628   1.942   1.540   3.520
  768SOL     OW 2629   0.350   0.898   3.666
  768SOL    HW1 2630   0.426   0.942   3.714
  768SOL    HW2 2631   0.385   0.851   3.584
  769SOL     OW 2632   1.540   0.274   1.987
  769SOL    HW1 2633   1.479   0.199   2.010
  769SOL    HW2 2634   1.562   0.326   2.070
  770SOL     OW 2635   1.303   0.838   1.904
  770SOL    HW1 2636   1.337   0.745   1.919
  770SOL    HW2 2637   1.321   0.865   1.809
  771SOL     OW 2638   1.068   1.333   2.711
  771SOL    HW1 2639   1.075   1.249   2.656
  771SOL    HW2 2640   1.130   1.402   2.675
  772SOL     OW 2641   0.319   0.810   2.811
  772SOL    HW1 2642   0.412   0.846   2.816
  772SOL    HW2 2643   0.313   0.725   2.863
  773SOL     OW 2644   0.339   0.509   2.868
  773SOL    HW1 2645   0.287   0.426   2.851
  773SOL    HW2 2646   0.416   0.514   2.804
  774SOL     OW 2647   1.138   0.380   3.540
  774SOL    HW1 2648   1.093   0.443   3.604
  774SOL    HW2 2649   1.231   0.411   3.523
  775SOL     OW 2650   1.160   0.207   3.339
  775SOL    HW1 2651   1.160   0.271   3.416
  775SOL    HW2 2652   1.188   0.255   3.256
  776SOL     OW 2653   0.008   1.326   2.062
  776SOL    HW1 2654  -0.085   1.347   2.031
  776SOL    HW2 2655   0.018   1.227   2.075
  777SOL     OW 2656   0.088   1.801   2.789
  777SOL    HW1 2657   0.046   1.715   2.762
  777SOL    HW2 2658   0.182   1.804   2.755
  778SOL     OW 2659   0.504   1.568   2.772
  778SOL    HW1 2660   0.570   1.642   2.781
  778SOL    HW2 2661   0.548   1.489   2.730
  779SOL     OW 2662   1.002   0.796   3.100
  779SOL    HW1 2663   1.043   0.764   3.186
  779SOL    HW2 2664   0.906   0.769   3.097
  780SOL     OW 2665   0.040   0.544   2.976
  780SOL    HW1 2666   0.125   0.511   2.935
  780SOL    HW2 2667   0.053   0.559   3.074
  781SOL     OW 2668   0.189   0.520   3.584
  781SOL    HW1 2669   0.248   0.480   3.514
  781SOL    HW2 2670   0.131   0.591   3.543
  782SOL     OW 2671   1.369   0.950   3.522
  782SOL    HW1 2672   1.408   1.039   3.542
  782SOL    HW2 2673   1.379   0.930   3.425
  783SOL     OW 2674   0.815   0.572   2.187
  783SOL    HW1 2675   0.822   0.483   2.141
  783SOL    HW2 2676   0.721   0.606   2.179
  784SOL     OW 2677   1.657   0.604   3.068
  784SOL    HW1 2678   1.619   0.535   3.130
  784SOL    HW2 2679   1.739   0.568   3.024
  785SOL     OW 2680   0.252   1.564   3.606
  785SOL    HW1 2681   0.222   1.621   3.682
  785SOL    HW2 2682   0.245   1.467   3.632
  786SOL     OW 2683   0.671   0.464   3.131
  786SOL    HW1 2684   0.637   0.375   3.101
  786SOL    HW2 2685   0.697   0.518   3.051
  787SOL     OW 2686   0.930   1.678   3.327
  787SOL    HW1 2687   0.906   1.660   3.232
  787SOL    HW2 2688   0.960   1.772   3.337
  788SOL     OW 2689   0.473   0.500   2.053
  788SOL    HW1 2690   0.534   0.580   2.057
  788SOL    HW2 2691   0.378   0.531   2.060
  789SOL     OW 2692   0.159   1.137   3.328
  789SOL    HW1 2693   0.181   1.076   3.404
  789SOL    HW2 2694   0.169   1.088   3.242
  790SOL     OW 2695   1.347   1.059   3.096
  790SOL    HW1 2696   1.371   0.996   3.022
  790SOL    HW2 2697   1.257   1.099   3.078
  791SOL     OW 2698   1.302   0.855   2.171
  791SOL    HW1 2699   1.216   0.824   2.213
  791SOL    HW2 2700   1.298   0.841   2.072
  792SOL     OW 2701   1.759   1.747   3.016
  792SOL    HW1 2702   1.820   1.777   2.943
  792SOL    HW2 2703   1.721   1.658   2.994
  793SOL     OW 2704   1.252   1.731   2.990
  793SOL    HW1 2705   1.336   1.736   2.936
  793SOL    HW2 2706   1.229   1.635   3.008
  794SOL     OW 2707   0.083   1.258   2.884
  794SOL    HW1 2708   0.078   1.257   2.984
  794SOL    HW2 2709   0.000   1.217   2.846
  795SOL     OW 2710   0.688   1.662   3.578
  795SOL    HW1 2711   0.632   1.743   3.587
  795SOL    HW2 2712   0.740   1.666   3.492
  796SOL     OW 2713   1.726   0.135   2.385
  796SOL    HW1 2714   1.799   0.118   2.318
  796SOL    HW2 2715   1.695   0.048   2.423
  797SOL     OW 2716   1.388   1.573   2.339
  797SOL    HW1 2717   1.455   1.585   2.265
  797SOL    HW2 2718   1.348   1.662   2.362
  798SOL     OW 2719   0.130   1.794   3.713
  798SOL    HW1 2720   0.089   1.720   3.766
  798SOL    HW2 2721   0.194   1.845   3.771
  799SOL     OW 2722   1.280   0.927   2.534
  799SOL    HW1 2723   1.340   0.846   2.536
  799SOL    HW2 2724   1.320   0.996   2.474
  800SOL     OW 2725   0.830   1.273   3.284
  800SOL    HW1 2726   0.825   1.306   3.379
  800SOL    HW2 2727   0.744   1.292   3.238
  801SOL     OW 2728   0.672   1.616   2.016
  801SOL    HW1 2729   0.681   1.626   1.917
  801SOL    HW2 2730   0.632   1.527   2.037
  802SOL     OW 2731   1.650   1.720   3.256
  802SOL    HW1 2732   1.703   1.730   3.172
  802SOL    HW2 2733   1.623   1.810   3.290
  803SOL     OW 2734   1.841   0.175   2.825
  803SOL    HW1 2735   1.880   0.090   2.789
  803SOL    HW2 2736   1.743   0.177   2.806
  804SOL     OW 2737   0.263   0.326   2.582
  804SOL    HW1 2738   0.184   0.377   2.548
  804SOL    HW2 2739   0.254   0.311   2.680
  805SOL     OW 2740   1.194   1.612   1.893
  805SOL    HW1 2741   1.200   1.519   1.930
  805SOL    HW2 2742   1.135   1.612   1.813
  806SOL     OW 2743   0.822   1.002   3.234
  806SOL    HW1 2744   0.862   1.001   3.142
  806SOL    HW2 2745   0.832   1.094   3.274
  807SOL     OW 2746   0.916   0.910   2.153
  807SOL    HW1 2747   0.979   0.948   2.085
  807SOL    HW2 2748   0.956   0.827   2.192
  808SOL     OW 2749   1.504   1.607   1.906
  808SOL    HW1 2750   1.412   1.644   1.913
  808SOL    HW2 2751   1.542   1.627   1.816
  809SOL     OW 2752   0.372   1.288   3.352
  809SOL    HW1 2753   0.359   1.381   3.318
  809SOL    HW2 2754   0.288   1.236   3.339
  810SOL     OW 2755   1.614   1.292   3.151
  810SOL    HW1 2756   1.674   1.295   3.231
  810SOL    HW2 2757   1.539   1.356   3.164
  811SOL     OW 2758   1.039   1.098   2.558
  811SOL    HW1 2759   0.969   1.051   2.612
  811SOL    HW2 2760   1.098   1.030   2.515
  812SOL     OW 2761   1.014   0.236   2.833
  812SOL    HW1 2762   1.006   0.200   2.740
  812SOL    HW2 2763   1.012   0.160   2.898
  813SOL     OW 2764   0.590   1.487   2.353
  813SOL    HW1 2765   0.632   1.429   2.283
  813SOL    HW2 2766   0.546   1.566   2.309
  814SOL     OW 2767   1.709   0.385   3.243
  814SOL    HW1 2768   1.782   0.454   3.247
  814SOL    HW2 2769   1.737   0.310   3.184
  815SOL     OW 2770   0.255   1.348   2.152
  815SOL    HW1 2771   0.159   1.349   2.125
  815SOL    HW2 2772   0.267   1.401   2.236
  816SOL     OW 2773   0.105   1.013   3.588
  816SOL    HW1 2774   0.028   0.980   3.642
  816SOL    HW2 2775   0.190   0.983   3.630
  817SOL     OW 2776   0.672   0.203   3.351
  817SOL    HW1 2777   0.762   0.187   3.311
  817SOL    HW2 2778   0.680   0.208   3.450
  818SOL     OW 2779   0.075   0.345   1.895
  818SOL    HW1 2780  -0.017   0.317   1.866
  818SOL    HW2 2781   0.106   0.422   1.839
  819SOL     OW 2782   1.440   0.856   3.260
  819SOL    HW1 2783   1.383   0.908   3.197
  819SOL    HW2 2784   1.536   0.868   3.236
  820SOL     OW 2785   0.072   0.166   2.180
  820SOL    HW1 2786   0.055   0.249   2.126
  820SOL    HW2 2787   0.162   0.129   2.158
  821SOL     OW 2788   1.183   1.335   1.981
  821SOL    HW1 2789   1.084   1.324   1.983
  821SOL    HW2 2790   1.217   1.350   2.074
  822SOL     OW 2791   0.613   0.842   3.293
  822SOL    HW1 2792   0.669   0.923   3.276
  822SOL    HW2 2793   0.672   0.762   3.296
  823SOL     OW 2794   1.493   1.767   2.821
  823SOL    HW1 2795   1.526   1.831   2.752
  823SOL    HW2 2796   1.559   1.761   2.896
  824SOL     OW 2797   0.716   0.565   3.570
  824SOL    HW1 2798   0.735   0.630   3.644
  824SOL    HW2 2799   0.776   0.485   3.579
  825SOL     OW 2800   1.450   1.220   3.495
  825SOL    HW1 2801   1.441   1.210   3.594
  825SOL    HW2 2802   1.546   1.213   3.469
  826SOL     OW 2803   0.390   1.741   3.422
  826SOL    HW1 2804   0.299   1.782   3.420
  826SOL    HW2 2805   0.383   1.647   3.454
  827SOL     OW 2806   1.674   0.883   3.116
  827SOL    HW1 2807   1.647   0.794   3.079
  827SOL    HW2 2808   1.675   0.951   3.043
  828SOL     OW 2809   1.225   0.325   2.311
  828SOL    HW1 2810   1.290   0.251   2.300
  828SOL    HW2 2811   1.245   0.375   2.395
  829SOL     OW 2812   0.594   0.745   2.514
  829SOL    HW1 2813   0.644   0.830   2.495
  829SOL    HW2 2814   0.506   0.747   2.466
  830SOL     OW 2815   1.777   0.342   3.504
  830SOL    HW1 2816   1.760   0.373   3.410
  830SOL    HW2 2817   1.693   0.305   3.542
  831SOL     OW 2818   1.730   0.934   3.379
  831SOL    HW1 2819   1.768   1.025   3.394
  831SOL    HW2 2820   1.722   0.917   3.280
  832SOL     OW 2821   0.661   1.790   2.815
  832SOL    HW1 2822   0.615   1.878   2.802
  832SOL    HW2 2823   0.760   1.802   2.808
  833SOL     OW 2824   0.859   0.956   2.723
  833SOL    HW1 2825   0.913   0.887   2.771
  833SOL    HW2 2826   0.827   1.025   2.789
  834SOL     OW 2827   1.083   0.984   1.949
  834SOL    HW1 2828   1.060   1.037   1.867
  834SOL    HW2 2829   1.164   0.928   1.930
  835SOL     OW 2830   1.861   1.569   2.713
  835SOL    HW1 2831   1.790   1.557   2.643
  835SOL    HW2 2832   1.862   1.490   2.773
  836SOL     OW 2833   0.221   1.314   3.706
  836SOL    HW1 2834   0.156   1.241   3.685
  836SOL    HW2 2835   0.225   1.328   3.804
  837SOL     OW 2836   0.079   1.240   2.515
  837SOL    HW1 2837   0.078   1.193   2.603
  837SOL    HW2 2838   0.161   1.212   2.464
  838SOL     OW 2839   0.672   1.391   3.486
  838SOL    HW1 2840   0.594   1.341   3.524
  838SOL    HW2 2841   0.669   1.486   3.517
  839SOL     OW 2842   1.824   0.192   3.089
  839SOL    HW1 2843   1.820   0.102   3.133
  839SOL    HW2 2844   1.827   0.181   2.990
  840SOL     OW 2845   0.428   0.424   2.382
  840SOL    HW1 2846   0.458   0.352   2.320
  840SOL    HW2 2847   0.389   0.384   2.465
  841SOL     OW 2848   1.705   1.487   2.966
  841SOL    HW1 2849   1.612   1.462   2.939
  841SOL    HW2 2850   1.731   1.437   3.048
  842SOL     OW 2851   0.317   0.547   3.142
  842SOL    HW1 2852   0.355   0.488   3.214
  842SOL    HW2 2853   0.357   0.521   3.054
  843SOL     OW 2854   0.812   1.586   2.549
  843SOL    HW1 2855   0.844   1.596   2.455
  843SOL    HW2 2856   0.733   1.524   2.551
  844SOL     OW 2857   1.424   0.214   2.974
  844SOL    HW1 2858   1.476   0.149   3.029
  844SOL    HW2 2859   1.375   0.277   3.035
  845SOL     OW 2860   1.001   0.034   3.016
  845SOL    HW1 2861   0.938  -0.038   2.985
  845SOL    HW2 2862   1.094  -0.002   3.016
  846SOL     OW 2863   0.770   1.330   2.163
  846SOL    HW1 2864   0.724   1.243   2.180
  846SOL    HW2 2865   0.861   1.327   2.204
  847SOL     OW 2866   0.618   1.567   3.146
  847SOL    HW1 2867   0.613   1.649   3.203
  847SOL    HW2 2868   0.707   1.564   3.101
  848SOL     OW 2869   1.352   0.052   2.030
  848SOL    HW1 2870   1.387   0.011   1.946
  848SOL    HW2 2871   1.262   0.014   2.050
  849SOL     OW 2872   1.300   0.453   2.553
  849SOL    HW1 2873   1.241   0.533   2.557
  849SOL    HW2 2874   1.315   0.418   2.646
  850SOL     OW 2875   1.593   0.221   2.744
  850SOL    HW1 2876   1.509   0.220   2.798
  850SOL    HW2 2877   1.595   0.304   2.688
  851SOL     OW 2878   0.039   1.077   2.162
  851SOL    HW1 2879   0.138   1.066   2.153
  851SOL    HW2 2880  -0.001   0.991   2.194
  852SOL     OW 2881   0.875   1.646   2.199
  852SOL    HW1 2882   0.798   1.611   2.145
  852SOL    HW2 2883   0.843   1.717   2.261
  853SOL     OW 2884   0.230   0.628   3.837
  853SOL    HW1 2885   0.137   0.626   3.874
  853SOL    HW2 2886   0.231   0.589   3.745
  854SOL     OW 2887   0.225   0.275   4.720
  854SOL    HW1 2888   0.260   0.258   4.812
  854SOL    HW2 2889   0.137   0.230   4.708
  855SOL     OW 2890   0.019   0.368   4.371
  855SOL    HW1 2891  -0.063   0.411   4.410
  855SOL    HW2 2892  -0.009   0.295   4.308
  856SOL     OW 2893   0.569   1.275   4.889
  856SOL    HW1 2894   0.476   1.268   4.852
  856SOL    HW2 2895   0.580   1.364   4.933
  857SOL     OW 2896   1.555   1.511   4.427
  857SOL    HW1 2897   1.498   1.495   4.508
  857SOL    HW2 2898   1.496   1.521   4.347
  858SOL     OW 2899   1.135   0.703   4.441
  858SOL    HW1 2900   1.192   0.781   4.416
  858SOL    HW2 2901   1.075   0.729   4.517
  859SOL     OW 2902   1.755   0.607   3.955
  859SOL    HW1 2903   1.743   0.594   3.856
  859SOL    HW2 2904   1.725   0.526   4.004
  860SOL     OW 2905   0.768   1.144   4.747
  860SOL    HW1 2906   0.690   1.161   4.807
  860SOL    HW2 2907   0.802   1.231   4.711
  861SOL     OW 2908   0.850   0.798   5.547
  861SOL    HW1 2909   0.846   0.874   5.612
  861SOL    HW2 2910   0.872   0.834   5.456
  862SOL     OW 2911   0.685   1.012   4.389
  862SOL    HW1 2912   0.754   0.996   4.459
  862SOL    HW2 2913   0.612   1.069   4.427
  863SOL     OW 2914   0.686   1.161   5.527
  863SOL    HW1 2915   0.746   1.240   5.541
  863SOL    HW2 2916   0.600   1.192   5.486
  864SOL     OW 2917   0.335   1.435   4.785
  864SOL    HW1 2918   0.257   1.404   4.732
  864SOL    HW2 2919   0.393   1.493   4.728
  865SOL     OW 2920   1.460   1.505   5.063
  865SOL    HW1 2921   1.484   1.599   5.089
  865SOL    HW2 2922   1.444   1.451   5.145
  866SOL     OW 2923   0.438   0.392   5.223
  866SOL    HW1 2924   0.520   0.336   5.232
  866SOL    HW2 2925   0.357   0.334   5.227
  867SOL     OW 2926   1.603   0.447   4.461
  867SOL    HW1 2927   1.529   0.493   4.411
  867SOL    HW2 2928   1.654   0.515   4.514
  868SOL     OW 2929   0.231   1.713   4.207
  868SOL    HW1 2930   0.265   1.790   4.261
  868SOL    HW2 2931   0.275   1.713   4.117
  869SOL     OW 2932   1.127   1.341   5.414
  869SOL    HW1 2933   1.174   1.341   5.502
  869SOL    HW2 2934   1.079   1.254   5.403
  870SOL     OW 2935   0.230   1.434   4.262
  870SOL    HW1 2936   0.204   1.530   4.262
  870SOL    HW2 2937   0.159   1.380   4.307
  871SOL     OW 2938   0.240   1.091   4.610
  871SOL    HW1 2939   0.254   1.007   4.662
  871SOL    HW2 2940   0.185   1.155   4.665
  872SOL     OW 2941   0.620   1.786   5.163
  872SOL    HW1 2942   0.528   1.769   5.198
  872SOL    HW2 2943   0.648   1.878   5.189
  873SOL     OW 2944   0.606   0.964   3.847
  873SOL    HW1 2945   0.613   1.048   3.793
  873SOL    HW2 2946   0.652   0.977   3.935
  874SOL     OW 2947   1.594   0.114   5.204
  874SOL    HW1 2948   1.576   0.181   5.132
  874SOL    HW2 2949   1.591   0.160   5.293
  875SOL     OW 2950   0.122   0.643   4.287
  875SOL    HW1 2951   0.077   0.555   4.304
  875SOL    HW2 2952   0.121   0.697   4.371
  876SOL     OW 2953   1.842   1.767   4.083
  876SOL    HW1 2954   1.896   1.738   4.163
  876SOL    HW2 2955   1.872   1.857   4.054
  877SOL     OW 2956   0.027   1.596   3.841
  877SOL    HW1 2957   0.008   1.500   3.862
  877SOL    HW2 2958  -0.006   1.654   3.916
  878SOL     OW 2959   1.689   0.922   4.336
  878SOL    HW1 2960   1.784   0.893   4.344
  878SOL    HW2 2961   1.681   0.987   4.261
  879SOL     OW 2962   1.641   1.108   4.156
  879SOL    HW1 2963   1.727   1.110   4.104
  879SOL    HW2 2964   1.655   1.155   4.244
  880SOL     OW 2965   0.113   0.737   5.321
  880SOL    HW1 2966   0.201   0.724   5.366
  880SOL    HW2 2967   0.100   0.834   5.299
  881SOL     OW 2968   0.613   1.365   4.450
  881SOL    HW1 2969   0.564   1.278   4.459
  881SOL    HW2 2970   0.590   1.408   4.363
  882SOL     OW 2971   1.293   1.228   5.147
  882SOL    HW1 2972   1.330   1.155   5.089
  882SOL    HW2 2973   1.345   1.233   5.232
  883SOL     OW 2974   0.809   0.004   4.226
  883SOL    HW1 2975   0.849   0.095   4.217
  883SOL    HW2 2976   0.709   0.012   4.232
  884SOL     OW 2977   0.197   0.976   4.988
  884SOL    HW1 2978   0.286   0.931   4.974
  884SOL    HW2 2979   0.124   0.911   4.969
  885SOL     OW 2980   1.525   0.999   3.914
  885SOL    HW1 2981   1.462   0.923   3.927
  885SOL    HW2 2982   1.573   1.017   4.000
  886SOL     OW 2983   1.187   1.792   5.340
  886SOL    HW1 2984   1.211   1.852   5.264
  886SOL    HW2 2985   1.194   1.697   5.310
  887SOL     OW 2986   0.317   0.251   5.525
  887SOL    HW1 2987   0.388   0.322   5.531
  887SOL    HW2 2988   0.229   0.290   5.553
  888SOL     OW 2989   1.466   1.417   4.677
  888SOL    HW1 2990   1.407   1.423   4.757
  888SOL    HW2 2991   1.451   1.329   4.631
  889SOL     OW 2992   1.667   1.714   4.296
  889SOL    HW1 2993   1.626   1.691   4.208
  889SOL    HW2 2994   1.649   1.640   4.361
  890SOL     OW 2995   0.598   0.729   3.994
  890SOL    HW1 2996   0.622   0.798   3.926
  890SOL    HW2 2997   0.520   0.762   4.048
  891SOL     OW 2998   1.281   0.345   4.668
  891SOL    HW1 2999   1.195   0.295   4.655
  891SOL    HW2 3000   1.343   0.291   4.724
  892SOL     OW 3001   1.576   1.662   4.031
  892SOL    HW1 3002   1.665   1.708   4.034
  892SOL    HW2 3003   1.555   1.638   3.936
  893SOL     OW 3004   0.807   0.605   5.189
  893SOL    HW1 3005   0.760   0.602   5.278
  893SOL    HW2 3006   0.756   0.550   5.123
  894SOL     OW 3007   1.394   0.469   5.398
  894SOL    HW1 3008   1.374   0.512   5.486
  894SOL    HW2 3009   1.472   0.407   5.407
  895SOL     OW 3010   0.973   0.890   5.296
  895SOL    HW1 3011   1.019   0.806   5.267
  895SOL    HW2 3012   0.917   0.924   5.221
  896SOL     OW 3013   0.991   0.410   4.966
  896SOL    HW1 3014   0.914   0.444   5.020
  896SOL    HW2 3015   0.957   0.359   4.887
  897SOL     OW 3016   1.041   0.701   4.153
  897SOL    HW1 3017   1.067   0.697   4.249
  897SOL    HW2 3018   0.956   0.650   4.139
  898SOL     OW 3019   0.076   0.811   4.513
  898SOL    HW1 3020   0.175   0.799   4.522
  898SOL    HW2 3021   0.052   0.906   4.534
  899SOL     OW 3022   0.130   1.821   5.295
  899SOL    HW1 3023   0.120   1.806   5.394
  899SOL    HW2 3024   0.044   1.857   5.259
  900SOL     OW 3025   0.865   0.348   3.919
  900SOL    HW1 3026   0.924   0.411   3.870
  900SOL    HW2 3027   0.884   0.254   3.890
  901SOL     OW 3028   1.719   0.585   5.555
  901SOL    HW1 3029   1.693   0.674   5.519
  901SOL    HW2 3030   1.717   0.517   5.482
  902SOL     OW 3031   1.362   1.144   4.269
  902SOL    HW1 3032   1.445   1.115   4.221
  902SOL    HW2 3033   1.313   1.211   4.213
  903SOL     OW 3034   0.550   0.196   4.609
  903SOL    HW1 3035   0.545   0.191   4.709
  903SOL    HW2 3036   0.552   0.292   4.580
  904SOL     OW 3037   1.008   1.456   4.201
  904SOL    HW1 3038   0.962   1.528   4.149
  904SOL    HW2 3039   1.004   1.476   4.299
  905SOL     OW 3040   0.351   1.801   4.577
  905SOL    HW1 3041   0.401   1.715   4.583
  905SOL    HW2 3042   0.416   1.878   4.574
  906SOL     OW 3043   1.795   1.066   4.597
  906SOL    HW1 3044   1.733   1.051   4.521
  906SOL    HW2 3045   1.743   1.077   4.682
  907SOL     OW 3046   1.227   1.550   5.230
  907SOL    HW1 3047   1.233   1.473   5.294
  907SOL    HW2 3048   1.175   1.524   5.150
  908SOL     OW 3049   0.321   0.943   3.966
  908SOL    HW1 3050   0.403   0.982   3.924
  908SOL    HW2 3051   0.294   0.861   3.917
  909SOL     OW 3052   1.458   0.735   4.452
  909SOL    HW1 3053   1.453   0.670   4.527
  909SOL    HW2 3054   1.538   0.794   4.465
  910SOL     OW 3055   0.461   1.266   5.451
  910SOL    HW1 3056   0.411   1.267   5.365
  910SOL    HW2 3057   0.398   1.248   5.527
  911SOL     OW 3058   1.111   1.776   3.961
  911SOL    HW1 3059   1.051   1.714   4.011
  911SOL    HW2 3060   1.142   1.732   3.876
  912SOL     OW 3061   0.202   0.285   5.222
  912SOL    HW1 3062   0.122   0.345   5.209
  912SOL    HW2 3063   0.192   0.236   5.308
  913SOL     OW 3064   1.632   1.377   3.805
  913SOL    HW1 3065   1.600   1.471   3.795
  913SOL    HW2 3066   1.556   1.314   3.793
  914SOL     OW 3067   0.464   1.743   4.047
  914SOL    HW1 3068   0.497   1.782   4.133
  914SOL    HW2 3069   0.540   1.736   3.982
  915SOL     OW 3070   1.400   0.107   4.150
  915SOL    HW1 3071   1.376   0.070   4.060
  915SOL    HW2 3072   1.499   0.123   4.154
  916SOL     OW 3073   0.249   1.785   4.965
  916SOL    HW1 3074   0.306   1.720   5.015
  916SOL    HW2 3075   0.233   1.752   4.872
  917SOL     OW 3076   0.940   1.698   4.628
  917SOL    HW1 3077   1.020   1.641   4.649
  917SOL    HW2 3078   0.891   1.658   4.551
  918SOL     OW 3079   0.382   0.700   4.204
  918SOL    HW1 3080   0.427   0.610   4.201
  918SOL    HW2 3081   0.288   0.689   4.237
  919SOL     OW 3082   1.547   0.222   5.453
  919SOL    HW1 3083   1.542   0.259   5.545
  919SOL    HW2 3084   1.475   0.153   5.441
  920SOL     OW 3085   0.614   0.122   3.841
  920SOL    HW1 3086   0.712   0.100   3.848
  920SOL    HW2 3087   0.583   0.105   3.748
  921SOL     OW 3088   0.781   0.264   5.473
  921SOL    HW1 3089   0.848   0.203   5.516
  921SOL    HW2 3090   0.708   0.283   5.538
  922SOL     OW 3091   0.888   1.514   4.919
  922SOL    HW1 3092   0.865   1.489   4.825
  922SOL    HW2 3093   0.949   1.445   4.958
  923SOL     OW 3094   1.351   0.590   5.157
  923SOL    HW1 3095   1.379   0.547   5.242
  923SOL    HW2 3096   1.376   0.686   5.158
  924SOL     OW 3097   0.803   1.402   4.648
  924SOL    HW1 3098   0.893   1.416   4.606
  924SOL    HW2 3099   0.732   1.404   4.577
  925SOL     OW 3100   0.922   0.503   4.623
  925SOL    HW1 3101   0.897   0.494   4.527
  925SOL    HW2 3102   0.970   0.421   4.654
  926SOL     OW 3103   0.539   0.064   4.236
  926SOL    HW1 3104   0.458   0.065   4.294
  926SOL    HW2 3105   0.542   0.147   4.181
  927SOL     OW 3106   1.434   1.188   3.765
  927SOL    HW1 3107   1.466   1.112   3.822
  927SOL    HW2 3108   1.342   1.215   3.795
  928SOL     OW 3109   0.297   0.035   3.895
  928SOL    HW1 3110   0.346   0.119   3.874
  928SOL    HW2 3111   0.359  -0.030   3.940
  929SOL     OW 3112   0.935   0.236   4.204
  929SOL    HW1 3113   0.887   0.277   4.126
  929SOL    HW2 3114   1.034   0.234   4.185
  930SOL     OW 3115   1.076   0.683   5.188
  930SOL    HW1 3116   0.996   0.622   5.191
  930SOL    HW2 3117   1.157   0.630   5.164
  931SOL     OW 3118   1.227   1.570   4.517
  931SOL    HW1 3119   1.248   1.644   4.452
  931SOL    HW2 3120   1.295   1.570   4.590
  932SOL     OW 3121   0.459   1.152   4.465
  932SOL    HW1 3122   0.388   1.125   4.530
  932SOL    HW2 3123   0.433   1.124   4.372
  933SOL     OW 3124   1.271   1.797   4.315
  933SOL    HW1 3125   1.315   1.861   4.251
  933SOL    HW2 3126   1.221   1.849   4.385
  934SOL     OW 3127   1.032   0.549   3.740
  934SOL    HW1 3128   0.991   0.631   3.701
  934SOL    HW2 3129   1.096   0.575   3.813
  935SOL     OW 3130   0.078   0.556   5.110
  935SOL    HW1 3131   0.170   0.555   5.069
  935SOL    HW2 3132   0.072   0.630   5.177
  936SOL     OW 3133   0.561   0.222   4.871
  936SOL    HW1 3134   0.599   0.138   4.908
  936SOL    HW2 3135   0.473   0.241   4.915
  937SOL     OW 3136   0.866   0.454   4.366
  937SOL    HW1 3137   0.834   0.526   4.304
  937SOL    HW2 3138   0.890   0.373   4.313
  938SOL     OW 3139   1.017   0.039   4.477
  938SOL    HW1 3140   0.945   0.044   4.408
  938SOL    HW2 3141   0.993  -0.030   4.546
  939SOL     OW 3142   1.429   1.173   4.591
  939SOL    HW1 3143   1.374   1.089   4.584
  939SOL    HW2 3144   1.455   1.202   4.499
  940SOL     OW 3145   1.466   0.590   4.716
  940SOL    HW1 3146   1.436   0.495   4.723
  940SOL    HW2 3147   1.539   0.606   4.782
  941SOL     OW 3148   1.857   0.833   4.101
  941SOL    HW1 3149   1.899   0.769   4.165
  941SOL    HW2 3150   1.819   0.782   4.023
  942SOL     OW 3151   0.488   1.385   3.898
  942SOL    HW1 3152   0.401   1.370   3.945
  942SOL    HW2 3153   0.471   1.411   3.803
  943SOL     OW 3154   1.664   1.280   4.381
  943SOL    HW1 3155   1.763   1.288   4.395
  943SOL    HW2 3156   1.619   1.364   4.412
  944SOL     OW 3157   1.390   0.575   3.802
  944SOL    HW1 3158   1.336   0.554   3.883
  944SOL    HW2 3159   1.481   0.534   3.811
  945SOL     OW 3160   0.527   0.256   4.052
  945SOL    HW1 3161   0.554   0.197   3.977
  945SOL    HW2 3162   0.527   0.351   4.021
  946SOL     OW 3163   1.754   1.223   5.312
  946SOL    HW1 3164   1.845   1.184   5.299
  946SOL    HW2 3165   1.762   1.319   5.336
  947SOL     OW 3166   1.064   1.347   5.064
  947SOL    HW1 3167   0.984   1.324   5.119
  947SOL    HW2 3168   1.147   1.321   5.113
  948SOL     OW 3169   1.592   1.629   5.349
  948SOL    HW1 3170   1.619   1.663   5.259
  948SOL    HW2 3171   1.671   1.591   5.395
  949SOL     OW 3172   1.111   1.195   4.824
  949SOL    HW1 3173   1.071   1.239   4.905
  949SOL    HW2 3174   1.070   1.232   4.741
  950SOL     OW 3175   1.638   1.099   4.803
  950SOL    HW1 3176   1.643   1.180   4.862
  950SOL    HW2 3177   1.552   1.101   4.752
  951SOL     OW 3178   0.915   0.089   5.126
  951SOL    HW1 3179   0.940   0.069   5.031
  951SOL    HW2 3180   0.987   0.145   5.168
  952SOL     OW 3181   0.980   1.116   5.443
  952SOL    HW1 3182   0.881   1.122   5.453
  952SOL    HW2 3183   1.003   1.036   5.387
  953SOL     OW 3184   0.705   1.050   4.092
  953SOL    HW1 3185   0.691   1.057   4.191
  953SOL    HW2 3186   0.789   0.999   4.074
  954SOL     OW 3187   0.410   0.813   4.975
  954SOL    HW1 3188   0.496   0.825   5.025
  954SOL    HW2 3189   0.368   0.726   5.002
  955SOL     OW 3190   1.274   0.386   4.986
  955SOL    HW1 3191   1.295   0.460   5.050
  955SOL    HW2 3192   1.185   0.403   4.943
  956SOL     OW 3193   0.064   1.564   5.055
  956SOL    HW1 3194   0.018   1.646   5.021
  956SOL    HW2 3195   0.162   1.583   5.064
  957SOL     OW 3196   0.367   1.100   4.225
  957SOL    HW1 3197   0.360   1.183   4.169
  957SOL    HW2 3198   0.371   1.020   4.165
  958SOL     OW 3199   0.566   0.537   4.589
  958SOL    HW1 3200   0.578   0.603   4.515
  958SOL    HW2 3201   0.612   0.571   4.672
  959SOL     OW 3202   1.252   1.348   4.112
  959SOL    HW1 3203   1.302   1.425   4.152
  959SOL    HW2 3204   1.157   1.350   4.144
  960SOL     OW 3205   1.272   1.445   4.866
  960SOL    HW1 3206   1.319   1.458   4.953
  960SOL    HW2 3207   1.206   1.371   4.875
  961SOL     OW 3208   1.582   0.639   4.196
  961SOL    HW1 3209   1.551   0.700   4.269
  961SOL    HW2 3210   1.632   0.691   4.127
  962SOL     OW 3211   0.354   1.510   5.053
  962SOL    HW1 3212   0.333   1.466   4.966
  962SOL    HW2 3213   0.451   1.536   5.056
  963SOL     OW 3214   0.402   0.751   5.322
  963SOL    HW1 3215   0.470   0.806   5.275
  963SOL    HW2 3216   0.442   0.663   5.349
  964SOL     OW 3217   1.587   0.779   5.394
  964SOL    HW1 3218   1.495   0.817   5.389
  964SOL    HW2 3219   1.647   0.826   5.329
  965SOL     OW 3220   1.013   0.105   5.494
  965SOL    HW1 3221   1.019   0.190   5.442
  965SOL    HW2 3222   1.045   0.029   5.437
  966SOL     OW 3223   0.504   0.050   5.464
  966SOL    HW1 3224   0.462  -0.007   5.394
  966SOL    HW2 3225   0.438   0.119   5.496
  967SOL     OW 3226   0.573   0.870   4.753
  967SOL    HW1 3227   0.617   0.959   4.744
  967SOL    HW2 3228   0.510   0.870   4.830
  968SOL     OW 3229   1.360   0.862   4.769
  968SOL    HW1 3230   1.285   0.862   4.703
  968SOL    HW2 3231   1.397   0.770   4.778
  969SOL     OW 3232   1.209   0.525   3.999
  969SOL    HW1 3233   1.222   0.441   4.053
  969SOL    HW2 3234   1.180   0.599   4.059
  970SOL     OW 3235   0.307   0.213   4.955
  970SOL    HW1 3236   0.284   0.250   5.045
  970SOL    HW2 3237   0.277   0.118   4.949
  971SOL     OW 3238   0.732   0.634   4.788
  971SOL    HW1 3239   0.791   0.608   4.712
  971SOL    HW2 3240   0.704   0.730   4.777
  972SOL     OW 3241   1.728   0.935   5.578
  972SOL    HW1 3242   1.682   0.928   5.489
  972SOL    HW2 3243   1.666   0.979   5.644
  973SOL     OW 3244   0.307   0.063   4.342
  973SOL    HW1 3245   0.296   0.157   4.375
  973SOL    HW2 3246   0.302   0.000   4.419
  974SOL     OW 3247   1.622   0.367   4.098
  974SOL    HW1 3248   1.624   0.291   4.162
  974SOL    HW2 3249   1.574   0.444   4.138
  975SOL     OW 3250   1.023   0.766   4.690
  975SOL    HW1 3251   1.038   0.787   4.786
  975SOL    HW2 3252   0.993   0.671   4.681
  976SOL     OW 3253   0.980   1.573   5.424
  976SOL    HW1 3254   0.960   1.617   5.336
  976SOL    HW2 3255   1.019   1.482   5.408
  977SOL     OW 3256   1.859   1.518   5.329
  977SOL    HW1 3257   1.873   1.545   5.234
  977SOL    HW2 3258   1.942   1.540   5.382
  978SOL     OW 3259   0.350   0.898   5.528
  978SOL    HW1 3260   0.426   0.942   5.576
  978SOL    HW2 3261   0.385   0.851   5.446
  979SOL     OW 3262   1.540   0.274   3.849
  979SOL    HW1 3263   1.479   0.199   3.872
  979SOL    HW2 3264   1.562   0.326   3.932
  980SOL     OW 3265   1.303   0.838   3.766
  980SOL    HW1 3266   1.337   0.745   3.781
  980SOL    HW2 3267   1.321   0.865   3.671
  981SOL     OW 3268   1.068   1.333   4.573
  981SOL    HW1 3269   1.075   1.249   4.518
  981SOL    HW2 3270   1.130   1.402   4.537
  982SOL     OW 3271   0.319   0.810   4.673
  982SOL    HW1 3272   0.412   0.846   4.678
  982SOL    HW2 3273   0.313   0.725   4.725
  983SOL     OW 3274   0.339   0.509   4.730
  983SOL    HW1 3275   0.287   0.426   4.713
  983SOL    HW2 3276   0.416   0.514   4.666
  984SOL     OW 3277   1.138   0.380   5.402
  984SOL    HW1 3278   1.093   0.443   5.466
  984SOL    HW2 3279   1.231   0.411   5.385
  985SOL     OW 3280   1.160   0.207   5.201
  985SOL    HW1 3281   1.160   0.271   5.278
  985SOL    HW2 3282   1.188   0.255   5.118
  986SOL     OW 3283   0.008   1.326   3.924
  986SOL    HW1 3284  -0.085   1.347   3.893
  986SOL    HW2 3285   0.018   1.227   3.937
  987SOL     OW 3286   0.088   1.801   4.651
  987SOL    HW1 3287   0.046   1.715   4.624
  987SOL    HW2 3288   0.182   1.804   4.617
  988SOL     OW 3289   0.504   1.568   4.634
  988SOL    HW1 3290   0.570   1.642   4.643
  988SOL    HW2 3291   0.548   1.489   4.592
  989SOL     OW 3292   1.002   0.796   4.962
  989SOL    HW1 3293   1.043   0.764   5.048
  989SOL    HW2 3294   0.906   0.769   4.959
  990SOL     OW 3295   0.040   0.544   4.838
  990SOL    HW1 3296   0.125   0.511   4.797
  990SOL    HW2 3297   0.053   0.559   4.936
  991SOL     OW 3298   0.189   0.520   5.446
  991SOL    HW1 3299   0.248   0.480   5.376
  991SOL    HW2 3300   0.131   0.591   5.405
  992SOL     OW 3301   1.369   0.950   5.384
  992SOL    HW1 3302   1.408   1.039   5.404
  992SOL    HW2 3303   1.379   0.930   5.287
  993SOL     OW 3304   0.815   0.572   4.049
  993SOL    HW1 3305   0.822   0.483   4.003
  993SOL    HW2 3306   0.721   0.606   4.041
  994SOL     OW 3307   1.657   0.604   4.930
  994SOL    HW1 3308   1.619   0.535   4.992
  994SOL    HW2 3309   1.739   0.568   4.886
  995SOL     OW 3310   0.252   1.564   5.468
  995SOL    HW1 3311   0.222   1.621   5.544
  995SOL    HW2 3312   0.245   1.467   5.494
  996SOL     OW 3313   0.671   0.464   4.993
  996SOL    HW1 3314   0.637   0.375   4.963
  996SOL    HW2 3315   0.697   0.518   4.913
  997SOL     OW 3316   0.930   1.678   5.189
  997SOL    HW1 3317   0.906   1.660   5.094
  997SOL    HW2 3318   0.960   1.772   5.199
  998SOL     OW 3319   0.473   0.500   3.915
  998SOL    HW1 3320   0.534   0.580   3.919
  998SOL    HW2 3321   0.378   0.531   3.922
  999SOL     OW 3322   0.159   1.137   5.190
  999SOL    HW1 3323   0.181   1.076   5.266
  999SOL    HW2 3324   0.169   1.088   5.104
 1000SOL     OW 3325   1.347   1.059   4.958
 1000SOL    HW1 3326   1.371   0.996   4.884
 1000SOL    HW2 3327   1.257   1.099   4.940
 1001SOL     OW 3328   1.302   0.855   4.033
 1001SOL    HW1 3329   1.216   0.824   4.075
 1001SOL    HW2 3330   1.298   0.841   3.934
 1002SOL     OW 3331   1.759   1.747   4.878
 1002SOL    HW1 3332   1.820   1.777   4.805
 1002SOL    HW2 3333   1.721   1.658   4.856
 1003SOL     OW 3334   1.252   1.731   4.852
 1003SOL    HW1 3335   1.336   1.736   4.798
 1003SOL    HW2 3336   1.229   1.635   4.870
 1004SOL     OW 3337   0.083   1.258   4.746
 1004SOL    HW1 3338   0.078   1.257   4.846
 1004SOL    HW2 3339   0.000   1.217   4.708
 1005SOL     OW 3340   0.688   1.662   5.440
 1005SOL    HW1 3341   0.632   1.743   5.449
 1005SOL    HW2 3342   0.740   1.666   5.354
 1006SOL     OW 3343   1.726   0.135   4.247
 1006SOL    HW1 3344   1.799   0.118   4.180
 1006SOL    HW2 3345   1.695   0.048   4.285
 1007SOL     OW 3346   1.388   1.573   4.201
 1007SOL    HW1 3347   1.455   1.585   4.127
 1007SOL    HW2 3348   1.348   1.662   4.224
 1008SOL     OW 3349   0.130   1.794   5.575
 1008SOL    HW1 3350   0.089   1.720   5.628
 1008SOL    HW2 3351   0.194   1.845   5.633
 1009SOL     OW 3352   1.280   0.927   4.396
 1009SOL    HW1 3353   1.340   0.846   4.398
 1009SOL    HW2 3354   1.320   0.996   4.336
 1010SOL     OW 3355   0.830   1.273   5.146
 1010SOL    HW1 3356   0.825   1.306   5.241
 1010SOL    HW2 3357   0.744   1.292   5.100
 1011SOL     OW 3358   0.672   1.616   3.878
 1011SOL    HW1 3359   0.681   1.626   3.779
 1011SOL    HW2 3360   0.632   1.527   3.899
 1012SOL     OW 3361   1.650   1.720   5.118
 1012SOL    HW1 3362   1.703   1.730   5.034
 1012SOL    HW2 3363   1.623   1.810   5.152
 1013SOL     OW 3364   1.841   0.175   4.687
 1013SOL    HW1 3365   1.880   0.090   4.651
 1013SOL    HW2 3366   1.743   0.177   4.668
 1014SOL     OW 3367   0.263   0.326   4.444
 1014SOL    HW1 3368   0.184   0.377   4.410
 1014SOL    HW2 3369   0.254   0.311   4.542
 1015SOL     OW 3370   1.194   1.612   3.755
 1015SOL    HW1 3371   1.200   1.519   3.792
 1015SOL    HW2 3372   1.135   1.612   3.675
 1016SOL     OW 3373   0.822   1.002   5.096
 1016SOL    HW1 3374   0.862   1.001   5.004
 1016SOL    HW2 3375   0.832   1.094   5.136
 1017SOL     OW 3376   0.916   0.910   4.015
 1017SOL    HW1 3377   0.979   0.948   3.947
 1017SOL    HW2 3378   0.956   0.827   4.054
 1018SOL     OW 3379   1.504   1.607   3.768
 1018SOL    HW1 3380   1.412   1.644   3.775
 1018SOL    HW2 3381   1.542   1.627   3.678
 1019SOL     OW 3382   0.372   1.288   5.214
 1019SOL    HW1 3383   0.359   1.381   5.180
 1019SOL    HW2 3384   0.288   1.236   5.201
 1020SOL     OW 3385   1.614   1.292   5.013
 1020SOL    HW1 3386   1.674   1.295   5.093
 1020SOL    HW2 3387   1.539   1.356   5.026
 1021SOL     OW 3388   1.039   1.098   4.420
 1021SOL    HW1 3389   0.969   1.051   4.474
 1021SOL    HW2 3390   1.098   1.030   4.377
 1022SOL     OW 3391   1.014   0.236   4.695
 1022SOL    HW1 3392   1.006   0.200   4.602
 1022SOL    HW2 3393   1.012   0.160   4.760
 1023SOL     OW 3394   0.590   1.487   4.215
 1023SOL    HW1 3395   0.632   1.429   4.145
 1023SOL    HW2 3396   0.546   1.566   4.171
 1024SOL     OW 3397   1.709   0.385   5.105
 1024SOL    HW1 3398   1.782   0.454   5.109
 1024SOL    HW2 3399   1.737   0.310   5.046
 1025SOL     OW 3400   0.255   1.348   4.014
 1025SOL    HW1 3401   0.159   1.349   3.987
 1025SOL    HW2 3402   0.267   1.401   4.098
 1026SOL     OW 3403   0.105   1.013   5.450
 1026SOL    HW1 3404   0.028   0.980   5.504
 1026SOL    HW2 3405   0.190   0.983   5.492
 1027SOL     OW 3406   0.672   0.203   5.213
 1027SOL    HW1 3407   0.762   0.187   5.173
 1027SOL    HW2 3408   0.680   0.208   5.312
 1028SOL     OW 3409   0.075   0.345   3.757
 1028SOL    HW1 3410  -0.017   0.317   3.728
 1028SOL    HW2 3411   0.106   0.422   3.701
 1029SOL     OW 3412   1.440   0.856   5.122
 1029SOL    HW1 3413   1.383   0.908   5.059
 1029SOL    HW2 3414   1.536   0.868   5.098
 1030SOL     OW 3415   0.072   0.166   4.042
 1030SOL    HW1 3416   0.055   0.249   3.988
 1030SOL    HW2 3417   0.162   0.129   4.020
 1031SOL     OW 3418   1.183   1.335   3.843
 1031SOL    HW1 3419   1.084   1.324   3.845
 1031SOL    HW2 3420   1.217   1.350   3.936
 1032SOL     OW 3421   0.613   0.842   5.155
 1032SOL    HW1 3422   0.669   0.923   5.138
 1032SOL    HW2 3423   0.672   0.762   5.158
 1033SOL     OW 3424   1.493   1.767   4.683
 1033SOL    HW1 3425   1.526   1.831   4.614
 1033SOL    HW2 3426   1.559   1.761   4.758
 1034SOL     OW 3427   0.716   0.565   5.432
 1034SOL    HW1 3428   0.735   0.630   5.506
 1034SOL    HW2 3429   0.776   0.485   5.441
 1035SOL     OW 3430   1.450   1.220   5.357
 1035SOL    HW1 3431   1.441   1.210   5.456
 1035SOL    HW2 3432   1.546   1.213   5.331
 1036SOL     OW 3433   0.390   1.741   5.284
 1036SOL    HW1 3434   0.299   1.782   5.282
 1036SOL    HW2 3435   0.383   1.647   5.316
 1037SOL     OW 3436   1.674   0.883   4.978
 1037SOL    HW1 3437   1.647   0.794   4.941
 1037SOL    HW2 3438   1.675   0.951   4.905
 1038SOL     OW 3439   1.225   0.325   4.173
 1038SOL    HW1 3440   1.290   0.251   4.162
 1038SOL    HW2 3441   1.245   0.375   4.257
 1039SOL     OW 3442   0.594   0.745   4.376
 1039SOL    HW1 3443   0.644   0.830   4.357
 1039SOL    HW2 3444   0.506   0.747   4.328
 1040SOL     OW 3445   1.777   0.342   5.366
 1040SOL    HW1 3446   1.760   0.373   5.272
 1040SOL    HW2 3447   1.693   0.305   5.404
 1041SOL     OW 3448   1.730   0.934   5.241
 1041SOL    HW1 3449   1.768   1.025   5.256
 1041SOL    HW2 3450   1.722   0.917   5.142
 1042SOL     OW 3451   0.859   1.374   3.740
 1042SOL    HW1 3452   0.813   1.389   3.828
 1042SOL    HW2 3453   0.903   1.459   3.710
 1043SOL     OW 3454   0.661   1.790   4.677
 1043SOL    HW1 3455   0.615   1.878   4.664
 1043SOL    HW2 3456   0.760   1.802   4.670
 1044SOL     OW 3457   0.859   0.956   4.585
 1044SOL    HW1 3458   0.913   0.887   4.633
 1044SOL    HW2 3459   0.827   1.025   4.651
 1045SOL     OW 3460   1.083   0.984   3.811
 1045SOL    HW1 3461   1.060   1.037   3.729
 1045SOL    HW2 3462   1.164   0.928   3.792
 1046SOL     OW 3463   1.861   1.569   4.575
 1046SOL    HW1 3464   1.790   1.557   4.505
 1046SOL    HW2 3465   1.862   1.490   4.635
 1047SOL     OW 3466   0.221   1.314   5.568
 1047SOL    HW1 3467   0.156   1.241   5.547
 1047SOL    HW2 3468   0.225   1.328   5.666
 1048SOL     OW 3469   0.079   1.240   4.377
 1048SOL    HW1 3470   0.078   1.193   4.465
 1048SOL    HW2 3471   0.161   1.212   4.326
 1049SOL     OW 3472   0.672   1.391   5.348
 1049SOL    HW1 3473   0.594   1.341   5.386
 1049SOL    HW2 3474   0.669   1.486   5.379
 1050SOL     OW 3475   1.824   0.192   4.951
 1050SOL    HW1 3476   1.820   0.102   4.995
 1050SOL    HW2 3477   1.827   0.181   4.852
 1051SOL     OW 3478   0.428   0.424   4.244
 1051SOL    HW1 3479   0.458   0.352   4.182
 1051SOL    HW2 3480   0.389   0.384   4.327
 1052SOL     OW 3481   1.705   1.487   4.828
 1052SOL    HW1 3482   1.612   1.462   4.801
 1052SOL    HW2 3483   1.731   1.437   4.910
 1053SOL     OW 3484   0.317   0.547   5.004
 1053SOL    HW1 3485   0.355   0.488   5.076
 1053SOL    HW2 3486   0.357   0.521   4.916
 1054SOL     OW 3487   0.812   1.586   4.411
 1054SOL    HW1 3488   0.844   1.596   4.317
 1054SOL    HW2 3489   0.733   1.524   4.413
 1055SOL     OW 3490   1.424   0.214   4.836
 1055SOL    HW1 3491   1.476   0.149   4.891
 1055SOL    HW2 3492   1.375   0.277   4.897
 1056SOL     OW 3493   1.001   0.034   4.878
 1056SOL    HW1 3494   0.938  -0.038   4.847
 1056SOL    HW2 3495   1.094  -0.002   4.878
 1057SOL     OW 3496   0.770   1.330   4.025
 1057SOL    HW1 3497   0.724   1.243   4.042
 1057SOL    HW2 3498   0.861   1.327   4.066
 1058SOL     OW 3499   0.618   1.567   5.008
 1058SOL    HW1 3500   0.613   1.649   5.065
 1058SOL    HW2 3501   0.707   1.564   4.963
 1059SOL     OW 3502   1.352   0.052   3.892
 1059SOL    HW1 3503   1.387   0.011   3.808
 1059SOL    HW2 3504   1.262   0.014   3.912
 1060SOL     OW 3505   1.300   0.453   4.415
 1060SOL    HW1 3506   1.241   0.533   4.419
 1060SOL    HW2 3507   1.315   0.418   4.508
 1061SOL     OW 3508   1.593   0.221   4.606
 1061SOL    HW1 3509   1.509   0.220   4.660
 1061SOL    HW2 3510   1.595   0.304   4.550
 1062SOL     OW 3511   0.039   1.077   4.024
 1062SOL    HW1 3512   0.138   1.066   4.015
 1062SOL    HW2 3513  -0.001   0.991   4.056
 1063SOL     OW 3514   0.875   1.646   4.061
 1063SOL    HW1 3515   0.798   1.611   4.007
 1063SOL    HW2 3516   0.843   1.717   4.123
 1064SOL     OW 3517   0.230   0.628   5.699
 1064SOL    HW1 3518   0.137   0.626   5.736
 1064SOL    HW2 3519   0.231   0.589   5.607
 1065SOL     OW 3520   1.755   0.607   5.817
 1065SOL    HW1 3521   1.743   0.594   5.718
 1065SOL    HW2 3522   1.725   0.526   5.866
 1066SOL     OW 3523   0.231   1.713   6.069
 1066SOL    HW1 3524   0.265   1.790   6.123
 1066SOL    HW2 3525   0.275   1.713   5.979
 1067SOL     OW 3526   0.606   0.964   5.709
 1067SOL    HW1 3527   0.613   1.048   5.655
 1067SOL    HW2 3528   0.652   0.977   5.797
 1068SOL     OW 3529   0.027   1.596   5.703
 1068SOL    HW1 3530   0.008   1.500   5.724
 1068SOL    HW2 3531  -0.006   1.654   5.778
 1069SOL     OW 3532   1.641   1.108   6.018
 1069SOL    HW1 3533   1.727   1.110   5.966
 1069SOL    HW2 3534   1.655   1.155   6.106
 1070SOL     OW 3535   1.525   0.999   5.776
 1070SOL    HW1 3536   1.462   0.923   5.789
 1070SOL    HW2 3537   1.573   1.017   5.862
 1071SOL     OW 3538   0.598   0.729   5.856
 1071SOL    HW1 3539   0.622   0.798   5.788
 1071SOL    HW2 3540   0.520   0.762   5.910
 1072SOL     OW 3541   0.865   0.348   5.781
 1072SOL    HW1 3542   0.924   0.411   5.732
 1072SOL    HW2 3543   0.884   0.254   5.752
 1073SOL     OW 3544   0.321   0.943   5.828
 1073SOL    HW1 3545   0.403   0.982   5.786
 1073SOL    HW2 3546   0.294   0.861   5.779
 1074SOL     OW 3547   1.632   1.377   5.667
 1074SOL    HW1 3548   1.600   1.471   5.657
 1074SOL    HW2 3549   1.556   1.314   5.655
 1075SOL     OW 3550   0.464   1.743   5.909
 1075SOL    HW1 3551   0.497   1.782   5.995
 1075SOL    HW2 3552   0.540   1.736   5.844
 1076SOL     OW 3553   0.614   0.122   5.703
 1076SOL    HW1 3554   0.712   0.100   5.710
 1076SOL    HW2 3555   0.583   0.105   5.610
 1077SOL     OW 3556   1.434   1.188   5.627
 1077SOL    HW1 3557   1.466   1.112   5.684
 1077SOL    HW2 3558   1.342   1.215   5.657
 1078SOL     OW 3559   0.297   0.035   5.757
 1078SOL    HW1 3560   0.346   0.119   5.736
 1078SOL    HW2 3561   0.359  -0.030   5.802
 1079SOL     OW 3562   1.032   0.549   5.602
 1079SOL    HW1 3563   0.991   0.631   5.563
 1079SOL    HW2 3564   1.096   0.575   5.675
 1080SOL     OW 3565   1.857   0.833   5.963
 1080SOL    HW1 3566   1.899   0.769   6.027
 1080SOL    HW2 3567   1.819   0.782   5.885
 1081SOL     OW 3568   0.488   1.385   5.760
 1081SOL    HW1 3569   0.401   1.370   5.807
 1081SOL    HW2 3570   0.471   1.411   5.665
 1082SOL     OW 3571   1.390   0.575   5.664
 1082SOL    HW1 3572   1.336   0.554   5.745
 1082SOL    HW2 3573   1.481   0.534   5.673
 1083SOL     OW 3574   0.527   0.256   5.914
 1083SOL    HW1 3575   0.554   0.197   5.839
 1083SOL    HW2 3576   0.527   0.351   5.883
 1084SOL     OW 3577   1.540   0.274   5.711
 1084SOL    HW1 3578   1.479   0.199   5.734
 1084SOL    HW2 3579   1.562   0.326   5.794
 1085SOL     OW 3580   1.303   0.838   5.628
 1085SOL    HW1 3581   1.337   0.745   5.643
 1085SOL    HW2 3582   1.321   0.865   5.533
 1086SOL     OW 3583   0.008   1.326   5.786
 1086SOL    HW1 3584  -0.085   1.347   5.755
 1086SOL    HW2 3585   0.018   1.227   5.799
 1087SOL     OW 3586   0.815   0.572   5.911
 1087SOL    HW1 3587   0.822   0.483   5.865
 1087SOL    HW2 3588   0.721   0.606   5.903
 1088SOL     OW 3589   0.473   0.500   5.777
 1088SOL    HW1 3590   0.534   0.580   5.781
 1088SOL    HW2 3591   0.378   0.531   5.784
 1089SOL     OW 3592   1.726   0.135   6.109
 1089SOL    HW1 3593   1.799   0.118   6.042
 1089SOL    HW2 3594   1.695   0.048   6.147
 1090SOL     OW 3595   0.672   1.616   5.740
 1090SOL    HW1 3596   0.681   1.626   5.641
 1090SOL    HW2 3597   0.632   1.527   5.761
 1091SOL     OW 3598   1.194   1.612   5.617
 1091SOL    HW1 3599   1.200   1.519   5.654
 1091SOL    HW2 3600   1.135   1.612   5.537
 1092SOL     OW 3601   0.916   0.910   5.877
 1092SOL    HW1 3602   0.979   0.948   5.809
 1092SOL    HW2 3603   0.956   0.827   5.916
 1093SOL     OW 3604   1.504   1.607   5.630
 1093SOL    HW1 3605   1.412   1.644   5.637
 1093SOL    HW2 3606   1.542   1.627   5.540
 1094SOL     OW 3607   0.255   1.348   5.876
 1094SOL    HW1 3608   0.159   1.349   5.849
 1094SOL    HW2 3609   0.267   1.401   5.960
 1095SOL     OW 3610   0.075   0.345   5.619
 1095SOL    HW1 3611  -0.017   0.317   5.590
 1095SOL    HW2 3612   0.106   0.422   5.563
 1096SOL     OW 3613   1.183   1.335   5.705
 1096SOL    HW1 3614   1.084   1.324   5.707
 1096SOL    HW2 3615   1.217   1.350   5.798
 1097SOL     OW 3616   1.225   0.325   6.035
 1097SOL    HW1 3617   1.290   0.251   6.024
 1097SOL    HW2 3618   1.245   0.375   6.119
 1098SOL     OW 3619   0.859   1.374   5.602
 1098SOL    HW1 3620   0.813   1.389   5.690
 1098SOL    HW2 3621   0.903   1.459   5.572
 1099SOL     OW 3622   1.083   0.984   5.673
 1099SOL    HW1 3623   1.060   1.037   5.591
 1099SOL    HW2 3624   1.164   0.928   5.654
 1100SOL     OW 3625   1.352   0.052   5.754
 1100SOL    HW1 3626   1.387   0.011   5.670
 1100SOL    HW2 3627   1.262   0.014   5.774
 1101SOL     OW 3628   0.039   1.077   5.886
 1101SOL    HW1 3629   0.138   1.066   5.877
 1101SOL    HW2 3630  -0.001   0.991   5.918
 1102SOL     OW 3631   0.875   1.646   5.923
 1102SOL    HW1 3632   0.798   1.611   5.869
 1102SOL    HW2 3633   0.843   1.717   5.985
 1103SOL     OW 3634   0.230   2.490   0.113
 1103SOL    HW1 3635   0.137   2.488   0.150
 1103SOL    HW2 3636   0.231   2.451   0.021
 1104SOL     OW 3637   0.225   2.137   0.996
 1104SOL    HW1 3638   0.260   2.120   1.088
 1104SOL    HW2 3639   0.137   2.092   0.984
 1105SOL     OW 3640   0.019   2.230   0.647
 1105SOL    HW1 3641  -0.063   2.273   0.686
 1105SOL    HW2 3642  -0.009   2.157   0.584
 1106SOL     OW 3643   0.569   3.137   1.165
 1106SOL    HW1 3644   0.476   3.130   1.128
 1106SOL    HW2 3645   0.580   3.226   1.209
 1107SOL     OW 3646   1.555   3.373   0.703
 1107SOL    HW1 3647   1.498   3.357   0.784
 1107SOL    HW2 3648   1.496   3.383   0.623
 1108SOL     OW 3649   1.135   2.565   0.717
 1108SOL    HW1 3650   1.192   2.643   0.692
 1108SOL    HW2 3651   1.075   2.591   0.793
 1109SOL     OW 3652   1.755   2.469   0.231
 1109SOL    HW1 3653   1.743   2.456   0.132
 1109SOL    HW2 3654   1.725   2.388   0.280
 1110SOL     OW 3655   0.768   3.006   1.023
 1110SOL    HW1 3656   0.690   3.023   1.083
 1110SOL    HW2 3657   0.802   3.093   0.987
 1111SOL     OW 3658   0.850   2.660   1.823
 1111SOL    HW1 3659   0.846   2.736   1.888
 1111SOL    HW2 3660   0.872   2.696   1.732
 1112SOL     OW 3661   0.685   2.874   0.665
 1112SOL    HW1 3662   0.754   2.858   0.735
 1112SOL    HW2 3663   0.612   2.931   0.703
 1113SOL     OW 3664   0.686   3.023   1.803
 1113SOL    HW1 3665   0.746   3.102   1.817
 1113SOL    HW2 3666   0.600   3.054   1.762
 1114SOL     OW 3667   1.460   3.367   1.339
 1114SOL    HW1 3668   1.484   3.461   1.365
 1114SOL    HW2 3669   1.444   3.313   1.421
 1115SOL     OW 3670   0.438   2.254   1.499
 1115SOL    HW1 3671   0.520   2.198   1.508
 1115SOL    HW2 3672   0.357   2.196   1.503
 1116SOL     OW 3673   1.603   2.309   0.737
 1116SOL    HW1 3674   1.529   2.355   0.687
 1116SOL    HW2 3675   1.654   2.377   0.790
 1117SOL     OW 3676   0.231   3.575   0.483
 1117SOL    HW1 3677   0.265   3.652   0.537
 1117SOL    HW2 3678   0.275   3.575   0.393
 1118SOL     OW 3679   1.127   3.203   1.690
 1118SOL    HW1 3680   1.174   3.203   1.778
 1118SOL    HW2 3681   1.079   3.116   1.679
 1119SOL     OW 3682   0.230   3.296   0.538
 1119SOL    HW1 3683   0.204   3.392   0.538
 1119SOL    HW2 3684   0.159   3.242   0.583
 1120SOL     OW 3685   0.240   2.953   0.886
 1120SOL    HW1 3686   0.254   2.869   0.938
 1120SOL    HW2 3687   0.185   3.017   0.941
 1121SOL     OW 3688   0.620   3.648   1.439
 1121SOL    HW1 3689   0.528   3.631   1.474
 1121SOL    HW2 3690   0.648   3.740   1.465
 1122SOL     OW 3691   0.606   2.826   0.123
 1122SOL    HW1 3692   0.613   2.910   0.069
 1122SOL    HW2 3693   0.652   2.839   0.211
 1123SOL     OW 3694   1.594   1.976   1.480
 1123SOL    HW1 3695   1.576   2.043   1.408
 1123SOL    HW2 3696   1.591   2.022   1.569
 1124SOL     OW 3697   0.122   2.505   0.563
 1124SOL    HW1 3698   0.077   2.417   0.580
 1124SOL    HW2 3699   0.121   2.559   0.647
 1125SOL     OW 3700   1.842   3.629   0.359
 1125SOL    HW1 3701   1.896   3.600   0.439
 1125SOL    HW2 3702   1.872   3.719   0.330
 1126SOL     OW 3703   0.027   3.458   0.117
 1126SOL    HW1 3704   0.008   3.362   0.138
 1126SOL    HW2 3705  -0.006   3.516   0.192
 1127SOL     OW 3706   1.689   2.784   0.612
 1127SOL    HW1 3707   1.784   2.755   0.620
 1127SOL    HW2 3708   1.681   2.849   0.537
 1128SOL     OW 3709   1.641   2.970   0.432
 1128SOL    HW1 3710   1.727   2.972   0.380
 1128SOL    HW2 3711   1.655   3.017   0.520
 1129SOL     OW 3712   0.113   2.599   1.597
 1129SOL    HW1 3713   0.201   2.586   1.642
 1129SOL    HW2 3714   0.100   2.696   1.575
 1130SOL     OW 3715   0.613   3.227   0.726
 1130SOL    HW1 3716   0.564   3.140   0.735
 1130SOL    HW2 3717   0.590   3.270   0.639
 1131SOL     OW 3718   1.293   3.090   1.423
 1131SOL    HW1 3719   1.330   3.017   1.365
 1131SOL    HW2 3720   1.345   3.095   1.508
 1132SOL     OW 3721   0.809   1.866   0.502
 1132SOL    HW1 3722   0.849   1.957   0.493
 1132SOL    HW2 3723   0.709   1.874   0.508
 1133SOL     OW 3724   0.197   2.838   1.264
 1133SOL    HW1 3725   0.286   2.793   1.250
 1133SOL    HW2 3726   0.124   2.773   1.245
 1134SOL     OW 3727   1.525   2.861   0.190
 1134SOL    HW1 3728   1.462   2.785   0.203
 1134SOL    HW2 3729   1.573   2.879   0.276
 1135SOL     OW 3730   1.187   3.654   1.616
 1135SOL    HW1 3731   1.211   3.714   1.540
 1135SOL    HW2 3732   1.194   3.559   1.586
 1136SOL     OW 3733   0.317   2.113   1.801
 1136SOL    HW1 3734   0.388   2.184   1.807
 1136SOL    HW2 3735   0.229   2.152   1.829
 1137SOL     OW 3736   1.466   3.279   0.953
 1137SOL    HW1 3737   1.407   3.285   1.033
 1137SOL    HW2 3738   1.451   3.191   0.907
 1138SOL     OW 3739   1.667   3.576   0.572
 1138SOL    HW1 3740   1.626   3.553   0.484
 1138SOL    HW2 3741   1.649   3.502   0.637
 1139SOL     OW 3742   0.598   2.591   0.270
 1139SOL    HW1 3743   0.622   2.660   0.202
 1139SOL    HW2 3744   0.520   2.624   0.324
 1140SOL     OW 3745   1.281   2.207   0.944
 1140SOL    HW1 3746   1.195   2.157   0.931
 1140SOL    HW2 3747   1.343   2.153   1.000
 1141SOL     OW 3748   1.576   3.524   0.307
 1141SOL    HW1 3749   1.665   3.570   0.310
 1141SOL    HW2 3750   1.555   3.500   0.212
 1142SOL     OW 3751   0.807   2.467   1.465
 1142SOL    HW1 3752   0.760   2.464   1.554
 1142SOL    HW2 3753   0.756   2.412   1.399
 1143SOL     OW 3754   1.394   2.331   1.674
 1143SOL    HW1 3755   1.374   2.374   1.762
 1143SOL    HW2 3756   1.472   2.269   1.683
 1144SOL     OW 3757   0.973   2.752   1.572
 1144SOL    HW1 3758   1.019   2.668   1.543
 1144SOL    HW2 3759   0.917   2.786   1.497
 1145SOL     OW 3760   0.991   2.272   1.242
 1145SOL    HW1 3761   0.914   2.306   1.296
 1145SOL    HW2 3762   0.957   2.221   1.163
 1146SOL     OW 3763   1.041   2.563   0.429
 1146SOL    HW1 3764   1.067   2.559   0.525
 1146SOL    HW2 3765   0.956   2.512   0.415
 1147SOL     OW 3766   0.076   2.673   0.789
 1147SOL    HW1 3767   0.175   2.661   0.798
 1147SOL    HW2 3768   0.052   2.768   0.810
 1148SOL     OW 3769   0.130   3.683   1.571
 1148SOL    HW1 3770   0.120   3.668   1.670
 1148SOL    HW2 3771   0.044   3.719   1.535
 1149SOL     OW 3772   0.865   2.210   0.195
 1149SOL    HW1 3773   0.924   2.273   0.146
 1149SOL    HW2 3774   0.884   2.116   0.166
 1150SOL     OW 3775   1.719   2.447   1.831
 1150SOL    HW1 3776   1.693   2.536   1.795
 1150SOL    HW2 3777   1.717   2.379   1.758
 1151SOL     OW 3778   1.362   3.006   0.545
 1151SOL    HW1 3779   1.445   2.977   0.497
 1151SOL    HW2 3780   1.313   3.073   0.489
 1152SOL     OW 3781   0.550   2.058   0.885
 1152SOL    HW1 3782   0.545   2.053   0.985
 1152SOL    HW2 3783   0.552   2.154   0.856
 1153SOL     OW 3784   1.008   3.318   0.477
 1153SOL    HW1 3785   0.962   3.390   0.425
 1153SOL    HW2 3786   1.004   3.338   0.575
 1154SOL     OW 3787   0.351   3.663   0.853
 1154SOL    HW1 3788   0.401   3.577   0.859
 1154SOL    HW2 3789   0.416   3.740   0.850
 1155SOL     OW 3790   1.795   2.928   0.873
 1155SOL    HW1 3791   1.733   2.913   0.797
 1155SOL    HW2 3792   1.743   2.939   0.958
 1156SOL     OW 3793   1.227   3.412   1.506
 1156SOL    HW1 3794   1.233   3.335   1.570
 1156SOL    HW2 3795   1.175   3.386   1.426
 1157SOL     OW 3796   0.321   2.805   0.242
 1157SOL    HW1 3797   0.403   2.844   0.200
 1157SOL    HW2 3798   0.294   2.723   0.193
 1158SOL     OW 3799   1.458   2.597   0.728
 1158SOL    HW1 3800   1.453   2.532   0.803
 1158SOL    HW2 3801   1.538   2.656   0.741
 1159SOL     OW 3802   0.461   3.128   1.727
 1159SOL    HW1 3803   0.411   3.129   1.641
 1159SOL    HW2 3804   0.398   3.110   1.803
 1160SOL     OW 3805   1.111   3.638   0.237
 1160SOL    HW1 3806   1.051   3.576   0.287
 1160SOL    HW2 3807   1.142   3.594   0.152
 1161SOL     OW 3808   0.202   2.147   1.498
 1161SOL    HW1 3809   0.122   2.207   1.485
 1161SOL    HW2 3810   0.192   2.098   1.584
 1162SOL     OW 3811   1.632   3.239   0.081
 1162SOL    HW1 3812   1.600   3.333   0.071
 1162SOL    HW2 3813   1.556   3.176   0.069
 1163SOL     OW 3814   0.464   3.605   0.323
 1163SOL    HW1 3815   0.497   3.644   0.409
 1163SOL    HW2 3816   0.540   3.598   0.258
 1164SOL     OW 3817   1.400   1.969   0.426
 1164SOL    HW1 3818   1.376   1.932   0.336
 1164SOL    HW2 3819   1.499   1.985   0.430
 1165SOL     OW 3820   0.249   3.647   1.241
 1165SOL    HW1 3821   0.306   3.582   1.291
 1165SOL    HW2 3822   0.233   3.614   1.148
 1166SOL     OW 3823   0.940   3.560   0.904
 1166SOL    HW1 3824   1.020   3.503   0.925
 1166SOL    HW2 3825   0.891   3.520   0.827
 1167SOL     OW 3826   0.382   2.562   0.480
 1167SOL    HW1 3827   0.427   2.472   0.477
 1167SOL    HW2 3828   0.288   2.551   0.513
 1168SOL     OW 3829   1.547   2.084   1.729
 1168SOL    HW1 3830   1.542   2.121   1.821
 1168SOL    HW2 3831   1.475   2.015   1.717
 1169SOL     OW 3832   0.614   1.984   0.117
 1169SOL    HW1 3833   0.712   1.962   0.124
 1169SOL    HW2 3834   0.583   1.967   0.024
 1170SOL     OW 3835   0.781   2.126   1.749
 1170SOL    HW1 3836   0.848   2.065   1.792
 1170SOL    HW2 3837   0.708   2.145   1.814
 1171SOL     OW 3838   0.888   3.376   1.195
 1171SOL    HW1 3839   0.865   3.351   1.101
 1171SOL    HW2 3840   0.949   3.307   1.234
 1172SOL     OW 3841   1.351   2.452   1.433
 1172SOL    HW1 3842   1.379   2.409   1.518
 1172SOL    HW2 3843   1.376   2.548   1.434
 1173SOL     OW 3844   0.803   3.264   0.924
 1173SOL    HW1 3845   0.893   3.278   0.882
 1173SOL    HW2 3846   0.732   3.266   0.853
 1174SOL     OW 3847   0.922   2.365   0.899
 1174SOL    HW1 3848   0.897   2.356   0.803
 1174SOL    HW2 3849   0.970   2.283   0.930
 1175SOL     OW 3850   0.539   1.926   0.512
 1175SOL    HW1 3851   0.458   1.927   0.570
 1175SOL    HW2 3852   0.542   2.009   0.457
 1176SOL     OW 3853   1.434   3.050   0.041
 1176SOL    HW1 3854   1.466   2.974   0.098
 1176SOL    HW2 3855   1.342   3.077   0.071
 1177SOL     OW 3856   0.935   2.098   0.480
 1177SOL    HW1 3857   0.887   2.139   0.402
 1177SOL    HW2 3858   1.034   2.096   0.461
 1178SOL     OW 3859   1.076   2.545   1.464
 1178SOL    HW1 3860   0.996   2.484   1.467
 1178SOL    HW2 3861   1.157   2.492   1.440
 1179SOL     OW 3862   1.227   3.432   0.793
 1179SOL    HW1 3863   1.248   3.506   0.728
 1179SOL    HW2 3864   1.295   3.432   0.866
 1180SOL     OW 3865   0.459   3.014   0.741
 1180SOL    HW1 3866   0.388   2.987   0.806
 1180SOL    HW2 3867   0.433   2.986   0.648
 1181SOL     OW 3868   1.271   3.659   0.591
 1181SOL    HW1 3869   1.315   3.723   0.527
 1181SOL    HW2 3870   1.221   3.711   0.661
 1182SOL     OW 3871   1.032   2.411   0.016
 1182SOL    HW1 3872   0.991   2.493  -0.023
 1182SOL    HW2 3873   1.096   2.437   0.089
 1183SOL     OW 3874   0.078   2.418   1.386
 1183SOL    HW1 3875   0.170   2.417   1.345
 1183SOL    HW2 3876   0.072   2.492   1.453
 1184SOL     OW 3877   0.561   2.084   1.147
 1184SOL    HW1 3878   0.599   2.000   1.184
 1184SOL    HW2 3879   0.473   2.103   1.191
 1185SOL     OW 3880   0.866   2.316   0.642
 1185SOL    HW1 3881   0.834   2.388   0.580
 1185SOL    HW2 3882   0.890   2.235   0.589
 1186SOL     OW 3883   1.017   1.901   0.753
 1186SOL    HW1 3884   0.945   1.906   0.684
 1186SOL    HW2 3885   0.993   1.832   0.822
 1187SOL     OW 3886   1.429   3.035   0.867
 1187SOL    HW1 3887   1.374   2.951   0.860
 1187SOL    HW2 3888   1.455   3.064   0.775
 1188SOL     OW 3889   1.466   2.452   0.992
 1188SOL    HW1 3890   1.436   2.357   0.999
 1188SOL    HW2 3891   1.539   2.468   1.058
 1189SOL     OW 3892   1.857   2.695   0.377
 1189SOL    HW1 3893   1.899   2.631   0.441
 1189SOL    HW2 3894   1.819   2.644   0.299
 1190SOL     OW 3895   0.488   3.247   0.174
 1190SOL    HW1 3896   0.401   3.232   0.221
 1190SOL    HW2 3897   0.471   3.273   0.079
 1191SOL     OW 3898   1.664   3.142   0.657
 1191SOL    HW1 3899   1.763   3.150   0.671
 1191SOL    HW2 3900   1.619   3.226   0.688
 1192SOL     OW 3901   1.390   2.437   0.078
 1192SOL    HW1 3902   1.336   2.416   0.159
 1192SOL    HW2 3903   1.481   2.396   0.087
 1193SOL     OW 3904   0.527   2.118   0.328
 1193SOL    HW1 3905   0.554   2.059   0.253
 1193SOL    HW2 3906   0.527   2.213   0.297
 1194SOL     OW 3907   1.754   3.085   1.588
 1194SOL    HW1 3908   1.845   3.046   1.575
 1194SOL    HW2 3909   1.762   3.181   1.612
 1195SOL     OW 3910   1.064   3.209   1.340
 1195SOL    HW1 3911   0.984   3.186   1.395
 1195SOL    HW2 3912   1.147   3.183   1.389
 1196SOL     OW 3913   1.592   3.491   1.625
 1196SOL    HW1 3914   1.619   3.525   1.535
 1196SOL    HW2 3915   1.671   3.453   1.671
 1197SOL     OW 3916   1.111   3.057   1.100
 1197SOL    HW1 3917   1.071   3.101   1.181
 1197SOL    HW2 3918   1.070   3.094   1.017
 1198SOL     OW 3919   1.638   2.961   1.079
 1198SOL    HW1 3920   1.643   3.042   1.138
 1198SOL    HW2 3921   1.552   2.963   1.028
 1199SOL     OW 3922   0.915   1.951   1.402
 1199SOL    HW1 3923   0.940   1.931   1.307
 1199SOL    HW2 3924   0.987   2.007   1.444
 1200SOL     OW 3925   0.980   2.978   1.719
 1200SOL    HW1 3926   0.881   2.984   1.729
 1200SOL    HW2 3927   1.003   2.898   1.663
 1201SOL     OW 3928   0.705   2.912   0.368
 1201SOL    HW1 3929   0.691   2.919   0.467
 1201SOL    HW2 3930   0.789   2.861   0.350
 1202SOL     OW 3931   0.410   2.675   1.251
 1202SOL    HW1 3932   0.496   2.687   1.301
 1202SOL    HW2 3933   0.368   2.588   1.278
 1203SOL     OW 3934   1.274   2.248   1.262
 1203SOL    HW1 3935   1.295   2.322   1.326
 1203SOL    HW2 3936   1.185   2.265   1.219
 1204SOL     OW 3937   0.064   3.426   1.331
 1204SOL    HW1 3938   0.018   3.508   1.297
 1204SOL    HW2 3939   0.162   3.445   1.340
 1205SOL     OW 3940   0.367   2.962   0.501
 1205SOL    HW1 3941   0.360   3.045   0.445
 1205SOL    HW2 3942   0.371   2.882   0.441
 1206SOL     OW 3943   0.566   2.399   0.865
 1206SOL    HW1 3944   0.578   2.465   0.791
 1206SOL    HW2 3945   0.612   2.433   0.948
 1207SOL     OW 3946   1.252   3.210   0.388
 1207SOL    HW1 3947   1.302   3.287   0.428
 1207SOL    HW2 3948   1.157   3.212   0.420
 1208SOL     OW 3949   1.272   3.307   1.142
 1208SOL    HW1 3950   1.319   3.320   1.229
 1208SOL    HW2 3951   1.206   3.233   1.151
 1209SOL     OW 3952   1.582   2.501   0.472
 1209SOL    HW1 3953   1.551   2.562   0.545
 1209SOL    HW2 3954   1.632   2.553   0.403
 1210SOL     OW 3955   0.354   3.372   1.329
 1210SOL    HW1 3956   0.333   3.328   1.242
 1210SOL    HW2 3957   0.451   3.398   1.332
 1211SOL     OW 3958   0.402   2.613   1.598
 1211SOL    HW1 3959   0.470   2.668   1.551
 1211SOL    HW2 3960   0.442   2.525   1.625
 1212SOL     OW 3961   1.587   2.641   1.670
 1212SOL    HW1 3962   1.495   2.679   1.665
 1212SOL    HW2 3963   1.647   2.688   1.605
 1213SOL     OW 3964   1.013   1.967   1.770
 1213SOL    HW1 3965   1.019   2.052   1.718
 1213SOL    HW2 3966   1.045   1.891   1.713
 1214SOL     OW 3967   0.504   1.912   1.740
 1214SOL    HW1 3968   0.462   1.855   1.670
 1214SOL    HW2 3969   0.438   1.981   1.772
 1215SOL     OW 3970   0.573   2.732   1.029
 1215SOL    HW1 3971   0.617   2.821   1.020
 1215SOL    HW2 3972   0.510   2.732   1.106
 1216SOL     OW 3973   1.360   2.724   1.045
 1216SOL    HW1 3974   1.285   2.724   0.979
 1216SOL    HW2 3975   1.397   2.632   1.054
 1217SOL     OW 3976   1.209   2.387   0.275
 1217SOL    HW1 3977   1.222   2.303   0.329
 1217SOL    HW2 3978   1.180   2.461   0.335
 1218SOL     OW 3979   0.307   2.075   1.231
 1218SOL    HW1 3980   0.284   2.112   1.321
 1218SOL    HW2 3981   0.277   1.980   1.225
 1219SOL     OW 3982   0.037   3.172   1.282
 1219SOL    HW1 3983   0.090   3.123   1.350
 1219SOL    HW2 3984   0.059   3.270   1.287
 1220SOL     OW 3985   0.732   2.496   1.064
 1220SOL    HW1 3986   0.791   2.470   0.988
 1220SOL    HW2 3987   0.704   2.592   1.053
 1221SOL     OW 3988   0.307   1.925   0.618
 1221SOL    HW1 3989   0.296   2.019   0.651
 1221SOL    HW2 3990   0.302   1.862   0.695
 1222SOL     OW 3991   1.622   2.229   0.374
 1222SOL    HW1 3992   1.624   2.153   0.438
 1222SOL    HW2 3993   1.574   2.306   0.414
 1223SOL     OW 3994   1.023   2.628   0.966
 1223SOL    HW1 3995   1.038   2.649   1.062
 1223SOL    HW2 3996   0.993   2.533   0.957
 1224SOL     OW 3997   0.980   3.435   1.700
 1224SOL    HW1 3998   0.960   3.479   1.612
 1224SOL    HW2 3999   1.019   3.344   1.684
 1225SOL     OW 4000   1.859   3.380   1.605
 1225SOL    HW1 4001   1.873   3.407   1.510
 1225SOL    HW2 4002   1.942   3.402   1.658
 1226SOL     OW 4003   0.350   2.760   1.804
 1226SOL    HW1 4004   0.426   2.804   1.852
 1226SOL    HW2 4005   0.385   2.713   1.722
 1227SOL     OW 4006   1.540   2.136   0.125
 1227SOL    HW1 4007   1.479   2.061   0.148
 1227SOL    HW2 4008   1.562   2.188   0.208
 1228SOL     OW 4009   1.303   2.700   0.042
 1228SOL    HW1 4010   1.337   2.607   0.057
 1228SOL    HW2 4011   1.321   2.727  -0.053
 1229SOL     OW 4012   1.068   3.195   0.849
 1229SOL    HW1 4013   1.075   3.111   0.794
 1229SOL    HW2 4014   1.130   3.264   0.813
 1230SOL     OW 4015   0.319   2.672   0.949
 1230SOL    HW1 4016   0.412   2.708   0.954
 1230SOL    HW2 4017   0.313   2.587   1.001
 1231SOL     OW 4018   0.339   2.371   1.006
 1231SOL    HW1 4019   0.287   2.288   0.989
 1231SOL    HW2 4020   0.416   2.376   0.942
 1232SOL     OW 4021   1.138   2.242   1.678
 1232SOL    HW1 4022   1.093   2.305   1.742
 1232SOL    HW2 4023   1.231   2.273   1.661
 1233SOL     OW 4024   1.160   2.069   1.477
 1233SOL    HW1 4025   1.160   2.133   1.554
 1233SOL    HW2 4026   1.188   2.117   1.394
 1234SOL     OW 4027   0.008   3.188   0.200
 1234SOL    HW1 4028  -0.085   3.209   0.169
 1234SOL    HW2 4029   0.018   3.089   0.213
 1235SOL     OW 4030   0.088   3.663   0.927
 1235SOL    HW1 4031   0.046   3.577   0.900
 1235SOL    HW2 4032   0.182   3.666   0.893
 1236SOL     OW 4033   0.504   3.430   0.910
 1236SOL    HW1 4034   0.570   3.504   0.919
 1236SOL    HW2 4035   0.548   3.351   0.868
 1237SOL     OW 4036   1.002   2.658   1.238
 1237SOL    HW1 4037   1.043   2.626   1.324
 1237SOL    HW2 4038   0.906   2.631   1.235
 1238SOL     OW 4039   0.040   2.406   1.114
 1238SOL    HW1 4040   0.125   2.373   1.073
 1238SOL    HW2 4041   0.053   2.421   1.212
 1239SOL     OW 4042   0.189   2.382   1.722
 1239SOL    HW1 4043   0.248   2.342   1.652
 1239SOL    HW2 4044   0.131   2.453   1.681
 1240SOL     OW 4045   1.369   2.812   1.660
 1240SOL    HW1 4046   1.408   2.901   1.680
 1240SOL    HW2 4047   1.379   2.792   1.563
 1241SOL     OW 4048   0.815   2.434   0.325
 1241SOL    HW1 4049   0.822   2.345   0.279
 1241SOL    HW2 4050   0.721   2.468   0.317
 1242SOL     OW 4051   1.657   2.466   1.206
 1242SOL    HW1 4052   1.619   2.397   1.268
 1242SOL    HW2 4053   1.739   2.430   1.162
 1243SOL     OW 4054   0.252   3.426   1.744
 1243SOL    HW1 4055   0.222   3.483   1.820
 1243SOL    HW2 4056   0.245   3.329   1.770
 1244SOL     OW 4057   0.671   2.326   1.269
 1244SOL    HW1 4058   0.637   2.237   1.239
 1244SOL    HW2 4059   0.697   2.380   1.189
 1245SOL     OW 4060   0.930   3.540   1.465
 1245SOL    HW1 4061   0.906   3.522   1.370
 1245SOL    HW2 4062   0.960   3.634   1.475
 1246SOL     OW 4063   0.473   2.362   0.191
 1246SOL    HW1 4064   0.534   2.442   0.195
 1246SOL    HW2 4065   0.378   2.393   0.198
 1247SOL     OW 4066   0.159   2.999   1.466
 1247SOL    HW1 4067   0.181   2.938   1.542
 1247SOL    HW2 4068   0.169   2.950   1.380
 1248SOL     OW 4069   1.347   2.921   1.234
 1248SOL    HW1 4070   1.371   2.858   1.160
 1248SOL    HW2 4071   1.257   2.961   1.216
 1249SOL     OW 4072   1.302   2.717   0.309
 1249SOL    HW1 4073   1.216   2.686   0.351
 1249SOL    HW2 4074   1.298   2.703   0.210
 1250SOL     OW 4075   1.759   3.609   1.154
 1250SOL    HW1 4076   1.820   3.639   1.081
 1250SOL    HW2 4077   1.721   3.520   1.132
 1251SOL     OW 4078   1.252   3.593   1.128
 1251SOL    HW1 4079   1.336   3.598   1.074
 1251SOL    HW2 4080   1.229   3.497   1.146
 1252SOL     OW 4081   0.083   3.120   1.022
 1252SOL    HW1 4082   0.078   3.119   1.122
 1252SOL    HW2 4083   0.000   3.079   0.984
 1253SOL     OW 4084   0.688   3.524   1.716
 1253SOL    HW1 4085   0.632   3.605   1.725
 1253SOL    HW2 4086   0.740   3.528   1.630
 1254SOL     OW 4087   0.903   1.948   0.133
 1254SOL    HW1 4088   0.954   1.949   0.047
 1254SOL    HW2 4089   0.959   1.906   0.204
 1255SOL     OW 4090   1.726   1.997   0.523
 1255SOL    HW1 4091   1.799   1.980   0.456
 1255SOL    HW2 4092   1.695   1.910   0.561
 1256SOL     OW 4093   1.388   3.435   0.477
 1256SOL    HW1 4094   1.455   3.447   0.403
 1256SOL    HW2 4095   1.348   3.524   0.500
 1257SOL     OW 4096   0.130   3.656   1.851
 1257SOL    HW1 4097   0.089   3.582   1.904
 1257SOL    HW2 4098   0.194   3.707   1.909
 1258SOL     OW 4099   1.280   2.789   0.672
 1258SOL    HW1 4100   1.340   2.708   0.674
 1258SOL    HW2 4101   1.320   2.858   0.612
 1259SOL     OW 4102   0.830   3.135   1.422
 1259SOL    HW1 4103   0.825   3.168   1.517
 1259SOL    HW2 4104   0.744   3.154   1.376
 1260SOL     OW 4105   0.672   3.478   0.154
 1260SOL    HW1 4106   0.681   3.488   0.055
 1260SOL    HW2 4107   0.632   3.389   0.175
 1261SOL     OW 4108   1.650   3.582   1.394
 1261SOL    HW1 4109   1.703   3.592   1.310
 1261SOL    HW2 4110   1.623   3.672   1.428
 1262SOL     OW 4111   1.841   2.037   0.963
 1262SOL    HW1 4112   1.880   1.952   0.927
 1262SOL    HW2 4113   1.743   2.039   0.944
 1263SOL     OW 4114   0.263   2.188   0.720
 1263SOL    HW1 4115   0.184   2.239   0.686
 1263SOL    HW2 4116   0.254   2.173   0.818
 1264SOL     OW 4117   1.194   3.474   0.031
 1264SOL    HW1 4118   1.200   3.381   0.068
 1264SOL    HW2 4119   1.135   3.474  -0.049
 1265SOL     OW 4120   0.822   2.864   1.372
 1265SOL    HW1 4121   0.862   2.863   1.280
 1265SOL    HW2 4122   0.832   2.956   1.412
 1266SOL     OW 4123   0.916   2.772   0.291
 1266SOL    HW1 4124   0.979   2.810   0.223
 1266SOL    HW2 4125   0.956   2.689   0.330
 1267SOL     OW 4126   1.504   3.469   0.044
 1267SOL    HW1 4127   1.412   3.506   0.051
 1267SOL    HW2 4128   1.542   3.489  -0.046
 1268SOL     OW 4129   0.372   3.150   1.490
 1268SOL    HW1 4130   0.359   3.243   1.456
 1268SOL    HW2 4131   0.288   3.098   1.477
 1269SOL     OW 4132   1.614   3.154   1.289
 1269SOL    HW1 4133   1.674   3.157   1.369
 1269SOL    HW2 4134   1.539   3.218   1.302
 1270SOL     OW 4135   1.039   2.960   0.696
 1270SOL    HW1 4136   0.969   2.913   0.750
 1270SOL    HW2 4137   1.098   2.892   0.653
 1271SOL     OW 4138   1.014   2.098   0.971
 1271SOL    HW1 4139   1.006   2.062   0.878
 1271SOL    HW2 4140   1.012   2.022   1.036
 1272SOL     OW 4141   0.590   3.349   0.491
 1272SOL    HW1 4142   0.632   3.291   0.421
 1272SOL    HW2 4143   0.546   3.428   0.447
 1273SOL     OW 4144   1.709   2.247   1.381
 1273SOL    HW1 4145   1.782   2.316   1.385
 1273SOL    HW2 4146   1.737   2.172   1.322
 1274SOL     OW 4147   0.255   3.210   0.290
 1274SOL    HW1 4148   0.159   3.211   0.263
 1274SOL    HW2 4149   0.267   3.263   0.374
 1275SOL     OW 4150   0.105   2.875   1.726
 1275SOL    HW1 4151   0.028   2.842   1.780
 1275SOL    HW2 4152   0.190   2.845   1.768
 1276SOL     OW 4153   0.672   2.065   1.489
 1276SOL    HW1 4154   0.762   2.049   1.449
 1276SOL    HW2 4155   0.680   2.070   1.588
 1277SOL     OW 4156   0.075   2.207   0.033
 1277SOL    HW1 4157  -0.017   2.179   0.004
 1277SOL    HW2 4158   0.106   2.284  -0.023
 1278SOL     OW 4159   1.440   2.718   1.398
 1278SOL    HW1 4160   1.383   2.770   1.335
 1278SOL    HW2 4161   1.536   2.730   1.374
 1279SOL     OW 4162   0.072   2.028   0.318
 1279SOL    HW1 4163   0.055   2.111   0.264
 1279SOL    HW2 4164   0.162   1.991   0.296
 1280SOL     OW 4165   1.183   3.197   0.119
 1280SOL    HW1 4166   1.084   3.186   0.121
 1280SOL    HW2 4167   1.217   3.212   0.212
 1281SOL     OW 4168   0.613   2.704   1.431
 1281SOL    HW1 4169   0.669   2.785   1.414
 1281SOL    HW2 4170   0.672   2.624   1.434
 1282SOL     OW 4171   1.493   3.629   0.959
 1282SOL    HW1 4172   1.526   3.693   0.890
 1282SOL    HW2 4173   1.559   3.623   1.034
 1283SOL     OW 4174   0.716   2.427   1.708
 1283SOL    HW1 4175   0.735   2.492   1.782
 1283SOL    HW2 4176   0.776   2.347   1.717
 1284SOL     OW 4177   1.450   3.082   1.633
 1284SOL    HW1 4178   1.441   3.072   1.732
 1284SOL    HW2 4179   1.546   3.075   1.607
 1285SOL     OW 4180   0.390   3.603   1.560
 1285SOL    HW1 4181   0.299   3.644   1.558
 1285SOL    HW2 4182   0.383   3.509   1.592
 1286SOL     OW 4183   1.674   2.745   1.254
 1286SOL    HW1 4184   1.647   2.656   1.217
 1286SOL    HW2 4185   1.675   2.813   1.181
 1287SOL     OW 4186   1.225   2.187   0.449
 1287SOL    HW1 4187   1.290   2.113   0.438
 1287SOL    HW2 4188   1.245   2.237   0.533
 1288SOL     OW 4189   0.594   2.607   0.652
 1288SOL    HW1 4190   0.644   2.692   0.633
 1288SOL    HW2 4191   0.506   2.609   0.604
 1289SOL     OW 4192   1.777   2.204   1.642
 1289SOL    HW1 4193   1.760   2.235   1.548
 1289SOL    HW2 4194   1.693   2.167   1.680
 1290SOL     OW 4195   1.730   2.796   1.517
 1290SOL    HW1 4196   1.768   2.887   1.532
 1290SOL    HW2 4197   1.722   2.779   1.418
 1291SOL     OW 4198   0.859   3.236   0.016
 1291SOL    HW1 4199   0.813   3.251   0.104
 1291SOL    HW2 4200   0.903   3.321  -0.014
 1292SOL     OW 4201   0.661   3.652   0.953
 1292SOL    HW1 4202   0.615   3.740   0.940
 1292SOL    HW2 4203   0.760   3.664   0.946
 1293SOL     OW 4204   0.859   2.818   0.861
 1293SOL    HW1 4205   0.913   2.749   0.909
 1293SOL    HW2 4206   0.827   2.887   0.927
 1294SOL     OW 4207   1.083   2.846   0.087
 1294SOL    HW1 4208   1.060   2.899   0.005
 1294SOL    HW2 4209   1.164   2.790   0.068
 1295SOL     OW 4210   1.861   3.431   0.851
 1295SOL    HW1 4211   1.790   3.419   0.781
 1295SOL    HW2 4212   1.862   3.352   0.911
 1296SOL     OW 4213   0.221   3.176   1.844
 1296SOL    HW1 4214   0.156   3.103   1.823
 1296SOL    HW2 4215   0.225   3.190   1.942
 1297SOL     OW 4216   0.079   3.102   0.653
 1297SOL    HW1 4217   0.078   3.055   0.741
 1297SOL    HW2 4218   0.161   3.074   0.602
 1298SOL     OW 4219   0.672   3.253   1.624
 1298SOL    HW1 4220   0.594   3.203   1.662
 1298SOL    HW2 4221   0.669   3.348   1.655
 1299SOL     OW 4222   1.824   2.054   1.227
 1299SOL    HW1 4223   1.820   1.964   1.271
 1299SOL    HW2 4224   1.827   2.043   1.128
 1300SOL     OW 4225   0.428   2.286   0.520
 1300SOL    HW1 4226   0.458   2.214   0.458
 1300SOL    HW2 4227   0.389   2.246   0.603
 1301SOL     OW 4228   1.705   3.349   1.104
 1301SOL    HW1 4229   1.612   3.324   1.077
 1301SOL    HW2 4230   1.731   3.299   1.186
 1302SOL     OW 4231   0.317   2.409   1.280
 1302SOL    HW1 4232   0.355   2.350   1.352
 1302SOL    HW2 4233   0.357   2.383   1.192
 1303SOL     OW 4234   0.812   3.448   0.687
 1303SOL    HW1 4235   0.844   3.458   0.593
 1303SOL    HW2 4236   0.733   3.386   0.689
 1304SOL     OW 4237   1.424   2.076   1.112
 1304SOL    HW1 4238   1.476   2.011   1.167
 1304SOL    HW2 4239   1.375   2.139   1.173
 1305SOL     OW 4240   1.001   1.896   1.154
 1305SOL    HW1 4241   0.938   1.824   1.123
 1305SOL    HW2 4242   1.094   1.860   1.154
 1306SOL     OW 4243   0.770   3.192   0.301
 1306SOL    HW1 4244   0.724   3.105   0.318
 1306SOL    HW2 4245   0.861   3.189   0.342
 1307SOL     OW 4246   0.618   3.429   1.284
 1307SOL    HW1 4247   0.613   3.511   1.341
 1307SOL    HW2 4248   0.707   3.426   1.239
 1308SOL     OW 4249   1.352   1.914   0.168
 1308SOL    HW1 4250   1.387   1.873   0.084
 1308SOL    HW2 4251   1.262   1.876   0.188
 1309SOL     OW 4252   1.300   2.315   0.691
 1309SOL    HW1 4253   1.241   2.395   0.695
 1309SOL    HW2 4254   1.315   2.280   0.784
 1310SOL     OW 4255   1.593   2.083   0.882
 1310SOL    HW1 4256   1.509   2.082   0.936
 1310SOL    HW2 4257   1.595   2.166   0.826
 1311SOL     OW 4258   0.039   2.939   0.300
 1311SOL    HW1 4259   0.138   2.928   0.291
 1311SOL    HW2 4260  -0.001   2.853   0.332
 1312SOL     OW 4261   0.875   3.508   0.337
 1312SOL    HW1 4262   0.798   3.473   0.283
 1312SOL    HW2 4263   0.843   3.579   0.399
 1313SOL     OW 4264   0.230   2.490   1.975
 1313SOL    HW1 4265   0.137   2.488   2.012
 1313SOL    HW2 4266   0.231   2.451   1.883
 1314SOL     OW 4267   0.225   2.137   2.858
 1314SOL    HW1 4268   0.260   2.120   2.950
 1314SOL    HW2 4269   0.137   2.092   2.846
 1315SOL     OW 4270   0.019   2.230   2.509
 1315SOL    HW1 4271  -0.063   2.273   2.548
 1315SOL    HW2 4272  -0.009   2.157   2.446
 1316SOL     OW 4273   0.569   3.137   3.027
 1316SOL    HW1 4274   0.476   3.130   2.990
 1316SOL    HW2 4275   0.580   3.226   3.071
 1317SOL     OW 4276   1.555   3.373   2.565
 1317SOL    HW1 4277   1.498   3.357   2.646
 1317SOL    HW2 4278   1.496   3.383   2.485
 1318SOL     OW 4279   1.135   2.565   2.579
 1318SOL    HW1 4280   1.192   2.643   2.554
 1318SOL    HW2 4281   1.075   2.591   2.655
 1319SOL     OW 4282   0.768   3.006   2.885
 1319SOL    HW1 4283   0.690   3.023   2.945
 1319SOL    HW2 4284   0.802   3.093   2.849
 1320SOL     OW 4285   0.850   2.660   3.685
 1320SOL    HW1 4286   0.846   2.736   3.750
 1320SOL    HW2 4287   0.872   2.696   3.594
 1321SOL     OW 4288   0.685   2.874   2.527
 1321SOL    HW1 4289   0.754   2.858   2.597
 1321SOL    HW2 4290   0.612   2.931   2.565
 1322SOL     OW 4291   0.686   3.023   3.665
 1322SOL    HW1 4292   0.746   3.102   3.679
 1322SOL    HW2 4293   0.600   3.054   3.624
 1323SOL     OW 4294   0.335   3.297   2.923
 1323SOL    HW1 4295   0.257   3.266   2.870
 1323SOL    HW2 4296   0.393   3.355   2.866
 1324SOL     OW 4297   0.438   2.254   3.361
 1324SOL    HW1 4298   0.520   2.198   3.370
 1324SOL    HW2 4299   0.357   2.196   3.365
 1325SOL     OW 4300   0.231   3.575   2.345
 1325SOL    HW1 4301   0.265   3.652   2.399
 1325SOL    HW2 4302   0.275   3.575   2.255
 1326SOL     OW 4303   1.127   3.203   3.552
 1326SOL    HW1 4304   1.174   3.203   3.640
 1326SOL    HW2 4305   1.079   3.116   3.541
 1327SOL     OW 4306   0.230   3.296   2.400
 1327SOL    HW1 4307   0.204   3.392   2.400
 1327SOL    HW2 4308   0.159   3.242   2.445
 1328SOL     OW 4309   0.240   2.953   2.748
 1328SOL    HW1 4310   0.254   2.869   2.800
 1328SOL    HW2 4311   0.185   3.017   2.803
 1329SOL     OW 4312   0.620   3.648   3.301
 1329SOL    HW1 4313   0.528   3.631   3.336
 1329SOL    HW2 4314   0.648   3.740   3.327
 1330SOL     OW 4315   0.606   2.826   1.985
 1330SOL    HW1 4316   0.613   2.910   1.931
 1330SOL    HW2 4317   0.652   2.839   2.073
 1331SOL     OW 4318   1.594   1.976   3.342
 1331SOL    HW1 4319   1.576   2.043   3.270
 1331SOL    HW2 4320   1.591   2.022   3.431
 1332SOL     OW 4321   0.122   2.505   2.425
 1332SOL    HW1 4322   0.077   2.417   2.442
 1332SOL    HW2 4323   0.121   2.559   2.509
 1333SOL     OW 4324   1.842   3.629   2.221
 1333SOL    HW1 4325   1.896   3.600   2.301
 1333SOL    HW2 4326   1.872   3.719   2.192
 1334SOL     OW 4327   0.027   3.458   1.979
 1334SOL    HW1 4328   0.008   3.362   2.000
 1334SOL    HW2 4329  -0.006   3.516   2.054
 1335SOL     OW 4330   0.113   2.599   3.459
 1335SOL    HW1 4331   0.201   2.586   3.504
 1335SOL    HW2 4332   0.100   2.696   3.437
 1336SOL     OW 4333   0.613   3.227   2.588
 1336SOL    HW1 4334   0.564   3.140   2.597
 1336SOL    HW2 4335   0.590   3.270   2.501
 1337SOL     OW 4336   1.293   3.090   3.285
 1337SOL    HW1 4337   1.330   3.017   3.227
 1337SOL    HW2 4338   1.345   3.095   3.370
 1338SOL     OW 4339   0.809   1.866   2.364
 1338SOL    HW1 4340   0.849   1.957   2.355
 1338SOL    HW2 4341   0.709   1.874   2.370
 1339SOL     OW 4342   0.197   2.838   3.126
 1339SOL    HW1 4343   0.286   2.793   3.112
 1339SOL    HW2 4344   0.124   2.773   3.107
 1340SOL     OW 4345   0.317   2.113   3.663
 1340SOL    HW1 4346   0.388   2.184   3.669
 1340SOL    HW2 4347   0.229   2.152   3.691
 1341SOL     OW 4348   1.667   3.576   2.434
 1341SOL    HW1 4349   1.626   3.553   2.346
 1341SOL    HW2 4350   1.649   3.502   2.499
 1342SOL     OW 4351   0.598   2.591   2.132
 1342SOL    HW1 4352   0.622   2.660   2.064
 1342SOL    HW2 4353   0.520   2.624   2.186
 1343SOL     OW 4354   1.281   2.207   2.806
 1343SOL    HW1 4355   1.195   2.157   2.793
 1343SOL    HW2 4356   1.343   2.153   2.862
 1344SOL     OW 4357   1.576   3.524   2.169
 1344SOL    HW1 4358   1.665   3.570   2.172
 1344SOL    HW2 4359   1.555   3.500   2.074
 1345SOL     OW 4360   0.807   2.467   3.327
 1345SOL    HW1 4361   0.760   2.464   3.416
 1345SOL    HW2 4362   0.756   2.412   3.261
 1346SOL     OW 4363   1.394   2.331   3.536
 1346SOL    HW1 4364   1.374   2.374   3.624
 1346SOL    HW2 4365   1.472   2.269   3.545
 1347SOL     OW 4366   0.973   2.752   3.434
 1347SOL    HW1 4367   1.019   2.668   3.405
 1347SOL    HW2 4368   0.917   2.786   3.359
 1348SOL     OW 4369   0.991   2.272   3.104
 1348SOL    HW1 4370   0.914   2.306   3.158
 1348SOL    HW2 4371   0.957   2.221   3.025
 1349SOL     OW 4372   1.041   2.563   2.291
 1349SOL    HW1 4373   1.067   2.559   2.387
 1349SOL    HW2 4374   0.956   2.512   2.277
 1350SOL     OW 4375   0.076   2.673   2.651
 1350SOL    HW1 4376   0.175   2.661   2.660
 1350SOL    HW2 4377   0.052   2.768   2.672
 1351SOL     OW 4378   0.130   3.683   3.433
 1351SOL    HW1 4379   0.120   3.668   3.532
 1351SOL    HW2 4380   0.044   3.719   3.397
 1352SOL     OW 4381   0.865   2.210   2.057
 1352SOL    HW1 4382   0.924   2.273   2.008
 1352SOL    HW2 4383   0.884   2.116   2.028
 1353SOL     OW 4384   1.719   2.447   3.693
 1353SOL    HW1 4385   1.693   2.536   3.657
 1353SOL    HW2 4386   1.717   2.379   3.620
 1354SOL     OW 4387   0.550   2.058   2.747
 1354SOL    HW1 4388   0.545   2.053   2.847
 1354SOL    HW2 4389   0.552   2.154   2.718
 1355SOL     OW 4390   1.008   3.318   2.339
 1355SOL    HW1 4391   0.962   3.390   2.287
 1355SOL    HW2 4392   1.004   3.338   2.437
 1356SOL     OW 4393   0.351   3.663   2.715
 1356SOL    HW1 4394   0.401   3.577   2.721
 1356SOL    HW2 4395   0.416   3.740   2.712
 1357SOL     OW 4396   1.227   3.412   3.368
 1357SOL    HW1 4397   1.233   3.335   3.432
 1357SOL    HW2 4398   1.175   3.386   3.288
 1358SOL     OW 4399   0.321   2.805   2.104
 1358SOL    HW1 4400   0.403   2.844   2.062
 1358SOL    HW2 4401   0.294   2.723   2.055
 1359SOL     OW 4402   1.458   2.597   2.590
 1359SOL    HW1 4403   1.453   2.532   2.665
 1359SOL    HW2 4404   1.538   2.656   2.603
 1360SOL     OW 4405   0.461   3.128   3.589
 1360SOL    HW1 4406   0.411   3.129   3.503
 1360SOL    HW2 4407   0.398   3.110   3.665
 1361SOL     OW 4408   1.111   3.638   2.099
 1361SOL    HW1 4409   1.051   3.576   2.149
 1361SOL    HW2 4410   1.142   3.594   2.014
 1362SOL     OW 4411   0.202   2.147   3.360
 1362SOL    HW1 4412   0.122   2.207   3.347
 1362SOL    HW2 4413   0.192   2.098   3.446
 1363SOL     OW 4414   1.632   3.239   1.943
 1363SOL    HW1 4415   1.600   3.333   1.933
 1363SOL    HW2 4416   1.556   3.176   1.931
 1364SOL     OW 4417   0.464   3.605   2.185
 1364SOL    HW1 4418   0.497   3.644   2.271
 1364SOL    HW2 4419   0.540   3.598   2.120
 1365SOL     OW 4420   1.400   1.969   2.288
 1365SOL    HW1 4421   1.376   1.932   2.198
 1365SOL    HW2 4422   1.499   1.985   2.292
 1366SOL     OW 4423   0.249   3.647   3.103
 1366SOL    HW1 4424   0.306   3.582   3.153
 1366SOL    HW2 4425   0.233   3.614   3.010
 1367SOL     OW 4426   0.940   3.560   2.766
 1367SOL    HW1 4427   1.020   3.503   2.787
 1367SOL    HW2 4428   0.891   3.520   2.689
 1368SOL     OW 4429   0.382   2.562   2.342
 1368SOL    HW1 4430   0.427   2.472   2.339
 1368SOL    HW2 4431   0.288   2.551   2.375
 1369SOL     OW 4432   1.547   2.084   3.591
 1369SOL    HW1 4433   1.542   2.121   3.683
 1369SOL    HW2 4434   1.475   2.015   3.579
 1370SOL     OW 4435   0.614   1.984   1.979
 1370SOL    HW1 4436   0.712   1.962   1.986
 1370SOL    HW2 4437   0.583   1.967   1.886
 1371SOL     OW 4438   0.781   2.126   3.611
 1371SOL    HW1 4439   0.848   2.065   3.654
 1371SOL    HW2 4440   0.708   2.145   3.676
 1372SOL     OW 4441   0.888   3.376   3.057
 1372SOL    HW1 4442   0.865   3.351   2.963
 1372SOL    HW2 4443   0.949   3.307   3.096
 1373SOL     OW 4444   1.351   2.452   3.295
 1373SOL    HW1 4445   1.379   2.409   3.380
 1373SOL    HW2 4446   1.376   2.548   3.296
 1374SOL     OW 4447   0.803   3.264   2.786
 1374SOL    HW1 4448   0.893   3.278   2.744
 1374SOL    HW2 4449   0.732   3.266   2.715
 1375SOL     OW 4450   0.922   2.365   2.761
 1375SOL    HW1 4451   0.897   2.356   2.665
 1375SOL    HW2 4452   0.970   2.283   2.792
 1376SOL     OW 4453   0.539   1.926   2.374
 1376SOL    HW1 4454   0.458   1.927   2.432
 1376SOL    HW2 4455   0.542   2.009   2.319
 1377SOL     OW 4456   1.434   3.050   1.903
 1377SOL    HW1 4457   1.466   2.974   1.960
 1377SOL    HW2 4458   1.342   3.077   1.933
 1378SOL     OW 4459   0.297   1.897   2.033
 1378SOL    HW1 4460   0.346   1.981   2.012
 1378SOL    HW2 4461   0.359   1.832   2.078
 1379SOL     OW 4462   0.935   2.098   2.342
 1379SOL    HW1 4463   0.887   2.139   2.264
 1379SOL    HW2 4464   1.034   2.096   2.323
 1380SOL     OW 4465   1.076   2.545   3.326
 1380SOL    HW1 4466   0.996   2.484   3.329
 1380SOL    HW2 4467   1.157   2.492   3.302
 1381SOL     OW 4468   1.227   3.432   2.655
 1381SOL    HW1 4469   1.248   3.506   2.590
 1381SOL    HW2 4470   1.295   3.432   2.728
 1382SOL     OW 4471   0.459   3.014   2.603
 1382SOL    HW1 4472   0.388   2.987   2.668
 1382SOL    HW2 4473   0.433   2.986   2.510
 1383SOL     OW 4474   1.271   3.659   2.453
 1383SOL    HW1 4475   1.315   3.723   2.389
 1383SOL    HW2 4476   1.221   3.711   2.523
 1384SOL     OW 4477   1.032   2.411   1.878
 1384SOL    HW1 4478   0.991   2.493   1.839
 1384SOL    HW2 4479   1.096   2.437   1.951
 1385SOL     OW 4480   0.078   2.418   3.248
 1385SOL    HW1 4481   0.170   2.417   3.207
 1385SOL    HW2 4482   0.072   2.492   3.315
 1386SOL     OW 4483   0.561   2.084   3.009
 1386SOL    HW1 4484   0.599   2.000   3.046
 1386SOL    HW2 4485   0.473   2.103   3.053
 1387SOL     OW 4486   0.866   2.316   2.504
 1387SOL    HW1 4487   0.834   2.388   2.442
 1387SOL    HW2 4488   0.890   2.235   2.451
 1388SOL     OW 4489   1.017   1.901   2.615
 1388SOL    HW1 4490   0.945   1.906   2.546
 1388SOL    HW2 4491   0.993   1.832   2.684
 1389SOL     OW 4492   1.466   2.452   2.854
 1389SOL    HW1 4493   1.436   2.357   2.861
 1389SOL    HW2 4494   1.539   2.468   2.920
 1390SOL     OW 4495   0.488   3.247   2.036
 1390SOL    HW1 4496   0.401   3.232   2.083
 1390SOL    HW2 4497   0.471   3.273   1.941
 1391SOL     OW 4498   1.390   2.437   1.940
 1391SOL    HW1 4499   1.336   2.416   2.021
 1391SOL    HW2 4500   1.481   2.396   1.949
 1392SOL     OW 4501   0.527   2.118   2.190
 1392SOL    HW1 4502   0.554   2.059   2.115
 1392SOL    HW2 4503   0.527   2.213   2.159
 1393SOL     OW 4504   1.064   3.209   3.202
 1393SOL    HW1 4505   0.984   3.186   3.257
 1393SOL    HW2 4506   1.147   3.183   3.251
 1394SOL     OW 4507   1.111   3.057   2.962
 1394SOL    HW1 4508   1.071   3.101   3.043
 1394SOL    HW2 4509   1.070   3.094   2.879
 1395SOL     OW 4510   0.915   1.951   3.264
 1395SOL    HW1 4511   0.940   1.931   3.169
 1395SOL    HW2 4512   0.987   2.007   3.306
 1396SOL     OW 4513   0.980   2.978   3.581
 1396SOL    HW1 4514   0.881   2.984   3.591
 1396SOL    HW2 4515   1.003   2.898   3.525
 1397SOL     OW 4516   0.705   2.912   2.230
 1397SOL    HW1 4517   0.691   2.919   2.329
 1397SOL    HW2 4518   0.789   2.861   2.212
 1398SOL     OW 4519   0.410   2.675   3.113
 1398SOL    HW1 4520   0.496   2.687   3.163
 1398SOL    HW2 4521   0.368   2.588   3.140
 1399SOL     OW 4522   1.274   2.248   3.124
 1399SOL    HW1 4523   1.295   2.322   3.188
 1399SOL    HW2 4524   1.185   2.265   3.081
 1400SOL     OW 4525   0.064   3.426   3.193
 1400SOL    HW1 4526   0.018   3.508   3.159
 1400SOL    HW2 4527   0.162   3.445   3.202
 1401SOL     OW 4528   0.367   2.962   2.363
 1401SOL    HW1 4529   0.360   3.045   2.307
 1401SOL    HW2 4530   0.371   2.882   2.303
 1402SOL     OW 4531   0.566   2.399   2.727
 1402SOL    HW1 4532   0.578   2.465   2.653
 1402SOL    HW2 4533   0.612   2.433   2.810
 1403SOL     OW 4534   1.252   3.210   2.250
 1403SOL    HW1 4535   1.302   3.287   2.290
 1403SOL    HW2 4536   1.157   3.212   2.282
 1404SOL     OW 4537   0.354   3.372   3.191
 1404SOL    HW1 4538   0.333   3.328   3.104
 1404SOL    HW2 4539   0.451   3.398   3.194
 1405SOL     OW 4540   0.402   2.613   3.460
 1405SOL    HW1 4541   0.470   2.668   3.413
 1405SOL    HW2 4542   0.442   2.525   3.487
 1406SOL     OW 4543   1.587   2.641   3.532
 1406SOL    HW1 4544   1.495   2.679   3.527
 1406SOL    HW2 4545   1.647   2.688   3.467
 1407SOL     OW 4546   1.013   1.967   3.632
 1407SOL    HW1 4547   1.019   2.052   3.580
 1407SOL    HW2 4548   1.045   1.891   3.575
 1408SOL     OW 4549   0.504   1.912   3.602
 1408SOL    HW1 4550   0.462   1.855   3.532
 1408SOL    HW2 4551   0.438   1.981   3.634
 1409SOL     OW 4552   0.573   2.732   2.891
 1409SOL    HW1 4553   0.617   2.821   2.882
 1409SOL    HW2 4554   0.510   2.732   2.968
 1410SOL     OW 4555   1.360   2.724   2.907
 1410SOL    HW1 4556   1.285   2.724   2.841
 1410SOL    HW2 4557   1.397   2.632   2.916
 1411SOL     OW 4558   1.209   2.387   2.137
 1411SOL    HW1 4559   1.222   2.303   2.191
 1411SOL    HW2 4560   1.180   2.461   2.197
 1412SOL     OW 4561   0.307   2.075   3.093
 1412SOL    HW1 4562   0.284   2.112   3.183
 1412SOL    HW2 4563   0.277   1.980   3.087
 1413SOL     OW 4564   0.037   3.172   3.144
 1413SOL    HW1 4565   0.090   3.123   3.212
 1413SOL    HW2 4566   0.059   3.270   3.149
 1414SOL     OW 4567   0.732   2.496   2.926
 1414SOL    HW1 4568   0.791   2.470   2.850
 1414SOL    HW2 4569   0.704   2.592   2.915
 1415SOL     OW 4570   1.728   2.797   3.716
 1415SOL    HW1 4571   1.682   2.790   3.627
 1415SOL    HW2 4572   1.666   2.841   3.782
 1416SOL     OW 4573   0.307   1.925   2.480
 1416SOL    HW1 4574   0.296   2.019   2.513
 1416SOL    HW2 4575   0.302   1.862   2.557
 1417SOL     OW 4576   1.023   2.628   2.828
 1417SOL    HW1 4577   1.038   2.649   2.924
 1417SOL    HW2 4578   0.993   2.533   2.819
 1418SOL     OW 4579   0.980   3.435   3.562
 1418SOL    HW1 4580   0.960   3.479   3.474
 1418SOL    HW2 4581   1.019   3.344   3.546
 1419SOL     OW 4582   0.350   2.760   3.666
 1419SOL    HW1 4583   0.426   2.804   3.714
 1419SOL    HW2 4584   0.385   2.713   3.584
 1420SOL     OW 4585   1.540   2.136   1.987
 1420SOL    HW1 4586   1.479   2.061   2.010
 1420SOL    HW2 4587   1.562   2.188   2.070
 1421SOL     OW 4588   1.303   2.700   1.904
 1421SOL    HW1 4589   1.337   2.607   1.919
 1421SOL    HW2 4590   1.321   2.727   1.809
 1422SOL     OW 4591   1.068   3.195   2.711
 1422SOL    HW1 4592   1.075   3.111   2.656
 1422SOL    HW2 4593   1.130   3.264   2.675
 1423SOL     OW 4594   0.319   2.672   2.811
 1423SOL    HW1 4595   0.412   2.708   2.816
 1423SOL    HW2 4596   0.313   2.587   2.863
 1424SOL     OW 4597   0.339   2.371   2.868
 1424SOL    HW1 4598   0.287   2.288   2.851
 1424SOL    HW2 4599   0.416   2.376   2.804
 1425SOL     OW 4600   1.138   2.242   3.540
 1425SOL    HW1 4601   1.093   2.305   3.604
 1425SOL    HW2 4602   1.231   2.273   3.523
 1426SOL     OW 4603   1.160   2.069   3.339
 1426SOL    HW1 4604   1.160   2.133   3.416
 1426SOL    HW2 4605   1.188   2.117   3.256
 1427SOL     OW 4606   0.008   3.188   2.062
 1427SOL    HW1 4607  -0.085   3.209   2.031
 1427SOL    HW2 4608   0.018   3.089   2.075
 1428SOL     OW 4609   0.088   3.663   2.789
 1428SOL    HW1 4610   0.046   3.577   2.762
 1428SOL    HW2 4611   0.182   3.666   2.755
 1429SOL     OW 4612   0.504   3.430   2.772
 1429SOL    HW1 4613   0.570   3.504   2.781
 1429SOL    HW2 4614   0.548   3.351   2.730
 1430SOL     OW 4615   1.002   2.658   3.100
 1430SOL    HW1 4616   1.043   2.626   3.186
 1430SOL    HW2 4617   0.906   2.631   3.097
 1431SOL     OW 4618   0.040   2.406   2.976
 1431SOL    HW1 4619   0.125   2.373   2.935
 1431SOL    HW2 4620   0.053   2.421   3.074
 1432SOL     OW 4621   0.189   2.382   3.584
 1432SOL    HW1 4622   0.248   2.342   3.514
 1432SOL    HW2 4623   0.131   2.453   3.543
 1433SOL     OW 4624   1.369   2.812   3.522
 1433SOL    HW1 4625   1.408   2.901   3.542
 1433SOL    HW2 4626   1.379   2.792   3.425
 1434SOL     OW 4627   0.815   2.434   2.187
 1434SOL    HW1 4628   0.822   2.345   2.141
 1434SOL    HW2 4629   0.721   2.468   2.179
 1435SOL     OW 4630   1.657   2.466   3.068
 1435SOL    HW1 4631   1.619   2.397   3.130
 1435SOL    HW2 4632   1.739   2.430   3.024
 1436SOL     OW 4633   0.252   3.426   3.606
 1436SOL    HW1 4634   0.222   3.483   3.682
 1436SOL    HW2 4635   0.245   3.329   3.632
 1437SOL     OW 4636   0.671   2.326   3.131
 1437SOL    HW1 4637   0.637   2.237   3.101
 1437SOL    HW2 4638   0.697   2.380   3.051
 1438SOL     OW 4639   0.930   3.540   3.327
 1438SOL    HW1 4640   0.906   3.522   3.232
 1438SOL    HW2 4641   0.960   3.634   3.337
 1439SOL     OW 4642   0.473   2.362   2.053
 1439SOL    HW1 4643   0.534   2.442   2.057
 1439SOL    HW2 4644   0.378   2.393   2.060
 1440SOL     OW 4645   0.159   2.999   3.328
 1440SOL    HW1 4646   0.181   2.938   3.404
 1440SOL    HW2 4647   0.169   2.950   3.242
 1441SOL     OW 4648   1.347   2.921   3.096
 1441SOL    HW1 4649   1.371   2.858   3.022
 1441SOL    HW2 4650   1.257   2.961   3.078
 1442SOL     OW 4651   1.302   2.717   2.171
 1442SOL    HW1 4652   1.216   2.686   2.213
 1442SOL    HW2 4653   1.298   2.703   2.072
 1443SOL     OW 4654   1.759   3.609   3.016
 1443SOL    HW1 4655   1.820   3.639   2.943
 1443SOL    HW2 4656   1.721   3.520   2.994
 1444SOL     OW 4657   1.252   3.593   2.990
 1444SOL    HW1 4658   1.336   3.598   2.936
 1444SOL    HW2 4659   1.229   3.497   3.008
 1445SOL     OW 4660   0.083   3.120   2.884
 1445SOL    HW1 4661   0.078   3.119   2.984
 1445SOL    HW2 4662   0.000   3.079   2.846
 1446SOL     OW 4663   0.688   3.524   3.578
 1446SOL    HW1 4664   0.632   3.605   3.587
 1446SOL    HW2 4665   0.740   3.528   3.492
 1447SOL     OW 4666   1.726   1.997   2.385
 1447SOL    HW1 4667   1.799   1.980   2.318
 1447SOL    HW2 4668   1.695   1.910   2.423
 1448SOL     OW 4669   1.388   3.435   2.339
 1448SOL    HW1 4670   1.455   3.447   2.265
 1448SOL    HW2 4671   1.348   3.524   2.362
 1449SOL     OW 4672   0.830   3.135   3.284
 1449SOL    HW1 4673   0.825   3.168   3.379
 1449SOL    HW2 4674   0.744   3.154   3.238
 1450SOL     OW 4675   0.672   3.478   2.016
 1450SOL    HW1 4676   0.681   3.488   1.917
 1450SOL    HW2 4677   0.632   3.389   2.037
 1451SOL     OW 4678   1.841   2.037   2.825
 1451SOL    HW1 4679   1.880   1.952   2.789
 1451SOL    HW2 4680   1.743   2.039   2.806
 1452SOL     OW 4681   0.263   2.188   2.582
 1452SOL    HW1 4682   0.184   2.239   2.548
 1452SOL    HW2 4683   0.254   2.173   2.680
 1453SOL     OW 4684   1.194   3.474   1.893
 1453SOL    HW1 4685   1.200   3.381   1.930
 1453SOL    HW2 4686   1.135   3.474   1.813
 1454SOL     OW 4687   0.822   2.864   3.234
 1454SOL    HW1 4688   0.862   2.863   3.142
 1454SOL    HW2 4689   0.832   2.956   3.274
 1455SOL     OW 4690   0.916   2.772   2.153
 1455SOL    HW1 4691   0.979   2.810   2.085
 1455SOL    HW2 4692   0.956   2.689   2.192
 1456SOL     OW 4693   1.504   3.469   1.906
 1456SOL    HW1 4694   1.412   3.506   1.913
 1456SOL    HW2 4695   1.542   3.489   1.816
 1457SOL     OW 4696   0.372   3.150   3.352
 1457SOL    HW1 4697   0.359   3.243   3.318
 1457SOL    HW2 4698   0.288   3.098   3.339
 1458SOL     OW 4699   1.039   2.960   2.558
 1458SOL    HW1 4700   0.969   2.913   2.612
 1458SOL    HW2 4701   1.098   2.892   2.515
 1459SOL     OW 4702   1.014   2.098   2.833
 1459SOL    HW1 4703   1.006   2.062   2.740
 1459SOL    HW2 4704   1.012   2.022   2.898
 1460SOL     OW 4705   0.590   3.349   2.353
 1460SOL    HW1 4706   0.632   3.291   2.283
 1460SOL    HW2 4707   0.546   3.428   2.309
 1461SOL     OW 4708   1.709   2.247   3.243
 1461SOL    HW1 4709   1.782   2.316   3.247
 1461SOL    HW2 4710   1.737   2.172   3.184
 1462SOL     OW 4711   0.255   3.210   2.152
 1462SOL    HW1 4712   0.159   3.211   2.125
 1462SOL    HW2 4713   0.267   3.263   2.236
 1463SOL     OW 4714   0.105   2.875   3.588
 1463SOL    HW1 4715   0.028   2.842   3.642
 1463SOL    HW2 4716   0.190   2.845   3.630
 1464SOL     OW 4717   0.672   2.065   3.351
 1464SOL    HW1 4718   0.762   2.049   3.311
 1464SOL    HW2 4719   0.680   2.070   3.450
 1465SOL     OW 4720   0.075   2.207   1.895
 1465SOL    HW1 4721  -0.017   2.179   1.866
 1465SOL    HW2 4722   0.106   2.284   1.839
 1466SOL     OW 4723   1.440   2.718   3.260
 1466SOL    HW1 4724   1.383   2.770   3.197
 1466SOL    HW2 4725   1.536   2.730   3.236
 1467SOL     OW 4726   0.072   2.028   2.180
 1467SOL    HW1 4727   0.055   2.111   2.126
 1467SOL    HW2 4728   0.162   1.991   2.158
 1468SOL     OW 4729   1.183   3.197   1.981
 1468SOL    HW1 4730   1.084   3.186   1.983
 1468SOL    HW2 4731   1.217   3.212   2.074
 1469SOL     OW 4732   0.613   2.704   3.293
 1469SOL    HW1 4733   0.669   2.785   3.276
 1469SOL    HW2 4734   0.672   2.624   3.296
 1470SOL     OW 4735   0.716   2.427   3.570
 1470SOL    HW1 4736   0.735   2.492   3.644
 1470SOL    HW2 4737   0.776   2.347   3.579
 1471SOL     OW 4738   1.450   3.082   3.495
 1471SOL    HW1 4739   1.441   3.072   3.594
 1471SOL    HW2 4740   1.546   3.075   3.469
 1472SOL     OW 4741   0.390   3.603   3.422
 1472SOL    HW1 4742   0.299   3.644   3.420
 1472SOL    HW2 4743   0.383   3.509   3.454
 1473SOL     OW 4744   1.674   2.745   3.116
 1473SOL    HW1 4745   1.647   2.656   3.079
 1473SOL    HW2 4746   1.675   2.813   3.043
 1474SOL     OW 4747   1.225   2.187   2.311
 1474SOL    HW1 4748   1.290   2.113   2.300
 1474SOL    HW2 4749   1.245   2.237   2.395
 1475SOL     OW 4750   0.594   2.607   2.514
 1475SOL    HW1 4751   0.644   2.692   2.495
 1475SOL    HW2 4752   0.506   2.609   2.466
 1476SOL     OW 4753   1.777   2.204   3.504
 1476SOL    HW1 4754   1.760   2.235   3.410
 1476SOL    HW2 4755   1.693   2.167   3.542
 1477SOL     OW 4756   1.730   2.796   3.379
 1477SOL    HW1 4757   1.768   2.887   3.394
 1477SOL    HW2 4758   1.722   2.779   3.280
 1478SOL     OW 4759   0.859   3.236   1.878
 1478SOL    HW1 4760   0.813   3.251   1.966
 1478SOL    HW2 4761   0.903   3.321   1.848
 1479SOL     OW 4762   0.661   3.652   2.815
 1479SOL    HW1 4763   0.615   3.740   2.802
 1479SOL    HW2 4764   0.760   3.664   2.808
 1480SOL     OW 4765   0.859   2.818   2.723
 1480SOL    HW1 4766   0.913   2.749   2.771
 1480SOL    HW2 4767   0.827   2.887   2.789
 1481SOL     OW 4768   1.083   2.846   1.949
 1481SOL    HW1 4769   1.060   2.899   1.867
 1481SOL    HW2 4770   1.164   2.790   1.930
 1482SOL     OW 4771   0.221   3.176   3.706
 1482SOL    HW1 4772   0.156   3.103   3.685
 1482SOL    HW2 4773   0.225   3.190   3.804
 1483SOL     OW 4774   0.079   3.102   2.515
 1483SOL    HW1 4775   0.078   3.055   2.603
 1483SOL    HW2 4776   0.161   3.074   2.464
 1484SOL     OW 4777   0.672   3.253   3.486
 1484SOL    HW1 4778   0.594   3.203   3.524
 1484SOL    HW2 4779   0.669   3.348   3.517
 1485SOL     OW 4780   1.824   2.054   3.089
 1485SOL    HW1 4781   1.820   1.964   3.133
 1485SOL    HW2 4782   1.827   2.043   2.990
 1486SOL     OW 4783   0.428   2.286   2.382
 1486SOL    HW1 4784   0.458   2.214   2.320
 1486SOL    HW2 4785   0.389   2.246   2.465
 1487SOL     OW 4786   0.317   2.409   3.142
 1487SOL    HW1 4787   0.355   2.350   3.214
 1487SOL    HW2 4788   0.357   2.383   3.054
 1488SOL     OW 4789   0.812   3.448   2.549
 1488SOL    HW1 4790   0.844   3.458   2.455
 1488SOL    HW2 4791   0.733   3.386   2.551
 1489SOL     OW 4792   1.424   2.076   2.974
 1489SOL    HW1 4793   1.476   2.011   3.029
 1489SOL    HW2 4794   1.375   2.139   3.035
 1490SOL     OW 4795   1.001   1.896   3.016
 1490SOL    HW1 4796   0.938   1.824   2.985
 1490SOL    HW2 4797   1.094   1.860   3.016
 1491SOL     OW 4798   0.770   3.192   2.163
 1491SOL    HW1 4799   0.724   3.105   2.180
 1491SOL    HW2 4800   0.861   3.189   2.204
 1492SOL     OW 4801   0.618   3.429   3.146
 1492SOL    HW1 4802   0.613   3.511   3.203
 1492SOL    HW2 4803   0.707   3.426   3.101
 1493SOL     OW 4804   1.352   1.914   2.030
 1493SOL    HW1 4805   1.387   1.873   1.946
 1493SOL    HW2 4806   1.262   1.876   2.050
 1494SOL     OW 4807   1.300   2.315   2.553
 1494SOL    HW1 4808   1.241   2.395   2.557
 1494SOL    HW2 4809   1.315   2.280   2.646
 1495SOL     OW 4810   1.593   2.083   2.744
 1495SOL    HW1 4811   1.509   2.082   2.798
 1495SOL    HW2 4812   1.595   2.166   2.688
 1496SOL     OW 4813   0.039   2.939   2.162
 1496SOL    HW1 4814   0.138   2.928   2.153
 1496SOL    HW2 4815  -0.001   2.853   2.194
 1497SOL     OW 4816   0.875   3.508   2.199
 1497SOL    HW1 4817   0.798   3.473   2.145
 1497SOL    HW2 4818   0.843   3.579   2.261
 1498SOL     OW 4819   0.230   2.490   3.837
 1498SOL    HW1 4820   0.137   2.488   3.874
 1498SOL    HW2 4821   0.231   2.451   3.745
 1499SOL     OW 4822   0.225   2.137   4.720
 1499SOL    HW1 4823   0.260   2.120   4.812
 1499SOL    HW2 4824   0.137   2.092   4.708
 1500SOL     OW 4825   0.019   2.230   4.371
 1500SOL    HW1 4826  -0.063   2.273   4.410
 1500SOL    HW2 4827  -0.009   2.157   4.308
 1501SOL     OW 4828   0.569   3.137   4.889
 1501SOL    HW1 4829   0.476   3.130   4.852
 1501SOL    HW2 4830   0.580   3.226   4.933
 1502SOL     OW 4831   1.555   3.373   4.427
 1502SOL    HW1 4832   1.498   3.357   4.508
 1502SOL    HW2 4833   1.496   3.383   4.347
 1503SOL     OW 4834   1.135   2.565   4.441
 1503SOL    HW1 4835   1.192   2.643   4.416
 1503SOL    HW2 4836   1.075   2.591   4.517
 1504SOL     OW 4837   0.768   3.006   4.747
 1504SOL    HW1 4838   0.690   3.023   4.807
 1504SOL    HW2 4839   0.802   3.093   4.711
 1505SOL     OW 4840   0.850   2.660   5.547
 1505SOL    HW1 4841   0.846   2.736   5.612
 1505SOL    HW2 4842   0.872   2.696   5.456
 1506SOL     OW 4843   0.685   2.874   4.389
 1506SOL    HW1 4844   0.754   2.858   4.459
 1506SOL    HW2 4845   0.612   2.931   4.427
 1507SOL     OW 4846   0.686   3.023   5.527
 1507SOL    HW1 4847   0.746   3.102   5.541
 1507SOL    HW2 4848   0.600   3.054   5.486
 1508SOL     OW 4849   0.335   3.297   4.785
 1508SOL    HW1 4850   0.257   3.266   4.732
 1508SOL    HW2 4851   0.393   3.355   4.728
 1509SOL     OW 4852   1.460   3.367   5.063
 1509SOL    HW1 4853   1.484   3.461   5.089
 1509SOL    HW2 4854   1.444   3.313   5.145
 1510SOL     OW 4855   0.438   2.254   5.223
 1510SOL    HW1 4856   0.520   2.198   5.232
 1510SOL    HW2 4857   0.357   2.196   5.227
 1511SOL     OW 4858   0.231   3.575   4.207
 1511SOL    HW1 4859   0.265   3.652   4.261
 1511SOL    HW2 4860   0.275   3.575   4.117
 1512SOL     OW 4861   1.127   3.203   5.414
 1512SOL    HW1 4862   1.174   3.203   5.502
 1512SOL    HW2 4863   1.079   3.116   5.403
 1513SOL     OW 4864   0.230   3.296   4.262
 1513SOL    HW1 4865   0.204   3.392   4.262
 1513SOL    HW2 4866   0.159   3.242   4.307
 1514SOL     OW 4867   0.240   2.953   4.610
 1514SOL    HW1 4868   0.254   2.869   4.662
 1514SOL    HW2 4869   0.185   3.017   4.665
 1515SOL     OW 4870   0.620   3.648   5.163
 1515SOL    HW1 4871   0.528   3.631   5.198
 1515SOL    HW2 4872   0.648   3.740   5.189
 1516SOL     OW 4873   0.606   2.826   3.847
 1516SOL    HW1 4874   0.613   2.910   3.793
 1516SOL    HW2 4875   0.652   2.839   3.935
 1517SOL     OW 4876   1.594   1.976   5.204
 1517SOL    HW1 4877   1.576   2.043   5.132
 1517SOL    HW2 4878   1.591   2.022   5.293
 1518SOL     OW 4879   0.122   2.505   4.287
 1518SOL    HW1 4880   0.077   2.417   4.304
 1518SOL    HW2 4881   0.121   2.559   4.371
 1519SOL     OW 4882   0.027   3.458   3.841
 1519SOL    HW1 4883   0.008   3.362   3.862
 1519SOL    HW2 4884  -0.006   3.516   3.916
 1520SOL     OW 4885   1.641   2.970   4.156
 1520SOL    HW1 4886   1.727   2.972   4.104
 1520SOL    HW2 4887   1.655   3.017   4.244
 1521SOL     OW 4888   0.113   2.599   5.321
 1521SOL    HW1 4889   0.201   2.586   5.366
 1521SOL    HW2 4890   0.100   2.696   5.299
 1522SOL     OW 4891   1.293   3.090   5.147
 1522SOL    HW1 4892   1.330   3.017   5.089
 1522SOL    HW2 4893   1.345   3.095   5.232
 1523SOL     OW 4894   0.809   1.866   4.226
 1523SOL    HW1 4895   0.849   1.957   4.217
 1523SOL    HW2 4896   0.709   1.874   4.232
 1524SOL     OW 4897   0.197   2.838   4.988
 1524SOL    HW1 4898   0.286   2.793   4.974
 1524SOL    HW2 4899   0.124   2.773   4.969
 1525SOL     OW 4900   1.525   2.861   3.914
 1525SOL    HW1 4901   1.462   2.785   3.927
 1525SOL    HW2 4902   1.573   2.879   4.000
 1526SOL     OW 4903   1.187   3.654   5.340
 1526SOL    HW1 4904   1.211   3.714   5.264
 1526SOL    HW2 4905   1.194   3.559   5.310
 1527SOL     OW 4906   0.317   2.113   5.525
 1527SOL    HW1 4907   0.388   2.184   5.531
 1527SOL    HW2 4908   0.229   2.152   5.553
 1528SOL     OW 4909   1.466   3.279   4.677
 1528SOL    HW1 4910   1.407   3.285   4.757
 1528SOL    HW2 4911   1.451   3.191   4.631
 1529SOL     OW 4912   0.598   2.591   3.994
 1529SOL    HW1 4913   0.622   2.660   3.926
 1529SOL    HW2 4914   0.520   2.624   4.048
 1530SOL     OW 4915   1.281   2.207   4.668
 1530SOL    HW1 4916   1.195   2.157   4.655
 1530SOL    HW2 4917   1.343   2.153   4.724
 1531SOL     OW 4918   0.807   2.467   5.189
 1531SOL    HW1 4919   0.760   2.464   5.278
 1531SOL    HW2 4920   0.756   2.412   5.123
 1532SOL     OW 4921   1.394   2.331   5.398
 1532SOL    HW1 4922   1.374   2.374   5.486
 1532SOL    HW2 4923   1.472   2.269   5.407
 1533SOL     OW 4924   0.973   2.752   5.296
 1533SOL    HW1 4925   1.019   2.668   5.267
 1533SOL    HW2 4926   0.917   2.786   5.221
 1534SOL     OW 4927   0.991   2.272   4.966
 1534SOL    HW1 4928   0.914   2.306   5.020
 1534SOL    HW2 4929   0.957   2.221   4.887
 1535SOL     OW 4930   1.041   2.563   4.153
 1535SOL    HW1 4931   1.067   2.559   4.249
 1535SOL    HW2 4932   0.956   2.512   4.139
 1536SOL     OW 4933   0.076   2.673   4.513
 1536SOL    HW1 4934   0.175   2.661   4.522
 1536SOL    HW2 4935   0.052   2.768   4.534
 1537SOL     OW 4936   0.130   3.683   5.295
 1537SOL    HW1 4937   0.120   3.668   5.394
 1537SOL    HW2 4938   0.044   3.719   5.259
 1538SOL     OW 4939   0.865   2.210   3.919
 1538SOL    HW1 4940   0.924   2.273   3.870
 1538SOL    HW2 4941   0.884   2.116   3.890
 1539SOL     OW 4942   1.719   2.447   5.555
 1539SOL    HW1 4943   1.693   2.536   5.519
 1539SOL    HW2 4944   1.717   2.379   5.482
 1540SOL     OW 4945   1.362   3.006   4.269
 1540SOL    HW1 4946   1.445   2.977   4.221
 1540SOL    HW2 4947   1.313   3.073   4.213
 1541SOL     OW 4948   0.550   2.058   4.609
 1541SOL    HW1 4949   0.545   2.053   4.709
 1541SOL    HW2 4950   0.552   2.154   4.580
 1542SOL     OW 4951   1.008   3.318   4.201
 1542SOL    HW1 4952   0.962   3.390   4.149
 1542SOL    HW2 4953   1.004   3.338   4.299
 1543SOL     OW 4954   0.351   3.663   4.577
 1543SOL    HW1 4955   0.401   3.577   4.583
 1543SOL    HW2 4956   0.416   3.740   4.574
 1544SOL     OW 4957   1.795   2.928   4.597
 1544SOL    HW1 4958   1.733   2.913   4.521
 1544SOL    HW2 4959   1.743   2.939   4.682
 1545SOL     OW 4960   1.227   3.412   5.230
 1545SOL    HW1 4961   1.233   3.335   5.294
 1545SOL    HW2 4962   1.175   3.386   5.150
 1546SOL     OW 4963   0.321   2.805   3.966
 1546SOL    HW1 4964   0.403   2.844   3.924
 1546SOL    HW2 4965   0.294   2.723   3.917
 1547SOL     OW 4966   1.458   2.597   4.452
 1547SOL    HW1 4967   1.453   2.532   4.527
 1547SOL    HW2 4968   1.538   2.656   4.465
 1548SOL     OW 4969   0.461   3.128   5.451
 1548SOL    HW1 4970   0.411   3.129   5.365
 1548SOL    HW2 4971   0.398   3.110   5.527
 1549SOL     OW 4972   1.111   3.638   3.961
 1549SOL    HW1 4973   1.051   3.576   4.011
 1549SOL    HW2 4974   1.142   3.594   3.876
 1550SOL     OW 4975   0.202   2.147   5.222
 1550SOL    HW1 4976   0.122   2.207   5.209
 1550SOL    HW2 4977   0.192   2.098   5.308
 1551SOL     OW 4978   0.464   3.605   4.047
 1551SOL    HW1 4979   0.497   3.644   4.133
 1551SOL    HW2 4980   0.540   3.598   3.982
 1552SOL     OW 4981   1.400   1.969   4.150
 1552SOL    HW1 4982   1.376   1.932   4.060
 1552SOL    HW2 4983   1.499   1.985   4.154
 1553SOL     OW 4984   0.249   3.647   4.965
 1553SOL    HW1 4985   0.306   3.582   5.015
 1553SOL    HW2 4986   0.233   3.614   4.872
 1554SOL     OW 4987   0.940   3.560   4.628
 1554SOL    HW1 4988   1.020   3.503   4.649
 1554SOL    HW2 4989   0.891   3.520   4.551
 1555SOL     OW 4990   0.382   2.562   4.204
 1555SOL    HW1 4991   0.427   2.472   4.201
 1555SOL    HW2 4992   0.288   2.551   4.237
 1556SOL     OW 4993   1.547   2.084   5.453
 1556SOL    HW1 4994   1.542   2.121   5.545
 1556SOL    HW2 4995   1.475   2.015   5.441
 1557SOL     OW 4996   0.614   1.984   3.841
 1557SOL    HW1 4997   0.712   1.962   3.848
 1557SOL    HW2 4998   0.583   1.967   3.748
 1558SOL     OW 4999   0.781   2.126   5.473
 1558SOL    HW1 5000   0.848   2.065   5.516
 1558SOL    HW2 5001   0.708   2.145   5.538
 1559SOL     OW 5002   0.888   3.376   4.919
 1559SOL    HW1 5003   0.865   3.351   4.825
 1559SOL    HW2 5004   0.949   3.307   4.958
 1560SOL     OW 5005   1.351   2.452   5.157
 1560SOL    HW1 5006   1.379   2.409   5.242
 1560SOL    HW2 5007   1.376   2.548   5.158
 1561SOL     OW 5008   0.803   3.264   4.648
 1561SOL    HW1 5009   0.893   3.278   4.606
 1561SOL    HW2 5010   0.732   3.266   4.577
 1562SOL     OW 5011   0.922   2.365   4.623
 1562SOL    HW1 5012   0.897   2.356   4.527
 1562SOL    HW2 5013   0.970   2.283   4.654
 1563SOL     OW 5014   0.539   1.926   4.236
 1563SOL    HW1 5015   0.458   1.927   4.294
 1563SOL    HW2 5016   0.542   2.009   4.181
 1564SOL     OW 5017   1.434   3.050   3.765
 1564SOL    HW1 5018   1.466   2.974   3.822
 1564SOL    HW2 5019   1.342   3.077   3.795
 1565SOL     OW 5020   0.297   1.897   3.895
 1565SOL    HW1 5021   0.346   1.981   3.874
 1565SOL    HW2 5022   0.359   1.832   3.940
 1566SOL     OW 5023   0.935   2.098   4.204
 1566SOL    HW1 5024   0.887   2.139   4.126
 1566SOL    HW2 5025   1.034   2.096   4.185
 1567SOL     OW 5026   1.076   2.545   5.188
 1567SOL    HW1 5027   0.996   2.484   5.191
 1567SOL    HW2 5028   1.157   2.492   5.164
 1568SOL     OW 5029   1.227   3.432   4.517
 1568SOL    HW1 5030   1.248   3.506   4.452
 1568SOL    HW2 5031   1.295   3.432   4.590
 1569SOL     OW 5032   0.459   3.014   4.465
 1569SOL    HW1 5033   0.388   2.987   4.530
 1569SOL    HW2 5034   0.433   2.986   4.372
 1570SOL     OW 5035   1.271   3.659   4.315
 1570SOL    HW1 5036   1.315   3.723   4.251
 1570SOL    HW2 5037   1.221   3.711   4.385
 1571SOL     OW 5038   1.032   2.411   3.740
 1571SOL    HW1 5039   0.991   2.493   3.701
 1571SOL    HW2 5040   1.096   2.437   3.813
 1572SOL     OW 5041   0.078   2.418   5.110
 1572SOL    HW1 5042   0.170   2.417   5.069
 1572SOL    HW2 5043   0.072   2.492   5.177
 1573SOL     OW 5044   0.561   2.084   4.871
 1573SOL    HW1 5045   0.599   2.000   4.908
 1573SOL    HW2 5046   0.473   2.103   4.915
 1574SOL     OW 5047   0.866   2.316   4.366
 1574SOL    HW1 5048   0.834   2.388   4.304
 1574SOL    HW2 5049   0.890   2.235   4.313
 1575SOL     OW 5050   1.017   1.901   4.477
 1575SOL    HW1 5051   0.945   1.906   4.408
 1575SOL    HW2 5052   0.993   1.832   4.546
 1576SOL     OW 5053   1.429   3.035   4.591
 1576SOL    HW1 5054   1.374   2.951   4.584
 1576SOL    HW2 5055   1.455   3.064   4.499
 1577SOL     OW 5056   1.466   2.452   4.716
 1577SOL    HW1 5057   1.436   2.357   4.723
 1577SOL    HW2 5058   1.539   2.468   4.782
 1578SOL     OW 5059   0.488   3.247   3.898
 1578SOL    HW1 5060   0.401   3.232   3.945
 1578SOL    HW2 5061   0.471   3.273   3.803
 1579SOL     OW 5062   1.664   3.142   4.381
 1579SOL    HW1 5063   1.763   3.150   4.395
 1579SOL    HW2 5064   1.619   3.226   4.412
 1580SOL     OW 5065   1.390   2.437   3.802
 1580SOL    HW1 5066   1.336   2.416   3.883
 1580SOL    HW2 5067   1.481   2.396   3.811
 1581SOL     OW 5068   0.527   2.118   4.052
 1581SOL    HW1 5069   0.554   2.059   3.977
 1581SOL    HW2 5070   0.527   2.213   4.021
 1582SOL     OW 5071   1.754   3.085   5.312
 1582SOL    HW1 5072   1.845   3.046   5.299
 1582SOL    HW2 5073   1.762   3.181   5.336
 1583SOL     OW 5074   1.064   3.209   5.064
 1583SOL    HW1 5075   0.984   3.186   5.119
 1583SOL    HW2 5076   1.147   3.183   5.113
 1584SOL     OW 5077   1.592   3.491   5.349
 1584SOL    HW1 5078   1.619   3.525   5.259
 1584SOL    HW2 5079   1.671   3.453   5.395
 1585SOL     OW 5080   1.111   3.057   4.824
 1585SOL    HW1 5081   1.071   3.101   4.905
 1585SOL    HW2 5082   1.070   3.094   4.741
 1586SOL     OW 5083   1.638   2.961   4.803
 1586SOL    HW1 5084   1.643   3.042   4.862
 1586SOL    HW2 5085   1.552   2.963   4.752
 1587SOL     OW 5086   0.915   1.951   5.126
 1587SOL    HW1 5087   0.940   1.931   5.031
 1587SOL    HW2 5088   0.987   2.007   5.168
 1588SOL     OW 5089   0.980   2.978   5.443
 1588SOL    HW1 5090   0.881   2.984   5.453
 1588SOL    HW2 5091   1.003   2.898   5.387
 1589SOL     OW 5092   0.705   2.912   4.092
 1589SOL    HW1 5093   0.691   2.919   4.191
 1589SOL    HW2 5094   0.789   2.861   4.074
 1590SOL     OW 5095   0.410   2.675   4.975
 1590SOL    HW1 5096   0.496   2.687   5.025
 1590SOL    HW2 5097   0.368   2.588   5.002
 1591SOL     OW 5098   1.274   2.248   4.986
 1591SOL    HW1 5099   1.295   2.322   5.050
 1591SOL    HW2 5100   1.185   2.265   4.943
 1592SOL     OW 5101   0.064   3.426   5.055
 1592SOL    HW1 5102   0.018   3.508   5.021
 1592SOL    HW2 5103   0.162   3.445   5.064
 1593SOL     OW 5104   0.367   2.962   4.225
 1593SOL    HW1 5105   0.360   3.045   4.169
 1593SOL    HW2 5106   0.371   2.882   4.165
 1594SOL     OW 5107   0.566   2.399   4.589
 1594SOL    HW1 5108   0.578   2.465   4.515
 1594SOL    HW2 5109   0.612   2.433   4.672
 1595SOL     OW 5110   1.252   3.210   4.112
 1595SOL    HW1 5111   1.302   3.287   4.152
 1595SOL    HW2 5112   1.157   3.212   4.144
 1596SOL     OW 5113   1.272   3.307   4.866
 1596SOL    HW1 5114   1.319   3.320   4.953
 1596SOL    HW2 5115   1.206   3.233   4.875
 1597SOL     OW 5116   0.354   3.372   5.053
 1597SOL    HW1 5117   0.333   3.328   4.966
 1597SOL    HW2 5118   0.451   3.398   5.056
 1598SOL     OW 5119   0.402   2.613   5.322
 1598SOL    HW1 5120   0.470   2.668   5.275
 1598SOL    HW2 5121   0.442   2.525   5.349
 1599SOL     OW 5122   1.587   2.641   5.394
 1599SOL    HW1 5123   1.495   2.679   5.389
 1599SOL    HW2 5124   1.647   2.688   5.329
 1600SOL     OW 5125   1.013   1.967   5.494
 1600SOL    HW1 5126   1.019   2.052   5.442
 1600SOL    HW2 5127   1.045   1.891   5.437
 1601SOL     OW 5128   0.504   1.912   5.464
 1601SOL    HW1 5129   0.462   1.855   5.394
 1601SOL    HW2 5130   0.438   1.981   5.496
 1602SOL     OW 5131   0.573   2.732   4.753
 1602SOL    HW1 5132   0.617   2.821   4.744
 1602SOL    HW2 5133   0.510   2.732   4.830
 1603SOL     OW 5134   1.360   2.724   4.769
 1603SOL    HW1 5135   1.285   2.724   4.703
 1603SOL    HW2 5136   1.397   2.632   4.778
 1604SOL     OW 5137   1.209   2.387   3.999
 1604SOL    HW1 5138   1.222   2.303   4.053
 1604SOL    HW2 5139   1.180   2.461   4.059
 1605SOL     OW 5140   0.307   2.075   4.955
 1605SOL    HW1 5141   0.284   2.112   5.045
 1605SOL    HW2 5142   0.277   1.980   4.949
 1606SOL     OW 5143   0.037   3.172   5.006
 1606SOL    HW1 5144   0.090   3.123   5.074
 1606SOL    HW2 5145   0.059   3.270   5.011
 1607SOL     OW 5146   0.732   2.496   4.788
 1607SOL    HW1 5147   0.791   2.470   4.712
 1607SOL    HW2 5148   0.704   2.592   4.777
 1608SOL     OW 5149   1.728   2.797   5.578
 1608SOL    HW1 5150   1.682   2.790   5.489
 1608SOL    HW2 5151   1.666   2.841   5.644
 1609SOL     OW 5152   0.307   1.925   4.342
 1609SOL    HW1 5153   0.296   2.019   4.375
 1609SOL    HW2 5154   0.302   1.862   4.419
 1610SOL     OW 5155   1.023   2.628   4.690
 1610SOL    HW1 5156   1.038   2.649   4.786
 1610SOL    HW2 5157   0.993   2.533   4.681
 1611SOL     OW 5158   0.980   3.435   5.424
 1611SOL    HW1 5159   0.960   3.479   5.336
 1611SOL    HW2 5160   1.019   3.344   5.408
 1612SOL     OW 5161   1.859   3.380   5.329
 1612SOL    HW1 5162   1.873   3.407   5.234
 1612SOL    HW2 5163   1.942   3.402   5.382
 1613SOL     OW 5164   0.350   2.760   5.528
 1613SOL    HW1 5165   0.426   2.804   5.576
 1613SOL    HW2 5166   0.385   2.713   5.446
 1614SOL     OW 5167   1.540   2.136   3.849
 1614SOL    HW1 5168   1.479   2.061   3.872
 1614SOL    HW2 5169   1.562   2.188   3.932
 1615SOL     OW 5170   1.303   2.700   3.766
 1615SOL    HW1 5171   1.337   2.607   3.781
 1615SOL    HW2 5172   1.321   2.727   3.671
 1616SOL     OW 5173   1.068   3.195   4.573
 1616SOL    HW1 5174   1.075   3.111   4.518
 1616SOL    HW2 5175   1.130   3.264   4.537
 1617SOL     OW 5176   0.319   2.672   4.673
 1617SOL    HW1 5177   0.412   2.708   4.678
 1617SOL    HW2 5178   0.313   2.587   4.725
 1618SOL     OW 5179   0.339   2.371   4.730
 1618SOL    HW1 5180   0.287   2.288   4.713
 1618SOL    HW2 5181   0.416   2.376   4.666
 1619SOL     OW 5182   1.138   2.242   5.402
 1619SOL    HW1 5183   1.093   2.305   5.466
 1619SOL    HW2 5184   1.231   2.273   5.385
 1620SOL     OW 5185   1.160   2.069   5.201
 1620SOL    HW1 5186   1.160   2.133   5.278
 1620SOL    HW2 5187   1.188   2.117   5.118
 1621SOL     OW 5188   0.008   3.188   3.924
 1621SOL    HW1 5189  -0.085   3.209   3.893
 1621SOL    HW2 5190   0.018   3.089   3.937
 1622SOL     OW 5191   0.088   3.663   4.651
 1622SOL    HW1 5192   0.046   3.577   4.624
 1622SOL    HW2 5193   0.182   3.666   4.617
 1623SOL     OW 5194   0.504   3.430   4.634
 1623SOL    HW1 5195   0.570   3.504   4.643
 1623SOL    HW2 5196   0.548   3.351   4.592
 1624SOL     OW 5197   1.002   2.658   4.962
 1624SOL    HW1 5198   1.043   2.626   5.048
 1624SOL    HW2 5199   0.906   2.631   4.959
 1625SOL     OW 5200   0.040   2.406   4.838
 1625SOL    HW1 5201   0.125   2.373   4.797
 1625SOL    HW2 5202   0.053   2.421   4.936
 1626SOL     OW 5203   0.189   2.382   5.446
 1626SOL    HW1 5204   0.248   2.342   5.376
 1626SOL    HW2 5205   0.131   2.453   5.405
 1627SOL     OW 5206   1.369   2.812   5.384
 1627SOL    HW1 5207   1.408   2.901   5.404
 1627SOL    HW2 5208   1.379   2.792   5.287
 1628SOL     OW 5209   0.815   2.434   4.049
 1628SOL    HW1 5210   0.822   2.345   4.003
 1628SOL    HW2 5211   0.721   2.468   4.041
 1629SOL     OW 5212   1.657   2.466   4.930
 1629SOL    HW1 5213   1.619   2.397   4.992
 1629SOL    HW2 5214   1.739   2.430   4.886
 1630SOL     OW 5215   0.252   3.426   5.468
 1630SOL    HW1 5216   0.222   3.483   5.544
 1630SOL    HW2 5217   0.245   3.329   5.494
 1631SOL     OW 5218   0.671   2.326   4.993
 1631SOL    HW1 5219   0.637   2.237   4.963
 1631SOL    HW2 5220   0.697   2.380   4.913
 1632SOL     OW 5221   0.930   3.540   5.189
 1632SOL    HW1 5222   0.906   3.522   5.094
 1632SOL    HW2 5223   0.960   3.634   5.199
 1633SOL     OW 5224   0.473   2.362   3.915
 1633SOL    HW1 5225   0.534   2.442   3.919
 1633SOL    HW2 5226   0.378   2.393   3.922
 1634SOL     OW 5227   0.159   2.999   5.190
 1634SOL    HW1 5228   0.181   2.938   5.266
 1634SOL    HW2 5229   0.169   2.950   5.104
 1635SOL     OW 5230   1.347   2.921   4.958
 1635SOL    HW1 5231   1.371   2.858   4.884
 1635SOL    HW2 5232   1.257   2.961   4.940
 1636SOL     OW 5233   1.302   2.717   4.033
 1636SOL    HW1 5234   1.216   2.686   4.075
 1636SOL    HW2 5235   1.298   2.703   3.934
 1637SOL     OW 5236   1.759   3.609   4.878
 1637SOL    HW1 5237   1.820   3.639   4.805
 1637SOL    HW2 5238   1.721   3.520   4.856
 1638SOL     OW 5239   1.252   3.593   4.852
 1638SOL    HW1 5240   1.336   3.598   4.798
 1638SOL    HW2 5241   1.229   3.497   4.870
 1639SOL     OW 5242   0.083   3.120   4.746
 1639SOL    HW1 5243   0.078   3.119   4.846
 1639SOL    HW2 5244   0.000   3.079   4.708
 1640SOL     OW 5245   0.688   3.524   5.440
 1640SOL    HW1 5246   0.632   3.605   5.449
 1640SOL    HW2 5247   0.740   3.528   5.354
 1641SOL     OW 5248   1.726   1.997   4.247
 1641SOL    HW1 5249   1.799   1.980   4.180
 1641SOL    HW2 5250   1.695   1.910   4.285
 1642SOL     OW 5251   1.388   3.435   4.201
 1642SOL    HW1 5252   1.455   3.447   4.127
 1642SOL    HW2 5253   1.348   3.524   4.224
 1643SOL     OW 5254   0.130   3.656   5.575
 1643SOL    HW1 5255   0.089   3.582   5.628
 1643SOL    HW2 5256   0.194   3.707   5.633
 1644SOL     OW 5257   1.280   2.789   4.396
 1644SOL    HW1 5258   1.340   2.708   4.398
 1644SOL    HW2 5259   1.320   2.858   4.336
 1645SOL     OW 5260   0.830   3.135   5.146
 1645SOL    HW1 5261   0.825   3.168   5.241
 1645SOL    HW2 5262   0.744   3.154   5.100
 1646SOL     OW 5263   0.672   3.478   3.878
 1646SOL    HW1 5264   0.681   3.488   3.779
 1646SOL    HW2 5265   0.632   3.389   3.899
 1647SOL     OW 5266   1.650   3.582   5.118
 1647SOL    HW1 5267   1.703   3.592   5.034
 1647SOL    HW2 5268   1.623   3.672   5.152
 1648SOL     OW 5269   1.841   2.037   4.687
 1648SOL    HW1 5270   1.880   1.952   4.651
 1648SOL    HW2 5271   1.743   2.039   4.668
 1649SOL     OW 5272   0.263   2.188   4.444
 1649SOL    HW1 5273   0.184   2.239   4.410
 1649SOL    HW2 5274   0.254   2.173   4.542
 1650SOL     OW 5275   1.194   3.474   3.755
 1650SOL    HW1 5276   1.200   3.381   3.792
 1650SOL    HW2 5277   1.135   3.474   3.675
 1651SOL     OW 5278   0.822   2.864   5.096
 1651SOL    HW1 5279   0.862   2.863   5.004
 1651SOL    HW2 5280   0.832   2.956   5.136
 1652SOL     OW 5281   0.916   2.772   4.015
 1652SOL    HW1 5282   0.979   2.810   3.947
 1652SOL    HW2 5283   0.956   2.689   4.054
 1653SOL     OW 5284   0.372   3.150   5.214
 1653SOL    HW1 5285   0.359   3.243   5.180
 1653SOL    HW2 5286   0.288   3.098   5.201
 1654SOL     OW 5287   1.614   3.154   5.013
 1654SOL    HW1 5288   1.674   3.157   5.093
 1654SOL    HW2 5289   1.539   3.218   5.026
 1655SOL     OW 5290   1.039   2.960   4.420
 1655SOL    HW1 5291   0.969   2.913   4.474
 1655SOL    HW2 5292   1.098   2.892   4.377
 1656SOL     OW 5293   1.014   2.098   4.695
 1656SOL    HW1 5294   1.006   2.062   4.602
 1656SOL    HW2 5295   1.012   2.022   4.760
 1657SOL     OW 5296   0.590   3.349   4.215
 1657SOL    HW1 5297   0.632   3.291   4.145
 1657SOL    HW2 5298   0.546   3.428   4.171
 1658SOL     OW 5299   1.709   2.247   5.105
 1658SOL    HW1 5300   1.782   2.316   5.109
 1658SOL    HW2 5301   1.737   2.172   5.046
 1659SOL     OW 5302   0.255   3.210   4.014
 1659SOL    HW1 5303   0.159   3.211   3.987
 1659SOL    HW2 5304   0.267   3.263   4.098
 1660SOL     OW 5305   0.105   2.875   5.450
 1660SOL    HW1 5306   0.028   2.842   5.504
 1660SOL    HW2 5307   0.190   2.845   5.492
 1661SOL     OW 5308   0.672   2.065   5.213
 1661SOL    HW1 5309   0.762   2.049   5.173
 1661SOL    HW2 5310   0.680   2.070   5.312
 1662SOL     OW 5311   0.075   2.207   3.757
 1662SOL    HW1 5312  -0.017   2.179   3.728
 1662SOL    HW2 5313   0.106   2.284   3.701
 1663SOL     OW 5314   1.440   2.718   5.122
 1663SOL    HW1 5315   1.383   2.770   5.059
 1663SOL    HW2 5316   1.536   2.730   5.098
 1664SOL     OW 5317   0.072   2.028   4.042
 1664SOL    HW1 5318   0.055   2.111   3.988
 1664SOL    HW2 5319   0.162   1.991   4.020
 1665SOL     OW 5320   1.183   3.197   3.843
 1665SOL    HW1 5321   1.084   3.186   3.845
 1665SOL    HW2 5322   1.217   3.212   3.936
 1666SOL     OW 5323   0.613   2.704   5.155
 1666SOL    HW1 5324   0.669   2.785   5.138
 1666SOL    HW2 5325   0.672   2.624   5.158
 1667SOL     OW 5326   1.493   3.629   4.683
 1667SOL    HW1 5327   1.526   3.693   4.614
 1667SOL    HW2 5328   1.559   3.623   4.758
 1668SOL     OW 5329   0.716   2.427   5.432
 1668SOL    HW1 5330   0.735   2.492   5.506
 1668SOL    HW2 5331   0.776   2.347   5.441
 1669SOL     OW 5332   1.450   3.082   5.357
 1669SOL    HW1 5333   1.441   3.072   5.456
 1669SOL    HW2 5334   1.546   3.075   5.331
 1670SOL     OW 5335   0.390   3.603   5.284
 1670SOL    HW1 5336   0.299   3.644   5.282
 1670SOL    HW2 5337   0.383   3.509   5.316
 1671SOL     OW 5338   1.674   2.745   4.978
 1671SOL    HW1 5339   1.647   2.656   4.941
 1671SOL    HW2 5340   1.675   2.813   4.905
 1672SOL     OW 5341   1.225   2.187   4.173
 1672SOL    HW1 5342   1.290   2.113   4.162
 1672SOL    HW2 5343   1.245   2.237   4.257
 1673SOL     OW 5344   0.594   2.607   4.376
 1673SOL    HW1 5345   0.644   2.692   4.357
 1673SOL    HW2 5346   0.506   2.609   4.328
 1674SOL     OW 5347   1.777   2.204   5.366
 1674SOL    HW1 5348   1.760   2.235   5.272
 1674SOL    HW2 5349   1.693   2.167   5.404
 1675SOL     OW 5350   1.730   2.796   5.241
 1675SOL    HW1 5351   1.768   2.887   5.256
 1675SOL    HW2 5352   1.722   2.779   5.142
 1676SOL     OW 5353   0.859   3.236   3.740
 1676SOL    HW1 5354   0.813   3.251   3.828
 1676SOL    HW2 5355   0.903   3.321   3.710
 1677SOL     OW 5356   0.661   3.652   4.677
 1677SOL    HW1 5357   0.615   3.740   4.664
 1677SOL    HW2 5358   0.760   3.664   4.670
 1678SOL     OW 5359   0.859   2.818   4.585
 1678SOL    HW1 5360   0.913   2.749   4.633
 1678SOL    HW2 5361   0.827   2.887   4.651
 1679SOL     OW 5362   1.083   2.846   3.811
 1679SOL    HW1 5363   1.060   2.899   3.729
 1679SOL    HW2 5364   1.164   2.790   3.792
 1680SOL     OW 5365   1.861   3.431   4.575
 1680SOL    HW1 5366   1.790   3.419   4.505
 1680SOL    HW2 5367   1.862   3.352   4.635
 1681SOL     OW 5368   0.221   3.176   5.568
 1681SOL    HW1 5369   0.156   3.103   5.547
 1681SOL    HW2 5370   0.225   3.190   5.666
 1682SOL     OW 5371   0.079   3.102   4.377
 1682SOL    HW1 5372   0.078   3.055   4.465
 1682SOL    HW2 5373   0.161   3.074   4.326
 1683SOL     OW 5374   0.672   3.253   5.348
 1683SOL    HW1 5375   0.594   3.203   5.386
 1683SOL    HW2 5376   0.669   3.348   5.379
 1684SOL     OW 5377   1.824   2.054   4.951
 1684SOL    HW1 5378   1.820   1.964   4.995
 1684SOL    HW2 5379   1.827   2.043   4.852
 1685SOL     OW 5380   0.428   2.286   4.244
 1685SOL    HW1 5381   0.458   2.214   4.182
 1685SOL    HW2 5382   0.389   2.246   4.327
 1686SOL     OW 5383   1.705   3.349   4.828
 1686SOL    HW1 5384   1.612   3.324   4.801
 1686SOL    HW2 5385   1.731   3.299   4.910
 1687SOL     OW 5386   0.317   2.409   5.004
 1687SOL    HW1 5387   0.355   2.350   5.076
 1687SOL    HW2 5388   0.357   2.383   4.916
 1688SOL     OW 5389   0.812   3.448   4.411
 1688SOL    HW1 5390   0.844   3.458   4.317
 1688SOL    HW2 5391   0.733   3.386   4.413
 1689SOL     OW 5392   1.424   2.076   4.836
 1689SOL    HW1 5393   1.476   2.011   4.891
 1689SOL    HW2 5394   1.375   2.139   4.897
 1690SOL     OW 5395   1.001   1.896   4.878
 1690SOL    HW1 5396   0.938   1.824   4.847
 1690SOL    HW2 5397   1.094   1.860   4.878
 1691SOL     OW 5398   0.770   3.192   4.025
 1691SOL    HW1 5399   0.724   3.105   4.042
 1691SOL    HW2 5400   0.861   3.189   4.066
 1692SOL     OW 5401   0.618   3.429   5.008
 1692SOL    HW1 5402   0.613   3.511   5.065
 1692SOL    HW2 5403   0.707   3.426   4.963
 1693SOL     OW 5404   1.352   1.914   3.892
 1693SOL    HW1 5405   1.387   1.873   3.808
 1693SOL    HW2 5406   1.262   1.876   3.912
 1694SOL     OW 5407   1.300   2.315   4.415
 1694SOL    HW1 5408   1.241   2.395   4.419
 1694SOL    HW2 5409   1.315   2.280   4.508
 1695SOL     OW 5410   1.593   2.083   4.606
 1695SOL    HW1 5411   1.509   2.082   4.660
 1695SOL    HW2 5412   1.595   2.166   4.550
 1696SOL     OW 5413   0.039   2.939   4.024
 1696SOL    HW1 5414   0.138   2.928   4.015
 1696SOL    HW2 5415  -0.001   2.853   4.056
 1697SOL     OW 5416   0.875   3.508   4.061
 1697SOL    HW1 5417   0.798   3.473   4.007
 1697SOL    HW2 5418   0.843   3.579   4.123
 1698SOL     OW 5419   0.230   2.490   5.699
 1698SOL    HW1 5420   0.137   2.488   5.736
 1698SOL    HW2 5421   0.231   2.451   5.607
 1699SOL     OW 5422   1.755   2.469   5.817
 1699SOL    HW1 5423   1.743   2.456   5.718
 1699SOL    HW2 5424   1.725   2.388   5.866
 1700SOL     OW 5425   0.231   3.575   6.069
 1700SOL    HW1 5426   0.265   3.652   6.123
 1700SOL    HW2 5427   0.275   3.575   5.979
 1701SOL     OW 5428   0.606   2.826   5.709
 1701SOL    HW1 5429   0.613   2.910   5.655
 1701SOL    HW2 5430   0.652   2.839   5.797
 1702SOL     OW 5431   0.027   3.458   5.703
 1702SOL    HW1 5432   0.008   3.362   5.724
 1702SOL    HW2 5433  -0.006   3.516   5.778
 1703SOL     OW 5434   1.641   2.970   6.018
 1703SOL    HW1 5435   1.727   2.972   5.966
 1703SOL    HW2 5436   1.655   3.017   6.106
 1704SOL     OW 5437   1.525   2.861   5.776
 1704SOL    HW1 5438   1.462   2.785   5.789
 1704SOL    HW2 5439   1.573   2.879   5.862
 1705SOL     OW 5440   0.598   2.591   5.856
 1705SOL    HW1 5441   0.622   2.660   5.788
 1705SOL    HW2 5442   0.520   2.624   5.910
 1706SOL     OW 5443   0.865   2.210   5.781
 1706SOL    HW1 5444   0.924   2.273   5.732
 1706SOL    HW2 5445   0.884   2.116   5.752
 1707SOL     OW 5446   0.321   2.805   5.828
 1707SOL    HW1 5447   0.403   2.844   5.786
 1707SOL    HW2 5448   0.294   2.723   5.779
 1708SOL     OW 5449   1.632   3.239   5.667
 1708SOL    HW1 5450   1.600   3.333   5.657
 1708SOL    HW2 5451   1.556   3.176   5.655
 1709SOL     OW 5452   0.464   3.605   5.909
 1709SOL    HW1 5453   0.497   3.644   5.995
 1709SOL    HW2 5454   0.540   3.598   5.844
 1710SOL     OW 5455   0.614   1.984   5.703
 1710SOL    HW1 5456   0.712   1.962   5.710
 1710SOL    HW2 5457   0.583   1.967   5.610
 1711SOL     OW 5458   1.434   3.050   5.627
 1711SOL    HW1 5459   1.466   2.974   5.684
 1711SOL    HW2 5460   1.342   3.077   5.657
 1712SOL     OW 5461   0.297   1.897   5.757
 1712SOL    HW1 5462   0.346   1.981   5.736
 1712SOL    HW2 5463   0.359   1.832   5.802
 1713SOL     OW 5464   1.032   2.411   5.602
 1713SOL    HW1 5465   0.991   2.493   5.563
 1713SOL    HW2 5466   1.096   2.437   5.675
 1714SOL     OW 5467   1.857   2.695   5.963
 1714SOL    HW1 5468   1.899   2.631   6.027
 1714SOL    HW2 5469   1.819   2.644   5.885
 1715SOL     OW 5470   0.488   3.247   5.760
 1715SOL    HW1 5471   0.401   3.232   5.807
 1715SOL    HW2 5472   0.471   3.273   5.665
 1716SOL     OW 5473   1.390   2.437   5.664
 1716SOL    HW1 5474   1.336   2.416   5.745
 1716SOL    HW2 5475   1.481   2.396   5.673
 1717SOL     OW 5476   0.527   2.118   5.914
 1717SOL    HW1 5477   0.554   2.059   5.839
 1717SOL    HW2 5478   0.527   2.213   5.883
 1718SOL     OW 5479   1.540   2.136   5.711
 1718SOL    HW1 5480   1.479   2.061   5.734
 1718SOL    HW2 5481   1.562   2.188   5.794
 1719SOL     OW 5482   1.303   2.700   5.628
 1719SOL    HW1 5483   1.337   2.607   5.643
 1719SOL    HW2 5484   1.321   2.727   5.533
 1720SOL     OW 5485   0.008   3.188   5.786
 1720SOL    HW1 5486  -0.085   3.209   5.755
 1720SOL    HW2 5487   0.018   3.089   5.799
 1721SOL     OW 5488   0.815   2.434   5.911
 1721SOL    HW1 5489   0.822   2.345   5.865
 1721SOL    HW2 5490   0.721   2.468   5.903
 1722SOL     OW 5491   0.473   2.362   5.777
 1722SOL    HW1 5492   0.534   2.442   5.781
 1722SOL    HW2 5493   0.378   2.393   5.784
 1723SOL     OW 5494   1.726   1.997   6.109
 1723SOL    HW1 5495   1.799   1.980   6.042
 1723SOL    HW2 5496   1.695   1.910   6.147
 1724SOL     OW 5497   0.672   3.478   5.740
 1724SOL    HW1 5498   0.681   3.488   5.641
 1724SOL    HW2 5499   0.632   3.389   5.761
 1725SOL     OW 5500   1.194   3.474   5.617
 1725SOL    HW1 5501   1.200   3.381   5.654
 1725SOL    HW2 5502   1.135   3.474   5.537
 1726SOL     OW 5503   0.916   2.772   5.877
 1726SOL    HW1 5504   0.979   2.810   5.809
 1726SOL    HW2 5505   0.956   2.689   5.916
 1727SOL     OW 5506   1.504   3.469   5.630
 1727SOL    HW1 5507   1.412   3.506   5.637
 1727SOL    HW2 5508   1.542   3.489   5.540
 1728SOL     OW 5509   0.255   3.210   5.876
 1728SOL    HW1 5510   0.159   3.211   5.849
 1728SOL    HW2 5511   0.267   3.263   5.960
 1729SOL     OW 5512   0.075   2.207   5.619
 1729SOL    HW1 5513  -0.017   2.179   5.590
 1729SOL    HW2 5514   0.106   2.284   5.563
 1730SOL     OW 5515   1.183   3.197   5.705
 1730SOL    HW1 5516   1.084   3.186   5.707
 1730SOL    HW2 5517   1.217   3.212   5.798
 1731SOL     OW 5518   1.225   2.187   6.035
 1731SOL    HW1 5519   1.290   2.113   6.024
 1731SOL    HW2 5520   1.245   2.237   6.119
 1732SOL     OW 5521   0.859   3.236   5.602
 1732SOL    HW1 5522   0.813   3.251   5.690
 1732SOL    HW2 5523   0.903   3.321   5.572
 1733SOL     OW 5524   1.083   2.846   5.673
 1733SOL    HW1 5525   1.060   2.899   5.591
 1733SOL    HW2 5526   1.164   2.790   5.654
 1734SOL     OW 5527   1.352   1.914   5.754
 1734SOL    HW1 5528   1.387   1.873   5.670
 1734SOL    HW2 5529   1.262   1.876   5.774
 1735SOL     OW 5530   0.039   2.939   5.886
 1735SOL    HW1 5531   0.138   2.928   5.877
 1735SOL    HW2 5532  -0.001   2.853   5.918
 1736SOL     OW 5533   0.875   3.508   5.923
 1736SOL    HW1 5534   0.798   3.473   5.869
 1736SOL    HW2 5535   0.843   3.579   5.985
 1737SOL     OW 5536   0.230   4.352   0.113
 1737SOL    HW1 5537   0.137   4.350   0.150
 1737SOL    HW2 5538   0.231   4.313   0.021
 1738SOL     OW 5539   0.225   3.999   0.996
 1738SOL    HW1 5540   0.260   3.982   1.088
 1738SOL    HW2 5541   0.137   3.954   0.984
 1739SOL     OW 5542   0.019   4.092   0.647
 1739SOL    HW1 5543  -0.063   4.135   0.686
 1739SOL    HW2 5544  -0.009   4.019   0.584
 1740SOL     OW 5545   0.569   4.999   1.165
 1740SOL    HW1 5546   0.476   4.992   1.128
 1740SOL    HW2 5547   0.580   5.088   1.209
 1741SOL     OW 5548   1.555   5.235   0.703
 1741SOL    HW1 5549   1.498   5.219   0.784
 1741SOL    HW2 5550   1.496   5.245   0.623
 1742SOL     OW 5551   1.135   4.427   0.717
 1742SOL    HW1 5552   1.192   4.505   0.692
 1742SOL    HW2 5553   1.075   4.453   0.793
 1743SOL     OW 5554   1.755   4.331   0.231
 1743SOL    HW1 5555   1.743   4.318   0.132
 1743SOL    HW2 5556   1.725   4.250   0.280
 1744SOL     OW 5557   0.768   4.868   1.023
 1744SOL    HW1 5558   0.690   4.885   1.083
 1744SOL    HW2 5559   0.802   4.955   0.987
 1745SOL     OW 5560   0.850   4.522   1.823
 1745SOL    HW1 5561   0.846   4.598   1.888
 1745SOL    HW2 5562   0.872   4.558   1.732
 1746SOL     OW 5563   0.685   4.736   0.665
 1746SOL    HW1 5564   0.754   4.720   0.735
 1746SOL    HW2 5565   0.612   4.793   0.703
 1747SOL     OW 5566   0.686   4.885   1.803
 1747SOL    HW1 5567   0.746   4.964   1.817
 1747SOL    HW2 5568   0.600   4.916   1.762
 1748SOL     OW 5569   0.335   5.159   1.061
 1748SOL    HW1 5570   0.257   5.128   1.008
 1748SOL    HW2 5571   0.393   5.217   1.004
 1749SOL     OW 5572   1.460   5.229   1.339
 1749SOL    HW1 5573   1.484   5.323   1.365
 1749SOL    HW2 5574   1.444   5.175   1.421
 1750SOL     OW 5575   0.438   4.116   1.499
 1750SOL    HW1 5576   0.520   4.060   1.508
 1750SOL    HW2 5577   0.357   4.058   1.503
 1751SOL     OW 5578   1.603   4.171   0.737
 1751SOL    HW1 5579   1.529   4.217   0.687
 1751SOL    HW2 5580   1.654   4.239   0.790
 1752SOL     OW 5581   0.231   5.437   0.483
 1752SOL    HW1 5582   0.265   5.514   0.537
 1752SOL    HW2 5583   0.275   5.437   0.393
 1753SOL     OW 5584   1.127   5.065   1.690
 1753SOL    HW1 5585   1.174   5.065   1.778
 1753SOL    HW2 5586   1.079   4.978   1.679
 1754SOL     OW 5587   0.230   5.158   0.538
 1754SOL    HW1 5588   0.204   5.254   0.538
 1754SOL    HW2 5589   0.159   5.104   0.583
 1755SOL     OW 5590   0.240   4.815   0.886
 1755SOL    HW1 5591   0.254   4.731   0.938
 1755SOL    HW2 5592   0.185   4.879   0.941
 1756SOL     OW 5593   0.620   5.510   1.439
 1756SOL    HW1 5594   0.528   5.493   1.474
 1756SOL    HW2 5595   0.648   5.602   1.465
 1757SOL     OW 5596   0.606   4.688   0.123
 1757SOL    HW1 5597   0.613   4.772   0.069
 1757SOL    HW2 5598   0.652   4.701   0.211
 1758SOL     OW 5599   1.594   3.838   1.480
 1758SOL    HW1 5600   1.576   3.905   1.408
 1758SOL    HW2 5601   1.591   3.884   1.569
 1759SOL     OW 5602   0.122   4.367   0.563
 1759SOL    HW1 5603   0.077   4.279   0.580
 1759SOL    HW2 5604   0.121   4.421   0.647
 1760SOL     OW 5605   1.842   5.491   0.359
 1760SOL    HW1 5606   1.896   5.462   0.439
 1760SOL    HW2 5607   1.872   5.581   0.330
 1761SOL     OW 5608   0.027   5.320   0.117
 1761SOL    HW1 5609   0.008   5.224   0.138
 1761SOL    HW2 5610  -0.006   5.378   0.192
 1762SOL     OW 5611   1.689   4.646   0.612
 1762SOL    HW1 5612   1.784   4.617   0.620
 1762SOL    HW2 5613   1.681   4.711   0.537
 1763SOL     OW 5614   1.641   4.832   0.432
 1763SOL    HW1 5615   1.727   4.834   0.380
 1763SOL    HW2 5616   1.655   4.879   0.520
 1764SOL     OW 5617   0.113   4.461   1.597
 1764SOL    HW1 5618   0.201   4.448   1.642
 1764SOL    HW2 5619   0.100   4.558   1.575
 1765SOL     OW 5620   0.613   5.089   0.726
 1765SOL    HW1 5621   0.564   5.002   0.735
 1765SOL    HW2 5622   0.590   5.132   0.639
 1766SOL     OW 5623   1.293   4.952   1.423
 1766SOL    HW1 5624   1.330   4.879   1.365
 1766SOL    HW2 5625   1.345   4.957   1.508
 1767SOL     OW 5626   0.809   3.728   0.502
 1767SOL    HW1 5627   0.849   3.819   0.493
 1767SOL    HW2 5628   0.709   3.736   0.508
 1768SOL     OW 5629   0.197   4.700   1.264
 1768SOL    HW1 5630   0.286   4.655   1.250
 1768SOL    HW2 5631   0.124   4.635   1.245
 1769SOL     OW 5632   1.525   4.723   0.190
 1769SOL    HW1 5633   1.462   4.647   0.203
 1769SOL    HW2 5634   1.573   4.741   0.276
 1770SOL     OW 5635   1.187   5.516   1.616
 1770SOL    HW1 5636   1.211   5.576   1.540
 1770SOL    HW2 5637   1.194   5.421   1.586
 1771SOL     OW 5638   0.317   3.975   1.801
 1771SOL    HW1 5639   0.388   4.046   1.807
 1771SOL    HW2 5640   0.229   4.014   1.829
 1772SOL     OW 5641   1.466   5.141   0.953
 1772SOL    HW1 5642   1.407   5.147   1.033
 1772SOL    HW2 5643   1.451   5.053   0.907
 1773SOL     OW 5644   1.667   5.438   0.572
 1773SOL    HW1 5645   1.626   5.415   0.484
 1773SOL    HW2 5646   1.649   5.364   0.637
 1774SOL     OW 5647   0.598   4.453   0.270
 1774SOL    HW1 5648   0.622   4.522   0.202
 1774SOL    HW2 5649   0.520   4.486   0.324
 1775SOL     OW 5650   1.281   4.069   0.944
 1775SOL    HW1 5651   1.195   4.019   0.931
 1775SOL    HW2 5652   1.343   4.015   1.000
 1776SOL     OW 5653   1.576   5.386   0.307
 1776SOL    HW1 5654   1.665   5.432   0.310
 1776SOL    HW2 5655   1.555   5.362   0.212
 1777SOL     OW 5656   0.807   4.329   1.465
 1777SOL    HW1 5657   0.760   4.326   1.554
 1777SOL    HW2 5658   0.756   4.274   1.399
 1778SOL     OW 5659   1.394   4.193   1.674
 1778SOL    HW1 5660   1.374   4.236   1.762
 1778SOL    HW2 5661   1.472   4.131   1.683
 1779SOL     OW 5662   0.973   4.614   1.572
 1779SOL    HW1 5663   1.019   4.530   1.543
 1779SOL    HW2 5664   0.917   4.648   1.497
 1780SOL     OW 5665   0.991   4.134   1.242
 1780SOL    HW1 5666   0.914   4.168   1.296
 1780SOL    HW2 5667   0.957   4.083   1.163
 1781SOL     OW 5668   1.041   4.425   0.429
 1781SOL    HW1 5669   1.067   4.421   0.525
 1781SOL    HW2 5670   0.956   4.374   0.415
 1782SOL     OW 5671   0.076   4.535   0.789
 1782SOL    HW1 5672   0.175   4.523   0.798
 1782SOL    HW2 5673   0.052   4.630   0.810
 1783SOL     OW 5674   0.130   5.545   1.571
 1783SOL    HW1 5675   0.120   5.530   1.670
 1783SOL    HW2 5676   0.044   5.581   1.535
 1784SOL     OW 5677   0.865   4.072   0.195
 1784SOL    HW1 5678   0.924   4.135   0.146
 1784SOL    HW2 5679   0.884   3.978   0.166
 1785SOL     OW 5680   1.719   4.309   1.831
 1785SOL    HW1 5681   1.693   4.398   1.795
 1785SOL    HW2 5682   1.717   4.241   1.758
 1786SOL     OW 5683   1.362   4.868   0.545
 1786SOL    HW1 5684   1.445   4.839   0.497
 1786SOL    HW2 5685   1.313   4.935   0.489
 1787SOL     OW 5686   0.550   3.920   0.885
 1787SOL    HW1 5687   0.545   3.915   0.985
 1787SOL    HW2 5688   0.552   4.016   0.856
 1788SOL     OW 5689   1.008   5.180   0.477
 1788SOL    HW1 5690   0.962   5.252   0.425
 1788SOL    HW2 5691   1.004   5.200   0.575
 1789SOL     OW 5692   0.351   5.525   0.853
 1789SOL    HW1 5693   0.401   5.439   0.859
 1789SOL    HW2 5694   0.416   5.602   0.850
 1790SOL     OW 5695   1.795   4.790   0.873
 1790SOL    HW1 5696   1.733   4.775   0.797
 1790SOL    HW2 5697   1.743   4.801   0.958
 1791SOL     OW 5698   1.227   5.274   1.506
 1791SOL    HW1 5699   1.233   5.197   1.570
 1791SOL    HW2 5700   1.175   5.248   1.426
 1792SOL     OW 5701   0.321   4.667   0.242
 1792SOL    HW1 5702   0.403   4.706   0.200
 1792SOL    HW2 5703   0.294   4.585   0.193
 1793SOL     OW 5704   1.458   4.459   0.728
 1793SOL    HW1 5705   1.453   4.394   0.803
 1793SOL    HW2 5706   1.538   4.518   0.741
 1794SOL     OW 5707   0.461   4.990   1.727
 1794SOL    HW1 5708   0.411   4.991   1.641
 1794SOL    HW2 5709   0.398   4.972   1.803
 1795SOL     OW 5710   1.111   5.500   0.237
 1795SOL    HW1 5711   1.051   5.438   0.287
 1795SOL    HW2 5712   1.142   5.456   0.152
 1796SOL     OW 5713   0.202   4.009   1.498
 1796SOL    HW1 5714   0.122   4.069   1.485
 1796SOL    HW2 5715   0.192   3.960   1.584
 1797SOL     OW 5716   1.632   5.101   0.081
 1797SOL    HW1 5717   1.600   5.195   0.071
 1797SOL    HW2 5718   1.556   5.038   0.069
 1798SOL     OW 5719   0.464   5.467   0.323
 1798SOL    HW1 5720   0.497   5.506   0.409
 1798SOL    HW2 5721   0.540   5.460   0.258
 1799SOL     OW 5722   1.400   3.831   0.426
 1799SOL    HW1 5723   1.376   3.794   0.336
 1799SOL    HW2 5724   1.499   3.847   0.430
 1800SOL     OW 5725   0.249   5.509   1.241
 1800SOL    HW1 5726   0.306   5.444   1.291
 1800SOL    HW2 5727   0.233   5.476   1.148
 1801SOL     OW 5728   0.940   5.422   0.904
 1801SOL    HW1 5729   1.020   5.365   0.925
 1801SOL    HW2 5730   0.891   5.382   0.827
 1802SOL     OW 5731   0.382   4.424   0.480
 1802SOL    HW1 5732   0.427   4.334   0.477
 1802SOL    HW2 5733   0.288   4.413   0.513
 1803SOL     OW 5734   1.547   3.946   1.729
 1803SOL    HW1 5735   1.542   3.983   1.821
 1803SOL    HW2 5736   1.475   3.877   1.717
 1804SOL     OW 5737   0.614   3.846   0.117
 1804SOL    HW1 5738   0.712   3.824   0.124
 1804SOL    HW2 5739   0.583   3.829   0.024
 1805SOL     OW 5740   0.781   3.988   1.749
 1805SOL    HW1 5741   0.848   3.927   1.792
 1805SOL    HW2 5742   0.708   4.007   1.814
 1806SOL     OW 5743   0.888   5.238   1.195
 1806SOL    HW1 5744   0.865   5.213   1.101
 1806SOL    HW2 5745   0.949   5.169   1.234
 1807SOL     OW 5746   1.351   4.314   1.433
 1807SOL    HW1 5747   1.379   4.271   1.518
 1807SOL    HW2 5748   1.376   4.410   1.434
 1808SOL     OW 5749   0.803   5.126   0.924
 1808SOL    HW1 5750   0.893   5.140   0.882
 1808SOL    HW2 5751   0.732   5.128   0.853
 1809SOL     OW 5752   0.922   4.227   0.899
 1809SOL    HW1 5753   0.897   4.218   0.803
 1809SOL    HW2 5754   0.970   4.145   0.930
 1810SOL     OW 5755   0.539   3.788   0.512
 1810SOL    HW1 5756   0.458   3.789   0.570
 1810SOL    HW2 5757   0.542   3.871   0.457
 1811SOL     OW 5758   1.434   4.912   0.041
 1811SOL    HW1 5759   1.466   4.836   0.098
 1811SOL    HW2 5760   1.342   4.939   0.071
 1812SOL     OW 5761   0.935   3.960   0.480
 1812SOL    HW1 5762   0.887   4.001   0.402
 1812SOL    HW2 5763   1.034   3.958   0.461
 1813SOL     OW 5764   1.076   4.407   1.464
 1813SOL    HW1 5765   0.996   4.346   1.467
 1813SOL    HW2 5766   1.157   4.354   1.440
 1814SOL     OW 5767   1.227   5.294   0.793
 1814SOL    HW1 5768   1.248   5.368   0.728
 1814SOL    HW2 5769   1.295   5.294   0.866
 1815SOL     OW 5770   0.459   4.876   0.741
 1815SOL    HW1 5771   0.388   4.849   0.806
 1815SOL    HW2 5772   0.433   4.848   0.648
 1816SOL     OW 5773   1.271   5.521   0.591
 1816SOL    HW1 5774   1.315   5.585   0.527
 1816SOL    HW2 5775   1.221   5.573   0.661
 1817SOL     OW 5776   1.032   4.273   0.016
 1817SOL    HW1 5777   0.991   4.355  -0.023
 1817SOL    HW2 5778   1.096   4.299   0.089
 1818SOL     OW 5779   0.078   4.280   1.386
 1818SOL    HW1 5780   0.170   4.279   1.345
 1818SOL    HW2 5781   0.072   4.354   1.453
 1819SOL     OW 5782   0.561   3.946   1.147
 1819SOL    HW1 5783   0.599   3.862   1.184
 1819SOL    HW2 5784   0.473   3.965   1.191
 1820SOL     OW 5785   0.866   4.178   0.642
 1820SOL    HW1 5786   0.834   4.250   0.580
 1820SOL    HW2 5787   0.890   4.097   0.589
 1821SOL     OW 5788   1.017   3.763   0.753
 1821SOL    HW1 5789   0.945   3.768   0.684
 1821SOL    HW2 5790   0.993   3.694   0.822
 1822SOL     OW 5791   1.429   4.897   0.867
 1822SOL    HW1 5792   1.374   4.813   0.860
 1822SOL    HW2 5793   1.455   4.926   0.775
 1823SOL     OW 5794   1.466   4.314   0.992
 1823SOL    HW1 5795   1.436   4.219   0.999
 1823SOL    HW2 5796   1.539   4.330   1.058
 1824SOL     OW 5797   1.857   4.557   0.377
 1824SOL    HW1 5798   1.899   4.493   0.441
 1824SOL    HW2 5799   1.819   4.506   0.299
 1825SOL     OW 5800   0.488   5.109   0.174
 1825SOL    HW1 5801   0.401   5.094   0.221
 1825SOL    HW2 5802   0.471   5.135   0.079
 1826SOL     OW 5803   1.664   5.004   0.657
 1826SOL    HW1 5804   1.763   5.012   0.671
 1826SOL    HW2 5805   1.619   5.088   0.688
 1827SOL     OW 5806   1.390   4.299   0.078
 1827SOL    HW1 5807   1.336   4.278   0.159
 1827SOL    HW2 5808   1.481   4.258   0.087
 1828SOL     OW 5809   0.527   3.980   0.328
 1828SOL    HW1 5810   0.554   3.921   0.253
 1828SOL    HW2 5811   0.527   4.075   0.297
 1829SOL     OW 5812   1.754   4.947   1.588
 1829SOL    HW1 5813   1.845   4.908   1.575
 1829SOL    HW2 5814   1.762   5.043   1.612
 1830SOL     OW 5815   1.064   5.071   1.340
 1830SOL    HW1 5816   0.984   5.048   1.395
 1830SOL    HW2 5817   1.147   5.045   1.389
 1831SOL     OW 5818   1.592   5.353   1.625
 1831SOL    HW1 5819   1.619   5.387   1.535
 1831SOL    HW2 5820   1.671   5.315   1.671
 1832SOL     OW 5821   1.111   4.919   1.100
 1832SOL    HW1 5822   1.071   4.963   1.181
 1832SOL    HW2 5823   1.070   4.956   1.017
 1833SOL     OW 5824   1.638   4.823   1.079
 1833SOL    HW1 5825   1.643   4.904   1.138
 1833SOL    HW2 5826   1.552   4.825   1.028
 1834SOL     OW 5827   0.915   3.813   1.402
 1834SOL    HW1 5828   0.940   3.793   1.307
 1834SOL    HW2 5829   0.987   3.869   1.444
 1835SOL     OW 5830   0.980   4.840   1.719
 1835SOL    HW1 5831   0.881   4.846   1.729
 1835SOL    HW2 5832   1.003   4.760   1.663
 1836SOL     OW 5833   0.705   4.774   0.368
 1836SOL    HW1 5834   0.691   4.781   0.467
 1836SOL    HW2 5835   0.789   4.723   0.350
 1837SOL     OW 5836   0.410   4.537   1.251
 1837SOL    HW1 5837   0.496   4.549   1.301
 1837SOL    HW2 5838   0.368   4.450   1.278
 1838SOL     OW 5839   1.274   4.110   1.262
 1838SOL    HW1 5840   1.295   4.184   1.326
 1838SOL    HW2 5841   1.185   4.127   1.219
 1839SOL     OW 5842   0.064   5.288   1.331
 1839SOL    HW1 5843   0.018   5.370   1.297
 1839SOL    HW2 5844   0.162   5.307   1.340
 1840SOL     OW 5845   0.367   4.824   0.501
 1840SOL    HW1 5846   0.360   4.907   0.445
 1840SOL    HW2 5847   0.371   4.744   0.441
 1841SOL     OW 5848   0.566   4.261   0.865
 1841SOL    HW1 5849   0.578   4.327   0.791
 1841SOL    HW2 5850   0.612   4.295   0.948
 1842SOL     OW 5851   1.252   5.072   0.388
 1842SOL    HW1 5852   1.302   5.149   0.428
 1842SOL    HW2 5853   1.157   5.074   0.420
 1843SOL     OW 5854   1.272   5.169   1.142
 1843SOL    HW1 5855   1.319   5.182   1.229
 1843SOL    HW2 5856   1.206   5.095   1.151
 1844SOL     OW 5857   1.582   4.363   0.472
 1844SOL    HW1 5858   1.551   4.424   0.545
 1844SOL    HW2 5859   1.632   4.415   0.403
 1845SOL     OW 5860   0.354   5.234   1.329
 1845SOL    HW1 5861   0.333   5.190   1.242
 1845SOL    HW2 5862   0.451   5.260   1.332
 1846SOL     OW 5863   0.402   4.475   1.598
 1846SOL    HW1 5864   0.470   4.530   1.551
 1846SOL    HW2 5865   0.442   4.387   1.625
 1847SOL     OW 5866   1.587   4.503   1.670
 1847SOL    HW1 5867   1.495   4.541   1.665
 1847SOL    HW2 5868   1.647   4.550   1.605
 1848SOL     OW 5869   1.013   3.829   1.770
 1848SOL    HW1 5870   1.019   3.914   1.718
 1848SOL    HW2 5871   1.045   3.753   1.713
 1849SOL     OW 5872   0.504   3.774   1.740
 1849SOL    HW1 5873   0.462   3.717   1.670
 1849SOL    HW2 5874   0.438   3.843   1.772
 1850SOL     OW 5875   0.573   4.594   1.029
 1850SOL    HW1 5876   0.617   4.683   1.020
 1850SOL    HW2 5877   0.510   4.594   1.106
 1851SOL     OW 5878   1.360   4.586   1.045
 1851SOL    HW1 5879   1.285   4.586   0.979
 1851SOL    HW2 5880   1.397   4.494   1.054
 1852SOL     OW 5881   1.209   4.249   0.275
 1852SOL    HW1 5882   1.222   4.165   0.329
 1852SOL    HW2 5883   1.180   4.323   0.335
 1853SOL     OW 5884   0.307   3.937   1.231
 1853SOL    HW1 5885   0.284   3.974   1.321
 1853SOL    HW2 5886   0.277   3.842   1.225
 1854SOL     OW 5887   0.037   5.034   1.282
 1854SOL    HW1 5888   0.090   4.985   1.350
 1854SOL    HW2 5889   0.059   5.132   1.287
 1855SOL     OW 5890   0.732   4.358   1.064
 1855SOL    HW1 5891   0.791   4.332   0.988
 1855SOL    HW2 5892   0.704   4.454   1.053
 1856SOL     OW 5893   1.728   4.659   1.854
 1856SOL    HW1 5894   1.682   4.652   1.765
 1856SOL    HW2 5895   1.666   4.703   1.920
 1857SOL     OW 5896   0.307   3.787   0.618
 1857SOL    HW1 5897   0.296   3.881   0.651
 1857SOL    HW2 5898   0.302   3.724   0.695
 1858SOL     OW 5899   1.622   4.091   0.374
 1858SOL    HW1 5900   1.624   4.015   0.438
 1858SOL    HW2 5901   1.574   4.168   0.414
 1859SOL     OW 5902   1.023   4.490   0.966
 1859SOL    HW1 5903   1.038   4.511   1.062
 1859SOL    HW2 5904   0.993   4.395   0.957
 1860SOL     OW 5905   0.980   5.297   1.700
 1860SOL    HW1 5906   0.960   5.341   1.612
 1860SOL    HW2 5907   1.019   5.206   1.684
 1861SOL     OW 5908   1.859   5.242   1.605
 1861SOL    HW1 5909   1.873   5.269   1.510
 1861SOL    HW2 5910   1.942   5.264   1.658
 1862SOL     OW 5911   0.350   4.622   1.804
 1862SOL    HW1 5912   0.426   4.666   1.852
 1862SOL    HW2 5913   0.385   4.575   1.722
 1863SOL     OW 5914   1.540   3.998   0.125
 1863SOL    HW1 5915   1.479   3.923   0.148
 1863SOL    HW2 5916   1.562   4.050   0.208
 1864SOL     OW 5917   1.303   4.562   0.042
 1864SOL    HW1 5918   1.337   4.469   0.057
 1864SOL    HW2 5919   1.321   4.589  -0.053
 1865SOL     OW 5920   1.068   5.057   0.849
 1865SOL    HW1 5921   1.075   4.973   0.794
 1865SOL    HW2 5922   1.130   5.126   0.813
 1866SOL     OW 5923   0.319   4.534   0.949
 1866SOL    HW1 5924   0.412   4.570   0.954
 1866SOL    HW2 5925   0.313   4.449   1.001
 1867SOL     OW 5926   0.339   4.233   1.006
 1867SOL    HW1 5927   0.287   4.150   0.989
 1867SOL    HW2 5928   0.416   4.238   0.942
 1868SOL     OW 5929   1.138   4.104   1.678
 1868SOL    HW1 5930   1.093   4.167   1.742
 1868SOL    HW2 5931   1.231   4.135   1.661
 1869SOL     OW 5932   1.160   3.931   1.477
 1869SOL    HW1 5933   1.160   3.995   1.554
 1869SOL    HW2 5934   1.188   3.979   1.394
 1870SOL     OW 5935   0.008   5.050   0.200
 1870SOL    HW1 5936  -0.085   5.071   0.169
 1870SOL    HW2 5937   0.018   4.951   0.213
 1871SOL     OW 5938   0.088   5.525   0.927
 1871SOL    HW1 5939   0.046   5.439   0.900
 1871SOL    HW2 5940   0.182   5.528   0.893
 1872SOL     OW 5941   0.504   5.292   0.910
 1872SOL    HW1 5942   0.570   5.366   0.919
 1872SOL    HW2 5943   0.548   5.213   0.868
 1873SOL     OW 5944   1.002   4.520   1.238
 1873SOL    HW1 5945   1.043   4.488   1.324
 1873SOL    HW2 5946   0.906   4.493   1.235
 1874SOL     OW 5947   0.040   4.268   1.114
 1874SOL    HW1 5948   0.125   4.235   1.073
 1874SOL    HW2 5949   0.053   4.283   1.212
 1875SOL     OW 5950   0.189   4.244   1.722
 1875SOL    HW1 5951   0.248   4.204   1.652
 1875SOL    HW2 5952   0.131   4.315   1.681
 1876SOL     OW 5953   1.369   4.674   1.660
 1876SOL    HW1 5954   1.408   4.763   1.680
 1876SOL    HW2 5955   1.379   4.654   1.563
 1877SOL     OW 5956   0.815   4.296   0.325
 1877SOL    HW1 5957   0.822   4.207   0.279
 1877SOL    HW2 5958   0.721   4.330   0.317
 1878SOL     OW 5959   1.657   4.328   1.206
 1878SOL    HW1 5960   1.619   4.259   1.268
 1878SOL    HW2 5961   1.739   4.292   1.162
 1879SOL     OW 5962   0.252   5.288   1.744
 1879SOL    HW1 5963   0.222   5.345   1.820
 1879SOL    HW2 5964   0.245   5.191   1.770
 1880SOL     OW 5965   0.671   4.188   1.269
 1880SOL    HW1 5966   0.637   4.099   1.239
 1880SOL    HW2 5967   0.697   4.242   1.189
 1881SOL     OW 5968   0.930   5.402   1.465
 1881SOL    HW1 5969   0.906   5.384   1.370
 1881SOL    HW2 5970   0.960   5.496   1.475
 1882SOL     OW 5971   0.473   4.224   0.191
 1882SOL    HW1 5972   0.534   4.304   0.195
 1882SOL    HW2 5973   0.378   4.255   0.198
 1883SOL     OW 5974   0.159   4.861   1.466
 1883SOL    HW1 5975   0.181   4.800   1.542
 1883SOL    HW2 5976   0.169   4.812   1.380
 1884SOL     OW 5977   1.347   4.783   1.234
 1884SOL    HW1 5978   1.371   4.720   1.160
 1884SOL    HW2 5979   1.257   4.823   1.216
 1885SOL     OW 5980   1.302   4.579   0.309
 1885SOL    HW1 5981   1.216   4.548   0.351
 1885SOL    HW2 5982   1.298   4.565   0.210
 1886SOL     OW 5983   1.759   5.471   1.154
 1886SOL    HW1 5984   1.820   5.501   1.081
 1886SOL    HW2 5985   1.721   5.382   1.132
 1887SOL     OW 5986   1.252   5.455   1.128
 1887SOL    HW1 5987   1.336   5.460   1.074
 1887SOL    HW2 5988   1.229   5.359   1.146
 1888SOL     OW 5989   0.083   4.982   1.022
 1888SOL    HW1 5990   0.078   4.981   1.122
 1888SOL    HW2 5991   0.000   4.941   0.984
 1889SOL     OW 5992   0.688   5.386   1.716
 1889SOL    HW1 5993   0.632   5.467   1.725
 1889SOL    HW2 5994   0.740   5.390   1.630
 1890SOL     OW 5995   0.903   3.810   0.133
 1890SOL    HW1 5996   0.954   3.811   0.047
 1890SOL    HW2 5997   0.959   3.768   0.204
 1891SOL     OW 5998   1.726   3.859   0.523
 1891SOL    HW1 5999   1.799   3.842   0.456
 1891SOL    HW2 6000   1.695   3.772   0.561
 1892SOL     OW 6001   1.388   5.297   0.477
 1892SOL    HW1 6002   1.455   5.309   0.403
 1892SOL    HW2 6003   1.348   5.386   0.500
 1893SOL     OW 6004   0.130   5.518   1.851
 1893SOL    HW1 6005   0.089   5.444   1.904
 1893SOL    HW2 6006   0.194   5.569   1.909
 1894SOL     OW 6007   1.280   4.651   0.672
 1894SOL    HW1 6008   1.340   4.570   0.674
 1894SOL    HW2 6009   1.320   4.720   0.612
 1895SOL     OW 6010   0.830   4.997   1.422
 1895SOL    HW1 6011   0.825   5.030   1.517
 1895SOL    HW2 6012   0.744   5.016   1.376
 1896SOL     OW 6013   0.672   5.340   0.154
 1896SOL    HW1 6014   0.681   5.350   0.055
 1896SOL    HW2 6015   0.632   5.251   0.175
 1897SOL     OW 6016   1.650   5.444   1.394
 1897SOL    HW1 6017   1.703   5.454   1.310
 1897SOL    HW2 6018   1.623   5.534   1.428
 1898SOL     OW 6019   1.841   3.899   0.963
 1898SOL    HW1 6020   1.880   3.814   0.927
 1898SOL    HW2 6021   1.743   3.901   0.944
 1899SOL     OW 6022   0.263   4.050   0.720
 1899SOL    HW1 6023   0.184   4.101   0.686
 1899SOL    HW2 6024   0.254   4.035   0.818
 1900SOL     OW 6025   1.194   5.336   0.031
 1900SOL    HW1 6026   1.200   5.243   0.068
 1900SOL    HW2 6027   1.135   5.336  -0.049
 1901SOL     OW 6028   0.822   4.726   1.372
 1901SOL    HW1 6029   0.862   4.725   1.280
 1901SOL    HW2 6030   0.832   4.818   1.412
 1902SOL     OW 6031   0.916   4.634   0.291
 1902SOL    HW1 6032   0.979   4.672   0.223
 1902SOL    HW2 6033   0.956   4.551   0.330
 1903SOL     OW 6034   1.504   5.331   0.044
 1903SOL    HW1 6035   1.412   5.368   0.051
 1903SOL    HW2 6036   1.542   5.351  -0.046
 1904SOL     OW 6037   0.372   5.012   1.490
 1904SOL    HW1 6038   0.359   5.105   1.456
 1904SOL    HW2 6039   0.288   4.960   1.477
 1905SOL     OW 6040   1.614   5.016   1.289
 1905SOL    HW1 6041   1.674   5.019   1.369
 1905SOL    HW2 6042   1.539   5.080   1.302
 1906SOL     OW 6043   1.039   4.822   0.696
 1906SOL    HW1 6044   0.969   4.775   0.750
 1906SOL    HW2 6045   1.098   4.754   0.653
 1907SOL     OW 6046   1.014   3.960   0.971
 1907SOL    HW1 6047   1.006   3.924   0.878
 1907SOL    HW2 6048   1.012   3.884   1.036
 1908SOL     OW 6049   0.590   5.211   0.491
 1908SOL    HW1 6050   0.632   5.153   0.421
 1908SOL    HW2 6051   0.546   5.290   0.447
 1909SOL     OW 6052   1.709   4.109   1.381
 1909SOL    HW1 6053   1.782   4.178   1.385
 1909SOL    HW2 6054   1.737   4.034   1.322
 1910SOL     OW 6055   0.255   5.072   0.290
 1910SOL    HW1 6056   0.159   5.073   0.263
 1910SOL    HW2 6057   0.267   5.125   0.374
 1911SOL     OW 6058   0.105   4.737   1.726
 1911SOL    HW1 6059   0.028   4.704   1.780
 1911SOL    HW2 6060   0.190   4.707   1.768
 1912SOL     OW 6061   0.672   3.927   1.489
 1912SOL    HW1 6062   0.762   3.911   1.449
 1912SOL    HW2 6063   0.680   3.932   1.588
 1913SOL     OW 6064   0.075   4.069   0.033
 1913SOL    HW1 6065  -0.017   4.041   0.004
 1913SOL    HW2 6066   0.106   4.146  -0.023
 1914SOL     OW 6067   1.440   4.580   1.398
 1914SOL    HW1 6068   1.383   4.632   1.335
 1914SOL    HW2 6069   1.536   4.592   1.374
 1915SOL     OW 6070   0.072   3.890   0.318
 1915SOL    HW1 6071   0.055   3.973   0.264
 1915SOL    HW2 6072   0.162   3.853   0.296
 1916SOL     OW 6073   1.183   5.059   0.119
 1916SOL    HW1 6074   1.084   5.048   0.121
 1916SOL    HW2 6075   1.217   5.074   0.212
 1917SOL     OW 6076   0.613   4.566   1.431
 1917SOL    HW1 6077   0.669   4.647   1.414
 1917SOL    HW2 6078   0.672   4.486   1.434
 1918SOL     OW 6079   1.493   5.491   0.959
 1918SOL    HW1 6080   1.526   5.555   0.890
 1918SOL    HW2 6081   1.559   5.485   1.034
 1919SOL     OW 6082   0.716   4.289   1.708
 1919SOL    HW1 6083   0.735   4.354   1.782
 1919SOL    HW2 6084   0.776   4.209   1.717
 1920SOL     OW 6085   1.450   4.944   1.633
 1920SOL    HW1 6086   1.441   4.934   1.732
 1920SOL    HW2 6087   1.546   4.937   1.607
 1921SOL     OW 6088   0.390   5.465   1.560
 1921SOL    HW1 6089   0.299   5.506   1.558
 1921SOL    HW2 6090   0.383   5.371   1.592
 1922SOL     OW 6091   1.674   4.607   1.254
 1922SOL    HW1 6092   1.647   4.518   1.217
 1922SOL    HW2 6093   1.675   4.675   1.181
 1923SOL     OW 6094   1.225   4.049   0.449
 1923SOL    HW1 6095   1.290   3.975   0.438
 1923SOL    HW2 6096   1.245   4.099   0.533
 1924SOL     OW 6097   0.594   4.469   0.652
 1924SOL    HW1 6098   0.644   4.554   0.633
 1924SOL    HW2 6099   0.506   4.471   0.604
 1925SOL     OW 6100   1.777   4.066   1.642
 1925SOL    HW1 6101   1.760   4.097   1.548
 1925SOL    HW2 6102   1.693   4.029   1.680
 1926SOL     OW 6103   1.730   4.658   1.517
 1926SOL    HW1 6104   1.768   4.749   1.532
 1926SOL    HW2 6105   1.722   4.641   1.418
 1927SOL     OW 6106   0.859   5.098   0.016
 1927SOL    HW1 6107   0.813   5.113   0.104
 1927SOL    HW2 6108   0.903   5.183  -0.014
 1928SOL     OW 6109   0.661   5.514   0.953
 1928SOL    HW1 6110   0.615   5.602   0.940
 1928SOL    HW2 6111   0.760   5.526   0.946
 1929SOL     OW 6112   0.859   4.680   0.861
 1929SOL    HW1 6113   0.913   4.611   0.909
 1929SOL    HW2 6114   0.827   4.749   0.927
 1930SOL     OW 6115   1.083   4.708   0.087
 1930SOL    HW1 6116   1.060   4.761   0.005
 1930SOL    HW2 6117   1.164   4.652   0.068
 1931SOL     OW 6118   1.861   5.293   0.851
 1931SOL    HW1 6119   1.790   5.281   0.781
 1931SOL    HW2 6120   1.862   5.214   0.911
 1932SOL     OW 6121   0.221   5.038   1.844
 1932SOL    HW1 6122   0.156   4.965   1.823
 1932SOL    HW2 6123   0.225   5.052   1.942
 1933SOL     OW 6124   0.079   4.964   0.653
 1933SOL    HW1 6125   0.078   4.917   0.741
 1933SOL    HW2 6126   0.161   4.936   0.602
 1934SOL     OW 6127   0.672   5.115   1.624
 1934SOL    HW1 6128   0.594   5.065   1.662
 1934SOL    HW2 6129   0.669   5.210   1.655
 1935SOL     OW 6130   1.824   3.916   1.227
 1935SOL    HW1 6131   1.820   3.826   1.271
 1935SOL    HW2 6132   1.827   3.905   1.128
 1936SOL     OW 6133   0.428   4.148   0.520
 1936SOL    HW1 6134   0.458   4.076   0.458
 1936SOL    HW2 6135   0.389   4.108   0.603
 1937SOL     OW 6136   1.705   5.211   1.104
 1937SOL    HW1 6137   1.612   5.186   1.077
 1937SOL    HW2 6138   1.731   5.161   1.186
 1938SOL     OW 6139   0.317   4.271   1.280
 1938SOL    HW1 6140   0.355   4.212   1.352
 1938SOL    HW2 6141   0.357   4.245   1.192
 1939SOL     OW 6142   0.812   5.310   0.687
 1939SOL    HW1 6143   0.844   5.320   0.593
 1939SOL    HW2 6144   0.733   5.248   0.689
 1940SOL     OW 6145   1.424   3.938   1.112
 1940SOL    HW1 6146   1.476   3.873   1.167
 1940SOL    HW2 6147   1.375   4.001   1.173
 1941SOL     OW 6148   1.001   3.758   1.154
 1941SOL    HW1 6149   0.938   3.686   1.123
 1941SOL    HW2 6150   1.094   3.722   1.154
 1942SOL     OW 6151   0.770   5.054   0.301
 1942SOL    HW1 6152   0.724   4.967   0.318
 1942SOL    HW2 6153   0.861   5.051   0.342
 1943SOL     OW 6154   0.618   5.291   1.284
 1943SOL    HW1 6155   0.613   5.373   1.341
 1943SOL    HW2 6156   0.707   5.288   1.239
 1944SOL     OW 6157   1.352   3.776   0.168
 1944SOL    HW1 6158   1.387   3.735   0.084
 1944SOL    HW2 6159   1.262   3.738   0.188
 1945SOL     OW 6160   1.300   4.177   0.691
 1945SOL    HW1 6161   1.241   4.257   0.695
 1945SOL    HW2 6162   1.315   4.142   0.784
 1946SOL     OW 6163   1.593   3.945   0.882
 1946SOL    HW1 6164   1.509   3.944   0.936
 1946SOL    HW2 6165   1.595   4.028   0.826
 1947SOL     OW 6166   0.039   4.801   0.300
 1947SOL    HW1 6167   0.138   4.790   0.291
 1947SOL    HW2 6168  -0.001   4.715   0.332
 1948SOL     OW 6169   0.875   5.370   0.337
 1948SOL    HW1 6170   0.798   5.335   0.283
 1948SOL    HW2 6171   0.843   5.441   0.399
 1949SOL     OW 6172   0.230   4.352   1.975
 1949SOL    HW1 6173   0.137   4.350   2.012
 1949SOL    HW2 6174   0.231   4.313   1.883
 1950SOL     OW 6175   0.225   3.999   2.858
 1950SOL    HW1 6176   0.260   3.982   2.950
 1950SOL    HW2 6177   0.137   3.954   2.846
 1951SOL     OW 6178   0.019   4.092   2.509
 1951SOL    HW1 6179  -0.063   4.135   2.548
 1951SOL    HW2 6180  -0.009   4.019   2.446
 1952SOL     OW 6181   0.569   4.999   3.027
 1952SOL    HW1 6182   0.476   4.992   2.990
 1952SOL    HW2 6183   0.580   5.088   3.071
 1953SOL     OW 6184   1.555   5.235   2.565
 1953SOL    HW1 6185   1.498   5.219   2.646
 1953SOL    HW2 6186   1.496   5.245   2.485
 1954SOL     OW 6187   1.135   4.427   2.579
 1954SOL    HW1 6188   1.192   4.505   2.554
 1954SOL    HW2 6189   1.075   4.453   2.655
 1955SOL     OW 6190   1.755   4.331   2.093
 1955SOL    HW1 6191   1.743   4.318   1.994
 1955SOL    HW2 6192   1.725   4.250   2.142
 1956SOL     OW 6193   0.768   4.868   2.885
 1956SOL    HW1 6194   0.690   4.885   2.945
 1956SOL    HW2 6195   0.802   4.955   2.849
 1957SOL     OW 6196   0.850   4.522   3.685
 1957SOL    HW1 6197   0.846   4.598   3.750
 1957SOL    HW2 6198   0.872   4.558   3.594
 1958SOL     OW 6199   0.685   4.736   2.527
 1958SOL    HW1 6200   0.754   4.720   2.597
 1958SOL    HW2 6201   0.612   4.793   2.565
 1959SOL     OW 6202   0.686   4.885   3.665
 1959SOL    HW1 6203   0.746   4.964   3.679
 1959SOL    HW2 6204   0.600   4.916   3.624
 1960SOL     OW 6205   0.335   5.159   2.923
 1960SOL    HW1 6206   0.257   5.128   2.870
 1960SOL    HW2 6207   0.393   5.217   2.866
 1961SOL     OW 6208   1.460   5.229   3.201
 1961SOL    HW1 6209   1.484   5.323   3.227
 1961SOL    HW2 6210   1.444   5.175   3.283
 1962SOL     OW 6211   0.438   4.116   3.361
 1962SOL    HW1 6212   0.520   4.060   3.370
 1962SOL    HW2 6213   0.357   4.058   3.365
 1963SOL     OW 6214   1.603   4.171   2.599
 1963SOL    HW1 6215   1.529   4.217   2.549
 1963SOL    HW2 6216   1.654   4.239   2.652
 1964SOL     OW 6217   0.231   5.437   2.345
 1964SOL    HW1 6218   0.265   5.514   2.399
 1964SOL    HW2 6219   0.275   5.437   2.255
 1965SOL     OW 6220   1.127   5.065   3.552
 1965SOL    HW1 6221   1.174   5.065   3.640
 1965SOL    HW2 6222   1.079   4.978   3.541
 1966SOL     OW 6223   0.230   5.158   2.400
 1966SOL    HW1 6224   0.204   5.254   2.400
 1966SOL    HW2 6225   0.159   5.104   2.445
 1967SOL     OW 6226   0.240   4.815   2.748
 1967SOL    HW1 6227   0.254   4.731   2.800
 1967SOL    HW2 6228   0.185   4.879   2.803
 1968SOL     OW 6229   0.620   5.510   3.301
 1968SOL    HW1 6230   0.528   5.493   3.336
 1968SOL    HW2 6231   0.648   5.602   3.327
 1969SOL     OW 6232   0.606   4.688   1.985
 1969SOL    HW1 6233   0.613   4.772   1.931
 1969SOL    HW2 6234   0.652   4.701   2.073
 1970SOL     OW 6235   0.122   4.367   2.425
 1970SOL    HW1 6236   0.077   4.279   2.442
 1970SOL    HW2 6237   0.121   4.421   2.509
 1971SOL     OW 6238   1.842   5.491   2.221
 1971SOL    HW1 6239   1.896   5.462   2.301
 1971SOL    HW2 6240   1.872   5.581   2.192
 1972SOL     OW 6241   0.027   5.320   1.979
 1972SOL    HW1 6242   0.008   5.224   2.000
 1972SOL    HW2 6243  -0.006   5.378   2.054
 1973SOL     OW 6244   1.689   4.646   2.474
 1973SOL    HW1 6245   1.784   4.617   2.482
 1973SOL    HW2 6246   1.681   4.711   2.399
 1974SOL     OW 6247   1.641   4.832   2.294
 1974SOL    HW1 6248   1.727   4.834   2.242
 1974SOL    HW2 6249   1.655   4.879   2.382
 1975SOL     OW 6250   0.113   4.461   3.459
 1975SOL    HW1 6251   0.201   4.448   3.504
 1975SOL    HW2 6252   0.100   4.558   3.437
 1976SOL     OW 6253   0.613   5.089   2.588
 1976SOL    HW1 6254   0.564   5.002   2.597
 1976SOL    HW2 6255   0.590   5.132   2.501
 1977SOL     OW 6256   1.293   4.952   3.285
 1977SOL    HW1 6257   1.330   4.879   3.227
 1977SOL    HW2 6258   1.345   4.957   3.370
 1978SOL     OW 6259   0.809   3.728   2.364
 1978SOL    HW1 6260   0.849   3.819   2.355
 1978SOL    HW2 6261   0.709   3.736   2.370
 1979SOL     OW 6262   0.197   4.700   3.126
 1979SOL    HW1 6263   0.286   4.655   3.112
 1979SOL    HW2 6264   0.124   4.635   3.107
 1980SOL     OW 6265   1.525   4.723   2.052
 1980SOL    HW1 6266   1.462   4.647   2.065
 1980SOL    HW2 6267   1.573   4.741   2.138
 1981SOL     OW 6268   1.187   5.516   3.478
 1981SOL    HW1 6269   1.211   5.576   3.402
 1981SOL    HW2 6270   1.194   5.421   3.448
 1982SOL     OW 6271   0.317   3.975   3.663
 1982SOL    HW1 6272   0.388   4.046   3.669
 1982SOL    HW2 6273   0.229   4.014   3.691
 1983SOL     OW 6274   1.466   5.141   2.815
 1983SOL    HW1 6275   1.407   5.147   2.895
 1983SOL    HW2 6276   1.451   5.053   2.769
 1984SOL     OW 6277   1.667   5.438   2.434
 1984SOL    HW1 6278   1.626   5.415   2.346
 1984SOL    HW2 6279   1.649   5.364   2.499
 1985SOL     OW 6280   0.598   4.453   2.132
 1985SOL    HW1 6281   0.622   4.522   2.064
 1985SOL    HW2 6282   0.520   4.486   2.186
 1986SOL     OW 6283   1.576   5.386   2.169
 1986SOL    HW1 6284   1.665   5.432   2.172
 1986SOL    HW2 6285   1.555   5.362   2.074
 1987SOL     OW 6286   0.807   4.329   3.327
 1987SOL    HW1 6287   0.760   4.326   3.416
 1987SOL    HW2 6288   0.756   4.274   3.261
 1988SOL     OW 6289   1.394   4.193   3.536
 1988SOL    HW1 6290   1.374   4.236   3.624
 1988SOL    HW2 6291   1.472   4.131   3.545
 1989SOL     OW 6292   0.973   4.614   3.434
 1989SOL    HW1 6293   1.019   4.530   3.405
 1989SOL    HW2 6294   0.917   4.648   3.359
 1990SOL     OW 6295   0.991   4.134   3.104
 1990SOL    HW1 6296   0.914   4.168   3.158
 1990SOL    HW2 6297   0.957   4.083   3.025
 1991SOL     OW 6298   1.041   4.425   2.291
 1991SOL    HW1 6299   1.067   4.421   2.387
 1991SOL    HW2 6300   0.956   4.374   2.277
 1992SOL     OW 6301   0.076   4.535   2.651
 1992SOL    HW1 6302   0.175   4.523   2.660
 1992SOL    HW2 6303   0.052   4.630   2.672
 1993SOL     OW 6304   0.130   5.545   3.433
 1993SOL    HW1 6305   0.120   5.530   3.532
 1993SOL    HW2 6306   0.044   5.581   3.397
 1994SOL     OW 6307   0.865   4.072   2.057
 1994SOL    HW1 6308   0.924   4.135   2.008
 1994SOL    HW2 6309   0.884   3.978   2.028
 1995SOL     OW 6310   1.362   4.868   2.407
 1995SOL    HW1 6311   1.445   4.839   2.359
 1995SOL    HW2 6312   1.313   4.935   2.351
 1996SOL     OW 6313   0.550   3.920   2.747
 1996SOL    HW1 6314   0.545   3.915   2.847
 1996SOL    HW2 6315   0.552   4.016   2.718
 1997SOL     OW 6316   1.008   5.180   2.339
 1997SOL    HW1 6317   0.962   5.252   2.287
 1997SOL    HW2 6318   1.004   5.200   2.437
 1998SOL     OW 6319   0.351   5.525   2.715
 1998SOL    HW1 6320   0.401   5.439   2.721
 1998SOL    HW2 6321   0.416   5.602   2.712
 1999SOL     OW 6322   1.795   4.790   2.735
 1999SOL    HW1 6323   1.733   4.775   2.659
 1999SOL    HW2 6324   1.743   4.801   2.820
 2000SOL     OW 6325   1.227   5.274   3.368
 2000SOL    HW1 6326   1.233   5.197   3.432
 2000SOL    HW2 6327   1.175   5.248   3.288
 2001SOL     OW 6328   0.321   4.667   2.104
 2001SOL    HW1 6329   0.403   4.706   2.062
 2001SOL    HW2 6330   0.294   4.585   2.055
 2002SOL     OW 6331   1.458   4.459   2.590
 2002SOL    HW1 6332   1.453   4.394   2.665
 2002SOL    HW2 6333   1.538   4.518   2.603
 2003SOL     OW 6334   0.461   4.990   3.589
 2003SOL    HW1 6335   0.411   4.991   3.503
 2003SOL    HW2 6336   0.398   4.972   3.665
 2004SOL     OW 6337   1.111   5.500   2.099
 2004SOL    HW1 6338   1.051   5.438   2.149
 2004SOL    HW2 6339   1.142   5.456   2.014
 2005SOL     OW 6340   0.202   4.009   3.360
 2005SOL    HW1 6341   0.122   4.069   3.347
 2005SOL    HW2 6342   0.192   3.960   3.446
 2006SOL     OW 6343   1.632   5.101   1.943
 2006SOL    HW1 6344   1.600   5.195   1.933
 2006SOL    HW2 6345   1.556   5.038   1.931
 2007SOL     OW 6346   0.464   5.467   2.185
 2007SOL    HW1 6347   0.497   5.506   2.271
 2007SOL    HW2 6348   0.540   5.460   2.120
 2008SOL     OW 6349   1.400   3.831   2.288
 2008SOL    HW1 6350   1.376   3.794   2.198
 2008SOL    HW2 6351   1.499   3.847   2.292
 2009SOL     OW 6352   0.249   5.509   3.103
 2009SOL    HW1 6353   0.306   5.444   3.153
 2009SOL    HW2 6354   0.233   5.476   3.010
 2010SOL     OW 6355   0.940   5.422   2.766
 2010SOL    HW1 6356   1.020   5.365   2.787
 2010SOL    HW2 6357   0.891   5.382   2.689
 2011SOL     OW 6358   0.382   4.424   2.342
 2011SOL    HW1 6359   0.427   4.334   2.339
 2011SOL    HW2 6360   0.288   4.413   2.375
 2012SOL     OW 6361   0.614   3.846   1.979
 2012SOL    HW1 6362   0.712   3.824   1.986
 2012SOL    HW2 6363   0.583   3.829   1.886
 2013SOL     OW 6364   0.781   3.988   3.611
 2013SOL    HW1 6365   0.848   3.927   3.654
 2013SOL    HW2 6366   0.708   4.007   3.676
 2014SOL     OW 6367   0.888   5.238   3.057
 2014SOL    HW1 6368   0.865   5.213   2.963
 2014SOL    HW2 6369   0.949   5.169   3.096
 2015SOL     OW 6370   1.351   4.314   3.295
 2015SOL    HW1 6371   1.379   4.271   3.380
 2015SOL    HW2 6372   1.376   4.410   3.296
 2016SOL     OW 6373   0.803   5.126   2.786
 2016SOL    HW1 6374   0.893   5.140   2.744
 2016SOL    HW2 6375   0.732   5.128   2.715
 2017SOL     OW 6376   0.922   4.227   2.761
 2017SOL    HW1 6377   0.897   4.218   2.665
 2017SOL    HW2 6378   0.970   4.145   2.792
 2018SOL     OW 6379   0.539   3.788   2.374
 2018SOL    HW1 6380   0.458   3.789   2.432
 2018SOL    HW2 6381   0.542   3.871   2.319
 2019SOL     OW 6382   1.434   4.912   1.903
 2019SOL    HW1 6383   1.466   4.836   1.960
 2019SOL    HW2 6384   1.342   4.939   1.933
 2020SOL     OW 6385   0.297   3.759   2.033
 2020SOL    HW1 6386   0.346   3.843   2.012
 2020SOL    HW2 6387   0.359   3.694   2.078
 2021SOL     OW 6388   0.935   3.960   2.342
 2021SOL    HW1 6389   0.887   4.001   2.264
 2021SOL    HW2 6390   1.034   3.958   2.323
 2022SOL     OW 6391   1.076   4.407   3.326
 2022SOL    HW1 6392   0.996   4.346   3.329
 2022SOL    HW2 6393   1.157   4.354   3.302
 2023SOL     OW 6394   1.227   5.294   2.655
 2023SOL    HW1 6395   1.248   5.368   2.590
 2023SOL    HW2 6396   1.295   5.294   2.728
 2024SOL     OW 6397   0.459   4.876   2.603
 2024SOL    HW1 6398   0.388   4.849   2.668
 2024SOL    HW2 6399   0.433   4.848   2.510
 2025SOL     OW 6400   1.271   5.521   2.453
 2025SOL    HW1 6401   1.315   5.585   2.389
 2025SOL    HW2 6402   1.221   5.573   2.523
 2026SOL     OW 6403   1.032   4.273   1.878
 2026SOL    HW1 6404   0.991   4.355   1.839
 2026SOL    HW2 6405   1.096   4.299   1.951
 2027SOL     OW 6406   0.078   4.280   3.248
 2027SOL    HW1 6407   0.170   4.279   3.207
 2027SOL    HW2 6408   0.072   4.354   3.315
 2028SOL     OW 6409   0.561   3.946   3.009
 2028SOL    HW1 6410   0.599   3.862   3.046
 2028SOL    HW2 6411   0.473   3.965   3.053
 2029SOL     OW 6412   0.866   4.178   2.504
 2029SOL    HW1 6413   0.834   4.250   2.442
 2029SOL    HW2 6414   0.890   4.097   2.451
 2030SOL     OW 6415   1.017   3.763   2.615
 2030SOL    HW1 6416   0.945   3.768   2.546
 2030SOL    HW2 6417   0.993   3.694   2.684
 2031SOL     OW 6418   1.429   4.897   2.729
 2031SOL    HW1 6419   1.374   4.813   2.722
 2031SOL    HW2 6420   1.455   4.926   2.637
 2032SOL     OW 6421   1.466   4.314   2.854
 2032SOL    HW1 6422   1.436   4.219   2.861
 2032SOL    HW2 6423   1.539   4.330   2.920
 2033SOL     OW 6424   0.488   5.109   2.036
 2033SOL    HW1 6425   0.401   5.094   2.083
 2033SOL    HW2 6426   0.471   5.135   1.941
 2034SOL     OW 6427   1.664   5.004   2.519
 2034SOL    HW1 6428   1.763   5.012   2.533
 2034SOL    HW2 6429   1.619   5.088   2.550
 2035SOL     OW 6430   1.390   4.299   1.940
 2035SOL    HW1 6431   1.336   4.278   2.021
 2035SOL    HW2 6432   1.481   4.258   1.949
 2036SOL     OW 6433   0.527   3.980   2.190
 2036SOL    HW1 6434   0.554   3.921   2.115
 2036SOL    HW2 6435   0.527   4.075   2.159
 2037SOL     OW 6436   1.754   4.947   3.450
 2037SOL    HW1 6437   1.845   4.908   3.437
 2037SOL    HW2 6438   1.762   5.043   3.474
 2038SOL     OW 6439   1.064   5.071   3.202
 2038SOL    HW1 6440   0.984   5.048   3.257
 2038SOL    HW2 6441   1.147   5.045   3.251
 2039SOL     OW 6442   1.592   5.353   3.487
 2039SOL    HW1 6443   1.619   5.387   3.397
 2039SOL    HW2 6444   1.671   5.315   3.533
 2040SOL     OW 6445   1.111   4.919   2.962
 2040SOL    HW1 6446   1.071   4.963   3.043
 2040SOL    HW2 6447   1.070   4.956   2.879
 2041SOL     OW 6448   1.638   4.823   2.941
 2041SOL    HW1 6449   1.643   4.904   3.000
 2041SOL    HW2 6450   1.552   4.825   2.890
 2042SOL     OW 6451   0.915   3.813   3.264
 2042SOL    HW1 6452   0.940   3.793   3.169
 2042SOL    HW2 6453   0.987   3.869   3.306
 2043SOL     OW 6454   0.980   4.840   3.581
 2043SOL    HW1 6455   0.881   4.846   3.591
 2043SOL    HW2 6456   1.003   4.760   3.525
 2044SOL     OW 6457   0.705   4.774   2.230
 2044SOL    HW1 6458   0.691   4.781   2.329
 2044SOL    HW2 6459   0.789   4.723   2.212
 2045SOL     OW 6460   0.410   4.537   3.113
 2045SOL    HW1 6461   0.496   4.549   3.163
 2045SOL    HW2 6462   0.368   4.450   3.140
 2046SOL     OW 6463   1.274   4.110   3.124
 2046SOL    HW1 6464   1.295   4.184   3.188
 2046SOL    HW2 6465   1.185   4.127   3.081
 2047SOL     OW 6466   0.064   5.288   3.193
 2047SOL    HW1 6467   0.018   5.370   3.159
 2047SOL    HW2 6468   0.162   5.307   3.202
 2048SOL     OW 6469   0.367   4.824   2.363
 2048SOL    HW1 6470   0.360   4.907   2.307
 2048SOL    HW2 6471   0.371   4.744   2.303
 2049SOL     OW 6472   0.566   4.261   2.727
 2049SOL    HW1 6473   0.578   4.327   2.653
 2049SOL    HW2 6474   0.612   4.295   2.810
 2050SOL     OW 6475   1.252   5.072   2.250
 2050SOL    HW1 6476   1.302   5.149   2.290
 2050SOL    HW2 6477   1.157   5.074   2.282
 2051SOL     OW 6478   1.272   5.169   3.004
 2051SOL    HW1 6479   1.319   5.182   3.091
 2051SOL    HW2 6480   1.206   5.095   3.013
 2052SOL     OW 6481   1.582   4.363   2.334
 2052SOL    HW1 6482   1.551   4.424   2.407
 2052SOL    HW2 6483   1.632   4.415   2.265
 2053SOL     OW 6484   0.354   5.234   3.191
 2053SOL    HW1 6485   0.333   5.190   3.104
 2053SOL    HW2 6486   0.451   5.260   3.194
 2054SOL     OW 6487   0.402   4.475   3.460
 2054SOL    HW1 6488   0.470   4.530   3.413
 2054SOL    HW2 6489   0.442   4.387   3.487
 2055SOL     OW 6490   1.587   4.503   3.532
 2055SOL    HW1 6491   1.495   4.541   3.527
 2055SOL    HW2 6492   1.647   4.550   3.467
 2056SOL     OW 6493   1.013   3.829   3.632
 2056SOL    HW1 6494   1.019   3.914   3.580
 2056SOL    HW2 6495   1.045   3.753   3.575
 2057SOL     OW 6496   0.504   3.774   3.602
 2057SOL    HW1 6497   0.462   3.717   3.532
 2057SOL    HW2 6498   0.438   3.843   3.634
 2058SOL     OW 6499   0.573   4.594   2.891
 2058SOL    HW1 6500   0.617   4.683   2.882
 2058SOL    HW2 6501   0.510   4.594   2.968
 2059SOL     OW 6502   1.360   4.586   2.907
 2059SOL    HW1 6503   1.285   4.586   2.841
 2059SOL    HW2 6504   1.397   4.494   2.916
 2060SOL     OW 6505   1.209   4.249   2.137
 2060SOL    HW1 6506   1.222   4.165   2.191
 2060SOL    HW2 6507   1.180   4.323   2.197
 2061SOL     OW 6508   0.307   3.937   3.093
 2061SOL    HW1 6509   0.284   3.974   3.183
 2061SOL    HW2 6510   0.277   3.842   3.087
 2062SOL     OW 6511   0.037   5.034   3.144
 2062SOL    HW1 6512   0.090   4.985   3.212
 2062SOL    HW2 6513   0.059   5.132   3.149
 2063SOL     OW 6514   0.732   4.358   2.926
 2063SOL    HW1 6515   0.791   4.332   2.850
 2063SOL    HW2 6516   0.704   4.454   2.915
 2064SOL     OW 6517   1.728   4.659   3.716
 2064SOL    HW1 6518   1.682   4.652   3.627
 2064SOL    HW2 6519   1.666   4.703   3.782
 2065SOL     OW 6520   0.307   3.787   2.480
 2065SOL    HW1 6521   0.296   3.881   2.513
 2065SOL    HW2 6522   0.302   3.724   2.557
 2066SOL     OW 6523   1.622   4.091   2.236
 2066SOL    HW1 6524   1.624   4.015   2.300
 2066SOL    HW2 6525   1.574   4.168   2.276
 2067SOL     OW 6526   1.023   4.490   2.828
 2067SOL    HW1 6527   1.038   4.511   2.924
 2067SOL    HW2 6528   0.993   4.395   2.819
 2068SOL     OW 6529   0.980   5.297   3.562
 2068SOL    HW1 6530   0.960   5.341   3.474
 2068SOL    HW2 6531   1.019   5.206   3.546
 2069SOL     OW 6532   1.859   5.242   3.467
 2069SOL    HW1 6533   1.873   5.269   3.372
 2069SOL    HW2 6534   1.942   5.264   3.520
 2070SOL     OW 6535   0.350   4.622   3.666
 2070SOL    HW1 6536   0.426   4.666   3.714
 2070SOL    HW2 6537   0.385   4.575   3.584
 2071SOL     OW 6538   1.540   3.998   1.987
 2071SOL    HW1 6539   1.479   3.923   2.010
 2071SOL    HW2 6540   1.562   4.050   2.070
 2072SOL     OW 6541   1.303   4.562   1.904
 2072SOL    HW1 6542   1.337   4.469   1.919
 2072SOL    HW2 6543   1.321   4.589   1.809
 2073SOL     OW 6544   1.068   5.057   2.711
 2073SOL    HW1 6545   1.075   4.973   2.656
 2073SOL    HW2 6546   1.130   5.126   2.675
 2074SOL     OW 6547   0.319   4.534   2.811
 2074SOL    HW1 6548   0.412   4.570   2.816
 2074SOL    HW2 6549   0.313   4.449   2.863
 2075SOL     OW 6550   0.339   4.233   2.868
 2075SOL    HW1 6551   0.287   4.150   2.851
 2075SOL    HW2 6552   0.416   4.238   2.804
 2076SOL     OW 6553   1.138   4.104   3.540
 2076SOL    HW1 6554   1.093   4.167   3.604
 2076SOL    HW2 6555   1.231   4.135   3.523
 2077SOL     OW 6556   0.008   5.050   2.062
 2077SOL    HW1 6557  -0.085   5.071   2.031
 2077SOL    HW2 6558   0.018   4.951   2.075
 2078SOL     OW 6559   0.088   5.525   2.789
 2078SOL    HW1 6560   0.046   5.439   2.762
 2078SOL    HW2 6561   0.182   5.528   2.755
 2079SOL     OW 6562   0.504   5.292   2.772
 2079SOL    HW1 6563   0.570   5.366   2.781
 2079SOL    HW2 6564   0.548   5.213   2.730
 2080SOL     OW 6565   1.002   4.520   3.100
 2080SOL    HW1 6566   1.043   4.488   3.186
 2080SOL    HW2 6567   0.906   4.493   3.097
 2081SOL     OW 6568   0.040   4.268   2.976
 2081SOL    HW1 6569   0.125   4.235   2.935
 2081SOL    HW2 6570   0.053   4.283   3.074
 2082SOL     OW 6571   0.189   4.244   3.584
 2082SOL    HW1 6572   0.248   4.204   3.514
 2082SOL    HW2 6573   0.131   4.315   3.543
 2083SOL     OW 6574   1.369   4.674   3.522
 2083SOL    HW1 6575   1.408   4.763   3.542
 2083SOL    HW2 6576   1.379   4.654   3.425
 2084SOL     OW 6577   0.815   4.296   2.187
 2084SOL    HW1 6578   0.822   4.207   2.141
 2084SOL    HW2 6579   0.721   4.330   2.179
 2085SOL     OW 6580   1.657   4.328   3.068
 2085SOL    HW1 6581   1.619   4.259   3.130
 2085SOL    HW2 6582   1.739   4.292   3.024
 2086SOL     OW 6583   0.252   5.288   3.606
 2086SOL    HW1 6584   0.222   5.345   3.682
 2086SOL    HW2 6585   0.245   5.191   3.632
 2087SOL     OW 6586   0.671   4.188   3.131
 2087SOL    HW1 6587   0.637   4.099   3.101
 2087SOL    HW2 6588   0.697   4.242   3.051
 2088SOL     OW 6589   0.930   5.402   3.327
 2088SOL    HW1 6590   0.906   5.384   3.232
 2088SOL    HW2 6591   0.960   5.496   3.337
 2089SOL     OW 6592   0.473   4.224   2.053
 2089SOL    HW1 6593   0.534   4.304   2.057
 2089SOL    HW2 6594   0.378   4.255   2.060
 2090SOL     OW 6595   0.159   4.861   3.328
 2090SOL    HW1 6596   0.181   4.800   3.404
 2090SOL    HW2 6597   0.169   4.812   3.242
 2091SOL     OW 6598   1.347   4.783   3.096
 2091SOL    HW1 6599   1.371   4.720   3.022
 2091SOL    HW2 6600   1.257   4.823   3.078
 2092SOL     OW 6601   1.302   4.579   2.171
 2092SOL    HW1 6602   1.216   4.548   2.213
 2092SOL    HW2 6603   1.298   4.565   2.072
 2093SOL     OW 6604   1.759   5.471   3.016
 2093SOL    HW1 6605   1.820   5.501   2.943
 2093SOL    HW2 6606   1.721   5.382   2.994
 2094SOL     OW 6607   1.252   5.455   2.990
 2094SOL    HW1 6608   1.336   5.460   2.936
 2094SOL    HW2 6609   1.229   5.359   3.008
 2095SOL     OW 6610   0.083   4.982   2.884
 2095SOL    HW1 6611   0.078   4.981   2.984
 2095SOL    HW2 6612   0.000   4.941   2.846
 2096SOL     OW 6613   0.688   5.386   3.578
 2096SOL    HW1 6614   0.632   5.467   3.587
 2096SOL    HW2 6615   0.740   5.390   3.492
 2097SOL     OW 6616   1.388   5.297   2.339
 2097SOL    HW1 6617   1.455   5.309   2.265
 2097SOL    HW2 6618   1.348   5.386   2.362
 2098SOL     OW 6619   0.130   5.518   3.713
 2098SOL    HW1 6620   0.089   5.444   3.766
 2098SOL    HW2 6621   0.194   5.569   3.771
 2099SOL     OW 6622   1.280   4.651   2.534
 2099SOL    HW1 6623   1.340   4.570   2.536
 2099SOL    HW2 6624   1.320   4.720   2.474
 2100SOL     OW 6625   0.830   4.997   3.284
 2100SOL    HW1 6626   0.825   5.030   3.379
 2100SOL    HW2 6627   0.744   5.016   3.238
 2101SOL     OW 6628   0.672   5.340   2.016
 2101SOL    HW1 6629   0.681   5.350   1.917
 2101SOL    HW2 6630   0.632   5.251   2.037
 2102SOL     OW 6631   1.650   5.444   3.256
 2102SOL    HW1 6632   1.703   5.454   3.172
 2102SOL    HW2 6633   1.623   5.534   3.290
 2103SOL     OW 6634   0.263   4.050   2.582
 2103SOL    HW1 6635   0.184   4.101   2.548
 2103SOL    HW2 6636   0.254   4.035   2.680
 2104SOL     OW 6637   1.194   5.336   1.893
 2104SOL    HW1 6638   1.200   5.243   1.930
 2104SOL    HW2 6639   1.135   5.336   1.813
 2105SOL     OW 6640   0.822   4.726   3.234
 2105SOL    HW1 6641   0.862   4.725   3.142
 2105SOL    HW2 6642   0.832   4.818   3.274
 2106SOL     OW 6643   0.916   4.634   2.153
 2106SOL    HW1 6644   0.979   4.672   2.085
 2106SOL    HW2 6645   0.956   4.551   2.192
 2107SOL     OW 6646   1.504   5.331   1.906
 2107SOL    HW1 6647   1.412   5.368   1.913
 2107SOL    HW2 6648   1.542   5.351   1.816
 2108SOL     OW 6649   0.372   5.012   3.352
 2108SOL    HW1 6650   0.359   5.105   3.318
 2108SOL    HW2 6651   0.288   4.960   3.339
 2109SOL     OW 6652   1.614   5.016   3.151
 2109SOL    HW1 6653   1.674   5.019   3.231
 2109SOL    HW2 6654   1.539   5.080   3.164
 2110SOL     OW 6655   1.039   4.822   2.558
 2110SOL    HW1 6656   0.969   4.775   2.612
 2110SOL    HW2 6657   1.098   4.754   2.515
 2111SOL     OW 6658   1.014   3.960   2.833
 2111SOL    HW1 6659   1.006   3.924   2.740
 2111SOL    HW2 6660   1.012   3.884   2.898
 2112SOL     OW 6661   0.590   5.211   2.353
 2112SOL    HW1 6662   0.632   5.153   2.283
 2112SOL    HW2 6663   0.546   5.290   2.309
 2113SOL     OW 6664   0.255   5.072   2.152
 2113SOL    HW1 6665   0.159   5.073   2.125
 2113SOL    HW2 6666   0.267   5.125   2.236
 2114SOL     OW 6667   0.105   4.737   3.588
 2114SOL    HW1 6668   0.028   4.704   3.642
 2114SOL    HW2 6669   0.190   4.707   3.630
 2115SOL     OW 6670   0.672   3.927   3.351
 2115SOL    HW1 6671   0.762   3.911   3.311
 2115SOL    HW2 6672   0.680   3.932   3.450
 2116SOL     OW 6673   0.075   4.069   1.895
 2116SOL    HW1 6674  -0.017   4.041   1.866
 2116SOL    HW2 6675   0.106   4.146   1.839
 2117SOL     OW 6676   1.440   4.580   3.260
 2117SOL    HW1 6677   1.383   4.632   3.197
 2117SOL    HW2 6678   1.536   4.592   3.236
 2118SOL     OW 6679   0.072   3.890   2.180
 2118SOL    HW1 6680   0.055   3.973   2.126
 2118SOL    HW2 6681   0.162   3.853   2.158
 2119SOL     OW 6682   1.183   5.059   1.981
 2119SOL    HW1 6683   1.084   5.048   1.983
 2119SOL    HW2 6684   1.217   5.074   2.074
 2120SOL     OW 6685   0.613   4.566   3.293
 2120SOL    HW1 6686   0.669   4.647   3.276
 2120SOL    HW2 6687   0.672   4.486   3.296
 2121SOL     OW 6688   1.493   5.491   2.821
 2121SOL    HW1 6689   1.526   5.555   2.752
 2121SOL    HW2 6690   1.559   5.485   2.896
 2122SOL     OW 6691   0.716   4.289   3.570
 2122SOL    HW1 6692   0.735   4.354   3.644
 2122SOL    HW2 6693   0.776   4.209   3.579
 2123SOL     OW 6694   1.450   4.944   3.495
 2123SOL    HW1 6695   1.441   4.934   3.594
 2123SOL    HW2 6696   1.546   4.937   3.469
 2124SOL     OW 6697   0.390   5.465   3.422
 2124SOL    HW1 6698   0.299   5.506   3.420
 2124SOL    HW2 6699   0.383   5.371   3.454
 2125SOL     OW 6700   1.674   4.607   3.116
 2125SOL    HW1 6701   1.647   4.518   3.079
 2125SOL    HW2 6702   1.675   4.675   3.043
 2126SOL     OW 6703   1.225   4.049   2.311
 2126SOL    HW1 6704   1.290   3.975   2.300
 2126SOL    HW2 6705   1.245   4.099   2.395
 2127SOL     OW 6706   0.594   4.469   2.514
 2127SOL    HW1 6707   0.644   4.554   2.495
 2127SOL    HW2 6708   0.506   4.471   2.466
 2128SOL     OW 6709   1.730   4.658   3.379
 2128SOL    HW1 6710   1.768   4.749   3.394
 2128SOL    HW2 6711   1.722   4.641   3.280
 2129SOL     OW 6712   0.859   5.098   1.878
 2129SOL    HW1 6713   0.813   5.113   1.966
 2129SOL    HW2 6714   0.903   5.183   1.848
 2130SOL     OW 6715   0.661   5.514   2.815
 2130SOL    HW1 6716   0.615   5.602   2.802
 2130SOL    HW2 6717   0.760   5.526   2.808
 2131SOL     OW 6718   0.859   4.680   2.723
 2131SOL    HW1 6719   0.913   4.611   2.771
 2131SOL    HW2 6720   0.827   4.749   2.789
 2132SOL     OW 6721   1.083   4.708   1.949
 2132SOL    HW1 6722   1.060   4.761   1.867
 2132SOL    HW2 6723   1.164   4.652   1.930
 2133SOL     OW 6724   1.861   5.293   2.713
 2133SOL    HW1 6725   1.790   5.281   2.643
 2133SOL    HW2 6726   1.862   5.214   2.773
 2134SOL     OW 6727   0.221   5.038   3.706
 2134SOL    HW1 6728   0.156   4.965   3.685
 2134SOL    HW2 6729   0.225   5.052   3.804
 2135SOL     OW 6730   0.079   4.964   2.515
 2135SOL    HW1 6731   0.078   4.917   2.603
 2135SOL    HW2 6732   0.161   4.936   2.464
 2136SOL     OW 6733   0.672   5.115   3.486
 2136SOL    HW1 6734   0.594   5.065   3.524
 2136SOL    HW2 6735   0.669   5.210   3.517
 2137SOL     OW 6736   0.428   4.148   2.382
 2137SOL    HW1 6737   0.458   4.076   2.320
 2137SOL    HW2 6738   0.389   4.108   2.465
 2138SOL     OW 6739   1.705   5.211   2.966
 2138SOL    HW1 6740   1.612   5.186   2.939
 2138SOL    HW2 6741   1.731   5.161   3.048
 2139SOL     OW 6742   0.317   4.271   3.142
 2139SOL    HW1 6743   0.355   4.212   3.214
 2139SOL    HW2 6744   0.357   4.245   3.054
 2140SOL     OW 6745   0.812   5.310   2.549
 2140SOL    HW1 6746   0.844   5.320   2.455
 2140SOL    HW2 6747   0.733   5.248   2.551
 2141SOL     OW 6748   1.001   3.758   3.016
 2141SOL    HW1 6749   0.938   3.686   2.985
 2141SOL    HW2 6750   1.094   3.722   3.016
 2142SOL     OW 6751   0.770   5.054   2.163
 2142SOL    HW1 6752   0.724   4.967   2.180
 2142SOL    HW2 6753   0.861   5.051   2.204
 2143SOL     OW 6754   0.618   5.291   3.146
 2143SOL    HW1 6755   0.613   5.373   3.203
 2143SOL    HW2 6756   0.707   5.288   3.101
 2144SOL     OW 6757   1.352   3.776   2.030
 2144SOL    HW1 6758   1.387   3.735   1.946
 2144SOL    HW2 6759   1.262   3.738   2.050
 2145SOL     OW 6760   1.300   4.177   2.553
 2145SOL    HW1 6761   1.241   4.257   2.557
 2145SOL    HW2 6762   1.315   4.142   2.646
 2146SOL     OW 6763   1.593   3.945   2.744
 2146SOL    HW1 6764   1.509   3.944   2.798
 2146SOL    HW2 6765   1.595   4.028   2.688
 2147SOL     OW 6766   0.039   4.801   2.162
 2147SOL    HW1 6767   0.138   4.790   2.153
 2147SOL    HW2 6768  -0.001   4.715   2.194
 2148SOL     OW 6769   0.875   5.370   2.199
 2148SOL    HW1 6770   0.798   5.335   2.145
 2148SOL    HW2 6771   0.843   5.441   2.261
 2149SOL     OW 6772   0.230   4.352   3.837
 2149SOL    HW1 6773   0.137   4.350   3.874
 2149SOL    HW2 6774   0.231   4.313   3.745
 2150SOL     OW 6775   0.225   3.999   4.720
 2150SOL    HW1 6776   0.260   3.982   4.812
 2150SOL    HW2 6777   0.137   3.954   4.708
 2151SOL     OW 6778   0.019   4.092   4.371
 2151SOL    HW1 6779  -0.063   4.135   4.410
 2151SOL    HW2 6780  -0.009   4.019   4.308
 2152SOL     OW 6781   0.569   4.999   4.889
 2152SOL    HW1 6782   0.476   4.992   4.852
 2152SOL    HW2 6783   0.580   5.088   4.933
 2153SOL     OW 6784   1.555   5.235   4.427
 2153SOL    HW1 6785   1.498   5.219   4.508
 2153SOL    HW2 6786   1.496   5.245   4.347
 2154SOL     OW 6787   1.135   4.427   4.441
 2154SOL    HW1 6788   1.192   4.505   4.416
 2154SOL    HW2 6789   1.075   4.453   4.517
 2155SOL     OW 6790   1.755   4.331   3.955
 2155SOL    HW1 6791   1.743   4.318   3.856
 2155SOL    HW2 6792   1.725   4.250   4.004
 2156SOL     OW 6793   0.768   4.868   4.747
 2156SOL    HW1 6794   0.690   4.885   4.807
 2156SOL    HW2 6795   0.802   4.955   4.711
 2157SOL     OW 6796   0.850   4.522   5.547
 2157SOL    HW1 6797   0.846   4.598   5.612
 2157SOL    HW2 6798   0.872   4.558   5.456
 2158SOL     OW 6799   0.685   4.736   4.389
 2158SOL    HW1 6800   0.754   4.720   4.459
 2158SOL    HW2 6801   0.612   4.793   4.427
 2159SOL     OW 6802   0.686   4.885   5.527
 2159SOL    HW1 6803   0.746   4.964   5.541
 2159SOL    HW2 6804   0.600   4.916   5.486
 2160SOL     OW 6805   0.335   5.159   4.785
 2160SOL    HW1 6806   0.257   5.128   4.732
 2160SOL    HW2 6807   0.393   5.217   4.728
 2161SOL     OW 6808   1.460   5.229   5.063
 2161SOL    HW1 6809   1.484   5.323   5.089
 2161SOL    HW2 6810   1.444   5.175   5.145
 2162SOL     OW 6811   0.438   4.116   5.223
 2162SOL    HW1 6812   0.520   4.060   5.232
 2162SOL    HW2 6813   0.357   4.058   5.227
 2163SOL     OW 6814   1.603   4.171   4.461
 2163SOL    HW1 6815   1.529   4.217   4.411
 2163SOL    HW2 6816   1.654   4.239   4.514
 2164SOL     OW 6817   0.231   5.437   4.207
 2164SOL    HW1 6818   0.265   5.514   4.261
 2164SOL    HW2 6819   0.275   5.437   4.117
 2165SOL     OW 6820   1.127   5.065   5.414
 2165SOL    HW1 6821   1.174   5.065   5.502
 2165SOL    HW2 6822   1.079   4.978   5.403
 2166SOL     OW 6823   0.230   5.158   4.262
 2166SOL    HW1 6824   0.204   5.254   4.262
 2166SOL    HW2 6825   0.159   5.104   4.307
 2167SOL     OW 6826   0.240   4.815   4.610
 2167SOL    HW1 6827   0.254   4.731   4.662
 2167SOL    HW2 6828   0.185   4.879   4.665
 2168SOL     OW 6829   0.620   5.510   5.163
 2168SOL    HW1 6830   0.528   5.493   5.198
 2168SOL    HW2 6831   0.648   5.602   5.189
 2169SOL     OW 6832   0.606   4.688   3.847
 2169SOL    HW1 6833   0.613   4.772   3.793
 2169SOL    HW2 6834   0.652   4.701   3.935
 2170SOL     OW 6835   1.594   3.838   5.204
 2170SOL    HW1 6836   1.576   3.905   5.132
 2170SOL    HW2 6837   1.591   3.884   5.293
 2171SOL     OW 6838   0.122   4.367   4.287
 2171SOL    HW1 6839   0.077   4.279   4.304
 2171SOL    HW2 6840   0.121   4.421   4.371
 2172SOL     OW 6841   1.842   5.491   4.083
 2172SOL    HW1 6842   1.896   5.462   4.163
 2172SOL    HW2 6843   1.872   5.581   4.054
 2173SOL     OW 6844   0.027   5.320   3.841
 2173SOL    HW1 6845   0.008   5.224   3.862
 2173SOL    HW2 6846  -0.006   5.378   3.916
 2174SOL     OW 6847   1.689   4.646   4.336
 2174SOL    HW1 6848   1.784   4.617   4.344
 2174SOL    HW2 6849   1.681   4.711   4.261
 2175SOL     OW 6850   1.641   4.832   4.156
 2175SOL    HW1 6851   1.727   4.834   4.104
 2175SOL    HW2 6852   1.655   4.879   4.244
 2176SOL     OW 6853   0.113   4.461   5.321
 2176SOL    HW1 6854   0.201   4.448   5.366
 2176SOL    HW2 6855   0.100   4.558   5.299
 2177SOL     OW 6856   0.613   5.089   4.450
 2177SOL    HW1 6857   0.564   5.002   4.459
 2177SOL    HW2 6858   0.590   5.132   4.363
 2178SOL     OW 6859   1.293   4.952   5.147
 2178SOL    HW1 6860   1.330   4.879   5.089
 2178SOL    HW2 6861   1.345   4.957   5.232
 2179SOL     OW 6862   0.809   3.728   4.226
 2179SOL    HW1 6863   0.849   3.819   4.217
 2179SOL    HW2 6864   0.709   3.736   4.232
 2180SOL     OW 6865   0.197   4.700   4.988
 2180SOL    HW1 6866   0.286   4.655   4.974
 2180SOL    HW2 6867   0.124   4.635   4.969
 2181SOL     OW 6868   1.525   4.723   3.914
 2181SOL    HW1 6869   1.462   4.647   3.927
 2181SOL    HW2 6870   1.573   4.741   4.000
 2182SOL     OW 6871   1.187   5.516   5.340
 2182SOL    HW1 6872   1.211   5.576   5.264
 2182SOL    HW2 6873   1.194   5.421   5.310
 2183SOL     OW 6874   0.317   3.975   5.525
 2183SOL    HW1 6875   0.388   4.046   5.531
 2183SOL    HW2 6876   0.229   4.014   5.553
 2184SOL     OW 6877   1.466   5.141   4.677
 2184SOL    HW1 6878   1.407   5.147   4.757
 2184SOL    HW2 6879   1.451   5.053   4.631
 2185SOL     OW 6880   1.667   5.438   4.296
 2185SOL    HW1 6881   1.626   5.415   4.208
 2185SOL    HW2 6882   1.649   5.364   4.361
 2186SOL     OW 6883   0.598   4.453   3.994
 2186SOL    HW1 6884   0.622   4.522   3.926
 2186SOL    HW2 6885   0.520   4.486   4.048
 2187SOL     OW 6886   1.281   4.069   4.668
 2187SOL    HW1 6887   1.195   4.019   4.655
 2187SOL    HW2 6888   1.343   4.015   4.724
 2188SOL     OW 6889   1.576   5.386   4.031
 2188SOL    HW1 6890   1.665   5.432   4.034
 2188SOL    HW2 6891   1.555   5.362   3.936
 2189SOL     OW 6892   0.807   4.329   5.189
 2189SOL    HW1 6893   0.760   4.326   5.278
 2189SOL    HW2 6894   0.756   4.274   5.123
 2190SOL     OW 6895   1.394   4.193   5.398
 2190SOL    HW1 6896   1.374   4.236   5.486
 2190SOL    HW2 6897   1.472   4.131   5.407
 2191SOL     OW 6898   0.973   4.614   5.296
 2191SOL    HW1 6899   1.019   4.530   5.267
 2191SOL    HW2 6900   0.917   4.648   5.221
 2192SOL     OW 6901   0.991   4.134   4.966
 2192SOL    HW1 6902   0.914   4.168   5.020
 2192SOL    HW2 6903   0.957   4.083   4.887
 2193SOL     OW 6904   1.041   4.425   4.153
 2193SOL    HW1 6905   1.067   4.421   4.249
 2193SOL    HW2 6906   0.956   4.374   4.139
 2194SOL     OW 6907   0.076   4.535   4.513
 2194SOL    HW1 6908   0.175   4.523   4.522
 2194SOL    HW2 6909   0.052   4.630   4.534
 2195SOL     OW 6910   0.130   5.545   5.295
 2195SOL    HW1 6911   0.120   5.530   5.394
 2195SOL    HW2 6912   0.044   5.581   5.259
 2196SOL     OW 6913   0.865   4.072   3.919
 2196SOL    HW1 6914   0.924   4.135   3.870
 2196SOL    HW2 6915   0.884   3.978   3.890
 2197SOL     OW 6916   1.719   4.309   5.555
 2197SOL    HW1 6917   1.693   4.398   5.519
 2197SOL    HW2 6918   1.717   4.241   5.482
 2198SOL     OW 6919   1.362   4.868   4.269
 2198SOL    HW1 6920   1.445   4.839   4.221
 2198SOL    HW2 6921   1.313   4.935   4.213
 2199SOL     OW 6922   0.550   3.920   4.609
 2199SOL    HW1 6923   0.545   3.915   4.709
 2199SOL    HW2 6924   0.552   4.016   4.580
 2200SOL     OW 6925   1.008   5.180   4.201
 2200SOL    HW1 6926   0.962   5.252   4.149
 2200SOL    HW2 6927   1.004   5.200   4.299
 2201SOL     OW 6928   0.351   5.525   4.577
 2201SOL    HW1 6929   0.401   5.439   4.583
 2201SOL    HW2 6930   0.416   5.602   4.574
 2202SOL     OW 6931   1.795   4.790   4.597
 2202SOL    HW1 6932   1.733   4.775   4.521
 2202SOL    HW2 6933   1.743   4.801   4.682
 2203SOL     OW 6934   1.227   5.274   5.230
 2203SOL    HW1 6935   1.233   5.197   5.294
 2203SOL    HW2 6936   1.175   5.248   5.150
 2204SOL     OW 6937   0.321   4.667   3.966
 2204SOL    HW1 6938   0.403   4.706   3.924
 2204SOL    HW2 6939   0.294   4.585   3.917
 2205SOL     OW 6940   1.458   4.459   4.452
 2205SOL    HW1 6941   1.453   4.394   4.527
 2205SOL    HW2 6942   1.538   4.518   4.465
 2206SOL     OW 6943   0.461   4.990   5.451
 2206SOL    HW1 6944   0.411   4.991   5.365
 2206SOL    HW2 6945   0.398   4.972   5.527
 2207SOL     OW 6946   1.111   5.500   3.961
 2207SOL    HW1 6947   1.051   5.438   4.011
 2207SOL    HW2 6948   1.142   5.456   3.876
 2208SOL     OW 6949   0.202   4.009   5.222
 2208SOL    HW1 6950   0.122   4.069   5.209
 2208SOL    HW2 6951   0.192   3.960   5.308
 2209SOL     OW 6952   1.632   5.101   3.805
 2209SOL    HW1 6953   1.600   5.195   3.795
 2209SOL    HW2 6954   1.556   5.038   3.793
 2210SOL     OW 6955   0.464   5.467   4.047
 2210SOL    HW1 6956   0.497   5.506   4.133
 2210SOL    HW2 6957   0.540   5.460   3.982
 2211SOL     OW 6958   1.400   3.831   4.150
 2211SOL    HW1 6959   1.376   3.794   4.060
 2211SOL    HW2 6960   1.499   3.847   4.154
 2212SOL     OW 6961   0.249   5.509   4.965
 2212SOL    HW1 6962   0.306   5.444   5.015
 2212SOL    HW2 6963   0.233   5.476   4.872
 2213SOL     OW 6964   0.940   5.422   4.628
 2213SOL    HW1 6965   1.020   5.365   4.649
 2213SOL    HW2 6966   0.891   5.382   4.551
 2214SOL     OW 6967   0.382   4.424   4.204
 2214SOL    HW1 6968   0.427   4.334   4.201
 2214SOL    HW2 6969   0.288   4.413   4.237
 2215SOL     OW 6970   1.547   3.946   5.453
 2215SOL    HW1 6971   1.542   3.983   5.545
 2215SOL    HW2 6972   1.475   3.877   5.441
 2216SOL     OW 6973   0.614   3.846   3.841
 2216SOL    HW1 6974   0.712   3.824   3.848
 2216SOL    HW2 6975   0.583   3.829   3.748
 2217SOL     OW 6976   0.781   3.988   5.473
 2217SOL    HW1 6977   0.848   3.927   5.516
 2217SOL    HW2 6978   0.708   4.007   5.538
 2218SOL     OW 6979   0.888   5.238   4.919
 2218SOL    HW1 6980   0.865   5.213   4.825
 2218SOL    HW2 6981   0.949   5.169   4.958
 2219SOL     OW 6982   1.351   4.314   5.157
 2219SOL    HW1 6983   1.379   4.271   5.242
 2219SOL    HW2 6984   1.376   4.410   5.158
 2220SOL     OW 6985   0.803   5.126   4.648
 2220SOL    HW1 6986   0.893   5.140   4.606
 2220SOL    HW2 6987   0.732   5.128   4.577
 2221SOL     OW 6988   0.922   4.227   4.623
 2221SOL    HW1 6989   0.897   4.218   4.527
 2221SOL    HW2 6990   0.970   4.145   4.654
 2222SOL     OW 6991   0.539   3.788   4.236
 2222SOL    HW1 6992   0.458   3.789   4.294
 2222SOL    HW2 6993   0.542   3.871   4.181
 2223SOL     OW 6994   1.434   4.912   3.765
 2223SOL    HW1 6995   1.466   4.836   3.822
 2223SOL    HW2 6996   1.342   4.939   3.795
 2224SOL     OW 6997   0.297   3.759   3.895
 2224SOL    HW1 6998   0.346   3.843   3.874
 2224SOL    HW2 6999   0.359   3.694   3.940
 2225SOL     OW 7000   0.935   3.960   4.204
 2225SOL    HW1 7001   0.887   4.001   4.126
 2225SOL    HW2 7002   1.034   3.958   4.185
 2226SOL     OW 7003   1.076   4.407   5.188
 2226SOL    HW1 7004   0.996   4.346   5.191
 2226SOL    HW2 7005   1.157   4.354   5.164
 2227SOL     OW 7006   1.227   5.294   4.517
 2227SOL    HW1 7007   1.248   5.368   4.452
 2227SOL    HW2 7008   1.295   5.294   4.590
 2228SOL     OW 7009   0.459   4.876   4.465
 2228SOL    HW1 7010   0.388   4.849   4.530
 2228SOL    HW2 7011   0.433   4.848   4.372
 2229SOL     OW 7012   1.271   5.521   4.315
 2229SOL    HW1 7013   1.315   5.585   4.251
 2229SOL    HW2 7014   1.221   5.573   4.385
 2230SOL     OW 7015   1.032   4.273   3.740
 2230SOL    HW1 7016   0.991   4.355   3.701
 2230SOL    HW2 7017   1.096   4.299   3.813
 2231SOL     OW 7018   0.078   4.280   5.110
 2231SOL    HW1 7019   0.170   4.279   5.069
 2231SOL    HW2 7020   0.072   4.354   5.177
 2232SOL     OW 7021   0.561   3.946   4.871
 2232SOL    HW1 7022   0.599   3.862   4.908
 2232SOL    HW2 7023   0.473   3.965   4.915
 2233SOL     OW 7024   0.866   4.178   4.366
 2233SOL    HW1 7025   0.834   4.250   4.304
 2233SOL    HW2 7026   0.890   4.097   4.313
 2234SOL     OW 7027   1.017   3.763   4.477
 2234SOL    HW1 7028   0.945   3.768   4.408
 2234SOL    HW2 7029   0.993   3.694   4.546
 2235SOL     OW 7030   1.429   4.897   4.591
 2235SOL    HW1 7031   1.374   4.813   4.584
 2235SOL    HW2 7032   1.455   4.926   4.499
 2236SOL     OW 7033   1.466   4.314   4.716
 2236SOL    HW1 7034   1.436   4.219   4.723
 2236SOL    HW2 7035   1.539   4.330   4.782
 2237SOL     OW 7036   1.857   4.557   4.101
 2237SOL    HW1 7037   1.899   4.493   4.165
 2237SOL    HW2 7038   1.819   4.506   4.023
 2238SOL     OW 7039   0.488   5.109   3.898
 2238SOL    HW1 7040   0.401   5.094   3.945
 2238SOL    HW2 7041   0.471   5.135   3.803
 2239SOL     OW 7042   1.664   5.004   4.381
 2239SOL    HW1 7043   1.763   5.012   4.395
 2239SOL    HW2 7044   1.619   5.088   4.412
 2240SOL     OW 7045   1.390   4.299   3.802
 2240SOL    HW1 7046   1.336   4.278   3.883
 2240SOL    HW2 7047   1.481   4.258   3.811
 2241SOL     OW 7048   0.527   3.980   4.052
 2241SOL    HW1 7049   0.554   3.921   3.977
 2241SOL    HW2 7050   0.527   4.075   4.021
 2242SOL     OW 7051   1.754   4.947   5.312
 2242SOL    HW1 7052   1.845   4.908   5.299
 2242SOL    HW2 7053   1.762   5.043   5.336
 2243SOL     OW 7054   1.064   5.071   5.064
 2243SOL    HW1 7055   0.984   5.048   5.119
 2243SOL    HW2 7056   1.147   5.045   5.113
 2244SOL     OW 7057   1.592   5.353   5.349
 2244SOL    HW1 7058   1.619   5.387   5.259
 2244SOL    HW2 7059   1.671   5.315   5.395
 2245SOL     OW 7060   1.111   4.919   4.824
 2245SOL    HW1 7061   1.071   4.963   4.905
 2245SOL    HW2 7062   1.070   4.956   4.741
 2246SOL     OW 7063   1.638   4.823   4.803
 2246SOL    HW1 7064   1.643   4.904   4.862
 2246SOL    HW2 7065   1.552   4.825   4.752
 2247SOL     OW 7066   0.915   3.813   5.126
 2247SOL    HW1 7067   0.940   3.793   5.031
 2247SOL    HW2 7068   0.987   3.869   5.168
 2248SOL     OW 7069   0.980   4.840   5.443
 2248SOL    HW1 7070   0.881   4.846   5.453
 2248SOL    HW2 7071   1.003   4.760   5.387
 2249SOL     OW 7072   0.705   4.774   4.092
 2249SOL    HW1 7073   0.691   4.781   4.191
 2249SOL    HW2 7074   0.789   4.723   4.074
 2250SOL     OW 7075   0.410   4.537   4.975
 2250SOL    HW1 7076   0.496   4.549   5.025
 2250SOL    HW2 7077   0.368   4.450   5.002
 2251SOL     OW 7078   1.274   4.110   4.986
 2251SOL    HW1 7079   1.295   4.184   5.050
 2251SOL    HW2 7080   1.185   4.127   4.943
 2252SOL     OW 7081   0.064   5.288   5.055
 2252SOL    HW1 7082   0.018   5.370   5.021
 2252SOL    HW2 7083   0.162   5.307   5.064
 2253SOL     OW 7084   0.367   4.824   4.225
 2253SOL    HW1 7085   0.360   4.907   4.169
 2253SOL    HW2 7086   0.371   4.744   4.165
 2254SOL     OW 7087   0.566   4.261   4.589
 2254SOL    HW1 7088   0.578   4.327   4.515
 2254SOL    HW2 7089   0.612   4.295   4.672
 2255SOL     OW 7090   1.252   5.072   4.112
 2255SOL    HW1 7091   1.302   5.149   4.152
 2255SOL    HW2 7092   1.157   5.074   4.144
 2256SOL     OW 7093   1.272   5.169   4.866
 2256SOL    HW1 7094   1.319   5.182   4.953
 2256SOL    HW2 7095   1.206   5.095   4.875
 2257SOL     OW 7096   1.582   4.363   4.196
 2257SOL    HW1 7097   1.551   4.424   4.269
 2257SOL    HW2 7098   1.632   4.415   4.127
 2258SOL     OW 7099   0.354   5.234   5.053
 2258SOL    HW1 7100   0.333   5.190   4.966
 2258SOL    HW2 7101   0.451   5.260   5.056
 2259SOL     OW 7102   0.402   4.475   5.322
 2259SOL    HW1 7103   0.470   4.530   5.275
 2259SOL    HW2 7104   0.442   4.387   5.349
 2260SOL     OW 7105   1.587   4.503   5.394
 2260SOL    HW1 7106   1.495   4.541   5.389
 2260SOL    HW2 7107   1.647   4.550   5.329
 2261SOL     OW 7108   1.013   3.829   5.494
 2261SOL    HW1 7109   1.019   3.914   5.442
 2261SOL    HW2 7110   1.045   3.753   5.437
 2262SOL     OW 7111   0.504   3.774   5.464
 2262SOL    HW1 7112   0.462   3.717   5.394
 2262SOL    HW2 7113   0.438   3.843   5.496
 2263SOL     OW 7114   0.573   4.594   4.753
 2263SOL    HW1 7115   0.617   4.683   4.744
 2263SOL    HW2 7116   0.510   4.594   4.830
 2264SOL     OW 7117   1.360   4.586   4.769
 2264SOL    HW1 7118   1.285   4.586   4.703
 2264SOL    HW2 7119   1.397   4.494   4.778
 2265SOL     OW 7120   1.209   4.249   3.999
 2265SOL    HW1 7121   1.222   4.165   4.053
 2265SOL    HW2 7122   1.180   4.323   4.059
 2266SOL     OW 7123   0.307   3.937   4.955
 2266SOL    HW1 7124   0.284   3.974   5.045
 2266SOL    HW2 7125   0.277   3.842   4.949
 2267SOL     OW 7126   0.037   5.034   5.006
 2267SOL    HW1 7127   0.090   4.985   5.074
 2267SOL    HW2 7128   0.059   5.132   5.011
 2268SOL     OW 7129   0.732   4.358   4.788
 2268SOL    HW1 7130   0.791   4.332   4.712
 2268SOL    HW2 7131   0.704   4.454   4.777
 2269SOL     OW 7132   1.728   4.659   5.578
 2269SOL    HW1 7133   1.682   4.652   5.489
 2269SOL    HW2 7134   1.666   4.703   5.644
 2270SOL     OW 7135   0.307   3.787   4.342
 2270SOL    HW1 7136   0.296   3.881   4.375
 2270SOL    HW2 7137   0.302   3.724   4.419
 2271SOL     OW 7138   1.622   4.091   4.098
 2271SOL    HW1 7139   1.624   4.015   4.162
 2271SOL    HW2 7140   1.574   4.168   4.138
 2272SOL     OW 7141   1.023   4.490   4.690
 2272SOL    HW1 7142   1.038   4.511   4.786
 2272SOL    HW2 7143   0.993   4.395   4.681
 2273SOL     OW 7144   0.980   5.297   5.424
 2273SOL    HW1 7145   0.960   5.341   5.336
 2273SOL    HW2 7146   1.019   5.206   5.408
 2274SOL     OW 7147   1.859   5.242   5.329
 2274SOL    HW1 7148   1.873   5.269   5.234
 2274SOL    HW2 7149   1.942   5.264   5.382
 2275SOL     OW 7150   0.350   4.622   5.528
 2275SOL    HW1 7151   0.426   4.666   5.576
 2275SOL    HW2 7152   0.385   4.575   5.446
 2276SOL     OW 7153   1.303   4.562   3.766
 2276SOL    HW1 7154   1.337   4.469   3.781
 2276SOL    HW2 7155   1.321   4.589   3.671
 2277SOL     OW 7156   1.068   5.057   4.573
 2277SOL    HW1 7157   1.075   4.973   4.518
 2277SOL    HW2 7158   1.130   5.126   4.537
 2278SOL     OW 7159   0.319   4.534   4.673
 2278SOL    HW1 7160   0.412   4.570   4.678
 2278SOL    HW2 7161   0.313   4.449   4.725
 2279SOL     OW 7162   0.339   4.233   4.730
 2279SOL    HW1 7163   0.287   4.150   4.713
 2279SOL    HW2 7164   0.416   4.238   4.666
 2280SOL     OW 7165   1.138   4.104   5.402
 2280SOL    HW1 7166   1.093   4.167   5.466
 2280SOL    HW2 7167   1.231   4.135   5.385
 2281SOL     OW 7168   1.160   3.931   5.201
 2281SOL    HW1 7169   1.160   3.995   5.278
 2281SOL    HW2 7170   1.188   3.979   5.118
 2282SOL     OW 7171   0.008   5.050   3.924
 2282SOL    HW1 7172  -0.085   5.071   3.893
 2282SOL    HW2 7173   0.018   4.951   3.937
 2283SOL     OW 7174   0.088   5.525   4.651
 2283SOL    HW1 7175   0.046   5.439   4.624
 2283SOL    HW2 7176   0.182   5.528   4.617
 2284SOL     OW 7177   0.504   5.292   4.634
 2284SOL    HW1 7178   0.570   5.366   4.643
 2284SOL    HW2 7179   0.548   5.213   4.592
 2285SOL     OW 7180   1.002   4.520   4.962
 2285SOL    HW1 7181   1.043   4.488   5.048
 2285SOL    HW2 7182   0.906   4.493   4.959
 2286SOL     OW 7183   0.040   4.268   4.838
 2286SOL    HW1 7184   0.125   4.235   4.797
 2286SOL    HW2 7185   0.053   4.283   4.936
 2287SOL     OW 7186   0.189   4.244   5.446
 2287SOL    HW1 7187   0.248   4.204   5.376
 2287SOL    HW2 7188   0.131   4.315   5.405
 2288SOL     OW 7189   1.369   4.674   5.384
 2288SOL    HW1 7190   1.408   4.763   5.404
 2288SOL    HW2 7191   1.379   4.654   5.287
 2289SOL     OW 7192   0.815   4.296   4.049
 2289SOL    HW1 7193   0.822   4.207   4.003
 2289SOL    HW2 7194   0.721   4.330   4.041
 2290SOL     OW 7195   1.657   4.328   4.930
 2290SOL    HW1 7196   1.619   4.259   4.992
 2290SOL    HW2 7197   1.739   4.292   4.886
 2291SOL     OW 7198   0.252   5.288   5.468
 2291SOL    HW1 7199   0.222   5.345   5.544
 2291SOL    HW2 7200   0.245   5.191   5.494
 2292SOL     OW 7201   0.671   4.188   4.993
 2292SOL    HW1 7202   0.637   4.099   4.963
 2292SOL    HW2 7203   0.697   4.242   4.913
 2293SOL     OW 7204   0.930   5.402   5.189
 2293SOL    HW1 7205   0.906   5.384   5.094
 2293SOL    HW2 7206   0.960   5.496   5.199
 2294SOL     OW 7207   0.473   4.224   3.915
 2294SOL    HW1 7208   0.534   4.304   3.919
 2294SOL    HW2 7209   0.378   4.255   3.922
 2295SOL     OW 7210   0.159   4.861   5.190
 2295SOL    HW1 7211   0.181   4.800   5.266
 2295SOL    HW2 7212   0.169   4.812   5.104
 2296SOL     OW 7213   1.347   4.783   4.958
 2296SOL    HW1 7214   1.371   4.720   4.884
 2296SOL    HW2 7215   1.257   4.823   4.940
 2297SOL     OW 7216   1.302   4.579   4.033
 2297SOL    HW1 7217   1.216   4.548   4.075
 2297SOL    HW2 7218   1.298   4.565   3.934
 2298SOL     OW 7219   1.759   5.471   4.878
 2298SOL    HW1 7220   1.820   5.501   4.805
 2298SOL    HW2 7221   1.721   5.382   4.856
 2299SOL     OW 7222   1.252   5.455   4.852
 2299SOL    HW1 7223   1.336   5.460   4.798
 2299SOL    HW2 7224   1.229   5.359   4.870
 2300SOL     OW 7225   0.083   4.982   4.746
 2300SOL    HW1 7226   0.078   4.981   4.846
 2300SOL    HW2 7227   0.000   4.941   4.708
 2301SOL     OW 7228   0.688   5.386   5.440
 2301SOL    HW1 7229   0.632   5.467   5.449
 2301SOL    HW2 7230   0.740   5.390   5.354
 2302SOL     OW 7231   1.388   5.297   4.201
 2302SOL    HW1 7232   1.455   5.309   4.127
 2302SOL    HW2 7233   1.348   5.386   4.224
 2303SOL     OW 7234   0.130   5.518   5.575
 2303SOL    HW1 7235   0.089   5.444   5.628
 2303SOL    HW2 7236   0.194   5.569   5.633
 2304SOL     OW 7237   1.280   4.651   4.396
 2304SOL    HW1 7238   1.340   4.570   4.398
 2304SOL    HW2 7239   1.320   4.720   4.336
 2305SOL     OW 7240   0.830   4.997   5.146
 2305SOL    HW1 7241   0.825   5.030   5.241
 2305SOL    HW2 7242   0.744   5.016   5.100
 2306SOL     OW 7243   0.672   5.340   3.878
 2306SOL    HW1 7244   0.681   5.350   3.779
 2306SOL    HW2 7245   0.632   5.251   3.899
 2307SOL     OW 7246   1.650   5.444   5.118
 2307SOL    HW1 7247   1.703   5.454   5.034
 2307SOL    HW2 7248   1.623   5.534   5.152
 2308SOL     OW 7249   1.841   3.899   4.687
 2308SOL    HW1 7250   1.880   3.814   4.651
 2308SOL    HW2 7251   1.743   3.901   4.668
 2309SOL     OW 7252   0.263   4.050   4.444
 2309SOL    HW1 7253   0.184   4.101   4.410
 2309SOL    HW2 7254   0.254   4.035   4.542
 2310SOL     OW 7255   1.194   5.336   3.755
 2310SOL    HW1 7256   1.200   5.243   3.792
 2310SOL    HW2 7257   1.135   5.336   3.675
 2311SOL     OW 7258   0.822   4.726   5.096
 2311SOL    HW1 7259   0.862   4.725   5.004
 2311SOL    HW2 7260   0.832   4.818   5.136
 2312SOL     OW 7261   0.916   4.634   4.015
 2312SOL    HW1 7262   0.979   4.672   3.947
 2312SOL    HW2 7263   0.956   4.551   4.054
 2313SOL     OW 7264   1.504   5.331   3.768
 2313SOL    HW1 7265   1.412   5.368   3.775
 2313SOL    HW2 7266   1.542   5.351   3.678
 2314SOL     OW 7267   0.372   5.012   5.214
 2314SOL    HW1 7268   0.359   5.105   5.180
 2314SOL    HW2 7269   0.288   4.960   5.201
 2315SOL     OW 7270   1.614   5.016   5.013
 2315SOL    HW1 7271   1.674   5.019   5.093
 2315SOL    HW2 7272   1.539   5.080   5.026
 2316SOL     OW 7273   1.039   4.822   4.420
 2316SOL    HW1 7274   0.969   4.775   4.474
 2316SOL    HW2 7275   1.098   4.754   4.377
 2317SOL     OW 7276   1.014   3.960   4.695
 2317SOL    HW1 7277   1.006   3.924   4.602
 2317SOL    HW2 7278   1.012   3.884   4.760
 2318SOL     OW 7279   0.590   5.211   4.215
 2318SOL    HW1 7280   0.632   5.153   4.145
 2318SOL    HW2 7281   0.546   5.290   4.171
 2319SOL     OW 7282   1.709   4.109   5.105
 2319SOL    HW1 7283   1.782   4.178   5.109
 2319SOL    HW2 7284   1.737   4.034   5.046
 2320SOL     OW 7285   0.255   5.072   4.014
 2320SOL    HW1 7286   0.159   5.073   3.987
 2320SOL    HW2 7287   0.267   5.125   4.098
 2321SOL     OW 7288   0.105   4.737   5.450
 2321SOL    HW1 7289   0.028   4.704   5.504
 2321SOL    HW2 7290   0.190   4.707   5.492
 2322SOL     OW 7291   0.672   3.927   5.213
 2322SOL    HW1 7292   0.762   3.911   5.173
 2322SOL    HW2 7293   0.680   3.932   5.312
 2323SOL     OW 7294   0.075   4.069   3.757
 2323SOL    HW1 7295  -0.017   4.041   3.728
 2323SOL    HW2 7296   0.106   4.146   3.701
 2324SOL     OW 7297   1.440   4.580   5.122
 2324SOL    HW1 7298   1.383   4.632   5.059
 2324SOL    HW2 7299   1.536   4.592   5.098
 2325SOL     OW 7300   0.072   3.890   4.042
 2325SOL    HW1 7301   0.055   3.973   3.988
 2325SOL    HW2 7302   0.162   3.853   4.020
 2326SOL     OW 7303   1.183   5.059   3.843
 2326SOL    HW1 7304   1.084   5.048   3.845
 2326SOL    HW2 7305   1.217   5.074   3.936
 2327SOL     OW 7306   0.613   4.566   5.155
 2327SOL    HW1 7307   0.669   4.647   5.138
 2327SOL    HW2 7308   0.672   4.486   5.158
 2328SOL     OW 7309   1.493   5.491   4.683
 2328SOL    HW1 7310   1.526   5.555   4.614
 2328SOL    HW2 7311   1.559   5.485   4.758
 2329SOL     OW 7312   0.716   4.289   5.432
 2329SOL    HW1 7313   0.735   4.354   5.506
 2329SOL    HW2 7314   0.776   4.209   5.441
 2330SOL     OW 7315   1.450   4.944   5.357
 2330SOL    HW1 7316   1.441   4.934   5.456
 2330SOL    HW2 7317   1.546   4.937   5.331
 2331SOL     OW 7318   0.390   5.465   5.284
 2331SOL    HW1 7319   0.299   5.506   5.282
 2331SOL    HW2 7320   0.383   5.371   5.316
 2332SOL     OW 7321   1.674   4.607   4.978
 2332SOL    HW1 7322   1.647   4.518   4.941
 2332SOL    HW2 7323   1.675   4.675   4.905
 2333SOL     OW 7324   1.225   4.049   4.173
 2333SOL    HW1 7325   1.290   3.975   4.162
 2333SOL    HW2 7326   1.245   4.099   4.257
 2334SOL     OW 7327   0.594   4.469   4.376
 2334SOL    HW1 7328   0.644   4.554   4.357
 2334SOL    HW2 7329   0.506   4.471   4.328
 2335SOL     OW 7330   1.777   4.066   5.366
 2335SOL    HW1 7331   1.760   4.097   5.272
 2335SOL    HW2 7332   1.693   4.029   5.404
 2336SOL     OW 7333   1.730   4.658   5.241
 2336SOL    HW1 7334   1.768   4.749   5.256
 2336SOL    HW2 7335   1.722   4.641   5.142
 2337SOL     OW 7336   0.859   5.098   3.740
 2337SOL    HW1 7337   0.813   5.113   3.828
 2337SOL    HW2 7338   0.903   5.183   3.710
 2338SOL     OW 7339   0.661   5.514   4.677
 2338SOL    HW1 7340   0.615   5.602   4.664
 2338SOL    HW2 7341   0.760   5.526   4.670
 2339SOL     OW 7342   0.859   4.680   4.585
 2339SOL    HW1 7343   0.913   4.611   4.633
 2339SOL    HW2 7344   0.827   4.749   4.651
 2340SOL     OW 7345   1.083   4.708   3.811
 2340SOL    HW1 7346   1.060   4.761   3.729
 2340SOL    HW2 7347   1.164   4.652   3.792
 2341SOL     OW 7348   1.861   5.293   4.575
 2341SOL    HW1 7349   1.790   5.281   4.505
 2341SOL    HW2 7350   1.862   5.214   4.635
 2342SOL     OW 7351   0.221   5.038   5.568
 2342SOL    HW1 7352   0.156   4.965   5.547
 2342SOL    HW2 7353   0.225   5.052   5.666
 2343SOL     OW 7354   0.079   4.964   4.377
 2343SOL    HW1 7355   0.078   4.917   4.465
 2343SOL    HW2 7356   0.161   4.936   4.326
 2344SOL     OW 7357   0.672   5.115   5.348
 2344SOL    HW1 7358   0.594   5.065   5.386
 2344SOL    HW2 7359   0.669   5.210   5.379
 2345SOL     OW 7360   1.824   3.916   4.951
 2345SOL    HW1 7361   1.820   3.826   4.995
 2345SOL    HW2 7362   1.827   3.905   4.852
 2346SOL     OW 7363   0.428   4.148   4.244
 2346SOL    HW1 7364   0.458   4.076   4.182
 2346SOL    HW2 7365   0.389   4.108   4.327
 2347SOL     OW 7366   1.705   5.211   4.828
 2347SOL    HW1 7367   1.612   5.186   4.801
 2347SOL    HW2 7368   1.731   5.161   4.910
 2348SOL     OW 7369   0.317   4.271   5.004
 2348SOL    HW1 7370   0.355   4.212   5.076
 2348SOL    HW2 7371   0.357   4.245   4.916
 2349SOL     OW 7372   0.812   5.310   4.411
 2349SOL    HW1 7373   0.844   5.320   4.317
 2349SOL    HW2 7374   0.733   5.248   4.413
 2350SOL     OW 7375   1.424   3.938   4.836
 2350SOL    HW1 7376   1.476   3.873   4.891
 2350SOL    HW2 7377   1.375   4.001   4.897
 2351SOL     OW 7378   1.001   3.758   4.878
 2351SOL    HW1 7379   0.938   3.686   4.847
 2351SOL    HW2 7380   1.094   3.722   4.878
 2352SOL     OW 7381   0.770   5.054   4.025
 2352SOL    HW1 7382   0.724   4.967   4.042
 2352SOL    HW2 7383   0.861   5.051   4.066
 2353SOL     OW 7384   0.618   5.291   5.008
 2353SOL    HW1 7385   0.613   5.373   5.065
 2353SOL    HW2 7386   0.707   5.288   4.963
 2354SOL     OW 7387   1.352   3.776   3.892
 2354SOL    HW1 7388   1.387   3.735   3.808
 2354SOL    HW2 7389   1.262   3.738   3.912
 2355SOL     OW 7390   1.300   4.177   4.415
 2355SOL    HW1 7391   1.241   4.257   4.419
 2355SOL    HW2 7392   1.315   4.142   4.508
 2356SOL     OW 7393   1.593   3.945   4.606
 2356SOL    HW1 7394   1.509   3.944   4.660
 2356SOL    HW2 7395   1.595   4.028   4.550
 2357SOL     OW 7396   0.039   4.801   4.024
 2357SOL    HW1 7397   0.138   4.790   4.015
 2357SOL    HW2 7398  -0.001   4.715   4.056
 2358SOL     OW 7399   0.875   5.370   4.061
 2358SOL    HW1 7400   0.798   5.335   4.007
 2358SOL    HW2 7401   0.843   5.441   4.123
 2359SOL     OW 7402   0.230   4.352   5.699
 2359SOL    HW1 7403   0.137   4.350   5.736
 2359SOL    HW2 7404   0.231   4.313   5.607
 2360SOL     OW 7405   1.755   4.331   5.817
 2360SOL    HW1 7406   1.743   4.318   5.718
 2360SOL    HW2 7407   1.725   4.250   5.866
 2361SOL     OW 7408   0.231   5.437   6.069
 2361SOL    HW1 7409   0.265   5.514   6.123
 2361SOL    HW2 7410   0.275   5.437   5.979
 2362SOL     OW 7411   0.606   4.688   5.709
 2362SOL    HW1 7412   0.613   4.772   5.655
 2362SOL    HW2 7413   0.652   4.701   5.797
 2363SOL     OW 7414   0.027   5.320   5.703
 2363SOL    HW1 7415   0.008   5.224   5.724
 2363SOL    HW2 7416  -0.006   5.378   5.778
 2364SOL     OW 7417   1.641   4.832   6.018
 2364SOL    HW1 7418   1.727   4.834   5.966
 2364SOL    HW2 7419   1.655   4.879   6.106
 2365SOL     OW 7420   1.525   4.723   5.776
 2365SOL    HW1 7421   1.462   4.647   5.789
 2365SOL    HW2 7422   1.573   4.741   5.862
 2366SOL     OW 7423   0.598   4.453   5.856
 2366SOL    HW1 7424   0.622   4.522   5.788
 2366SOL    HW2 7425   0.520   4.486   5.910
 2367SOL     OW 7426   0.865   4.072   5.781
 2367SOL    HW1 7427   0.924   4.135   5.732
 2367SOL    HW2 7428   0.884   3.978   5.752
 2368SOL     OW 7429   0.321   4.667   5.828
 2368SOL    HW1 7430   0.403   4.706   5.786
 2368SOL    HW2 7431   0.294   4.585   5.779
 2369SOL     OW 7432   1.632   5.101   5.667
 2369SOL    HW1 7433   1.600   5.195   5.657
 2369SOL    HW2 7434   1.556   5.038   5.655
 2370SOL     OW 7435   0.464   5.467   5.909
 2370SOL    HW1 7436   0.497   5.506   5.995
 2370SOL    HW2 7437   0.540   5.460   5.844
 2371SOL     OW 7438   0.614   3.846   5.703
 2371SOL    HW1 7439   0.712   3.824   5.710
 2371SOL    HW2 7440   0.583   3.829   5.610
 2372SOL     OW 7441   1.434   4.912   5.627
 2372SOL    HW1 7442   1.466   4.836   5.684
 2372SOL    HW2 7443   1.342   4.939   5.657
 2373SOL     OW 7444   0.297   3.759   5.757
 2373SOL    HW1 7445   0.346   3.843   5.736
 2373SOL    HW2 7446   0.359   3.694   5.802
 2374SOL     OW 7447   1.032   4.273   5.602
 2374SOL    HW1 7448   0.991   4.355   5.563
 2374SOL    HW2 7449   1.096   4.299   5.675
 2375SOL     OW 7450   1.857   4.557   5.963
 2375SOL    HW1 7451   1.899   4.493   6.027
 2375SOL    HW2 7452   1.819   4.506   5.885
 2376SOL     OW 7453   0.488   5.109   5.760
 2376SOL    HW1 7454   0.401   5.094   5.807
 2376SOL    HW2 7455   0.471   5.135   5.665
 2377SOL     OW 7456   1.390   4.299   5.664
 2377SOL    HW1 7457   1.336   4.278   5.745
 2377SOL    HW2 7458   1.481   4.258   5.673
 2378SOL     OW 7459   0.527   3.980   5.914
 2378SOL    HW1 7460   0.554   3.921   5.839
 2378SOL    HW2 7461   0.527   4.075   5.883
 2379SOL     OW 7462   1.540   3.998   5.711
 2379SOL    HW1 7463   1.479   3.923   5.734
 2379SOL    HW2 7464   1.562   4.050   5.794
 2380SOL     OW 7465   1.303   4.562   5.628
 2380SOL    HW1 7466   1.337   4.469   5.643
 2380SOL    HW2 7467   1.321   4.589   5.533
 2381SOL     OW 7468   0.008   5.050   5.786
 2381SOL    HW1 7469  -0.085   5.071   5.755
 2381SOL    HW2 7470   0.018   4.951   5.799
 2382SOL     OW 7471   0.815   4.296   5.911
 2382SOL    HW1 7472   0.822   4.207   5.865
 2382SOL    HW2 7473   0.721   4.330   5.903
 2383SOL     OW 7474   0.473   4.224   5.777
 2383SOL    HW1 7475   0.534   4.304   5.781
 2383SOL    HW2 7476   0.378   4.255   5.784
 2384SOL     OW 7477   1.726   3.859   6.109
 2384SOL    HW1 7478   1.799   3.842   6.042
 2384SOL    HW2 7479   1.695   3.772   6.147
 2385SOL     OW 7480   0.672   5.340   5.740
 2385SOL    HW1 7481   0.681   5.350   5.641
 2385SOL    HW2 7482   0.632   5.251   5.761
 2386SOL     OW 7483   1.194   5.336   5.617
 2386SOL    HW1 7484   1.200   5.243   5.654
 2386SOL    HW2 7485   1.135   5.336   5.537
 2387SOL     OW 7486   0.916   4.634   5.877
 2387SOL    HW1 7487   0.979   4.672   5.809
 2387SOL    HW2 7488   0.956   4.551   5.916
 2388SOL     OW 7489   1.504   5.331   5.630
 2388SOL    HW1 7490   1.412   5.368   5.637
 2388SOL    HW2 7491   1.542   5.351   5.540
 2389SOL     OW 7492   0.255   5.072   5.876
 2389SOL    HW1 7493   0.159   5.073   5.849
 2389SOL    HW2 7494   0.267   5.125   5.960
 2390SOL     OW 7495   0.075   4.069   5.619
 2390SOL    HW1 7496  -0.017   4.041   5.590
 2390SOL    HW2 7497   0.106   4.146   5.563
 2391SOL     OW 7498   1.183   5.059   5.705
 2391SOL    HW1 7499   1.084   5.048   5.707
 2391SOL    HW2 7500   1.217   5.074   5.798
 2392SOL     OW 7501   1.225   4.049   6.035
 2392SOL    HW1 7502   1.290   3.975   6.024
 2392SOL    HW2 7503   1.245   4.099   6.119
 2393SOL     OW 7504   0.859   5.098   5.602
 2393SOL    HW1 7505   0.813   5.113   5.690
 2393SOL    HW2 7506   0.903   5.183   5.572
 2394SOL     OW 7507   1.083   4.708   5.673
 2394SOL    HW1 7508   1.060   4.761   5.591
 2394SOL    HW2 7509   1.164   4.652   5.654
 2395SOL     OW 7510   1.352   3.776   5.754
 2395SOL    HW1 7511   1.387   3.735   5.670
 2395SOL    HW2 7512   1.262   3.738   5.774
 2396SOL     OW 7513   0.039   4.801   5.886
 2396SOL    HW1 7514   0.138   4.790   5.877
 2396SOL    HW2 7515  -0.001   4.715   5.918
 2397SOL     OW 7516   0.875   5.370   5.923
 2397SOL    HW1 7517   0.798   5.335   5.869
 2397SOL    HW2 7518   0.843   5.441   5.985
 2398SOL     OW 7519   0.230   6.214   0.113
 2398SOL    HW1 7520   0.137   6.212   0.150
 2398SOL    HW2 7521   0.231   6.175   0.021
 2399SOL     OW 7522   0.225   5.861   0.996
 2399SOL    HW1 7523   0.260   5.844   1.088
 2399SOL    HW2 7524   0.137   5.816   0.984
 2400SOL     OW 7525   0.019   5.954   0.647
 2400SOL    HW1 7526  -0.063   5.997   0.686
 2400SOL    HW2 7527  -0.009   5.881   0.584
 2401SOL     OW 7528   0.569   6.861   1.165
 2401SOL    HW1 7529   0.476   6.854   1.128
 2401SOL    HW2 7530   0.580   6.950   1.209
 2402SOL     OW 7531   1.555   7.097   0.703
 2402SOL    HW1 7532   1.498   7.081   0.784
 2402SOL    HW2 7533   1.496   7.107   0.623
 2403SOL     OW 7534   1.135   6.289   0.717
 2403SOL    HW1 7535   1.192   6.367   0.692
 2403SOL    HW2 7536   1.075   6.315   0.793
 2404SOL     OW 7537   1.755   6.193   0.231
 2404SOL    HW1 7538   1.743   6.180   0.132
 2404SOL    HW2 7539   1.725   6.112   0.280
 2405SOL     OW 7540   0.768   6.730   1.023
 2405SOL    HW1 7541   0.690   6.747   1.083
 2405SOL    HW2 7542   0.802   6.817   0.987
 2406SOL     OW 7543   0.850   6.384   1.823
 2406SOL    HW1 7544   0.846   6.460   1.888
 2406SOL    HW2 7545   0.872   6.420   1.732
 2407SOL     OW 7546   0.685   6.598   0.665
 2407SOL    HW1 7547   0.754   6.582   0.735
 2407SOL    HW2 7548   0.612   6.655   0.703
 2408SOL     OW 7549   0.686   6.747   1.803
 2408SOL    HW1 7550   0.746   6.826   1.817
 2408SOL    HW2 7551   0.600   6.778   1.762
 2409SOL     OW 7552   0.335   7.021   1.061
 2409SOL    HW1 7553   0.257   6.990   1.008
 2409SOL    HW2 7554   0.393   7.079   1.004
 2410SOL     OW 7555   0.438   5.978   1.499
 2410SOL    HW1 7556   0.520   5.922   1.508
 2410SOL    HW2 7557   0.357   5.920   1.503
 2411SOL     OW 7558   1.603   6.033   0.737
 2411SOL    HW1 7559   1.529   6.079   0.687
 2411SOL    HW2 7560   1.654   6.101   0.790
 2412SOL     OW 7561   0.231   7.299   0.483
 2412SOL    HW1 7562   0.265   7.376   0.537
 2412SOL    HW2 7563   0.275   7.299   0.393
 2413SOL     OW 7564   1.127   6.927   1.690
 2413SOL    HW1 7565   1.174   6.927   1.778
 2413SOL    HW2 7566   1.079   6.840   1.679
 2414SOL     OW 7567   0.240   6.677   0.886
 2414SOL    HW1 7568   0.254   6.593   0.938
 2414SOL    HW2 7569   0.185   6.741   0.941
 2415SOL     OW 7570   0.606   6.550   0.123
 2415SOL    HW1 7571   0.613   6.634   0.069
 2415SOL    HW2 7572   0.652   6.563   0.211
 2416SOL     OW 7573   1.594   5.700   1.480
 2416SOL    HW1 7574   1.576   5.767   1.408
 2416SOL    HW2 7575   1.591   5.746   1.569
 2417SOL     OW 7576   0.122   6.229   0.563
 2417SOL    HW1 7577   0.077   6.141   0.580
 2417SOL    HW2 7578   0.121   6.283   0.647
 2418SOL     OW 7579   1.842   7.353   0.359
 2418SOL    HW1 7580   1.896   7.324   0.439
 2418SOL    HW2 7581   1.872   7.443   0.330
 2419SOL     OW 7582   1.689   6.508   0.612
 2419SOL    HW1 7583   1.784   6.479   0.620
 2419SOL    HW2 7584   1.681   6.573   0.537
 2420SOL     OW 7585   1.641   6.694   0.432
 2420SOL    HW1 7586   1.727   6.696   0.380
 2420SOL    HW2 7587   1.655   6.741   0.520
 2421SOL     OW 7588   0.113   6.323   1.597
 2421SOL    HW1 7589   0.201   6.310   1.642
 2421SOL    HW2 7590   0.100   6.420   1.575
 2422SOL     OW 7591   0.613   6.951   0.726
 2422SOL    HW1 7592   0.564   6.864   0.735
 2422SOL    HW2 7593   0.590   6.994   0.639
 2423SOL     OW 7594   1.293   6.814   1.423
 2423SOL    HW1 7595   1.330   6.741   1.365
 2423SOL    HW2 7596   1.345   6.819   1.508
 2424SOL     OW 7597   0.809   5.590   0.502
 2424SOL    HW1 7598   0.849   5.681   0.493
 2424SOL    HW2 7599   0.709   5.598   0.508
 2425SOL     OW 7600   0.197   6.562   1.264
 2425SOL    HW1 7601   0.286   6.517   1.250
 2425SOL    HW2 7602   0.124   6.497   1.245
 2426SOL     OW 7603   1.525   6.585   0.190
 2426SOL    HW1 7604   1.462   6.509   0.203
 2426SOL    HW2 7605   1.573   6.603   0.276
 2427SOL     OW 7606   0.317   5.837   1.801
 2427SOL    HW1 7607   0.388   5.908   1.807
 2427SOL    HW2 7608   0.229   5.876   1.829
 2428SOL     OW 7609   1.466   7.003   0.953
 2428SOL    HW1 7610   1.407   7.009   1.033
 2428SOL    HW2 7611   1.451   6.915   0.907
 2429SOL     OW 7612   0.598   6.315   0.270
 2429SOL    HW1 7613   0.622   6.384   0.202
 2429SOL    HW2 7614   0.520   6.348   0.324
 2430SOL     OW 7615   1.281   5.931   0.944
 2430SOL    HW1 7616   1.195   5.881   0.931
 2430SOL    HW2 7617   1.343   5.877   1.000
 2431SOL     OW 7618   0.807   6.191   1.465
 2431SOL    HW1 7619   0.760   6.188   1.554
 2431SOL    HW2 7620   0.756   6.136   1.399
 2432SOL     OW 7621   1.394   6.055   1.674
 2432SOL    HW1 7622   1.374   6.098   1.762
 2432SOL    HW2 7623   1.472   5.993   1.683
 2433SOL     OW 7624   0.973   6.476   1.572
 2433SOL    HW1 7625   1.019   6.392   1.543
 2433SOL    HW2 7626   0.917   6.510   1.497
 2434SOL     OW 7627   0.991   5.996   1.242
 2434SOL    HW1 7628   0.914   6.030   1.296
 2434SOL    HW2 7629   0.957   5.945   1.163
 2435SOL     OW 7630   1.041   6.287   0.429
 2435SOL    HW1 7631   1.067   6.283   0.525
 2435SOL    HW2 7632   0.956   6.236   0.415
 2436SOL     OW 7633   0.076   6.397   0.789
 2436SOL    HW1 7634   0.175   6.385   0.798
 2436SOL    HW2 7635   0.052   6.492   0.810
 2437SOL     OW 7636   0.865   5.934   0.195
 2437SOL    HW1 7637   0.924   5.997   0.146
 2437SOL    HW2 7638   0.884   5.840   0.166
 2438SOL     OW 7639   1.719   6.171   1.831
 2438SOL    HW1 7640   1.693   6.260   1.795
 2438SOL    HW2 7641   1.717   6.103   1.758
 2439SOL     OW 7642   1.362   6.730   0.545
 2439SOL    HW1 7643   1.445   6.701   0.497
 2439SOL    HW2 7644   1.313   6.797   0.489
 2440SOL     OW 7645   0.550   5.782   0.885
 2440SOL    HW1 7646   0.545   5.777   0.985
 2440SOL    HW2 7647   0.552   5.878   0.856
 2441SOL     OW 7648   1.795   6.652   0.873
 2441SOL    HW1 7649   1.733   6.637   0.797
 2441SOL    HW2 7650   1.743   6.663   0.958
 2442SOL     OW 7651   0.321   6.529   0.242
 2442SOL    HW1 7652   0.403   6.568   0.200
 2442SOL    HW2 7653   0.294   6.447   0.193
 2443SOL     OW 7654   1.458   6.321   0.728
 2443SOL    HW1 7655   1.453   6.256   0.803
 2443SOL    HW2 7656   1.538   6.380   0.741
 2444SOL     OW 7657   0.461   6.852   1.727
 2444SOL    HW1 7658   0.411   6.853   1.641
 2444SOL    HW2 7659   0.398   6.834   1.803
 2445SOL     OW 7660   0.202   5.871   1.498
 2445SOL    HW1 7661   0.122   5.931   1.485
 2445SOL    HW2 7662   0.192   5.822   1.584
 2446SOL     OW 7663   1.632   6.963   0.081
 2446SOL    HW1 7664   1.600   7.057   0.071
 2446SOL    HW2 7665   1.556   6.900   0.069
 2447SOL     OW 7666   1.400   5.693   0.426
 2447SOL    HW1 7667   1.376   5.656   0.336
 2447SOL    HW2 7668   1.499   5.709   0.430
 2448SOL     OW 7669   0.382   6.286   0.480
 2448SOL    HW1 7670   0.427   6.196   0.477
 2448SOL    HW2 7671   0.288   6.275   0.513
 2449SOL     OW 7672   1.547   5.808   1.729
 2449SOL    HW1 7673   1.542   5.845   1.821
 2449SOL    HW2 7674   1.475   5.739   1.717
 2450SOL     OW 7675   0.614   5.708   0.117
 2450SOL    HW1 7676   0.712   5.686   0.124
 2450SOL    HW2 7677   0.583   5.691   0.024
 2451SOL     OW 7678   0.781   5.850   1.749
 2451SOL    HW1 7679   0.848   5.789   1.792
 2451SOL    HW2 7680   0.708   5.869   1.814
 2452SOL     OW 7681   1.351   6.176   1.433
 2452SOL    HW1 7682   1.379   6.133   1.518
 2452SOL    HW2 7683   1.376   6.272   1.434
 2453SOL     OW 7684   0.922   6.089   0.899
 2453SOL    HW1 7685   0.897   6.080   0.803
 2453SOL    HW2 7686   0.970   6.007   0.930
 2454SOL     OW 7687   0.539   5.650   0.512
 2454SOL    HW1 7688   0.458   5.651   0.570
 2454SOL    HW2 7689   0.542   5.733   0.457
 2455SOL     OW 7690   1.434   6.774   0.041
 2455SOL    HW1 7691   1.466   6.698   0.098
 2455SOL    HW2 7692   1.342   6.801   0.071
 2456SOL     OW 7693   0.935   5.822   0.480
 2456SOL    HW1 7694   0.887   5.863   0.402
 2456SOL    HW2 7695   1.034   5.820   0.461
 2457SOL     OW 7696   1.076   6.269   1.464
 2457SOL    HW1 7697   0.996   6.208   1.467
 2457SOL    HW2 7698   1.157   6.216   1.440
 2458SOL     OW 7699   1.227   7.156   0.793
 2458SOL    HW1 7700   1.248   7.230   0.728
 2458SOL    HW2 7701   1.295   7.156   0.866
 2459SOL     OW 7702   0.459   6.738   0.741
 2459SOL    HW1 7703   0.388   6.711   0.806
 2459SOL    HW2 7704   0.433   6.710   0.648
 2460SOL     OW 7705   1.032   6.135   0.016
 2460SOL    HW1 7706   0.991   6.217  -0.023
 2460SOL    HW2 7707   1.096   6.161   0.089
 2461SOL     OW 7708   0.078   6.142   1.386
 2461SOL    HW1 7709   0.170   6.141   1.345
 2461SOL    HW2 7710   0.072   6.216   1.453
 2462SOL     OW 7711   0.561   5.808   1.147
 2462SOL    HW1 7712   0.599   5.724   1.184
 2462SOL    HW2 7713   0.473   5.827   1.191
 2463SOL     OW 7714   0.866   6.040   0.642
 2463SOL    HW1 7715   0.834   6.112   0.580
 2463SOL    HW2 7716   0.890   5.959   0.589
 2464SOL     OW 7717   1.017   5.625   0.753
 2464SOL    HW1 7718   0.945   5.630   0.684
 2464SOL    HW2 7719   0.993   5.556   0.822
 2465SOL     OW 7720   1.429   6.759   0.867
 2465SOL    HW1 7721   1.374   6.675   0.860
 2465SOL    HW2 7722   1.455   6.788   0.775
 2466SOL     OW 7723   1.466   6.176   0.992
 2466SOL    HW1 7724   1.436   6.081   0.999
 2466SOL    HW2 7725   1.539   6.192   1.058
 2467SOL     OW 7726   1.857   6.419   0.377
 2467SOL    HW1 7727   1.899   6.355   0.441
 2467SOL    HW2 7728   1.819   6.368   0.299
 2468SOL     OW 7729   1.664   6.866   0.657
 2468SOL    HW1 7730   1.763   6.874   0.671
 2468SOL    HW2 7731   1.619   6.950   0.688
 2469SOL     OW 7732   1.390   6.161   0.078
 2469SOL    HW1 7733   1.336   6.140   0.159
 2469SOL    HW2 7734   1.481   6.120   0.087
 2470SOL     OW 7735   0.527   5.842   0.328
 2470SOL    HW1 7736   0.554   5.783   0.253
 2470SOL    HW2 7737   0.527   5.937   0.297
 2471SOL     OW 7738   1.754   6.809   1.588
 2471SOL    HW1 7739   1.845   6.770   1.575
 2471SOL    HW2 7740   1.762   6.905   1.612
 2472SOL     OW 7741   1.064   6.933   1.340
 2472SOL    HW1 7742   0.984   6.910   1.395
 2472SOL    HW2 7743   1.147   6.907   1.389
 2473SOL     OW 7744   1.111   6.781   1.100
 2473SOL    HW1 7745   1.071   6.825   1.181
 2473SOL    HW2 7746   1.070   6.818   1.017
 2474SOL     OW 7747   1.638   6.685   1.079
 2474SOL    HW1 7748   1.643   6.766   1.138
 2474SOL    HW2 7749   1.552   6.687   1.028
 2475SOL     OW 7750   0.915   5.675   1.402
 2475SOL    HW1 7751   0.940   5.655   1.307
 2475SOL    HW2 7752   0.987   5.731   1.444
 2476SOL     OW 7753   0.980   6.702   1.719
 2476SOL    HW1 7754   0.881   6.708   1.729
 2476SOL    HW2 7755   1.003   6.622   1.663
 2477SOL     OW 7756   0.705   6.636   0.368
 2477SOL    HW1 7757   0.691   6.643   0.467
 2477SOL    HW2 7758   0.789   6.585   0.350
 2478SOL     OW 7759   0.410   6.399   1.251
 2478SOL    HW1 7760   0.496   6.411   1.301
 2478SOL    HW2 7761   0.368   6.312   1.278
 2479SOL     OW 7762   1.274   5.972   1.262
 2479SOL    HW1 7763   1.295   6.046   1.326
 2479SOL    HW2 7764   1.185   5.989   1.219
 2480SOL     OW 7765   0.064   7.150   1.331
 2480SOL    HW1 7766   0.018   7.232   1.297
 2480SOL    HW2 7767   0.162   7.169   1.340
 2481SOL     OW 7768   0.367   6.686   0.501
 2481SOL    HW1 7769   0.360   6.769   0.445
 2481SOL    HW2 7770   0.371   6.606   0.441
 2482SOL     OW 7771   0.566   6.123   0.865
 2482SOL    HW1 7772   0.578   6.189   0.791
 2482SOL    HW2 7773   0.612   6.157   0.948
 2483SOL     OW 7774   1.252   6.934   0.388
 2483SOL    HW1 7775   1.302   7.011   0.428
 2483SOL    HW2 7776   1.157   6.936   0.420
 2484SOL     OW 7777   1.272   7.031   1.142
 2484SOL    HW1 7778   1.319   7.044   1.229
 2484SOL    HW2 7779   1.206   6.957   1.151
 2485SOL     OW 7780   1.582   6.225   0.472
 2485SOL    HW1 7781   1.551   6.286   0.545
 2485SOL    HW2 7782   1.632   6.277   0.403
 2486SOL     OW 7783   0.354   7.096   1.329
 2486SOL    HW1 7784   0.333   7.052   1.242
 2486SOL    HW2 7785   0.451   7.122   1.332
 2487SOL     OW 7786   0.402   6.337   1.598
 2487SOL    HW1 7787   0.470   6.392   1.551
 2487SOL    HW2 7788   0.442   6.249   1.625
 2488SOL     OW 7789   1.587   6.365   1.670
 2488SOL    HW1 7790   1.495   6.403   1.665
 2488SOL    HW2 7791   1.647   6.412   1.605
 2489SOL     OW 7792   1.013   5.691   1.770
 2489SOL    HW1 7793   1.019   5.776   1.718
 2489SOL    HW2 7794   1.045   5.615   1.713
 2490SOL     OW 7795   0.504   5.636   1.740
 2490SOL    HW1 7796   0.462   5.579   1.670
 2490SOL    HW2 7797   0.438   5.705   1.772
 2491SOL     OW 7798   0.573   6.456   1.029
 2491SOL    HW1 7799   0.617   6.545   1.020
 2491SOL    HW2 7800   0.510   6.456   1.106
 2492SOL     OW 7801   1.360   6.448   1.045
 2492SOL    HW1 7802   1.285   6.448   0.979
 2492SOL    HW2 7803   1.397   6.356   1.054
 2493SOL     OW 7804   1.209   6.111   0.275
 2493SOL    HW1 7805   1.222   6.027   0.329
 2493SOL    HW2 7806   1.180   6.185   0.335
 2494SOL     OW 7807   0.307   5.799   1.231
 2494SOL    HW1 7808   0.284   5.836   1.321
 2494SOL    HW2 7809   0.277   5.704   1.225
 2495SOL     OW 7810   0.037   6.896   1.282
 2495SOL    HW1 7811   0.090   6.847   1.350
 2495SOL    HW2 7812   0.059   6.994   1.287
 2496SOL     OW 7813   0.732   6.220   1.064
 2496SOL    HW1 7814   0.791   6.194   0.988
 2496SOL    HW2 7815   0.704   6.316   1.053
 2497SOL     OW 7816   1.728   6.521   1.854
 2497SOL    HW1 7817   1.682   6.514   1.765
 2497SOL    HW2 7818   1.666   6.565   1.920
 2498SOL     OW 7819   0.307   5.649   0.618
 2498SOL    HW1 7820   0.296   5.743   0.651
 2498SOL    HW2 7821   0.302   5.586   0.695
 2499SOL     OW 7822   1.622   5.953   0.374
 2499SOL    HW1 7823   1.624   5.877   0.438
 2499SOL    HW2 7824   1.574   6.030   0.414
 2500SOL     OW 7825   1.023   6.352   0.966
 2500SOL    HW1 7826   1.038   6.373   1.062
 2500SOL    HW2 7827   0.993   6.257   0.957
 2501SOL     OW 7828   1.859   7.104   1.605
 2501SOL    HW1 7829   1.873   7.131   1.510
 2501SOL    HW2 7830   1.942   7.126   1.658
 2502SOL     OW 7831   0.350   6.484   1.804
 2502SOL    HW1 7832   0.426   6.528   1.852
 2502SOL    HW2 7833   0.385   6.437   1.722
 2503SOL     OW 7834   1.540   5.860   0.125
 2503SOL    HW1 7835   1.479   5.785   0.148
 2503SOL    HW2 7836   1.562   5.912   0.208
 2504SOL     OW 7837   1.303   6.424   0.042
 2504SOL    HW1 7838   1.337   6.331   0.057
 2504SOL    HW2 7839   1.321   6.451  -0.053
 2505SOL     OW 7840   0.319   6.396   0.949
 2505SOL    HW1 7841   0.412   6.432   0.954
 2505SOL    HW2 7842   0.313   6.311   1.001
 2506SOL     OW 7843   0.339   6.095   1.006
 2506SOL    HW1 7844   0.287   6.012   0.989
 2506SOL    HW2 7845   0.416   6.100   0.942
 2507SOL     OW 7846   1.138   5.966   1.678
 2507SOL    HW1 7847   1.093   6.029   1.742
 2507SOL    HW2 7848   1.231   5.997   1.661
 2508SOL     OW 7849   1.160   5.793   1.477
 2508SOL    HW1 7850   1.160   5.857   1.554
 2508SOL    HW2 7851   1.188   5.841   1.394
 2509SOL     OW 7852   0.008   6.912   0.200
 2509SOL    HW1 7853  -0.085   6.933   0.169
 2509SOL    HW2 7854   0.018   6.813   0.213
 2510SOL     OW 7855   1.002   6.382   1.238
 2510SOL    HW1 7856   1.043   6.350   1.324
 2510SOL    HW2 7857   0.906   6.355   1.235
 2511SOL     OW 7858   0.040   6.130   1.114
 2511SOL    HW1 7859   0.125   6.097   1.073
 2511SOL    HW2 7860   0.053   6.145   1.212
 2512SOL     OW 7861   0.189   6.106   1.722
 2512SOL    HW1 7862   0.248   6.066   1.652
 2512SOL    HW2 7863   0.131   6.177   1.681
 2513SOL     OW 7864   1.369   6.536   1.660
 2513SOL    HW1 7865   1.408   6.625   1.680
 2513SOL    HW2 7866   1.379   6.516   1.563
 2514SOL     OW 7867   0.815   6.158   0.325
 2514SOL    HW1 7868   0.822   6.069   0.279
 2514SOL    HW2 7869   0.721   6.192   0.317
 2515SOL     OW 7870   1.657   6.190   1.206
 2515SOL    HW1 7871   1.619   6.121   1.268
 2515SOL    HW2 7872   1.739   6.154   1.162
 2516SOL     OW 7873   0.671   6.050   1.269
 2516SOL    HW1 7874   0.637   5.961   1.239
 2516SOL    HW2 7875   0.697   6.104   1.189
 2517SOL     OW 7876   0.473   6.086   0.191
 2517SOL    HW1 7877   0.534   6.166   0.195
 2517SOL    HW2 7878   0.378   6.117   0.198
 2518SOL     OW 7879   0.159   6.723   1.466
 2518SOL    HW1 7880   0.181   6.662   1.542
 2518SOL    HW2 7881   0.169   6.674   1.380
 2519SOL     OW 7882   1.347   6.645   1.234
 2519SOL    HW1 7883   1.371   6.582   1.160
 2519SOL    HW2 7884   1.257   6.685   1.216
 2520SOL     OW 7885   1.302   6.441   0.309
 2520SOL    HW1 7886   1.216   6.410   0.351
 2520SOL    HW2 7887   1.298   6.427   0.210
 2521SOL     OW 7888   0.083   6.844   1.022
 2521SOL    HW1 7889   0.078   6.843   1.122
 2521SOL    HW2 7890   0.000   6.803   0.984
 2522SOL     OW 7891   0.903   5.672   0.133
 2522SOL    HW1 7892   0.954   5.673   0.047
 2522SOL    HW2 7893   0.959   5.630   0.204
 2523SOL     OW 7894   1.726   5.721   0.523
 2523SOL    HW1 7895   1.799   5.704   0.456
 2523SOL    HW2 7896   1.695   5.634   0.561
 2524SOL     OW 7897   1.280   6.513   0.672
 2524SOL    HW1 7898   1.340   6.432   0.674
 2524SOL    HW2 7899   1.320   6.582   0.612
 2525SOL     OW 7900   0.830   6.859   1.422
 2525SOL    HW1 7901   0.825   6.892   1.517
 2525SOL    HW2 7902   0.744   6.878   1.376
 2526SOL     OW 7903   1.841   5.761   0.963
 2526SOL    HW1 7904   1.880   5.676   0.927
 2526SOL    HW2 7905   1.743   5.763   0.944
 2527SOL     OW 7906   0.263   5.912   0.720
 2527SOL    HW1 7907   0.184   5.963   0.686
 2527SOL    HW2 7908   0.254   5.897   0.818
 2528SOL     OW 7909   0.822   6.588   1.372
 2528SOL    HW1 7910   0.862   6.587   1.280
 2528SOL    HW2 7911   0.832   6.680   1.412
 2529SOL     OW 7912   0.916   6.496   0.291
 2529SOL    HW1 7913   0.979   6.534   0.223
 2529SOL    HW2 7914   0.956   6.413   0.330
 2530SOL     OW 7915   0.372   6.874   1.490
 2530SOL    HW1 7916   0.359   6.967   1.456
 2530SOL    HW2 7917   0.288   6.822   1.477
 2531SOL     OW 7918   1.614   6.878   1.289
 2531SOL    HW1 7919   1.674   6.881   1.369
 2531SOL    HW2 7920   1.539   6.942   1.302
 2532SOL     OW 7921   1.039   6.684   0.696
 2532SOL    HW1 7922   0.969   6.637   0.750
 2532SOL    HW2 7923   1.098   6.616   0.653
 2533SOL     OW 7924   1.014   5.822   0.971
 2533SOL    HW1 7925   1.006   5.786   0.878
 2533SOL    HW2 7926   1.012   5.746   1.036
 2534SOL     OW 7927   1.709   5.971   1.381
 2534SOL    HW1 7928   1.782   6.040   1.385
 2534SOL    HW2 7929   1.737   5.896   1.322
 2535SOL     OW 7930   0.255   6.934   0.290
 2535SOL    HW1 7931   0.159   6.935   0.263
 2535SOL    HW2 7932   0.267   6.987   0.374
 2536SOL     OW 7933   0.105   6.599   1.726
 2536SOL    HW1 7934   0.028   6.566   1.780
 2536SOL    HW2 7935   0.190   6.569   1.768
 2537SOL     OW 7936   0.672   5.789   1.489
 2537SOL    HW1 7937   0.762   5.773   1.449
 2537SOL    HW2 7938   0.680   5.794   1.588
 2538SOL     OW 7939   0.075   5.931   0.033
 2538SOL    HW1 7940  -0.017   5.903   0.004
 2538SOL    HW2 7941   0.106   6.008  -0.023
 2539SOL     OW 7942   1.440   6.442   1.398
 2539SOL    HW1 7943   1.383   6.494   1.335
 2539SOL    HW2 7944   1.536   6.454   1.374
 2540SOL     OW 7945   0.072   5.752   0.318
 2540SOL    HW1 7946   0.055   5.835   0.264
 2540SOL    HW2 7947   0.162   5.715   0.296
 2541SOL     OW 7948   1.183   6.921   0.119
 2541SOL    HW1 7949   1.084   6.910   0.121
 2541SOL    HW2 7950   1.217   6.936   0.212
 2542SOL     OW 7951   0.613   6.428   1.431
 2542SOL    HW1 7952   0.669   6.509   1.414
 2542SOL    HW2 7953   0.672   6.348   1.434
 2543SOL     OW 7954   0.716   6.151   1.708
 2543SOL    HW1 7955   0.735   6.216   1.782
 2543SOL    HW2 7956   0.776   6.071   1.717
 2544SOL     OW 7957   1.450   6.806   1.633
 2544SOL    HW1 7958   1.441   6.796   1.732
 2544SOL    HW2 7959   1.546   6.799   1.607
 2545SOL     OW 7960   1.674   6.469   1.254
 2545SOL    HW1 7961   1.647   6.380   1.217
 2545SOL    HW2 7962   1.675   6.537   1.181
 2546SOL     OW 7963   1.225   5.911   0.449
 2546SOL    HW1 7964   1.290   5.837   0.438
 2546SOL    HW2 7965   1.245   5.961   0.533
 2547SOL     OW 7966   0.594   6.331   0.652
 2547SOL    HW1 7967   0.644   6.416   0.633
 2547SOL    HW2 7968   0.506   6.333   0.604
 2548SOL     OW 7969   1.777   5.928   1.642
 2548SOL    HW1 7970   1.760   5.959   1.548
 2548SOL    HW2 7971   1.693   5.891   1.680
 2549SOL     OW 7972   1.730   6.520   1.517
 2549SOL    HW1 7973   1.768   6.611   1.532
 2549SOL    HW2 7974   1.722   6.503   1.418
 2550SOL     OW 7975   0.859   6.960   0.016
 2550SOL    HW1 7976   0.813   6.975   0.104
 2550SOL    HW2 7977   0.903   7.045  -0.014
 2551SOL     OW 7978   0.859   6.542   0.861
 2551SOL    HW1 7979   0.913   6.473   0.909
 2551SOL    HW2 7980   0.827   6.611   0.927
 2552SOL     OW 7981   1.083   6.570   0.087
 2552SOL    HW1 7982   1.060   6.623   0.005
 2552SOL    HW2 7983   1.164   6.514   0.068
 2553SOL     OW 7984   0.221   6.900   1.844
 2553SOL    HW1 7985   0.156   6.827   1.823
 2553SOL    HW2 7986   0.225   6.914   1.942
 2554SOL     OW 7987   0.079   6.826   0.653
 2554SOL    HW1 7988   0.078   6.779   0.741
 2554SOL    HW2 7989   0.161   6.798   0.602
 2555SOL     OW 7990   0.672   6.977   1.624
 2555SOL    HW1 7991   0.594   6.927   1.662
 2555SOL    HW2 7992   0.669   7.072   1.655
 2556SOL     OW 7993   1.824   5.778   1.227
 2556SOL    HW1 7994   1.820   5.688   1.271
 2556SOL    HW2 7995   1.827   5.767   1.128
 2557SOL     OW 7996   0.428   6.010   0.520
 2557SOL    HW1 7997   0.458   5.938   0.458
 2557SOL    HW2 7998   0.389   5.970   0.603
 2558SOL     OW 7999   1.705   7.073   1.104
 2558SOL    HW1 8000   1.612   7.048   1.077
 2558SOL    HW2 8001   1.731   7.023   1.186
 2559SOL     OW 8002   0.317   6.133   1.280
 2559SOL    HW1 8003   0.355   6.074   1.352
 2559SOL    HW2 8004   0.357   6.107   1.192
 2560SOL     OW 8005   1.424   5.800   1.112
 2560SOL    HW1 8006   1.476   5.735   1.167
 2560SOL    HW2 8007   1.375   5.863   1.173
 2561SOL     OW 8008   1.001   5.620   1.154
 2561SOL    HW1 8009   0.938   5.548   1.123
 2561SOL    HW2 8010   1.094   5.584   1.154
 2562SOL     OW 8011   0.770   6.916   0.301
 2562SOL    HW1 8012   0.724   6.829   0.318
 2562SOL    HW2 8013   0.861   6.913   0.342
 2563SOL     OW 8014   1.352   5.638   0.168
 2563SOL    HW1 8015   1.387   5.597   0.084
 2563SOL    HW2 8016   1.262   5.600   0.188
 2564SOL     OW 8017   1.300   6.039   0.691
 2564SOL    HW1 8018   1.241   6.119   0.695
 2564SOL    HW2 8019   1.315   6.004   0.784
 2565SOL     OW 8020   1.593   5.807   0.882
 2565SOL    HW1 8021   1.509   5.806   0.936
 2565SOL    HW2 8022   1.595   5.890   0.826
 2566SOL     OW 8023   0.039   6.663   0.300
 2566SOL    HW1 8024   0.138   6.652   0.291
 2566SOL    HW2 8025  -0.001   6.577   0.332
 2567SOL     OW 8026   0.230   6.214   1.975
 2567SOL    HW1 8027   0.137   6.212   2.012
 2567SOL    HW2 8028   0.231   6.175   1.883
 2568SOL     OW 8029   0.225   5.861   2.858
 2568SOL    HW1 8030   0.260   5.844   2.950
 2568SOL    HW2 8031   0.137   5.816   2.846
 2569SOL     OW 8032   0.019   5.954   2.509
 2569SOL    HW1 8033  -0.063   5.997   2.548
 2569SOL    HW2 8034  -0.009   5.881   2.446
 2570SOL     OW 8035   0.569   6.861   3.027
 2570SOL    HW1 8036   0.476   6.854   2.990
 2570SOL    HW2 8037   0.580   6.950   3.071
 2571SOL     OW 8038   1.555   7.097   2.565
 2571SOL    HW1 8039   1.498   7.081   2.646
 2571SOL    HW2 8040   1.496   7.107   2.485
 2572SOL     OW 8041   1.135   6.289   2.579
 2572SOL    HW1 8042   1.192   6.367   2.554
 2572SOL    HW2 8043   1.075   6.315   2.655
 2573SOL     OW 8044   1.755   6.193   2.093
 2573SOL    HW1 8045   1.743   6.180   1.994
 2573SOL    HW2 8046   1.725   6.112   2.142
 2574SOL     OW 8047   0.768   6.730   2.885
 2574SOL    HW1 8048   0.690   6.747   2.945
 2574SOL    HW2 8049   0.802   6.817   2.849
 2575SOL     OW 8050   0.850   6.384   3.685
 2575SOL    HW1 8051   0.846   6.460   3.750
 2575SOL    HW2 8052   0.872   6.420   3.594
 2576SOL     OW 8053   0.685   6.598   2.527
 2576SOL    HW1 8054   0.754   6.582   2.597
 2576SOL    HW2 8055   0.612   6.655   2.565
 2577SOL     OW 8056   0.686   6.747   3.665
 2577SOL    HW1 8057   0.746   6.826   3.679
 2577SOL    HW2 8058   0.600   6.778   3.624
 2578SOL     OW 8059   0.335   7.021   2.923
 2578SOL    HW1 8060   0.257   6.990   2.870
 2578SOL    HW2 8061   0.393   7.079   2.866
 2579SOL     OW 8062   0.438   5.978   3.361
 2579SOL    HW1 8063   0.520   5.922   3.370
 2579SOL    HW2 8064   0.357   5.920   3.365
 2580SOL     OW 8065   1.603   6.033   2.599
 2580SOL    HW1 8066   1.529   6.079   2.549
 2580SOL    HW2 8067   1.654   6.101   2.652
 2581SOL     OW 8068   0.231   7.299   2.345
 2581SOL    HW1 8069   0.265   7.376   2.399
 2581SOL    HW2 8070   0.275   7.299   2.255
 2582SOL     OW 8071   1.127   6.927   3.552
 2582SOL    HW1 8072   1.174   6.927   3.640
 2582SOL    HW2 8073   1.079   6.840   3.541
 2583SOL     OW 8074   0.240   6.677   2.748
 2583SOL    HW1 8075   0.254   6.593   2.800
 2583SOL    HW2 8076   0.185   6.741   2.803
 2584SOL     OW 8077   0.606   6.550   1.985
 2584SOL    HW1 8078   0.613   6.634   1.931
 2584SOL    HW2 8079   0.652   6.563   2.073
 2585SOL     OW 8080   1.594   5.700   3.342
 2585SOL    HW1 8081   1.576   5.767   3.270
 2585SOL    HW2 8082   1.591   5.746   3.431
 2586SOL     OW 8083   0.122   6.229   2.425
 2586SOL    HW1 8084   0.077   6.141   2.442
 2586SOL    HW2 8085   0.121   6.283   2.509
 2587SOL     OW 8086   1.842   7.353   2.221
 2587SOL    HW1 8087   1.896   7.324   2.301
 2587SOL    HW2 8088   1.872   7.443   2.192
 2588SOL     OW 8089   1.689   6.508   2.474
 2588SOL    HW1 8090   1.784   6.479   2.482
 2588SOL    HW2 8091   1.681   6.573   2.399
 2589SOL     OW 8092   1.641   6.694   2.294
 2589SOL    HW1 8093   1.727   6.696   2.242
 2589SOL    HW2 8094   1.655   6.741   2.382
 2590SOL     OW 8095   0.113   6.323   3.459
 2590SOL    HW1 8096   0.201   6.310   3.504
 2590SOL    HW2 8097   0.100   6.420   3.437
 2591SOL     OW 8098   0.613   6.951   2.588
 2591SOL    HW1 8099   0.564   6.864   2.597
 2591SOL    HW2 8100   0.590   6.994   2.501
 2592SOL     OW 8101   1.293   6.814   3.285
 2592SOL    HW1 8102   1.330   6.741   3.227
 2592SOL    HW2 8103   1.345   6.819   3.370
 2593SOL     OW 8104   0.809   5.590   2.364
 2593SOL    HW1 8105   0.849   5.681   2.355
 2593SOL    HW2 8106   0.709   5.598   2.370
 2594SOL     OW 8107   0.197   6.562   3.126
 2594SOL    HW1 8108   0.286   6.517   3.112
 2594SOL    HW2 8109   0.124   6.497   3.107
 2595SOL     OW 8110   1.525   6.585   2.052
 2595SOL    HW1 8111   1.462   6.509   2.065
 2595SOL    HW2 8112   1.573   6.603   2.138
 2596SOL     OW 8113   0.317   5.837   3.663
 2596SOL    HW1 8114   0.388   5.908   3.669
 2596SOL    HW2 8115   0.229   5.876   3.691
 2597SOL     OW 8116   1.466   7.003   2.815
 2597SOL    HW1 8117   1.407   7.009   2.895
 2597SOL    HW2 8118   1.451   6.915   2.769
 2598SOL     OW 8119   0.598   6.315   2.132
 2598SOL    HW1 8120   0.622   6.384   2.064
 2598SOL    HW2 8121   0.520   6.348   2.186
 2599SOL     OW 8122   1.281   5.931   2.806
 2599SOL    HW1 8123   1.195   5.881   2.793
 2599SOL    HW2 8124   1.343   5.877   2.862
 2600SOL     OW 8125   0.807   6.191   3.327
 2600SOL    HW1 8126   0.760   6.188   3.416
 2600SOL    HW2 8127   0.756   6.136   3.261
 2601SOL     OW 8128   1.394   6.055   3.536
 2601SOL    HW1 8129   1.374   6.098   3.624
 2601SOL    HW2 8130   1.472   5.993   3.545
 2602SOL     OW 8131   0.973   6.476   3.434
 2602SOL    HW1 8132   1.019   6.392   3.405
 2602SOL    HW2 8133   0.917   6.510   3.359
 2603SOL     OW 8134   0.991   5.996   3.104
 2603SOL    HW1 8135   0.914   6.030   3.158
 2603SOL    HW2 8136   0.957   5.945   3.025
 2604SOL     OW 8137   1.041   6.287   2.291
 2604SOL    HW1 8138   1.067   6.283   2.387
 2604SOL    HW2 8139   0.956   6.236   2.277
 2605SOL     OW 8140   0.076   6.397   2.651
 2605SOL    HW1 8141   0.175   6.385   2.660
 2605SOL    HW2 8142   0.052   6.492   2.672
 2606SOL     OW 8143   0.865   5.934   2.057
 2606SOL    HW1 8144   0.924   5.997   2.008
 2606SOL    HW2 8145   0.884   5.840   2.028
 2607SOL     OW 8146   1.719   6.171   3.693
 2607SOL    HW1 8147   1.693   6.260   3.657
 2607SOL    HW2 8148   1.717   6.103   3.620
 2608SOL     OW 8149   1.362   6.730   2.407
 2608SOL    HW1 8150   1.445   6.701   2.359
 2608SOL    HW2 8151   1.313   6.797   2.351
 2609SOL     OW 8152   0.550   5.782   2.747
 2609SOL    HW1 8153   0.545   5.777   2.847
 2609SOL    HW2 8154   0.552   5.878   2.718
 2610SOL     OW 8155   1.795   6.652   2.735
 2610SOL    HW1 8156   1.733   6.637   2.659
 2610SOL    HW2 8157   1.743   6.663   2.820
 2611SOL     OW 8158   0.321   6.529   2.104
 2611SOL    HW1 8159   0.403   6.568   2.062
 2611SOL    HW2 8160   0.294   6.447   2.055
 2612SOL     OW 8161   1.458   6.321   2.590
 2612SOL    HW1 8162   1.453   6.256   2.665
 2612SOL    HW2 8163   1.538   6.380   2.603
 2613SOL     OW 8164   0.461   6.852   3.589
 2613SOL    HW1 8165   0.411   6.853   3.503
 2613SOL    HW2 8166   0.398   6.834   3.665
 2614SOL     OW 8167   1.111   7.362   2.099
 2614SOL    HW1 8168   1.051   7.300   2.149
 2614SOL    HW2 8169   1.142   7.318   2.014
 2615SOL     OW 8170   0.202   5.871   3.360
 2615SOL    HW1 8171   0.122   5.931   3.347
 2615SOL    HW2 8172   0.192   5.822   3.446
 2616SOL     OW 8173   1.632   6.963   1.943
 2616SOL    HW1 8174   1.600   7.057   1.933
 2616SOL    HW2 8175   1.556   6.900   1.931
 2617SOL     OW 8176   1.400   5.693   2.288
 2617SOL    HW1 8177   1.376   5.656   2.198
 2617SOL    HW2 8178   1.499   5.709   2.292
 2618SOL     OW 8179   0.382   6.286   2.342
 2618SOL    HW1 8180   0.427   6.196   2.339
 2618SOL    HW2 8181   0.288   6.275   2.375
 2619SOL     OW 8182   1.547   5.808   3.591
 2619SOL    HW1 8183   1.542   5.845   3.683
 2619SOL    HW2 8184   1.475   5.739   3.579
 2620SOL     OW 8185   0.614   5.708   1.979
 2620SOL    HW1 8186   0.712   5.686   1.986
 2620SOL    HW2 8187   0.583   5.691   1.886
 2621SOL     OW 8188   0.781   5.850   3.611
 2621SOL    HW1 8189   0.848   5.789   3.654
 2621SOL    HW2 8190   0.708   5.869   3.676
 2622SOL     OW 8191   1.351   6.176   3.295
 2622SOL    HW1 8192   1.379   6.133   3.380
 2622SOL    HW2 8193   1.376   6.272   3.296
 2623SOL     OW 8194   0.922   6.089   2.761
 2623SOL    HW1 8195   0.897   6.080   2.665
 2623SOL    HW2 8196   0.970   6.007   2.792
 2624SOL     OW 8197   0.539   5.650   2.374
 2624SOL    HW1 8198   0.458   5.651   2.432
 2624SOL    HW2 8199   0.542   5.733   2.319
 2625SOL     OW 8200   1.434   6.774   1.903
 2625SOL    HW1 8201   1.466   6.698   1.960
 2625SOL    HW2 8202   1.342   6.801   1.933
 2626SOL     OW 8203   0.297   5.621   2.033
 2626SOL    HW1 8204   0.346   5.705   2.012
 2626SOL    HW2 8205   0.359   5.556   2.078
 2627SOL     OW 8206   0.935   5.822   2.342
 2627SOL    HW1 8207   0.887   5.863   2.264
 2627SOL    HW2 8208   1.034   5.820   2.323
 2628SOL     OW 8209   1.076   6.269   3.326
 2628SOL    HW1 8210   0.996   6.208   3.329
 2628SOL    HW2 8211   1.157   6.216   3.302
 2629SOL     OW 8212   1.227   7.156   2.655
 2629SOL    HW1 8213   1.248   7.230   2.590
 2629SOL    HW2 8214   1.295   7.156   2.728
 2630SOL     OW 8215   0.459   6.738   2.603
 2630SOL    HW1 8216   0.388   6.711   2.668
 2630SOL    HW2 8217   0.433   6.710   2.510
 2631SOL     OW 8218   1.032   6.135   1.878
 2631SOL    HW1 8219   0.991   6.217   1.839
 2631SOL    HW2 8220   1.096   6.161   1.951
 2632SOL     OW 8221   0.078   6.142   3.248
 2632SOL    HW1 8222   0.170   6.141   3.207
 2632SOL    HW2 8223   0.072   6.216   3.315
 2633SOL     OW 8224   0.561   5.808   3.009
 2633SOL    HW1 8225   0.599   5.724   3.046
 2633SOL    HW2 8226   0.473   5.827   3.053
 2634SOL     OW 8227   0.866   6.040   2.504
 2634SOL    HW1 8228   0.834   6.112   2.442
 2634SOL    HW2 8229   0.890   5.959   2.451
 2635SOL     OW 8230   1.017   5.625   2.615
 2635SOL    HW1 8231   0.945   5.630   2.546
 2635SOL    HW2 8232   0.993   5.556   2.684
 2636SOL     OW 8233   1.429   6.759   2.729
 2636SOL    HW1 8234   1.374   6.675   2.722
 2636SOL    HW2 8235   1.455   6.788   2.637
 2637SOL     OW 8236   1.466   6.176   2.854
 2637SOL    HW1 8237   1.436   6.081   2.861
 2637SOL    HW2 8238   1.539   6.192   2.920
 2638SOL     OW 8239   1.857   6.419   2.239
 2638SOL    HW1 8240   1.899   6.355   2.303
 2638SOL    HW2 8241   1.819   6.368   2.161
 2639SOL     OW 8242   1.664   6.866   2.519
 2639SOL    HW1 8243   1.763   6.874   2.533
 2639SOL    HW2 8244   1.619   6.950   2.550
 2640SOL     OW 8245   1.390   6.161   1.940
 2640SOL    HW1 8246   1.336   6.140   2.021
 2640SOL    HW2 8247   1.481   6.120   1.949
 2641SOL     OW 8248   0.527   5.842   2.190
 2641SOL    HW1 8249   0.554   5.783   2.115
 2641SOL    HW2 8250   0.527   5.937   2.159
 2642SOL     OW 8251   1.754   6.809   3.450
 2642SOL    HW1 8252   1.845   6.770   3.437
 2642SOL    HW2 8253   1.762   6.905   3.474
 2643SOL     OW 8254   1.064   6.933   3.202
 2643SOL    HW1 8255   0.984   6.910   3.257
 2643SOL    HW2 8256   1.147   6.907   3.251
 2644SOL     OW 8257   1.111   6.781   2.962
 2644SOL    HW1 8258   1.071   6.825   3.043
 2644SOL    HW2 8259   1.070   6.818   2.879
 2645SOL     OW 8260   1.638   6.685   2.941
 2645SOL    HW1 8261   1.643   6.766   3.000
 2645SOL    HW2 8262   1.552   6.687   2.890
 2646SOL     OW 8263   0.915   5.675   3.264
 2646SOL    HW1 8264   0.940   5.655   3.169
 2646SOL    HW2 8265   0.987   5.731   3.306
 2647SOL     OW 8266   0.980   6.702   3.581
 2647SOL    HW1 8267   0.881   6.708   3.591
 2647SOL    HW2 8268   1.003   6.622   3.525
 2648SOL     OW 8269   0.705   6.636   2.230
 2648SOL    HW1 8270   0.691   6.643   2.329
 2648SOL    HW2 8271   0.789   6.585   2.212
 2649SOL     OW 8272   0.410   6.399   3.113
 2649SOL    HW1 8273   0.496   6.411   3.163
 2649SOL    HW2 8274   0.368   6.312   3.140
 2650SOL     OW 8275   1.274   5.972   3.124
 2650SOL    HW1 8276   1.295   6.046   3.188
 2650SOL    HW2 8277   1.185   5.989   3.081
 2651SOL     OW 8278   0.064   7.150   3.193
 2651SOL    HW1 8279   0.018   7.232   3.159
 2651SOL    HW2 8280   0.162   7.169   3.202
 2652SOL     OW 8281   0.367   6.686   2.363
 2652SOL    HW1 8282   0.360   6.769   2.307
 2652SOL    HW2 8283   0.371   6.606   2.303
 2653SOL     OW 8284   0.566   6.123   2.727
 2653SOL    HW1 8285   0.578   6.189   2.653
 2653SOL    HW2 8286   0.612   6.157   2.810
 2654SOL     OW 8287   1.252   6.934   2.250
 2654SOL    HW1 8288   1.302   7.011   2.290
 2654SOL    HW2 8289   1.157   6.936   2.282
 2655SOL     OW 8290   1.272   7.031   3.004
 2655SOL    HW1 8291   1.319   7.044   3.091
 2655SOL    HW2 8292   1.206   6.957   3.013
 2656SOL     OW 8293   1.582   6.225   2.334
 2656SOL    HW1 8294   1.551   6.286   2.407
 2656SOL    HW2 8295   1.632   6.277   2.265
 2657SOL     OW 8296   0.354   7.096   3.191
 2657SOL    HW1 8297   0.333   7.052   3.104
 2657SOL    HW2 8298   0.451   7.122   3.194
 2658SOL     OW 8299   0.402   6.337   3.460
 2658SOL    HW1 8300   0.470   6.392   3.413
 2658SOL    HW2 8301   0.442   6.249   3.487
 2659SOL     OW 8302   1.587   6.365   3.532
 2659SOL    HW1 8303   1.495   6.403   3.527
 2659SOL    HW2 8304   1.647   6.412   3.467
 2660SOL     OW 8305   1.013   5.691   3.632
 2660SOL    HW1 8306   1.019   5.776   3.580
 2660SOL    HW2 8307   1.045   5.615   3.575
 2661SOL     OW 8308   0.504   5.636   3.602
 2661SOL    HW1 8309   0.462   5.579   3.532
 2661SOL    HW2 8310   0.438   5.705   3.634
 2662SOL     OW 8311   0.573   6.456   2.891
 2662SOL    HW1 8312   0.617   6.545   2.882
 2662SOL    HW2 8313   0.510   6.456   2.968
 2663SOL     OW 8314   1.360   6.448   2.907
 2663SOL    HW1 8315   1.285   6.448   2.841
 2663SOL    HW2 8316   1.397   6.356   2.916
 2664SOL     OW 8317   1.209   6.111   2.137
 2664SOL    HW1 8318   1.222   6.027   2.191
 2664SOL    HW2 8319   1.180   6.185   2.197
 2665SOL     OW 8320   0.307   5.799   3.093
 2665SOL    HW1 8321   0.284   5.836   3.183
 2665SOL    HW2 8322   0.277   5.704   3.087
 2666SOL     OW 8323   0.037   6.896   3.144
 2666SOL    HW1 8324   0.090   6.847   3.212
 2666SOL    HW2 8325   0.059   6.994   3.149
 2667SOL     OW 8326   0.732   6.220   2.926
 2667SOL    HW1 8327   0.791   6.194   2.850
 2667SOL    HW2 8328   0.704   6.316   2.915
 2668SOL     OW 8329   1.728   6.521   3.716
 2668SOL    HW1 8330   1.682   6.514   3.627
 2668SOL    HW2 8331   1.666   6.565   3.782
 2669SOL     OW 8332   0.307   5.649   2.480
 2669SOL    HW1 8333   0.296   5.743   2.513
 2669SOL    HW2 8334   0.302   5.586   2.557
 2670SOL     OW 8335   1.622   5.953   2.236
 2670SOL    HW1 8336   1.624   5.877   2.300
 2670SOL    HW2 8337   1.574   6.030   2.276
 2671SOL     OW 8338   1.023   6.352   2.828
 2671SOL    HW1 8339   1.038   6.373   2.924
 2671SOL    HW2 8340   0.993   6.257   2.819
 2672SOL     OW 8341   1.859   7.104   3.467
 2672SOL    HW1 8342   1.873   7.131   3.372
 2672SOL    HW2 8343   1.942   7.126   3.520
 2673SOL     OW 8344   0.350   6.484   3.666
 2673SOL    HW1 8345   0.426   6.528   3.714
 2673SOL    HW2 8346   0.385   6.437   3.584
 2674SOL     OW 8347   1.540   5.860   1.987
 2674SOL    HW1 8348   1.479   5.785   2.010
 2674SOL    HW2 8349   1.562   5.912   2.070
 2675SOL     OW 8350   1.303   6.424   1.904
 2675SOL    HW1 8351   1.337   6.331   1.919
 2675SOL    HW2 8352   1.321   6.451   1.809
 2676SOL     OW 8353   0.319   6.396   2.811
 2676SOL    HW1 8354   0.412   6.432   2.816
 2676SOL    HW2 8355   0.313   6.311   2.863
 2677SOL     OW 8356   0.339   6.095   2.868
 2677SOL    HW1 8357   0.287   6.012   2.851
 2677SOL    HW2 8358   0.416   6.100   2.804
 2678SOL     OW 8359   1.138   5.966   3.540
 2678SOL    HW1 8360   1.093   6.029   3.604
 2678SOL    HW2 8361   1.231   5.997   3.523
 2679SOL     OW 8362   1.160   5.793   3.339
 2679SOL    HW1 8363   1.160   5.857   3.416
 2679SOL    HW2 8364   1.188   5.841   3.256
 2680SOL     OW 8365   0.008   6.912   2.062
 2680SOL    HW1 8366  -0.085   6.933   2.031
 2680SOL    HW2 8367   0.018   6.813   2.075
 2681SOL     OW 8368   1.002   6.382   3.100
 2681SOL    HW1 8369   1.043   6.350   3.186
 2681SOL    HW2 8370   0.906   6.355   3.097
 2682SOL     OW 8371   0.040   6.130   2.976
 2682SOL    HW1 8372   0.125   6.097   2.935
 2682SOL    HW2 8373   0.053   6.145   3.074
 2683SOL     OW 8374   0.189   6.106   3.584
 2683SOL    HW1 8375   0.248   6.066   3.514
 2683SOL    HW2 8376   0.131   6.177   3.543
 2684SOL     OW 8377   1.369   6.536   3.522
 2684SOL    HW1 8378   1.408   6.625   3.542
 2684SOL    HW2 8379   1.379   6.516   3.425
 2685SOL     OW 8380   0.815   6.158   2.187
 2685SOL    HW1 8381   0.822   6.069   2.141
 2685SOL    HW2 8382   0.721   6.192   2.179
 2686SOL     OW 8383   1.657   6.190   3.068
 2686SOL    HW1 8384   1.619   6.121   3.130
 2686SOL    HW2 8385   1.739   6.154   3.024
 2687SOL     OW 8386   0.671   6.050   3.131
 2687SOL    HW1 8387   0.637   5.961   3.101
 2687SOL    HW2 8388   0.697   6.104   3.051
 2688SOL     OW 8389   0.473   6.086   2.053
 2688SOL    HW1 8390   0.534   6.166   2.057
 2688SOL    HW2 8391   0.378   6.117   2.060
 2689SOL     OW 8392   0.159   6.723   3.328
 2689SOL    HW1 8393   0.181   6.662   3.404
 2689SOL    HW2 8394   0.169   6.674   3.242
 2690SOL     OW 8395   1.347   6.645   3.096
 2690SOL    HW1 8396   1.371   6.582   3.022
 2690SOL    HW2 8397   1.257   6.685   3.078
 2691SOL     OW 8398   1.302   6.441   2.171
 2691SOL    HW1 8399   1.216   6.410   2.213
 2691SOL    HW2 8400   1.298   6.427   2.072
 2692SOL     OW 8401   0.083   6.844   2.884
 2692SOL    HW1 8402   0.078   6.843   2.984
 2692SOL    HW2 8403   0.000   6.803   2.846
 2693SOL     OW 8404   1.280   6.513   2.534
 2693SOL    HW1 8405   1.340   6.432   2.536
 2693SOL    HW2 8406   1.320   6.582   2.474
 2694SOL     OW 8407   0.830   6.859   3.284
 2694SOL    HW1 8408   0.825   6.892   3.379
 2694SOL    HW2 8409   0.744   6.878   3.238
 2695SOL     OW 8410   1.841   5.761   2.825
 2695SOL    HW1 8411   1.880   5.676   2.789
 2695SOL    HW2 8412   1.743   5.763   2.806
 2696SOL     OW 8413   0.263   5.912   2.582
 2696SOL    HW1 8414   0.184   5.963   2.548
 2696SOL    HW2 8415   0.254   5.897   2.680
 2697SOL     OW 8416   0.822   6.588   3.234
 2697SOL    HW1 8417   0.862   6.587   3.142
 2697SOL    HW2 8418   0.832   6.680   3.274
 2698SOL     OW 8419   0.916   6.496   2.153
 2698SOL    HW1 8420   0.979   6.534   2.085
 2698SOL    HW2 8421   0.956   6.413   2.192
 2699SOL     OW 8422   0.372   6.874   3.352
 2699SOL    HW1 8423   0.359   6.967   3.318
 2699SOL    HW2 8424   0.288   6.822   3.339
 2700SOL     OW 8425   1.614   6.878   3.151
 2700SOL    HW1 8426   1.674   6.881   3.231
 2700SOL    HW2 8427   1.539   6.942   3.164
 2701SOL     OW 8428   1.039   6.684   2.558
 2701SOL    HW1 8429   0.969   6.637   2.612
 2701SOL    HW2 8430   1.098   6.616   2.515
 2702SOL     OW 8431   1.014   5.822   2.833
 2702SOL    HW1 8432   1.006   5.786   2.740
 2702SOL    HW2 8433   1.012   5.746   2.898
 2703SOL     OW 8434   1.709   5.971   3.243
 2703SOL    HW1 8435   1.782   6.040   3.247
 2703SOL    HW2 8436   1.737   5.896   3.184
 2704SOL     OW 8437   0.255   6.934   2.152
 2704SOL    HW1 8438   0.159   6.935   2.125
 2704SOL    HW2 8439   0.267   6.987   2.236
 2705SOL     OW 8440   0.105   6.599   3.588
 2705SOL    HW1 8441   0.028   6.566   3.642
 2705SOL    HW2 8442   0.190   6.569   3.630
 2706SOL     OW 8443   0.672   5.789   3.351
 2706SOL    HW1 8444   0.762   5.773   3.311
 2706SOL    HW2 8445   0.680   5.794   3.450
 2707SOL     OW 8446   0.075   5.931   1.895
 2707SOL    HW1 8447  -0.017   5.903   1.866
 2707SOL    HW2 8448   0.106   6.008   1.839
 2708SOL     OW 8449   1.440   6.442   3.260
 2708SOL    HW1 8450   1.383   6.494   3.197
 2708SOL    HW2 8451   1.536   6.454   3.236
 2709SOL     OW 8452   0.072   5.752   2.180
 2709SOL    HW1 8453   0.055   5.835   2.126
 2709SOL    HW2 8454   0.162   5.715   2.158
 2710SOL     OW 8455   1.183   6.921   1.981
 2710SOL    HW1 8456   1.084   6.910   1.983
 2710SOL    HW2 8457   1.217   6.936   2.074
 2711SOL     OW 8458   0.613   6.428   3.293
 2711SOL    HW1 8459   0.669   6.509   3.276
 2711SOL    HW2 8460   0.672   6.348   3.296
 2712SOL     OW 8461   0.716   6.151   3.570
 2712SOL    HW1 8462   0.735   6.216   3.644
 2712SOL    HW2 8463   0.776   6.071   3.579
 2713SOL     OW 8464   1.450   6.806   3.495
 2713SOL    HW1 8465   1.441   6.796   3.594
 2713SOL    HW2 8466   1.546   6.799   3.469
 2714SOL     OW 8467   1.674   6.469   3.116
 2714SOL    HW1 8468   1.647   6.380   3.079
 2714SOL    HW2 8469   1.675   6.537   3.043
 2715SOL     OW 8470   1.225   5.911   2.311
 2715SOL    HW1 8471   1.290   5.837   2.300
 2715SOL    HW2 8472   1.245   5.961   2.395
 2716SOL     OW 8473   0.594   6.331   2.514
 2716SOL    HW1 8474   0.644   6.416   2.495
 2716SOL    HW2 8475   0.506   6.333   2.466
 2717SOL     OW 8476   1.777   5.928   3.504
 2717SOL    HW1 8477   1.760   5.959   3.410
 2717SOL    HW2 8478   1.693   5.891   3.542
 2718SOL     OW 8479   1.730   6.520   3.379
 2718SOL    HW1 8480   1.768   6.611   3.394
 2718SOL    HW2 8481   1.722   6.503   3.280
 2719SOL     OW 8482   0.859   6.960   1.878
 2719SOL    HW1 8483   0.813   6.975   1.966
 2719SOL    HW2 8484   0.903   7.045   1.848
 2720SOL     OW 8485   0.859   6.542   2.723
 2720SOL    HW1 8486   0.913   6.473   2.771
 2720SOL    HW2 8487   0.827   6.611   2.789
 2721SOL     OW 8488   1.083   6.570   1.949
 2721SOL    HW1 8489   1.060   6.623   1.867
 2721SOL    HW2 8490   1.164   6.514   1.930
 2722SOL     OW 8491   0.221   6.900   3.706
 2722SOL    HW1 8492   0.156   6.827   3.685
 2722SOL    HW2 8493   0.225   6.914   3.804
 2723SOL     OW 8494   0.079   6.826   2.515
 2723SOL    HW1 8495   0.078   6.779   2.603
 2723SOL    HW2 8496   0.161   6.798   2.464
 2724SOL     OW 8497   0.672   6.977   3.486
 2724SOL    HW1 8498   0.594   6.927   3.524
 2724SOL    HW2 8499   0.669   7.072   3.517
 2725SOL     OW 8500   1.824   5.778   3.089
 2725SOL    HW1 8501   1.820   5.688   3.133
 2725SOL    HW2 8502   1.827   5.767   2.990
 2726SOL     OW 8503   0.428   6.010   2.382
 2726SOL    HW1 8504   0.458   5.938   2.320
 2726SOL    HW2 8505   0.389   5.970   2.465
 2727SOL     OW 8506   1.705   7.073   2.966
 2727SOL    HW1 8507   1.612   7.048   2.939
 2727SOL    HW2 8508   1.731   7.023   3.048
 2728SOL     OW 8509   0.317   6.133   3.142
 2728SOL    HW1 8510   0.355   6.074   3.214
 2728SOL    HW2 8511   0.357   6.107   3.054
 2729SOL     OW 8512   1.424   5.800   2.974
 2729SOL    HW1 8513   1.476   5.735   3.029
 2729SOL    HW2 8514   1.375   5.863   3.035
 2730SOL     OW 8515   1.001   5.620   3.016
 2730SOL    HW1 8516   0.938   5.548   2.985
 2730SOL    HW2 8517   1.094   5.584   3.016
 2731SOL     OW 8518   0.770   6.916   2.163
 2731SOL    HW1 8519   0.724   6.829   2.180
 2731SOL    HW2 8520   0.861   6.913   2.204
 2732SOL     OW 8521   1.352   5.638   2.030
 2732SOL    HW1 8522   1.387   5.597   1.946
 2732SOL    HW2 8523   1.262   5.600   2.050
 2733SOL     OW 8524   1.300   6.039   2.553
 2733SOL    HW1 8525   1.241   6.119   2.557
 2733SOL    HW2 8526   1.315   6.004   2.646
 2734SOL     OW 8527   1.593   5.807   2.744
 2734SOL    HW1 8528   1.509   5.806   2.798
 2734SOL    HW2 8529   1.595   5.890   2.688
 2735SOL     OW 8530   0.039   6.663   2.162
 2735SOL    HW1 8531   0.138   6.652   2.153
 2735SOL    HW2 8532  -0.001   6.577   2.194
 2736SOL     OW 8533   0.230   6.214   3.837
 2736SOL    HW1 8534   0.137   6.212   3.874
 2736SOL    HW2 8535   0.231   6.175   3.745
 2737SOL     OW 8536   0.225   5.861   4.720
 2737SOL    HW1 8537   0.260   5.844   4.812
 2737SOL    HW2 8538   0.137   5.816   4.708
 2738SOL     OW 8539   0.019   5.954   4.371
 2738SOL    HW1 8540  -0.063   5.997   4.410
 2738SOL    HW2 8541  -0.009   5.881   4.308
 2739SOL     OW 8542   0.569   6.861   4.889
 2739SOL    HW1 8543   0.476   6.854   4.852
 2739SOL    HW2 8544   0.580   6.950   4.933
 2740SOL     OW 8545   1.555   7.097   4.427
 2740SOL    HW1 8546   1.498   7.081   4.508
 2740SOL    HW2 8547   1.496   7.107   4.347
 2741SOL     OW 8548   1.135   6.289   4.441
 2741SOL    HW1 8549   1.192   6.367   4.416
 2741SOL    HW2 8550   1.075   6.315   4.517
 2742SOL     OW 8551   1.755   6.193   3.955
 2742SOL    HW1 8552   1.743   6.180   3.856
 2742SOL    HW2 8553   1.725   6.112   4.004
 2743SOL     OW 8554   0.768   6.730   4.747
 2743SOL    HW1 8555   0.690   6.747   4.807
 2743SOL    HW2 8556   0.802   6.817   4.711
 2744SOL     OW 8557   0.850   6.384   5.547
 2744SOL    HW1 8558   0.846   6.460   5.612
 2744SOL    HW2 8559   0.872   6.420   5.456
 2745SOL     OW 8560   0.685   6.598   4.389
 2745SOL    HW1 8561   0.754   6.582   4.459
 2745SOL    HW2 8562   0.612   6.655   4.427
 2746SOL     OW 8563   0.686   6.747   5.527
 2746SOL    HW1 8564   0.746   6.826   5.541
 2746SOL    HW2 8565   0.600   6.778   5.486
 2747SOL     OW 8566   0.335   7.021   4.785
 2747SOL    HW1 8567   0.257   6.990   4.732
 2747SOL    HW2 8568   0.393   7.079   4.728
 2748SOL     OW 8569   0.438   5.978   5.223
 2748SOL    HW1 8570   0.520   5.922   5.232
 2748SOL    HW2 8571   0.357   5.920   5.227
 2749SOL     OW 8572   1.603   6.033   4.461
 2749SOL    HW1 8573   1.529   6.079   4.411
 2749SOL    HW2 8574   1.654   6.101   4.514
 2750SOL     OW 8575   0.231   7.299   4.207
 2750SOL    HW1 8576   0.265   7.376   4.261
 2750SOL    HW2 8577   0.275   7.299   4.117
 2751SOL     OW 8578   1.127   6.927   5.414
 2751SOL    HW1 8579   1.174   6.927   5.502
 2751SOL    HW2 8580   1.079   6.840   5.403
 2752SOL     OW 8581   0.240   6.677   4.610
 2752SOL    HW1 8582   0.254   6.593   4.662
 2752SOL    HW2 8583   0.185   6.741   4.665
 2753SOL     OW 8584   0.606   6.550   3.847
 2753SOL    HW1 8585   0.613   6.634   3.793
 2753SOL    HW2 8586   0.652   6.563   3.935
 2754SOL     OW 8587   1.594   5.700   5.204
 2754SOL    HW1 8588   1.576   5.767   5.132
 2754SOL    HW2 8589   1.591   5.746   5.293
 2755SOL     OW 8590   0.122   6.229   4.287
 2755SOL    HW1 8591   0.077   6.141   4.304
 2755SOL    HW2 8592   0.121   6.283   4.371
 2756SOL     OW 8593   1.842   7.353   4.083
 2756SOL    HW1 8594   1.896   7.324   4.163
 2756SOL    HW2 8595   1.872   7.443   4.054
 2757SOL     OW 8596   1.689   6.508   4.336
 2757SOL    HW1 8597   1.784   6.479   4.344
 2757SOL    HW2 8598   1.681   6.573   4.261
 2758SOL     OW 8599   1.641   6.694   4.156
 2758SOL    HW1 8600   1.727   6.696   4.104
 2758SOL    HW2 8601   1.655   6.741   4.244
 2759SOL     OW 8602   0.113   6.323   5.321
 2759SOL    HW1 8603   0.201   6.310   5.366
 2759SOL    HW2 8604   0.100   6.420   5.299
 2760SOL     OW 8605   0.613   6.951   4.450
 2760SOL    HW1 8606   0.564   6.864   4.459
 2760SOL    HW2 8607   0.590   6.994   4.363
 2761SOL     OW 8608   1.293   6.814   5.147
 2761SOL    HW1 8609   1.330   6.741   5.089
 2761SOL    HW2 8610   1.345   6.819   5.232
 2762SOL     OW 8611   0.809   5.590   4.226
 2762SOL    HW1 8612   0.849   5.681   4.217
 2762SOL    HW2 8613   0.709   5.598   4.232
 2763SOL     OW 8614   0.197   6.562   4.988
 2763SOL    HW1 8615   0.286   6.517   4.974
 2763SOL    HW2 8616   0.124   6.497   4.969
 2764SOL     OW 8617   1.525   6.585   3.914
 2764SOL    HW1 8618   1.462   6.509   3.927
 2764SOL    HW2 8619   1.573   6.603   4.000
 2765SOL     OW 8620   0.317   5.837   5.525
 2765SOL    HW1 8621   0.388   5.908   5.531
 2765SOL    HW2 8622   0.229   5.876   5.553
 2766SOL     OW 8623   1.466   7.003   4.677
 2766SOL    HW1 8624   1.407   7.009   4.757
 2766SOL    HW2 8625   1.451   6.915   4.631
 2767SOL     OW 8626   0.598   6.315   3.994
 2767SOL    HW1 8627   0.622   6.384   3.926
 2767SOL    HW2 8628   0.520   6.348   4.048
 2768SOL     OW 8629   1.281   5.931   4.668
 2768SOL    HW1 8630   1.195   5.881   4.655
 2768SOL    HW2 8631   1.343   5.877   4.724
 2769SOL     OW 8632   0.807   6.191   5.189
 2769SOL    HW1 8633   0.760   6.188   5.278
 2769SOL    HW2 8634   0.756   6.136   5.123
 2770SOL     OW 8635   1.394   6.055   5.398
 2770SOL    HW1 8636   1.374   6.098   5.486
 2770SOL    HW2 8637   1.472   5.993   5.407
 2771SOL     OW 8638   0.973   6.476   5.296
 2771SOL    HW1 8639   1.019   6.392   5.267
 2771SOL    HW2 8640   0.917   6.510   5.221
 2772SOL     OW 8641   0.991   5.996   4.966
 2772SOL    HW1 8642   0.914   6.030   5.020
 2772SOL    HW2 8643   0.957   5.945   4.887
 2773SOL     OW 8644   1.041   6.287   4.153
 2773SOL    HW1 8645   1.067   6.283   4.249
 2773SOL    HW2 8646   0.956   6.236   4.139
 2774SOL     OW 8647   0.076   6.397   4.513
 2774SOL    HW1 8648   0.175   6.385   4.522
 2774SOL    HW2 8649   0.052   6.492   4.534
 2775SOL     OW 8650   0.865   5.934   3.919
 2775SOL    HW1 8651   0.924   5.997   3.870
 2775SOL    HW2 8652   0.884   5.840   3.890
 2776SOL     OW 8653   1.719   6.171   5.555
 2776SOL    HW1 8654   1.693   6.260   5.519
 2776SOL    HW2 8655   1.717   6.103   5.482
 2777SOL     OW 8656   1.362   6.730   4.269
 2777SOL    HW1 8657   1.445   6.701   4.221
 2777SOL    HW2 8658   1.313   6.797   4.213
 2778SOL     OW 8659   0.550   5.782   4.609
 2778SOL    HW1 8660   0.545   5.777   4.709
 2778SOL    HW2 8661   0.552   5.878   4.580
 2779SOL     OW 8662   1.795   6.652   4.597
 2779SOL    HW1 8663   1.733   6.637   4.521
 2779SOL    HW2 8664   1.743   6.663   4.682
 2780SOL     OW 8665   0.321   6.529   3.966
 2780SOL    HW1 8666   0.403   6.568   3.924
 2780SOL    HW2 8667   0.294   6.447   3.917
 2781SOL     OW 8668   1.458   6.321   4.452
 2781SOL    HW1 8669   1.453   6.256   4.527
 2781SOL    HW2 8670   1.538   6.380   4.465
 2782SOL     OW 8671   0.461   6.852   5.451
 2782SOL    HW1 8672   0.411   6.853   5.365
 2782SOL    HW2 8673   0.398   6.834   5.527
 2783SOL     OW 8674   1.111   7.362   3.961
 2783SOL    HW1 8675   1.051   7.300   4.011
 2783SOL    HW2 8676   1.142   7.318   3.876
 2784SOL     OW 8677   0.202   5.871   5.222
 2784SOL    HW1 8678   0.122   5.931   5.209
 2784SOL    HW2 8679   0.192   5.822   5.308
 2785SOL     OW 8680   1.632   6.963   3.805
 2785SOL    HW1 8681   1.600   7.057   3.795
 2785SOL    HW2 8682   1.556   6.900   3.793
 2786SOL     OW 8683   1.400   5.693   4.150
 2786SOL    HW1 8684   1.376   5.656   4.060
 2786SOL    HW2 8685   1.499   5.709   4.154
 2787SOL     OW 8686   0.382   6.286   4.204
 2787SOL    HW1 8687   0.427   6.196   4.201
 2787SOL    HW2 8688   0.288   6.275   4.237
 2788SOL     OW 8689   1.547   5.808   5.453
 2788SOL    HW1 8690   1.542   5.845   5.545
 2788SOL    HW2 8691   1.475   5.739   5.441
 2789SOL     OW 8692   0.614   5.708   3.841
 2789SOL    HW1 8693   0.712   5.686   3.848
 2789SOL    HW2 8694   0.583   5.691   3.748
 2790SOL     OW 8695   0.781   5.850   5.473
 2790SOL    HW1 8696   0.848   5.789   5.516
 2790SOL    HW2 8697   0.708   5.869   5.538
 2791SOL     OW 8698   1.351   6.176   5.157
 2791SOL    HW1 8699   1.379   6.133   5.242
 2791SOL    HW2 8700   1.376   6.272   5.158
 2792SOL     OW 8701   0.922   6.089   4.623
 2792SOL    HW1 8702   0.897   6.080   4.527
 2792SOL    HW2 8703   0.970   6.007   4.654
 2793SOL     OW 8704   0.539   5.650   4.236
 2793SOL    HW1 8705   0.458   5.651   4.294
 2793SOL    HW2 8706   0.542   5.733   4.181
 2794SOL     OW 8707   1.434   6.774   3.765
 2794SOL    HW1 8708   1.466   6.698   3.822
 2794SOL    HW2 8709   1.342   6.801   3.795
 2795SOL     OW 8710   0.297   5.621   3.895
 2795SOL    HW1 8711   0.346   5.705   3.874
 2795SOL    HW2 8712   0.359   5.556   3.940
 2796SOL     OW 8713   0.935   5.822   4.204
 2796SOL    HW1 8714   0.887   5.863   4.126
 2796SOL    HW2 8715   1.034   5.820   4.185
 2797SOL     OW 8716   1.076   6.269   5.188
 2797SOL    HW1 8717   0.996   6.208   5.191
 2797SOL    HW2 8718   1.157   6.216   5.164
 2798SOL     OW 8719   1.227   7.156   4.517
 2798SOL    HW1 8720   1.248   7.230   4.452
 2798SOL    HW2 8721   1.295   7.156   4.590
 2799SOL     OW 8722   0.459   6.738   4.465
 2799SOL    HW1 8723   0.388   6.711   4.530
 2799SOL    HW2 8724   0.433   6.710   4.372
 2800SOL     OW 8725   1.032   6.135   3.740
 2800SOL    HW1 8726   0.991   6.217   3.701
 2800SOL    HW2 8727   1.096   6.161   3.813
 2801SOL     OW 8728   0.078   6.142   5.110
 2801SOL    HW1 8729   0.170   6.141   5.069
 2801SOL    HW2 8730   0.072   6.216   5.177
 2802SOL     OW 8731   0.561   5.808   4.871
 2802SOL    HW1 8732   0.599   5.724   4.908
 2802SOL    HW2 8733   0.473   5.827   4.915
 2803SOL     OW 8734   0.866   6.040   4.366
 2803SOL    HW1 8735   0.834   6.112   4.304
 2803SOL    HW2 8736   0.890   5.959   4.313
 2804SOL     OW 8737   1.017   5.625   4.477
 2804SOL    HW1 8738   0.945   5.630   4.408
 2804SOL    HW2 8739   0.993   5.556   4.546
 2805SOL     OW 8740   1.429   6.759   4.591
 2805SOL    HW1 8741   1.374   6.675   4.584
 2805SOL    HW2 8742   1.455   6.788   4.499
 2806SOL     OW 8743   1.466   6.176   4.716
 2806SOL    HW1 8744   1.436   6.081   4.723
 2806SOL    HW2 8745   1.539   6.192   4.782
 2807SOL     OW 8746   1.857   6.419   4.101
 2807SOL    HW1 8747   1.899   6.355   4.165
 2807SOL    HW2 8748   1.819   6.368   4.023
 2808SOL     OW 8749   1.664   6.866   4.381
 2808SOL    HW1 8750   1.763   6.874   4.395
 2808SOL    HW2 8751   1.619   6.950   4.412
 2809SOL     OW 8752   1.390   6.161   3.802
 2809SOL    HW1 8753   1.336   6.140   3.883
 2809SOL    HW2 8754   1.481   6.120   3.811
 2810SOL     OW 8755   0.527   5.842   4.052
 2810SOL    HW1 8756   0.554   5.783   3.977
 2810SOL    HW2 8757   0.527   5.937   4.021
 2811SOL     OW 8758   1.754   6.809   5.312
 2811SOL    HW1 8759   1.845   6.770   5.299
 2811SOL    HW2 8760   1.762   6.905   5.336
 2812SOL     OW 8761   1.064   6.933   5.064
 2812SOL    HW1 8762   0.984   6.910   5.119
 2812SOL    HW2 8763   1.147   6.907   5.113
 2813SOL     OW 8764   1.111   6.781   4.824
 2813SOL    HW1 8765   1.071   6.825   4.905
 2813SOL    HW2 8766   1.070   6.818   4.741
 2814SOL     OW 8767   1.638   6.685   4.803
 2814SOL    HW1 8768   1.643   6.766   4.862
 2814SOL    HW2 8769   1.552   6.687   4.752
 2815SOL     OW 8770   0.915   5.675   5.126
 2815SOL    HW1 8771   0.940   5.655   5.031
 2815SOL    HW2 8772   0.987   5.731   5.168
 2816SOL     OW 8773   0.980   6.702   5.443
 2816SOL    HW1 8774   0.881   6.708   5.453
 2816SOL    HW2 8775   1.003   6.622   5.387
 2817SOL     OW 8776   0.705   6.636   4.092
 2817SOL    HW1 8777   0.691   6.643   4.191
 2817SOL    HW2 8778   0.789   6.585   4.074
 2818SOL     OW 8779   0.410   6.399   4.975
 2818SOL    HW1 8780   0.496   6.411   5.025
 2818SOL    HW2 8781   0.368   6.312   5.002
 2819SOL     OW 8782   1.274   5.972   4.986
 2819SOL    HW1 8783   1.295   6.046   5.050
 2819SOL    HW2 8784   1.185   5.989   4.943
 2820SOL     OW 8785   0.064   7.150   5.055
 2820SOL    HW1 8786   0.018   7.232   5.021
 2820SOL    HW2 8787   0.162   7.169   5.064
 2821SOL     OW 8788   0.367   6.686   4.225
 2821SOL    HW1 8789   0.360   6.769   4.169
 2821SOL    HW2 8790   0.371   6.606   4.165
 2822SOL     OW 8791   0.566   6.123   4.589
 2822SOL    HW1 8792   0.578   6.189   4.515
 2822SOL    HW2 8793   0.612   6.157   4.672
 2823SOL     OW 8794   1.252   6.934   4.112
 2823SOL    HW1 8795   1.302   7.011   4.152
 2823SOL    HW2 8796   1.157   6.936   4.144
 2824SOL     OW 8797   1.272   7.031   4.866
 2824SOL    HW1 8798   1.319   7.044   4.953
 2824SOL    HW2 8799   1.206   6.957   4.875
 2825SOL     OW 8800   1.582   6.225   4.196
 2825SOL    HW1 8801   1.551   6.286   4.269
 2825SOL    HW2 8802   1.632   6.277   4.127
 2826SOL     OW 8803   0.354   7.096   5.053
 2826SOL    HW1 8804   0.333   7.052   4.966
 2826SOL    HW2 8805   0.451   7.122   5.056
 2827SOL     OW 8806   0.402   6.337   5.322
 2827SOL    HW1 8807   0.470   6.392   5.275
 2827SOL    HW2 8808   0.442   6.249   5.349
 2828SOL     OW 8809   1.587   6.365   5.394
 2828SOL    HW1 8810   1.495   6.403   5.389
 2828SOL    HW2 8811   1.647   6.412   5.329
 2829SOL     OW 8812   1.013   5.691   5.494
 2829SOL    HW1 8813   1.019   5.776   5.442
 2829SOL    HW2 8814   1.045   5.615   5.437
 2830SOL     OW 8815   0.504   5.636   5.464
 2830SOL    HW1 8816   0.462   5.579   5.394
 2830SOL    HW2 8817   0.438   5.705   5.496
 2831SOL     OW 8818   0.573   6.456   4.753
 2831SOL    HW1 8819   0.617   6.545   4.744
 2831SOL    HW2 8820   0.510   6.456   4.830
 2832SOL     OW 8821   1.360   6.448   4.769
 2832SOL    HW1 8822   1.285   6.448   4.703
 2832SOL    HW2 8823   1.397   6.356   4.778
 2833SOL     OW 8824   1.209   6.111   3.999
 2833SOL    HW1 8825   1.222   6.027   4.053
 2833SOL    HW2 8826   1.180   6.185   4.059
 2834SOL     OW 8827   0.307   5.799   4.955
 2834SOL    HW1 8828   0.284   5.836   5.045
 2834SOL    HW2 8829   0.277   5.704   4.949
 2835SOL     OW 8830   0.037   6.896   5.006
 2835SOL    HW1 8831   0.090   6.847   5.074
 2835SOL    HW2 8832   0.059   6.994   5.011
 2836SOL     OW 8833   0.732   6.220   4.788
 2836SOL    HW1 8834   0.791   6.194   4.712
 2836SOL    HW2 8835   0.704   6.316   4.777
 2837SOL     OW 8836   1.728   6.521   5.578
 2837SOL    HW1 8837   1.682   6.514   5.489
 2837SOL    HW2 8838   1.666   6.565   5.644
 2838SOL     OW 8839   0.307   5.649   4.342
 2838SOL    HW1 8840   0.296   5.743   4.375
 2838SOL    HW2 8841   0.302   5.586   4.419
 2839SOL     OW 8842   1.622   5.953   4.098
 2839SOL    HW1 8843   1.624   5.877   4.162
 2839SOL    HW2 8844   1.574   6.030   4.138
 2840SOL     OW 8845   1.023   6.352   4.690
 2840SOL    HW1 8846   1.038   6.373   4.786
 2840SOL    HW2 8847   0.993   6.257   4.681
 2841SOL     OW 8848   1.859   7.104   5.329
 2841SOL    HW1 8849   1.873   7.131   5.234
 2841SOL    HW2 8850   1.942   7.126   5.382
 2842SOL     OW 8851   0.350   6.484   5.528
 2842SOL    HW1 8852   0.426   6.528   5.576
 2842SOL    HW2 8853   0.385   6.437   5.446
 2843SOL     OW 8854   1.540   5.860   3.849
 2843SOL    HW1 8855   1.479   5.785   3.872
 2843SOL    HW2 8856   1.562   5.912   3.932
 2844SOL     OW 8857   1.303   6.424   3.766
 2844SOL    HW1 8858   1.337   6.331   3.781
 2844SOL    HW2 8859   1.321   6.451   3.671
 2845SOL     OW 8860   0.319   6.396   4.673
 2845SOL    HW1 8861   0.412   6.432   4.678
 2845SOL    HW2 8862   0.313   6.311   4.725
 2846SOL     OW 8863   0.339   6.095   4.730
 2846SOL    HW1 8864   0.287   6.012   4.713
 2846SOL    HW2 8865   0.416   6.100   4.666
 2847SOL     OW 8866   1.138   5.966   5.402
 2847SOL    HW1 8867   1.093   6.029   5.466
 2847SOL    HW2 8868   1.231   5.997   5.385
 2848SOL     OW 8869   1.160   5.793   5.201
 2848SOL    HW1 8870   1.160   5.857   5.278
 2848SOL    HW2 8871   1.188   5.841   5.118
 2849SOL     OW 8872   0.008   6.912   3.924
 2849SOL    HW1 8873  -0.085   6.933   3.893
 2849SOL    HW2 8874   0.018   6.813   3.937
 2850SOL     OW 8875   1.002   6.382   4.962
 2850SOL    HW1 8876   1.043   6.350   5.048
 2850SOL    HW2 8877   0.906   6.355   4.959
 2851SOL     OW 8878   0.040   6.130   4.838
 2851SOL    HW1 8879   0.125   6.097   4.797
 2851SOL    HW2 8880   0.053   6.145   4.936
 2852SOL     OW 8881   0.189   6.106   5.446
 2852SOL    HW1 8882   0.248   6.066   5.376
 2852SOL    HW2 8883   0.131   6.177   5.405
 2853SOL     OW 8884   1.369   6.536   5.384
 2853SOL    HW1 8885   1.408   6.625   5.404
 2853SOL    HW2 8886   1.379   6.516   5.287
 2854SOL     OW 8887   0.815   6.158   4.049
[truncated: 662,432 more chars]
