# Supplementary material for: Redox Potentials of Disulfide Bonds in LOXL2 Studied by Nonequilibrium Alchemical Simulation
Source: Front Chem. 2021 Dec 14;9:797036. doi: 10.3389/fchem.2021.797036 (PMC8713139; doi:10.3389/fchem.2021.797036)
Supplement: Supplementary file 2 [file DataSheet2.ZIP › Raw Date for Redox potential LOXL2-797036/Input files/464x530/protein.top]

;
;	File 'unmodified.top' was generated
;	By user: Lirui (997)
;	On host: geng-PowerEdge-R740
;	At date: Sat Jun 26 10:22:54 2021
;
;	This is a standalone topology file
;
;	Created by:
;	                    :-) GROMACS - gmx pdb2gmx, 2019.4 (-:
;	
;	Executable:   /home/Kai/Program/gromacs/bin/gmx
;	Data prefix:  /home/Kai/Program/gromacs
;	Working dir:  /home/Lirui/redox-LOXL2/4SRCR-464x530
;	Command line:
;	  gmx pdb2gmx -f prot_cyd.pdb -water tip3p -i protein -p unmodified
;	Force field was read from current directory or a relative path - path added.
;

; Include forcefield parameters
#include "./charmm27.ff/forcefield.itp"

[ moleculetype ]
; Name            nrexcl
Protein_chain_A     3

[ atoms ]
;   nr       type  resnr residue  atom   cgnr     charge       mass  typeB    chargeB      massB
; residue 432 GLN rtp GLN  q +1.0
     1        NH3    432    GLN      N      1       -0.3    14.0027
     2         HC    432    GLN     H1      2       0.33      1.008
     3         HC    432    GLN     H2      3       0.33      1.008
     4         HC    432    GLN     H3      4       0.33      1.008
     5        CT1    432    GLN     CA      5       0.21     12.011
     6         HB    432    GLN     HA      6        0.1      1.008
     7        CT2    432    GLN     CB      7      -0.18     12.011
     8         HA    432    GLN    HB1      8       0.09      1.008
     9         HA    432    GLN    HB2      9       0.09      1.008
    10        CT2    432    GLN     CG     10      -0.18     12.011
    11         HA    432    GLN    HG1     11       0.09      1.008
    12         HA    432    GLN    HG2     12       0.09      1.008
    13         CC    432    GLN     CD     13       0.55     12.011
    14          O    432    GLN    OE1     14      -0.55     15.999
    15        NH2    432    GLN    NE2     15      -0.62     14.007
    16          H    432    GLN   HE21     16       0.32      1.008
    17          H    432    GLN   HE22     17        0.3      1.008
    18          C    432    GLN      C     18       0.51     12.011
    19          O    432    GLN      O     19      -0.51     15.999   ; qtot 1
; residue 433 LYS rtp LYS  q +1.0
    20        NH1    433    LYS      N     20      -0.47     14.007
    21          H    433    LYS     HN     21       0.31      1.008
    22        CT1    433    LYS     CA     22       0.07     12.011
    23         HB    433    LYS     HA     23       0.09      1.008
    24        CT2    433    LYS     CB     24      -0.18     12.011
    25         HA    433    LYS    HB1     25       0.09      1.008
    26         HA    433    LYS    HB2     26       0.09      1.008
    27        CT2    433    LYS     CG     27      -0.18     12.011
    28         HA    433    LYS    HG1     28       0.09      1.008
    29         HA    433    LYS    HG2     29       0.09      1.008
    30        CT2    433    LYS     CD     30      -0.18     12.011
    31         HA    433    LYS    HD1     31       0.09      1.008
    32         HA    433    LYS    HD2     32       0.09      1.008
    33        CT2    433    LYS     CE     33       0.21     12.011
    34         HA    433    LYS    HE1     34       0.05      1.008
    35         HA    433    LYS    HE2     35       0.05      1.008
    36        NH3    433    LYS     NZ     36       -0.3     14.007
    37         HC    433    LYS    HZ1     37       0.33      1.008
    38         HC    433    LYS    HZ2     38       0.33      1.008
    39         HC    433    LYS    HZ3     39       0.33      1.008
    40          C    433    LYS      C     40       0.51     12.011
    41          O    433    LYS      O     41      -0.51     15.999   ; qtot 2
; residue 434 LYS rtp LYS  q +1.0
    42        NH1    434    LYS      N     42      -0.47     14.007
    43          H    434    LYS     HN     43       0.31      1.008
    44        CT1    434    LYS     CA     44       0.07     12.011
    45         HB    434    LYS     HA     45       0.09      1.008
    46        CT2    434    LYS     CB     46      -0.18     12.011
    47         HA    434    LYS    HB1     47       0.09      1.008
    48         HA    434    LYS    HB2     48       0.09      1.008
    49        CT2    434    LYS     CG     49      -0.18     12.011
    50         HA    434    LYS    HG1     50       0.09      1.008
    51         HA    434    LYS    HG2     51       0.09      1.008
    52        CT2    434    LYS     CD     52      -0.18     12.011
    53         HA    434    LYS    HD1     53       0.09      1.008
    54         HA    434    LYS    HD2     54       0.09      1.008
    55        CT2    434    LYS     CE     55       0.21     12.011
    56         HA    434    LYS    HE1     56       0.05      1.008
    57         HA    434    LYS    HE2     57       0.05      1.008
    58        NH3    434    LYS     NZ     58       -0.3     14.007
    59         HC    434    LYS    HZ1     59       0.33      1.008
    60         HC    434    LYS    HZ2     60       0.33      1.008
    61         HC    434    LYS    HZ3     61       0.33      1.008
    62          C    434    LYS      C     62       0.51     12.011
    63          O    434    LYS      O     63      -0.51     15.999   ; qtot 3
; residue 435 LEU rtp LEU  q  0.0
    64        NH1    435    LEU      N     64      -0.47     14.007
    65          H    435    LEU     HN     65       0.31      1.008
    66        CT1    435    LEU     CA     66       0.07     12.011
    67         HB    435    LEU     HA     67       0.09      1.008
    68        CT2    435    LEU     CB     68      -0.18     12.011
    69         HA    435    LEU    HB1     69       0.09      1.008
    70         HA    435    LEU    HB2     70       0.09      1.008
    71        CT1    435    LEU     CG     71      -0.09     12.011
    72         HA    435    LEU     HG     72       0.09      1.008
    73        CT3    435    LEU    CD1     73      -0.27     12.011
    74         HA    435    LEU   HD11     74       0.09      1.008
    75         HA    435    LEU   HD12     75       0.09      1.008
    76         HA    435    LEU   HD13     76       0.09      1.008
    77        CT3    435    LEU    CD2     77      -0.27     12.011
    78         HA    435    LEU   HD21     78       0.09      1.008
    79         HA    435    LEU   HD22     79       0.09      1.008
    80         HA    435    LEU   HD23     80       0.09      1.008
    81          C    435    LEU      C     81       0.51     12.011
    82          O    435    LEU      O     82      -0.51     15.999   ; qtot 3
; residue 436 ARG rtp ARG  q +1.0
    83        NH1    436    ARG      N     83      -0.47     14.007
    84          H    436    ARG     HN     84       0.31      1.008
    85        CT1    436    ARG     CA     85       0.07     12.011
    86         HB    436    ARG     HA     86       0.09      1.008
    87        CT2    436    ARG     CB     87      -0.18     12.011
    88         HA    436    ARG    HB1     88       0.09      1.008
    89         HA    436    ARG    HB2     89       0.09      1.008
    90        CT2    436    ARG     CG     90      -0.18     12.011
    91         HA    436    ARG    HG1     91       0.09      1.008
    92         HA    436    ARG    HG2     92       0.09      1.008
    93        CT2    436    ARG     CD     93        0.2     12.011
    94         HA    436    ARG    HD1     94       0.09      1.008
    95         HA    436    ARG    HD2     95       0.09      1.008
    96        NC2    436    ARG     NE     96       -0.7     14.007
    97         HC    436    ARG     HE     97       0.44      1.008
    98          C    436    ARG     CZ     98       0.64     12.011
    99        NC2    436    ARG    NH1     99       -0.8     14.007
   100         HC    436    ARG   HH11    100       0.46      1.008
   101         HC    436    ARG   HH12    101       0.46      1.008
   102        NC2    436    ARG    NH2    102       -0.8     14.007
   103         HC    436    ARG   HH21    103       0.46      1.008
   104         HC    436    ARG   HH22    104       0.46      1.008
   105          C    436    ARG      C    105       0.51     12.011
   106          O    436    ARG      O    106      -0.51     15.999   ; qtot 4
; residue 437 LEU rtp LEU  q  0.0
   107        NH1    437    LEU      N    107      -0.47     14.007
   108          H    437    LEU     HN    108       0.31      1.008
   109        CT1    437    LEU     CA    109       0.07     12.011
   110         HB    437    LEU     HA    110       0.09      1.008
   111        CT2    437    LEU     CB    111      -0.18     12.011
   112         HA    437    LEU    HB1    112       0.09      1.008
   113         HA    437    LEU    HB2    113       0.09      1.008
   114        CT1    437    LEU     CG    114      -0.09     12.011
   115         HA    437    LEU     HG    115       0.09      1.008
   116        CT3    437    LEU    CD1    116      -0.27     12.011
   117         HA    437    LEU   HD11    117       0.09      1.008
   118         HA    437    LEU   HD12    118       0.09      1.008
   119         HA    437    LEU   HD13    119       0.09      1.008
   120        CT3    437    LEU    CD2    120      -0.27     12.011
   121         HA    437    LEU   HD21    121       0.09      1.008
   122         HA    437    LEU   HD22    122       0.09      1.008
   123         HA    437    LEU   HD23    123       0.09      1.008
   124          C    437    LEU      C    124       0.51     12.011
   125          O    437    LEU      O    125      -0.51     15.999   ; qtot 4
; residue 438 ASN rtp ASN  q  0.0
   126        NH1    438    ASN      N    126      -0.47     14.007
   127          H    438    ASN     HN    127       0.31      1.008
   128        CT1    438    ASN     CA    128       0.07     12.011
   129         HB    438    ASN     HA    129       0.09      1.008
   130        CT2    438    ASN     CB    130      -0.18     12.011
   131         HA    438    ASN    HB1    131       0.09      1.008
   132         HA    438    ASN    HB2    132       0.09      1.008
   133         CC    438    ASN     CG    133       0.55     12.011
   134          O    438    ASN    OD1    134      -0.55     15.999
   135        NH2    438    ASN    ND2    135      -0.62     14.007
   136          H    438    ASN   HD21    136       0.32      1.008
   137          H    438    ASN   HD22    137        0.3      1.008
   138          C    438    ASN      C    138       0.51     12.011
   139          O    438    ASN      O    139      -0.51     15.999   ; qtot 4
; residue 439 GLY rtp GLY  q  0.0
   140        NH1    439    GLY      N    140      -0.47     14.007
   141          H    439    GLY     HN    141       0.31      1.008
   142        CT2    439    GLY     CA    142      -0.02     12.011
   143         HB    439    GLY    HA1    143       0.09      1.008
   144         HB    439    GLY    HA2    144       0.09      1.008
   145          C    439    GLY      C    145       0.51     12.011
   146          O    439    GLY      O    146      -0.51     15.999   ; qtot 4
; residue 440 GLY rtp GLY  q  0.0
   147        NH1    440    GLY      N    147      -0.47     14.007
   148          H    440    GLY     HN    148       0.31      1.008
   149        CT2    440    GLY     CA    149      -0.02     12.011
   150         HB    440    GLY    HA1    150       0.09      1.008
   151         HB    440    GLY    HA2    151       0.09      1.008
   152          C    440    GLY      C    152       0.51     12.011
   153          O    440    GLY      O    153      -0.51     15.999   ; qtot 4
; residue 441 ARG rtp ARG  q +1.0
   154        NH1    441    ARG      N    154      -0.47     14.007
   155          H    441    ARG     HN    155       0.31      1.008
   156        CT1    441    ARG     CA    156       0.07     12.011
   157         HB    441    ARG     HA    157       0.09      1.008
   158        CT2    441    ARG     CB    158      -0.18     12.011
   159         HA    441    ARG    HB1    159       0.09      1.008
   160         HA    441    ARG    HB2    160       0.09      1.008
   161        CT2    441    ARG     CG    161      -0.18     12.011
   162         HA    441    ARG    HG1    162       0.09      1.008
   163         HA    441    ARG    HG2    163       0.09      1.008
   164        CT2    441    ARG     CD    164        0.2     12.011
   165         HA    441    ARG    HD1    165       0.09      1.008
   166         HA    441    ARG    HD2    166       0.09      1.008
   167        NC2    441    ARG     NE    167       -0.7     14.007
   168         HC    441    ARG     HE    168       0.44      1.008
   169          C    441    ARG     CZ    169       0.64     12.011
   170        NC2    441    ARG    NH1    170       -0.8     14.007
   171         HC    441    ARG   HH11    171       0.46      1.008
   172         HC    441    ARG   HH12    172       0.46      1.008
   173        NC2    441    ARG    NH2    173       -0.8     14.007
   174         HC    441    ARG   HH21    174       0.46      1.008
   175         HC    441    ARG   HH22    175       0.46      1.008
   176          C    441    ARG      C    176       0.51     12.011
   177          O    441    ARG      O    177      -0.51     15.999   ; qtot 5
; residue 442 ASN rtp ASN  q  0.0
   178        NH1    442    ASN      N    178      -0.47     14.007
   179          H    442    ASN     HN    179       0.31      1.008
   180        CT1    442    ASN     CA    180       0.07     12.011
   181         HB    442    ASN     HA    181       0.09      1.008
   182        CT2    442    ASN     CB    182      -0.18     12.011
   183         HA    442    ASN    HB1    183       0.09      1.008
   184         HA    442    ASN    HB2    184       0.09      1.008
   185         CC    442    ASN     CG    185       0.55     12.011
   186          O    442    ASN    OD1    186      -0.55     15.999
   187        NH2    442    ASN    ND2    187      -0.62     14.007
   188          H    442    ASN   HD21    188       0.32      1.008
   189          H    442    ASN   HD22    189        0.3      1.008
   190          C    442    ASN      C    190       0.51     12.011
   191          O    442    ASN      O    191      -0.51     15.999   ; qtot 5
; residue 443 PRO rtp PRO  q  0.0
   192          N    443    PRO      N    192      -0.29     14.007
   193        CP3    443    PRO     CD    193          0     12.011
   194         HA    443    PRO    HD1    194       0.09      1.008
   195         HA    443    PRO    HD2    195       0.09      1.008
   196        CP1    443    PRO     CA    196       0.02     12.011
   197         HB    443    PRO     HA    197       0.09      1.008
   198        CP2    443    PRO     CB    198      -0.18     12.011
   199         HA    443    PRO    HB1    199       0.09      1.008
   200         HA    443    PRO    HB2    200       0.09      1.008
   201        CP2    443    PRO     CG    201      -0.18     12.011
   202         HA    443    PRO    HG1    202       0.09      1.008
   203         HA    443    PRO    HG2    203       0.09      1.008
   204          C    443    PRO      C    204       0.51     12.011
   205          O    443    PRO      O    205      -0.51     15.999   ; qtot 5
; residue 444 TYR rtp TYR  q  0.0
   206        NH1    444    TYR      N    206      -0.47     14.007
   207          H    444    TYR     HN    207       0.31      1.008
   208        CT1    444    TYR     CA    208       0.07     12.011
   209         HB    444    TYR     HA    209       0.09      1.008
   210        CT2    444    TYR     CB    210      -0.18     12.011
   211         HA    444    TYR    HB1    211       0.09      1.008
   212         HA    444    TYR    HB2    212       0.09      1.008
   213         CA    444    TYR     CG    213          0     12.011
   214         CA    444    TYR    CD1    214     -0.115     12.011
   215         HP    444    TYR    HD1    215      0.115      1.008
   216         CA    444    TYR    CE1    216     -0.115     12.011
   217         HP    444    TYR    HE1    217      0.115      1.008
   218         CA    444    TYR     CZ    218       0.11     12.011
   219        OH1    444    TYR     OH    219      -0.54     15.999
   220          H    444    TYR     HH    220       0.43      1.008
   221         CA    444    TYR    CD2    221     -0.115     12.011
   222         HP    444    TYR    HD2    222      0.115      1.008
   223         CA    444    TYR    CE2    223     -0.115     12.011
   224         HP    444    TYR    HE2    224      0.115      1.008
   225          C    444    TYR      C    225       0.51     12.011
   226          O    444    TYR      O    226      -0.51     15.999   ; qtot 5
; residue 445 GLU rtp GLU  q -1.0
   227        NH1    445    GLU      N    227      -0.47     14.007
   228          H    445    GLU     HN    228       0.31      1.008
   229        CT1    445    GLU     CA    229       0.07     12.011
   230         HB    445    GLU     HA    230       0.09      1.008
   231        CT2    445    GLU     CB    231      -0.18     12.011
   232         HA    445    GLU    HB1    232       0.09      1.008
   233         HA    445    GLU    HB2    233       0.09      1.008
   234        CT2    445    GLU     CG    234      -0.28     12.011
   235         HA    445    GLU    HG1    235       0.09      1.008
   236         HA    445    GLU    HG2    236       0.09      1.008
   237         CC    445    GLU     CD    237       0.62     12.011
   238         OC    445    GLU    OE1    238      -0.76     15.999
   239         OC    445    GLU    OE2    239      -0.76     15.999
   240          C    445    GLU      C    240       0.51     12.011
   241          O    445    GLU      O    241      -0.51     15.999   ; qtot 4
; residue 446 GLY rtp GLY  q  0.0
   242        NH1    446    GLY      N    242      -0.47     14.007
   243          H    446    GLY     HN    243       0.31      1.008
   244        CT2    446    GLY     CA    244      -0.02     12.011
   245         HB    446    GLY    HA1    245       0.09      1.008
   246         HB    446    GLY    HA2    246       0.09      1.008
   247          C    446    GLY      C    247       0.51     12.011
   248          O    446    GLY      O    248      -0.51     15.999   ; qtot 4
; residue 447 ARG rtp ARG  q +1.0
   249        NH1    447    ARG      N    249      -0.47     14.007
   250          H    447    ARG     HN    250       0.31      1.008
   251        CT1    447    ARG     CA    251       0.07     12.011
   252         HB    447    ARG     HA    252       0.09      1.008
   253        CT2    447    ARG     CB    253      -0.18     12.011
   254         HA    447    ARG    HB1    254       0.09      1.008
   255         HA    447    ARG    HB2    255       0.09      1.008
   256        CT2    447    ARG     CG    256      -0.18     12.011
   257         HA    447    ARG    HG1    257       0.09      1.008
   258         HA    447    ARG    HG2    258       0.09      1.008
   259        CT2    447    ARG     CD    259        0.2     12.011
   260         HA    447    ARG    HD1    260       0.09      1.008
   261         HA    447    ARG    HD2    261       0.09      1.008
   262        NC2    447    ARG     NE    262       -0.7     14.007
   263         HC    447    ARG     HE    263       0.44      1.008
   264          C    447    ARG     CZ    264       0.64     12.011
   265        NC2    447    ARG    NH1    265       -0.8     14.007
   266         HC    447    ARG   HH11    266       0.46      1.008
   267         HC    447    ARG   HH12    267       0.46      1.008
   268        NC2    447    ARG    NH2    268       -0.8     14.007
   269         HC    447    ARG   HH21    269       0.46      1.008
   270         HC    447    ARG   HH22    270       0.46      1.008
   271          C    447    ARG      C    271       0.51     12.011
   272          O    447    ARG      O    272      -0.51     15.999   ; qtot 5
; residue 448 VAL rtp VAL  q  0.0
   273        NH1    448    VAL      N    273      -0.47     14.007
   274          H    448    VAL     HN    274       0.31      1.008
   275        CT1    448    VAL     CA    275       0.07     12.011
   276         HB    448    VAL     HA    276       0.09      1.008
   277        CT1    448    VAL     CB    277      -0.09     12.011
   278         HA    448    VAL     HB    278       0.09      1.008
   279        CT3    448    VAL    CG1    279      -0.27     12.011
   280         HA    448    VAL   HG11    280       0.09      1.008
   281         HA    448    VAL   HG12    281       0.09      1.008
   282         HA    448    VAL   HG13    282       0.09      1.008
   283        CT3    448    VAL    CG2    283      -0.27     12.011
   284         HA    448    VAL   HG21    284       0.09      1.008
   285         HA    448    VAL   HG22    285       0.09      1.008
   286         HA    448    VAL   HG23    286       0.09      1.008
   287          C    448    VAL      C    287       0.51     12.011
   288          O    448    VAL      O    288      -0.51     15.999   ; qtot 5
; residue 449 GLU rtp GLU  q -1.0
   289        NH1    449    GLU      N    289      -0.47     14.007
   290          H    449    GLU     HN    290       0.31      1.008
   291        CT1    449    GLU     CA    291       0.07     12.011
   292         HB    449    GLU     HA    292       0.09      1.008
   293        CT2    449    GLU     CB    293      -0.18     12.011
   294         HA    449    GLU    HB1    294       0.09      1.008
   295         HA    449    GLU    HB2    295       0.09      1.008
   296        CT2    449    GLU     CG    296      -0.28     12.011
   297         HA    449    GLU    HG1    297       0.09      1.008
   298         HA    449    GLU    HG2    298       0.09      1.008
   299         CC    449    GLU     CD    299       0.62     12.011
   300         OC    449    GLU    OE1    300      -0.76     15.999
   301         OC    449    GLU    OE2    301      -0.76     15.999
   302          C    449    GLU      C    302       0.51     12.011
   303          O    449    GLU      O    303      -0.51     15.999   ; qtot 4
; residue 450 VAL rtp VAL  q  0.0
   304        NH1    450    VAL      N    304      -0.47     14.007
   305          H    450    VAL     HN    305       0.31      1.008
   306        CT1    450    VAL     CA    306       0.07     12.011
   307         HB    450    VAL     HA    307       0.09      1.008
   308        CT1    450    VAL     CB    308      -0.09     12.011
   309         HA    450    VAL     HB    309       0.09      1.008
   310        CT3    450    VAL    CG1    310      -0.27     12.011
   311         HA    450    VAL   HG11    311       0.09      1.008
   312         HA    450    VAL   HG12    312       0.09      1.008
   313         HA    450    VAL   HG13    313       0.09      1.008
   314        CT3    450    VAL    CG2    314      -0.27     12.011
   315         HA    450    VAL   HG21    315       0.09      1.008
   316         HA    450    VAL   HG22    316       0.09      1.008
   317         HA    450    VAL   HG23    317       0.09      1.008
   318          C    450    VAL      C    318       0.51     12.011
   319          O    450    VAL      O    319      -0.51     15.999   ; qtot 4
; residue 451 LEU rtp LEU  q  0.0
   320        NH1    451    LEU      N    320      -0.47     14.007
   321          H    451    LEU     HN    321       0.31      1.008
   322        CT1    451    LEU     CA    322       0.07     12.011
   323         HB    451    LEU     HA    323       0.09      1.008
   324        CT2    451    LEU     CB    324      -0.18     12.011
   325         HA    451    LEU    HB1    325       0.09      1.008
   326         HA    451    LEU    HB2    326       0.09      1.008
   327        CT1    451    LEU     CG    327      -0.09     12.011
   328         HA    451    LEU     HG    328       0.09      1.008
   329        CT3    451    LEU    CD1    329      -0.27     12.011
   330         HA    451    LEU   HD11    330       0.09      1.008
   331         HA    451    LEU   HD12    331       0.09      1.008
   332         HA    451    LEU   HD13    332       0.09      1.008
   333        CT3    451    LEU    CD2    333      -0.27     12.011
   334         HA    451    LEU   HD21    334       0.09      1.008
   335         HA    451    LEU   HD22    335       0.09      1.008
   336         HA    451    LEU   HD23    336       0.09      1.008
   337          C    451    LEU      C    337       0.51     12.011
   338          O    451    LEU      O    338      -0.51     15.999   ; qtot 4
; residue 452 VAL rtp VAL  q  0.0
   339        NH1    452    VAL      N    339      -0.47     14.007
   340          H    452    VAL     HN    340       0.31      1.008
   341        CT1    452    VAL     CA    341       0.07     12.011
   342         HB    452    VAL     HA    342       0.09      1.008
   343        CT1    452    VAL     CB    343      -0.09     12.011
   344         HA    452    VAL     HB    344       0.09      1.008
   345        CT3    452    VAL    CG1    345      -0.27     12.011
   346         HA    452    VAL   HG11    346       0.09      1.008
   347         HA    452    VAL   HG12    347       0.09      1.008
   348         HA    452    VAL   HG13    348       0.09      1.008
   349        CT3    452    VAL    CG2    349      -0.27     12.011
   350         HA    452    VAL   HG21    350       0.09      1.008
   351         HA    452    VAL   HG22    351       0.09      1.008
   352         HA    452    VAL   HG23    352       0.09      1.008
   353          C    452    VAL      C    353       0.51     12.011
   354          O    452    VAL      O    354      -0.51     15.999   ; qtot 4
; residue 453 GLU rtp GLU  q -1.0
   355        NH1    453    GLU      N    355      -0.47     14.007
   356          H    453    GLU     HN    356       0.31      1.008
   357        CT1    453    GLU     CA    357       0.07     12.011
   358         HB    453    GLU     HA    358       0.09      1.008
   359        CT2    453    GLU     CB    359      -0.18     12.011
   360         HA    453    GLU    HB1    360       0.09      1.008
   361         HA    453    GLU    HB2    361       0.09      1.008
   362        CT2    453    GLU     CG    362      -0.28     12.011
   363         HA    453    GLU    HG1    363       0.09      1.008
   364         HA    453    GLU    HG2    364       0.09      1.008
   365         CC    453    GLU     CD    365       0.62     12.011
   366         OC    453    GLU    OE1    366      -0.76     15.999
   367         OC    453    GLU    OE2    367      -0.76     15.999
   368          C    453    GLU      C    368       0.51     12.011
   369          O    453    GLU      O    369      -0.51     15.999   ; qtot 3
; residue 454 ARG rtp ARG  q +1.0
   370        NH1    454    ARG      N    370      -0.47     14.007
   371          H    454    ARG     HN    371       0.31      1.008
   372        CT1    454    ARG     CA    372       0.07     12.011
   373         HB    454    ARG     HA    373       0.09      1.008
   374        CT2    454    ARG     CB    374      -0.18     12.011
   375         HA    454    ARG    HB1    375       0.09      1.008
   376         HA    454    ARG    HB2    376       0.09      1.008
   377        CT2    454    ARG     CG    377      -0.18     12.011
   378         HA    454    ARG    HG1    378       0.09      1.008
   379         HA    454    ARG    HG2    379       0.09      1.008
   380        CT2    454    ARG     CD    380        0.2     12.011
   381         HA    454    ARG    HD1    381       0.09      1.008
   382         HA    454    ARG    HD2    382       0.09      1.008
   383        NC2    454    ARG     NE    383       -0.7     14.007
   384         HC    454    ARG     HE    384       0.44      1.008
   385          C    454    ARG     CZ    385       0.64     12.011
   386        NC2    454    ARG    NH1    386       -0.8     14.007
   387         HC    454    ARG   HH11    387       0.46      1.008
   388         HC    454    ARG   HH12    388       0.46      1.008
   389        NC2    454    ARG    NH2    389       -0.8     14.007
   390         HC    454    ARG   HH21    390       0.46      1.008
   391         HC    454    ARG   HH22    391       0.46      1.008
   392          C    454    ARG      C    392       0.51     12.011
   393          O    454    ARG      O    393      -0.51     15.999   ; qtot 4
; residue 455 GLN rtp GLN  q  0.0
   394        NH1    455    GLN      N    394      -0.47     14.007
   395          H    455    GLN     HN    395       0.31      1.008
   396        CT1    455    GLN     CA    396       0.07     12.011
   397         HB    455    GLN     HA    397       0.09      1.008
   398        CT2    455    GLN     CB    398      -0.18     12.011
   399         HA    455    GLN    HB1    399       0.09      1.008
   400         HA    455    GLN    HB2    400       0.09      1.008
   401        CT2    455    GLN     CG    401      -0.18     12.011
   402         HA    455    GLN    HG1    402       0.09      1.008
   403         HA    455    GLN    HG2    403       0.09      1.008
   404         CC    455    GLN     CD    404       0.55     12.011
   405          O    455    GLN    OE1    405      -0.55     15.999
   406        NH2    455    GLN    NE2    406      -0.62     14.007
   407          H    455    GLN   HE21    407       0.32      1.008
   408          H    455    GLN   HE22    408        0.3      1.008
   409          C    455    GLN      C    409       0.51     12.011
   410          O    455    GLN      O    410      -0.51     15.999   ; qtot 4
; residue 456 GLY rtp GLY  q  0.0
   411        NH1    456    GLY      N    411      -0.47     14.007
   412          H    456    GLY     HN    412       0.31      1.008
   413        CT2    456    GLY     CA    413      -0.02     12.011
   414         HB    456    GLY    HA1    414       0.09      1.008
   415         HB    456    GLY    HA2    415       0.09      1.008
   416          C    456    GLY      C    416       0.51     12.011
   417          O    456    GLY      O    417      -0.51     15.999   ; qtot 4
; residue 457 SER rtp SER  q  0.0
   418        NH1    457    SER      N    418      -0.47     14.007
   419          H    457    SER     HN    419       0.31      1.008
   420        CT1    457    SER     CA    420       0.07     12.011
   421         HB    457    SER     HA    421       0.09      1.008
   422        CT2    457    SER     CB    422       0.05     12.011
   423         HA    457    SER    HB1    423       0.09      1.008
   424         HA    457    SER    HB2    424       0.09      1.008
   425        OH1    457    SER     OG    425      -0.66     15.999
   426          H    457    SER    HG1    426       0.43      1.008
   427          C    457    SER      C    427       0.51     12.011
   428          O    457    SER      O    428      -0.51     15.999   ; qtot 4
; residue 458 LEU rtp LEU  q  0.0
   429        NH1    458    LEU      N    429      -0.47     14.007
   430          H    458    LEU     HN    430       0.31      1.008
   431        CT1    458    LEU     CA    431       0.07     12.011
   432         HB    458    LEU     HA    432       0.09      1.008
   433        CT2    458    LEU     CB    433      -0.18     12.011
   434         HA    458    LEU    HB1    434       0.09      1.008
   435         HA    458    LEU    HB2    435       0.09      1.008
   436        CT1    458    LEU     CG    436      -0.09     12.011
   437         HA    458    LEU     HG    437       0.09      1.008
   438        CT3    458    LEU    CD1    438      -0.27     12.011
   439         HA    458    LEU   HD11    439       0.09      1.008
   440         HA    458    LEU   HD12    440       0.09      1.008
   441         HA    458    LEU   HD13    441       0.09      1.008
   442        CT3    458    LEU    CD2    442      -0.27     12.011
   443         HA    458    LEU   HD21    443       0.09      1.008
   444         HA    458    LEU   HD22    444       0.09      1.008
   445         HA    458    LEU   HD23    445       0.09      1.008
   446          C    458    LEU      C    446       0.51     12.011
   447          O    458    LEU      O    447      -0.51     15.999   ; qtot 4
; residue 459 VAL rtp VAL  q  0.0
   448        NH1    459    VAL      N    448      -0.47     14.007
   449          H    459    VAL     HN    449       0.31      1.008
   450        CT1    459    VAL     CA    450       0.07     12.011
   451         HB    459    VAL     HA    451       0.09      1.008
   452        CT1    459    VAL     CB    452      -0.09     12.011
   453         HA    459    VAL     HB    453       0.09      1.008
   454        CT3    459    VAL    CG1    454      -0.27     12.011
   455         HA    459    VAL   HG11    455       0.09      1.008
   456         HA    459    VAL   HG12    456       0.09      1.008
   457         HA    459    VAL   HG13    457       0.09      1.008
   458        CT3    459    VAL    CG2    458      -0.27     12.011
   459         HA    459    VAL   HG21    459       0.09      1.008
   460         HA    459    VAL   HG22    460       0.09      1.008
   461         HA    459    VAL   HG23    461       0.09      1.008
   462          C    459    VAL      C    462       0.51     12.011
   463          O    459    VAL      O    463      -0.51     15.999   ; qtot 4
; residue 460 TRP rtp TRP  q  0.0
   464        NH1    460    TRP      N    464      -0.47     14.007
   465          H    460    TRP     HN    465       0.31      1.008
   466        CT1    460    TRP     CA    466       0.07     12.011
   467         HB    460    TRP     HA    467       0.09      1.008
   468        CT2    460    TRP     CB    468      -0.18     12.011
   469         HA    460    TRP    HB1    469       0.09      1.008
   470         HA    460    TRP    HB2    470       0.09      1.008
   471         CY    460    TRP     CG    471      -0.03     12.011
   472         CA    460    TRP    CD1    472      0.035     12.011
   473         HP    460    TRP    HD1    473      0.115      1.008
   474         NY    460    TRP    NE1    474      -0.61     14.007
   475          H    460    TRP    HE1    475       0.38      1.008
   476        CPT    460    TRP    CE2    476       0.13     12.011
   477        CPT    460    TRP    CD2    477      -0.02     12.011
   478         CA    460    TRP    CE3    478     -0.115     12.011
   479         HP    460    TRP    HE3    479      0.115      1.008
   480         CA    460    TRP    CZ3    480     -0.115     12.011
   481         HP    460    TRP    HZ3    481      0.115      1.008
   482         CA    460    TRP    CZ2    482     -0.115     12.011
   483         HP    460    TRP    HZ2    483      0.115      1.008
   484         CA    460    TRP    CH2    484     -0.115     12.011
   485         HP    460    TRP    HH2    485      0.115      1.008
   486          C    460    TRP      C    486       0.51     12.011
   487          O    460    TRP      O    487      -0.51     15.999   ; qtot 4
; residue 461 GLY rtp GLY  q  0.0
   488        NH1    461    GLY      N    488      -0.47     14.007
   489          H    461    GLY     HN    489       0.31      1.008
   490        CT2    461    GLY     CA    490      -0.02     12.011
   491         HB    461    GLY    HA1    491       0.09      1.008
   492         HB    461    GLY    HA2    492       0.09      1.008
   493          C    461    GLY      C    493       0.51     12.011
   494          O    461    GLY      O    494      -0.51     15.999   ; qtot 4
; residue 462 MET rtp MET  q  0.0
   495        NH1    462    MET      N    495      -0.47     14.007
   496          H    462    MET     HN    496       0.31      1.008
   497        CT1    462    MET     CA    497       0.07     12.011
   498         HB    462    MET     HA    498       0.09      1.008
   499        CT2    462    MET     CB    499      -0.18     12.011
   500         HA    462    MET    HB1    500       0.09      1.008
   501         HA    462    MET    HB2    501       0.09      1.008
   502        CT2    462    MET     CG    502      -0.14     12.011
   503         HA    462    MET    HG1    503       0.09      1.008
   504         HA    462    MET    HG2    504       0.09      1.008
   505          S    462    MET     SD    505      -0.09      32.06
   506        CT3    462    MET     CE    506      -0.22     12.011
   507         HA    462    MET    HE1    507       0.09      1.008
   508         HA    462    MET    HE2    508       0.09      1.008
   509         HA    462    MET    HE3    509       0.09      1.008
   510          C    462    MET      C    510       0.51     12.011
   511          O    462    MET      O    511      -0.51     15.999   ; qtot 4
; residue 463 VAL rtp VAL  q  0.0
   512        NH1    463    VAL      N    512      -0.47     14.007
   513          H    463    VAL     HN    513       0.31      1.008
   514        CT1    463    VAL     CA    514       0.07     12.011
   515         HB    463    VAL     HA    515       0.09      1.008
   516        CT1    463    VAL     CB    516      -0.09     12.011
   517         HA    463    VAL     HB    517       0.09      1.008
   518        CT3    463    VAL    CG1    518      -0.27     12.011
   519         HA    463    VAL   HG11    519       0.09      1.008
   520         HA    463    VAL   HG12    520       0.09      1.008
   521         HA    463    VAL   HG13    521       0.09      1.008
   522        CT3    463    VAL    CG2    522      -0.27     12.011
   523         HA    463    VAL   HG21    523       0.09      1.008
   524         HA    463    VAL   HG22    524       0.09      1.008
   525         HA    463    VAL   HG23    525       0.09      1.008
   526          C    463    VAL      C    526       0.51     12.011
   527          O    463    VAL      O    527      -0.51     15.999   ; qtot 4
; residue 464 CYD rtp CYD  q  0.0
   528        NH1    464    CYD      N    528      -0.47     14.007
   529          H    464    CYD     HN    529       0.31      1.008
   530        CT1    464    CYD     CA    530       0.07     12.011
   531         HB    464    CYD     HA    531       0.09      1.008
   532        CT2    464    CYD     CB    532       -0.1     12.011	   CT2        0.00  12.011   
   533        VSc    464    CYD     Vc    532          0          0	   VSc       -0.11   0.00
   534         HA    464    CYD    HB1    533       0.09      1.008	
   535         HA    464    CYD    HB2    534       0.09      1.008	    
   536         SM    464    CYD     SG    535      -0.08      32.06	   S          0.00  32.06   
   537        VSs    464    CYD     Vs    535          0          0	   VSs       -0.23   0.00    
   538        HUD    464    CYD    HUD    536          0      1.008	   HS         0.16   1.008   
   539          C    464    CYD      C    537       0.51     12.011	
   540          O    464    CYD      O    538      -0.51     15.999   	
; residue 465 GLY rtp GLY  q  0.0
   541        NH1    465    GLY      N    539      -0.47     14.007
   542          H    465    GLY     HN    540       0.31      1.008
   543        CT2    465    GLY     CA    541      -0.02     12.011
   544         HB    465    GLY    HA1    542       0.09      1.008
   545         HB    465    GLY    HA2    543       0.09      1.008
   546          C    465    GLY      C    544       0.51     12.011
   547          O    465    GLY      O    545      -0.51     15.999   ; qtot 4
; residue 466 GLN rtp GLN  q  0.0
   548        NH1    466    GLN      N    546      -0.47     14.007
   549          H    466    GLN     HN    547       0.31      1.008
   550        CT1    466    GLN     CA    548       0.07     12.011
   551         HB    466    GLN     HA    549       0.09      1.008
   552        CT2    466    GLN     CB    550      -0.18     12.011
   553         HA    466    GLN    HB1    551       0.09      1.008
   554         HA    466    GLN    HB2    552       0.09      1.008
   555        CT2    466    GLN     CG    553      -0.18     12.011
   556         HA    466    GLN    HG1    554       0.09      1.008
   557         HA    466    GLN    HG2    555       0.09      1.008
   558         CC    466    GLN     CD    556       0.55     12.011
   559          O    466    GLN    OE1    557      -0.55     15.999
   560        NH2    466    GLN    NE2    558      -0.62     14.007
   561          H    466    GLN   HE21    559       0.32      1.008
   562          H    466    GLN   HE22    560        0.3      1.008
   563          C    466    GLN      C    561       0.51     12.011
   564          O    466    GLN      O    562      -0.51     15.999   ; qtot 4
; residue 467 ASN rtp ASN  q  0.0
   565        NH1    467    ASN      N    563      -0.47     14.007
   566          H    467    ASN     HN    564       0.31      1.008
   567        CT1    467    ASN     CA    565       0.07     12.011
   568         HB    467    ASN     HA    566       0.09      1.008
   569        CT2    467    ASN     CB    567      -0.18     12.011
   570         HA    467    ASN    HB1    568       0.09      1.008
   571         HA    467    ASN    HB2    569       0.09      1.008
   572         CC    467    ASN     CG    570       0.55     12.011
   573          O    467    ASN    OD1    571      -0.55     15.999
   574        NH2    467    ASN    ND2    572      -0.62     14.007
   575          H    467    ASN   HD21    573       0.32      1.008
   576          H    467    ASN   HD22    574        0.3      1.008
   577          C    467    ASN      C    575       0.51     12.011
   578          O    467    ASN      O    576      -0.51     15.999   ; qtot 4
; residue 468 TRP rtp TRP  q  0.0
   579        NH1    468    TRP      N    577      -0.47     14.007
   580          H    468    TRP     HN    578       0.31      1.008
   581        CT1    468    TRP     CA    579       0.07     12.011
   582         HB    468    TRP     HA    580       0.09      1.008
   583        CT2    468    TRP     CB    581      -0.18     12.011
   584         HA    468    TRP    HB1    582       0.09      1.008
   585         HA    468    TRP    HB2    583       0.09      1.008
   586         CY    468    TRP     CG    584      -0.03     12.011
   587         CA    468    TRP    CD1    585      0.035     12.011
   588         HP    468    TRP    HD1    586      0.115      1.008
   589         NY    468    TRP    NE1    587      -0.61     14.007
   590          H    468    TRP    HE1    588       0.38      1.008
   591        CPT    468    TRP    CE2    589       0.13     12.011
   592        CPT    468    TRP    CD2    590      -0.02     12.011
   593         CA    468    TRP    CE3    591     -0.115     12.011
   594         HP    468    TRP    HE3    592      0.115      1.008
   595         CA    468    TRP    CZ3    593     -0.115     12.011
   596         HP    468    TRP    HZ3    594      0.115      1.008
   597         CA    468    TRP    CZ2    595     -0.115     12.011
   598         HP    468    TRP    HZ2    596      0.115      1.008
   599         CA    468    TRP    CH2    597     -0.115     12.011
   600         HP    468    TRP    HH2    598      0.115      1.008
   601          C    468    TRP      C    599       0.51     12.011
   602          O    468    TRP      O    600      -0.51     15.999   ; qtot 4
; residue 469 GLY rtp GLY  q  0.0
   603        NH1    469    GLY      N    601      -0.47     14.007
   604          H    469    GLY     HN    602       0.31      1.008
   605        CT2    469    GLY     CA    603      -0.02     12.011
   606         HB    469    GLY    HA1    604       0.09      1.008
   607         HB    469    GLY    HA2    605       0.09      1.008
   608          C    469    GLY      C    606       0.51     12.011
   609          O    469    GLY      O    607      -0.51     15.999   ; qtot 4
; residue 470 ILE rtp ILE  q  0.0
   610        NH1    470    ILE      N    608      -0.47     14.007
   611          H    470    ILE     HN    609       0.31      1.008
   612        CT1    470    ILE     CA    610       0.07     12.011
   613         HB    470    ILE     HA    611       0.09      1.008
   614        CT1    470    ILE     CB    612      -0.09     12.011
   615         HA    470    ILE     HB    613       0.09      1.008
   616        CT3    470    ILE    CG2    614      -0.27     12.011
   617         HA    470    ILE   HG21    615       0.09      1.008
   618         HA    470    ILE   HG22    616       0.09      1.008
   619         HA    470    ILE   HG23    617       0.09      1.008
   620        CT2    470    ILE    CG1    618      -0.18     12.011
   621         HA    470    ILE   HG11    619       0.09      1.008
   622         HA    470    ILE   HG12    620       0.09      1.008
   623        CT3    470    ILE     CD    621      -0.27     12.011
   624         HA    470    ILE    HD1    622       0.09      1.008
   625         HA    470    ILE    HD2    623       0.09      1.008
   626         HA    470    ILE    HD3    624       0.09      1.008
   627          C    470    ILE      C    625       0.51     12.011
   628          O    470    ILE      O    626      -0.51     15.999   ; qtot 4
; residue 471 VAL rtp VAL  q  0.0
   629        NH1    471    VAL      N    627      -0.47     14.007
   630          H    471    VAL     HN    628       0.31      1.008
   631        CT1    471    VAL     CA    629       0.07     12.011
   632         HB    471    VAL     HA    630       0.09      1.008
   633        CT1    471    VAL     CB    631      -0.09     12.011
   634         HA    471    VAL     HB    632       0.09      1.008
   635        CT3    471    VAL    CG1    633      -0.27     12.011
   636         HA    471    VAL   HG11    634       0.09      1.008
   637         HA    471    VAL   HG12    635       0.09      1.008
   638         HA    471    VAL   HG13    636       0.09      1.008
   639        CT3    471    VAL    CG2    637      -0.27     12.011
   640         HA    471    VAL   HG21    638       0.09      1.008
   641         HA    471    VAL   HG22    639       0.09      1.008
   642         HA    471    VAL   HG23    640       0.09      1.008
   643          C    471    VAL      C    641       0.51     12.011
   644          O    471    VAL      O    642      -0.51     15.999   ; qtot 4
; residue 472 GLU rtp GLU  q -1.0
   645        NH1    472    GLU      N    643      -0.47     14.007
   646          H    472    GLU     HN    644       0.31      1.008
   647        CT1    472    GLU     CA    645       0.07     12.011
   648         HB    472    GLU     HA    646       0.09      1.008
   649        CT2    472    GLU     CB    647      -0.18     12.011
   650         HA    472    GLU    HB1    648       0.09      1.008
   651         HA    472    GLU    HB2    649       0.09      1.008
   652        CT2    472    GLU     CG    650      -0.28     12.011
   653         HA    472    GLU    HG1    651       0.09      1.008
   654         HA    472    GLU    HG2    652       0.09      1.008
   655         CC    472    GLU     CD    653       0.62     12.011
   656         OC    472    GLU    OE1    654      -0.76     15.999
   657         OC    472    GLU    OE2    655      -0.76     15.999
   658          C    472    GLU      C    656       0.51     12.011
   659          O    472    GLU      O    657      -0.51     15.999   ; qtot 3
; residue 473 ALA rtp ALA  q  0.0
   660        NH1    473    ALA      N    658      -0.47     14.007
   661          H    473    ALA     HN    659       0.31      1.008
   662        CT1    473    ALA     CA    660       0.07     12.011
   663         HB    473    ALA     HA    661       0.09      1.008
   664        CT3    473    ALA     CB    662      -0.27     12.011
   665         HA    473    ALA    HB1    663       0.09      1.008
   666         HA    473    ALA    HB2    664       0.09      1.008
   667         HA    473    ALA    HB3    665       0.09      1.008
   668          C    473    ALA      C    666       0.51     12.011
   669          O    473    ALA      O    667      -0.51     15.999   ; qtot 3
; residue 474 MET rtp MET  q  0.0
   670        NH1    474    MET      N    668      -0.47     14.007
   671          H    474    MET     HN    669       0.31      1.008
   672        CT1    474    MET     CA    670       0.07     12.011
   673         HB    474    MET     HA    671       0.09      1.008
   674        CT2    474    MET     CB    672      -0.18     12.011
   675         HA    474    MET    HB1    673       0.09      1.008
   676         HA    474    MET    HB2    674       0.09      1.008
   677        CT2    474    MET     CG    675      -0.14     12.011
   678         HA    474    MET    HG1    676       0.09      1.008
   679         HA    474    MET    HG2    677       0.09      1.008
   680          S    474    MET     SD    678      -0.09      32.06
   681        CT3    474    MET     CE    679      -0.22     12.011
   682         HA    474    MET    HE1    680       0.09      1.008
   683         HA    474    MET    HE2    681       0.09      1.008
   684         HA    474    MET    HE3    682       0.09      1.008
   685          C    474    MET      C    683       0.51     12.011
   686          O    474    MET      O    684      -0.51     15.999   ; qtot 3
; residue 475 VAL rtp VAL  q  0.0
   687        NH1    475    VAL      N    685      -0.47     14.007
   688          H    475    VAL     HN    686       0.31      1.008
   689        CT1    475    VAL     CA    687       0.07     12.011
   690         HB    475    VAL     HA    688       0.09      1.008
   691        CT1    475    VAL     CB    689      -0.09     12.011
   692         HA    475    VAL     HB    690       0.09      1.008
   693        CT3    475    VAL    CG1    691      -0.27     12.011
   694         HA    475    VAL   HG11    692       0.09      1.008
   695         HA    475    VAL   HG12    693       0.09      1.008
   696         HA    475    VAL   HG13    694       0.09      1.008
   697        CT3    475    VAL    CG2    695      -0.27     12.011
   698         HA    475    VAL   HG21    696       0.09      1.008
   699         HA    475    VAL   HG22    697       0.09      1.008
   700         HA    475    VAL   HG23    698       0.09      1.008
   701          C    475    VAL      C    699       0.51     12.011
   702          O    475    VAL      O    700      -0.51     15.999   ; qtot 3
; residue 476 VAL rtp VAL  q  0.0
   703        NH1    476    VAL      N    701      -0.47     14.007
   704          H    476    VAL     HN    702       0.31      1.008
   705        CT1    476    VAL     CA    703       0.07     12.011
   706         HB    476    VAL     HA    704       0.09      1.008
   707        CT1    476    VAL     CB    705      -0.09     12.011
   708         HA    476    VAL     HB    706       0.09      1.008
   709        CT3    476    VAL    CG1    707      -0.27     12.011
   710         HA    476    VAL   HG11    708       0.09      1.008
   711         HA    476    VAL   HG12    709       0.09      1.008
   712         HA    476    VAL   HG13    710       0.09      1.008
   713        CT3    476    VAL    CG2    711      -0.27     12.011
   714         HA    476    VAL   HG21    712       0.09      1.008
   715         HA    476    VAL   HG22    713       0.09      1.008
   716         HA    476    VAL   HG23    714       0.09      1.008
   717          C    476    VAL      C    715       0.51     12.011
   718          O    476    VAL      O    716      -0.51     15.999   ; qtot 3
; residue 477 CYS rtp CYS2 q  0.0
   719        NH1    477    CYS      N    717      -0.47     14.007
   720          H    477    CYS     HN    718       0.31      1.008
   721        CT1    477    CYS     CA    719       0.07     12.011
   722         HB    477    CYS     HA    720       0.09      1.008
   723        CT2    477    CYS     CB    721       -0.1     12.011
   724         HA    477    CYS    HB1    722       0.09      1.008
   725         HA    477    CYS    HB2    723       0.09      1.008
   726         SM    477    CYS     SG    724      -0.08      32.06
   727          C    477    CYS      C    725       0.51     12.011
   728          O    477    CYS      O    726      -0.51     15.999   ; qtot 3
; residue 478 ARG rtp ARG  q +1.0
   729        NH1    478    ARG      N    727      -0.47     14.007
   730          H    478    ARG     HN    728       0.31      1.008
   731        CT1    478    ARG     CA    729       0.07     12.011
   732         HB    478    ARG     HA    730       0.09      1.008
   733        CT2    478    ARG     CB    731      -0.18     12.011
   734         HA    478    ARG    HB1    732       0.09      1.008
   735         HA    478    ARG    HB2    733       0.09      1.008
   736        CT2    478    ARG     CG    734      -0.18     12.011
   737         HA    478    ARG    HG1    735       0.09      1.008
   738         HA    478    ARG    HG2    736       0.09      1.008
   739        CT2    478    ARG     CD    737        0.2     12.011
   740         HA    478    ARG    HD1    738       0.09      1.008
   741         HA    478    ARG    HD2    739       0.09      1.008
   742        NC2    478    ARG     NE    740       -0.7     14.007
   743         HC    478    ARG     HE    741       0.44      1.008
   744          C    478    ARG     CZ    742       0.64     12.011
   745        NC2    478    ARG    NH1    743       -0.8     14.007
   746         HC    478    ARG   HH11    744       0.46      1.008
   747         HC    478    ARG   HH12    745       0.46      1.008
   748        NC2    478    ARG    NH2    746       -0.8     14.007
   749         HC    478    ARG   HH21    747       0.46      1.008
   750         HC    478    ARG   HH22    748       0.46      1.008
   751          C    478    ARG      C    749       0.51     12.011
   752          O    478    ARG      O    750      -0.51     15.999   ; qtot 4
; residue 479 GLN rtp GLN  q  0.0
   753        NH1    479    GLN      N    751      -0.47     14.007
   754          H    479    GLN     HN    752       0.31      1.008
   755        CT1    479    GLN     CA    753       0.07     12.011
   756         HB    479    GLN     HA    754       0.09      1.008
   757        CT2    479    GLN     CB    755      -0.18     12.011
   758         HA    479    GLN    HB1    756       0.09      1.008
   759         HA    479    GLN    HB2    757       0.09      1.008
   760        CT2    479    GLN     CG    758      -0.18     12.011
   761         HA    479    GLN    HG1    759       0.09      1.008
   762         HA    479    GLN    HG2    760       0.09      1.008
   763         CC    479    GLN     CD    761       0.55     12.011
   764          O    479    GLN    OE1    762      -0.55     15.999
   765        NH2    479    GLN    NE2    763      -0.62     14.007
   766          H    479    GLN   HE21    764       0.32      1.008
   767          H    479    GLN   HE22    765        0.3      1.008
   768          C    479    GLN      C    766       0.51     12.011
   769          O    479    GLN      O    767      -0.51     15.999   ; qtot 4
; residue 480 LEU rtp LEU  q  0.0
   770        NH1    480    LEU      N    768      -0.47     14.007
   771          H    480    LEU     HN    769       0.31      1.008
   772        CT1    480    LEU     CA    770       0.07     12.011
   773         HB    480    LEU     HA    771       0.09      1.008
   774        CT2    480    LEU     CB    772      -0.18     12.011
   775         HA    480    LEU    HB1    773       0.09      1.008
   776         HA    480    LEU    HB2    774       0.09      1.008
   777        CT1    480    LEU     CG    775      -0.09     12.011
   778         HA    480    LEU     HG    776       0.09      1.008
   779        CT3    480    LEU    CD1    777      -0.27     12.011
   780         HA    480    LEU   HD11    778       0.09      1.008
   781         HA    480    LEU   HD12    779       0.09      1.008
   782         HA    480    LEU   HD13    780       0.09      1.008
   783        CT3    480    LEU    CD2    781      -0.27     12.011
   784         HA    480    LEU   HD21    782       0.09      1.008
   785         HA    480    LEU   HD22    783       0.09      1.008
   786         HA    480    LEU   HD23    784       0.09      1.008
   787          C    480    LEU      C    785       0.51     12.011
   788          O    480    LEU      O    786      -0.51     15.999   ; qtot 4
; residue 481 GLY rtp GLY  q  0.0
   789        NH1    481    GLY      N    787      -0.47     14.007
   790          H    481    GLY     HN    788       0.31      1.008
   791        CT2    481    GLY     CA    789      -0.02     12.011
   792         HB    481    GLY    HA1    790       0.09      1.008
   793         HB    481    GLY    HA2    791       0.09      1.008
   794          C    481    GLY      C    792       0.51     12.011
   795          O    481    GLY      O    793      -0.51     15.999   ; qtot 4
; residue 482 LEU rtp LEU  q  0.0
   796        NH1    482    LEU      N    794      -0.47     14.007
   797          H    482    LEU     HN    795       0.31      1.008
   798        CT1    482    LEU     CA    796       0.07     12.011
   799         HB    482    LEU     HA    797       0.09      1.008
   800        CT2    482    LEU     CB    798      -0.18     12.011
   801         HA    482    LEU    HB1    799       0.09      1.008
   802         HA    482    LEU    HB2    800       0.09      1.008
   803        CT1    482    LEU     CG    801      -0.09     12.011
   804         HA    482    LEU     HG    802       0.09      1.008
   805        CT3    482    LEU    CD1    803      -0.27     12.011
   806         HA    482    LEU   HD11    804       0.09      1.008
   807         HA    482    LEU   HD12    805       0.09      1.008
   808         HA    482    LEU   HD13    806       0.09      1.008
   809        CT3    482    LEU    CD2    807      -0.27     12.011
   810         HA    482    LEU   HD21    808       0.09      1.008
   811         HA    482    LEU   HD22    809       0.09      1.008
   812         HA    482    LEU   HD23    810       0.09      1.008
   813          C    482    LEU      C    811       0.51     12.011
   814          O    482    LEU      O    812      -0.51     15.999   ; qtot 4
; residue 483 GLY rtp GLY  q  0.0
   815        NH1    483    GLY      N    813      -0.47     14.007
   816          H    483    GLY     HN    814       0.31      1.008
   817        CT2    483    GLY     CA    815      -0.02     12.011
   818         HB    483    GLY    HA1    816       0.09      1.008
   819         HB    483    GLY    HA2    817       0.09      1.008
   820          C    483    GLY      C    818       0.51     12.011
   821          O    483    GLY      O    819      -0.51     15.999   ; qtot 4
; residue 484 PHE rtp PHE  q  0.0
   822        NH1    484    PHE      N    820      -0.47     14.007
   823          H    484    PHE     HN    821       0.31      1.008
   824        CT1    484    PHE     CA    822       0.07     12.011
   825         HB    484    PHE     HA    823       0.09      1.008
   826        CT2    484    PHE     CB    824      -0.18     12.011
   827         HA    484    PHE    HB1    825       0.09      1.008
   828         HA    484    PHE    HB2    826       0.09      1.008
   829         CA    484    PHE     CG    827          0     12.011
   830         CA    484    PHE    CD1    828     -0.115     12.011
   831         HP    484    PHE    HD1    829      0.115      1.008
   832         CA    484    PHE    CE1    830     -0.115     12.011
   833         HP    484    PHE    HE1    831      0.115      1.008
   834         CA    484    PHE     CZ    832     -0.115     12.011
   835         HP    484    PHE     HZ    833      0.115      1.008
   836         CA    484    PHE    CD2    834     -0.115     12.011
   837         HP    484    PHE    HD2    835      0.115      1.008
   838         CA    484    PHE    CE2    836     -0.115     12.011
   839         HP    484    PHE    HE2    837      0.115      1.008
   840          C    484    PHE      C    838       0.51     12.011
   841          O    484    PHE      O    839      -0.51     15.999   ; qtot 4
; residue 485 ALA rtp ALA  q  0.0
   842        NH1    485    ALA      N    840      -0.47     14.007
   843          H    485    ALA     HN    841       0.31      1.008
   844        CT1    485    ALA     CA    842       0.07     12.011
   845         HB    485    ALA     HA    843       0.09      1.008
   846        CT3    485    ALA     CB    844      -0.27     12.011
   847         HA    485    ALA    HB1    845       0.09      1.008
   848         HA    485    ALA    HB2    846       0.09      1.008
   849         HA    485    ALA    HB3    847       0.09      1.008
   850          C    485    ALA      C    848       0.51     12.011
   851          O    485    ALA      O    849      -0.51     15.999   ; qtot 4
; residue 486 SER rtp SER  q  0.0
   852        NH1    486    SER      N    850      -0.47     14.007
   853          H    486    SER     HN    851       0.31      1.008
   854        CT1    486    SER     CA    852       0.07     12.011
   855         HB    486    SER     HA    853       0.09      1.008
   856        CT2    486    SER     CB    854       0.05     12.011
   857         HA    486    SER    HB1    855       0.09      1.008
   858         HA    486    SER    HB2    856       0.09      1.008
   859        OH1    486    SER     OG    857      -0.66     15.999
   860          H    486    SER    HG1    858       0.43      1.008
   861          C    486    SER      C    859       0.51     12.011
   862          O    486    SER      O    860      -0.51     15.999   ; qtot 4
; residue 487 ASN rtp ASN  q  0.0
   863        NH1    487    ASN      N    861      -0.47     14.007
   864          H    487    ASN     HN    862       0.31      1.008
   865        CT1    487    ASN     CA    863       0.07     12.011
   866         HB    487    ASN     HA    864       0.09      1.008
   867        CT2    487    ASN     CB    865      -0.18     12.011
   868         HA    487    ASN    HB1    866       0.09      1.008
   869         HA    487    ASN    HB2    867       0.09      1.008
   870         CC    487    ASN     CG    868       0.55     12.011
   871          O    487    ASN    OD1    869      -0.55     15.999
   872        NH2    487    ASN    ND2    870      -0.62     14.007
   873          H    487    ASN   HD21    871       0.32      1.008
   874          H    487    ASN   HD22    872        0.3      1.008
   875          C    487    ASN      C    873       0.51     12.011
   876          O    487    ASN      O    874      -0.51     15.999   ; qtot 4
; residue 488 ALA rtp ALA  q  0.0
   877        NH1    488    ALA      N    875      -0.47     14.007
   878          H    488    ALA     HN    876       0.31      1.008
   879        CT1    488    ALA     CA    877       0.07     12.011
   880         HB    488    ALA     HA    878       0.09      1.008
   881        CT3    488    ALA     CB    879      -0.27     12.011
   882         HA    488    ALA    HB1    880       0.09      1.008
   883         HA    488    ALA    HB2    881       0.09      1.008
   884         HA    488    ALA    HB3    882       0.09      1.008
   885          C    488    ALA      C    883       0.51     12.011
   886          O    488    ALA      O    884      -0.51     15.999   ; qtot 4
; residue 489 PHE rtp PHE  q  0.0
   887        NH1    489    PHE      N    885      -0.47     14.007
   888          H    489    PHE     HN    886       0.31      1.008
   889        CT1    489    PHE     CA    887       0.07     12.011
   890         HB    489    PHE     HA    888       0.09      1.008
   891        CT2    489    PHE     CB    889      -0.18     12.011
   892         HA    489    PHE    HB1    890       0.09      1.008
   893         HA    489    PHE    HB2    891       0.09      1.008
   894         CA    489    PHE     CG    892          0     12.011
   895         CA    489    PHE    CD1    893     -0.115     12.011
   896         HP    489    PHE    HD1    894      0.115      1.008
   897         CA    489    PHE    CE1    895     -0.115     12.011
   898         HP    489    PHE    HE1    896      0.115      1.008
   899         CA    489    PHE     CZ    897     -0.115     12.011
   900         HP    489    PHE     HZ    898      0.115      1.008
   901         CA    489    PHE    CD2    899     -0.115     12.011
   902         HP    489    PHE    HD2    900      0.115      1.008
   903         CA    489    PHE    CE2    901     -0.115     12.011
   904         HP    489    PHE    HE2    902      0.115      1.008
   905          C    489    PHE      C    903       0.51     12.011
   906          O    489    PHE      O    904      -0.51     15.999   ; qtot 4
; residue 490 GLN rtp GLN  q  0.0
   907        NH1    490    GLN      N    905      -0.47     14.007
   908          H    490    GLN     HN    906       0.31      1.008
   909        CT1    490    GLN     CA    907       0.07     12.011
   910         HB    490    GLN     HA    908       0.09      1.008
   911        CT2    490    GLN     CB    909      -0.18     12.011
   912         HA    490    GLN    HB1    910       0.09      1.008
   913         HA    490    GLN    HB2    911       0.09      1.008
   914        CT2    490    GLN     CG    912      -0.18     12.011
   915         HA    490    GLN    HG1    913       0.09      1.008
   916         HA    490    GLN    HG2    914       0.09      1.008
   917         CC    490    GLN     CD    915       0.55     12.011
   918          O    490    GLN    OE1    916      -0.55     15.999
   919        NH2    490    GLN    NE2    917      -0.62     14.007
   920          H    490    GLN   HE21    918       0.32      1.008
   921          H    490    GLN   HE22    919        0.3      1.008
   922          C    490    GLN      C    920       0.51     12.011
   923          O    490    GLN      O    921      -0.51     15.999   ; qtot 4
; residue 491 GLU rtp GLU  q -1.0
   924        NH1    491    GLU      N    922      -0.47     14.007
   925          H    491    GLU     HN    923       0.31      1.008
   926        CT1    491    GLU     CA    924       0.07     12.011
   927         HB    491    GLU     HA    925       0.09      1.008
   928        CT2    491    GLU     CB    926      -0.18     12.011
   929         HA    491    GLU    HB1    927       0.09      1.008
   930         HA    491    GLU    HB2    928       0.09      1.008
   931        CT2    491    GLU     CG    929      -0.28     12.011
   932         HA    491    GLU    HG1    930       0.09      1.008
   933         HA    491    GLU    HG2    931       0.09      1.008
   934         CC    491    GLU     CD    932       0.62     12.011
   935         OC    491    GLU    OE1    933      -0.76     15.999
   936         OC    491    GLU    OE2    934      -0.76     15.999
   937          C    491    GLU      C    935       0.51     12.011
   938          O    491    GLU      O    936      -0.51     15.999   ; qtot 3
; residue 492 THR rtp THR  q  0.0
   939        NH1    492    THR      N    937      -0.47     14.007
   940          H    492    THR     HN    938       0.31      1.008
   941        CT1    492    THR     CA    939       0.07     12.011
   942         HB    492    THR     HA    940       0.09      1.008
   943        CT1    492    THR     CB    941       0.14     12.011
   944         HA    492    THR     HB    942       0.09      1.008
   945        OH1    492    THR    OG1    943      -0.66     15.999
   946          H    492    THR    HG1    944       0.43      1.008
   947        CT3    492    THR    CG2    945      -0.27     12.011
   948         HA    492    THR   HG21    946       0.09      1.008
   949         HA    492    THR   HG22    947       0.09      1.008
   950         HA    492    THR   HG23    948       0.09      1.008
   951          C    492    THR      C    949       0.51     12.011
   952          O    492    THR      O    950      -0.51     15.999   ; qtot 3
; residue 493 TRP rtp TRP  q  0.0
   953        NH1    493    TRP      N    951      -0.47     14.007
   954          H    493    TRP     HN    952       0.31      1.008
   955        CT1    493    TRP     CA    953       0.07     12.011
   956         HB    493    TRP     HA    954       0.09      1.008
   957        CT2    493    TRP     CB    955      -0.18     12.011
   958         HA    493    TRP    HB1    956       0.09      1.008
   959         HA    493    TRP    HB2    957       0.09      1.008
   960         CY    493    TRP     CG    958      -0.03     12.011
   961         CA    493    TRP    CD1    959      0.035     12.011
   962         HP    493    TRP    HD1    960      0.115      1.008
   963         NY    493    TRP    NE1    961      -0.61     14.007
   964          H    493    TRP    HE1    962       0.38      1.008
   965        CPT    493    TRP    CE2    963       0.13     12.011
   966        CPT    493    TRP    CD2    964      -0.02     12.011
   967         CA    493    TRP    CE3    965     -0.115     12.011
   968         HP    493    TRP    HE3    966      0.115      1.008
   969         CA    493    TRP    CZ3    967     -0.115     12.011
   970         HP    493    TRP    HZ3    968      0.115      1.008
   971         CA    493    TRP    CZ2    969     -0.115     12.011
   972         HP    493    TRP    HZ2    970      0.115      1.008
   973         CA    493    TRP    CH2    971     -0.115     12.011
   974         HP    493    TRP    HH2    972      0.115      1.008
   975          C    493    TRP      C    973       0.51     12.011
   976          O    493    TRP      O    974      -0.51     15.999   ; qtot 3
; residue 494 TYR rtp TYR  q  0.0
   977        NH1    494    TYR      N    975      -0.47     14.007
   978          H    494    TYR     HN    976       0.31      1.008
   979        CT1    494    TYR     CA    977       0.07     12.011
   980         HB    494    TYR     HA    978       0.09      1.008
   981        CT2    494    TYR     CB    979      -0.18     12.011
   982         HA    494    TYR    HB1    980       0.09      1.008
   983         HA    494    TYR    HB2    981       0.09      1.008
   984         CA    494    TYR     CG    982          0     12.011
   985         CA    494    TYR    CD1    983     -0.115     12.011
   986         HP    494    TYR    HD1    984      0.115      1.008
   987         CA    494    TYR    CE1    985     -0.115     12.011
   988         HP    494    TYR    HE1    986      0.115      1.008
   989         CA    494    TYR     CZ    987       0.11     12.011
   990        OH1    494    TYR     OH    988      -0.54     15.999
   991          H    494    TYR     HH    989       0.43      1.008
   992         CA    494    TYR    CD2    990     -0.115     12.011
   993         HP    494    TYR    HD2    991      0.115      1.008
   994         CA    494    TYR    CE2    992     -0.115     12.011
   995         HP    494    TYR    HE2    993      0.115      1.008
   996          C    494    TYR      C    994       0.51     12.011
   997          O    494    TYR      O    995      -0.51     15.999   ; qtot 3
; residue 495 TRP rtp TRP  q  0.0
   998        NH1    495    TRP      N    996      -0.47     14.007
   999          H    495    TRP     HN    997       0.31      1.008
  1000        CT1    495    TRP     CA    998       0.07     12.011
  1001         HB    495    TRP     HA    999       0.09      1.008
  1002        CT2    495    TRP     CB   1000      -0.18     12.011
  1003         HA    495    TRP    HB1   1001       0.09      1.008
  1004         HA    495    TRP    HB2   1002       0.09      1.008
  1005         CY    495    TRP     CG   1003      -0.03     12.011
  1006         CA    495    TRP    CD1   1004      0.035     12.011
  1007         HP    495    TRP    HD1   1005      0.115      1.008
  1008         NY    495    TRP    NE1   1006      -0.61     14.007
  1009          H    495    TRP    HE1   1007       0.38      1.008
  1010        CPT    495    TRP    CE2   1008       0.13     12.011
  1011        CPT    495    TRP    CD2   1009      -0.02     12.011
  1012         CA    495    TRP    CE3   1010     -0.115     12.011
  1013         HP    495    TRP    HE3   1011      0.115      1.008
  1014         CA    495    TRP    CZ3   1012     -0.115     12.011
  1015         HP    495    TRP    HZ3   1013      0.115      1.008
  1016         CA    495    TRP    CZ2   1014     -0.115     12.011
  1017         HP    495    TRP    HZ2   1015      0.115      1.008
  1018         CA    495    TRP    CH2   1016     -0.115     12.011
  1019         HP    495    TRP    HH2   1017      0.115      1.008
  1020          C    495    TRP      C   1018       0.51     12.011
  1021          O    495    TRP      O   1019      -0.51     15.999   ; qtot 3
; residue 496 HSP rtp HSP  q +1.0
  1022        NH1    496    HSP      N   1020      -0.47     14.007
  1023          H    496    HSP     HN   1021       0.31      1.008
  1024        CT1    496    HSP     CA   1022       0.07     12.011
  1025         HB    496    HSP     HA   1023       0.09      1.008
  1026        CT2    496    HSP     CB   1024      -0.05     12.011
  1027         HA    496    HSP    HB1   1025       0.09      1.008
  1028         HA    496    HSP    HB2   1026       0.09      1.008
  1029       CPH1    496    HSP    CD2   1027       0.19     12.011
  1030        HR1    496    HSP    HD2   1028       0.13      1.008
  1031       CPH1    496    HSP     CG   1029       0.19     12.011
  1032        NR3    496    HSP    NE2   1030      -0.51     14.007
  1033          H    496    HSP    HE2   1031       0.44      1.008
  1034        NR3    496    HSP    ND1   1032      -0.51     14.007
  1035          H    496    HSP    HD1   1033       0.44      1.008
  1036       CPH2    496    HSP    CE1   1034       0.32     12.011
  1037        HR2    496    HSP    HE1   1035       0.18      1.008
  1038          C    496    HSP      C   1036       0.51     12.011
  1039          O    496    HSP      O   1037      -0.51     15.999   ; qtot 4
; residue 497 GLY rtp GLY  q  0.0
  1040        NH1    497    GLY      N   1038      -0.47     14.007
  1041          H    497    GLY     HN   1039       0.31      1.008
  1042        CT2    497    GLY     CA   1040      -0.02     12.011
  1043         HB    497    GLY    HA1   1041       0.09      1.008
  1044         HB    497    GLY    HA2   1042       0.09      1.008
  1045          C    497    GLY      C   1043       0.51     12.011
  1046          O    497    GLY      O   1044      -0.51     15.999   ; qtot 4
; residue 498 ASP rtp ASP  q -1.0
  1047        NH1    498    ASP      N   1045      -0.47     14.007
  1048          H    498    ASP     HN   1046       0.31      1.008
  1049        CT1    498    ASP     CA   1047       0.07     12.011
  1050         HB    498    ASP     HA   1048       0.09      1.008
  1051        CT2    498    ASP     CB   1049      -0.28     12.011
  1052         HA    498    ASP    HB1   1050       0.09      1.008
  1053         HA    498    ASP    HB2   1051       0.09      1.008
  1054         CC    498    ASP     CG   1052       0.62     12.011
  1055         OC    498    ASP    OD1   1053      -0.76     15.999
  1056         OC    498    ASP    OD2   1054      -0.76     15.999
  1057          C    498    ASP      C   1055       0.51     12.011
  1058          O    498    ASP      O   1056      -0.51     15.999   ; qtot 3
; residue 499 VAL rtp VAL  q  0.0
  1059        NH1    499    VAL      N   1057      -0.47     14.007
  1060          H    499    VAL     HN   1058       0.31      1.008
  1061        CT1    499    VAL     CA   1059       0.07     12.011
  1062         HB    499    VAL     HA   1060       0.09      1.008
  1063        CT1    499    VAL     CB   1061      -0.09     12.011
  1064         HA    499    VAL     HB   1062       0.09      1.008
  1065        CT3    499    VAL    CG1   1063      -0.27     12.011
  1066         HA    499    VAL   HG11   1064       0.09      1.008
  1067         HA    499    VAL   HG12   1065       0.09      1.008
  1068         HA    499    VAL   HG13   1066       0.09      1.008
  1069        CT3    499    VAL    CG2   1067      -0.27     12.011
  1070         HA    499    VAL   HG21   1068       0.09      1.008
  1071         HA    499    VAL   HG22   1069       0.09      1.008
  1072         HA    499    VAL   HG23   1070       0.09      1.008
  1073          C    499    VAL      C   1071       0.51     12.011
  1074          O    499    VAL      O   1072      -0.51     15.999   ; qtot 3
; residue 500 ASN rtp ASN  q  0.0
  1075        NH1    500    ASN      N   1073      -0.47     14.007
  1076          H    500    ASN     HN   1074       0.31      1.008
  1077        CT1    500    ASN     CA   1075       0.07     12.011
  1078         HB    500    ASN     HA   1076       0.09      1.008
  1079        CT2    500    ASN     CB   1077      -0.18     12.011
  1080         HA    500    ASN    HB1   1078       0.09      1.008
  1081         HA    500    ASN    HB2   1079       0.09      1.008
  1082         CC    500    ASN     CG   1080       0.55     12.011
  1083          O    500    ASN    OD1   1081      -0.55     15.999
  1084        NH2    500    ASN    ND2   1082      -0.62     14.007
  1085          H    500    ASN   HD21   1083       0.32      1.008
  1086          H    500    ASN   HD22   1084        0.3      1.008
  1087          C    500    ASN      C   1085       0.51     12.011
  1088          O    500    ASN      O   1086      -0.51     15.999   ; qtot 3
; residue 501 SER rtp SER  q  0.0
  1089        NH1    501    SER      N   1087      -0.47     14.007
  1090          H    501    SER     HN   1088       0.31      1.008
  1091        CT1    501    SER     CA   1089       0.07     12.011
  1092         HB    501    SER     HA   1090       0.09      1.008
  1093        CT2    501    SER     CB   1091       0.05     12.011
  1094         HA    501    SER    HB1   1092       0.09      1.008
  1095         HA    501    SER    HB2   1093       0.09      1.008
  1096        OH1    501    SER     OG   1094      -0.66     15.999
  1097          H    501    SER    HG1   1095       0.43      1.008
  1098          C    501    SER      C   1096       0.51     12.011
  1099          O    501    SER      O   1097      -0.51     15.999   ; qtot 3
; residue 502 ASN rtp ASN  q  0.0
  1100        NH1    502    ASN      N   1098      -0.47     14.007
  1101          H    502    ASN     HN   1099       0.31      1.008
  1102        CT1    502    ASN     CA   1100       0.07     12.011
  1103         HB    502    ASN     HA   1101       0.09      1.008
  1104        CT2    502    ASN     CB   1102      -0.18     12.011
  1105         HA    502    ASN    HB1   1103       0.09      1.008
  1106         HA    502    ASN    HB2   1104       0.09      1.008
  1107         CC    502    ASN     CG   1105       0.55     12.011
  1108          O    502    ASN    OD1   1106      -0.55     15.999
  1109        NH2    502    ASN    ND2   1107      -0.62     14.007
  1110          H    502    ASN   HD21   1108       0.32      1.008
  1111          H    502    ASN   HD22   1109        0.3      1.008
  1112          C    502    ASN      C   1110       0.51     12.011
  1113          O    502    ASN      O   1111      -0.51     15.999   ; qtot 3
; residue 503 LYS rtp LYS  q +1.0
  1114        NH1    503    LYS      N   1112      -0.47     14.007
  1115          H    503    LYS     HN   1113       0.31      1.008
  1116        CT1    503    LYS     CA   1114       0.07     12.011
  1117         HB    503    LYS     HA   1115       0.09      1.008
  1118        CT2    503    LYS     CB   1116      -0.18     12.011
  1119         HA    503    LYS    HB1   1117       0.09      1.008
  1120         HA    503    LYS    HB2   1118       0.09      1.008
  1121        CT2    503    LYS     CG   1119      -0.18     12.011
  1122         HA    503    LYS    HG1   1120       0.09      1.008
  1123         HA    503    LYS    HG2   1121       0.09      1.008
  1124        CT2    503    LYS     CD   1122      -0.18     12.011
  1125         HA    503    LYS    HD1   1123       0.09      1.008
  1126         HA    503    LYS    HD2   1124       0.09      1.008
  1127        CT2    503    LYS     CE   1125       0.21     12.011
  1128         HA    503    LYS    HE1   1126       0.05      1.008
  1129         HA    503    LYS    HE2   1127       0.05      1.008
  1130        NH3    503    LYS     NZ   1128       -0.3     14.007
  1131         HC    503    LYS    HZ1   1129       0.33      1.008
  1132         HC    503    LYS    HZ2   1130       0.33      1.008
  1133         HC    503    LYS    HZ3   1131       0.33      1.008
  1134          C    503    LYS      C   1132       0.51     12.011
  1135          O    503    LYS      O   1133      -0.51     15.999   ; qtot 4
; residue 504 VAL rtp VAL  q  0.0
  1136        NH1    504    VAL      N   1134      -0.47     14.007
  1137          H    504    VAL     HN   1135       0.31      1.008
  1138        CT1    504    VAL     CA   1136       0.07     12.011
  1139         HB    504    VAL     HA   1137       0.09      1.008
  1140        CT1    504    VAL     CB   1138      -0.09     12.011
  1141         HA    504    VAL     HB   1139       0.09      1.008
  1142        CT3    504    VAL    CG1   1140      -0.27     12.011
  1143         HA    504    VAL   HG11   1141       0.09      1.008
  1144         HA    504    VAL   HG12   1142       0.09      1.008
  1145         HA    504    VAL   HG13   1143       0.09      1.008
  1146        CT3    504    VAL    CG2   1144      -0.27     12.011
  1147         HA    504    VAL   HG21   1145       0.09      1.008
  1148         HA    504    VAL   HG22   1146       0.09      1.008
  1149         HA    504    VAL   HG23   1147       0.09      1.008
  1150          C    504    VAL      C   1148       0.51     12.011
  1151          O    504    VAL      O   1149      -0.51     15.999   ; qtot 4
; residue 505 VAL rtp VAL  q  0.0
  1152        NH1    505    VAL      N   1150      -0.47     14.007
  1153          H    505    VAL     HN   1151       0.31      1.008
  1154        CT1    505    VAL     CA   1152       0.07     12.011
  1155         HB    505    VAL     HA   1153       0.09      1.008
  1156        CT1    505    VAL     CB   1154      -0.09     12.011
  1157         HA    505    VAL     HB   1155       0.09      1.008
  1158        CT3    505    VAL    CG1   1156      -0.27     12.011
  1159         HA    505    VAL   HG11   1157       0.09      1.008
  1160         HA    505    VAL   HG12   1158       0.09      1.008
  1161         HA    505    VAL   HG13   1159       0.09      1.008
  1162        CT3    505    VAL    CG2   1160      -0.27     12.011
  1163         HA    505    VAL   HG21   1161       0.09      1.008
  1164         HA    505    VAL   HG22   1162       0.09      1.008
  1165         HA    505    VAL   HG23   1163       0.09      1.008
  1166          C    505    VAL      C   1164       0.51     12.011
  1167          O    505    VAL      O   1165      -0.51     15.999   ; qtot 4
; residue 506 MET rtp MET  q  0.0
  1168        NH1    506    MET      N   1166      -0.47     14.007
  1169          H    506    MET     HN   1167       0.31      1.008
  1170        CT1    506    MET     CA   1168       0.07     12.011
  1171         HB    506    MET     HA   1169       0.09      1.008
  1172        CT2    506    MET     CB   1170      -0.18     12.011
  1173         HA    506    MET    HB1   1171       0.09      1.008
  1174         HA    506    MET    HB2   1172       0.09      1.008
  1175        CT2    506    MET     CG   1173      -0.14     12.011
  1176         HA    506    MET    HG1   1174       0.09      1.008
  1177         HA    506    MET    HG2   1175       0.09      1.008
  1178          S    506    MET     SD   1176      -0.09      32.06
  1179        CT3    506    MET     CE   1177      -0.22     12.011
  1180         HA    506    MET    HE1   1178       0.09      1.008
  1181         HA    506    MET    HE2   1179       0.09      1.008
  1182         HA    506    MET    HE3   1180       0.09      1.008
  1183          C    506    MET      C   1181       0.51     12.011
  1184          O    506    MET      O   1182      -0.51     15.999   ; qtot 4
; residue 507 SER rtp SER  q  0.0
  1185        NH1    507    SER      N   1183      -0.47     14.007
  1186          H    507    SER     HN   1184       0.31      1.008
  1187        CT1    507    SER     CA   1185       0.07     12.011
  1188         HB    507    SER     HA   1186       0.09      1.008
  1189        CT2    507    SER     CB   1187       0.05     12.011
  1190         HA    507    SER    HB1   1188       0.09      1.008
  1191         HA    507    SER    HB2   1189       0.09      1.008
  1192        OH1    507    SER     OG   1190      -0.66     15.999
  1193          H    507    SER    HG1   1191       0.43      1.008
  1194          C    507    SER      C   1192       0.51     12.011
  1195          O    507    SER      O   1193      -0.51     15.999   ; qtot 4
; residue 508 GLY rtp GLY  q  0.0
  1196        NH1    508    GLY      N   1194      -0.47     14.007
  1197          H    508    GLY     HN   1195       0.31      1.008
  1198        CT2    508    GLY     CA   1196      -0.02     12.011
  1199         HB    508    GLY    HA1   1197       0.09      1.008
  1200         HB    508    GLY    HA2   1198       0.09      1.008
  1201          C    508    GLY      C   1199       0.51     12.011
  1202          O    508    GLY      O   1200      -0.51     15.999   ; qtot 4
; residue 509 VAL rtp VAL  q  0.0
  1203        NH1    509    VAL      N   1201      -0.47     14.007
  1204          H    509    VAL     HN   1202       0.31      1.008
  1205        CT1    509    VAL     CA   1203       0.07     12.011
  1206         HB    509    VAL     HA   1204       0.09      1.008
  1207        CT1    509    VAL     CB   1205      -0.09     12.011
  1208         HA    509    VAL     HB   1206       0.09      1.008
  1209        CT3    509    VAL    CG1   1207      -0.27     12.011
  1210         HA    509    VAL   HG11   1208       0.09      1.008
  1211         HA    509    VAL   HG12   1209       0.09      1.008
  1212         HA    509    VAL   HG13   1210       0.09      1.008
  1213        CT3    509    VAL    CG2   1211      -0.27     12.011
  1214         HA    509    VAL   HG21   1212       0.09      1.008
  1215         HA    509    VAL   HG22   1213       0.09      1.008
  1216         HA    509    VAL   HG23   1214       0.09      1.008
  1217          C    509    VAL      C   1215       0.51     12.011
  1218          O    509    VAL      O   1216      -0.51     15.999   ; qtot 4
; residue 510 LYS rtp LYS  q +1.0
  1219        NH1    510    LYS      N   1217      -0.47     14.007
  1220          H    510    LYS     HN   1218       0.31      1.008
  1221        CT1    510    LYS     CA   1219       0.07     12.011
  1222         HB    510    LYS     HA   1220       0.09      1.008
  1223        CT2    510    LYS     CB   1221      -0.18     12.011
  1224         HA    510    LYS    HB1   1222       0.09      1.008
  1225         HA    510    LYS    HB2   1223       0.09      1.008
  1226        CT2    510    LYS     CG   1224      -0.18     12.011
  1227         HA    510    LYS    HG1   1225       0.09      1.008
  1228         HA    510    LYS    HG2   1226       0.09      1.008
  1229        CT2    510    LYS     CD   1227      -0.18     12.011
  1230         HA    510    LYS    HD1   1228       0.09      1.008
  1231         HA    510    LYS    HD2   1229       0.09      1.008
  1232        CT2    510    LYS     CE   1230       0.21     12.011
  1233         HA    510    LYS    HE1   1231       0.05      1.008
  1234         HA    510    LYS    HE2   1232       0.05      1.008
  1235        NH3    510    LYS     NZ   1233       -0.3     14.007
  1236         HC    510    LYS    HZ1   1234       0.33      1.008
  1237         HC    510    LYS    HZ2   1235       0.33      1.008
  1238         HC    510    LYS    HZ3   1236       0.33      1.008
  1239          C    510    LYS      C   1237       0.51     12.011
  1240          O    510    LYS      O   1238      -0.51     15.999   ; qtot 5
; residue 511 CYS rtp CYS2 q  0.0
  1241        NH1    511    CYS      N   1239      -0.47     14.007
  1242          H    511    CYS     HN   1240       0.31      1.008
  1243        CT1    511    CYS     CA   1241       0.07     12.011
  1244         HB    511    CYS     HA   1242       0.09      1.008
  1245        CT2    511    CYS     CB   1243       -0.1     12.011
  1246         HA    511    CYS    HB1   1244       0.09      1.008
  1247         HA    511    CYS    HB2   1245       0.09      1.008
  1248         SM    511    CYS     SG   1246      -0.08      32.06
  1249          C    511    CYS      C   1247       0.51     12.011
  1250          O    511    CYS      O   1248      -0.51     15.999   ; qtot 5
; residue 512 SER rtp SER  q  0.0
  1251        NH1    512    SER      N   1249      -0.47     14.007
  1252          H    512    SER     HN   1250       0.31      1.008
  1253        CT1    512    SER     CA   1251       0.07     12.011
  1254         HB    512    SER     HA   1252       0.09      1.008
  1255        CT2    512    SER     CB   1253       0.05     12.011
  1256         HA    512    SER    HB1   1254       0.09      1.008
  1257         HA    512    SER    HB2   1255       0.09      1.008
  1258        OH1    512    SER     OG   1256      -0.66     15.999
  1259          H    512    SER    HG1   1257       0.43      1.008
  1260          C    512    SER      C   1258       0.51     12.011
  1261          O    512    SER      O   1259      -0.51     15.999   ; qtot 5
; residue 513 GLY rtp GLY  q  0.0
  1262        NH1    513    GLY      N   1260      -0.47     14.007
  1263          H    513    GLY     HN   1261       0.31      1.008
  1264        CT2    513    GLY     CA   1262      -0.02     12.011
  1265         HB    513    GLY    HA1   1263       0.09      1.008
  1266         HB    513    GLY    HA2   1264       0.09      1.008
  1267          C    513    GLY      C   1265       0.51     12.011
  1268          O    513    GLY      O   1266      -0.51     15.999   ; qtot 5
; residue 514 THR rtp THR  q  0.0
  1269        NH1    514    THR      N   1267      -0.47     14.007
  1270          H    514    THR     HN   1268       0.31      1.008
  1271        CT1    514    THR     CA   1269       0.07     12.011
  1272         HB    514    THR     HA   1270       0.09      1.008
  1273        CT1    514    THR     CB   1271       0.14     12.011
  1274         HA    514    THR     HB   1272       0.09      1.008
  1275        OH1    514    THR    OG1   1273      -0.66     15.999
  1276          H    514    THR    HG1   1274       0.43      1.008
  1277        CT3    514    THR    CG2   1275      -0.27     12.011
  1278         HA    514    THR   HG21   1276       0.09      1.008
  1279         HA    514    THR   HG22   1277       0.09      1.008
  1280         HA    514    THR   HG23   1278       0.09      1.008
  1281          C    514    THR      C   1279       0.51     12.011
  1282          O    514    THR      O   1280      -0.51     15.999   ; qtot 5
; residue 515 GLU rtp GLU  q -1.0
  1283        NH1    515    GLU      N   1281      -0.47     14.007
  1284          H    515    GLU     HN   1282       0.31      1.008
  1285        CT1    515    GLU     CA   1283       0.07     12.011
  1286         HB    515    GLU     HA   1284       0.09      1.008
  1287        CT2    515    GLU     CB   1285      -0.18     12.011
  1288         HA    515    GLU    HB1   1286       0.09      1.008
  1289         HA    515    GLU    HB2   1287       0.09      1.008
  1290        CT2    515    GLU     CG   1288      -0.28     12.011
  1291         HA    515    GLU    HG1   1289       0.09      1.008
  1292         HA    515    GLU    HG2   1290       0.09      1.008
  1293         CC    515    GLU     CD   1291       0.62     12.011
  1294         OC    515    GLU    OE1   1292      -0.76     15.999
  1295         OC    515    GLU    OE2   1293      -0.76     15.999
  1296          C    515    GLU      C   1294       0.51     12.011
  1297          O    515    GLU      O   1295      -0.51     15.999   ; qtot 4
; residue 516 LEU rtp LEU  q  0.0
  1298        NH1    516    LEU      N   1296      -0.47     14.007
  1299          H    516    LEU     HN   1297       0.31      1.008
  1300        CT1    516    LEU     CA   1298       0.07     12.011
  1301         HB    516    LEU     HA   1299       0.09      1.008
  1302        CT2    516    LEU     CB   1300      -0.18     12.011
  1303         HA    516    LEU    HB1   1301       0.09      1.008
  1304         HA    516    LEU    HB2   1302       0.09      1.008
  1305        CT1    516    LEU     CG   1303      -0.09     12.011
  1306         HA    516    LEU     HG   1304       0.09      1.008
  1307        CT3    516    LEU    CD1   1305      -0.27     12.011
  1308         HA    516    LEU   HD11   1306       0.09      1.008
  1309         HA    516    LEU   HD12   1307       0.09      1.008
  1310         HA    516    LEU   HD13   1308       0.09      1.008
  1311        CT3    516    LEU    CD2   1309      -0.27     12.011
  1312         HA    516    LEU   HD21   1310       0.09      1.008
  1313         HA    516    LEU   HD22   1311       0.09      1.008
  1314         HA    516    LEU   HD23   1312       0.09      1.008
  1315          C    516    LEU      C   1313       0.51     12.011
  1316          O    516    LEU      O   1314      -0.51     15.999   ; qtot 4
; residue 517 SER rtp SER  q  0.0
  1317        NH1    517    SER      N   1315      -0.47     14.007
  1318          H    517    SER     HN   1316       0.31      1.008
  1319        CT1    517    SER     CA   1317       0.07     12.011
  1320         HB    517    SER     HA   1318       0.09      1.008
  1321        CT2    517    SER     CB   1319       0.05     12.011
  1322         HA    517    SER    HB1   1320       0.09      1.008
  1323         HA    517    SER    HB2   1321       0.09      1.008
  1324        OH1    517    SER     OG   1322      -0.66     15.999
  1325          H    517    SER    HG1   1323       0.43      1.008
  1326          C    517    SER      C   1324       0.51     12.011
  1327          O    517    SER      O   1325      -0.51     15.999   ; qtot 4
; residue 518 LEU rtp LEU  q  0.0
  1328        NH1    518    LEU      N   1326      -0.47     14.007
  1329          H    518    LEU     HN   1327       0.31      1.008
  1330        CT1    518    LEU     CA   1328       0.07     12.011
  1331         HB    518    LEU     HA   1329       0.09      1.008
  1332        CT2    518    LEU     CB   1330      -0.18     12.011
  1333         HA    518    LEU    HB1   1331       0.09      1.008
  1334         HA    518    LEU    HB2   1332       0.09      1.008
  1335        CT1    518    LEU     CG   1333      -0.09     12.011
  1336         HA    518    LEU     HG   1334       0.09      1.008
  1337        CT3    518    LEU    CD1   1335      -0.27     12.011
  1338         HA    518    LEU   HD11   1336       0.09      1.008
  1339         HA    518    LEU   HD12   1337       0.09      1.008
  1340         HA    518    LEU   HD13   1338       0.09      1.008
  1341        CT3    518    LEU    CD2   1339      -0.27     12.011
  1342         HA    518    LEU   HD21   1340       0.09      1.008
  1343         HA    518    LEU   HD22   1341       0.09      1.008
  1344         HA    518    LEU   HD23   1342       0.09      1.008
  1345          C    518    LEU      C   1343       0.51     12.011
  1346          O    518    LEU      O   1344      -0.51     15.999   ; qtot 4
; residue 519 ALA rtp ALA  q  0.0
  1347        NH1    519    ALA      N   1345      -0.47     14.007
  1348          H    519    ALA     HN   1346       0.31      1.008
  1349        CT1    519    ALA     CA   1347       0.07     12.011
  1350         HB    519    ALA     HA   1348       0.09      1.008
  1351        CT3    519    ALA     CB   1349      -0.27     12.011
  1352         HA    519    ALA    HB1   1350       0.09      1.008
  1353         HA    519    ALA    HB2   1351       0.09      1.008
  1354         HA    519    ALA    HB3   1352       0.09      1.008
  1355          C    519    ALA      C   1353       0.51     12.011
  1356          O    519    ALA      O   1354      -0.51     15.999   ; qtot 4
; residue 520 HSP rtp HSP  q +1.0
  1357        NH1    520    HSP      N   1355      -0.47     14.007
  1358          H    520    HSP     HN   1356       0.31      1.008
  1359        CT1    520    HSP     CA   1357       0.07     12.011
  1360         HB    520    HSP     HA   1358       0.09      1.008
  1361        CT2    520    HSP     CB   1359      -0.05     12.011
  1362         HA    520    HSP    HB1   1360       0.09      1.008
  1363         HA    520    HSP    HB2   1361       0.09      1.008
  1364       CPH1    520    HSP    CD2   1362       0.19     12.011
  1365        HR1    520    HSP    HD2   1363       0.13      1.008
  1366       CPH1    520    HSP     CG   1364       0.19     12.011
  1367        NR3    520    HSP    NE2   1365      -0.51     14.007
  1368          H    520    HSP    HE2   1366       0.44      1.008
  1369        NR3    520    HSP    ND1   1367      -0.51     14.007
  1370          H    520    HSP    HD1   1368       0.44      1.008
  1371       CPH2    520    HSP    CE1   1369       0.32     12.011
  1372        HR2    520    HSP    HE1   1370       0.18      1.008
  1373          C    520    HSP      C   1371       0.51     12.011
  1374          O    520    HSP      O   1372      -0.51     15.999   ; qtot 5
; residue 521 CYS rtp CYS2 q  0.0
  1375        NH1    521    CYS      N   1373      -0.47     14.007
  1376          H    521    CYS     HN   1374       0.31      1.008
  1377        CT1    521    CYS     CA   1375       0.07     12.011
  1378         HB    521    CYS     HA   1376       0.09      1.008
  1379        CT2    521    CYS     CB   1377       -0.1     12.011
  1380         HA    521    CYS    HB1   1378       0.09      1.008
  1381         HA    521    CYS    HB2   1379       0.09      1.008
  1382         SM    521    CYS     SG   1380      -0.08      32.06
  1383          C    521    CYS      C   1381       0.51     12.011
  1384          O    521    CYS      O   1382      -0.51     15.999   ; qtot 5
; residue 522 ARG rtp ARG  q +1.0
  1385        NH1    522    ARG      N   1383      -0.47     14.007
  1386          H    522    ARG     HN   1384       0.31      1.008
  1387        CT1    522    ARG     CA   1385       0.07     12.011
  1388         HB    522    ARG     HA   1386       0.09      1.008
  1389        CT2    522    ARG     CB   1387      -0.18     12.011
  1390         HA    522    ARG    HB1   1388       0.09      1.008
  1391         HA    522    ARG    HB2   1389       0.09      1.008
  1392        CT2    522    ARG     CG   1390      -0.18     12.011
  1393         HA    522    ARG    HG1   1391       0.09      1.008
  1394         HA    522    ARG    HG2   1392       0.09      1.008
  1395        CT2    522    ARG     CD   1393        0.2     12.011
  1396         HA    522    ARG    HD1   1394       0.09      1.008
  1397         HA    522    ARG    HD2   1395       0.09      1.008
  1398        NC2    522    ARG     NE   1396       -0.7     14.007
  1399         HC    522    ARG     HE   1397       0.44      1.008
  1400          C    522    ARG     CZ   1398       0.64     12.011
  1401        NC2    522    ARG    NH1   1399       -0.8     14.007
  1402         HC    522    ARG   HH11   1400       0.46      1.008
  1403         HC    522    ARG   HH12   1401       0.46      1.008
  1404        NC2    522    ARG    NH2   1402       -0.8     14.007
  1405         HC    522    ARG   HH21   1403       0.46      1.008
  1406         HC    522    ARG   HH22   1404       0.46      1.008
  1407          C    522    ARG      C   1405       0.51     12.011
  1408          O    522    ARG      O   1406      -0.51     15.999   ; qtot 6
; residue 523 HSP rtp HSP  q +1.0
  1409        NH1    523    HSP      N   1407      -0.47     14.007
  1410          H    523    HSP     HN   1408       0.31      1.008
  1411        CT1    523    HSP     CA   1409       0.07     12.011
  1412         HB    523    HSP     HA   1410       0.09      1.008
  1413        CT2    523    HSP     CB   1411      -0.05     12.011
  1414         HA    523    HSP    HB1   1412       0.09      1.008
  1415         HA    523    HSP    HB2   1413       0.09      1.008
  1416       CPH1    523    HSP    CD2   1414       0.19     12.011
  1417        HR1    523    HSP    HD2   1415       0.13      1.008
  1418       CPH1    523    HSP     CG   1416       0.19     12.011
  1419        NR3    523    HSP    NE2   1417      -0.51     14.007
  1420          H    523    HSP    HE2   1418       0.44      1.008
  1421        NR3    523    HSP    ND1   1419      -0.51     14.007
  1422          H    523    HSP    HD1   1420       0.44      1.008
  1423       CPH2    523    HSP    CE1   1421       0.32     12.011
  1424        HR2    523    HSP    HE1   1422       0.18      1.008
  1425          C    523    HSP      C   1423       0.51     12.011
  1426          O    523    HSP      O   1424      -0.51     15.999   ; qtot 7
; residue 524 ASP rtp ASP  q -1.0
  1427        NH1    524    ASP      N   1425      -0.47     14.007
  1428          H    524    ASP     HN   1426       0.31      1.008
  1429        CT1    524    ASP     CA   1427       0.07     12.011
  1430         HB    524    ASP     HA   1428       0.09      1.008
  1431        CT2    524    ASP     CB   1429      -0.28     12.011
  1432         HA    524    ASP    HB1   1430       0.09      1.008
  1433         HA    524    ASP    HB2   1431       0.09      1.008
  1434         CC    524    ASP     CG   1432       0.62     12.011
  1435         OC    524    ASP    OD1   1433      -0.76     15.999
  1436         OC    524    ASP    OD2   1434      -0.76     15.999
  1437          C    524    ASP      C   1435       0.51     12.011
  1438          O    524    ASP      O   1436      -0.51     15.999   ; qtot 6
; residue 525 GLY rtp GLY  q  0.0
  1439        NH1    525    GLY      N   1437      -0.47     14.007
  1440          H    525    GLY     HN   1438       0.31      1.008
  1441        CT2    525    GLY     CA   1439      -0.02     12.011
  1442         HB    525    GLY    HA1   1440       0.09      1.008
  1443         HB    525    GLY    HA2   1441       0.09      1.008
  1444          C    525    GLY      C   1442       0.51     12.011
  1445          O    525    GLY      O   1443      -0.51     15.999   ; qtot 6
; residue 526 GLU rtp GLU  q -1.0
  1446        NH1    526    GLU      N   1444      -0.47     14.007
  1447          H    526    GLU     HN   1445       0.31      1.008
  1448        CT1    526    GLU     CA   1446       0.07     12.011
  1449         HB    526    GLU     HA   1447       0.09      1.008
  1450        CT2    526    GLU     CB   1448      -0.18     12.011
  1451         HA    526    GLU    HB1   1449       0.09      1.008
  1452         HA    526    GLU    HB2   1450       0.09      1.008
  1453        CT2    526    GLU     CG   1451      -0.28     12.011
  1454         HA    526    GLU    HG1   1452       0.09      1.008
  1455         HA    526    GLU    HG2   1453       0.09      1.008
  1456         CC    526    GLU     CD   1454       0.62     12.011
  1457         OC    526    GLU    OE1   1455      -0.76     15.999
  1458         OC    526    GLU    OE2   1456      -0.76     15.999
  1459          C    526    GLU      C   1457       0.51     12.011
  1460          O    526    GLU      O   1458      -0.51     15.999   ; qtot 5
; residue 527 ASP rtp ASP  q -1.0
  1461        NH1    527    ASP      N   1459      -0.47     14.007
  1462          H    527    ASP     HN   1460       0.31      1.008
  1463        CT1    527    ASP     CA   1461       0.07     12.011
  1464         HB    527    ASP     HA   1462       0.09      1.008
  1465        CT2    527    ASP     CB   1463      -0.28     12.011
  1466         HA    527    ASP    HB1   1464       0.09      1.008
  1467         HA    527    ASP    HB2   1465       0.09      1.008
  1468         CC    527    ASP     CG   1466       0.62     12.011
  1469         OC    527    ASP    OD1   1467      -0.76     15.999
  1470         OC    527    ASP    OD2   1468      -0.76     15.999
  1471          C    527    ASP      C   1469       0.51     12.011
  1472          O    527    ASP      O   1470      -0.51     15.999   ; qtot 4
; residue 528 VAL rtp VAL  q  0.0
  1473        NH1    528    VAL      N   1471      -0.47     14.007
  1474          H    528    VAL     HN   1472       0.31      1.008
  1475        CT1    528    VAL     CA   1473       0.07     12.011
  1476         HB    528    VAL     HA   1474       0.09      1.008
  1477        CT1    528    VAL     CB   1475      -0.09     12.011
  1478         HA    528    VAL     HB   1476       0.09      1.008
  1479        CT3    528    VAL    CG1   1477      -0.27     12.011
  1480         HA    528    VAL   HG11   1478       0.09      1.008
  1481         HA    528    VAL   HG12   1479       0.09      1.008
  1482         HA    528    VAL   HG13   1480       0.09      1.008
  1483        CT3    528    VAL    CG2   1481      -0.27     12.011
  1484         HA    528    VAL   HG21   1482       0.09      1.008
  1485         HA    528    VAL   HG22   1483       0.09      1.008
  1486         HA    528    VAL   HG23   1484       0.09      1.008
  1487          C    528    VAL      C   1485       0.51     12.011
  1488          O    528    VAL      O   1486      -0.51     15.999   ; qtot 4
; residue 529 ALA rtp ALA  q  0.0
  1489        NH1    529    ALA      N   1487      -0.47     14.007
  1490          H    529    ALA     HN   1488       0.31      1.008
  1491        CT1    529    ALA     CA   1489       0.07     12.011
  1492         HB    529    ALA     HA   1490       0.09      1.008
  1493        CT3    529    ALA     CB   1491      -0.27     12.011
  1494         HA    529    ALA    HB1   1492       0.09      1.008
  1495         HA    529    ALA    HB2   1493       0.09      1.008
  1496         HA    529    ALA    HB3   1494       0.09      1.008
  1497          C    529    ALA      C   1495       0.51     12.011
  1498          O    529    ALA      O   1496      -0.51     15.999   ; qtot 4
; residue 530 CYD rtp CYD  q  0.0
  1499        NH1    530    CYD      N   1497      -0.47     14.007
  1500          H    530    CYD     HN   1498       0.31      1.008
  1501        CT1    530    CYD     CA   1499       0.07     12.011
  1502         HB    530    CYD     HA   1500       0.09      1.008
  1503        CT2    530    CYD     CB   1501       -0.1     12.011	   CT2        0.00  12.011   
  1504        VSc    530    CYD     Vc   1501          0          0	   VSc       -0.11   0.00
  1505         HA    530    CYD    HB1   1502       0.09      1.008	
  1506         HA    530    CYD    HB2   1503       0.09      1.008	    
  1507         SM    530    CYD     SG   1504      -0.08      32.06	   S          0.00  32.06   
  1508        VSs    530    CYD     Vs   1504          0          0	   VSs       -0.23   0.00    
  1509        HUD    530    CYD    HUD   1505          0      1.008	   HS         0.16   1.008   
  1510          C    530    CYD      C   1506       0.51     12.011	
  1511          O    530    CYD      O   1507      -0.51     15.999   	
; residue 531 PRO rtp PRO  q  0.0
  1512          N    531    PRO      N   1508      -0.29     14.007
  1513        CP3    531    PRO     CD   1509          0     12.011
  1514         HA    531    PRO    HD1   1510       0.09      1.008
  1515         HA    531    PRO    HD2   1511       0.09      1.008
  1516        CP1    531    PRO     CA   1512       0.02     12.011
  1517         HB    531    PRO     HA   1513       0.09      1.008
  1518        CP2    531    PRO     CB   1514      -0.18     12.011
  1519         HA    531    PRO    HB1   1515       0.09      1.008
  1520         HA    531    PRO    HB2   1516       0.09      1.008
  1521        CP2    531    PRO     CG   1517      -0.18     12.011
  1522         HA    531    PRO    HG1   1518       0.09      1.008
  1523         HA    531    PRO    HG2   1519       0.09      1.008
  1524          C    531    PRO      C   1520       0.51     12.011
  1525          O    531    PRO      O   1521      -0.51     15.999   ; qtot 4
; residue 532 GLN rtp GLN  q  0.0
  1526        NH1    532    GLN      N   1522      -0.47     14.007
  1527          H    532    GLN     HN   1523       0.31      1.008
  1528        CT1    532    GLN     CA   1524       0.07     12.011
  1529         HB    532    GLN     HA   1525       0.09      1.008
  1530        CT2    532    GLN     CB   1526      -0.18     12.011
  1531         HA    532    GLN    HB1   1527       0.09      1.008
  1532         HA    532    GLN    HB2   1528       0.09      1.008
  1533        CT2    532    GLN     CG   1529      -0.18     12.011
  1534         HA    532    GLN    HG1   1530       0.09      1.008
  1535         HA    532    GLN    HG2   1531       0.09      1.008
  1536         CC    532    GLN     CD   1532       0.55     12.011
  1537          O    532    GLN    OE1   1533      -0.55     15.999
  1538        NH2    532    GLN    NE2   1534      -0.62     14.007
  1539          H    532    GLN   HE21   1535       0.32      1.008
  1540          H    532    GLN   HE22   1536        0.3      1.008
  1541          C    532    GLN      C   1537       0.51     12.011
  1542          O    532    GLN      O   1538      -0.51     15.999   ; qtot 4
; residue 533 GLY rtp GLY  q  0.0
  1543        NH1    533    GLY      N   1539      -0.47     14.007
  1544          H    533    GLY     HN   1540       0.31      1.008
  1545        CT2    533    GLY     CA   1541      -0.02     12.011
  1546         HB    533    GLY    HA1   1542       0.09      1.008
  1547         HB    533    GLY    HA2   1543       0.09      1.008
  1548          C    533    GLY      C   1544       0.51     12.011
  1549          O    533    GLY      O   1545      -0.51     15.999   ; qtot 4
; residue 534 GLY rtp GLY  q  0.0
  1550        NH1    534    GLY      N   1546      -0.47     14.007
  1551          H    534    GLY     HN   1547       0.31      1.008
  1552        CT2    534    GLY     CA   1548      -0.02     12.011
  1553         HB    534    GLY    HA1   1549       0.09      1.008
  1554         HB    534    GLY    HA2   1550       0.09      1.008
  1555          C    534    GLY      C   1551       0.51     12.011
  1556          O    534    GLY      O   1552      -0.51     15.999   ; qtot 4
; residue 535 VAL rtp VAL  q  0.0
  1557        NH1    535    VAL      N   1553      -0.47     14.007
  1558          H    535    VAL     HN   1554       0.31      1.008
  1559        CT1    535    VAL     CA   1555       0.07     12.011
  1560         HB    535    VAL     HA   1556       0.09      1.008
  1561        CT1    535    VAL     CB   1557      -0.09     12.011
  1562         HA    535    VAL     HB   1558       0.09      1.008
  1563        CT3    535    VAL    CG1   1559      -0.27     12.011
  1564         HA    535    VAL   HG11   1560       0.09      1.008
  1565         HA    535    VAL   HG12   1561       0.09      1.008
  1566         HA    535    VAL   HG13   1562       0.09      1.008
  1567        CT3    535    VAL    CG2   1563      -0.27     12.011
  1568         HA    535    VAL   HG21   1564       0.09      1.008
  1569         HA    535    VAL   HG22   1565       0.09      1.008
  1570         HA    535    VAL   HG23   1566       0.09      1.008
  1571          C    535    VAL      C   1567       0.51     12.011
  1572          O    535    VAL      O   1568      -0.51     15.999   ; qtot 4
; residue 536 GLN rtp GLN  q  0.0
  1573        NH1    536    GLN      N   1569      -0.47     14.007
  1574          H    536    GLN     HN   1570       0.31      1.008
  1575        CT1    536    GLN     CA   1571       0.07     12.011
  1576         HB    536    GLN     HA   1572       0.09      1.008
  1577        CT2    536    GLN     CB   1573      -0.18     12.011
  1578         HA    536    GLN    HB1   1574       0.09      1.008
  1579         HA    536    GLN    HB2   1575       0.09      1.008
  1580        CT2    536    GLN     CG   1576      -0.18     12.011
  1581         HA    536    GLN    HG1   1577       0.09      1.008
  1582         HA    536    GLN    HG2   1578       0.09      1.008
  1583         CC    536    GLN     CD   1579       0.55     12.011
  1584          O    536    GLN    OE1   1580      -0.55     15.999
  1585        NH2    536    GLN    NE2   1581      -0.62     14.007
  1586          H    536    GLN   HE21   1582       0.32      1.008
  1587          H    536    GLN   HE22   1583        0.3      1.008
  1588          C    536    GLN      C   1584       0.51     12.011
  1589          O    536    GLN      O   1585      -0.51     15.999   ; qtot 4
; residue 537 TYR rtp TYR  q  0.0
  1590        NH1    537    TYR      N   1586      -0.47     14.007
  1591          H    537    TYR     HN   1587       0.31      1.008
  1592        CT1    537    TYR     CA   1588       0.07     12.011
  1593         HB    537    TYR     HA   1589       0.09      1.008
  1594        CT2    537    TYR     CB   1590      -0.18     12.011
  1595         HA    537    TYR    HB1   1591       0.09      1.008
  1596         HA    537    TYR    HB2   1592       0.09      1.008
  1597         CA    537    TYR     CG   1593          0     12.011
  1598         CA    537    TYR    CD1   1594     -0.115     12.011
  1599         HP    537    TYR    HD1   1595      0.115      1.008
  1600         CA    537    TYR    CE1   1596     -0.115     12.011
  1601         HP    537    TYR    HE1   1597      0.115      1.008
  1602         CA    537    TYR     CZ   1598       0.11     12.011
  1603        OH1    537    TYR     OH   1599      -0.54     15.999
  1604          H    537    TYR     HH   1600       0.43      1.008
  1605         CA    537    TYR    CD2   1601     -0.115     12.011
  1606         HP    537    TYR    HD2   1602      0.115      1.008
  1607         CA    537    TYR    CE2   1603     -0.115     12.011
  1608         HP    537    TYR    HE2   1604      0.115      1.008
  1609          C    537    TYR      C   1605       0.51     12.011
  1610          O    537    TYR      O   1606      -0.51     15.999   ; qtot 4
; residue 538 GLY rtp GLY  q  0.0
  1611        NH1    538    GLY      N   1607      -0.47     14.007
  1612          H    538    GLY     HN   1608       0.31      1.008
  1613        CT2    538    GLY     CA   1609      -0.02     12.011
  1614         HB    538    GLY    HA1   1610       0.09      1.008
  1615         HB    538    GLY    HA2   1611       0.09      1.008
  1616          C    538    GLY      C   1612       0.51     12.011
  1617          O    538    GLY      O   1613      -0.51     15.999   ; qtot 4
; residue 539 ALA rtp ALA  q  0.0
  1618        NH1    539    ALA      N   1614      -0.47     14.007
  1619          H    539    ALA     HN   1615       0.31      1.008
  1620        CT1    539    ALA     CA   1616       0.07     12.011
  1621         HB    539    ALA     HA   1617       0.09      1.008
  1622        CT3    539    ALA     CB   1618      -0.27     12.011
  1623         HA    539    ALA    HB1   1619       0.09      1.008
  1624         HA    539    ALA    HB2   1620       0.09      1.008
  1625         HA    539    ALA    HB3   1621       0.09      1.008
  1626          C    539    ALA      C   1622       0.51     12.011
  1627          O    539    ALA      O   1623      -0.51     15.999   ; qtot 4
; residue 540 GLY rtp GLY  q  0.0
  1628        NH1    540    GLY      N   1624      -0.47     14.007
  1629          H    540    GLY     HN   1625       0.31      1.008
  1630        CT2    540    GLY     CA   1626      -0.02     12.011
  1631         HB    540    GLY    HA1   1627       0.09      1.008
  1632         HB    540    GLY    HA2   1628       0.09      1.008
  1633          C    540    GLY      C   1629       0.51     12.011
  1634          O    540    GLY      O   1630      -0.51     15.999   ; qtot 4
; residue 541 VAL rtp VAL  q  0.0
  1635        NH1    541    VAL      N   1631      -0.47     14.007
  1636          H    541    VAL     HN   1632       0.31      1.008
  1637        CT1    541    VAL     CA   1633       0.07     12.011
  1638         HB    541    VAL     HA   1634       0.09      1.008
  1639        CT1    541    VAL     CB   1635      -0.09     12.011
  1640         HA    541    VAL     HB   1636       0.09      1.008
  1641        CT3    541    VAL    CG1   1637      -0.27     12.011
  1642         HA    541    VAL   HG11   1638       0.09      1.008
  1643         HA    541    VAL   HG12   1639       0.09      1.008
  1644         HA    541    VAL   HG13   1640       0.09      1.008
  1645        CT3    541    VAL    CG2   1641      -0.27     12.011
  1646         HA    541    VAL   HG21   1642       0.09      1.008
  1647         HA    541    VAL   HG22   1643       0.09      1.008
  1648         HA    541    VAL   HG23   1644       0.09      1.008
  1649          C    541    VAL      C   1645       0.51     12.011
  1650          O    541    VAL      O   1646      -0.51     15.999   ; qtot 4
; residue 542 ALA rtp ALA  q  0.0
  1651        NH1    542    ALA      N   1647      -0.47     14.007
  1652          H    542    ALA     HN   1648       0.31      1.008
  1653        CT1    542    ALA     CA   1649       0.07     12.011
  1654         HB    542    ALA     HA   1650       0.09      1.008
  1655        CT3    542    ALA     CB   1651      -0.27     12.011
  1656         HA    542    ALA    HB1   1652       0.09      1.008
  1657         HA    542    ALA    HB2   1653       0.09      1.008
  1658         HA    542    ALA    HB3   1654       0.09      1.008
  1659          C    542    ALA      C   1655       0.51     12.011
  1660          O    542    ALA      O   1656      -0.51     15.999   ; qtot 4
; residue 543 CYS rtp CYS2 q  0.0
  1661        NH1    543    CYS      N   1657      -0.47     14.007
  1662          H    543    CYS     HN   1658       0.31      1.008
  1663        CT1    543    CYS     CA   1659       0.07     12.011
  1664         HB    543    CYS     HA   1660       0.09      1.008
  1665        CT2    543    CYS     CB   1661       -0.1     12.011
  1666         HA    543    CYS    HB1   1662       0.09      1.008
  1667         HA    543    CYS    HB2   1663       0.09      1.008
  1668         SM    543    CYS     SG   1664      -0.08      32.06
  1669          C    543    CYS      C   1665       0.51     12.011
  1670          O    543    CYS      O   1666      -0.51     15.999   ; qtot 4
; residue 544 SER rtp SER  q  0.0
  1671        NH1    544    SER      N   1667      -0.47     14.007
  1672          H    544    SER     HN   1668       0.31      1.008
  1673        CT1    544    SER     CA   1669       0.07     12.011
  1674         HB    544    SER     HA   1670       0.09      1.008
  1675        CT2    544    SER     CB   1671       0.05     12.011
  1676         HA    544    SER    HB1   1672       0.09      1.008
  1677         HA    544    SER    HB2   1673       0.09      1.008
  1678        OH1    544    SER     OG   1674      -0.66     15.999
  1679          H    544    SER    HG1   1675       0.43      1.008
  1680          C    544    SER      C   1676       0.51     12.011
  1681          O    544    SER      O   1677      -0.51     15.999   ; qtot 4
; residue 545 GLU rtp GLU  q -1.0
  1682        NH1    545    GLU      N   1678      -0.47     14.007
  1683          H    545    GLU     HN   1679       0.31      1.008
  1684        CT1    545    GLU     CA   1680       0.07     12.011
  1685         HB    545    GLU     HA   1681       0.09      1.008
  1686        CT2    545    GLU     CB   1682      -0.18     12.011
  1687         HA    545    GLU    HB1   1683       0.09      1.008
  1688         HA    545    GLU    HB2   1684       0.09      1.008
  1689        CT2    545    GLU     CG   1685      -0.28     12.011
  1690         HA    545    GLU    HG1   1686       0.09      1.008
  1691         HA    545    GLU    HG2   1687       0.09      1.008
  1692         CC    545    GLU     CD   1688       0.62     12.011
  1693         OC    545    GLU    OE1   1689      -0.76     15.999
  1694         OC    545    GLU    OE2   1690      -0.76     15.999
  1695          C    545    GLU      C   1691       0.51     12.011
  1696          O    545    GLU      O   1692      -0.51     15.999   ; qtot 3
; residue 546 THR rtp THR  q -1.0
  1697        NH1    546    THR      N   1693      -0.47     14.007
  1698          H    546    THR     HN   1694       0.31      1.008
  1699        CT1    546    THR     CA   1695       0.07     12.011
  1700         HB    546    THR     HA   1696       0.09      1.008
  1701        CT1    546    THR     CB   1697       0.14     12.011
  1702         HA    546    THR     HB   1698       0.09      1.008
  1703        OH1    546    THR    OG1   1699      -0.66     15.999
  1704          H    546    THR    HG1   1700       0.43      1.008
  1705        CT3    546    THR    CG2   1701      -0.27     12.011
  1706         HA    546    THR   HG21   1702       0.09      1.008
  1707         HA    546    THR   HG22   1703       0.09      1.008
  1708         HA    546    THR   HG23   1704       0.09      1.008
  1709         CC    546    THR      C   1705       0.34     12.011
  1710         OC    546    THR    OT1   1706      -0.67    15.9994
  1711         OC    546    THR    OT2   1707      -0.67    15.9994   ; qtot 2

[ bonds ]
;  ai    aj funct            c0            c1            c2            c3
    1     2     1 
    1     3     1 
    1     4     1 
    1     5     1 
    5     6     1 
    5     7     1 
    5    18     1 
    7     8     1 
    7     9     1 
    7    10     1 
   10    11     1 
   10    12     1 
   10    13     1 
   13    14     1 
   13    15     1 
   15    16     1 
   15    17     1 
   18    19     1 
   18    20     1 
   20    21     1 
   20    22     1 
   22    23     1 
   22    24     1 
   22    40     1 
   24    25     1 
   24    26     1 
   24    27     1 
   27    28     1 
   27    29     1 
   27    30     1 
   30    31     1 
   30    32     1 
   30    33     1 
   33    34     1 
   33    35     1 
   33    36     1 
   36    37     1 
   36    38     1 
   36    39     1 
   40    41     1 
   40    42     1 
   42    43     1 
   42    44     1 
   44    45     1 
   44    46     1 
   44    62     1 
   46    47     1 
   46    48     1 
   46    49     1 
   49    50     1 
   49    51     1 
   49    52     1 
   52    53     1 
   52    54     1 
   52    55     1 
   55    56     1 
   55    57     1 
   55    58     1 
   58    59     1 
   58    60     1 
   58    61     1 
   62    63     1 
   62    64     1 
   64    65     1 
   64    66     1 
   66    67     1 
   66    68     1 
   66    81     1 
   68    69     1 
   68    70     1 
   68    71     1 
   71    72     1 
   71    73     1 
   71    77     1 
   73    74     1 
   73    75     1 
   73    76     1 
   77    78     1 
   77    79     1 
   77    80     1 
   81    82     1 
   81    83     1 
   83    84     1 
   83    85     1 
   85    86     1 
   85    87     1 
   85   105     1 
   87    88     1 
   87    89     1 
   87    90     1 
   90    91     1 
   90    92     1 
   90    93     1 
   93    94     1 
   93    95     1 
   93    96     1 
   96    97     1 
   96    98     1 
   98    99     1 
   98   102     1 
   99   100     1 
   99   101     1 
  102   103     1 
  102   104     1 
  105   106     1 
  105   107     1 
  107   108     1 
  107   109     1 
  109   110     1 
  109   111     1 
  109   124     1 
  111   112     1 
  111   113     1 
  111   114     1 
  114   115     1 
  114   116     1 
  114   120     1 
  116   117     1 
  116   118     1 
  116   119     1 
  120   121     1 
  120   122     1 
  120   123     1 
  124   125     1 
  124   126     1 
  126   127     1 
  126   128     1 
  128   129     1 
  128   130     1 
  128   138     1 
  130   131     1 
  130   132     1 
  130   133     1 
  133   134     1 
  133   135     1 
  135   136     1 
  135   137     1 
  138   139     1 
  138   140     1 
  140   141     1 
  140   142     1 
  142   143     1 
  142   144     1 
  142   145     1 
  145   146     1 
  145   147     1 
  147   148     1 
  147   149     1 
  149   150     1 
  149   151     1 
  149   152     1 
  152   153     1 
  152   154     1 
  154   155     1 
  154   156     1 
  156   157     1 
  156   158     1 
  156   176     1 
  158   159     1 
  158   160     1 
  158   161     1 
  161   162     1 
  161   163     1 
  161   164     1 
  164   165     1 
  164   166     1 
  164   167     1 
  167   168     1 
  167   169     1 
  169   170     1 
  169   173     1 
  170   171     1 
  170   172     1 
  173   174     1 
  173   175     1 
  176   177     1 
  176   178     1 
  178   179     1 
  178   180     1 
  180   181     1 
  180   182     1 
  180   190     1 
  182   183     1 
  182   184     1 
  182   185     1 
  185   186     1 
  185   187     1 
  187   188     1 
  187   189     1 
  190   191     1 
  190   192     1 
  192   193     1 
  192   196     1 
  193   194     1 
  193   195     1 
  193   201     1 
  196   197     1 
  196   198     1 
  196   204     1 
  198   199     1 
  198   200     1 
  198   201     1 
  201   202     1 
  201   203     1 
  204   205     1 
  204   206     1 
  206   207     1 
  206   208     1 
  208   209     1 
  208   210     1 
  208   225     1 
  210   211     1 
  210   212     1 
  210   213     1 
  213   214     1 
  213   221     1 
  214   215     1 
  214   216     1 
  216   217     1 
  216   218     1 
  218   219     1 
  218   223     1 
  219   220     1 
  221   222     1 
  221   223     1 
  223   224     1 
  225   226     1 
  225   227     1 
  227   228     1 
  227   229     1 
  229   230     1 
  229   231     1 
  229   240     1 
  231   232     1 
  231   233     1 
  231   234     1 
  234   235     1 
  234   236     1 
  234   237     1 
  237   238     1 
  237   239     1 
  240   241     1 
  240   242     1 
  242   243     1 
  242   244     1 
  244   245     1 
  244   246     1 
  244   247     1 
  247   248     1 
  247   249     1 
  249   250     1 
  249   251     1 
  251   252     1 
  251   253     1 
  251   271     1 
  253   254     1 
  253   255     1 
  253   256     1 
  256   257     1 
  256   258     1 
  256   259     1 
  259   260     1 
  259   261     1 
  259   262     1 
  262   263     1 
  262   264     1 
  264   265     1 
  264   268     1 
  265   266     1 
  265   267     1 
  268   269     1 
  268   270     1 
  271   272     1 
  271   273     1 
  273   274     1 
  273   275     1 
  275   276     1 
  275   277     1 
  275   287     1 
  277   278     1 
  277   279     1 
  277   283     1 
  279   280     1 
  279   281     1 
  279   282     1 
  283   284     1 
  283   285     1 
  283   286     1 
  287   288     1 
  287   289     1 
  289   290     1 
  289   291     1 
  291   292     1 
  291   293     1 
  291   302     1 
  293   294     1 
  293   295     1 
  293   296     1 
  296   297     1 
  296   298     1 
  296   299     1 
  299   300     1 
  299   301     1 
  302   303     1 
  302   304     1 
  304   305     1 
  304   306     1 
  306   307     1 
  306   308     1 
  306   318     1 
  308   309     1 
  308   310     1 
  308   314     1 
  310   311     1 
  310   312     1 
  310   313     1 
  314   315     1 
  314   316     1 
  314   317     1 
  318   319     1 
  318   320     1 
  320   321     1 
  320   322     1 
  322   323     1 
  322   324     1 
  322   337     1 
  324   325     1 
  324   326     1 
  324   327     1 
  327   328     1 
  327   329     1 
  327   333     1 
  329   330     1 
  329   331     1 
  329   332     1 
  333   334     1 
  333   335     1 
  333   336     1 
  337   338     1 
  337   339     1 
  339   340     1 
  339   341     1 
  341   342     1 
  341   343     1 
  341   353     1 
  343   344     1 
  343   345     1 
  343   349     1 
  345   346     1 
  345   347     1 
  345   348     1 
  349   350     1 
  349   351     1 
  349   352     1 
  353   354     1 
  353   355     1 
  355   356     1 
  355   357     1 
  357   358     1 
  357   359     1 
  357   368     1 
  359   360     1 
  359   361     1 
  359   362     1 
  362   363     1 
  362   364     1 
  362   365     1 
  365   366     1 
  365   367     1 
  368   369     1 
  368   370     1 
  370   371     1 
  370   372     1 
  372   373     1 
  372   374     1 
  372   392     1 
  374   375     1 
  374   376     1 
  374   377     1 
  377   378     1 
  377   379     1 
  377   380     1 
  380   381     1 
  380   382     1 
  380   383     1 
  383   384     1 
  383   385     1 
  385   386     1 
  385   389     1 
  386   387     1 
  386   388     1 
  389   390     1 
  389   391     1 
  392   393     1 
  392   394     1 
  394   395     1 
  394   396     1 
  396   397     1 
  396   398     1 
  396   409     1 
  398   399     1 
  398   400     1 
  398   401     1 
  401   402     1 
  401   403     1 
  401   404     1 
  404   405     1 
  404   406     1 
  406   407     1 
  406   408     1 
  409   410     1 
  409   411     1 
  411   412     1 
  411   413     1 
  413   414     1 
  413   415     1 
  413   416     1 
  416   417     1 
  416   418     1 
  418   419     1 
  418   420     1 
  420   421     1 
  420   422     1 
  420   427     1 
  422   423     1 
  422   424     1 
  422   425     1 
  425   426     1 
  427   428     1 
  427   429     1 
  429   430     1 
  429   431     1 
  431   432     1 
  431   433     1 
  431   446     1 
  433   434     1 
  433   435     1 
  433   436     1 
  436   437     1 
  436   438     1 
  436   442     1 
  438   439     1 
  438   440     1 
  438   441     1 
  442   443     1 
  442   444     1 
  442   445     1 
  446   447     1 
  446   448     1 
  448   449     1 
  448   450     1 
  450   451     1 
  450   452     1 
  450   462     1 
  452   453     1 
  452   454     1 
  452   458     1 
  454   455     1 
  454   456     1 
  454   457     1 
  458   459     1 
  458   460     1 
  458   461     1 
  462   463     1 
  462   464     1 
  464   465     1 
  464   466     1 
  466   467     1 
  466   468     1 
  466   486     1 
  468   469     1 
  468   470     1 
  468   471     1 
  471   472     1 
  471   477     1 
  472   473     1 
  472   474     1 
  474   475     1 
  474   476     1 
  476   477     1 
  476   482     1 
  477   478     1 
  478   479     1 
  478   480     1 
  480   481     1 
  480   484     1 
  482   483     1 
  482   484     1 
  484   485     1 
  486   487     1 
  486   488     1 
  488   489     1 
  488   490     1 
  490   491     1 
  490   492     1 
  490   493     1 
  493   494     1 
  493   495     1 
  495   496     1 
  495   497     1 
  497   498     1 
  497   499     1 
  497   510     1 
  499   500     1 
  499   501     1 
  499   502     1 
  502   503     1 
  502   504     1 
  502   505     1 
  505   506     1 
  506   507     1 
  506   508     1 
  506   509     1 
  510   511     1 
  510   512     1 
  512   513     1 
  512   514     1 
  514   515     1 
  514   516     1 
  514   526     1 
  516   517     1 
  516   518     1 
  516   522     1 
  518   519     1 
  518   520     1 
  518   521     1 
  522   523     1 
  522   524     1 
  522   525     1 
  526   527     1 
  526   528     1 
  528   529     1 
  528   530     1 
  530   531     1 
  530   532     1 
  530   539     1 
  532   534     1 
  532   535     1 
  532   536     1 
  536   538     1 
  539   540     1 
  539   541     1 
  541   542     1 
  541   543     1 
  543   544     1 
  543   545     1 
  543   546     1 
  546   547     1 
  546   548     1 
  548   549     1 
  548   550     1 
  550   551     1 
  550   552     1 
  550   563     1 
  552   553     1 
  552   554     1 
  552   555     1 
  555   556     1 
  555   557     1 
  555   558     1 
  558   559     1 
  558   560     1 
  560   561     1 
  560   562     1 
  563   564     1 
  563   565     1 
  565   566     1 
  565   567     1 
  567   568     1 
  567   569     1 
  567   577     1 
  569   570     1 
  569   571     1 
  569   572     1 
  572   573     1 
  572   574     1 
  574   575     1 
  574   576     1 
  577   578     1 
  577   579     1 
  579   580     1 
  579   581     1 
  581   582     1 
  581   583     1 
  581   601     1 
  583   584     1 
  583   585     1 
  583   586     1 
  586   587     1 
  586   592     1 
  587   588     1 
  587   589     1 
  589   590     1 
  589   591     1 
  591   592     1 
  591   597     1 
  592   593     1 
  593   594     1 
  593   595     1 
  595   596     1 
  595   599     1 
  597   598     1 
  597   599     1 
  599   600     1 
  601   602     1 
  601   603     1 
  603   604     1 
  603   605     1 
  605   606     1 
  605   607     1 
  605   608     1 
  608   609     1 
  608   610     1 
  610   611     1 
  610   612     1 
  612   613     1 
  612   614     1 
  612   627     1 
  614   615     1 
  614   616     1 
  614   620     1 
  616   617     1 
  616   618     1 
  616   619     1 
  620   621     1 
  620   622     1 
  620   623     1 
  623   624     1 
  623   625     1 
  623   626     1 
  627   628     1 
  627   629     1 
  629   630     1 
  629   631     1 
  631   632     1 
  631   633     1 
  631   643     1 
  633   634     1 
  633   635     1 
  633   639     1 
  635   636     1 
  635   637     1 
  635   638     1 
  639   640     1 
  639   641     1 
  639   642     1 
  643   644     1 
  643   645     1 
  645   646     1 
  645   647     1 
  647   648     1 
  647   649     1 
  647   658     1 
  649   650     1 
  649   651     1 
  649   652     1 
  652   653     1 
  652   654     1 
  652   655     1 
  655   656     1 
  655   657     1 
  658   659     1 
  658   660     1 
  660   661     1 
  660   662     1 
  662   663     1 
  662   664     1 
  662   668     1 
  664   665     1 
  664   666     1 
  664   667     1 
  668   669     1 
  668   670     1 
  670   671     1 
  670   672     1 
  672   673     1 
  672   674     1 
  672   685     1 
  674   675     1 
  674   676     1 
  674   677     1 
  677   678     1 
  677   679     1 
  677   680     1 
  680   681     1 
  681   682     1 
  681   683     1 
  681   684     1 
  685   686     1 
  685   687     1 
  687   688     1 
  687   689     1 
  689   690     1 
  689   691     1 
  689   701     1 
  691   692     1 
  691   693     1 
  691   697     1 
  693   694     1 
  693   695     1 
  693   696     1 
  697   698     1 
  697   699     1 
  697   700     1 
  701   702     1 
  701   703     1 
  703   704     1 
  703   705     1 
  705   706     1 
  705   707     1 
  705   717     1 
  707   708     1 
  707   709     1 
  707   713     1 
  709   710     1 
  709   711     1 
  709   712     1 
  713   714     1 
  713   715     1 
  713   716     1 
  717   718     1 
  717   719     1 
  719   720     1 
  719   721     1 
  721   722     1 
  721   723     1 
  721   727     1 
  723   724     1 
  723   725     1 
  723   726     1 
  726  1668     1 
  727   728     1 
  727   729     1 
  729   730     1 
  729   731     1 
  731   732     1 
  731   733     1 
  731   751     1 
  733   734     1 
  733   735     1 
  733   736     1 
  736   737     1 
  736   738     1 
  736   739     1 
  739   740     1 
  739   741     1 
  739   742     1 
  742   743     1 
  742   744     1 
  744   745     1 
  744   748     1 
  745   746     1 
  745   747     1 
  748   749     1 
  748   750     1 
  751   752     1 
  751   753     1 
  753   754     1 
  753   755     1 
  755   756     1 
  755   757     1 
  755   768     1 
  757   758     1 
  757   759     1 
  757   760     1 
  760   761     1 
  760   762     1 
  760   763     1 
  763   764     1 
  763   765     1 
  765   766     1 
  765   767     1 
  768   769     1 
  768   770     1 
  770   771     1 
  770   772     1 
  772   773     1 
  772   774     1 
  772   787     1 
  774   775     1 
  774   776     1 
  774   777     1 
  777   778     1 
  777   779     1 
  777   783     1 
  779   780     1 
  779   781     1 
  779   782     1 
  783   784     1 
  783   785     1 
  783   786     1 
  787   788     1 
  787   789     1 
  789   790     1 
  789   791     1 
  791   792     1 
  791   793     1 
  791   794     1 
  794   795     1 
  794   796     1 
  796   797     1 
  796   798     1 
  798   799     1 
  798   800     1 
  798   813     1 
  800   801     1 
  800   802     1 
  800   803     1 
  803   804     1 
  803   805     1 
  803   809     1 
  805   806     1 
  805   807     1 
  805   808     1 
  809   810     1 
  809   811     1 
  809   812     1 
  813   814     1 
  813   815     1 
  815   816     1 
  815   817     1 
  817   818     1 
  817   819     1 
  817   820     1 
  820   821     1 
  820   822     1 
  822   823     1 
  822   824     1 
  824   825     1 
  824   826     1 
  824   840     1 
  826   827     1 
  826   828     1 
  826   829     1 
  829   830     1 
  829   836     1 
  830   831     1 
  830   832     1 
  832   833     1 
  832   834     1 
  834   835     1 
  834   838     1 
  836   837     1 
  836   838     1 
  838   839     1 
  840   841     1 
  840   842     1 
  842   843     1 
  842   844     1 
  844   845     1 
  844   846     1 
  844   850     1 
  846   847     1 
  846   848     1 
  846   849     1 
  850   851     1 
  850   852     1 
  852   853     1 
  852   854     1 
  854   855     1 
  854   856     1 
  854   861     1 
  856   857     1 
  856   858     1 
  856   859     1 
  859   860     1 
  861   862     1 
  861   863     1 
  863   864     1 
  863   865     1 
  865   866     1 
  865   867     1 
  865   875     1 
  867   868     1 
  867   869     1 
  867   870     1 
  870   871     1 
  870   872     1 
  872   873     1 
  872   874     1 
  875   876     1 
  875   877     1 
  877   878     1 
  877   879     1 
  879   880     1 
  879   881     1 
  879   885     1 
  881   882     1 
  881   883     1 
  881   884     1 
  885   886     1 
  885   887     1 
  887   888     1 
  887   889     1 
  889   890     1 
  889   891     1 
  889   905     1 
  891   892     1 
  891   893     1 
  891   894     1 
  894   895     1 
  894   901     1 
  895   896     1 
  895   897     1 
  897   898     1 
  897   899     1 
  899   900     1 
  899   903     1 
  901   902     1 
  901   903     1 
  903   904     1 
  905   906     1 
  905   907     1 
  907   908     1 
  907   909     1 
  909   910     1 
  909   911     1 
  909   922     1 
  911   912     1 
  911   913     1 
  911   914     1 
  914   915     1 
  914   916     1 
  914   917     1 
  917   918     1 
  917   919     1 
  919   920     1 
  919   921     1 
  922   923     1 
  922   924     1 
  924   925     1 
  924   926     1 
  926   927     1 
  926   928     1 
  926   937     1 
  928   929     1 
  928   930     1 
  928   931     1 
  931   932     1 
  931   933     1 
  931   934     1 
  934   935     1 
  934   936     1 
  937   938     1 
  937   939     1 
  939   940     1 
  939   941     1 
  941   942     1 
  941   943     1 
  941   951     1 
  943   944     1 
  943   945     1 
  943   947     1 
  945   946     1 
  947   948     1 
  947   949     1 
  947   950     1 
  951   952     1 
  951   953     1 
  953   954     1 
  953   955     1 
  955   956     1 
  955   957     1 
  955   975     1 
  957   958     1 
  957   959     1 
  957   960     1 
  960   961     1 
  960   966     1 
  961   962     1 
  961   963     1 
  963   964     1 
  963   965     1 
  965   966     1 
  965   971     1 
  966   967     1 
  967   968     1 
  967   969     1 
  969   970     1 
  969   973     1 
  971   972     1 
  971   973     1 
  973   974     1 
  975   976     1 
  975   977     1 
  977   978     1 
  977   979     1 
  979   980     1 
  979   981     1 
  979   996     1 
  981   982     1 
  981   983     1 
  981   984     1 
  984   985     1 
  984   992     1 
  985   986     1 
  985   987     1 
  987   988     1 
  987   989     1 
  989   990     1 
  989   994     1 
  990   991     1 
  992   993     1 
  992   994     1 
  994   995     1 
  996   997     1 
  996   998     1 
  998   999     1 
  998  1000     1 
 1000  1001     1 
 1000  1002     1 
 1000  1020     1 
 1002  1003     1 
 1002  1004     1 
 1002  1005     1 
 1005  1006     1 
 1005  1011     1 
 1006  1007     1 
 1006  1008     1 
 1008  1009     1 
 1008  1010     1 
 1010  1011     1 
 1010  1016     1 
 1011  1012     1 
 1012  1013     1 
 1012  1014     1 
 1014  1015     1 
 1014  1018     1 
 1016  1017     1 
 1016  1018     1 
 1018  1019     1 
 1020  1021     1 
 1020  1022     1 
 1022  1023     1 
 1022  1024     1 
 1024  1025     1 
 1024  1026     1 
 1024  1038     1 
 1026  1027     1 
 1026  1028     1 
 1026  1031     1 
 1029  1030     1 
 1029  1031     1 
 1029  1032     1 
 1031  1034     1 
 1032  1033     1 
 1032  1036     1 
 1034  1035     1 
 1034  1036     1 
 1036  1037     1 
 1038  1039     1 
 1038  1040     1 
 1040  1041     1 
 1040  1042     1 
 1042  1043     1 
 1042  1044     1 
 1042  1045     1 
 1045  1046     1 
 1045  1047     1 
 1047  1048     1 
 1047  1049     1 
 1049  1050     1 
 1049  1051     1 
 1049  1057     1 
 1051  1052     1 
 1051  1053     1 
 1051  1054     1 
 1054  1055     1 
 1054  1056     1 
 1057  1058     1 
 1057  1059     1 
 1059  1060     1 
 1059  1061     1 
 1061  1062     1 
 1061  1063     1 
 1061  1073     1 
 1063  1064     1 
 1063  1065     1 
 1063  1069     1 
 1065  1066     1 
 1065  1067     1 
 1065  1068     1 
 1069  1070     1 
 1069  1071     1 
 1069  1072     1 
 1073  1074     1 
 1073  1075     1 
 1075  1076     1 
 1075  1077     1 
 1077  1078     1 
 1077  1079     1 
 1077  1087     1 
 1079  1080     1 
 1079  1081     1 
 1079  1082     1 
 1082  1083     1 
 1082  1084     1 
 1084  1085     1 
 1084  1086     1 
 1087  1088     1 
 1087  1089     1 
 1089  1090     1 
 1089  1091     1 
 1091  1092     1 
 1091  1093     1 
 1091  1098     1 
 1093  1094     1 
 1093  1095     1 
 1093  1096     1 
 1096  1097     1 
 1098  1099     1 
 1098  1100     1 
 1100  1101     1 
 1100  1102     1 
 1102  1103     1 
 1102  1104     1 
 1102  1112     1 
 1104  1105     1 
 1104  1106     1 
 1104  1107     1 
 1107  1108     1 
 1107  1109     1 
 1109  1110     1 
 1109  1111     1 
 1112  1113     1 
 1112  1114     1 
 1114  1115     1 
 1114  1116     1 
 1116  1117     1 
 1116  1118     1 
 1116  1134     1 
 1118  1119     1 
 1118  1120     1 
 1118  1121     1 
 1121  1122     1 
 1121  1123     1 
 1121  1124     1 
 1124  1125     1 
 1124  1126     1 
 1124  1127     1 
 1127  1128     1 
 1127  1129     1 
 1127  1130     1 
 1130  1131     1 
 1130  1132     1 
 1130  1133     1 
 1134  1135     1 
 1134  1136     1 
 1136  1137     1 
 1136  1138     1 
 1138  1139     1 
 1138  1140     1 
 1138  1150     1 
 1140  1141     1 
 1140  1142     1 
 1140  1146     1 
 1142  1143     1 
 1142  1144     1 
 1142  1145     1 
 1146  1147     1 
 1146  1148     1 
 1146  1149     1 
 1150  1151     1 
 1150  1152     1 
 1152  1153     1 
 1152  1154     1 
 1154  1155     1 
 1154  1156     1 
 1154  1166     1 
 1156  1157     1 
 1156  1158     1 
 1156  1162     1 
 1158  1159     1 
 1158  1160     1 
 1158  1161     1 
 1162  1163     1 
 1162  1164     1 
 1162  1165     1 
 1166  1167     1 
 1166  1168     1 
 1168  1169     1 
 1168  1170     1 
 1170  1171     1 
 1170  1172     1 
 1170  1183     1 
 1172  1173     1 
 1172  1174     1 
 1172  1175     1 
 1175  1176     1 
 1175  1177     1 
 1175  1178     1 
 1178  1179     1 
 1179  1180     1 
 1179  1181     1 
 1179  1182     1 
 1183  1184     1 
 1183  1185     1 
 1185  1186     1 
 1185  1187     1 
 1187  1188     1 
 1187  1189     1 
 1187  1194     1 
 1189  1190     1 
 1189  1191     1 
 1189  1192     1 
 1192  1193     1 
 1194  1195     1 
 1194  1196     1 
 1196  1197     1 
 1196  1198     1 
 1198  1199     1 
 1198  1200     1 
 1198  1201     1 
 1201  1202     1 
 1201  1203     1 
 1203  1204     1 
 1203  1205     1 
 1205  1206     1 
 1205  1207     1 
 1205  1217     1 
 1207  1208     1 
 1207  1209     1 
 1207  1213     1 
 1209  1210     1 
 1209  1211     1 
 1209  1212     1 
 1213  1214     1 
 1213  1215     1 
 1213  1216     1 
 1217  1218     1 
 1217  1219     1 
 1219  1220     1 
 1219  1221     1 
 1221  1222     1 
 1221  1223     1 
 1221  1239     1 
 1223  1224     1 
 1223  1225     1 
 1223  1226     1 
 1226  1227     1 
 1226  1228     1 
 1226  1229     1 
 1229  1230     1 
 1229  1231     1 
 1229  1232     1 
 1232  1233     1 
 1232  1234     1 
 1232  1235     1 
 1235  1236     1 
 1235  1237     1 
 1235  1238     1 
 1239  1240     1 
 1239  1241     1 
 1241  1242     1 
 1241  1243     1 
 1243  1244     1 
 1243  1245     1 
 1243  1249     1 
 1245  1246     1 
 1245  1247     1 
 1245  1248     1 
 1248  1382     1 
 1249  1250     1 
 1249  1251     1 
 1251  1252     1 
 1251  1253     1 
 1253  1254     1 
 1253  1255     1 
 1253  1260     1 
 1255  1256     1 
 1255  1257     1 
 1255  1258     1 
 1258  1259     1 
 1260  1261     1 
 1260  1262     1 
 1262  1263     1 
 1262  1264     1 
 1264  1265     1 
 1264  1266     1 
 1264  1267     1 
 1267  1268     1 
 1267  1269     1 
 1269  1270     1 
 1269  1271     1 
 1271  1272     1 
 1271  1273     1 
 1271  1281     1 
 1273  1274     1 
 1273  1275     1 
 1273  1277     1 
 1275  1276     1 
 1277  1278     1 
 1277  1279     1 
 1277  1280     1 
 1281  1282     1 
 1281  1283     1 
 1283  1284     1 
 1283  1285     1 
 1285  1286     1 
 1285  1287     1 
 1285  1296     1 
 1287  1288     1 
 1287  1289     1 
 1287  1290     1 
 1290  1291     1 
 1290  1292     1 
 1290  1293     1 
 1293  1294     1 
 1293  1295     1 
 1296  1297     1 
 1296  1298     1 
 1298  1299     1 
 1298  1300     1 
 1300  1301     1 
 1300  1302     1 
 1300  1315     1 
 1302  1303     1 
 1302  1304     1 
 1302  1305     1 
 1305  1306     1 
 1305  1307     1 
 1305  1311     1 
 1307  1308     1 
 1307  1309     1 
 1307  1310     1 
 1311  1312     1 
 1311  1313     1 
 1311  1314     1 
 1315  1316     1 
 1315  1317     1 
 1317  1318     1 
 1317  1319     1 
 1319  1320     1 
 1319  1321     1 
 1319  1326     1 
 1321  1322     1 
 1321  1323     1 
 1321  1324     1 
 1324  1325     1 
 1326  1327     1 
 1326  1328     1 
 1328  1329     1 
 1328  1330     1 
 1330  1331     1 
 1330  1332     1 
 1330  1345     1 
 1332  1333     1 
 1332  1334     1 
 1332  1335     1 
 1335  1336     1 
 1335  1337     1 
 1335  1341     1 
 1337  1338     1 
 1337  1339     1 
 1337  1340     1 
 1341  1342     1 
 1341  1343     1 
 1341  1344     1 
 1345  1346     1 
 1345  1347     1 
 1347  1348     1 
 1347  1349     1 
 1349  1350     1 
 1349  1351     1 
 1349  1355     1 
 1351  1352     1 
 1351  1353     1 
 1351  1354     1 
 1355  1356     1 
 1355  1357     1 
 1357  1358     1 
 1357  1359     1 
 1359  1360     1 
 1359  1361     1 
 1359  1373     1 
 1361  1362     1 
 1361  1363     1 
 1361  1366     1 
 1364  1365     1 
 1364  1366     1 
 1364  1367     1 
 1366  1369     1 
 1367  1368     1 
 1367  1371     1 
 1369  1370     1 
 1369  1371     1 
 1371  1372     1 
 1373  1374     1 
 1373  1375     1 
 1375  1376     1 
 1375  1377     1 
 1377  1378     1 
 1377  1379     1 
 1377  1383     1 
 1379  1380     1 
 1379  1381     1 
 1379  1382     1 
 1383  1384     1 
 1383  1385     1 
 1385  1386     1 
 1385  1387     1 
 1387  1388     1 
 1387  1389     1 
 1387  1407     1 
 1389  1390     1 
 1389  1391     1 
 1389  1392     1 
 1392  1393     1 
 1392  1394     1 
 1392  1395     1 
 1395  1396     1 
 1395  1397     1 
 1395  1398     1 
 1398  1399     1 
 1398  1400     1 
 1400  1401     1 
 1400  1404     1 
 1401  1402     1 
 1401  1403     1 
 1404  1405     1 
 1404  1406     1 
 1407  1408     1 
 1407  1409     1 
 1409  1410     1 
 1409  1411     1 
 1411  1412     1 
 1411  1413     1 
 1411  1425     1 
 1413  1414     1 
 1413  1415     1 
 1413  1418     1 
 1416  1417     1 
 1416  1418     1 
 1416  1419     1 
 1418  1421     1 
 1419  1420     1 
 1419  1423     1 
 1421  1422     1 
 1421  1423     1 
 1423  1424     1 
 1425  1426     1 
 1425  1427     1 
 1427  1428     1 
 1427  1429     1 
 1429  1430     1 
 1429  1431     1 
 1429  1437     1 
 1431  1432     1 
 1431  1433     1 
 1431  1434     1 
 1434  1435     1 
 1434  1436     1 
 1437  1438     1 
 1437  1439     1 
 1439  1440     1 
 1439  1441     1 
 1441  1442     1 
 1441  1443     1 
 1441  1444     1 
 1444  1445     1 
 1444  1446     1 
 1446  1447     1 
 1446  1448     1 
 1448  1449     1 
 1448  1450     1 
 1448  1459     1 
 1450  1451     1 
 1450  1452     1 
 1450  1453     1 
 1453  1454     1 
 1453  1455     1 
 1453  1456     1 
 1456  1457     1 
 1456  1458     1 
 1459  1460     1 
 1459  1461     1 
 1461  1462     1 
 1461  1463     1 
 1463  1464     1 
 1463  1465     1 
 1463  1471     1 
 1465  1466     1 
 1465  1467     1 
 1465  1468     1 
 1468  1469     1 
 1468  1470     1 
 1471  1472     1 
 1471  1473     1 
 1473  1474     1 
 1473  1475     1 
 1475  1476     1 
 1475  1477     1 
 1475  1487     1 
 1477  1478     1 
 1477  1479     1 
 1477  1483     1 
 1479  1480     1 
 1479  1481     1 
 1479  1482     1 
 1483  1484     1 
 1483  1485     1 
 1483  1486     1 
 1487  1488     1 
 1487  1489     1 
 1489  1490     1 
 1489  1491     1 
 1491  1492     1 
 1491  1493     1 
 1491  1497     1 
 1493  1494     1 
 1493  1495     1 
 1493  1496     1 
 1497  1498     1 
 1497  1499     1 
 1499  1500     1 
 1499  1501     1 
 1501  1502     1 
 1501  1503     1 
 1501  1510     1 
 1503  1505     1 
 1503  1506     1 
 1503  1507     1 
 1507  1509     1 
 1510  1511     1 
 1510  1512     1 
 1512  1513     1 
 1512  1516     1 
 1513  1514     1 
 1513  1515     1 
 1513  1521     1 
 1516  1517     1 
 1516  1518     1 
 1516  1524     1 
 1518  1519     1 
 1518  1520     1 
 1518  1521     1 
 1521  1522     1 
 1521  1523     1 
 1524  1525     1 
 1524  1526     1 
 1526  1527     1 
 1526  1528     1 
 1528  1529     1 
 1528  1530     1 
 1528  1541     1 
 1530  1531     1 
 1530  1532     1 
 1530  1533     1 
 1533  1534     1 
 1533  1535     1 
 1533  1536     1 
 1536  1537     1 
 1536  1538     1 
 1538  1539     1 
 1538  1540     1 
 1541  1542     1 
 1541  1543     1 
 1543  1544     1 
 1543  1545     1 
 1545  1546     1 
 1545  1547     1 
 1545  1548     1 
 1548  1549     1 
 1548  1550     1 
 1550  1551     1 
 1550  1552     1 
 1552  1553     1 
 1552  1554     1 
 1552  1555     1 
 1555  1556     1 
 1555  1557     1 
 1557  1558     1 
 1557  1559     1 
 1559  1560     1 
 1559  1561     1 
 1559  1571     1 
 1561  1562     1 
 1561  1563     1 
 1561  1567     1 
 1563  1564     1 
 1563  1565     1 
 1563  1566     1 
 1567  1568     1 
 1567  1569     1 
 1567  1570     1 
 1571  1572     1 
 1571  1573     1 
 1573  1574     1 
 1573  1575     1 
 1575  1576     1 
 1575  1577     1 
 1575  1588     1 
 1577  1578     1 
 1577  1579     1 
 1577  1580     1 
 1580  1581     1 
 1580  1582     1 
 1580  1583     1 
 1583  1584     1 
 1583  1585     1 
 1585  1586     1 
 1585  1587     1 
 1588  1589     1 
 1588  1590     1 
 1590  1591     1 
 1590  1592     1 
 1592  1593     1 
 1592  1594     1 
 1592  1609     1 
 1594  1595     1 
 1594  1596     1 
 1594  1597     1 
 1597  1598     1 
 1597  1605     1 
 1598  1599     1 
 1598  1600     1 
 1600  1601     1 
 1600  1602     1 
 1602  1603     1 
 1602  1607     1 
 1603  1604     1 
 1605  1606     1 
 1605  1607     1 
 1607  1608     1 
 1609  1610     1 
 1609  1611     1 
 1611  1612     1 
 1611  1613     1 
 1613  1614     1 
 1613  1615     1 
 1613  1616     1 
 1616  1617     1 
 1616  1618     1 
 1618  1619     1 
 1618  1620     1 
 1620  1621     1 
 1620  1622     1 
 1620  1626     1 
 1622  1623     1 
 1622  1624     1 
 1622  1625     1 
 1626  1627     1 
 1626  1628     1 
 1628  1629     1 
 1628  1630     1 
 1630  1631     1 
 1630  1632     1 
 1630  1633     1 
 1633  1634     1 
 1633  1635     1 
 1635  1636     1 
 1635  1637     1 
 1637  1638     1 
 1637  1639     1 
 1637  1649     1 
 1639  1640     1 
 1639  1641     1 
 1639  1645     1 
 1641  1642     1 
 1641  1643     1 
 1641  1644     1 
 1645  1646     1 
 1645  1647     1 
 1645  1648     1 
 1649  1650     1 
 1649  1651     1 
 1651  1652     1 
 1651  1653     1 
 1653  1654     1 
 1653  1655     1 
 1653  1659     1 
 1655  1656     1 
 1655  1657     1 
 1655  1658     1 
 1659  1660     1 
 1659  1661     1 
 1661  1662     1 
 1661  1663     1 
 1663  1664     1 
 1663  1665     1 
 1663  1669     1 
 1665  1666     1 
 1665  1667     1 
 1665  1668     1 
 1669  1670     1 
 1669  1671     1 
 1671  1672     1 
 1671  1673     1 
 1673  1674     1 
 1673  1675     1 
 1673  1680     1 
 1675  1676     1 
 1675  1677     1 
 1675  1678     1 
 1678  1679     1 
 1680  1681     1 
 1680  1682     1 
 1682  1683     1 
 1682  1684     1 
 1684  1685     1 
 1684  1686     1 
 1684  1695     1 
 1686  1687     1 
 1686  1688     1 
 1686  1689     1 
 1689  1690     1 
 1689  1691     1 
 1689  1692     1 
 1692  1693     1 
 1692  1694     1 
 1695  1696     1 
 1695  1697     1 
 1697  1698     1 
 1697  1699     1 
 1699  1700     1 
 1699  1701     1 
 1699  1709     1 
 1701  1702     1 
 1701  1703     1 
 1701  1705     1 
 1703  1704     1 
 1705  1706     1 
 1705  1707     1 
 1705  1708     1 
 1709  1710     1 
 1709  1711     1 
  536   1507     1         0.2029  144766.4        0.2029  0.00 ; the disulfide bond 

[ pairs ]
;  ai    aj funct            c0            c1            c2            c3
    1     8     1 
    1     9     1 
    1    10     1 
    1    19     1 
    1    20     1 
    2     6     1 
    2     7     1 
    2    18     1 
    3     6     1 
    3     7     1 
    3    18     1 
    4     6     1 
    4     7     1 
    4    18     1 
    5    11     1 
    5    12     1 
    5    13     1 
    5    21     1 
    5    22     1 
    6     8     1 
    6     9     1 
    6    10     1 
    6    19     1 
    6    20     1 
    7    14     1 
    7    15     1 
    7    19     1 
    7    20     1 
    8    11     1 
    8    12     1 
    8    13     1 
    8    18     1 
    9    11     1 
    9    12     1 
    9    13     1 
    9    18     1 
   10    16     1 
   10    17     1 
   10    18     1 
   11    14     1 
   11    15     1 
   12    14     1 
   12    15     1 
   14    16     1 
   14    17     1 
   18    23     1 
   18    24     1 
   18    40     1 
   19    21     1 
   19    22     1 
   20    25     1 
   20    26     1 
   20    27     1 
   20    41     1 
   20    42     1 
   21    23     1 
   21    24     1 
   21    40     1 
   22    28     1 
   22    29     1 
   22    30     1 
   22    43     1 
   22    44     1 
   23    25     1 
   23    26     1 
   23    27     1 
   23    41     1 
   23    42     1 
   24    31     1 
   24    32     1 
   24    33     1 
   24    41     1 
   24    42     1 
   25    28     1 
   25    29     1 
   25    30     1 
   25    40     1 
   26    28     1 
   26    29     1 
   26    30     1 
   26    40     1 
   27    34     1 
   27    35     1 
   27    36     1 
   27    40     1 
   28    31     1 
   28    32     1 
   28    33     1 
   29    31     1 
   29    32     1 
   29    33     1 
   30    37     1 
   30    38     1 
   30    39     1 
   31    34     1 
   31    35     1 
   31    36     1 
   32    34     1 
   32    35     1 
   32    36     1 
   34    37     1 
   34    38     1 
   34    39     1 
   35    37     1 
   35    38     1 
   35    39     1 
   40    45     1 
   40    46     1 
   40    62     1 
   41    43     1 
   41    44     1 
   42    47     1 
   42    48     1 
   42    49     1 
   42    63     1 
   42    64     1 
   43    45     1 
   43    46     1 
   43    62     1 
   44    50     1 
   44    51     1 
   44    52     1 
   44    65     1 
   44    66     1 
   45    47     1 
   45    48     1 
   45    49     1 
   45    63     1 
   45    64     1 
   46    53     1 
   46    54     1 
   46    55     1 
   46    63     1 
   46    64     1 
   47    50     1 
   47    51     1 
   47    52     1 
   47    62     1 
   48    50     1 
   48    51     1 
   48    52     1 
   48    62     1 
   49    56     1 
   49    57     1 
   49    58     1 
   49    62     1 
   50    53     1 
   50    54     1 
   50    55     1 
   51    53     1 
   51    54     1 
   51    55     1 
   52    59     1 
   52    60     1 
   52    61     1 
   53    56     1 
   53    57     1 
   53    58     1 
   54    56     1 
   54    57     1 
   54    58     1 
   56    59     1 
   56    60     1 
   56    61     1 
   57    59     1 
   57    60     1 
   57    61     1 
   62    67     1 
   62    68     1 
   62    81     1 
   63    65     1 
   63    66     1 
   64    69     1 
   64    70     1 
   64    71     1 
   64    82     1 
   64    83     1 
   65    67     1 
   65    68     1 
   65    81     1 
   66    72     1 
   66    73     1 
   66    77     1 
   66    84     1 
   66    85     1 
   67    69     1 
   67    70     1 
   67    71     1 
   67    82     1 
   67    83     1 
   68    74     1 
   68    75     1 
   68    76     1 
   68    78     1 
   68    79     1 
   68    80     1 
   68    82     1 
   68    83     1 
   69    72     1 
   69    73     1 
   69    77     1 
   69    81     1 
   70    72     1 
   70    73     1 
   70    77     1 
   70    81     1 
   71    81     1 
   72    74     1 
   72    75     1 
   72    76     1 
   72    78     1 
   72    79     1 
   72    80     1 
   73    78     1 
   73    79     1 
   73    80     1 
   74    77     1 
   75    77     1 
   76    77     1 
   81    86     1 
   81    87     1 
   81   105     1 
   82    84     1 
   82    85     1 
   83    88     1 
   83    89     1 
   83    90     1 
   83   106     1 
   83   107     1 
   84    86     1 
   84    87     1 
   84   105     1 
   85    91     1 
   85    92     1 
   85    93     1 
   85   108     1 
   85   109     1 
   86    88     1 
   86    89     1 
   86    90     1 
   86   106     1 
   86   107     1 
   87    94     1 
   87    95     1 
   87    96     1 
   87   106     1 
   87   107     1 
   88    91     1 
   88    92     1 
   88    93     1 
   88   105     1 
   89    91     1 
   89    92     1 
   89    93     1 
   89   105     1 
   90    97     1 
   90    98     1 
   90   105     1 
   91    94     1 
   91    95     1 
   91    96     1 
   92    94     1 
   92    95     1 
   92    96     1 
   93    99     1 
   93   102     1 
   94    97     1 
   94    98     1 
   95    97     1 
   95    98     1 
   96   100     1 
   96   101     1 
   96   103     1 
   96   104     1 
   97    99     1 
   97   102     1 
   99   103     1 
   99   104     1 
  100   102     1 
  101   102     1 
  105   110     1 
  105   111     1 
  105   124     1 
  106   108     1 
  106   109     1 
  107   112     1 
  107   113     1 
  107   114     1 
  107   125     1 
  107   126     1 
  108   110     1 
  108   111     1 
  108   124     1 
  109   115     1 
  109   116     1 
  109   120     1 
  109   127     1 
  109   128     1 
  110   112     1 
  110   113     1 
  110   114     1 
  110   125     1 
  110   126     1 
  111   117     1 
  111   118     1 
  111   119     1 
  111   121     1 
  111   122     1 
  111   123     1 
  111   125     1 
  111   126     1 
  112   115     1 
  112   116     1 
  112   120     1 
  112   124     1 
  113   115     1 
  113   116     1 
  113   120     1 
  113   124     1 
  114   124     1 
  115   117     1 
  115   118     1 
  115   119     1 
  115   121     1 
  115   122     1 
  115   123     1 
  116   121     1 
  116   122     1 
  116   123     1 
  117   120     1 
  118   120     1 
  119   120     1 
  124   129     1 
  124   130     1 
  124   138     1 
  125   127     1 
  125   128     1 
  126   131     1 
  126   132     1 
  126   133     1 
  126   139     1 
  126   140     1 
  127   129     1 
  127   130     1 
  127   138     1 
  128   134     1 
  128   135     1 
  128   141     1 
  128   142     1 
  129   131     1 
  129   132     1 
  129   133     1 
  129   139     1 
  129   140     1 
  130   136     1 
  130   137     1 
  130   139     1 
  130   140     1 
  131   134     1 
  131   135     1 
  131   138     1 
  132   134     1 
  132   135     1 
  132   138     1 
  133   138     1 
  134   136     1 
  134   137     1 
  138   143     1 
  138   144     1 
  138   145     1 
  139   141     1 
  139   142     1 
  140   146     1 
  140   147     1 
  141   143     1 
  141   144     1 
  141   145     1 
  142   148     1 
  142   149     1 
  143   146     1 
  143   147     1 
  144   146     1 
  144   147     1 
  145   150     1 
  145   151     1 
  145   152     1 
  146   148     1 
  146   149     1 
  147   153     1 
  147   154     1 
  148   150     1 
  148   151     1 
  148   152     1 
  149   155     1 
  149   156     1 
  150   153     1 
  150   154     1 
  151   153     1 
  151   154     1 
  152   157     1 
  152   158     1 
  152   176     1 
  153   155     1 
  153   156     1 
  154   159     1 
  154   160     1 
  154   161     1 
  154   177     1 
  154   178     1 
  155   157     1 
  155   158     1 
  155   176     1 
  156   162     1 
  156   163     1 
  156   164     1 
  156   179     1 
  156   180     1 
  157   159     1 
  157   160     1 
  157   161     1 
  157   177     1 
  157   178     1 
  158   165     1 
  158   166     1 
  158   167     1 
  158   177     1 
  158   178     1 
  159   162     1 
  159   163     1 
  159   164     1 
  159   176     1 
  160   162     1 
  160   163     1 
  160   164     1 
  160   176     1 
  161   168     1 
  161   169     1 
  161   176     1 
  162   165     1 
  162   166     1 
  162   167     1 
  163   165     1 
  163   166     1 
  163   167     1 
  164   170     1 
  164   173     1 
  165   168     1 
  165   169     1 
  166   168     1 
  166   169     1 
  167   171     1 
  167   172     1 
  167   174     1 
  167   175     1 
  168   170     1 
  168   173     1 
  170   174     1 
  170   175     1 
  171   173     1 
  172   173     1 
  176   181     1 
  176   182     1 
  176   190     1 
  177   179     1 
  177   180     1 
  178   183     1 
  178   184     1 
  178   185     1 
  178   191     1 
  178   192     1 
  179   181     1 
  179   182     1 
  179   190     1 
  180   186     1 
  180   187     1 
  180   193     1 
  180   196     1 
  181   183     1 
  181   184     1 
  181   185     1 
  181   191     1 
  181   192     1 
  182   188     1 
  182   189     1 
  182   191     1 
  182   192     1 
  183   186     1 
  183   187     1 
  183   190     1 
  184   186     1 
  184   187     1 
  184   190     1 
  185   190     1 
  186   188     1 
  186   189     1 
  190   194     1 
  190   195     1 
  190   197     1 
  190   198     1 
  190   201     1 
  190   204     1 
  191   193     1 
  191   196     1 
  192   199     1 
  192   200     1 
  192   202     1 
  192   203     1 
  192   205     1 
  192   206     1 
  193   197     1 
  193   199     1 
  193   200     1 
  193   204     1 
  194   196     1 
  194   198     1 
  194   202     1 
  194   203     1 
  195   196     1 
  195   198     1 
  195   202     1 
  195   203     1 
  196   202     1 
  196   203     1 
  196   207     1 
  196   208     1 
  197   199     1 
  197   200     1 
  197   201     1 
  197   205     1 
  197   206     1 
  198   205     1 
  198   206     1 
  199   202     1 
  199   203     1 
  199   204     1 
  200   202     1 
  200   203     1 
  200   204     1 
  201   204     1 
  204   209     1 
  204   210     1 
  204   225     1 
  205   207     1 
  205   208     1 
  206   211     1 
  206   212     1 
  206   213     1 
  206   226     1 
  206   227     1 
  207   209     1 
  207   210     1 
  207   225     1 
  208   214     1 
  208   221     1 
  208   228     1 
  208   229     1 
  209   211     1 
  209   212     1 
  209   213     1 
  209   226     1 
  209   227     1 
  210   215     1 
  210   216     1 
  210   222     1 
  210   223     1 
  210   226     1 
  210   227     1 
  211   214     1 
  211   221     1 
  211   225     1 
  212   214     1 
  212   221     1 
  212   225     1 
  213   217     1 
  213   218     1 
  213   224     1 
  213   225     1 
  214   219     1 
  214   222     1 
  214   223     1 
  215   217     1 
  215   218     1 
  215   221     1 
  216   220     1 
  216   221     1 
  216   224     1 
  217   219     1 
  217   223     1 
  218   222     1 
  219   221     1 
  219   224     1 
  220   223     1 
  222   224     1 
  225   230     1 
  225   231     1 
  225   240     1 
  226   228     1 
  226   229     1 
  227   232     1 
  227   233     1 
  227   234     1 
  227   241     1 
  227   242     1 
  228   230     1 
  228   231     1 
  228   240     1 
  229   235     1 
  229   236     1 
  229   237     1 
  229   243     1 
  229   244     1 
  230   232     1 
  230   233     1 
  230   234     1 
  230   241     1 
  230   242     1 
  231   238     1 
  231   239     1 
  231   241     1 
  231   242     1 
  232   235     1 
  232   236     1 
  232   237     1 
  232   240     1 
  233   235     1 
  233   236     1 
  233   237     1 
  233   240     1 
  234   240     1 
  235   238     1 
  235   239     1 
  236   238     1 
  236   239     1 
  240   245     1 
  240   246     1 
  240   247     1 
  241   243     1 
  241   244     1 
  242   248     1 
  242   249     1 
  243   245     1 
  243   246     1 
  243   247     1 
  244   250     1 
  244   251     1 
  245   248     1 
  245   249     1 
  246   248     1 
  246   249     1 
  247   252     1 
  247   253     1 
  247   271     1 
  248   250     1 
  248   251     1 
  249   254     1 
  249   255     1 
  249   256     1 
  249   272     1 
  249   273     1 
  250   252     1 
  250   253     1 
  250   271     1 
  251   257     1 
  251   258     1 
  251   259     1 
  251   274     1 
  251   275     1 
  252   254     1 
  252   255     1 
  252   256     1 
  252   272     1 
  252   273     1 
  253   260     1 
  253   261     1 
  253   262     1 
  253   272     1 
  253   273     1 
  254   257     1 
  254   258     1 
  254   259     1 
  254   271     1 
  255   257     1 
  255   258     1 
  255   259     1 
  255   271     1 
  256   263     1 
  256   264     1 
  256   271     1 
  257   260     1 
  257   261     1 
  257   262     1 
  258   260     1 
  258   261     1 
  258   262     1 
  259   265     1 
  259   268     1 
  260   263     1 
  260   264     1 
  261   263     1 
  261   264     1 
  262   266     1 
  262   267     1 
  262   269     1 
  262   270     1 
  263   265     1 
  263   268     1 
  265   269     1 
  265   270     1 
  266   268     1 
  267   268     1 
  271   276     1 
  271   277     1 
  271   287     1 
  272   274     1 
  272   275     1 
  273   278     1 
  273   279     1 
  273   283     1 
  273   288     1 
  273   289     1 
  274   276     1 
  274   277     1 
  274   287     1 
  275   280     1 
  275   281     1 
  275   282     1 
  275   284     1 
  275   285     1 
  275   286     1 
  275   290     1 
  275   291     1 
  276   278     1 
  276   279     1 
  276   283     1 
  276   288     1 
  276   289     1 
  277   288     1 
  277   289     1 
  278   280     1 
  278   281     1 
  278   282     1 
  278   284     1 
  278   285     1 
  278   286     1 
  278   287     1 
  279   284     1 
  279   285     1 
  279   286     1 
  279   287     1 
  280   283     1 
  281   283     1 
  282   283     1 
  283   287     1 
  287   292     1 
  287   293     1 
  287   302     1 
  288   290     1 
  288   291     1 
  289   294     1 
  289   295     1 
  289   296     1 
  289   303     1 
  289   304     1 
  290   292     1 
  290   293     1 
  290   302     1 
  291   297     1 
  291   298     1 
  291   299     1 
  291   305     1 
  291   306     1 
  292   294     1 
  292   295     1 
  292   296     1 
  292   303     1 
  292   304     1 
  293   300     1 
  293   301     1 
  293   303     1 
  293   304     1 
  294   297     1 
  294   298     1 
  294   299     1 
  294   302     1 
  295   297     1 
  295   298     1 
  295   299     1 
  295   302     1 
  296   302     1 
  297   300     1 
  297   301     1 
  298   300     1 
  298   301     1 
  302   307     1 
  302   308     1 
  302   318     1 
  303   305     1 
  303   306     1 
  304   309     1 
  304   310     1 
  304   314     1 
  304   319     1 
  304   320     1 
  305   307     1 
  305   308     1 
  305   318     1 
  306   311     1 
  306   312     1 
  306   313     1 
  306   315     1 
  306   316     1 
  306   317     1 
  306   321     1 
  306   322     1 
  307   309     1 
  307   310     1 
  307   314     1 
  307   319     1 
  307   320     1 
  308   319     1 
  308   320     1 
  309   311     1 
  309   312     1 
  309   313     1 
  309   315     1 
  309   316     1 
  309   317     1 
  309   318     1 
  310   315     1 
  310   316     1 
  310   317     1 
  310   318     1 
  311   314     1 
  312   314     1 
  313   314     1 
  314   318     1 
  318   323     1 
  318   324     1 
  318   337     1 
  319   321     1 
  319   322     1 
  320   325     1 
  320   326     1 
  320   327     1 
  320   338     1 
  320   339     1 
  321   323     1 
  321   324     1 
  321   337     1 
  322   328     1 
  322   329     1 
  322   333     1 
  322   340     1 
  322   341     1 
  323   325     1 
  323   326     1 
  323   327     1 
  323   338     1 
  323   339     1 
  324   330     1 
  324   331     1 
  324   332     1 
  324   334     1 
  324   335     1 
  324   336     1 
  324   338     1 
  324   339     1 
  325   328     1 
  325   329     1 
  325   333     1 
  325   337     1 
  326   328     1 
  326   329     1 
  326   333     1 
  326   337     1 
  327   337     1 
  328   330     1 
  328   331     1 
  328   332     1 
  328   334     1 
  328   335     1 
  328   336     1 
  329   334     1 
  329   335     1 
  329   336     1 
  330   333     1 
  331   333     1 
  332   333     1 
  337   342     1 
  337   343     1 
  337   353     1 
  338   340     1 
  338   341     1 
  339   344     1 
  339   345     1 
  339   349     1 
  339   354     1 
  339   355     1 
  340   342     1 
  340   343     1 
  340   353     1 
  341   346     1 
  341   347     1 
  341   348     1 
  341   350     1 
  341   351     1 
  341   352     1 
  341   356     1 
  341   357     1 
  342   344     1 
  342   345     1 
  342   349     1 
  342   354     1 
  342   355     1 
  343   354     1 
  343   355     1 
  344   346     1 
  344   347     1 
  344   348     1 
  344   350     1 
  344   351     1 
  344   352     1 
  344   353     1 
  345   350     1 
  345   351     1 
  345   352     1 
  345   353     1 
  346   349     1 
  347   349     1 
  348   349     1 
  349   353     1 
  353   358     1 
  353   359     1 
  353   368     1 
  354   356     1 
  354   357     1 
  355   360     1 
  355   361     1 
  355   362     1 
  355   369     1 
  355   370     1 
  356   358     1 
  356   359     1 
  356   368     1 
  357   363     1 
  357   364     1 
  357   365     1 
  357   371     1 
  357   372     1 
  358   360     1 
  358   361     1 
  358   362     1 
  358   369     1 
  358   370     1 
  359   366     1 
  359   367     1 
  359   369     1 
  359   370     1 
  360   363     1 
  360   364     1 
  360   365     1 
  360   368     1 
  361   363     1 
  361   364     1 
  361   365     1 
  361   368     1 
  362   368     1 
  363   366     1 
  363   367     1 
  364   366     1 
  364   367     1 
  368   373     1 
  368   374     1 
  368   392     1 
  369   371     1 
  369   372     1 
  370   375     1 
  370   376     1 
  370   377     1 
  370   393     1 
  370   394     1 
  371   373     1 
  371   374     1 
  371   392     1 
  372   378     1 
  372   379     1 
  372   380     1 
  372   395     1 
  372   396     1 
  373   375     1 
  373   376     1 
  373   377     1 
  373   393     1 
  373   394     1 
  374   381     1 
  374   382     1 
  374   383     1 
  374   393     1 
  374   394     1 
  375   378     1 
  375   379     1 
  375   380     1 
  375   392     1 
  376   378     1 
  376   379     1 
  376   380     1 
  376   392     1 
  377   384     1 
  377   385     1 
  377   392     1 
  378   381     1 
  378   382     1 
  378   383     1 
  379   381     1 
  379   382     1 
  379   383     1 
  380   386     1 
  380   389     1 
  381   384     1 
  381   385     1 
  382   384     1 
  382   385     1 
  383   387     1 
  383   388     1 
  383   390     1 
  383   391     1 
  384   386     1 
  384   389     1 
  386   390     1 
  386   391     1 
  387   389     1 
  388   389     1 
  392   397     1 
  392   398     1 
  392   409     1 
  393   395     1 
  393   396     1 
  394   399     1 
  394   400     1 
  394   401     1 
  394   410     1 
  394   411     1 
  395   397     1 
  395   398     1 
  395   409     1 
  396   402     1 
  396   403     1 
  396   404     1 
  396   412     1 
  396   413     1 
  397   399     1 
  397   400     1 
  397   401     1 
  397   410     1 
  397   411     1 
  398   405     1 
  398   406     1 
  398   410     1 
  398   411     1 
  399   402     1 
  399   403     1 
  399   404     1 
  399   409     1 
  400   402     1 
  400   403     1 
  400   404     1 
  400   409     1 
  401   407     1 
  401   408     1 
  401   409     1 
  402   405     1 
  402   406     1 
  403   405     1 
  403   406     1 
  405   407     1 
  405   408     1 
  409   414     1 
  409   415     1 
  409   416     1 
  410   412     1 
  410   413     1 
  411   417     1 
  411   418     1 
  412   414     1 
  412   415     1 
  412   416     1 
  413   419     1 
  413   420     1 
  414   417     1 
  414   418     1 
  415   417     1 
  415   418     1 
  416   421     1 
  416   422     1 
  416   427     1 
  417   419     1 
  417   420     1 
  418   423     1 
  418   424     1 
  418   425     1 
  418   428     1 
  418   429     1 
  419   421     1 
  419   422     1 
  419   427     1 
  420   426     1 
  420   430     1 
  420   431     1 
  421   423     1 
  421   424     1 
  421   425     1 
  421   428     1 
  421   429     1 
  422   428     1 
  422   429     1 
  423   426     1 
  423   427     1 
  424   426     1 
  424   427     1 
  425   427     1 
  427   432     1 
  427   433     1 
  427   446     1 
  428   430     1 
  428   431     1 
  429   434     1 
  429   435     1 
  429   436     1 
  429   447     1 
  429   448     1 
  430   432     1 
  430   433     1 
  430   446     1 
  431   437     1 
  431   438     1 
  431   442     1 
  431   449     1 
  431   450     1 
  432   434     1 
  432   435     1 
  432   436     1 
  432   447     1 
  432   448     1 
  433   439     1 
  433   440     1 
  433   441     1 
  433   443     1 
  433   444     1 
  433   445     1 
  433   447     1 
  433   448     1 
  434   437     1 
  434   438     1 
  434   442     1 
  434   446     1 
  435   437     1 
  435   438     1 
  435   442     1 
  435   446     1 
  436   446     1 
  437   439     1 
  437   440     1 
  437   441     1 
  437   443     1 
  437   444     1 
  437   445     1 
  438   443     1 
  438   444     1 
  438   445     1 
  439   442     1 
  440   442     1 
  441   442     1 
  446   451     1 
  446   452     1 
  446   462     1 
  447   449     1 
  447   450     1 
  448   453     1 
  448   454     1 
  448   458     1 
  448   463     1 
  448   464     1 
  449   451     1 
  449   452     1 
  449   462     1 
  450   455     1 
  450   456     1 
  450   457     1 
  450   459     1 
  450   460     1 
  450   461     1 
  450   465     1 
  450   466     1 
  451   453     1 
  451   454     1 
  451   458     1 
  451   463     1 
  451   464     1 
  452   463     1 
  452   464     1 
  453   455     1 
  453   456     1 
  453   457     1 
  453   459     1 
  453   460     1 
  453   461     1 
  453   462     1 
  454   459     1 
  454   460     1 
  454   461     1 
  454   462     1 
  455   458     1 
  456   458     1 
  457   458     1 
  458   462     1 
  462   467     1 
  462   468     1 
  462   486     1 
  463   465     1 
  463   466     1 
  464   469     1 
  464   470     1 
  464   471     1 
  464   487     1 
  464   488     1 
  465   467     1 
  465   468     1 
  465   486     1 
  466   472     1 
  466   477     1 
  466   489     1 
  466   490     1 
  467   469     1 
  467   470     1 
  467   471     1 
  467   487     1 
  467   488     1 
  468   473     1 
  468   474     1 
  468   476     1 
  468   478     1 
  468   487     1 
  468   488     1 
  469   472     1 
  469   477     1 
  469   486     1 
  470   472     1 
  470   477     1 
  470   486     1 
  471   475     1 
  471   479     1 
  471   480     1 
  471   482     1 
  471   486     1 
  472   478     1 
  472   482     1 
  473   475     1 
  473   476     1 
  473   477     1 
  474   478     1 
  474   483     1 
  474   484     1 
  475   477     1 
  475   482     1 
  476   479     1 
  476   480     1 
  476   485     1 
  477   481     1 
  477   483     1 
  477   484     1 
  478   482     1 
  478   485     1 
  479   481     1 
  479   484     1 
  480   483     1 
  481   482     1 
  481   485     1 
  483   485     1 
  486   491     1 
  486   492     1 
  486   493     1 
  487   489     1 
  487   490     1 
  488   494     1 
  488   495     1 
  489   491     1 
  489   492     1 
  489   493     1 
  490   496     1 
  490   497     1 
  491   494     1 
  491   495     1 
  492   494     1 
  492   495     1 
  493   498     1 
  493   499     1 
  493   510     1 
  494   496     1 
  494   497     1 
  495   500     1 
  495   501     1 
  495   502     1 
  495   511     1 
  495   512     1 
  496   498     1 
  496   499     1 
  496   510     1 
  497   503     1 
  497   504     1 
  497   505     1 
  497   513     1 
  497   514     1 
  498   500     1 
  498   501     1 
  498   502     1 
  498   511     1 
  498   512     1 
  499   506     1 
  499   511     1 
  499   512     1 
  500   503     1 
  500   504     1 
  500   505     1 
  500   510     1 
  501   503     1 
  501   504     1 
  501   505     1 
  501   510     1 
  502   507     1 
  502   508     1 
  502   509     1 
  502   510     1 
  503   506     1 
  504   506     1 
  510   515     1 
  510   516     1 
  510   526     1 
  511   513     1 
  511   514     1 
  512   517     1 
  512   518     1 
  512   522     1 
  512   527     1 
  512   528     1 
  513   515     1 
  513   516     1 
  513   526     1 
  514   519     1 
  514   520     1 
  514   521     1 
  514   523     1 
  514   524     1 
  514   525     1 
  514   529     1 
  514   530     1 
  515   517     1 
  515   518     1 
  515   522     1 
  515   527     1 
  515   528     1 
  516   527     1 
  516   528     1 
  517   519     1 
  517   520     1 
  517   521     1 
  517   523     1 
  517   524     1 
  517   525     1 
  517   526     1 
  518   523     1 
  518   524     1 
  518   525     1 
  518   526     1 
  519   522     1 
  520   522     1 
  521   522     1 
  522   526     1 
  526   531     1 
  526   532     1 
  526   539     1 
  527   529     1 
  527   530     1 
  528   534     1 
  528   535     1 
  528   536     1 
  528   540     1 
  528   541     1 
  529   531     1 
  529   532     1 
  529   539     1 
  530   538     1 
  530   542     1 
  530   543     1 
  531   534     1 
  531   535     1 
  531   536     1 
  531   540     1 
  531   541     1 
  532   540     1 
  532   541     1 
  534   538     1 
  534   539     1 
  535   538     1 
  535   539     1 
  536   539     1 
  539   544     1 
  539   545     1 
  539   546     1 
  540   542     1 
  540   543     1 
  541   547     1 
  541   548     1 
  542   544     1 
  542   545     1 
  542   546     1 
  543   549     1 
  543   550     1 
  544   547     1 
  544   548     1 
  545   547     1 
  545   548     1 
  546   551     1 
  546   552     1 
  546   563     1 
  547   549     1 
  547   550     1 
  548   553     1 
  548   554     1 
  548   555     1 
  548   564     1 
  548   565     1 
  549   551     1 
  549   552     1 
  549   563     1 
  550   556     1 
  550   557     1 
  550   558     1 
  550   566     1 
  550   567     1 
  551   553     1 
  551   554     1 
  551   555     1 
  551   564     1 
  551   565     1 
  552   559     1 
  552   560     1 
  552   564     1 
  552   565     1 
  553   556     1 
  553   557     1 
  553   558     1 
  553   563     1 
  554   556     1 
  554   557     1 
  554   558     1 
  554   563     1 
  555   561     1 
  555   562     1 
  555   563     1 
  556   559     1 
  556   560     1 
  557   559     1 
  557   560     1 
  559   561     1 
  559   562     1 
  563   568     1 
  563   569     1 
  563   577     1 
  564   566     1 
  564   567     1 
  565   570     1 
  565   571     1 
  565   572     1 
  565   578     1 
  565   579     1 
  566   568     1 
  566   569     1 
  566   577     1 
  567   573     1 
  567   574     1 
  567   580     1 
  567   581     1 
  568   570     1 
  568   571     1 
  568   572     1 
  568   578     1 
  568   579     1 
  569   575     1 
  569   576     1 
  569   578     1 
  569   579     1 
  570   573     1 
  570   574     1 
  570   577     1 
  571   573     1 
  571   574     1 
  571   577     1 
  572   577     1 
  573   575     1 
  573   576     1 
  577   582     1 
  577   583     1 
  577   601     1 
  578   580     1 
  578   581     1 
  579   584     1 
  579   585     1 
  579   586     1 
  579   602     1 
  579   603     1 
  580   582     1 
  580   583     1 
  580   601     1 
  581   587     1 
  581   592     1 
  581   604     1 
  581   605     1 
  582   584     1 
  582   585     1 
  582   586     1 
  582   602     1 
  582   603     1 
  583   588     1 
  583   589     1 
  583   591     1 
  583   593     1 
  583   602     1 
  583   603     1 
  584   587     1 
  584   592     1 
  584   601     1 
  585   587     1 
  585   592     1 
  585   601     1 
  586   590     1 
  586   594     1 
  586   595     1 
  586   597     1 
  586   601     1 
  587   593     1 
  587   597     1 
  588   590     1 
  588   591     1 
  588   592     1 
  589   593     1 
  589   598     1 
  589   599     1 
  590   592     1 
  590   597     1 
  591   594     1 
  591   595     1 
  591   600     1 
  592   596     1 
  592   598     1 
  592   599     1 
  593   597     1 
  593   600     1 
  594   596     1 
  594   599     1 
  595   598     1 
  596   597     1 
  596   600     1 
  598   600     1 
  601   606     1 
  601   607     1 
  601   608     1 
  602   604     1 
  602   605     1 
  603   609     1 
  603   610     1 
  604   606     1 
  604   607     1 
  604   608     1 
  605   611     1 
  605   612     1 
  606   609     1 
  606   610     1 
  607   609     1 
  607   610     1 
  608   613     1 
  608   614     1 
  608   627     1 
  609   611     1 
  609   612     1 
  610   615     1 
  610   616     1 
  610   620     1 
  610   628     1 
  610   629     1 
  611   613     1 
  611   614     1 
  611   627     1 
  612   617     1 
  612   618     1 
  612   619     1 
  612   621     1 
  612   622     1 
  612   623     1 
  612   630     1 
  612   631     1 
  613   615     1 
  613   616     1 
  613   620     1 
  613   628     1 
  613   629     1 
  614   624     1 
  614   625     1 
  614   626     1 
  614   628     1 
  614   629     1 
  615   617     1 
  615   618     1 
  615   619     1 
  615   621     1 
  615   622     1 
  615   623     1 
  615   627     1 
  616   621     1 
  616   622     1 
  616   623     1 
  616   627     1 
  617   620     1 
  618   620     1 
  619   620     1 
  620   627     1 
  621   624     1 
  621   625     1 
  621   626     1 
  622   624     1 
  622   625     1 
  622   626     1 
  627   632     1 
  627   633     1 
  627   643     1 
  628   630     1 
  628   631     1 
  629   634     1 
  629   635     1 
  629   639     1 
  629   644     1 
  629   645     1 
  630   632     1 
  630   633     1 
  630   643     1 
  631   636     1 
  631   637     1 
  631   638     1 
  631   640     1 
  631   641     1 
  631   642     1 
  631   646     1 
  631   647     1 
  632   634     1 
  632   635     1 
  632   639     1 
  632   644     1 
  632   645     1 
  633   644     1 
  633   645     1 
  634   636     1 
  634   637     1 
  634   638     1 
  634   640     1 
  634   641     1 
  634   642     1 
  634   643     1 
  635   640     1 
  635   641     1 
  635   642     1 
  635   643     1 
  636   639     1 
  637   639     1 
  638   639     1 
  639   643     1 
  643   648     1 
  643   649     1 
  643   658     1 
  644   646     1 
  644   647     1 
  645   650     1 
  645   651     1 
  645   652     1 
  645   659     1 
  645   660     1 
  646   648     1 
  646   649     1 
  646   658     1 
  647   653     1 
  647   654     1 
  647   655     1 
  647   661     1 
  647   662     1 
  648   650     1 
  648   651     1 
  648   652     1 
  648   659     1 
  648   660     1 
  649   656     1 
  649   657     1 
  649   659     1 
  649   660     1 
  650   653     1 
  650   654     1 
  650   655     1 
  650   658     1 
  651   653     1 
  651   654     1 
  651   655     1 
  651   658     1 
  652   658     1 
  653   656     1 
  653   657     1 
  654   656     1 
  654   657     1 
  658   663     1 
  658   664     1 
  658   668     1 
  659   661     1 
  659   662     1 
  660   665     1 
  660   666     1 
  660   667     1 
  660   669     1 
  660   670     1 
  661   663     1 
  661   664     1 
  661   668     1 
  662   671     1 
  662   672     1 
  663   665     1 
  663   666     1 
  663   667     1 
  663   669     1 
  663   670     1 
  664   669     1 
  664   670     1 
  665   668     1 
  666   668     1 
  667   668     1 
  668   673     1 
  668   674     1 
  668   685     1 
  669   671     1 
  669   672     1 
  670   675     1 
  670   676     1 
  670   677     1 
  670   686     1 
  670   687     1 
  671   673     1 
  671   674     1 
  671   685     1 
  672   678     1 
  672   679     1 
  672   680     1 
  672   688     1 
  672   689     1 
  673   675     1 
  673   676     1 
  673   677     1 
  673   686     1 
  673   687     1 
  674   681     1 
  674   686     1 
  674   687     1 
  675   678     1 
  675   679     1 
  675   680     1 
  675   685     1 
  676   678     1 
  676   679     1 
  676   680     1 
  676   685     1 
  677   682     1 
  677   683     1 
  677   684     1 
  677   685     1 
  678   681     1 
  679   681     1 
  685   690     1 
  685   691     1 
  685   701     1 
  686   688     1 
  686   689     1 
  687   692     1 
  687   693     1 
  687   697     1 
  687   702     1 
  687   703     1 
  688   690     1 
  688   691     1 
  688   701     1 
  689   694     1 
  689   695     1 
  689   696     1 
  689   698     1 
  689   699     1 
  689   700     1 
  689   704     1 
  689   705     1 
  690   692     1 
  690   693     1 
  690   697     1 
  690   702     1 
  690   703     1 
  691   702     1 
  691   703     1 
  692   694     1 
  692   695     1 
  692   696     1 
  692   698     1 
  692   699     1 
  692   700     1 
  692   701     1 
  693   698     1 
  693   699     1 
  693   700     1 
  693   701     1 
  694   697     1 
  695   697     1 
  696   697     1 
  697   701     1 
  701   706     1 
  701   707     1 
  701   717     1 
  702   704     1 
  702   705     1 
  703   708     1 
  703   709     1 
  703   713     1 
  703   718     1 
  703   719     1 
  704   706     1 
  704   707     1 
  704   717     1 
  705   710     1 
  705   711     1 
  705   712     1 
  705   714     1 
  705   715     1 
  705   716     1 
  705   720     1 
  705   721     1 
  706   708     1 
  706   709     1 
  706   713     1 
  706   718     1 
  706   719     1 
  707   718     1 
  707   719     1 
  708   710     1 
  708   711     1 
  708   712     1 
  708   714     1 
  708   715     1 
  708   716     1 
  708   717     1 
  709   714     1 
  709   715     1 
  709   716     1 
  709   717     1 
  710   713     1 
  711   713     1 
  712   713     1 
  713   717     1 
  717   722     1 
  717   723     1 
  717   727     1 
  718   720     1 
  718   721     1 
  719   724     1 
  719   725     1 
  719   726     1 
  719   728     1 
  719   729     1 
  720   722     1 
  720   723     1 
  720   727     1 
  721   730     1 
  721   731     1 
  721  1668     1 
  722   724     1 
  722   725     1 
  722   726     1 
  722   728     1 
  722   729     1 
  723   728     1 
  723   729     1 
  723  1665     1 
  724   727     1 
  724  1668     1 
  725   727     1 
  725  1668     1 
  726   727     1 
  726  1663     1 
  726  1666     1 
  726  1667     1 
  727   732     1 
  727   733     1 
  727   751     1 
  728   730     1 
  728   731     1 
  729   734     1 
  729   735     1 
  729   736     1 
  729   752     1 
  729   753     1 
  730   732     1 
  730   733     1 
  730   751     1 
  731   737     1 
  731   738     1 
  731   739     1 
  731   754     1 
  731   755     1 
  732   734     1 
  732   735     1 
  732   736     1 
  732   752     1 
  732   753     1 
  733   740     1 
  733   741     1 
  733   742     1 
  733   752     1 
  733   753     1 
  734   737     1 
  734   738     1 
  734   739     1 
  734   751     1 
  735   737     1 
  735   738     1 
  735   739     1 
  735   751     1 
  736   743     1 
  736   744     1 
  736   751     1 
  737   740     1 
  737   741     1 
  737   742     1 
  738   740     1 
  738   741     1 
  738   742     1 
  739   745     1 
  739   748     1 
  740   743     1 
  740   744     1 
  741   743     1 
  741   744     1 
  742   746     1 
  742   747     1 
  742   749     1 
  742   750     1 
  743   745     1 
  743   748     1 
  745   749     1 
  745   750     1 
  746   748     1 
  747   748     1 
  751   756     1 
  751   757     1 
  751   768     1 
  752   754     1 
  752   755     1 
  753   758     1 
  753   759     1 
  753   760     1 
  753   769     1 
  753   770     1 
  754   756     1 
  754   757     1 
  754   768     1 
  755   761     1 
  755   762     1 
  755   763     1 
  755   771     1 
  755   772     1 
  756   758     1 
  756   759     1 
  756   760     1 
  756   769     1 
  756   770     1 
  757   764     1 
  757   765     1 
  757   769     1 
  757   770     1 
  758   761     1 
  758   762     1 
  758   763     1 
  758   768     1 
  759   761     1 
  759   762     1 
  759   763     1 
  759   768     1 
  760   766     1 
  760   767     1 
  760   768     1 
  761   764     1 
  761   765     1 
  762   764     1 
  762   765     1 
  764   766     1 
  764   767     1 
  768   773     1 
  768   774     1 
  768   787     1 
  769   771     1 
  769   772     1 
  770   775     1 
  770   776     1 
  770   777     1 
  770   788     1 
  770   789     1 
  771   773     1 
  771   774     1 
  771   787     1 
  772   778     1 
  772   779     1 
  772   783     1 
  772   790     1 
  772   791     1 
  773   775     1 
  773   776     1 
  773   777     1 
  773   788     1 
  773   789     1 
  774   780     1 
  774   781     1 
  774   782     1 
  774   784     1 
  774   785     1 
  774   786     1 
  774   788     1 
  774   789     1 
  775   778     1 
  775   779     1 
  775   783     1 
  775   787     1 
  776   778     1 
  776   779     1 
  776   783     1 
  776   787     1 
  777   787     1 
  778   780     1 
  778   781     1 
  778   782     1 
  778   784     1 
  778   785     1 
  778   786     1 
  779   784     1 
  779   785     1 
  779   786     1 
  780   783     1 
  781   783     1 
  782   783     1 
  787   792     1 
  787   793     1 
  787   794     1 
  788   790     1 
  788   791     1 
  789   795     1 
  789   796     1 
  790   792     1 
  790   793     1 
  790   794     1 
  791   797     1 
  791   798     1 
  792   795     1 
  792   796     1 
  793   795     1 
  793   796     1 
  794   799     1 
  794   800     1 
  794   813     1 
  795   797     1 
  795   798     1 
  796   801     1 
  796   802     1 
  796   803     1 
  796   814     1 
  796   815     1 
  797   799     1 
  797   800     1 
  797   813     1 
  798   804     1 
  798   805     1 
  798   809     1 
  798   816     1 
  798   817     1 
  799   801     1 
  799   802     1 
  799   803     1 
  799   814     1 
  799   815     1 
  800   806     1 
  800   807     1 
  800   808     1 
  800   810     1 
  800   811     1 
  800   812     1 
  800   814     1 
  800   815     1 
  801   804     1 
  801   805     1 
  801   809     1 
  801   813     1 
  802   804     1 
  802   805     1 
  802   809     1 
  802   813     1 
  803   813     1 
  804   806     1 
  804   807     1 
  804   808     1 
  804   810     1 
  804   811     1 
  804   812     1 
  805   810     1 
  805   811     1 
  805   812     1 
  806   809     1 
  807   809     1 
  808   809     1 
  813   818     1 
  813   819     1 
  813   820     1 
  814   816     1 
  814   817     1 
  815   821     1 
  815   822     1 
  816   818     1 
  816   819     1 
  816   820     1 
  817   823     1 
  817   824     1 
  818   821     1 
  818   822     1 
  819   821     1 
  819   822     1 
  820   825     1 
  820   826     1 
  820   840     1 
  821   823     1 
  821   824     1 
  822   827     1 
  822   828     1 
  822   829     1 
  822   841     1 
  822   842     1 
  823   825     1 
  823   826     1 
  823   840     1 
  824   830     1 
  824   836     1 
  824   843     1 
  824   844     1 
  825   827     1 
  825   828     1 
  825   829     1 
  825   841     1 
  825   842     1 
  826   831     1 
  826   832     1 
  826   837     1 
  826   838     1 
  826   841     1 
  826   842     1 
  827   830     1 
  827   836     1 
  827   840     1 
  828   830     1 
  828   836     1 
  828   840     1 
  829   833     1 
  829   834     1 
  829   839     1 
  829   840     1 
  830   835     1 
  830   837     1 
  830   838     1 
  831   833     1 
  831   834     1 
  831   836     1 
  832   836     1 
  832   839     1 
  833   835     1 
  833   838     1 
  834   837     1 
  835   836     1 
  835   839     1 
  837   839     1 
  840   845     1 
  840   846     1 
  840   850     1 
  841   843     1 
  841   844     1 
  842   847     1 
  842   848     1 
  842   849     1 
  842   851     1 
  842   852     1 
  843   845     1 
  843   846     1 
  843   850     1 
  844   853     1 
  844   854     1 
  845   847     1 
  845   848     1 
  845   849     1 
  845   851     1 
  845   852     1 
  846   851     1 
  846   852     1 
  847   850     1 
  848   850     1 
  849   850     1 
  850   855     1 
  850   856     1 
  850   861     1 
  851   853     1 
  851   854     1 
  852   857     1 
  852   858     1 
  852   859     1 
  852   862     1 
  852   863     1 
  853   855     1 
  853   856     1 
  853   861     1 
  854   860     1 
  854   864     1 
  854   865     1 
  855   857     1 
  855   858     1 
  855   859     1 
  855   862     1 
  855   863     1 
  856   862     1 
  856   863     1 
  857   860     1 
  857   861     1 
  858   860     1 
  858   861     1 
  859   861     1 
  861   866     1 
  861   867     1 
  861   875     1 
  862   864     1 
  862   865     1 
  863   868     1 
  863   869     1 
  863   870     1 
  863   876     1 
  863   877     1 
  864   866     1 
  864   867     1 
  864   875     1 
  865   871     1 
  865   872     1 
  865   878     1 
  865   879     1 
  866   868     1 
  866   869     1 
  866   870     1 
  866   876     1 
  866   877     1 
  867   873     1 
  867   874     1 
  867   876     1 
  867   877     1 
  868   871     1 
  868   872     1 
  868   875     1 
  869   871     1 
  869   872     1 
  869   875     1 
  870   875     1 
  871   873     1 
  871   874     1 
  875   880     1 
  875   881     1 
  875   885     1 
  876   878     1 
  876   879     1 
  877   882     1 
  877   883     1 
  877   884     1 
  877   886     1 
  877   887     1 
  878   880     1 
  878   881     1 
  878   885     1 
  879   888     1 
  879   889     1 
  880   882     1 
  880   883     1 
  880   884     1 
  880   886     1 
  880   887     1 
  881   886     1 
  881   887     1 
  882   885     1 
  883   885     1 
  884   885     1 
  885   890     1 
  885   891     1 
  885   905     1 
  886   888     1 
  886   889     1 
  887   892     1 
  887   893     1 
  887   894     1 
  887   906     1 
  887   907     1 
  888   890     1 
  888   891     1 
  888   905     1 
  889   895     1 
  889   901     1 
  889   908     1 
  889   909     1 
  890   892     1 
  890   893     1 
  890   894     1 
  890   906     1 
  890   907     1 
  891   896     1 
  891   897     1 
  891   902     1 
  891   903     1 
  891   906     1 
  891   907     1 
  892   895     1 
  892   901     1 
  892   905     1 
  893   895     1 
  893   901     1 
  893   905     1 
  894   898     1 
  894   899     1 
  894   904     1 
  894   905     1 
  895   900     1 
  895   902     1 
  895   903     1 
  896   898     1 
  896   899     1 
  896   901     1 
  897   901     1 
  897   904     1 
  898   900     1 
  898   903     1 
  899   902     1 
  900   901     1 
  900   904     1 
  902   904     1 
  905   910     1 
  905   911     1 
  905   922     1 
  906   908     1 
  906   909     1 
  907   912     1 
  907   913     1 
  907   914     1 
  907   923     1 
  907   924     1 
  908   910     1 
  908   911     1 
  908   922     1 
  909   915     1 
  909   916     1 
  909   917     1 
  909   925     1 
  909   926     1 
  910   912     1 
  910   913     1 
  910   914     1 
  910   923     1 
  910   924     1 
  911   918     1 
  911   919     1 
  911   923     1 
  911   924     1 
  912   915     1 
  912   916     1 
  912   917     1 
  912   922     1 
  913   915     1 
  913   916     1 
  913   917     1 
  913   922     1 
  914   920     1 
  914   921     1 
  914   922     1 
  915   918     1 
  915   919     1 
  916   918     1 
  916   919     1 
  918   920     1 
  918   921     1 
  922   927     1 
  922   928     1 
  922   937     1 
  923   925     1 
  923   926     1 
  924   929     1 
  924   930     1 
  924   931     1 
  924   938     1 
  924   939     1 
  925   927     1 
  925   928     1 
  925   937     1 
  926   932     1 
  926   933     1 
  926   934     1 
  926   940     1 
  926   941     1 
  927   929     1 
  927   930     1 
  927   931     1 
  927   938     1 
  927   939     1 
  928   935     1 
  928   936     1 
  928   938     1 
  928   939     1 
  929   932     1 
  929   933     1 
  929   934     1 
  929   937     1 
  930   932     1 
  930   933     1 
  930   934     1 
  930   937     1 
  931   937     1 
  932   935     1 
  932   936     1 
  933   935     1 
  933   936     1 
  937   942     1 
  937   943     1 
  937   951     1 
  938   940     1 
  938   941     1 
  939   944     1 
  939   945     1 
  939   947     1 
  939   952     1 
  939   953     1 
  940   942     1 
  940   943     1 
  940   951     1 
  941   946     1 
  941   948     1 
  941   949     1 
  941   950     1 
  941   954     1 
  941   955     1 
  942   944     1 
  942   945     1 
  942   947     1 
  942   952     1 
  942   953     1 
  943   952     1 
  943   953     1 
  944   946     1 
  944   948     1 
  944   949     1 
  944   950     1 
  944   951     1 
  945   948     1 
  945   949     1 
  945   950     1 
  945   951     1 
  946   947     1 
  947   951     1 
  951   956     1 
  951   957     1 
  951   975     1 
  952   954     1 
  952   955     1 
  953   958     1 
  953   959     1 
  953   960     1 
  953   976     1 
  953   977     1 
  954   956     1 
  954   957     1 
  954   975     1 
  955   961     1 
  955   966     1 
  955   978     1 
  955   979     1 
  956   958     1 
  956   959     1 
  956   960     1 
  956   976     1 
  956   977     1 
  957   962     1 
  957   963     1 
  957   965     1 
  957   967     1 
  957   976     1 
  957   977     1 
  958   961     1 
  958   966     1 
  958   975     1 
  959   961     1 
  959   966     1 
  959   975     1 
  960   964     1 
  960   968     1 
  960   969     1 
  960   971     1 
  960   975     1 
  961   967     1 
  961   971     1 
  962   964     1 
  962   965     1 
  962   966     1 
  963   967     1 
  963   972     1 
  963   973     1 
  964   966     1 
  964   971     1 
  965   968     1 
  965   969     1 
  965   974     1 
  966   970     1 
  966   972     1 
  966   973     1 
  967   971     1 
  967   974     1 
  968   970     1 
  968   973     1 
  969   972     1 
  970   971     1 
  970   974     1 
  972   974     1 
  975   980     1 
  975   981     1 
  975   996     1 
  976   978     1 
  976   979     1 
  977   982     1 
  977   983     1 
  977   984     1 
  977   997     1 
  977   998     1 
  978   980     1 
  978   981     1 
  978   996     1 
  979   985     1 
  979   992     1 
  979   999     1 
  979  1000     1 
  980   982     1 
  980   983     1 
  980   984     1 
  980   997     1 
  980   998     1 
  981   986     1 
  981   987     1 
  981   993     1 
  981   994     1 
  981   997     1 
  981   998     1 
  982   985     1 
  982   992     1 
  982   996     1 
  983   985     1 
  983   992     1 
  983   996     1 
  984   988     1 
  984   989     1 
  984   995     1 
  984   996     1 
  985   990     1 
  985   993     1 
  985   994     1 
  986   988     1 
  986   989     1 
  986   992     1 
  987   991     1 
  987   992     1 
  987   995     1 
  988   990     1 
  988   994     1 
  989   993     1 
  990   992     1 
  990   995     1 
  991   994     1 
  993   995     1 
  996  1001     1 
  996  1002     1 
  996  1020     1 
  997   999     1 
  997  1000     1 
  998  1003     1 
  998  1004     1 
  998  1005     1 
  998  1021     1 
  998  1022     1 
  999  1001     1 
  999  1002     1 
  999  1020     1 
 1000  1006     1 
 1000  1011     1 
 1000  1023     1 
 1000  1024     1 
 1001  1003     1 
 1001  1004     1 
 1001  1005     1 
 1001  1021     1 
 1001  1022     1 
 1002  1007     1 
 1002  1008     1 
 1002  1010     1 
 1002  1012     1 
 1002  1021     1 
 1002  1022     1 
 1003  1006     1 
 1003  1011     1 
 1003  1020     1 
 1004  1006     1 
 1004  1011     1 
 1004  1020     1 
 1005  1009     1 
 1005  1013     1 
 1005  1014     1 
 1005  1016     1 
 1005  1020     1 
 1006  1012     1 
 1006  1016     1 
 1007  1009     1 
 1007  1010     1 
 1007  1011     1 
 1008  1012     1 
 1008  1017     1 
 1008  1018     1 
 1009  1011     1 
 1009  1016     1 
 1010  1013     1 
 1010  1014     1 
 1010  1019     1 
 1011  1015     1 
 1011  1017     1 
 1011  1018     1 
 1012  1016     1 
 1012  1019     1 
 1013  1015     1 
 1013  1018     1 
 1014  1017     1 
 1015  1016     1 
 1015  1019     1 
 1017  1019     1 
 1020  1025     1 
 1020  1026     1 
 1020  1038     1 
 1021  1023     1 
 1021  1024     1 
 1022  1027     1 
 1022  1028     1 
 1022  1031     1 
 1022  1039     1 
 1022  1040     1 
 1023  1025     1 
 1023  1026     1 
 1023  1038     1 
 1024  1029     1 
 1024  1034     1 
 1024  1041     1 
 1024  1042     1 
 1025  1027     1 
 1025  1028     1 
 1025  1031     1 
 1025  1039     1 
 1025  1040     1 
 1026  1030     1 
 1026  1032     1 
 1026  1035     1 
 1026  1036     1 
 1026  1039     1 
 1026  1040     1 
 1027  1029     1 
 1027  1034     1 
 1027  1038     1 
 1028  1029     1 
 1028  1034     1 
 1028  1038     1 
 1029  1035     1 
 1029  1037     1 
 1030  1033     1 
 1030  1034     1 
 1030  1036     1 
 1031  1033     1 
 1031  1037     1 
 1031  1038     1 
 1032  1035     1 
 1033  1034     1 
 1033  1037     1 
 1035  1037     1 
 1038  1043     1 
 1038  1044     1 
 1038  1045     1 
 1039  1041     1 
 1039  1042     1 
 1040  1046     1 
 1040  1047     1 
 1041  1043     1 
 1041  1044     1 
 1041  1045     1 
 1042  1048     1 
 1042  1049     1 
 1043  1046     1 
 1043  1047     1 
 1044  1046     1 
 1044  1047     1 
 1045  1050     1 
 1045  1051     1 
 1045  1057     1 
 1046  1048     1 
 1046  1049     1 
 1047  1052     1 
 1047  1053     1 
 1047  1054     1 
 1047  1058     1 
 1047  1059     1 
 1048  1050     1 
 1048  1051     1 
 1048  1057     1 
 1049  1055     1 
 1049  1056     1 
 1049  1060     1 
 1049  1061     1 
 1050  1052     1 
 1050  1053     1 
 1050  1054     1 
 1050  1058     1 
 1050  1059     1 
 1051  1058     1 
 1051  1059     1 
 1052  1055     1 
 1052  1056     1 
 1052  1057     1 
 1053  1055     1 
 1053  1056     1 
 1053  1057     1 
 1054  1057     1 
 1057  1062     1 
 1057  1063     1 
 1057  1073     1 
 1058  1060     1 
 1058  1061     1 
 1059  1064     1 
 1059  1065     1 
 1059  1069     1 
 1059  1074     1 
 1059  1075     1 
 1060  1062     1 
 1060  1063     1 
 1060  1073     1 
 1061  1066     1 
 1061  1067     1 
 1061  1068     1 
 1061  1070     1 
 1061  1071     1 
 1061  1072     1 
 1061  1076     1 
 1061  1077     1 
 1062  1064     1 
 1062  1065     1 
 1062  1069     1 
 1062  1074     1 
 1062  1075     1 
 1063  1074     1 
 1063  1075     1 
 1064  1066     1 
 1064  1067     1 
 1064  1068     1 
 1064  1070     1 
 1064  1071     1 
 1064  1072     1 
 1064  1073     1 
 1065  1070     1 
 1065  1071     1 
 1065  1072     1 
 1065  1073     1 
 1066  1069     1 
 1067  1069     1 
 1068  1069     1 
 1069  1073     1 
 1073  1078     1 
 1073  1079     1 
 1073  1087     1 
 1074  1076     1 
 1074  1077     1 
 1075  1080     1 
 1075  1081     1 
 1075  1082     1 
 1075  1088     1 
 1075  1089     1 
 1076  1078     1 
 1076  1079     1 
 1076  1087     1 
 1077  1083     1 
 1077  1084     1 
 1077  1090     1 
 1077  1091     1 
 1078  1080     1 
 1078  1081     1 
 1078  1082     1 
 1078  1088     1 
 1078  1089     1 
 1079  1085     1 
 1079  1086     1 
 1079  1088     1 
 1079  1089     1 
 1080  1083     1 
 1080  1084     1 
 1080  1087     1 
 1081  1083     1 
 1081  1084     1 
 1081  1087     1 
 1082  1087     1 
 1083  1085     1 
 1083  1086     1 
 1087  1092     1 
 1087  1093     1 
 1087  1098     1 
 1088  1090     1 
 1088  1091     1 
 1089  1094     1 
 1089  1095     1 
 1089  1096     1 
 1089  1099     1 
 1089  1100     1 
 1090  1092     1 
 1090  1093     1 
 1090  1098     1 
 1091  1097     1 
 1091  1101     1 
 1091  1102     1 
 1092  1094     1 
 1092  1095     1 
 1092  1096     1 
 1092  1099     1 
 1092  1100     1 
 1093  1099     1 
 1093  1100     1 
 1094  1097     1 
 1094  1098     1 
 1095  1097     1 
 1095  1098     1 
 1096  1098     1 
 1098  1103     1 
 1098  1104     1 
 1098  1112     1 
 1099  1101     1 
 1099  1102     1 
 1100  1105     1 
 1100  1106     1 
 1100  1107     1 
 1100  1113     1 
 1100  1114     1 
 1101  1103     1 
 1101  1104     1 
 1101  1112     1 
 1102  1108     1 
 1102  1109     1 
 1102  1115     1 
 1102  1116     1 
 1103  1105     1 
 1103  1106     1 
 1103  1107     1 
 1103  1113     1 
 1103  1114     1 
 1104  1110     1 
 1104  1111     1 
 1104  1113     1 
 1104  1114     1 
 1105  1108     1 
 1105  1109     1 
 1105  1112     1 
 1106  1108     1 
 1106  1109     1 
 1106  1112     1 
 1107  1112     1 
 1108  1110     1 
 1108  1111     1 
 1112  1117     1 
 1112  1118     1 
 1112  1134     1 
 1113  1115     1 
 1113  1116     1 
 1114  1119     1 
 1114  1120     1 
 1114  1121     1 
 1114  1135     1 
 1114  1136     1 
 1115  1117     1 
 1115  1118     1 
 1115  1134     1 
 1116  1122     1 
 1116  1123     1 
 1116  1124     1 
 1116  1137     1 
 1116  1138     1 
 1117  1119     1 
 1117  1120     1 
 1117  1121     1 
 1117  1135     1 
 1117  1136     1 
 1118  1125     1 
 1118  1126     1 
 1118  1127     1 
 1118  1135     1 
 1118  1136     1 
 1119  1122     1 
 1119  1123     1 
 1119  1124     1 
 1119  1134     1 
 1120  1122     1 
 1120  1123     1 
 1120  1124     1 
 1120  1134     1 
 1121  1128     1 
 1121  1129     1 
 1121  1130     1 
 1121  1134     1 
 1122  1125     1 
 1122  1126     1 
 1122  1127     1 
 1123  1125     1 
 1123  1126     1 
 1123  1127     1 
 1124  1131     1 
 1124  1132     1 
 1124  1133     1 
 1125  1128     1 
 1125  1129     1 
 1125  1130     1 
 1126  1128     1 
 1126  1129     1 
 1126  1130     1 
 1128  1131     1 
 1128  1132     1 
 1128  1133     1 
 1129  1131     1 
 1129  1132     1 
 1129  1133     1 
 1134  1139     1 
 1134  1140     1 
 1134  1150     1 
 1135  1137     1 
 1135  1138     1 
 1136  1141     1 
 1136  1142     1 
 1136  1146     1 
 1136  1151     1 
 1136  1152     1 
 1137  1139     1 
 1137  1140     1 
 1137  1150     1 
 1138  1143     1 
 1138  1144     1 
 1138  1145     1 
 1138  1147     1 
 1138  1148     1 
 1138  1149     1 
 1138  1153     1 
 1138  1154     1 
 1139  1141     1 
 1139  1142     1 
 1139  1146     1 
 1139  1151     1 
 1139  1152     1 
 1140  1151     1 
 1140  1152     1 
 1141  1143     1 
 1141  1144     1 
 1141  1145     1 
 1141  1147     1 
 1141  1148     1 
 1141  1149     1 
 1141  1150     1 
 1142  1147     1 
 1142  1148     1 
 1142  1149     1 
 1142  1150     1 
 1143  1146     1 
 1144  1146     1 
 1145  1146     1 
 1146  1150     1 
 1150  1155     1 
 1150  1156     1 
 1150  1166     1 
 1151  1153     1 
 1151  1154     1 
 1152  1157     1 
 1152  1158     1 
 1152  1162     1 
 1152  1167     1 
 1152  1168     1 
 1153  1155     1 
 1153  1156     1 
 1153  1166     1 
 1154  1159     1 
 1154  1160     1 
 1154  1161     1 
 1154  1163     1 
 1154  1164     1 
 1154  1165     1 
 1154  1169     1 
 1154  1170     1 
 1155  1157     1 
 1155  1158     1 
 1155  1162     1 
 1155  1167     1 
 1155  1168     1 
 1156  1167     1 
 1156  1168     1 
 1157  1159     1 
 1157  1160     1 
 1157  1161     1 
 1157  1163     1 
 1157  1164     1 
 1157  1165     1 
 1157  1166     1 
 1158  1163     1 
 1158  1164     1 
 1158  1165     1 
 1158  1166     1 
 1159  1162     1 
 1160  1162     1 
 1161  1162     1 
 1162  1166     1 
 1166  1171     1 
 1166  1172     1 
 1166  1183     1 
 1167  1169     1 
 1167  1170     1 
 1168  1173     1 
 1168  1174     1 
 1168  1175     1 
 1168  1184     1 
 1168  1185     1 
 1169  1171     1 
 1169  1172     1 
 1169  1183     1 
 1170  1176     1 
 1170  1177     1 
 1170  1178     1 
 1170  1186     1 
 1170  1187     1 
 1171  1173     1 
 1171  1174     1 
 1171  1175     1 
 1171  1184     1 
 1171  1185     1 
 1172  1179     1 
 1172  1184     1 
 1172  1185     1 
 1173  1176     1 
 1173  1177     1 
 1173  1178     1 
 1173  1183     1 
 1174  1176     1 
 1174  1177     1 
 1174  1178     1 
 1174  1183     1 
 1175  1180     1 
 1175  1181     1 
 1175  1182     1 
 1175  1183     1 
 1176  1179     1 
 1177  1179     1 
 1183  1188     1 
 1183  1189     1 
 1183  1194     1 
 1184  1186     1 
 1184  1187     1 
 1185  1190     1 
 1185  1191     1 
 1185  1192     1 
 1185  1195     1 
 1185  1196     1 
 1186  1188     1 
 1186  1189     1 
 1186  1194     1 
 1187  1193     1 
 1187  1197     1 
 1187  1198     1 
 1188  1190     1 
 1188  1191     1 
 1188  1192     1 
 1188  1195     1 
 1188  1196     1 
 1189  1195     1 
 1189  1196     1 
 1190  1193     1 
 1190  1194     1 
 1191  1193     1 
 1191  1194     1 
 1192  1194     1 
 1194  1199     1 
 1194  1200     1 
 1194  1201     1 
 1195  1197     1 
 1195  1198     1 
 1196  1202     1 
 1196  1203     1 
 1197  1199     1 
 1197  1200     1 
 1197  1201     1 
 1198  1204     1 
 1198  1205     1 
 1199  1202     1 
 1199  1203     1 
 1200  1202     1 
 1200  1203     1 
 1201  1206     1 
 1201  1207     1 
 1201  1217     1 
 1202  1204     1 
 1202  1205     1 
 1203  1208     1 
 1203  1209     1 
 1203  1213     1 
 1203  1218     1 
 1203  1219     1 
 1204  1206     1 
 1204  1207     1 
 1204  1217     1 
 1205  1210     1 
 1205  1211     1 
 1205  1212     1 
 1205  1214     1 
 1205  1215     1 
 1205  1216     1 
 1205  1220     1 
 1205  1221     1 
 1206  1208     1 
 1206  1209     1 
 1206  1213     1 
 1206  1218     1 
 1206  1219     1 
 1207  1218     1 
 1207  1219     1 
 1208  1210     1 
 1208  1211     1 
 1208  1212     1 
 1208  1214     1 
 1208  1215     1 
 1208  1216     1 
 1208  1217     1 
 1209  1214     1 
 1209  1215     1 
 1209  1216     1 
 1209  1217     1 
 1210  1213     1 
 1211  1213     1 
 1212  1213     1 
 1213  1217     1 
 1217  1222     1 
 1217  1223     1 
 1217  1239     1 
 1218  1220     1 
 1218  1221     1 
 1219  1224     1 
 1219  1225     1 
 1219  1226     1 
 1219  1240     1 
 1219  1241     1 
 1220  1222     1 
 1220  1223     1 
 1220  1239     1 
 1221  1227     1 
 1221  1228     1 
 1221  1229     1 
 1221  1242     1 
 1221  1243     1 
 1222  1224     1 
 1222  1225     1 
 1222  1226     1 
 1222  1240     1 
 1222  1241     1 
 1223  1230     1 
 1223  1231     1 
 1223  1232     1 
 1223  1240     1 
 1223  1241     1 
 1224  1227     1 
 1224  1228     1 
 1224  1229     1 
 1224  1239     1 
 1225  1227     1 
 1225  1228     1 
 1225  1229     1 
 1225  1239     1 
 1226  1233     1 
 1226  1234     1 
 1226  1235     1 
 1226  1239     1 
 1227  1230     1 
 1227  1231     1 
 1227  1232     1 
 1228  1230     1 
 1228  1231     1 
 1228  1232     1 
 1229  1236     1 
 1229  1237     1 
 1229  1238     1 
 1230  1233     1 
 1230  1234     1 
 1230  1235     1 
 1231  1233     1 
 1231  1234     1 
 1231  1235     1 
 1233  1236     1 
 1233  1237     1 
 1233  1238     1 
 1234  1236     1 
 1234  1237     1 
 1234  1238     1 
 1239  1244     1 
 1239  1245     1 
 1239  1249     1 
 1240  1242     1 
 1240  1243     1 
 1241  1246     1 
 1241  1247     1 
 1241  1248     1 
 1241  1250     1 
 1241  1251     1 
 1242  1244     1 
 1242  1245     1 
 1242  1249     1 
 1243  1252     1 
 1243  1253     1 
 1243  1382     1 
 1244  1246     1 
 1244  1247     1 
 1244  1248     1 
 1244  1250     1 
 1244  1251     1 
 1245  1250     1 
 1245  1251     1 
 1245  1379     1 
 1246  1249     1 
 1246  1382     1 
 1247  1249     1 
 1247  1382     1 
 1248  1249     1 
 1248  1377     1 
 1248  1380     1 
 1248  1381     1 
 1249  1254     1 
 1249  1255     1 
 1249  1260     1 
 1250  1252     1 
 1250  1253     1 
 1251  1256     1 
 1251  1257     1 
 1251  1258     1 
 1251  1261     1 
 1251  1262     1 
 1252  1254     1 
 1252  1255     1 
 1252  1260     1 
 1253  1259     1 
 1253  1263     1 
 1253  1264     1 
 1254  1256     1 
 1254  1257     1 
 1254  1258     1 
 1254  1261     1 
 1254  1262     1 
 1255  1261     1 
 1255  1262     1 
 1256  1259     1 
 1256  1260     1 
 1257  1259     1 
 1257  1260     1 
 1258  1260     1 
 1260  1265     1 
 1260  1266     1 
 1260  1267     1 
 1261  1263     1 
 1261  1264     1 
 1262  1268     1 
 1262  1269     1 
 1263  1265     1 
 1263  1266     1 
 1263  1267     1 
 1264  1270     1 
 1264  1271     1 
 1265  1268     1 
 1265  1269     1 
 1266  1268     1 
 1266  1269     1 
 1267  1272     1 
 1267  1273     1 
 1267  1281     1 
 1268  1270     1 
 1268  1271     1 
 1269  1274     1 
 1269  1275     1 
 1269  1277     1 
 1269  1282     1 
 1269  1283     1 
 1270  1272     1 
 1270  1273     1 
 1270  1281     1 
 1271  1276     1 
 1271  1278     1 
 1271  1279     1 
 1271  1280     1 
 1271  1284     1 
 1271  1285     1 
 1272  1274     1 
 1272  1275     1 
 1272  1277     1 
 1272  1282     1 
 1272  1283     1 
 1273  1282     1 
 1273  1283     1 
 1274  1276     1 
 1274  1278     1 
 1274  1279     1 
 1274  1280     1 
 1274  1281     1 
 1275  1278     1 
 1275  1279     1 
 1275  1280     1 
 1275  1281     1 
 1276  1277     1 
 1277  1281     1 
 1281  1286     1 
 1281  1287     1 
 1281  1296     1 
 1282  1284     1 
 1282  1285     1 
 1283  1288     1 
 1283  1289     1 
 1283  1290     1 
 1283  1297     1 
 1283  1298     1 
 1284  1286     1 
 1284  1287     1 
 1284  1296     1 
 1285  1291     1 
 1285  1292     1 
 1285  1293     1 
 1285  1299     1 
 1285  1300     1 
 1286  1288     1 
 1286  1289     1 
 1286  1290     1 
 1286  1297     1 
 1286  1298     1 
 1287  1294     1 
 1287  1295     1 
 1287  1297     1 
 1287  1298     1 
 1288  1291     1 
 1288  1292     1 
 1288  1293     1 
 1288  1296     1 
 1289  1291     1 
 1289  1292     1 
 1289  1293     1 
 1289  1296     1 
 1290  1296     1 
 1291  1294     1 
 1291  1295     1 
 1292  1294     1 
 1292  1295     1 
 1296  1301     1 
 1296  1302     1 
 1296  1315     1 
 1297  1299     1 
 1297  1300     1 
 1298  1303     1 
 1298  1304     1 
 1298  1305     1 
 1298  1316     1 
 1298  1317     1 
 1299  1301     1 
 1299  1302     1 
 1299  1315     1 
 1300  1306     1 
 1300  1307     1 
 1300  1311     1 
 1300  1318     1 
 1300  1319     1 
 1301  1303     1 
 1301  1304     1 
 1301  1305     1 
 1301  1316     1 
 1301  1317     1 
 1302  1308     1 
 1302  1309     1 
 1302  1310     1 
 1302  1312     1 
 1302  1313     1 
 1302  1314     1 
 1302  1316     1 
 1302  1317     1 
 1303  1306     1 
 1303  1307     1 
 1303  1311     1 
 1303  1315     1 
 1304  1306     1 
 1304  1307     1 
 1304  1311     1 
 1304  1315     1 
 1305  1315     1 
 1306  1308     1 
 1306  1309     1 
 1306  1310     1 
 1306  1312     1 
 1306  1313     1 
 1306  1314     1 
 1307  1312     1 
 1307  1313     1 
 1307  1314     1 
 1308  1311     1 
 1309  1311     1 
 1310  1311     1 
 1315  1320     1 
 1315  1321     1 
 1315  1326     1 
 1316  1318     1 
 1316  1319     1 
 1317  1322     1 
 1317  1323     1 
 1317  1324     1 
 1317  1327     1 
 1317  1328     1 
 1318  1320     1 
 1318  1321     1 
 1318  1326     1 
 1319  1325     1 
 1319  1329     1 
 1319  1330     1 
 1320  1322     1 
 1320  1323     1 
 1320  1324     1 
 1320  1327     1 
 1320  1328     1 
 1321  1327     1 
 1321  1328     1 
 1322  1325     1 
 1322  1326     1 
 1323  1325     1 
 1323  1326     1 
 1324  1326     1 
 1326  1331     1 
 1326  1332     1 
 1326  1345     1 
 1327  1329     1 
 1327  1330     1 
 1328  1333     1 
 1328  1334     1 
 1328  1335     1 
 1328  1346     1 
 1328  1347     1 
 1329  1331     1 
 1329  1332     1 
 1329  1345     1 
 1330  1336     1 
 1330  1337     1 
 1330  1341     1 
 1330  1348     1 
 1330  1349     1 
 1331  1333     1 
 1331  1334     1 
 1331  1335     1 
 1331  1346     1 
 1331  1347     1 
 1332  1338     1 
 1332  1339     1 
 1332  1340     1 
 1332  1342     1 
 1332  1343     1 
 1332  1344     1 
 1332  1346     1 
 1332  1347     1 
 1333  1336     1 
 1333  1337     1 
 1333  1341     1 
 1333  1345     1 
 1334  1336     1 
 1334  1337     1 
 1334  1341     1 
 1334  1345     1 
 1335  1345     1 
 1336  1338     1 
 1336  1339     1 
 1336  1340     1 
 1336  1342     1 
 1336  1343     1 
 1336  1344     1 
 1337  1342     1 
 1337  1343     1 
 1337  1344     1 
 1338  1341     1 
 1339  1341     1 
 1340  1341     1 
 1345  1350     1 
 1345  1351     1 
 1345  1355     1 
 1346  1348     1 
 1346  1349     1 
 1347  1352     1 
 1347  1353     1 
 1347  1354     1 
 1347  1356     1 
 1347  1357     1 
 1348  1350     1 
 1348  1351     1 
 1348  1355     1 
 1349  1358     1 
 1349  1359     1 
 1350  1352     1 
 1350  1353     1 
 1350  1354     1 
 1350  1356     1 
 1350  1357     1 
 1351  1356     1 
 1351  1357     1 
 1352  1355     1 
 1353  1355     1 
 1354  1355     1 
 1355  1360     1 
 1355  1361     1 
 1355  1373     1 
 1356  1358     1 
 1356  1359     1 
 1357  1362     1 
 1357  1363     1 
 1357  1366     1 
 1357  1374     1 
 1357  1375     1 
 1358  1360     1 
 1358  1361     1 
 1358  1373     1 
 1359  1364     1 
 1359  1369     1 
 1359  1376     1 
 1359  1377     1 
 1360  1362     1 
 1360  1363     1 
 1360  1366     1 
 1360  1374     1 
 1360  1375     1 
 1361  1365     1 
 1361  1367     1 
 1361  1370     1 
 1361  1371     1 
 1361  1374     1 
 1361  1375     1 
 1362  1364     1 
 1362  1369     1 
 1362  1373     1 
 1363  1364     1 
 1363  1369     1 
 1363  1373     1 
 1364  1370     1 
 1364  1372     1 
 1365  1368     1 
 1365  1369     1 
 1365  1371     1 
 1366  1368     1 
 1366  1372     1 
 1366  1373     1 
 1367  1370     1 
 1368  1369     1 
 1368  1372     1 
 1370  1372     1 
 1373  1378     1 
 1373  1379     1 
 1373  1383     1 
 1374  1376     1 
 1374  1377     1 
 1375  1380     1 
 1375  1381     1 
 1375  1382     1 
 1375  1384     1 
 1375  1385     1 
 1376  1378     1 
 1376  1379     1 
 1376  1383     1 
 1377  1386     1 
 1377  1387     1 
 1378  1380     1 
 1378  1381     1 
 1378  1382     1 
 1378  1384     1 
 1378  1385     1 
 1379  1384     1 
 1379  1385     1 
 1380  1383     1 
 1381  1383     1 
 1382  1383     1 
 1383  1388     1 
 1383  1389     1 
 1383  1407     1 
 1384  1386     1 
 1384  1387     1 
 1385  1390     1 
 1385  1391     1 
 1385  1392     1 
 1385  1408     1 
 1385  1409     1 
 1386  1388     1 
 1386  1389     1 
 1386  1407     1 
 1387  1393     1 
 1387  1394     1 
 1387  1395     1 
 1387  1410     1 
 1387  1411     1 
 1388  1390     1 
 1388  1391     1 
 1388  1392     1 
 1388  1408     1 
 1388  1409     1 
 1389  1396     1 
 1389  1397     1 
 1389  1398     1 
 1389  1408     1 
 1389  1409     1 
 1390  1393     1 
 1390  1394     1 
 1390  1395     1 
 1390  1407     1 
 1391  1393     1 
 1391  1394     1 
 1391  1395     1 
 1391  1407     1 
 1392  1399     1 
 1392  1400     1 
 1392  1407     1 
 1393  1396     1 
 1393  1397     1 
 1393  1398     1 
 1394  1396     1 
 1394  1397     1 
 1394  1398     1 
 1395  1401     1 
 1395  1404     1 
 1396  1399     1 
 1396  1400     1 
 1397  1399     1 
 1397  1400     1 
 1398  1402     1 
 1398  1403     1 
 1398  1405     1 
 1398  1406     1 
 1399  1401     1 
 1399  1404     1 
 1401  1405     1 
 1401  1406     1 
 1402  1404     1 
 1403  1404     1 
 1407  1412     1 
 1407  1413     1 
 1407  1425     1 
 1408  1410     1 
 1408  1411     1 
 1409  1414     1 
 1409  1415     1 
 1409  1418     1 
 1409  1426     1 
 1409  1427     1 
 1410  1412     1 
 1410  1413     1 
 1410  1425     1 
 1411  1416     1 
 1411  1421     1 
 1411  1428     1 
 1411  1429     1 
 1412  1414     1 
 1412  1415     1 
 1412  1418     1 
 1412  1426     1 
 1412  1427     1 
 1413  1417     1 
 1413  1419     1 
 1413  1422     1 
 1413  1423     1 
 1413  1426     1 
 1413  1427     1 
 1414  1416     1 
 1414  1421     1 
 1414  1425     1 
 1415  1416     1 
 1415  1421     1 
 1415  1425     1 
 1416  1422     1 
 1416  1424     1 
 1417  1420     1 
 1417  1421     1 
 1417  1423     1 
 1418  1420     1 
 1418  1424     1 
 1418  1425     1 
 1419  1422     1 
 1420  1421     1 
 1420  1424     1 
 1422  1424     1 
 1425  1430     1 
 1425  1431     1 
 1425  1437     1 
 1426  1428     1 
 1426  1429     1 
 1427  1432     1 
 1427  1433     1 
 1427  1434     1 
 1427  1438     1 
 1427  1439     1 
 1428  1430     1 
 1428  1431     1 
 1428  1437     1 
 1429  1435     1 
 1429  1436     1 
 1429  1440     1 
 1429  1441     1 
 1430  1432     1 
 1430  1433     1 
 1430  1434     1 
 1430  1438     1 
 1430  1439     1 
 1431  1438     1 
 1431  1439     1 
 1432  1435     1 
 1432  1436     1 
 1432  1437     1 
 1433  1435     1 
 1433  1436     1 
 1433  1437     1 
 1434  1437     1 
 1437  1442     1 
 1437  1443     1 
 1437  1444     1 
 1438  1440     1 
 1438  1441     1 
 1439  1445     1 
 1439  1446     1 
 1440  1442     1 
 1440  1443     1 
 1440  1444     1 
 1441  1447     1 
 1441  1448     1 
 1442  1445     1 
 1442  1446     1 
 1443  1445     1 
 1443  1446     1 
 1444  1449     1 
 1444  1450     1 
 1444  1459     1 
 1445  1447     1 
 1445  1448     1 
 1446  1451     1 
 1446  1452     1 
 1446  1453     1 
 1446  1460     1 
 1446  1461     1 
 1447  1449     1 
 1447  1450     1 
 1447  1459     1 
 1448  1454     1 
 1448  1455     1 
 1448  1456     1 
 1448  1462     1 
 1448  1463     1 
 1449  1451     1 
 1449  1452     1 
 1449  1453     1 
 1449  1460     1 
 1449  1461     1 
 1450  1457     1 
 1450  1458     1 
 1450  1460     1 
 1450  1461     1 
 1451  1454     1 
 1451  1455     1 
 1451  1456     1 
 1451  1459     1 
 1452  1454     1 
 1452  1455     1 
 1452  1456     1 
 1452  1459     1 
 1453  1459     1 
 1454  1457     1 
 1454  1458     1 
 1455  1457     1 
 1455  1458     1 
 1459  1464     1 
 1459  1465     1 
 1459  1471     1 
 1460  1462     1 
 1460  1463     1 
 1461  1466     1 
 1461  1467     1 
 1461  1468     1 
 1461  1472     1 
 1461  1473     1 
 1462  1464     1 
 1462  1465     1 
 1462  1471     1 
 1463  1469     1 
 1463  1470     1 
 1463  1474     1 
 1463  1475     1 
 1464  1466     1 
 1464  1467     1 
 1464  1468     1 
 1464  1472     1 
 1464  1473     1 
 1465  1472     1 
 1465  1473     1 
 1466  1469     1 
 1466  1470     1 
 1466  1471     1 
 1467  1469     1 
 1467  1470     1 
 1467  1471     1 
 1468  1471     1 
 1471  1476     1 
 1471  1477     1 
 1471  1487     1 
 1472  1474     1 
 1472  1475     1 
 1473  1478     1 
 1473  1479     1 
 1473  1483     1 
 1473  1488     1 
 1473  1489     1 
 1474  1476     1 
 1474  1477     1 
 1474  1487     1 
 1475  1480     1 
 1475  1481     1 
 1475  1482     1 
 1475  1484     1 
 1475  1485     1 
 1475  1486     1 
 1475  1490     1 
 1475  1491     1 
 1476  1478     1 
 1476  1479     1 
 1476  1483     1 
 1476  1488     1 
 1476  1489     1 
 1477  1488     1 
 1477  1489     1 
 1478  1480     1 
 1478  1481     1 
 1478  1482     1 
 1478  1484     1 
 1478  1485     1 
 1478  1486     1 
 1478  1487     1 
 1479  1484     1 
 1479  1485     1 
 1479  1486     1 
 1479  1487     1 
 1480  1483     1 
 1481  1483     1 
 1482  1483     1 
 1483  1487     1 
 1487  1492     1 
 1487  1493     1 
 1487  1497     1 
 1488  1490     1 
 1488  1491     1 
 1489  1494     1 
 1489  1495     1 
 1489  1496     1 
 1489  1498     1 
 1489  1499     1 
 1490  1492     1 
 1490  1493     1 
 1490  1497     1 
 1491  1500     1 
 1491  1501     1 
 1492  1494     1 
 1492  1495     1 
 1492  1496     1 
 1492  1498     1 
 1492  1499     1 
 1493  1498     1 
 1493  1499     1 
 1494  1497     1 
 1495  1497     1 
 1496  1497     1 
 1497  1502     1 
 1497  1503     1 
 1497  1510     1 
 1498  1500     1 
 1498  1501     1 
 1499  1505     1 
 1499  1506     1 
 1499  1507     1 
 1499  1511     1 
 1499  1512     1 
 1500  1502     1 
 1500  1503     1 
 1500  1510     1 
 1501  1509     1 
 1501  1513     1 
 1501  1516     1 
 1502  1505     1 
 1502  1506     1 
 1502  1507     1 
 1502  1511     1 
 1502  1512     1 
 1503  1511     1 
 1503  1512     1 
 1505  1509     1 
 1505  1510     1 
 1506  1509     1 
 1506  1510     1 
 1507  1510     1 
 1510  1514     1 
 1510  1515     1 
 1510  1517     1 
 1510  1518     1 
 1510  1521     1 
 1510  1524     1 
 1511  1513     1 
 1511  1516     1 
 1512  1519     1 
 1512  1520     1 
 1512  1522     1 
 1512  1523     1 
 1512  1525     1 
 1512  1526     1 
 1513  1517     1 
 1513  1519     1 
 1513  1520     1 
 1513  1524     1 
 1514  1516     1 
 1514  1518     1 
 1514  1522     1 
 1514  1523     1 
 1515  1516     1 
 1515  1518     1 
 1515  1522     1 
 1515  1523     1 
 1516  1522     1 
 1516  1523     1 
 1516  1527     1 
 1516  1528     1 
 1517  1519     1 
 1517  1520     1 
 1517  1521     1 
 1517  1525     1 
 1517  1526     1 
 1518  1525     1 
 1518  1526     1 
 1519  1522     1 
 1519  1523     1 
 1519  1524     1 
 1520  1522     1 
 1520  1523     1 
 1520  1524     1 
 1521  1524     1 
 1524  1529     1 
 1524  1530     1 
 1524  1541     1 
 1525  1527     1 
 1525  1528     1 
 1526  1531     1 
 1526  1532     1 
 1526  1533     1 
 1526  1542     1 
 1526  1543     1 
 1527  1529     1 
 1527  1530     1 
 1527  1541     1 
 1528  1534     1 
 1528  1535     1 
 1528  1536     1 
 1528  1544     1 
 1528  1545     1 
 1529  1531     1 
 1529  1532     1 
 1529  1533     1 
 1529  1542     1 
 1529  1543     1 
 1530  1537     1 
 1530  1538     1 
 1530  1542     1 
 1530  1543     1 
 1531  1534     1 
 1531  1535     1 
 1531  1536     1 
 1531  1541     1 
 1532  1534     1 
 1532  1535     1 
 1532  1536     1 
 1532  1541     1 
 1533  1539     1 
 1533  1540     1 
 1533  1541     1 
 1534  1537     1 
 1534  1538     1 
 1535  1537     1 
 1535  1538     1 
 1537  1539     1 
 1537  1540     1 
 1541  1546     1 
 1541  1547     1 
 1541  1548     1 
 1542  1544     1 
 1542  1545     1 
 1543  1549     1 
 1543  1550     1 
 1544  1546     1 
 1544  1547     1 
 1544  1548     1 
 1545  1551     1 
 1545  1552     1 
 1546  1549     1 
 1546  1550     1 
 1547  1549     1 
 1547  1550     1 
 1548  1553     1 
 1548  1554     1 
 1548  1555     1 
 1549  1551     1 
 1549  1552     1 
 1550  1556     1 
 1550  1557     1 
 1551  1553     1 
 1551  1554     1 
 1551  1555     1 
 1552  1558     1 
 1552  1559     1 
 1553  1556     1 
 1553  1557     1 
 1554  1556     1 
 1554  1557     1 
 1555  1560     1 
 1555  1561     1 
 1555  1571     1 
 1556  1558     1 
 1556  1559     1 
 1557  1562     1 
 1557  1563     1 
 1557  1567     1 
 1557  1572     1 
 1557  1573     1 
 1558  1560     1 
 1558  1561     1 
 1558  1571     1 
 1559  1564     1 
 1559  1565     1 
 1559  1566     1 
 1559  1568     1 
 1559  1569     1 
 1559  1570     1 
 1559  1574     1 
 1559  1575     1 
 1560  1562     1 
 1560  1563     1 
 1560  1567     1 
 1560  1572     1 
 1560  1573     1 
 1561  1572     1 
 1561  1573     1 
 1562  1564     1 
 1562  1565     1 
 1562  1566     1 
 1562  1568     1 
 1562  1569     1 
 1562  1570     1 
 1562  1571     1 
 1563  1568     1 
 1563  1569     1 
 1563  1570     1 
 1563  1571     1 
 1564  1567     1 
 1565  1567     1 
 1566  1567     1 
 1567  1571     1 
 1571  1576     1 
 1571  1577     1 
 1571  1588     1 
 1572  1574     1 
 1572  1575     1 
 1573  1578     1 
 1573  1579     1 
 1573  1580     1 
 1573  1589     1 
 1573  1590     1 
 1574  1576     1 
 1574  1577     1 
 1574  1588     1 
 1575  1581     1 
 1575  1582     1 
 1575  1583     1 
 1575  1591     1 
 1575  1592     1 
 1576  1578     1 
 1576  1579     1 
 1576  1580     1 
 1576  1589     1 
 1576  1590     1 
 1577  1584     1 
 1577  1585     1 
 1577  1589     1 
 1577  1590     1 
 1578  1581     1 
 1578  1582     1 
 1578  1583     1 
 1578  1588     1 
 1579  1581     1 
 1579  1582     1 
 1579  1583     1 
 1579  1588     1 
 1580  1586     1 
 1580  1587     1 
 1580  1588     1 
 1581  1584     1 
 1581  1585     1 
 1582  1584     1 
 1582  1585     1 
 1584  1586     1 
 1584  1587     1 
 1588  1593     1 
 1588  1594     1 
 1588  1609     1 
 1589  1591     1 
 1589  1592     1 
 1590  1595     1 
 1590  1596     1 
 1590  1597     1 
 1590  1610     1 
 1590  1611     1 
 1591  1593     1 
 1591  1594     1 
 1591  1609     1 
 1592  1598     1 
 1592  1605     1 
 1592  1612     1 
 1592  1613     1 
 1593  1595     1 
 1593  1596     1 
 1593  1597     1 
 1593  1610     1 
 1593  1611     1 
 1594  1599     1 
 1594  1600     1 
 1594  1606     1 
 1594  1607     1 
 1594  1610     1 
 1594  1611     1 
 1595  1598     1 
 1595  1605     1 
 1595  1609     1 
 1596  1598     1 
 1596  1605     1 
 1596  1609     1 
 1597  1601     1 
 1597  1602     1 
 1597  1608     1 
 1597  1609     1 
 1598  1603     1 
 1598  1606     1 
 1598  1607     1 
 1599  1601     1 
 1599  1602     1 
 1599  1605     1 
 1600  1604     1 
 1600  1605     1 
 1600  1608     1 
 1601  1603     1 
 1601  1607     1 
 1602  1606     1 
 1603  1605     1 
 1603  1608     1 
 1604  1607     1 
 1606  1608     1 
 1609  1614     1 
 1609  1615     1 
 1609  1616     1 
 1610  1612     1 
 1610  1613     1 
 1611  1617     1 
 1611  1618     1 
 1612  1614     1 
 1612  1615     1 
 1612  1616     1 
 1613  1619     1 
 1613  1620     1 
 1614  1617     1 
 1614  1618     1 
 1615  1617     1 
 1615  1618     1 
 1616  1621     1 
 1616  1622     1 
 1616  1626     1 
 1617  1619     1 
 1617  1620     1 
 1618  1623     1 
 1618  1624     1 
 1618  1625     1 
 1618  1627     1 
 1618  1628     1 
 1619  1621     1 
 1619  1622     1 
 1619  1626     1 
 1620  1629     1 
 1620  1630     1 
 1621  1623     1 
 1621  1624     1 
 1621  1625     1 
 1621  1627     1 
 1621  1628     1 
 1622  1627     1 
 1622  1628     1 
 1623  1626     1 
 1624  1626     1 
 1625  1626     1 
 1626  1631     1 
 1626  1632     1 
 1626  1633     1 
 1627  1629     1 
 1627  1630     1 
 1628  1634     1 
 1628  1635     1 
 1629  1631     1 
 1629  1632     1 
 1629  1633     1 
 1630  1636     1 
 1630  1637     1 
 1631  1634     1 
 1631  1635     1 
 1632  1634     1 
 1632  1635     1 
 1633  1638     1 
 1633  1639     1 
 1633  1649     1 
 1634  1636     1 
 1634  1637     1 
 1635  1640     1 
 1635  1641     1 
 1635  1645     1 
 1635  1650     1 
 1635  1651     1 
 1636  1638     1 
 1636  1639     1 
 1636  1649     1 
 1637  1642     1 
 1637  1643     1 
 1637  1644     1 
 1637  1646     1 
 1637  1647     1 
 1637  1648     1 
 1637  1652     1 
 1637  1653     1 
 1638  1640     1 
 1638  1641     1 
 1638  1645     1 
 1638  1650     1 
 1638  1651     1 
 1639  1650     1 
 1639  1651     1 
 1640  1642     1 
 1640  1643     1 
 1640  1644     1 
 1640  1646     1 
 1640  1647     1 
 1640  1648     1 
 1640  1649     1 
 1641  1646     1 
 1641  1647     1 
 1641  1648     1 
 1641  1649     1 
 1642  1645     1 
 1643  1645     1 
 1644  1645     1 
 1645  1649     1 
 1649  1654     1 
 1649  1655     1 
 1649  1659     1 
 1650  1652     1 
 1650  1653     1 
 1651  1656     1 
 1651  1657     1 
 1651  1658     1 
 1651  1660     1 
 1651  1661     1 
 1652  1654     1 
 1652  1655     1 
 1652  1659     1 
 1653  1662     1 
 1653  1663     1 
 1654  1656     1 
 1654  1657     1 
 1654  1658     1 
 1654  1660     1 
 1654  1661     1 
 1655  1660     1 
 1655  1661     1 
 1656  1659     1 
 1657  1659     1 
 1658  1659     1 
 1659  1664     1 
 1659  1665     1 
 1659  1669     1 
 1660  1662     1 
 1660  1663     1 
 1661  1666     1 
 1661  1667     1 
 1661  1668     1 
 1661  1670     1 
 1661  1671     1 
 1662  1664     1 
 1662  1665     1 
 1662  1669     1 
 1663  1672     1 
 1663  1673     1 
 1664  1666     1 
 1664  1667     1 
 1664  1668     1 
 1664  1670     1 
 1664  1671     1 
 1665  1670     1 
 1665  1671     1 
 1666  1669     1 
 1667  1669     1 
 1668  1669     1 
 1669  1674     1 
 1669  1675     1 
 1669  1680     1 
 1670  1672     1 
 1670  1673     1 
 1671  1676     1 
 1671  1677     1 
 1671  1678     1 
 1671  1681     1 
 1671  1682     1 
 1672  1674     1 
 1672  1675     1 
 1672  1680     1 
 1673  1679     1 
 1673  1683     1 
 1673  1684     1 
 1674  1676     1 
 1674  1677     1 
 1674  1678     1 
 1674  1681     1 
 1674  1682     1 
 1675  1681     1 
 1675  1682     1 
 1676  1679     1 
 1676  1680     1 
 1677  1679     1 
 1677  1680     1 
 1678  1680     1 
 1680  1685     1 
 1680  1686     1 
 1680  1695     1 
 1681  1683     1 
 1681  1684     1 
 1682  1687     1 
 1682  1688     1 
 1682  1689     1 
 1682  1696     1 
 1682  1697     1 
 1683  1685     1 
 1683  1686     1 
 1683  1695     1 
 1684  1690     1 
 1684  1691     1 
 1684  1692     1 
 1684  1698     1 
 1684  1699     1 
 1685  1687     1 
 1685  1688     1 
 1685  1689     1 
 1685  1696     1 
 1685  1697     1 
 1686  1693     1 
 1686  1694     1 
 1686  1696     1 
 1686  1697     1 
 1687  1690     1 
 1687  1691     1 
 1687  1692     1 
 1687  1695     1 
 1688  1690     1 
 1688  1691     1 
 1688  1692     1 
 1688  1695     1 
 1689  1695     1 
 1690  1693     1 
 1690  1694     1 
 1691  1693     1 
 1691  1694     1 
 1695  1700     1 
 1695  1701     1 
 1695  1709     1 
 1696  1698     1 
 1696  1699     1 
 1697  1702     1 
 1697  1703     1 
 1697  1705     1 
 1697  1710     1 
 1697  1711     1 
 1698  1700     1 
 1698  1701     1 
 1698  1709     1 
 1699  1704     1 
 1699  1706     1 
 1699  1707     1 
 1699  1708     1 
 1700  1702     1 
 1700  1703     1 
 1700  1705     1 
 1700  1710     1 
 1700  1711     1 
 1701  1710     1 
 1701  1711     1 
 1702  1704     1 
 1702  1706     1 
 1702  1707     1 
 1702  1708     1 
 1702  1709     1 
 1703  1706     1 
 1703  1707     1 
 1703  1708     1 
 1703  1709     1 
 1704  1705     1 
 1705  1709     1 
  532   1503     1       0.33854         0.04184         0.387540942391  0.23012         ; CB-CB' 
  530   1507     1       0.345223253279  0.257919081884  0.380859202005  0.396929091904  ; CA-SG' 
  536   1501     1       0.345223253279  0.257919081884  0.380859202005  0.396929091904  ; SG-CA' 
  534   1507     1       0.2935511       0.3825558       0.2957784       0.4163027       ; HB1-SG' 
  535   1507     1       0.2935511       0.3825558       0.2957784       0.4163027       ; HB2-SG'
  536   1505     1       0.2935511       0.3825558       0.2957784       0.4163027       ; SG-HB1' 
  536   1506     1       0.2935511       0.3825558       0.2957784       0.4163027       ; SG-HB2' 
  538   1509     1       0.00            0.00            0.0801808846326 0.4184          ; HUD-HUD' 
  536   1508     1       0.00            0.00            0.356359487256  1.8828          ; SG-Vs' 
  532   1508     1       0.00            0.00            0.371950214823  0.658232433112  ; CB-Vs'  
  1503   537     1       0.00            0.00            0.371950214823  0.658232433112  ; CB'-Vs 
  532   1509     1       0.00            0.00            0.2338609135118 0.310293744700  ; CB-HUD' 
  1503   538     1       0.00            0.00            0.2338609135118 0.310293744700  ; CB'-HUD 
  536   1509     1       0.00            0.00            0.2182701859443 0.887560431745  ; SG-HUD' 
  1507   538     1       0.00            0.00            0.2182701859443 0.887560431745  ; SG'-HUD 

[ exclusions ]
;    i    excluded from i
   528    533
   530    533   537
   531    533
   532    533   537
   533    534   535   536   537   538   539
   534    537
   535    537
   536    537
   537    538
  1499   1504
  1501   1504  1508
  1502   1504
  1503   1504  1508
  1504   1505  1506  1507  1508  1509  1510
  1505   1508
  1506   1508
  1507   1508
  1508   1509

[ angles ]
;  ai    aj    ak funct            c0            c1            c2            c3
    2     1     3     5 
    2     1     4     5 
    2     1     5     5 
    3     1     4     5 
    3     1     5     5 
    4     1     5     5 
    1     5     6     5 
    1     5     7     5 
    1     5    18     5 
    6     5     7     5 
    6     5    18     5 
    7     5    18     5 
    5     7     8     5 
    5     7     9     5 
    5     7    10     5 
    8     7     9     5 
    8     7    10     5 
    9     7    10     5 
    7    10    11     5 
    7    10    12     5 
    7    10    13     5 
   11    10    12     5 
   11    10    13     5 
   12    10    13     5 
   10    13    14     5 
   10    13    15     5 
   14    13    15     5 
   13    15    16     5 
   13    15    17     5 
   16    15    17     5 
    5    18    19     5 
    5    18    20     5 
   19    18    20     5 
   18    20    21     5 
   18    20    22     5 
   21    20    22     5 
   20    22    23     5 
   20    22    24     5 
   20    22    40     5 
   23    22    24     5 
   23    22    40     5 
   24    22    40     5 
   22    24    25     5 
   22    24    26     5 
   22    24    27     5 
   25    24    26     5 
   25    24    27     5 
   26    24    27     5 
   24    27    28     5 
   24    27    29     5 
   24    27    30     5 
   28    27    29     5 
   28    27    30     5 
   29    27    30     5 
   27    30    31     5 
   27    30    32     5 
   27    30    33     5 
   31    30    32     5 
   31    30    33     5 
   32    30    33     5 
   30    33    34     5 
   30    33    35     5 
   30    33    36     5 
   34    33    35     5 
   34    33    36     5 
   35    33    36     5 
   33    36    37     5 
   33    36    38     5 
   33    36    39     5 
   37    36    38     5 
   37    36    39     5 
   38    36    39     5 
   22    40    41     5 
   22    40    42     5 
   41    40    42     5 
   40    42    43     5 
   40    42    44     5 
   43    42    44     5 
   42    44    45     5 
   42    44    46     5 
   42    44    62     5 
   45    44    46     5 
   45    44    62     5 
   46    44    62     5 
   44    46    47     5 
   44    46    48     5 
   44    46    49     5 
   47    46    48     5 
   47    46    49     5 
   48    46    49     5 
   46    49    50     5 
   46    49    51     5 
   46    49    52     5 
   50    49    51     5 
   50    49    52     5 
   51    49    52     5 
   49    52    53     5 
   49    52    54     5 
   49    52    55     5 
   53    52    54     5 
   53    52    55     5 
   54    52    55     5 
   52    55    56     5 
   52    55    57     5 
   52    55    58     5 
   56    55    57     5 
   56    55    58     5 
   57    55    58     5 
   55    58    59     5 
   55    58    60     5 
   55    58    61     5 
   59    58    60     5 
   59    58    61     5 
   60    58    61     5 
   44    62    63     5 
   44    62    64     5 
   63    62    64     5 
   62    64    65     5 
   62    64    66     5 
   65    64    66     5 
   64    66    67     5 
   64    66    68     5 
   64    66    81     5 
   67    66    68     5 
   67    66    81     5 
   68    66    81     5 
   66    68    69     5 
   66    68    70     5 
   66    68    71     5 
   69    68    70     5 
   69    68    71     5 
   70    68    71     5 
   68    71    72     5 
   68    71    73     5 
   68    71    77     5 
   72    71    73     5 
   72    71    77     5 
   73    71    77     5 
   71    73    74     5 
   71    73    75     5 
   71    73    76     5 
   74    73    75     5 
   74    73    76     5 
   75    73    76     5 
   71    77    78     5 
   71    77    79     5 
   71    77    80     5 
   78    77    79     5 
   78    77    80     5 
   79    77    80     5 
   66    81    82     5 
   66    81    83     5 
   82    81    83     5 
   81    83    84     5 
   81    83    85     5 
   84    83    85     5 
   83    85    86     5 
   83    85    87     5 
   83    85   105     5 
   86    85    87     5 
   86    85   105     5 
   87    85   105     5 
   85    87    88     5 
   85    87    89     5 
   85    87    90     5 
   88    87    89     5 
   88    87    90     5 
   89    87    90     5 
   87    90    91     5 
   87    90    92     5 
   87    90    93     5 
   91    90    92     5 
   91    90    93     5 
   92    90    93     5 
   90    93    94     5 
   90    93    95     5 
   90    93    96     5 
   94    93    95     5 
   94    93    96     5 
   95    93    96     5 
   93    96    97     5 
   93    96    98     5 
   97    96    98     5 
   96    98    99     5 
   96    98   102     5 
   99    98   102     5 
   98    99   100     5 
   98    99   101     5 
  100    99   101     5 
   98   102   103     5 
   98   102   104     5 
  103   102   104     5 
   85   105   106     5 
   85   105   107     5 
  106   105   107     5 
  105   107   108     5 
  105   107   109     5 
  108   107   109     5 
  107   109   110     5 
  107   109   111     5 
  107   109   124     5 
  110   109   111     5 
  110   109   124     5 
  111   109   124     5 
  109   111   112     5 
  109   111   113     5 
  109   111   114     5 
  112   111   113     5 
  112   111   114     5 
  113   111   114     5 
  111   114   115     5 
  111   114   116     5 
  111   114   120     5 
  115   114   116     5 
  115   114   120     5 
  116   114   120     5 
  114   116   117     5 
  114   116   118     5 
  114   116   119     5 
  117   116   118     5 
  117   116   119     5 
  118   116   119     5 
  114   120   121     5 
  114   120   122     5 
  114   120   123     5 
  121   120   122     5 
  121   120   123     5 
  122   120   123     5 
  109   124   125     5 
  109   124   126     5 
  125   124   126     5 
  124   126   127     5 
  124   126   128     5 
  127   126   128     5 
  126   128   129     5 
  126   128   130     5 
  126   128   138     5 
  129   128   130     5 
  129   128   138     5 
  130   128   138     5 
  128   130   131     5 
  128   130   132     5 
  128   130   133     5 
  131   130   132     5 
  131   130   133     5 
  132   130   133     5 
  130   133   134     5 
  130   133   135     5 
  134   133   135     5 
  133   135   136     5 
  133   135   137     5 
  136   135   137     5 
  128   138   139     5 
  128   138   140     5 
  139   138   140     5 
  138   140   141     5 
  138   140   142     5 
  141   140   142     5 
  140   142   143     5 
  140   142   144     5 
  140   142   145     5 
  143   142   144     5 
  143   142   145     5 
  144   142   145     5 
  142   145   146     5 
  142   145   147     5 
  146   145   147     5 
  145   147   148     5 
  145   147   149     5 
  148   147   149     5 
  147   149   150     5 
  147   149   151     5 
  147   149   152     5 
  150   149   151     5 
  150   149   152     5 
  151   149   152     5 
  149   152   153     5 
  149   152   154     5 
  153   152   154     5 
  152   154   155     5 
  152   154   156     5 
  155   154   156     5 
  154   156   157     5 
  154   156   158     5 
  154   156   176     5 
  157   156   158     5 
  157   156   176     5 
  158   156   176     5 
  156   158   159     5 
  156   158   160     5 
  156   158   161     5 
  159   158   160     5 
  159   158   161     5 
  160   158   161     5 
  158   161   162     5 
  158   161   163     5 
  158   161   164     5 
  162   161   163     5 
  162   161   164     5 
  163   161   164     5 
  161   164   165     5 
  161   164   166     5 
  161   164   167     5 
  165   164   166     5 
  165   164   167     5 
  166   164   167     5 
  164   167   168     5 
  164   167   169     5 
  168   167   169     5 
  167   169   170     5 
  167   169   173     5 
  170   169   173     5 
  169   170   171     5 
  169   170   172     5 
  171   170   172     5 
  169   173   174     5 
  169   173   175     5 
  174   173   175     5 
  156   176   177     5 
  156   176   178     5 
  177   176   178     5 
  176   178   179     5 
  176   178   180     5 
  179   178   180     5 
  178   180   181     5 
  178   180   182     5 
  178   180   190     5 
  181   180   182     5 
  181   180   190     5 
  182   180   190     5 
  180   182   183     5 
  180   182   184     5 
  180   182   185     5 
  183   182   184     5 
  183   182   185     5 
  184   182   185     5 
  182   185   186     5 
  182   185   187     5 
  186   185   187     5 
  185   187   188     5 
  185   187   189     5 
  188   187   189     5 
  180   190   191     5 
  180   190   192     5 
  191   190   192     5 
  190   192   193     5 
  190   192   196     5 
  193   192   196     5 
  192   193   194     5 
  192   193   195     5 
  192   193   201     5 
  194   193   195     5 
  194   193   201     5 
  195   193   201     5 
  192   196   197     5 
  192   196   198     5 
  192   196   204     5 
  197   196   198     5 
  197   196   204     5 
  198   196   204     5 
  196   198   199     5 
  196   198   200     5 
  196   198   201     5 
  199   198   200     5 
  199   198   201     5 
  200   198   201     5 
  193   201   198     5 
  193   201   202     5 
  193   201   203     5 
  198   201   202     5 
  198   201   203     5 
  202   201   203     5 
  196   204   205     5 
  196   204   206     5 
  205   204   206     5 
  204   206   207     5 
  204   206   208     5 
  207   206   208     5 
  206   208   209     5 
  206   208   210     5 
  206   208   225     5 
  209   208   210     5 
  209   208   225     5 
  210   208   225     5 
  208   210   211     5 
  208   210   212     5 
  208   210   213     5 
  211   210   212     5 
  211   210   213     5 
  212   210   213     5 
  210   213   214     5 
  210   213   221     5 
  214   213   221     5 
  213   214   215     5 
  213   214   216     5 
  215   214   216     5 
  214   216   217     5 
  214   216   218     5 
  217   216   218     5 
  216   218   219     5 
  216   218   223     5 
  219   218   223     5 
  218   219   220     5 
  213   221   222     5 
  213   221   223     5 
  222   221   223     5 
  218   223   221     5 
  218   223   224     5 
  221   223   224     5 
  208   225   226     5 
  208   225   227     5 
  226   225   227     5 
  225   227   228     5 
  225   227   229     5 
  228   227   229     5 
  227   229   230     5 
  227   229   231     5 
  227   229   240     5 
  230   229   231     5 
  230   229   240     5 
  231   229   240     5 
  229   231   232     5 
  229   231   233     5 
  229   231   234     5 
  232   231   233     5 
  232   231   234     5 
  233   231   234     5 
  231   234   235     5 
  231   234   236     5 
  231   234   237     5 
  235   234   236     5 
  235   234   237     5 
  236   234   237     5 
  234   237   238     5 
  234   237   239     5 
  238   237   239     5 
  229   240   241     5 
  229   240   242     5 
  241   240   242     5 
  240   242   243     5 
  240   242   244     5 
  243   242   244     5 
  242   244   245     5 
  242   244   246     5 
  242   244   247     5 
  245   244   246     5 
  245   244   247     5 
  246   244   247     5 
  244   247   248     5 
  244   247   249     5 
  248   247   249     5 
  247   249   250     5 
  247   249   251     5 
  250   249   251     5 
  249   251   252     5 
  249   251   253     5 
  249   251   271     5 
  252   251   253     5 
  252   251   271     5 
  253   251   271     5 
  251   253   254     5 
  251   253   255     5 
  251   253   256     5 
  254   253   255     5 
  254   253   256     5 
  255   253   256     5 
  253   256   257     5 
  253   256   258     5 
  253   256   259     5 
  257   256   258     5 
  257   256   259     5 
  258   256   259     5 
  256   259   260     5 
  256   259   261     5 
  256   259   262     5 
  260   259   261     5 
  260   259   262     5 
  261   259   262     5 
  259   262   263     5 
  259   262   264     5 
  263   262   264     5 
  262   264   265     5 
  262   264   268     5 
  265   264   268     5 
  264   265   266     5 
  264   265   267     5 
  266   265   267     5 
  264   268   269     5 
  264   268   270     5 
  269   268   270     5 
  251   271   272     5 
  251   271   273     5 
  272   271   273     5 
  271   273   274     5 
  271   273   275     5 
  274   273   275     5 
  273   275   276     5 
  273   275   277     5 
  273   275   287     5 
  276   275   277     5 
  276   275   287     5 
  277   275   287     5 
  275   277   278     5 
  275   277   279     5 
  275   277   283     5 
  278   277   279     5 
  278   277   283     5 
  279   277   283     5 
  277   279   280     5 
  277   279   281     5 
  277   279   282     5 
  280   279   281     5 
  280   279   282     5 
  281   279   282     5 
  277   283   284     5 
  277   283   285     5 
  277   283   286     5 
  284   283   285     5 
  284   283   286     5 
  285   283   286     5 
  275   287   288     5 
  275   287   289     5 
  288   287   289     5 
  287   289   290     5 
  287   289   291     5 
  290   289   291     5 
  289   291   292     5 
  289   291   293     5 
  289   291   302     5 
  292   291   293     5 
  292   291   302     5 
  293   291   302     5 
  291   293   294     5 
  291   293   295     5 
  291   293   296     5 
  294   293   295     5 
  294   293   296     5 
  295   293   296     5 
  293   296   297     5 
  293   296   298     5 
  293   296   299     5 
  297   296   298     5 
  297   296   299     5 
  298   296   299     5 
  296   299   300     5 
  296   299   301     5 
  300   299   301     5 
  291   302   303     5 
  291   302   304     5 
  303   302   304     5 
  302   304   305     5 
  302   304   306     5 
  305   304   306     5 
  304   306   307     5 
  304   306   308     5 
  304   306   318     5 
  307   306   308     5 
  307   306   318     5 
  308   306   318     5 
  306   308   309     5 
  306   308   310     5 
  306   308   314     5 
  309   308   310     5 
  309   308   314     5 
  310   308   314     5 
  308   310   311     5 
  308   310   312     5 
  308   310   313     5 
  311   310   312     5 
  311   310   313     5 
  312   310   313     5 
  308   314   315     5 
  308   314   316     5 
  308   314   317     5 
  315   314   316     5 
  315   314   317     5 
  316   314   317     5 
  306   318   319     5 
  306   318   320     5 
  319   318   320     5 
  318   320   321     5 
  318   320   322     5 
  321   320   322     5 
  320   322   323     5 
  320   322   324     5 
  320   322   337     5 
  323   322   324     5 
  323   322   337     5 
  324   322   337     5 
  322   324   325     5 
  322   324   326     5 
  322   324   327     5 
  325   324   326     5 
  325   324   327     5 
  326   324   327     5 
  324   327   328     5 
  324   327   329     5 
  324   327   333     5 
  328   327   329     5 
  328   327   333     5 
  329   327   333     5 
  327   329   330     5 
  327   329   331     5 
  327   329   332     5 
  330   329   331     5 
  330   329   332     5 
  331   329   332     5 
  327   333   334     5 
  327   333   335     5 
  327   333   336     5 
  334   333   335     5 
  334   333   336     5 
  335   333   336     5 
  322   337   338     5 
  322   337   339     5 
  338   337   339     5 
  337   339   340     5 
  337   339   341     5 
  340   339   341     5 
  339   341   342     5 
  339   341   343     5 
  339   341   353     5 
  342   341   343     5 
  342   341   353     5 
  343   341   353     5 
  341   343   344     5 
  341   343   345     5 
  341   343   349     5 
  344   343   345     5 
  344   343   349     5 
  345   343   349     5 
  343   345   346     5 
  343   345   347     5 
  343   345   348     5 
  346   345   347     5 
  346   345   348     5 
  347   345   348     5 
  343   349   350     5 
  343   349   351     5 
  343   349   352     5 
  350   349   351     5 
  350   349   352     5 
  351   349   352     5 
  341   353   354     5 
  341   353   355     5 
  354   353   355     5 
  353   355   356     5 
  353   355   357     5 
  356   355   357     5 
  355   357   358     5 
  355   357   359     5 
  355   357   368     5 
  358   357   359     5 
  358   357   368     5 
  359   357   368     5 
  357   359   360     5 
  357   359   361     5 
  357   359   362     5 
  360   359   361     5 
  360   359   362     5 
  361   359   362     5 
  359   362   363     5 
  359   362   364     5 
  359   362   365     5 
  363   362   364     5 
  363   362   365     5 
  364   362   365     5 
  362   365   366     5 
  362   365   367     5 
  366   365   367     5 
  357   368   369     5 
  357   368   370     5 
  369   368   370     5 
  368   370   371     5 
  368   370   372     5 
  371   370   372     5 
  370   372   373     5 
  370   372   374     5 
  370   372   392     5 
  373   372   374     5 
  373   372   392     5 
  374   372   392     5 
  372   374   375     5 
  372   374   376     5 
  372   374   377     5 
  375   374   376     5 
  375   374   377     5 
  376   374   377     5 
  374   377   378     5 
  374   377   379     5 
  374   377   380     5 
  378   377   379     5 
  378   377   380     5 
  379   377   380     5 
  377   380   381     5 
  377   380   382     5 
  377   380   383     5 
  381   380   382     5 
  381   380   383     5 
  382   380   383     5 
  380   383   384     5 
  380   383   385     5 
  384   383   385     5 
  383   385   386     5 
  383   385   389     5 
  386   385   389     5 
  385   386   387     5 
  385   386   388     5 
  387   386   388     5 
  385   389   390     5 
  385   389   391     5 
  390   389   391     5 
  372   392   393     5 
  372   392   394     5 
  393   392   394     5 
  392   394   395     5 
  392   394   396     5 
  395   394   396     5 
  394   396   397     5 
  394   396   398     5 
  394   396   409     5 
  397   396   398     5 
  397   396   409     5 
  398   396   409     5 
  396   398   399     5 
  396   398   400     5 
  396   398   401     5 
  399   398   400     5 
  399   398   401     5 
  400   398   401     5 
  398   401   402     5 
  398   401   403     5 
  398   401   404     5 
  402   401   403     5 
  402   401   404     5 
  403   401   404     5 
  401   404   405     5 
  401   404   406     5 
  405   404   406     5 
  404   406   407     5 
  404   406   408     5 
  407   406   408     5 
  396   409   410     5 
  396   409   411     5 
  410   409   411     5 
  409   411   412     5 
  409   411   413     5 
  412   411   413     5 
  411   413   414     5 
  411   413   415     5 
  411   413   416     5 
  414   413   415     5 
  414   413   416     5 
  415   413   416     5 
  413   416   417     5 
  413   416   418     5 
  417   416   418     5 
  416   418   419     5 
  416   418   420     5 
  419   418   420     5 
  418   420   421     5 
  418   420   422     5 
  418   420   427     5 
  421   420   422     5 
  421   420   427     5 
  422   420   427     5 
  420   422   423     5 
  420   422   424     5 
  420   422   425     5 
  423   422   424     5 
  423   422   425     5 
  424   422   425     5 
  422   425   426     5 
  420   427   428     5 
  420   427   429     5 
  428   427   429     5 
  427   429   430     5 
  427   429   431     5 
  430   429   431     5 
  429   431   432     5 
  429   431   433     5 
  429   431   446     5 
  432   431   433     5 
  432   431   446     5 
  433   431   446     5 
  431   433   434     5 
  431   433   435     5 
  431   433   436     5 
  434   433   435     5 
  434   433   436     5 
  435   433   436     5 
  433   436   437     5 
  433   436   438     5 
  433   436   442     5 
  437   436   438     5 
  437   436   442     5 
  438   436   442     5 
  436   438   439     5 
  436   438   440     5 
  436   438   441     5 
  439   438   440     5 
  439   438   441     5 
  440   438   441     5 
  436   442   443     5 
  436   442   444     5 
  436   442   445     5 
  443   442   444     5 
  443   442   445     5 
  444   442   445     5 
  431   446   447     5 
  431   446   448     5 
  447   446   448     5 
  446   448   449     5 
  446   448   450     5 
  449   448   450     5 
  448   450   451     5 
  448   450   452     5 
  448   450   462     5 
  451   450   452     5 
  451   450   462     5 
  452   450   462     5 
  450   452   453     5 
  450   452   454     5 
  450   452   458     5 
  453   452   454     5 
  453   452   458     5 
  454   452   458     5 
  452   454   455     5 
  452   454   456     5 
  452   454   457     5 
  455   454   456     5 
  455   454   457     5 
  456   454   457     5 
  452   458   459     5 
  452   458   460     5 
  452   458   461     5 
  459   458   460     5 
  459   458   461     5 
  460   458   461     5 
  450   462   463     5 
  450   462   464     5 
  463   462   464     5 
  462   464   465     5 
  462   464   466     5 
  465   464   466     5 
  464   466   467     5 
  464   466   468     5 
  464   466   486     5 
  467   466   468     5 
  467   466   486     5 
  468   466   486     5 
  466   468   469     5 
  466   468   470     5 
  466   468   471     5 
  469   468   470     5 
  469   468   471     5 
  470   468   471     5 
  468   471   472     5 
  468   471   477     5 
  472   471   477     5 
  471   472   473     5 
  471   472   474     5 
  473   472   474     5 
  472   474   475     5 
  472   474   476     5 
  475   474   476     5 
  474   476   477     5 
  474   476   482     5 
  477   476   482     5 
  471   477   476     5 
  471   477   478     5 
  476   477   478     5 
  477   478   479     5 
  477   478   480     5 
  479   478   480     5 
  478   480   481     5 
  478   480   484     5 
  481   480   484     5 
  476   482   483     5 
  476   482   484     5 
  483   482   484     5 
  480   484   482     5 
  480   484   485     5 
  482   484   485     5 
  466   486   487     5 
  466   486   488     5 
  487   486   488     5 
  486   488   489     5 
  486   488   490     5 
  489   488   490     5 
  488   490   491     5 
  488   490   492     5 
  488   490   493     5 
  491   490   492     5 
  491   490   493     5 
  492   490   493     5 
  490   493   494     5 
  490   493   495     5 
  494   493   495     5 
  493   495   496     5 
  493   495   497     5 
  496   495   497     5 
  495   497   498     5 
  495   497   499     5 
  495   497   510     5 
  498   497   499     5 
  498   497   510     5 
  499   497   510     5 
  497   499   500     5 
  497   499   501     5 
  497   499   502     5 
  500   499   501     5 
  500   499   502     5 
  501   499   502     5 
  499   502   503     5 
  499   502   504     5 
  499   502   505     5 
  503   502   504     5 
  503   502   505     5 
  504   502   505     5 
  502   505   506     5 
  505   506   507     5 
  505   506   508     5 
  505   506   509     5 
  507   506   508     5 
  507   506   509     5 
  508   506   509     5 
  497   510   511     5 
  497   510   512     5 
  511   510   512     5 
  510   512   513     5 
  510   512   514     5 
  513   512   514     5 
  512   514   515     5 
  512   514   516     5 
  512   514   526     5 
  515   514   516     5 
  515   514   526     5 
  516   514   526     5 
  514   516   517     5 
  514   516   518     5 
  514   516   522     5 
  517   516   518     5 
  517   516   522     5 
  518   516   522     5 
  516   518   519     5 
  516   518   520     5 
  516   518   521     5 
  519   518   520     5 
  519   518   521     5 
  520   518   521     5 
  516   522   523     5 
  516   522   524     5 
  516   522   525     5 
  523   522   524     5 
  523   522   525     5 
  524   522   525     5 
  514   526   527     5 
  514   526   528     5 
  527   526   528     5 
  526   528   529     5 
  526   528   530     5 
  529   528   530     5 
  528   530   531     5 
  528   530   532     5 
  528   530   539     5 
  531   530   532     5 
  531   530   539     5 
  532   530   539     5 
  530   532   534     5 
  530   532   535     5 
  530   532   536     5 
  534   532   535     5 
  534   532   536     1  111.0000        317.984         111.3000        385.7648   ; HCS
  535   532   536     1  111.0000        317.984         111.3000        385.7648   ; HCS
  532   536   538     1   95.0000 0.0     95.0000 324.6784 ; CSH
  530   539   540     5 
  530   539   541     5 
  540   539   541     5 
  539   541   542     5 
  539   541   543     5 
  542   541   543     5 
  541   543   544     5 
  541   543   545     5 
  541   543   546     5 
  544   543   545     5 
  544   543   546     5 
  545   543   546     5 
  543   546   547     5 
  543   546   548     5 
  547   546   548     5 
  546   548   549     5 
  546   548   550     5 
  549   548   550     5 
  548   550   551     5 
  548   550   552     5 
  548   550   563     5 
  551   550   552     5 
  551   550   563     5 
  552   550   563     5 
  550   552   553     5 
  550   552   554     5 
  550   552   555     5 
  553   552   554     5 
  553   552   555     5 
  554   552   555     5 
  552   555   556     5 
  552   555   557     5 
  552   555   558     5 
  556   555   557     5 
  556   555   558     5 
  557   555   558     5 
  555   558   559     5 
  555   558   560     5 
  559   558   560     5 
  558   560   561     5 
  558   560   562     5 
  561   560   562     5 
  550   563   564     5 
  550   563   565     5 
  564   563   565     5 
  563   565   566     5 
  563   565   567     5 
  566   565   567     5 
  565   567   568     5 
  565   567   569     5 
  565   567   577     5 
  568   567   569     5 
  568   567   577     5 
  569   567   577     5 
  567   569   570     5 
  567   569   571     5 
  567   569   572     5 
  570   569   571     5 
  570   569   572     5 
  571   569   572     5 
  569   572   573     5 
  569   572   574     5 
  573   572   574     5 
  572   574   575     5 
  572   574   576     5 
  575   574   576     5 
  567   577   578     5 
  567   577   579     5 
  578   577   579     5 
  577   579   580     5 
  577   579   581     5 
  580   579   581     5 
  579   581   582     5 
  579   581   583     5 
  579   581   601     5 
  582   581   583     5 
  582   581   601     5 
  583   581   601     5 
  581   583   584     5 
  581   583   585     5 
  581   583   586     5 
  584   583   585     5 
  584   583   586     5 
  585   583   586     5 
  583   586   587     5 
  583   586   592     5 
  587   586   592     5 
  586   587   588     5 
  586   587   589     5 
  588   587   589     5 
  587   589   590     5 
  587   589   591     5 
  590   589   591     5 
  589   591   592     5 
  589   591   597     5 
  592   591   597     5 
  586   592   591     5 
  586   592   593     5 
  591   592   593     5 
  592   593   594     5 
  592   593   595     5 
  594   593   595     5 
  593   595   596     5 
  593   595   599     5 
  596   595   599     5 
  591   597   598     5 
  591   597   599     5 
  598   597   599     5 
  595   599   597     5 
  595   599   600     5 
  597   599   600     5 
  581   601   602     5 
  581   601   603     5 
  602   601   603     5 
  601   603   604     5 
  601   603   605     5 
  604   603   605     5 
  603   605   606     5 
  603   605   607     5 
  603   605   608     5 
  606   605   607     5 
  606   605   608     5 
  607   605   608     5 
  605   608   609     5 
  605   608   610     5 
  609   608   610     5 
  608   610   611     5 
  608   610   612     5 
  611   610   612     5 
  610   612   613     5 
  610   612   614     5 
  610   612   627     5 
  613   612   614     5 
  613   612   627     5 
  614   612   627     5 
  612   614   615     5 
  612   614   616     5 
  612   614   620     5 
  615   614   616     5 
  615   614   620     5 
  616   614   620     5 
  614   616   617     5 
  614   616   618     5 
  614   616   619     5 
  617   616   618     5 
  617   616   619     5 
  618   616   619     5 
  614   620   621     5 
  614   620   622     5 
  614   620   623     5 
  621   620   622     5 
  621   620   623     5 
  622   620   623     5 
  620   623   624     5 
  620   623   625     5 
  620   623   626     5 
  624   623   625     5 
  624   623   626     5 
  625   623   626     5 
  612   627   628     5 
  612   627   629     5 
  628   627   629     5 
  627   629   630     5 
  627   629   631     5 
  630   629   631     5 
  629   631   632     5 
  629   631   633     5 
  629   631   643     5 
  632   631   633     5 
  632   631   643     5 
  633   631   643     5 
  631   633   634     5 
  631   633   635     5 
  631   633   639     5 
  634   633   635     5 
  634   633   639     5 
  635   633   639     5 
  633   635   636     5 
  633   635   637     5 
  633   635   638     5 
  636   635   637     5 
  636   635   638     5 
  637   635   638     5 
  633   639   640     5 
  633   639   641     5 
  633   639   642     5 
  640   639   641     5 
  640   639   642     5 
  641   639   642     5 
  631   643   644     5 
  631   643   645     5 
  644   643   645     5 
  643   645   646     5 
  643   645   647     5 
  646   645   647     5 
  645   647   648     5 
  645   647   649     5 
  645   647   658     5 
  648   647   649     5 
  648   647   658     5 
  649   647   658     5 
  647   649   650     5 
  647   649   651     5 
  647   649   652     5 
  650   649   651     5 
  650   649   652     5 
  651   649   652     5 
  649   652   653     5 
  649   652   654     5 
  649   652   655     5 
  653   652   654     5 
  653   652   655     5 
  654   652   655     5 
  652   655   656     5 
  652   655   657     5 
  656   655   657     5 
  647   658   659     5 
  647   658   660     5 
  659   658   660     5 
  658   660   661     5 
  658   660   662     5 
  661   660   662     5 
  660   662   663     5 
  660   662   664     5 
  660   662   668     5 
  663   662   664     5 
  663   662   668     5 
  664   662   668     5 
  662   664   665     5 
  662   664   666     5 
  662   664   667     5 
  665   664   666     5 
  665   664   667     5 
  666   664   667     5 
  662   668   669     5 
  662   668   670     5 
  669   668   670     5 
  668   670   671     5 
  668   670   672     5 
  671   670   672     5 
  670   672   673     5 
  670   672   674     5 
  670   672   685     5 
  673   672   674     5 
  673   672   685     5 
  674   672   685     5 
  672   674   675     5 
  672   674   676     5 
  672   674   677     5 
  675   674   676     5 
  675   674   677     5 
  676   674   677     5 
  674   677   678     5 
  674   677   679     5 
  674   677   680     5 
  678   677   679     5 
  678   677   680     5 
  679   677   680     5 
  677   680   681     5 
  680   681   682     5 
  680   681   683     5 
  680   681   684     5 
  682   681   683     5 
  682   681   684     5 
  683   681   684     5 
  672   685   686     5 
  672   685   687     5 
  686   685   687     5 
  685   687   688     5 
  685   687   689     5 
  688   687   689     5 
  687   689   690     5 
  687   689   691     5 
  687   689   701     5 
  690   689   691     5 
  690   689   701     5 
  691   689   701     5 
  689   691   692     5 
  689   691   693     5 
  689   691   697     5 
  692   691   693     5 
  692   691   697     5 
  693   691   697     5 
  691   693   694     5 
  691   693   695     5 
  691   693   696     5 
  694   693   695     5 
  694   693   696     5 
  695   693   696     5 
  691   697   698     5 
  691   697   699     5 
  691   697   700     5 
  698   697   699     5 
  698   697   700     5 
  699   697   700     5 
  689   701   702     5 
  689   701   703     5 
  702   701   703     5 
  701   703   704     5 
  701   703   705     5 
  704   703   705     5 
  703   705   706     5 
  703   705   707     5 
  703   705   717     5 
  706   705   707     5 
  706   705   717     5 
  707   705   717     5 
  705   707   708     5 
  705   707   709     5 
  705   707   713     5 
  708   707   709     5 
  708   707   713     5 
  709   707   713     5 
  707   709   710     5 
  707   709   711     5 
  707   709   712     5 
  710   709   711     5 
  710   709   712     5 
  711   709   712     5 
  707   713   714     5 
  707   713   715     5 
  707   713   716     5 
  714   713   715     5 
  714   713   716     5 
  715   713   716     5 
  705   717   718     5 
  705   717   719     5 
  718   717   719     5 
  717   719   720     5 
  717   719   721     5 
  720   719   721     5 
  719   721   722     5 
  719   721   723     5 
  719   721   727     5 
  722   721   723     5 
  722   721   727     5 
  723   721   727     5 
  721   723   724     5 
  721   723   725     5 
  721   723   726     5 
  724   723   725     5 
  724   723   726     5 
  725   723   726     5 
  723   726  1668     5 
  721   727   728     5 
  721   727   729     5 
  728   727   729     5 
  727   729   730     5 
  727   729   731     5 
  730   729   731     5 
  729   731   732     5 
  729   731   733     5 
  729   731   751     5 
  732   731   733     5 
  732   731   751     5 
  733   731   751     5 
  731   733   734     5 
  731   733   735     5 
  731   733   736     5 
  734   733   735     5 
  734   733   736     5 
  735   733   736     5 
  733   736   737     5 
  733   736   738     5 
  733   736   739     5 
  737   736   738     5 
  737   736   739     5 
  738   736   739     5 
  736   739   740     5 
  736   739   741     5 
  736   739   742     5 
  740   739   741     5 
  740   739   742     5 
  741   739   742     5 
  739   742   743     5 
  739   742   744     5 
  743   742   744     5 
  742   744   745     5 
  742   744   748     5 
  745   744   748     5 
  744   745   746     5 
  744   745   747     5 
  746   745   747     5 
  744   748   749     5 
  744   748   750     5 
  749   748   750     5 
  731   751   752     5 
  731   751   753     5 
  752   751   753     5 
  751   753   754     5 
  751   753   755     5 
  754   753   755     5 
  753   755   756     5 
  753   755   757     5 
  753   755   768     5 
  756   755   757     5 
  756   755   768     5 
  757   755   768     5 
  755   757   758     5 
  755   757   759     5 
  755   757   760     5 
  758   757   759     5 
  758   757   760     5 
  759   757   760     5 
  757   760   761     5 
  757   760   762     5 
  757   760   763     5 
  761   760   762     5 
  761   760   763     5 
  762   760   763     5 
  760   763   764     5 
  760   763   765     5 
  764   763   765     5 
  763   765   766     5 
  763   765   767     5 
  766   765   767     5 
  755   768   769     5 
  755   768   770     5 
  769   768   770     5 
  768   770   771     5 
  768   770   772     5 
  771   770   772     5 
  770   772   773     5 
  770   772   774     5 
  770   772   787     5 
  773   772   774     5 
  773   772   787     5 
  774   772   787     5 
  772   774   775     5 
  772   774   776     5 
  772   774   777     5 
  775   774   776     5 
  775   774   777     5 
  776   774   777     5 
  774   777   778     5 
  774   777   779     5 
  774   777   783     5 
  778   777   779     5 
  778   777   783     5 
  779   777   783     5 
  777   779   780     5 
  777   779   781     5 
  777   779   782     5 
  780   779   781     5 
  780   779   782     5 
  781   779   782     5 
  777   783   784     5 
  777   783   785     5 
  777   783   786     5 
  784   783   785     5 
  784   783   786     5 
  785   783   786     5 
  772   787   788     5 
  772   787   789     5 
  788   787   789     5 
  787   789   790     5 
  787   789   791     5 
  790   789   791     5 
  789   791   792     5 
  789   791   793     5 
  789   791   794     5 
  792   791   793     5 
  792   791   794     5 
  793   791   794     5 
  791   794   795     5 
  791   794   796     5 
  795   794   796     5 
  794   796   797     5 
  794   796   798     5 
  797   796   798     5 
  796   798   799     5 
  796   798   800     5 
  796   798   813     5 
  799   798   800     5 
  799   798   813     5 
  800   798   813     5 
  798   800   801     5 
  798   800   802     5 
  798   800   803     5 
  801   800   802     5 
  801   800   803     5 
  802   800   803     5 
  800   803   804     5 
  800   803   805     5 
  800   803   809     5 
  804   803   805     5 
  804   803   809     5 
  805   803   809     5 
  803   805   806     5 
  803   805   807     5 
  803   805   808     5 
  806   805   807     5 
  806   805   808     5 
  807   805   808     5 
  803   809   810     5 
  803   809   811     5 
  803   809   812     5 
  810   809   811     5 
  810   809   812     5 
  811   809   812     5 
  798   813   814     5 
  798   813   815     5 
  814   813   815     5 
  813   815   816     5 
  813   815   817     5 
  816   815   817     5 
  815   817   818     5 
  815   817   819     5 
  815   817   820     5 
  818   817   819     5 
  818   817   820     5 
  819   817   820     5 
  817   820   821     5 
  817   820   822     5 
  821   820   822     5 
  820   822   823     5 
  820   822   824     5 
  823   822   824     5 
  822   824   825     5 
  822   824   826     5 
  822   824   840     5 
  825   824   826     5 
  825   824   840     5 
  826   824   840     5 
  824   826   827     5 
  824   826   828     5 
  824   826   829     5 
  827   826   828     5 
  827   826   829     5 
  828   826   829     5 
  826   829   830     5 
  826   829   836     5 
  830   829   836     5 
  829   830   831     5 
  829   830   832     5 
  831   830   832     5 
  830   832   833     5 
  830   832   834     5 
  833   832   834     5 
  832   834   835     5 
  832   834   838     5 
  835   834   838     5 
  829   836   837     5 
  829   836   838     5 
  837   836   838     5 
  834   838   836     5 
  834   838   839     5 
  836   838   839     5 
  824   840   841     5 
  824   840   842     5 
  841   840   842     5 
  840   842   843     5 
  840   842   844     5 
  843   842   844     5 
  842   844   845     5 
  842   844   846     5 
  842   844   850     5 
  845   844   846     5 
  845   844   850     5 
  846   844   850     5 
  844   846   847     5 
  844   846   848     5 
  844   846   849     5 
  847   846   848     5 
  847   846   849     5 
  848   846   849     5 
  844   850   851     5 
  844   850   852     5 
  851   850   852     5 
  850   852   853     5 
  850   852   854     5 
  853   852   854     5 
  852   854   855     5 
  852   854   856     5 
  852   854   861     5 
  855   854   856     5 
  855   854   861     5 
  856   854   861     5 
  854   856   857     5 
  854   856   858     5 
  854   856   859     5 
  857   856   858     5 
  857   856   859     5 
  858   856   859     5 
  856   859   860     5 
  854   861   862     5 
  854   861   863     5 
  862   861   863     5 
  861   863   864     5 
  861   863   865     5 
  864   863   865     5 
  863   865   866     5 
  863   865   867     5 
  863   865   875     5 
  866   865   867     5 
  866   865   875     5 
  867   865   875     5 
  865   867   868     5 
  865   867   869     5 
  865   867   870     5 
  868   867   869     5 
  868   867   870     5 
  869   867   870     5 
  867   870   871     5 
  867   870   872     5 
  871   870   872     5 
  870   872   873     5 
  870   872   874     5 
  873   872   874     5 
  865   875   876     5 
  865   875   877     5 
  876   875   877     5 
  875   877   878     5 
  875   877   879     5 
  878   877   879     5 
  877   879   880     5 
  877   879   881     5 
  877   879   885     5 
  880   879   881     5 
  880   879   885     5 
  881   879   885     5 
  879   881   882     5 
  879   881   883     5 
  879   881   884     5 
  882   881   883     5 
  882   881   884     5 
  883   881   884     5 
  879   885   886     5 
  879   885   887     5 
  886   885   887     5 
  885   887   888     5 
  885   887   889     5 
  888   887   889     5 
  887   889   890     5 
  887   889   891     5 
  887   889   905     5 
  890   889   891     5 
  890   889   905     5 
  891   889   905     5 
  889   891   892     5 
  889   891   893     5 
  889   891   894     5 
  892   891   893     5 
  892   891   894     5 
  893   891   894     5 
  891   894   895     5 
  891   894   901     5 
  895   894   901     5 
  894   895   896     5 
  894   895   897     5 
  896   895   897     5 
  895   897   898     5 
  895   897   899     5 
  898   897   899     5 
  897   899   900     5 
  897   899   903     5 
  900   899   903     5 
  894   901   902     5 
  894   901   903     5 
  902   901   903     5 
  899   903   901     5 
  899   903   904     5 
  901   903   904     5 
  889   905   906     5 
  889   905   907     5 
  906   905   907     5 
  905   907   908     5 
  905   907   909     5 
  908   907   909     5 
  907   909   910     5 
  907   909   911     5 
  907   909   922     5 
  910   909   911     5 
  910   909   922     5 
  911   909   922     5 
  909   911   912     5 
  909   911   913     5 
  909   911   914     5 
  912   911   913     5 
  912   911   914     5 
  913   911   914     5 
  911   914   915     5 
  911   914   916     5 
  911   914   917     5 
  915   914   916     5 
  915   914   917     5 
  916   914   917     5 
  914   917   918     5 
  914   917   919     5 
  918   917   919     5 
  917   919   920     5 
  917   919   921     5 
  920   919   921     5 
  909   922   923     5 
  909   922   924     5 
  923   922   924     5 
  922   924   925     5 
  922   924   926     5 
  925   924   926     5 
  924   926   927     5 
  924   926   928     5 
  924   926   937     5 
  927   926   928     5 
  927   926   937     5 
  928   926   937     5 
  926   928   929     5 
  926   928   930     5 
  926   928   931     5 
  929   928   930     5 
  929   928   931     5 
  930   928   931     5 
  928   931   932     5 
  928   931   933     5 
  928   931   934     5 
  932   931   933     5 
  932   931   934     5 
  933   931   934     5 
  931   934   935     5 
  931   934   936     5 
  935   934   936     5 
  926   937   938     5 
  926   937   939     5 
  938   937   939     5 
  937   939   940     5 
  937   939   941     5 
  940   939   941     5 
  939   941   942     5 
  939   941   943     5 
  939   941   951     5 
  942   941   943     5 
  942   941   951     5 
  943   941   951     5 
  941   943   944     5 
  941   943   945     5 
  941   943   947     5 
  944   943   945     5 
  944   943   947     5 
  945   943   947     5 
  943   945   946     5 
  943   947   948     5 
  943   947   949     5 
  943   947   950     5 
  948   947   949     5 
  948   947   950     5 
  949   947   950     5 
  941   951   952     5 
  941   951   953     5 
  952   951   953     5 
  951   953   954     5 
  951   953   955     5 
  954   953   955     5 
  953   955   956     5 
  953   955   957     5 
  953   955   975     5 
  956   955   957     5 
  956   955   975     5 
  957   955   975     5 
  955   957   958     5 
  955   957   959     5 
  955   957   960     5 
  958   957   959     5 
  958   957   960     5 
  959   957   960     5 
  957   960   961     5 
  957   960   966     5 
  961   960   966     5 
  960   961   962     5 
  960   961   963     5 
  962   961   963     5 
  961   963   964     5 
  961   963   965     5 
  964   963   965     5 
  963   965   966     5 
  963   965   971     5 
  966   965   971     5 
  960   966   965     5 
  960   966   967     5 
  965   966   967     5 
  966   967   968     5 
  966   967   969     5 
  968   967   969     5 
  967   969   970     5 
  967   969   973     5 
  970   969   973     5 
  965   971   972     5 
  965   971   973     5 
  972   971   973     5 
  969   973   971     5 
  969   973   974     5 
  971   973   974     5 
  955   975   976     5 
  955   975   977     5 
  976   975   977     5 
  975   977   978     5 
  975   977   979     5 
  978   977   979     5 
  977   979   980     5 
  977   979   981     5 
  977   979   996     5 
  980   979   981     5 
  980   979   996     5 
  981   979   996     5 
  979   981   982     5 
  979   981   983     5 
  979   981   984     5 
  982   981   983     5 
  982   981   984     5 
  983   981   984     5 
  981   984   985     5 
  981   984   992     5 
  985   984   992     5 
  984   985   986     5 
  984   985   987     5 
  986   985   987     5 
  985   987   988     5 
  985   987   989     5 
  988   987   989     5 
  987   989   990     5 
  987   989   994     5 
  990   989   994     5 
  989   990   991     5 
  984   992   993     5 
  984   992   994     5 
  993   992   994     5 
  989   994   992     5 
  989   994   995     5 
  992   994   995     5 
  979   996   997     5 
  979   996   998     5 
  997   996   998     5 
  996   998   999     5 
  996   998  1000     5 
  999   998  1000     5 
  998  1000  1001     5 
  998  1000  1002     5 
  998  1000  1020     5 
 1001  1000  1002     5 
 1001  1000  1020     5 
 1002  1000  1020     5 
 1000  1002  1003     5 
 1000  1002  1004     5 
 1000  1002  1005     5 
 1003  1002  1004     5 
 1003  1002  1005     5 
 1004  1002  1005     5 
 1002  1005  1006     5 
 1002  1005  1011     5 
 1006  1005  1011     5 
 1005  1006  1007     5 
 1005  1006  1008     5 
 1007  1006  1008     5 
 1006  1008  1009     5 
 1006  1008  1010     5 
 1009  1008  1010     5 
 1008  1010  1011     5 
 1008  1010  1016     5 
 1011  1010  1016     5 
 1005  1011  1010     5 
 1005  1011  1012     5 
 1010  1011  1012     5 
 1011  1012  1013     5 
 1011  1012  1014     5 
 1013  1012  1014     5 
 1012  1014  1015     5 
 1012  1014  1018     5 
 1015  1014  1018     5 
 1010  1016  1017     5 
 1010  1016  1018     5 
 1017  1016  1018     5 
 1014  1018  1016     5 
 1014  1018  1019     5 
 1016  1018  1019     5 
 1000  1020  1021     5 
 1000  1020  1022     5 
 1021  1020  1022     5 
 1020  1022  1023     5 
 1020  1022  1024     5 
 1023  1022  1024     5 
 1022  1024  1025     5 
 1022  1024  1026     5 
 1022  1024  1038     5 
 1025  1024  1026     5 
 1025  1024  1038     5 
 1026  1024  1038     5 
 1024  1026  1027     5 
 1024  1026  1028     5 
 1024  1026  1031     5 
 1027  1026  1028     5 
 1027  1026  1031     5 
 1028  1026  1031     5 
 1030  1029  1031     5 
 1030  1029  1032     5 
 1031  1029  1032     5 
 1026  1031  1029     5 
 1026  1031  1034     5 
 1029  1031  1034     5 
 1029  1032  1033     5 
 1029  1032  1036     5 
 1033  1032  1036     5 
 1031  1034  1035     5 
 1031  1034  1036     5 
 1035  1034  1036     5 
 1032  1036  1034     5 
 1032  1036  1037     5 
 1034  1036  1037     5 
 1024  1038  1039     5 
 1024  1038  1040     5 
 1039  1038  1040     5 
 1038  1040  1041     5 
 1038  1040  1042     5 
 1041  1040  1042     5 
 1040  1042  1043     5 
 1040  1042  1044     5 
 1040  1042  1045     5 
 1043  1042  1044     5 
 1043  1042  1045     5 
 1044  1042  1045     5 
 1042  1045  1046     5 
 1042  1045  1047     5 
 1046  1045  1047     5 
 1045  1047  1048     5 
 1045  1047  1049     5 
 1048  1047  1049     5 
 1047  1049  1050     5 
 1047  1049  1051     5 
 1047  1049  1057     5 
 1050  1049  1051     5 
 1050  1049  1057     5 
 1051  1049  1057     5 
 1049  1051  1052     5 
 1049  1051  1053     5 
 1049  1051  1054     5 
 1052  1051  1053     5 
 1052  1051  1054     5 
 1053  1051  1054     5 
 1051  1054  1055     5 
 1051  1054  1056     5 
 1055  1054  1056     5 
 1049  1057  1058     5 
 1049  1057  1059     5 
 1058  1057  1059     5 
 1057  1059  1060     5 
 1057  1059  1061     5 
 1060  1059  1061     5 
 1059  1061  1062     5 
 1059  1061  1063     5 
 1059  1061  1073     5 
 1062  1061  1063     5 
 1062  1061  1073     5 
 1063  1061  1073     5 
 1061  1063  1064     5 
 1061  1063  1065     5 
 1061  1063  1069     5 
 1064  1063  1065     5 
 1064  1063  1069     5 
 1065  1063  1069     5 
 1063  1065  1066     5 
 1063  1065  1067     5 
 1063  1065  1068     5 
 1066  1065  1067     5 
 1066  1065  1068     5 
 1067  1065  1068     5 
 1063  1069  1070     5 
 1063  1069  1071     5 
 1063  1069  1072     5 
 1070  1069  1071     5 
 1070  1069  1072     5 
 1071  1069  1072     5 
 1061  1073  1074     5 
 1061  1073  1075     5 
 1074  1073  1075     5 
 1073  1075  1076     5 
 1073  1075  1077     5 
 1076  1075  1077     5 
 1075  1077  1078     5 
 1075  1077  1079     5 
 1075  1077  1087     5 
 1078  1077  1079     5 
 1078  1077  1087     5 
 1079  1077  1087     5 
 1077  1079  1080     5 
 1077  1079  1081     5 
 1077  1079  1082     5 
 1080  1079  1081     5 
 1080  1079  1082     5 
 1081  1079  1082     5 
 1079  1082  1083     5 
 1079  1082  1084     5 
 1083  1082  1084     5 
 1082  1084  1085     5 
 1082  1084  1086     5 
 1085  1084  1086     5 
 1077  1087  1088     5 
 1077  1087  1089     5 
 1088  1087  1089     5 
 1087  1089  1090     5 
 1087  1089  1091     5 
 1090  1089  1091     5 
 1089  1091  1092     5 
 1089  1091  1093     5 
 1089  1091  1098     5 
 1092  1091  1093     5 
 1092  1091  1098     5 
 1093  1091  1098     5 
 1091  1093  1094     5 
 1091  1093  1095     5 
 1091  1093  1096     5 
 1094  1093  1095     5 
 1094  1093  1096     5 
 1095  1093  1096     5 
 1093  1096  1097     5 
 1091  1098  1099     5 
 1091  1098  1100     5 
 1099  1098  1100     5 
 1098  1100  1101     5 
 1098  1100  1102     5 
 1101  1100  1102     5 
 1100  1102  1103     5 
 1100  1102  1104     5 
 1100  1102  1112     5 
 1103  1102  1104     5 
 1103  1102  1112     5 
 1104  1102  1112     5 
 1102  1104  1105     5 
 1102  1104  1106     5 
 1102  1104  1107     5 
 1105  1104  1106     5 
 1105  1104  1107     5 
 1106  1104  1107     5 
 1104  1107  1108     5 
 1104  1107  1109     5 
 1108  1107  1109     5 
 1107  1109  1110     5 
 1107  1109  1111     5 
 1110  1109  1111     5 
 1102  1112  1113     5 
 1102  1112  1114     5 
 1113  1112  1114     5 
 1112  1114  1115     5 
 1112  1114  1116     5 
 1115  1114  1116     5 
 1114  1116  1117     5 
 1114  1116  1118     5 
 1114  1116  1134     5 
 1117  1116  1118     5 
 1117  1116  1134     5 
 1118  1116  1134     5 
 1116  1118  1119     5 
 1116  1118  1120     5 
 1116  1118  1121     5 
 1119  1118  1120     5 
 1119  1118  1121     5 
 1120  1118  1121     5 
 1118  1121  1122     5 
 1118  1121  1123     5 
 1118  1121  1124     5 
 1122  1121  1123     5 
 1122  1121  1124     5 
 1123  1121  1124     5 
 1121  1124  1125     5 
 1121  1124  1126     5 
 1121  1124  1127     5 
 1125  1124  1126     5 
 1125  1124  1127     5 
 1126  1124  1127     5 
 1124  1127  1128     5 
 1124  1127  1129     5 
 1124  1127  1130     5 
 1128  1127  1129     5 
 1128  1127  1130     5 
 1129  1127  1130     5 
 1127  1130  1131     5 
 1127  1130  1132     5 
 1127  1130  1133     5 
 1131  1130  1132     5 
 1131  1130  1133     5 
 1132  1130  1133     5 
 1116  1134  1135     5 
 1116  1134  1136     5 
 1135  1134  1136     5 
 1134  1136  1137     5 
 1134  1136  1138     5 
 1137  1136  1138     5 
 1136  1138  1139     5 
 1136  1138  1140     5 
 1136  1138  1150     5 
 1139  1138  1140     5 
 1139  1138  1150     5 
 1140  1138  1150     5 
 1138  1140  1141     5 
 1138  1140  1142     5 
 1138  1140  1146     5 
 1141  1140  1142     5 
 1141  1140  1146     5 
 1142  1140  1146     5 
 1140  1142  1143     5 
 1140  1142  1144     5 
 1140  1142  1145     5 
 1143  1142  1144     5 
 1143  1142  1145     5 
 1144  1142  1145     5 
 1140  1146  1147     5 
 1140  1146  1148     5 
 1140  1146  1149     5 
 1147  1146  1148     5 
 1147  1146  1149     5 
 1148  1146  1149     5 
 1138  1150  1151     5 
 1138  1150  1152     5 
 1151  1150  1152     5 
 1150  1152  1153     5 
 1150  1152  1154     5 
 1153  1152  1154     5 
 1152  1154  1155     5 
 1152  1154  1156     5 
 1152  1154  1166     5 
 1155  1154  1156     5 
 1155  1154  1166     5 
 1156  1154  1166     5 
 1154  1156  1157     5 
 1154  1156  1158     5 
 1154  1156  1162     5 
 1157  1156  1158     5 
 1157  1156  1162     5 
 1158  1156  1162     5 
 1156  1158  1159     5 
 1156  1158  1160     5 
 1156  1158  1161     5 
 1159  1158  1160     5 
 1159  1158  1161     5 
 1160  1158  1161     5 
 1156  1162  1163     5 
 1156  1162  1164     5 
 1156  1162  1165     5 
 1163  1162  1164     5 
 1163  1162  1165     5 
 1164  1162  1165     5 
 1154  1166  1167     5 
 1154  1166  1168     5 
 1167  1166  1168     5 
 1166  1168  1169     5 
 1166  1168  1170     5 
 1169  1168  1170     5 
 1168  1170  1171     5 
 1168  1170  1172     5 
 1168  1170  1183     5 
 1171  1170  1172     5 
 1171  1170  1183     5 
 1172  1170  1183     5 
 1170  1172  1173     5 
 1170  1172  1174     5 
 1170  1172  1175     5 
 1173  1172  1174     5 
 1173  1172  1175     5 
 1174  1172  1175     5 
 1172  1175  1176     5 
 1172  1175  1177     5 
 1172  1175  1178     5 
 1176  1175  1177     5 
 1176  1175  1178     5 
 1177  1175  1178     5 
 1175  1178  1179     5 
 1178  1179  1180     5 
 1178  1179  1181     5 
 1178  1179  1182     5 
 1180  1179  1181     5 
 1180  1179  1182     5 
 1181  1179  1182     5 
 1170  1183  1184     5 
 1170  1183  1185     5 
 1184  1183  1185     5 
 1183  1185  1186     5 
 1183  1185  1187     5 
 1186  1185  1187     5 
 1185  1187  1188     5 
 1185  1187  1189     5 
 1185  1187  1194     5 
 1188  1187  1189     5 
 1188  1187  1194     5 
 1189  1187  1194     5 
 1187  1189  1190     5 
 1187  1189  1191     5 
 1187  1189  1192     5 
 1190  1189  1191     5 
 1190  1189  1192     5 
 1191  1189  1192     5 
 1189  1192  1193     5 
 1187  1194  1195     5 
 1187  1194  1196     5 
 1195  1194  1196     5 
 1194  1196  1197     5 
 1194  1196  1198     5 
 1197  1196  1198     5 
 1196  1198  1199     5 
 1196  1198  1200     5 
 1196  1198  1201     5 
 1199  1198  1200     5 
 1199  1198  1201     5 
 1200  1198  1201     5 
 1198  1201  1202     5 
 1198  1201  1203     5 
 1202  1201  1203     5 
 1201  1203  1204     5 
 1201  1203  1205     5 
 1204  1203  1205     5 
 1203  1205  1206     5 
 1203  1205  1207     5 
 1203  1205  1217     5 
 1206  1205  1207     5 
 1206  1205  1217     5 
 1207  1205  1217     5 
 1205  1207  1208     5 
 1205  1207  1209     5 
 1205  1207  1213     5 
 1208  1207  1209     5 
 1208  1207  1213     5 
 1209  1207  1213     5 
 1207  1209  1210     5 
 1207  1209  1211     5 
 1207  1209  1212     5 
 1210  1209  1211     5 
 1210  1209  1212     5 
 1211  1209  1212     5 
 1207  1213  1214     5 
 1207  1213  1215     5 
 1207  1213  1216     5 
 1214  1213  1215     5 
 1214  1213  1216     5 
 1215  1213  1216     5 
 1205  1217  1218     5 
 1205  1217  1219     5 
 1218  1217  1219     5 
 1217  1219  1220     5 
 1217  1219  1221     5 
 1220  1219  1221     5 
 1219  1221  1222     5 
 1219  1221  1223     5 
 1219  1221  1239     5 
 1222  1221  1223     5 
 1222  1221  1239     5 
 1223  1221  1239     5 
 1221  1223  1224     5 
 1221  1223  1225     5 
 1221  1223  1226     5 
 1224  1223  1225     5 
 1224  1223  1226     5 
 1225  1223  1226     5 
 1223  1226  1227     5 
 1223  1226  1228     5 
 1223  1226  1229     5 
 1227  1226  1228     5 
 1227  1226  1229     5 
 1228  1226  1229     5 
 1226  1229  1230     5 
 1226  1229  1231     5 
 1226  1229  1232     5 
 1230  1229  1231     5 
 1230  1229  1232     5 
 1231  1229  1232     5 
 1229  1232  1233     5 
 1229  1232  1234     5 
 1229  1232  1235     5 
 1233  1232  1234     5 
 1233  1232  1235     5 
 1234  1232  1235     5 
 1232  1235  1236     5 
 1232  1235  1237     5 
 1232  1235  1238     5 
 1236  1235  1237     5 
 1236  1235  1238     5 
 1237  1235  1238     5 
 1221  1239  1240     5 
 1221  1239  1241     5 
 1240  1239  1241     5 
 1239  1241  1242     5 
 1239  1241  1243     5 
 1242  1241  1243     5 
 1241  1243  1244     5 
 1241  1243  1245     5 
 1241  1243  1249     5 
 1244  1243  1245     5 
 1244  1243  1249     5 
 1245  1243  1249     5 
 1243  1245  1246     5 
 1243  1245  1247     5 
 1243  1245  1248     5 
 1246  1245  1247     5 
 1246  1245  1248     5 
 1247  1245  1248     5 
 1245  1248  1382     5 
 1243  1249  1250     5 
 1243  1249  1251     5 
 1250  1249  1251     5 
 1249  1251  1252     5 
 1249  1251  1253     5 
 1252  1251  1253     5 
 1251  1253  1254     5 
 1251  1253  1255     5 
 1251  1253  1260     5 
 1254  1253  1255     5 
 1254  1253  1260     5 
 1255  1253  1260     5 
 1253  1255  1256     5 
 1253  1255  1257     5 
 1253  1255  1258     5 
 1256  1255  1257     5 
 1256  1255  1258     5 
 1257  1255  1258     5 
 1255  1258  1259     5 
 1253  1260  1261     5 
 1253  1260  1262     5 
 1261  1260  1262     5 
 1260  1262  1263     5 
 1260  1262  1264     5 
 1263  1262  1264     5 
 1262  1264  1265     5 
 1262  1264  1266     5 
 1262  1264  1267     5 
 1265  1264  1266     5 
 1265  1264  1267     5 
 1266  1264  1267     5 
 1264  1267  1268     5 
 1264  1267  1269     5 
 1268  1267  1269     5 
 1267  1269  1270     5 
 1267  1269  1271     5 
 1270  1269  1271     5 
 1269  1271  1272     5 
 1269  1271  1273     5 
 1269  1271  1281     5 
 1272  1271  1273     5 
 1272  1271  1281     5 
 1273  1271  1281     5 
 1271  1273  1274     5 
 1271  1273  1275     5 
 1271  1273  1277     5 
 1274  1273  1275     5 
 1274  1273  1277     5 
 1275  1273  1277     5 
 1273  1275  1276     5 
 1273  1277  1278     5 
 1273  1277  1279     5 
 1273  1277  1280     5 
 1278  1277  1279     5 
 1278  1277  1280     5 
 1279  1277  1280     5 
 1271  1281  1282     5 
 1271  1281  1283     5 
 1282  1281  1283     5 
 1281  1283  1284     5 
 1281  1283  1285     5 
 1284  1283  1285     5 
 1283  1285  1286     5 
 1283  1285  1287     5 
 1283  1285  1296     5 
 1286  1285  1287     5 
 1286  1285  1296     5 
 1287  1285  1296     5 
 1285  1287  1288     5 
 1285  1287  1289     5 
 1285  1287  1290     5 
 1288  1287  1289     5 
 1288  1287  1290     5 
 1289  1287  1290     5 
 1287  1290  1291     5 
 1287  1290  1292     5 
 1287  1290  1293     5 
 1291  1290  1292     5 
 1291  1290  1293     5 
 1292  1290  1293     5 
 1290  1293  1294     5 
 1290  1293  1295     5 
 1294  1293  1295     5 
 1285  1296  1297     5 
 1285  1296  1298     5 
 1297  1296  1298     5 
 1296  1298  1299     5 
 1296  1298  1300     5 
 1299  1298  1300     5 
 1298  1300  1301     5 
 1298  1300  1302     5 
 1298  1300  1315     5 
 1301  1300  1302     5 
 1301  1300  1315     5 
 1302  1300  1315     5 
 1300  1302  1303     5 
 1300  1302  1304     5 
 1300  1302  1305     5 
 1303  1302  1304     5 
 1303  1302  1305     5 
 1304  1302  1305     5 
 1302  1305  1306     5 
 1302  1305  1307     5 
 1302  1305  1311     5 
 1306  1305  1307     5 
 1306  1305  1311     5 
 1307  1305  1311     5 
 1305  1307  1308     5 
 1305  1307  1309     5 
 1305  1307  1310     5 
 1308  1307  1309     5 
 1308  1307  1310     5 
 1309  1307  1310     5 
 1305  1311  1312     5 
 1305  1311  1313     5 
 1305  1311  1314     5 
 1312  1311  1313     5 
 1312  1311  1314     5 
 1313  1311  1314     5 
 1300  1315  1316     5 
 1300  1315  1317     5 
 1316  1315  1317     5 
 1315  1317  1318     5 
 1315  1317  1319     5 
 1318  1317  1319     5 
 1317  1319  1320     5 
 1317  1319  1321     5 
 1317  1319  1326     5 
 1320  1319  1321     5 
 1320  1319  1326     5 
 1321  1319  1326     5 
 1319  1321  1322     5 
 1319  1321  1323     5 
 1319  1321  1324     5 
 1322  1321  1323     5 
 1322  1321  1324     5 
 1323  1321  1324     5 
 1321  1324  1325     5 
 1319  1326  1327     5 
 1319  1326  1328     5 
 1327  1326  1328     5 
 1326  1328  1329     5 
 1326  1328  1330     5 
 1329  1328  1330     5 
 1328  1330  1331     5 
 1328  1330  1332     5 
 1328  1330  1345     5 
 1331  1330  1332     5 
 1331  1330  1345     5 
 1332  1330  1345     5 
 1330  1332  1333     5 
 1330  1332  1334     5 
 1330  1332  1335     5 
 1333  1332  1334     5 
 1333  1332  1335     5 
 1334  1332  1335     5 
 1332  1335  1336     5 
 1332  1335  1337     5 
 1332  1335  1341     5 
 1336  1335  1337     5 
 1336  1335  1341     5 
 1337  1335  1341     5 
 1335  1337  1338     5 
 1335  1337  1339     5 
 1335  1337  1340     5 
 1338  1337  1339     5 
 1338  1337  1340     5 
 1339  1337  1340     5 
 1335  1341  1342     5 
 1335  1341  1343     5 
 1335  1341  1344     5 
 1342  1341  1343     5 
 1342  1341  1344     5 
 1343  1341  1344     5 
 1330  1345  1346     5 
 1330  1345  1347     5 
 1346  1345  1347     5 
 1345  1347  1348     5 
 1345  1347  1349     5 
 1348  1347  1349     5 
 1347  1349  1350     5 
 1347  1349  1351     5 
 1347  1349  1355     5 
 1350  1349  1351     5 
 1350  1349  1355     5 
 1351  1349  1355     5 
 1349  1351  1352     5 
 1349  1351  1353     5 
 1349  1351  1354     5 
 1352  1351  1353     5 
 1352  1351  1354     5 
 1353  1351  1354     5 
 1349  1355  1356     5 
 1349  1355  1357     5 
 1356  1355  1357     5 
 1355  1357  1358     5 
 1355  1357  1359     5 
 1358  1357  1359     5 
 1357  1359  1360     5 
 1357  1359  1361     5 
 1357  1359  1373     5 
 1360  1359  1361     5 
 1360  1359  1373     5 
 1361  1359  1373     5 
 1359  1361  1362     5 
 1359  1361  1363     5 
 1359  1361  1366     5 
 1362  1361  1363     5 
 1362  1361  1366     5 
 1363  1361  1366     5 
 1365  1364  1366     5 
 1365  1364  1367     5 
 1366  1364  1367     5 
 1361  1366  1364     5 
 1361  1366  1369     5 
 1364  1366  1369     5 
 1364  1367  1368     5 
 1364  1367  1371     5 
 1368  1367  1371     5 
 1366  1369  1370     5 
 1366  1369  1371     5 
 1370  1369  1371     5 
 1367  1371  1369     5 
 1367  1371  1372     5 
 1369  1371  1372     5 
 1359  1373  1374     5 
 1359  1373  1375     5 
 1374  1373  1375     5 
 1373  1375  1376     5 
 1373  1375  1377     5 
 1376  1375  1377     5 
 1375  1377  1378     5 
 1375  1377  1379     5 
 1375  1377  1383     5 
 1378  1377  1379     5 
 1378  1377  1383     5 
 1379  1377  1383     5 
 1377  1379  1380     5 
 1377  1379  1381     5 
 1377  1379  1382     5 
 1380  1379  1381     5 
 1380  1379  1382     5 
 1381  1379  1382     5 
 1248  1382  1379     5 
 1377  1383  1384     5 
 1377  1383  1385     5 
 1384  1383  1385     5 
 1383  1385  1386     5 
 1383  1385  1387     5 
 1386  1385  1387     5 
 1385  1387  1388     5 
 1385  1387  1389     5 
 1385  1387  1407     5 
 1388  1387  1389     5 
 1388  1387  1407     5 
 1389  1387  1407     5 
 1387  1389  1390     5 
 1387  1389  1391     5 
 1387  1389  1392     5 
 1390  1389  1391     5 
 1390  1389  1392     5 
 1391  1389  1392     5 
 1389  1392  1393     5 
 1389  1392  1394     5 
 1389  1392  1395     5 
 1393  1392  1394     5 
 1393  1392  1395     5 
 1394  1392  1395     5 
 1392  1395  1396     5 
 1392  1395  1397     5 
 1392  1395  1398     5 
 1396  1395  1397     5 
 1396  1395  1398     5 
 1397  1395  1398     5 
 1395  1398  1399     5 
 1395  1398  1400     5 
 1399  1398  1400     5 
 1398  1400  1401     5 
 1398  1400  1404     5 
 1401  1400  1404     5 
 1400  1401  1402     5 
 1400  1401  1403     5 
 1402  1401  1403     5 
 1400  1404  1405     5 
 1400  1404  1406     5 
 1405  1404  1406     5 
 1387  1407  1408     5 
 1387  1407  1409     5 
 1408  1407  1409     5 
 1407  1409  1410     5 
 1407  1409  1411     5 
 1410  1409  1411     5 
 1409  1411  1412     5 
 1409  1411  1413     5 
 1409  1411  1425     5 
 1412  1411  1413     5 
 1412  1411  1425     5 
 1413  1411  1425     5 
 1411  1413  1414     5 
 1411  1413  1415     5 
 1411  1413  1418     5 
 1414  1413  1415     5 
 1414  1413  1418     5 
 1415  1413  1418     5 
 1417  1416  1418     5 
 1417  1416  1419     5 
 1418  1416  1419     5 
 1413  1418  1416     5 
 1413  1418  1421     5 
 1416  1418  1421     5 
 1416  1419  1420     5 
 1416  1419  1423     5 
 1420  1419  1423     5 
 1418  1421  1422     5 
 1418  1421  1423     5 
 1422  1421  1423     5 
 1419  1423  1421     5 
 1419  1423  1424     5 
 1421  1423  1424     5 
 1411  1425  1426     5 
 1411  1425  1427     5 
 1426  1425  1427     5 
 1425  1427  1428     5 
 1425  1427  1429     5 
 1428  1427  1429     5 
 1427  1429  1430     5 
 1427  1429  1431     5 
 1427  1429  1437     5 
 1430  1429  1431     5 
 1430  1429  1437     5 
 1431  1429  1437     5 
 1429  1431  1432     5 
 1429  1431  1433     5 
 1429  1431  1434     5 
 1432  1431  1433     5 
 1432  1431  1434     5 
 1433  1431  1434     5 
 1431  1434  1435     5 
 1431  1434  1436     5 
 1435  1434  1436     5 
 1429  1437  1438     5 
 1429  1437  1439     5 
 1438  1437  1439     5 
 1437  1439  1440     5 
 1437  1439  1441     5 
 1440  1439  1441     5 
 1439  1441  1442     5 
 1439  1441  1443     5 
 1439  1441  1444     5 
 1442  1441  1443     5 
 1442  1441  1444     5 
 1443  1441  1444     5 
 1441  1444  1445     5 
 1441  1444  1446     5 
 1445  1444  1446     5 
 1444  1446  1447     5 
 1444  1446  1448     5 
 1447  1446  1448     5 
 1446  1448  1449     5 
 1446  1448  1450     5 
 1446  1448  1459     5 
 1449  1448  1450     5 
 1449  1448  1459     5 
 1450  1448  1459     5 
 1448  1450  1451     5 
 1448  1450  1452     5 
 1448  1450  1453     5 
 1451  1450  1452     5 
 1451  1450  1453     5 
 1452  1450  1453     5 
 1450  1453  1454     5 
 1450  1453  1455     5 
 1450  1453  1456     5 
 1454  1453  1455     5 
 1454  1453  1456     5 
 1455  1453  1456     5 
 1453  1456  1457     5 
 1453  1456  1458     5 
 1457  1456  1458     5 
 1448  1459  1460     5 
 1448  1459  1461     5 
 1460  1459  1461     5 
 1459  1461  1462     5 
 1459  1461  1463     5 
 1462  1461  1463     5 
 1461  1463  1464     5 
 1461  1463  1465     5 
 1461  1463  1471     5 
 1464  1463  1465     5 
 1464  1463  1471     5 
 1465  1463  1471     5 
 1463  1465  1466     5 
 1463  1465  1467     5 
 1463  1465  1468     5 
 1466  1465  1467     5 
 1466  1465  1468     5 
 1467  1465  1468     5 
 1465  1468  1469     5 
 1465  1468  1470     5 
 1469  1468  1470     5 
 1463  1471  1472     5 
 1463  1471  1473     5 
 1472  1471  1473     5 
 1471  1473  1474     5 
 1471  1473  1475     5 
 1474  1473  1475     5 
 1473  1475  1476     5 
 1473  1475  1477     5 
 1473  1475  1487     5 
 1476  1475  1477     5 
 1476  1475  1487     5 
 1477  1475  1487     5 
 1475  1477  1478     5 
 1475  1477  1479     5 
 1475  1477  1483     5 
 1478  1477  1479     5 
 1478  1477  1483     5 
 1479  1477  1483     5 
 1477  1479  1480     5 
 1477  1479  1481     5 
 1477  1479  1482     5 
 1480  1479  1481     5 
 1480  1479  1482     5 
 1481  1479  1482     5 
 1477  1483  1484     5 
 1477  1483  1485     5 
 1477  1483  1486     5 
 1484  1483  1485     5 
 1484  1483  1486     5 
 1485  1483  1486     5 
 1475  1487  1488     5 
 1475  1487  1489     5 
 1488  1487  1489     5 
 1487  1489  1490     5 
 1487  1489  1491     5 
 1490  1489  1491     5 
 1489  1491  1492     5 
 1489  1491  1493     5 
 1489  1491  1497     5 
 1492  1491  1493     5 
 1492  1491  1497     5 
 1493  1491  1497     5 
 1491  1493  1494     5 
 1491  1493  1495     5 
 1491  1493  1496     5 
 1494  1493  1495     5 
 1494  1493  1496     5 
 1495  1493  1496     5 
 1491  1497  1498     5 
 1491  1497  1499     5 
 1498  1497  1499     5 
 1497  1499  1500     5 
 1497  1499  1501     5 
 1500  1499  1501     5 
 1499  1501  1502     5 
 1499  1501  1503     5 
 1499  1501  1510     5 
 1502  1501  1503     5 
 1502  1501  1510     5 
 1503  1501  1510     5 
 1501  1503  1505     5 
 1501  1503  1506     5 
 1501  1503  1507     5 
 1505  1503  1506     5 
  1505   1503   1507     1  111.0000        317.984         111.3000        385.7648   ; HCS
  1506   1503   1507     1  111.0000        317.984         111.3000        385.7648   ; HCS
  1503   1507   1509     1   95.0000 0.0     95.0000 324.6784 ; CSH
 1501  1510  1511     5 
 1501  1510  1512     5 
 1511  1510  1512     5 
 1510  1512  1513     5 
 1510  1512  1516     5 
 1513  1512  1516     5 
 1512  1513  1514     5 
 1512  1513  1515     5 
 1512  1513  1521     5 
 1514  1513  1515     5 
 1514  1513  1521     5 
 1515  1513  1521     5 
 1512  1516  1517     5 
 1512  1516  1518     5 
 1512  1516  1524     5 
 1517  1516  1518     5 
 1517  1516  1524     5 
 1518  1516  1524     5 
 1516  1518  1519     5 
 1516  1518  1520     5 
 1516  1518  1521     5 
 1519  1518  1520     5 
 1519  1518  1521     5 
 1520  1518  1521     5 
 1513  1521  1518     5 
 1513  1521  1522     5 
 1513  1521  1523     5 
 1518  1521  1522     5 
 1518  1521  1523     5 
 1522  1521  1523     5 
 1516  1524  1525     5 
 1516  1524  1526     5 
 1525  1524  1526     5 
 1524  1526  1527     5 
 1524  1526  1528     5 
 1527  1526  1528     5 
 1526  1528  1529     5 
 1526  1528  1530     5 
 1526  1528  1541     5 
 1529  1528  1530     5 
 1529  1528  1541     5 
 1530  1528  1541     5 
 1528  1530  1531     5 
 1528  1530  1532     5 
 1528  1530  1533     5 
 1531  1530  1532     5 
 1531  1530  1533     5 
 1532  1530  1533     5 
 1530  1533  1534     5 
 1530  1533  1535     5 
 1530  1533  1536     5 
 1534  1533  1535     5 
 1534  1533  1536     5 
 1535  1533  1536     5 
 1533  1536  1537     5 
 1533  1536  1538     5 
 1537  1536  1538     5 
 1536  1538  1539     5 
 1536  1538  1540     5 
 1539  1538  1540     5 
 1528  1541  1542     5 
 1528  1541  1543     5 
 1542  1541  1543     5 
 1541  1543  1544     5 
 1541  1543  1545     5 
 1544  1543  1545     5 
 1543  1545  1546     5 
 1543  1545  1547     5 
 1543  1545  1548     5 
 1546  1545  1547     5 
 1546  1545  1548     5 
 1547  1545  1548     5 
 1545  1548  1549     5 
 1545  1548  1550     5 
 1549  1548  1550     5 
 1548  1550  1551     5 
 1548  1550  1552     5 
 1551  1550  1552     5 
 1550  1552  1553     5 
 1550  1552  1554     5 
 1550  1552  1555     5 
 1553  1552  1554     5 
 1553  1552  1555     5 
 1554  1552  1555     5 
 1552  1555  1556     5 
 1552  1555  1557     5 
 1556  1555  1557     5 
 1555  1557  1558     5 
 1555  1557  1559     5 
 1558  1557  1559     5 
 1557  1559  1560     5 
 1557  1559  1561     5 
 1557  1559  1571     5 
 1560  1559  1561     5 
 1560  1559  1571     5 
 1561  1559  1571     5 
 1559  1561  1562     5 
 1559  1561  1563     5 
 1559  1561  1567     5 
 1562  1561  1563     5 
 1562  1561  1567     5 
 1563  1561  1567     5 
 1561  1563  1564     5 
 1561  1563  1565     5 
 1561  1563  1566     5 
 1564  1563  1565     5 
 1564  1563  1566     5 
 1565  1563  1566     5 
 1561  1567  1568     5 
 1561  1567  1569     5 
 1561  1567  1570     5 
 1568  1567  1569     5 
 1568  1567  1570     5 
 1569  1567  1570     5 
 1559  1571  1572     5 
 1559  1571  1573     5 
 1572  1571  1573     5 
 1571  1573  1574     5 
 1571  1573  1575     5 
 1574  1573  1575     5 
 1573  1575  1576     5 
 1573  1575  1577     5 
 1573  1575  1588     5 
 1576  1575  1577     5 
 1576  1575  1588     5 
 1577  1575  1588     5 
 1575  1577  1578     5 
 1575  1577  1579     5 
 1575  1577  1580     5 
 1578  1577  1579     5 
 1578  1577  1580     5 
 1579  1577  1580     5 
 1577  1580  1581     5 
 1577  1580  1582     5 
 1577  1580  1583     5 
 1581  1580  1582     5 
 1581  1580  1583     5 
 1582  1580  1583     5 
 1580  1583  1584     5 
 1580  1583  1585     5 
 1584  1583  1585     5 
 1583  1585  1586     5 
 1583  1585  1587     5 
 1586  1585  1587     5 
 1575  1588  1589     5 
 1575  1588  1590     5 
 1589  1588  1590     5 
 1588  1590  1591     5 
 1588  1590  1592     5 
 1591  1590  1592     5 
 1590  1592  1593     5 
 1590  1592  1594     5 
 1590  1592  1609     5 
 1593  1592  1594     5 
 1593  1592  1609     5 
 1594  1592  1609     5 
 1592  1594  1595     5 
 1592  1594  1596     5 
 1592  1594  1597     5 
 1595  1594  1596     5 
 1595  1594  1597     5 
 1596  1594  1597     5 
 1594  1597  1598     5 
 1594  1597  1605     5 
 1598  1597  1605     5 
 1597  1598  1599     5 
 1597  1598  1600     5 
 1599  1598  1600     5 
 1598  1600  1601     5 
 1598  1600  1602     5 
 1601  1600  1602     5 
 1600  1602  1603     5 
 1600  1602  1607     5 
 1603  1602  1607     5 
 1602  1603  1604     5 
 1597  1605  1606     5 
 1597  1605  1607     5 
 1606  1605  1607     5 
 1602  1607  1605     5 
 1602  1607  1608     5 
 1605  1607  1608     5 
 1592  1609  1610     5 
 1592  1609  1611     5 
 1610  1609  1611     5 
 1609  1611  1612     5 
 1609  1611  1613     5 
 1612  1611  1613     5 
 1611  1613  1614     5 
 1611  1613  1615     5 
 1611  1613  1616     5 
 1614  1613  1615     5 
 1614  1613  1616     5 
 1615  1613  1616     5 
 1613  1616  1617     5 
 1613  1616  1618     5 
 1617  1616  1618     5 
 1616  1618  1619     5 
 1616  1618  1620     5 
 1619  1618  1620     5 
 1618  1620  1621     5 
 1618  1620  1622     5 
 1618  1620  1626     5 
 1621  1620  1622     5 
 1621  1620  1626     5 
 1622  1620  1626     5 
 1620  1622  1623     5 
 1620  1622  1624     5 
 1620  1622  1625     5 
 1623  1622  1624     5 
 1623  1622  1625     5 
 1624  1622  1625     5 
 1620  1626  1627     5 
 1620  1626  1628     5 
 1627  1626  1628     5 
 1626  1628  1629     5 
 1626  1628  1630     5 
 1629  1628  1630     5 
 1628  1630  1631     5 
 1628  1630  1632     5 
 1628  1630  1633     5 
 1631  1630  1632     5 
 1631  1630  1633     5 
 1632  1630  1633     5 
 1630  1633  1634     5 
 1630  1633  1635     5 
 1634  1633  1635     5 
 1633  1635  1636     5 
 1633  1635  1637     5 
 1636  1635  1637     5 
 1635  1637  1638     5 
 1635  1637  1639     5 
 1635  1637  1649     5 
 1638  1637  1639     5 
 1638  1637  1649     5 
 1639  1637  1649     5 
 1637  1639  1640     5 
 1637  1639  1641     5 
 1637  1639  1645     5 
 1640  1639  1641     5 
 1640  1639  1645     5 
 1641  1639  1645     5 
 1639  1641  1642     5 
 1639  1641  1643     5 
 1639  1641  1644     5 
 1642  1641  1643     5 
 1642  1641  1644     5 
 1643  1641  1644     5 
 1639  1645  1646     5 
 1639  1645  1647     5 
 1639  1645  1648     5 
 1646  1645  1647     5 
 1646  1645  1648     5 
 1647  1645  1648     5 
 1637  1649  1650     5 
 1637  1649  1651     5 
 1650  1649  1651     5 
 1649  1651  1652     5 
 1649  1651  1653     5 
 1652  1651  1653     5 
 1651  1653  1654     5 
 1651  1653  1655     5 
 1651  1653  1659     5 
 1654  1653  1655     5 
 1654  1653  1659     5 
 1655  1653  1659     5 
 1653  1655  1656     5 
 1653  1655  1657     5 
 1653  1655  1658     5 
 1656  1655  1657     5 
 1656  1655  1658     5 
 1657  1655  1658     5 
 1653  1659  1660     5 
 1653  1659  1661     5 
 1660  1659  1661     5 
 1659  1661  1662     5 
 1659  1661  1663     5 
 1662  1661  1663     5 
 1661  1663  1664     5 
 1661  1663  1665     5 
 1661  1663  1669     5 
 1664  1663  1665     5 
 1664  1663  1669     5 
 1665  1663  1669     5 
 1663  1665  1666     5 
 1663  1665  1667     5 
 1663  1665  1668     5 
 1666  1665  1667     5 
 1666  1665  1668     5 
 1667  1665  1668     5 
  726  1668  1665     5 
 1663  1669  1670     5 
 1663  1669  1671     5 
 1670  1669  1671     5 
 1669  1671  1672     5 
 1669  1671  1673     5 
 1672  1671  1673     5 
 1671  1673  1674     5 
 1671  1673  1675     5 
 1671  1673  1680     5 
 1674  1673  1675     5 
 1674  1673  1680     5 
 1675  1673  1680     5 
 1673  1675  1676     5 
 1673  1675  1677     5 
 1673  1675  1678     5 
 1676  1675  1677     5 
 1676  1675  1678     5 
 1677  1675  1678     5 
 1675  1678  1679     5 
 1673  1680  1681     5 
 1673  1680  1682     5 
 1681  1680  1682     5 
 1680  1682  1683     5 
 1680  1682  1684     5 
 1683  1682  1684     5 
 1682  1684  1685     5 
 1682  1684  1686     5 
 1682  1684  1695     5 
 1685  1684  1686     5 
 1685  1684  1695     5 
 1686  1684  1695     5 
 1684  1686  1687     5 
 1684  1686  1688     5 
 1684  1686  1689     5 
 1687  1686  1688     5 
 1687  1686  1689     5 
 1688  1686  1689     5 
 1686  1689  1690     5 
 1686  1689  1691     5 
 1686  1689  1692     5 
 1690  1689  1691     5 
 1690  1689  1692     5 
 1691  1689  1692     5 
 1689  1692  1693     5 
 1689  1692  1694     5 
 1693  1692  1694     5 
 1684  1695  1696     5 
 1684  1695  1697     5 
 1696  1695  1697     5 
 1695  1697  1698     5 
 1695  1697  1699     5 
 1698  1697  1699     5 
 1697  1699  1700     5 
 1697  1699  1701     5 
 1697  1699  1709     5 
 1700  1699  1701     5 
 1700  1699  1709     5 
 1701  1699  1709     5 
 1699  1701  1702     5 
 1699  1701  1703     5 
 1699  1701  1705     5 
 1702  1701  1703     5 
 1702  1701  1705     5 
 1703  1701  1705     5 
 1701  1703  1704     5 
 1701  1705  1706     5 
 1701  1705  1707     5 
 1701  1705  1708     5 
 1706  1705  1707     5 
 1706  1705  1708     5 
 1707  1705  1708     5 
 1699  1709  1710     5 
 1699  1709  1711     5 
 1710  1709  1711     5 
  532   536   1507     1         103.3000        606.68  103.3000        0.000   ; CSS
  536   1507   1503     1         103.3000        606.68  103.3000        0.000   ; SSC

[ dihedrals ]
;  ai    aj    ak    al funct            c0            c1            c2            c3            c4            c5
    2     1     5     6     9 
    2     1     5     7     9 
    2     1     5    18     9 
    3     1     5     6     9 
    3     1     5     7     9 
    3     1     5    18     9 
    4     1     5     6     9 
    4     1     5     7     9 
    4     1     5    18     9 
    1     5     7     8     9 
    1     5     7     9     9 
    1     5     7    10     9 
    6     5     7     8     9 
    6     5     7     9     9 
    6     5     7    10     9 
   18     5     7     8     9 
   18     5     7     9     9 
   18     5     7    10     9 
    1     5    18    19     9 
    1     5    18    20     9 
    6     5    18    19     9 
    6     5    18    20     9 
    7     5    18    19     9 
    7     5    18    20     9 
    5     7    10    11     9 
    5     7    10    12     9 
    5     7    10    13     9 
    8     7    10    11     9 
    8     7    10    12     9 
    8     7    10    13     9 
    9     7    10    11     9 
    9     7    10    12     9 
    9     7    10    13     9 
    7    10    13    14     9 
    7    10    13    15     9 
   11    10    13    14     9 
   11    10    13    15     9 
   12    10    13    14     9 
   12    10    13    15     9 
   10    13    15    16     9 
   10    13    15    17     9 
   14    13    15    16     9 
   14    13    15    17     9 
    5    18    20    21     9 
    5    18    20    22     9 
   19    18    20    21     9 
   19    18    20    22     9 
   18    20    22    23     9 
   18    20    22    24     9 
   18    20    22    40     9 
   21    20    22    23     9 
   21    20    22    24     9 
   21    20    22    40     9 
   20    22    24    25     9 
   20    22    24    26     9 
   20    22    24    27     9 
   23    22    24    25     9 
   23    22    24    26     9 
   23    22    24    27     9 
   40    22    24    25     9 
   40    22    24    26     9 
   40    22    24    27     9 
   20    22    40    41     9 
   20    22    40    42     9 
   23    22    40    41     9 
   23    22    40    42     9 
   24    22    40    41     9 
   24    22    40    42     9 
   22    24    27    28     9 
   22    24    27    29     9 
   22    24    27    30     9 
   25    24    27    28     9 
   25    24    27    29     9 
   25    24    27    30     9 
   26    24    27    28     9 
   26    24    27    29     9 
   26    24    27    30     9 
   24    27    30    31     9 
   24    27    30    32     9 
   24    27    30    33     9 
   28    27    30    31     9 
   28    27    30    32     9 
   28    27    30    33     9 
   29    27    30    31     9 
   29    27    30    32     9 
   29    27    30    33     9 
   27    30    33    34     9 
   27    30    33    35     9 
   27    30    33    36     9 
   31    30    33    34     9 
   31    30    33    35     9 
   31    30    33    36     9 
   32    30    33    34     9 
   32    30    33    35     9 
   32    30    33    36     9 
   30    33    36    37     9 
   30    33    36    38     9 
   30    33    36    39     9 
   34    33    36    37     9 
   34    33    36    38     9 
   34    33    36    39     9 
   35    33    36    37     9 
   35    33    36    38     9 
   35    33    36    39     9 
   22    40    42    43     9 
   22    40    42    44     9 
   41    40    42    43     9 
   41    40    42    44     9 
   40    42    44    45     9 
   40    42    44    46     9 
   40    42    44    62     9 
   43    42    44    45     9 
   43    42    44    46     9 
   43    42    44    62     9 
   42    44    46    47     9 
   42    44    46    48     9 
   42    44    46    49     9 
   45    44    46    47     9 
   45    44    46    48     9 
   45    44    46    49     9 
   62    44    46    47     9 
   62    44    46    48     9 
   62    44    46    49     9 
   42    44    62    63     9 
   42    44    62    64     9 
   45    44    62    63     9 
   45    44    62    64     9 
   46    44    62    63     9 
   46    44    62    64     9 
   44    46    49    50     9 
   44    46    49    51     9 
   44    46    49    52     9 
   47    46    49    50     9 
   47    46    49    51     9 
   47    46    49    52     9 
   48    46    49    50     9 
   48    46    49    51     9 
   48    46    49    52     9 
   46    49    52    53     9 
   46    49    52    54     9 
   46    49    52    55     9 
   50    49    52    53     9 
   50    49    52    54     9 
   50    49    52    55     9 
   51    49    52    53     9 
   51    49    52    54     9 
   51    49    52    55     9 
   49    52    55    56     9 
   49    52    55    57     9 
   49    52    55    58     9 
   53    52    55    56     9 
   53    52    55    57     9 
   53    52    55    58     9 
   54    52    55    56     9 
   54    52    55    57     9 
   54    52    55    58     9 
   52    55    58    59     9 
   52    55    58    60     9 
   52    55    58    61     9 
   56    55    58    59     9 
   56    55    58    60     9 
   56    55    58    61     9 
   57    55    58    59     9 
   57    55    58    60     9 
   57    55    58    61     9 
   44    62    64    65     9 
   44    62    64    66     9 
   63    62    64    65     9 
   63    62    64    66     9 
   62    64    66    67     9 
   62    64    66    68     9 
   62    64    66    81     9 
   65    64    66    67     9 
   65    64    66    68     9 
   65    64    66    81     9 
   64    66    68    69     9 
   64    66    68    70     9 
   64    66    68    71     9 
   67    66    68    69     9 
   67    66    68    70     9 
   67    66    68    71     9 
   81    66    68    69     9 
   81    66    68    70     9 
   81    66    68    71     9 
   64    66    81    82     9 
   64    66    81    83     9 
   67    66    81    82     9 
   67    66    81    83     9 
   68    66    81    82     9 
   68    66    81    83     9 
   66    68    71    72     9 
   66    68    71    73     9 
   66    68    71    77     9 
   69    68    71    72     9 
   69    68    71    73     9 
   69    68    71    77     9 
   70    68    71    72     9 
   70    68    71    73     9 
   70    68    71    77     9 
   68    71    73    74     9 
   68    71    73    75     9 
   68    71    73    76     9 
   72    71    73    74     9 
   72    71    73    75     9 
   72    71    73    76     9 
   77    71    73    74     9 
   77    71    73    75     9 
   77    71    73    76     9 
   68    71    77    78     9 
   68    71    77    79     9 
   68    71    77    80     9 
   72    71    77    78     9 
   72    71    77    79     9 
   72    71    77    80     9 
   73    71    77    78     9 
   73    71    77    79     9 
   73    71    77    80     9 
   66    81    83    84     9 
   66    81    83    85     9 
   82    81    83    84     9 
   82    81    83    85     9 
   81    83    85    86     9 
   81    83    85    87     9 
   81    83    85   105     9 
   84    83    85    86     9 
   84    83    85    87     9 
   84    83    85   105     9 
   83    85    87    88     9 
   83    85    87    89     9 
   83    85    87    90     9 
   86    85    87    88     9 
   86    85    87    89     9 
   86    85    87    90     9 
  105    85    87    88     9 
  105    85    87    89     9 
  105    85    87    90     9 
   83    85   105   106     9 
   83    85   105   107     9 
   86    85   105   106     9 
   86    85   105   107     9 
   87    85   105   106     9 
   87    85   105   107     9 
   85    87    90    91     9 
   85    87    90    92     9 
   85    87    90    93     9 
   88    87    90    91     9 
   88    87    90    92     9 
   88    87    90    93     9 
   89    87    90    91     9 
   89    87    90    92     9 
   89    87    90    93     9 
   87    90    93    94     9 
   87    90    93    95     9 
   87    90    93    96     9 
   91    90    93    94     9 
   91    90    93    95     9 
   91    90    93    96     9 
   92    90    93    94     9 
   92    90    93    95     9 
   92    90    93    96     9 
   90    93    96    97     9 
   90    93    96    98     9 
   94    93    96    97     9 
   94    93    96    98     9 
   95    93    96    97     9 
   95    93    96    98     9 
   93    96    98    99     9 
   93    96    98   102     9 
   97    96    98    99     9 
   97    96    98   102     9 
   96    98    99   100     9 
   96    98    99   101     9 
  102    98    99   100     9 
  102    98    99   101     9 
   96    98   102   103     9 
   96    98   102   104     9 
   99    98   102   103     9 
   99    98   102   104     9 
   85   105   107   108     9 
   85   105   107   109     9 
  106   105   107   108     9 
  106   105   107   109     9 
  105   107   109   110     9 
  105   107   109   111     9 
  105   107   109   124     9 
  108   107   109   110     9 
  108   107   109   111     9 
  108   107   109   124     9 
  107   109   111   112     9 
  107   109   111   113     9 
  107   109   111   114     9 
  110   109   111   112     9 
  110   109   111   113     9 
  110   109   111   114     9 
  124   109   111   112     9 
  124   109   111   113     9 
  124   109   111   114     9 
  107   109   124   125     9 
  107   109   124   126     9 
  110   109   124   125     9 
  110   109   124   126     9 
  111   109   124   125     9 
  111   109   124   126     9 
  109   111   114   115     9 
  109   111   114   116     9 
  109   111   114   120     9 
  112   111   114   115     9 
  112   111   114   116     9 
  112   111   114   120     9 
  113   111   114   115     9 
  113   111   114   116     9 
  113   111   114   120     9 
  111   114   116   117     9 
  111   114   116   118     9 
  111   114   116   119     9 
  115   114   116   117     9 
  115   114   116   118     9 
  115   114   116   119     9 
  120   114   116   117     9 
  120   114   116   118     9 
  120   114   116   119     9 
  111   114   120   121     9 
  111   114   120   122     9 
  111   114   120   123     9 
  115   114   120   121     9 
  115   114   120   122     9 
  115   114   120   123     9 
  116   114   120   121     9 
  116   114   120   122     9 
  116   114   120   123     9 
  109   124   126   127     9 
  109   124   126   128     9 
  125   124   126   127     9 
  125   124   126   128     9 
  124   126   128   129     9 
  124   126   128   130     9 
  124   126   128   138     9 
  127   126   128   129     9 
  127   126   128   130     9 
  127   126   128   138     9 
  126   128   130   131     9 
  126   128   130   132     9 
  126   128   130   133     9 
  129   128   130   131     9 
  129   128   130   132     9 
  129   128   130   133     9 
  138   128   130   131     9 
  138   128   130   132     9 
  138   128   130   133     9 
  126   128   138   139     9 
  126   128   138   140     9 
  129   128   138   139     9 
  129   128   138   140     9 
  130   128   138   139     9 
  130   128   138   140     9 
  128   130   133   134     9 
  128   130   133   135     9 
  131   130   133   134     9 
  131   130   133   135     9 
  132   130   133   134     9 
  132   130   133   135     9 
  130   133   135   136     9 
  130   133   135   137     9 
  134   133   135   136     9 
  134   133   135   137     9 
  128   138   140   141     9 
  128   138   140   142     9 
  139   138   140   141     9 
  139   138   140   142     9 
  138   140   142   143     9 
  138   140   142   144     9 
  138   140   142   145     9 
  141   140   142   143     9 
  141   140   142   144     9 
  141   140   142   145     9 
  140   142   145   146     9 
  140   142   145   147     9 
  143   142   145   146     9 
  143   142   145   147     9 
  144   142   145   146     9 
  144   142   145   147     9 
  142   145   147   148     9 
  142   145   147   149     9 
  146   145   147   148     9 
  146   145   147   149     9 
  145   147   149   150     9 
  145   147   149   151     9 
  145   147   149   152     9 
  148   147   149   150     9 
  148   147   149   151     9 
  148   147   149   152     9 
  147   149   152   153     9 
  147   149   152   154     9 
  150   149   152   153     9 
  150   149   152   154     9 
  151   149   152   153     9 
  151   149   152   154     9 
  149   152   154   155     9 
  149   152   154   156     9 
  153   152   154   155     9 
  153   152   154   156     9 
  152   154   156   157     9 
  152   154   156   158     9 
  152   154   156   176     9 
  155   154   156   157     9 
  155   154   156   158     9 
  155   154   156   176     9 
  154   156   158   159     9 
  154   156   158   160     9 
  154   156   158   161     9 
  157   156   158   159     9 
  157   156   158   160     9 
  157   156   158   161     9 
  176   156   158   159     9 
  176   156   158   160     9 
  176   156   158   161     9 
  154   156   176   177     9 
  154   156   176   178     9 
  157   156   176   177     9 
  157   156   176   178     9 
  158   156   176   177     9 
  158   156   176   178     9 
  156   158   161   162     9 
  156   158   161   163     9 
  156   158   161   164     9 
  159   158   161   162     9 
  159   158   161   163     9 
  159   158   161   164     9 
  160   158   161   162     9 
  160   158   161   163     9 
  160   158   161   164     9 
  158   161   164   165     9 
  158   161   164   166     9 
  158   161   164   167     9 
  162   161   164   165     9 
  162   161   164   166     9 
  162   161   164   167     9 
  163   161   164   165     9 
  163   161   164   166     9 
  163   161   164   167     9 
  161   164   167   168     9 
  161   164   167   169     9 
  165   164   167   168     9 
  165   164   167   169     9 
  166   164   167   168     9 
  166   164   167   169     9 
  164   167   169   170     9 
  164   167   169   173     9 
  168   167   169   170     9 
  168   167   169   173     9 
  167   169   170   171     9 
  167   169   170   172     9 
  173   169   170   171     9 
  173   169   170   172     9 
  167   169   173   174     9 
  167   169   173   175     9 
  170   169   173   174     9 
  170   169   173   175     9 
  156   176   178   179     9 
  156   176   178   180     9 
  177   176   178   179     9 
  177   176   178   180     9 
  176   178   180   181     9 
  176   178   180   182     9 
  176   178   180   190     9 
  179   178   180   181     9 
  179   178   180   182     9 
  179   178   180   190     9 
  178   180   182   183     9 
  178   180   182   184     9 
  178   180   182   185     9 
  181   180   182   183     9 
  181   180   182   184     9 
  181   180   182   185     9 
  190   180   182   183     9 
  190   180   182   184     9 
  190   180   182   185     9 
  178   180   190   191     9 
  178   180   190   192     9 
  181   180   190   191     9 
  181   180   190   192     9 
  182   180   190   191     9 
  182   180   190   192     9 
  180   182   185   186     9 
  180   182   185   187     9 
  183   182   185   186     9 
  183   182   185   187     9 
  184   182   185   186     9 
  184   182   185   187     9 
  182   185   187   188     9 
  182   185   187   189     9 
  186   185   187   188     9 
  186   185   187   189     9 
  180   190   192   193     9 
  180   190   192   196     9 
  191   190   192   193     9 
  191   190   192   196     9 
  190   192   193   194     9 
  190   192   193   195     9 
  190   192   193   201     9 
  196   192   193   194     9 
  196   192   193   195     9 
  196   192   193   201     9 
  190   192   196   197     9 
  190   192   196   198     9 
  190   192   196   204     9 
  193   192   196   197     9 
  193   192   196   198     9 
  193   192   196   204     9 
  192   193   201   198     9 
  192   193   201   202     9 
  192   193   201   203     9 
  194   193   201   198     9 
  194   193   201   202     9 
  194   193   201   203     9 
  195   193   201   198     9 
  195   193   201   202     9 
  195   193   201   203     9 
  192   196   198   199     9 
  192   196   198   200     9 
  192   196   198   201     9 
  197   196   198   199     9 
  197   196   198   200     9 
  197   196   198   201     9 
  204   196   198   199     9 
  204   196   198   200     9 
  204   196   198   201     9 
  192   196   204   205     9 
  192   196   204   206     9 
  197   196   204   205     9 
  197   196   204   206     9 
  198   196   204   205     9 
  198   196   204   206     9 
  196   198   201   193     9 
  196   198   201   202     9 
  196   198   201   203     9 
  199   198   201   193     9 
  199   198   201   202     9 
  199   198   201   203     9 
  200   198   201   193     9 
  200   198   201   202     9 
  200   198   201   203     9 
  196   204   206   207     9 
  196   204   206   208     9 
  205   204   206   207     9 
  205   204   206   208     9 
  204   206   208   209     9 
  204   206   208   210     9 
  204   206   208   225     9 
  207   206   208   209     9 
  207   206   208   210     9 
  207   206   208   225     9 
  206   208   210   211     9 
  206   208   210   212     9 
  206   208   210   213     9 
  209   208   210   211     9 
  209   208   210   212     9 
  209   208   210   213     9 
  225   208   210   211     9 
  225   208   210   212     9 
  225   208   210   213     9 
  206   208   225   226     9 
  206   208   225   227     9 
  209   208   225   226     9 
  209   208   225   227     9 
  210   208   225   226     9 
  210   208   225   227     9 
  208   210   213   214     9 
  208   210   213   221     9 
  211   210   213   214     9 
  211   210   213   221     9 
  212   210   213   214     9 
  212   210   213   221     9 
  210   213   214   215     9 
  210   213   214   216     9 
  221   213   214   215     9 
  221   213   214   216     9 
  210   213   221   222     9 
  210   213   221   223     9 
  214   213   221   222     9 
  214   213   221   223     9 
  213   214   216   217     9 
  213   214   216   218     9 
  215   214   216   217     9 
  215   214   216   218     9 
  214   216   218   219     9 
  214   216   218   223     9 
  217   216   218   219     9 
  217   216   218   223     9 
  216   218   219   220     9 
  223   218   219   220     9 
  216   218   223   221     9 
  216   218   223   224     9 
  219   218   223   221     9 
  219   218   223   224     9 
  213   221   223   218     9 
  213   221   223   224     9 
  222   221   223   218     9 
  222   221   223   224     9 
  208   225   227   228     9 
  208   225   227   229     9 
  226   225   227   228     9 
  226   225   227   229     9 
  225   227   229   230     9 
  225   227   229   231     9 
  225   227   229   240     9 
  228   227   229   230     9 
  228   227   229   231     9 
  228   227   229   240     9 
  227   229   231   232     9 
  227   229   231   233     9 
  227   229   231   234     9 
  230   229   231   232     9 
  230   229   231   233     9 
  230   229   231   234     9 
  240   229   231   232     9 
  240   229   231   233     9 
  240   229   231   234     9 
  227   229   240   241     9 
  227   229   240   242     9 
  230   229   240   241     9 
  230   229   240   242     9 
  231   229   240   241     9 
  231   229   240   242     9 
  229   231   234   235     9 
  229   231   234   236     9 
  229   231   234   237     9 
  232   231   234   235     9 
  232   231   234   236     9 
  232   231   234   237     9 
  233   231   234   235     9 
  233   231   234   236     9 
  233   231   234   237     9 
  231   234   237   238     9 
  231   234   237   239     9 
  235   234   237   238     9 
  235   234   237   239     9 
  236   234   237   238     9 
  236   234   237   239     9 
  229   240   242   243     9 
  229   240   242   244     9 
  241   240   242   243     9 
  241   240   242   244     9 
  240   242   244   245     9 
  240   242   244   246     9 
  240   242   244   247     9 
  243   242   244   245     9 
  243   242   244   246     9 
  243   242   244   247     9 
  242   244   247   248     9 
  242   244   247   249     9 
  245   244   247   248     9 
  245   244   247   249     9 
  246   244   247   248     9 
  246   244   247   249     9 
  244   247   249   250     9 
  244   247   249   251     9 
  248   247   249   250     9 
  248   247   249   251     9 
  247   249   251   252     9 
  247   249   251   253     9 
  247   249   251   271     9 
  250   249   251   252     9 
  250   249   251   253     9 
  250   249   251   271     9 
  249   251   253   254     9 
  249   251   253   255     9 
  249   251   253   256     9 
  252   251   253   254     9 
  252   251   253   255     9 
  252   251   253   256     9 
  271   251   253   254     9 
  271   251   253   255     9 
  271   251   253   256     9 
  249   251   271   272     9 
  249   251   271   273     9 
  252   251   271   272     9 
  252   251   271   273     9 
  253   251   271   272     9 
  253   251   271   273     9 
  251   253   256   257     9 
  251   253   256   258     9 
  251   253   256   259     9 
  254   253   256   257     9 
  254   253   256   258     9 
  254   253   256   259     9 
  255   253   256   257     9 
  255   253   256   258     9 
  255   253   256   259     9 
  253   256   259   260     9 
  253   256   259   261     9 
  253   256   259   262     9 
  257   256   259   260     9 
  257   256   259   261     9 
  257   256   259   262     9 
  258   256   259   260     9 
  258   256   259   261     9 
  258   256   259   262     9 
  256   259   262   263     9 
  256   259   262   264     9 
  260   259   262   263     9 
  260   259   262   264     9 
  261   259   262   263     9 
  261   259   262   264     9 
  259   262   264   265     9 
  259   262   264   268     9 
  263   262   264   265     9 
  263   262   264   268     9 
  262   264   265   266     9 
  262   264   265   267     9 
  268   264   265   266     9 
  268   264   265   267     9 
  262   264   268   269     9 
  262   264   268   270     9 
  265   264   268   269     9 
  265   264   268   270     9 
  251   271   273   274     9 
  251   271   273   275     9 
  272   271   273   274     9 
  272   271   273   275     9 
  271   273   275   276     9 
  271   273   275   277     9 
  271   273   275   287     9 
  274   273   275   276     9 
  274   273   275   277     9 
  274   273   275   287     9 
  273   275   277   278     9 
  273   275   277   279     9 
  273   275   277   283     9 
  276   275   277   278     9 
  276   275   277   279     9 
  276   275   277   283     9 
  287   275   277   278     9 
  287   275   277   279     9 
  287   275   277   283     9 
  273   275   287   288     9 
  273   275   287   289     9 
  276   275   287   288     9 
  276   275   287   289     9 
  277   275   287   288     9 
  277   275   287   289     9 
  275   277   279   280     9 
  275   277   279   281     9 
  275   277   279   282     9 
  278   277   279   280     9 
  278   277   279   281     9 
  278   277   279   282     9 
  283   277   279   280     9 
  283   277   279   281     9 
  283   277   279   282     9 
  275   277   283   284     9 
  275   277   283   285     9 
  275   277   283   286     9 
  278   277   283   284     9 
  278   277   283   285     9 
  278   277   283   286     9 
  279   277   283   284     9 
  279   277   283   285     9 
  279   277   283   286     9 
  275   287   289   290     9 
  275   287   289   291     9 
  288   287   289   290     9 
  288   287   289   291     9 
  287   289   291   292     9 
  287   289   291   293     9 
  287   289   291   302     9 
  290   289   291   292     9 
  290   289   291   293     9 
  290   289   291   302     9 
  289   291   293   294     9 
  289   291   293   295     9 
  289   291   293   296     9 
  292   291   293   294     9 
  292   291   293   295     9 
  292   291   293   296     9 
  302   291   293   294     9 
  302   291   293   295     9 
  302   291   293   296     9 
  289   291   302   303     9 
  289   291   302   304     9 
  292   291   302   303     9 
  292   291   302   304     9 
  293   291   302   303     9 
  293   291   302   304     9 
  291   293   296   297     9 
  291   293   296   298     9 
  291   293   296   299     9 
  294   293   296   297     9 
  294   293   296   298     9 
  294   293   296   299     9 
  295   293   296   297     9 
  295   293   296   298     9 
  295   293   296   299     9 
  293   296   299   300     9 
  293   296   299   301     9 
  297   296   299   300     9 
  297   296   299   301     9 
  298   296   299   300     9 
  298   296   299   301     9 
  291   302   304   305     9 
  291   302   304   306     9 
  303   302   304   305     9 
  303   302   304   306     9 
  302   304   306   307     9 
  302   304   306   308     9 
  302   304   306   318     9 
  305   304   306   307     9 
  305   304   306   308     9 
  305   304   306   318     9 
  304   306   308   309     9 
  304   306   308   310     9 
  304   306   308   314     9 
  307   306   308   309     9 
  307   306   308   310     9 
  307   306   308   314     9 
  318   306   308   309     9 
  318   306   308   310     9 
  318   306   308   314     9 
  304   306   318   319     9 
  304   306   318   320     9 
  307   306   318   319     9 
  307   306   318   320     9 
  308   306   318   319     9 
  308   306   318   320     9 
  306   308   310   311     9 
  306   308   310   312     9 
  306   308   310   313     9 
  309   308   310   311     9 
  309   308   310   312     9 
  309   308   310   313     9 
  314   308   310   311     9 
  314   308   310   312     9 
  314   308   310   313     9 
  306   308   314   315     9 
  306   308   314   316     9 
  306   308   314   317     9 
  309   308   314   315     9 
  309   308   314   316     9 
  309   308   314   317     9 
  310   308   314   315     9 
  310   308   314   316     9 
  310   308   314   317     9 
  306   318   320   321     9 
  306   318   320   322     9 
  319   318   320   321     9 
  319   318   320   322     9 
  318   320   322   323     9 
  318   320   322   324     9 
  318   320   322   337     9 
  321   320   322   323     9 
  321   320   322   324     9 
  321   320   322   337     9 
  320   322   324   325     9 
  320   322   324   326     9 
  320   322   324   327     9 
  323   322   324   325     9 
  323   322   324   326     9 
  323   322   324   327     9 
  337   322   324   325     9 
  337   322   324   326     9 
  337   322   324   327     9 
  320   322   337   338     9 
  320   322   337   339     9 
  323   322   337   338     9 
  323   322   337   339     9 
  324   322   337   338     9 
  324   322   337   339     9 
  322   324   327   328     9 
  322   324   327   329     9 
  322   324   327   333     9 
  325   324   327   328     9 
  325   324   327   329     9 
  325   324   327   333     9 
  326   324   327   328     9 
  326   324   327   329     9 
  326   324   327   333     9 
  324   327   329   330     9 
  324   327   329   331     9 
  324   327   329   332     9 
  328   327   329   330     9 
  328   327   329   331     9 
  328   327   329   332     9 
  333   327   329   330     9 
  333   327   329   331     9 
  333   327   329   332     9 
  324   327   333   334     9 
  324   327   333   335     9 
  324   327   333   336     9 
  328   327   333   334     9 
  328   327   333   335     9 
  328   327   333   336     9 
  329   327   333   334     9 
  329   327   333   335     9 
  329   327   333   336     9 
  322   337   339   340     9 
  322   337   339   341     9 
  338   337   339   340     9 
  338   337   339   341     9 
  337   339   341   342     9 
  337   339   341   343     9 
  337   339   341   353     9 
  340   339   341   342     9 
  340   339   341   343     9 
  340   339   341   353     9 
  339   341   343   344     9 
  339   341   343   345     9 
  339   341   343   349     9 
  342   341   343   344     9 
  342   341   343   345     9 
  342   341   343   349     9 
  353   341   343   344     9 
  353   341   343   345     9 
  353   341   343   349     9 
  339   341   353   354     9 
  339   341   353   355     9 
  342   341   353   354     9 
  342   341   353   355     9 
  343   341   353   354     9 
  343   341   353   355     9 
  341   343   345   346     9 
  341   343   345   347     9 
  341   343   345   348     9 
  344   343   345   346     9 
  344   343   345   347     9 
  344   343   345   348     9 
  349   343   345   346     9 
  349   343   345   347     9 
  349   343   345   348     9 
  341   343   349   350     9 
  341   343   349   351     9 
  341   343   349   352     9 
  344   343   349   350     9 
  344   343   349   351     9 
  344   343   349   352     9 
  345   343   349   350     9 
  345   343   349   351     9 
  345   343   349   352     9 
  341   353   355   356     9 
  341   353   355   357     9 
  354   353   355   356     9 
  354   353   355   357     9 
  353   355   357   358     9 
  353   355   357   359     9 
  353   355   357   368     9 
  356   355   357   358     9 
  356   355   357   359     9 
  356   355   357   368     9 
  355   357   359   360     9 
  355   357   359   361     9 
  355   357   359   362     9 
  358   357   359   360     9 
  358   357   359   361     9 
  358   357   359   362     9 
  368   357   359   360     9 
  368   357   359   361     9 
  368   357   359   362     9 
  355   357   368   369     9 
  355   357   368   370     9 
  358   357   368   369     9 
  358   357   368   370     9 
  359   357   368   369     9 
  359   357   368   370     9 
  357   359   362   363     9 
  357   359   362   364     9 
  357   359   362   365     9 
  360   359   362   363     9 
  360   359   362   364     9 
  360   359   362   365     9 
  361   359   362   363     9 
  361   359   362   364     9 
  361   359   362   365     9 
  359   362   365   366     9 
  359   362   365   367     9 
  363   362   365   366     9 
  363   362   365   367     9 
  364   362   365   366     9 
  364   362   365   367     9 
  357   368   370   371     9 
  357   368   370   372     9 
  369   368   370   371     9 
  369   368   370   372     9 
  368   370   372   373     9 
  368   370   372   374     9 
  368   370   372   392     9 
  371   370   372   373     9 
  371   370   372   374     9 
  371   370   372   392     9 
  370   372   374   375     9 
  370   372   374   376     9 
  370   372   374   377     9 
  373   372   374   375     9 
  373   372   374   376     9 
  373   372   374   377     9 
  392   372   374   375     9 
  392   372   374   376     9 
  392   372   374   377     9 
  370   372   392   393     9 
  370   372   392   394     9 
  373   372   392   393     9 
  373   372   392   394     9 
  374   372   392   393     9 
  374   372   392   394     9 
  372   374   377   378     9 
  372   374   377   379     9 
  372   374   377   380     9 
  375   374   377   378     9 
  375   374   377   379     9 
  375   374   377   380     9 
  376   374   377   378     9 
  376   374   377   379     9 
  376   374   377   380     9 
  374   377   380   381     9 
  374   377   380   382     9 
  374   377   380   383     9 
  378   377   380   381     9 
  378   377   380   382     9 
  378   377   380   383     9 
  379   377   380   381     9 
  379   377   380   382     9 
  379   377   380   383     9 
  377   380   383   384     9 
  377   380   383   385     9 
  381   380   383   384     9 
  381   380   383   385     9 
  382   380   383   384     9 
  382   380   383   385     9 
  380   383   385   386     9 
  380   383   385   389     9 
  384   383   385   386     9 
  384   383   385   389     9 
  383   385   386   387     9 
  383   385   386   388     9 
  389   385   386   387     9 
  389   385   386   388     9 
  383   385   389   390     9 
  383   385   389   391     9 
  386   385   389   390     9 
  386   385   389   391     9 
  372   392   394   395     9 
  372   392   394   396     9 
  393   392   394   395     9 
  393   392   394   396     9 
  392   394   396   397     9 
  392   394   396   398     9 
  392   394   396   409     9 
  395   394   396   397     9 
  395   394   396   398     9 
  395   394   396   409     9 
  394   396   398   399     9 
  394   396   398   400     9 
  394   396   398   401     9 
  397   396   398   399     9 
  397   396   398   400     9 
  397   396   398   401     9 
  409   396   398   399     9 
  409   396   398   400     9 
  409   396   398   401     9 
  394   396   409   410     9 
  394   396   409   411     9 
  397   396   409   410     9 
  397   396   409   411     9 
  398   396   409   410     9 
  398   396   409   411     9 
  396   398   401   402     9 
  396   398   401   403     9 
  396   398   401   404     9 
  399   398   401   402     9 
  399   398   401   403     9 
  399   398   401   404     9 
  400   398   401   402     9 
  400   398   401   403     9 
  400   398   401   404     9 
  398   401   404   405     9 
  398   401   404   406     9 
  402   401   404   405     9 
  402   401   404   406     9 
  403   401   404   405     9 
  403   401   404   406     9 
  401   404   406   407     9 
  401   404   406   408     9 
  405   404   406   407     9 
  405   404   406   408     9 
  396   409   411   412     9 
  396   409   411   413     9 
  410   409   411   412     9 
  410   409   411   413     9 
  409   411   413   414     9 
  409   411   413   415     9 
  409   411   413   416     9 
  412   411   413   414     9 
  412   411   413   415     9 
  412   411   413   416     9 
  411   413   416   417     9 
  411   413   416   418     9 
  414   413   416   417     9 
  414   413   416   418     9 
  415   413   416   417     9 
  415   413   416   418     9 
  413   416   418   419     9 
  413   416   418   420     9 
  417   416   418   419     9 
  417   416   418   420     9 
  416   418   420   421     9 
  416   418   420   422     9 
  416   418   420   427     9 
  419   418   420   421     9 
  419   418   420   422     9 
  419   418   420   427     9 
  418   420   422   423     9 
  418   420   422   424     9 
  418   420   422   425     9 
  421   420   422   423     9 
  421   420   422   424     9 
  421   420   422   425     9 
  427   420   422   423     9 
  427   420   422   424     9 
  427   420   422   425     9 
  418   420   427   428     9 
  418   420   427   429     9 
  421   420   427   428     9 
  421   420   427   429     9 
  422   420   427   428     9 
  422   420   427   429     9 
  420   422   425   426     9 
  423   422   425   426     9 
  424   422   425   426     9 
  420   427   429   430     9 
  420   427   429   431     9 
  428   427   429   430     9 
  428   427   429   431     9 
  427   429   431   432     9 
  427   429   431   433     9 
  427   429   431   446     9 
  430   429   431   432     9 
  430   429   431   433     9 
  430   429   431   446     9 
  429   431   433   434     9 
  429   431   433   435     9 
  429   431   433   436     9 
  432   431   433   434     9 
  432   431   433   435     9 
  432   431   433   436     9 
  446   431   433   434     9 
  446   431   433   435     9 
  446   431   433   436     9 
  429   431   446   447     9 
  429   431   446   448     9 
  432   431   446   447     9 
  432   431   446   448     9 
  433   431   446   447     9 
  433   431   446   448     9 
  431   433   436   437     9 
  431   433   436   438     9 
  431   433   436   442     9 
  434   433   436   437     9 
  434   433   436   438     9 
  434   433   436   442     9 
  435   433   436   437     9 
  435   433   436   438     9 
  435   433   436   442     9 
  433   436   438   439     9 
  433   436   438   440     9 
  433   436   438   441     9 
  437   436   438   439     9 
  437   436   438   440     9 
  437   436   438   441     9 
  442   436   438   439     9 
  442   436   438   440     9 
  442   436   438   441     9 
  433   436   442   443     9 
  433   436   442   444     9 
  433   436   442   445     9 
  437   436   442   443     9 
  437   436   442   444     9 
  437   436   442   445     9 
  438   436   442   443     9 
  438   436   442   444     9 
  438   436   442   445     9 
  431   446   448   449     9 
  431   446   448   450     9 
  447   446   448   449     9 
  447   446   448   450     9 
  446   448   450   451     9 
  446   448   450   452     9 
  446   448   450   462     9 
  449   448   450   451     9 
  449   448   450   452     9 
  449   448   450   462     9 
  448   450   452   453     9 
  448   450   452   454     9 
  448   450   452   458     9 
  451   450   452   453     9 
  451   450   452   454     9 
  451   450   452   458     9 
  462   450   452   453     9 
  462   450   452   454     9 
  462   450   452   458     9 
  448   450   462   463     9 
  448   450   462   464     9 
  451   450   462   463     9 
  451   450   462   464     9 
  452   450   462   463     9 
  452   450   462   464     9 
  450   452   454   455     9 
  450   452   454   456     9 
  450   452   454   457     9 
  453   452   454   455     9 
  453   452   454   456     9 
  453   452   454   457     9 
  458   452   454   455     9 
  458   452   454   456     9 
  458   452   454   457     9 
  450   452   458   459     9 
  450   452   458   460     9 
  450   452   458   461     9 
  453   452   458   459     9 
  453   452   458   460     9 
  453   452   458   461     9 
  454   452   458   459     9 
  454   452   458   460     9 
  454   452   458   461     9 
  450   462   464   465     9 
  450   462   464   466     9 
  463   462   464   465     9 
  463   462   464   466     9 
  462   464   466   467     9 
  462   464   466   468     9 
  462   464   466   486     9 
  465   464   466   467     9 
  465   464   466   468     9 
  465   464   466   486     9 
  464   466   468   469     9 
  464   466   468   470     9 
  464   466   468   471     9 
  467   466   468   469     9 
  467   466   468   470     9 
  467   466   468   471     9 
  486   466   468   469     9 
  486   466   468   470     9 
  486   466   468   471     9 
  464   466   486   487     9 
  464   466   486   488     9 
  467   466   486   487     9 
  467   466   486   488     9 
  468   466   486   487     9 
  468   466   486   488     9 
  466   468   471   472     9 
  466   468   471   477     9 
  469   468   471   472     9 
  469   468   471   477     9 
  470   468   471   472     9 
  470   468   471   477     9 
  468   471   472   473     9 
  468   471   472   474     9 
  477   471   472   473     9 
  477   471   472   474     9 
  468   471   477   476     9 
  468   471   477   478     9 
  472   471   477   476     9 
  472   471   477   478     9 
  471   472   474   475     9 
  471   472   474   476     9 
  473   472   474   475     9 
  473   472   474   476     9 
  472   474   476   477     9 
  472   474   476   482     9 
  475   474   476   477     9 
  475   474   476   482     9 
  474   476   477   471     9 
  474   476   477   478     9 
  482   476   477   471     9 
  482   476   477   478     9 
  474   476   482   483     9 
  474   476   482   484     9 
  477   476   482   483     9 
  477   476   482   484     9 
  471   477   478   479     9 
  471   477   478   480     9 
  476   477   478   479     9 
  476   477   478   480     9 
  477   478   480   481     9 
  477   478   480   484     9 
  479   478   480   481     9 
  479   478   480   484     9 
  478   480   484   482     9 
  478   480   484   485     9 
  481   480   484   482     9 
  481   480   484   485     9 
  476   482   484   480     9 
  476   482   484   485     9 
  483   482   484   480     9 
  483   482   484   485     9 
  466   486   488   489     9 
  466   486   488   490     9 
  487   486   488   489     9 
  487   486   488   490     9 
  486   488   490   491     9 
  486   488   490   492     9 
  486   488   490   493     9 
  489   488   490   491     9 
  489   488   490   492     9 
  489   488   490   493     9 
  488   490   493   494     9 
  488   490   493   495     9 
  491   490   493   494     9 
  491   490   493   495     9 
  492   490   493   494     9 
  492   490   493   495     9 
  490   493   495   496     9 
  490   493   495   497     9 
  494   493   495   496     9 
  494   493   495   497     9 
  493   495   497   498     9 
  493   495   497   499     9 
  493   495   497   510     9 
  496   495   497   498     9 
  496   495   497   499     9 
  496   495   497   510     9 
  495   497   499   500     9 
  495   497   499   501     9 
  495   497   499   502     9 
  498   497   499   500     9 
  498   497   499   501     9 
  498   497   499   502     9 
  510   497   499   500     9 
  510   497   499   501     9 
  510   497   499   502     9 
  495   497   510   511     9 
  495   497   510   512     9 
  498   497   510   511     9 
  498   497   510   512     9 
  499   497   510   511     9 
  499   497   510   512     9 
  497   499   502   503     9 
  497   499   502   504     9 
  497   499   502   505     9 
  500   499   502   503     9 
  500   499   502   504     9 
  500   499   502   505     9 
  501   499   502   503     9 
  501   499   502   504     9 
  501   499   502   505     9 
  499   502   505   506     9 
  503   502   505   506     9 
  504   502   505   506     9 
  502   505   506   507     9 
  502   505   506   508     9 
  502   505   506   509     9 
  497   510   512   513     9 
  497   510   512   514     9 
  511   510   512   513     9 
  511   510   512   514     9 
  510   512   514   515     9 
  510   512   514   516     9 
  510   512   514   526     9 
  513   512   514   515     9 
  513   512   514   516     9 
  513   512   514   526     9 
  512   514   516   517     9 
  512   514   516   518     9 
  512   514   516   522     9 
  515   514   516   517     9 
  515   514   516   518     9 
  515   514   516   522     9 
  526   514   516   517     9 
  526   514   516   518     9 
  526   514   516   522     9 
  512   514   526   527     9 
  512   514   526   528     9 
  515   514   526   527     9 
  515   514   526   528     9 
  516   514   526   527     9 
  516   514   526   528     9 
  514   516   518   519     9 
  514   516   518   520     9 
  514   516   518   521     9 
  517   516   518   519     9 
  517   516   518   520     9 
  517   516   518   521     9 
  522   516   518   519     9 
  522   516   518   520     9 
  522   516   518   521     9 
  514   516   522   523     9 
  514   516   522   524     9 
  514   516   522   525     9 
  517   516   522   523     9 
  517   516   522   524     9 
  517   516   522   525     9 
  518   516   522   523     9 
  518   516   522   524     9 
  518   516   522   525     9 
  514   526   528   529     9 
  514   526   528   530     9 
  527   526   528   529     9 
  527   526   528   530     9 
  526   528   530   531     9 
  526   528   530   532     9 
  526   528   530   539     9 
  529   528   530   531     9 
  529   528   530   532     9 
  529   528   530   539     9 
  528   530   532   534     9 
  528   530   532   535     9 
  528   530   532   536     9 
  531   530   532   534     9 
  531   530   532   535     9 
  531   530   532   536     9 
  539   530   532   534     9 
  539   530   532   535     9 
  539   530   532   536     9 
  528   530   539   540     9 
  528   530   539   541     9 
  531   530   539   540     9 
  531   530   539   541     9 
  532   530   539   540     9 
  532   530   539   541     9 
  530   539   541   542     9 
  530   539   541   543     9 
  540   539   541   542     9 
  540   539   541   543     9 
  539   541   543   544     9 
  539   541   543   545     9 
  539   541   543   546     9 
  542   541   543   544     9 
  542   541   543   545     9 
  542   541   543   546     9 
  541   543   546   547     9 
  541   543   546   548     9 
  544   543   546   547     9 
  544   543   546   548     9 
  545   543   546   547     9 
  545   543   546   548     9 
  543   546   548   549     9 
  543   546   548   550     9 
  547   546   548   549     9 
  547   546   548   550     9 
  546   548   550   551     9 
  546   548   550   552     9 
  546   548   550   563     9 
  549   548   550   551     9 
  549   548   550   552     9 
  549   548   550   563     9 
  548   550   552   553     9 
  548   550   552   554     9 
  548   550   552   555     9 
  551   550   552   553     9 
  551   550   552   554     9 
  551   550   552   555     9 
  563   550   552   553     9 
  563   550   552   554     9 
  563   550   552   555     9 
  548   550   563   564     9 
  548   550   563   565     9 
  551   550   563   564     9 
  551   550   563   565     9 
  552   550   563   564     9 
  552   550   563   565     9 
  550   552   555   556     9 
  550   552   555   557     9 
  550   552   555   558     9 
  553   552   555   556     9 
  553   552   555   557     9 
  553   552   555   558     9 
  554   552   555   556     9 
  554   552   555   557     9 
  554   552   555   558     9 
  552   555   558   559     9 
  552   555   558   560     9 
  556   555   558   559     9 
  556   555   558   560     9 
  557   555   558   559     9 
  557   555   558   560     9 
  555   558   560   561     9 
  555   558   560   562     9 
  559   558   560   561     9 
  559   558   560   562     9 
  550   563   565   566     9 
  550   563   565   567     9 
  564   563   565   566     9 
  564   563   565   567     9 
  563   565   567   568     9 
  563   565   567   569     9 
  563   565   567   577     9 
  566   565   567   568     9 
  566   565   567   569     9 
  566   565   567   577     9 
  565   567   569   570     9 
  565   567   569   571     9 
  565   567   569   572     9 
  568   567   569   570     9 
  568   567   569   571     9 
  568   567   569   572     9 
  577   567   569   570     9 
  577   567   569   571     9 
  577   567   569   572     9 
  565   567   577   578     9 
  565   567   577   579     9 
  568   567   577   578     9 
  568   567   577   579     9 
  569   567   577   578     9 
  569   567   577   579     9 
  567   569   572   573     9 
  567   569   572   574     9 
  570   569   572   573     9 
  570   569   572   574     9 
  571   569   572   573     9 
  571   569   572   574     9 
  569   572   574   575     9 
  569   572   574   576     9 
  573   572   574   575     9 
  573   572   574   576     9 
  567   577   579   580     9 
  567   577   579   581     9 
  578   577   579   580     9 
  578   577   579   581     9 
  577   579   581   582     9 
  577   579   581   583     9 
  577   579   581   601     9 
  580   579   581   582     9 
  580   579   581   583     9 
  580   579   581   601     9 
  579   581   583   584     9 
  579   581   583   585     9 
  579   581   583   586     9 
  582   581   583   584     9 
  582   581   583   585     9 
  582   581   583   586     9 
  601   581   583   584     9 
  601   581   583   585     9 
  601   581   583   586     9 
  579   581   601   602     9 
  579   581   601   603     9 
  582   581   601   602     9 
  582   581   601   603     9 
  583   581   601   602     9 
  583   581   601   603     9 
  581   583   586   587     9 
  581   583   586   592     9 
  584   583   586   587     9 
  584   583   586   592     9 
  585   583   586   587     9 
  585   583   586   592     9 
  583   586   587   588     9 
  583   586   587   589     9 
  592   586   587   588     9 
  592   586   587   589     9 
  583   586   592   591     9 
  583   586   592   593     9 
  587   586   592   591     9 
  587   586   592   593     9 
  586   587   589   590     9 
  586   587   589   591     9 
  588   587   589   590     9 
  588   587   589   591     9 
  587   589   591   592     9 
  587   589   591   597     9 
  590   589   591   592     9 
  590   589   591   597     9 
  589   591   592   586     9 
  589   591   592   593     9 
  597   591   592   586     9 
  597   591   592   593     9 
  589   591   597   598     9 
  589   591   597   599     9 
  592   591   597   598     9 
  592   591   597   599     9 
  586   592   593   594     9 
  586   592   593   595     9 
  591   592   593   594     9 
  591   592   593   595     9 
  592   593   595   596     9 
  592   593   595   599     9 
  594   593   595   596     9 
  594   593   595   599     9 
  593   595   599   597     9 
  593   595   599   600     9 
  596   595   599   597     9 
  596   595   599   600     9 
  591   597   599   595     9 
  591   597   599   600     9 
  598   597   599   595     9 
  598   597   599   600     9 
  581   601   603   604     9 
  581   601   603   605     9 
  602   601   603   604     9 
  602   601   603   605     9 
  601   603   605   606     9 
  601   603   605   607     9 
  601   603   605   608     9 
  604   603   605   606     9 
  604   603   605   607     9 
  604   603   605   608     9 
  603   605   608   609     9 
  603   605   608   610     9 
  606   605   608   609     9 
  606   605   608   610     9 
  607   605   608   609     9 
  607   605   608   610     9 
  605   608   610   611     9 
  605   608   610   612     9 
  609   608   610   611     9 
  609   608   610   612     9 
  608   610   612   613     9 
  608   610   612   614     9 
  608   610   612   627     9 
  611   610   612   613     9 
  611   610   612   614     9 
  611   610   612   627     9 
  610   612   614   615     9 
  610   612   614   616     9 
  610   612   614   620     9 
  613   612   614   615     9 
  613   612   614   616     9 
  613   612   614   620     9 
  627   612   614   615     9 
  627   612   614   616     9 
  627   612   614   620     9 
  610   612   627   628     9 
  610   612   627   629     9 
  613   612   627   628     9 
  613   612   627   629     9 
  614   612   627   628     9 
  614   612   627   629     9 
  612   614   616   617     9 
  612   614   616   618     9 
  612   614   616   619     9 
  615   614   616   617     9 
  615   614   616   618     9 
  615   614   616   619     9 
  620   614   616   617     9 
  620   614   616   618     9 
  620   614   616   619     9 
  612   614   620   621     9 
  612   614   620   622     9 
  612   614   620   623     9 
  615   614   620   621     9 
  615   614   620   622     9 
  615   614   620   623     9 
  616   614   620   621     9 
  616   614   620   622     9 
  616   614   620   623     9 
  614   620   623   624     9 
  614   620   623   625     9 
  614   620   623   626     9 
  621   620   623   624     9 
  621   620   623   625     9 
  621   620   623   626     9 
  622   620   623   624     9 
  622   620   623   625     9 
  622   620   623   626     9 
  612   627   629   630     9 
  612   627   629   631     9 
  628   627   629   630     9 
  628   627   629   631     9 
  627   629   631   632     9 
  627   629   631   633     9 
  627   629   631   643     9 
  630   629   631   632     9 
  630   629   631   633     9 
  630   629   631   643     9 
  629   631   633   634     9 
  629   631   633   635     9 
  629   631   633   639     9 
  632   631   633   634     9 
  632   631   633   635     9 
  632   631   633   639     9 
  643   631   633   634     9 
  643   631   633   635     9 
  643   631   633   639     9 
  629   631   643   644     9 
  629   631   643   645     9 
  632   631   643   644     9 
  632   631   643   645     9 
  633   631   643   644     9 
  633   631   643   645     9 
  631   633   635   636     9 
  631   633   635   637     9 
  631   633   635   638     9 
  634   633   635   636     9 
  634   633   635   637     9 
  634   633   635   638     9 
  639   633   635   636     9 
  639   633   635   637     9 
  639   633   635   638     9 
  631   633   639   640     9 
  631   633   639   641     9 
  631   633   639   642     9 
  634   633   639   640     9 
  634   633   639   641     9 
  634   633   639   642     9 
  635   633   639   640     9 
  635   633   639   641     9 
  635   633   639   642     9 
  631   643   645   646     9 
  631   643   645   647     9 
  644   643   645   646     9 
  644   643   645   647     9 
  643   645   647   648     9 
  643   645   647   649     9 
  643   645   647   658     9 
  646   645   647   648     9 
  646   645   647   649     9 
  646   645   647   658     9 
  645   647   649   650     9 
  645   647   649   651     9 
  645   647   649   652     9 
  648   647   649   650     9 
  648   647   649   651     9 
  648   647   649   652     9 
  658   647   649   650     9 
  658   647   649   651     9 
  658   647   649   652     9 
  645   647   658   659     9 
  645   647   658   660     9 
  648   647   658   659     9 
  648   647   658   660     9 
  649   647   658   659     9 
  649   647   658   660     9 
  647   649   652   653     9 
  647   649   652   654     9 
  647   649   652   655     9 
  650   649   652   653     9 
  650   649   652   654     9 
  650   649   652   655     9 
  651   649   652   653     9 
  651   649   652   654     9 
  651   649   652   655     9 
  649   652   655   656     9 
  649   652   655   657     9 
  653   652   655   656     9 
  653   652   655   657     9 
  654   652   655   656     9 
  654   652   655   657     9 
  647   658   660   661     9 
  647   658   660   662     9 
  659   658   660   661     9 
  659   658   660   662     9 
  658   660   662   663     9 
  658   660   662   664     9 
  658   660   662   668     9 
  661   660   662   663     9 
  661   660   662   664     9 
  661   660   662   668     9 
  660   662   664   665     9 
  660   662   664   666     9 
  660   662   664   667     9 
  663   662   664   665     9 
  663   662   664   666     9 
  663   662   664   667     9 
  668   662   664   665     9 
  668   662   664   666     9 
  668   662   664   667     9 
  660   662   668   669     9 
  660   662   668   670     9 
  663   662   668   669     9 
  663   662   668   670     9 
  664   662   668   669     9 
  664   662   668   670     9 
  662   668   670   671     9 
  662   668   670   672     9 
  669   668   670   671     9 
  669   668   670   672     9 
  668   670   672   673     9 
  668   670   672   674     9 
  668   670   672   685     9 
  671   670   672   673     9 
  671   670   672   674     9 
  671   670   672   685     9 
  670   672   674   675     9 
  670   672   674   676     9 
  670   672   674   677     9 
  673   672   674   675     9 
  673   672   674   676     9 
  673   672   674   677     9 
  685   672   674   675     9 
  685   672   674   676     9 
  685   672   674   677     9 
  670   672   685   686     9 
  670   672   685   687     9 
  673   672   685   686     9 
  673   672   685   687     9 
  674   672   685   686     9 
  674   672   685   687     9 
  672   674   677   678     9 
  672   674   677   679     9 
  672   674   677   680     9 
  675   674   677   678     9 
  675   674   677   679     9 
  675   674   677   680     9 
  676   674   677   678     9 
  676   674   677   679     9 
  676   674   677   680     9 
  674   677   680   681     9 
  678   677   680   681     9 
  679   677   680   681     9 
  677   680   681   682     9 
  677   680   681   683     9 
  677   680   681   684     9 
  672   685   687   688     9 
  672   685   687   689     9 
  686   685   687   688     9 
  686   685   687   689     9 
  685   687   689   690     9 
  685   687   689   691     9 
  685   687   689   701     9 
  688   687   689   690     9 
  688   687   689   691     9 
  688   687   689   701     9 
  687   689   691   692     9 
  687   689   691   693     9 
  687   689   691   697     9 
  690   689   691   692     9 
  690   689   691   693     9 
  690   689   691   697     9 
  701   689   691   692     9 
  701   689   691   693     9 
  701   689   691   697     9 
  687   689   701   702     9 
  687   689   701   703     9 
  690   689   701   702     9 
  690   689   701   703     9 
  691   689   701   702     9 
  691   689   701   703     9 
  689   691   693   694     9 
  689   691   693   695     9 
  689   691   693   696     9 
  692   691   693   694     9 
  692   691   693   695     9 
  692   691   693   696     9 
  697   691   693   694     9 
  697   691   693   695     9 
  697   691   693   696     9 
  689   691   697   698     9 
  689   691   697   699     9 
  689   691   697   700     9 
  692   691   697   698     9 
  692   691   697   699     9 
  692   691   697   700     9 
  693   691   697   698     9 
  693   691   697   699     9 
  693   691   697   700     9 
  689   701   703   704     9 
  689   701   703   705     9 
  702   701   703   704     9 
  702   701   703   705     9 
  701   703   705   706     9 
  701   703   705   707     9 
  701   703   705   717     9 
  704   703   705   706     9 
  704   703   705   707     9 
  704   703   705   717     9 
  703   705   707   708     9 
  703   705   707   709     9 
  703   705   707   713     9 
  706   705   707   708     9 
  706   705   707   709     9 
  706   705   707   713     9 
  717   705   707   708     9 
  717   705   707   709     9 
  717   705   707   713     9 
  703   705   717   718     9 
  703   705   717   719     9 
  706   705   717   718     9 
  706   705   717   719     9 
  707   705   717   718     9 
  707   705   717   719     9 
  705   707   709   710     9 
  705   707   709   711     9 
  705   707   709   712     9 
  708   707   709   710     9 
  708   707   709   711     9 
  708   707   709   712     9 
  713   707   709   710     9 
  713   707   709   711     9 
  713   707   709   712     9 
  705   707   713   714     9 
  705   707   713   715     9 
  705   707   713   716     9 
  708   707   713   714     9 
  708   707   713   715     9 
  708   707   713   716     9 
  709   707   713   714     9 
  709   707   713   715     9 
  709   707   713   716     9 
  705   717   719   720     9 
  705   717   719   721     9 
  718   717   719   720     9 
  718   717   719   721     9 
  717   719   721   722     9 
  717   719   721   723     9 
  717   719   721   727     9 
  720   719   721   722     9 
  720   719   721   723     9 
  720   719   721   727     9 
  719   721   723   724     9 
  719   721   723   725     9 
  719   721   723   726     9 
  722   721   723   724     9 
  722   721   723   725     9 
  722   721   723   726     9 
  727   721   723   724     9 
  727   721   723   725     9 
  727   721   723   726     9 
  719   721   727   728     9 
  719   721   727   729     9 
  722   721   727   728     9 
  722   721   727   729     9 
  723   721   727   728     9 
  723   721   727   729     9 
  721   723   726  1668     9 
  724   723   726  1668     9 
  725   723   726  1668     9 
  723   726  1668  1665     9 
  721   727   729   730     9 
  721   727   729   731     9 
  728   727   729   730     9 
  728   727   729   731     9 
  727   729   731   732     9 
  727   729   731   733     9 
  727   729   731   751     9 
  730   729   731   732     9 
  730   729   731   733     9 
  730   729   731   751     9 
  729   731   733   734     9 
  729   731   733   735     9 
  729   731   733   736     9 
  732   731   733   734     9 
  732   731   733   735     9 
  732   731   733   736     9 
  751   731   733   734     9 
  751   731   733   735     9 
  751   731   733   736     9 
  729   731   751   752     9 
  729   731   751   753     9 
  732   731   751   752     9 
  732   731   751   753     9 
  733   731   751   752     9 
  733   731   751   753     9 
  731   733   736   737     9 
  731   733   736   738     9 
  731   733   736   739     9 
  734   733   736   737     9 
  734   733   736   738     9 
  734   733   736   739     9 
  735   733   736   737     9 
  735   733   736   738     9 
  735   733   736   739     9 
  733   736   739   740     9 
  733   736   739   741     9 
  733   736   739   742     9 
  737   736   739   740     9 
  737   736   739   741     9 
  737   736   739   742     9 
  738   736   739   740     9 
  738   736   739   741     9 
  738   736   739   742     9 
  736   739   742   743     9 
  736   739   742   744     9 
  740   739   742   743     9 
  740   739   742   744     9 
  741   739   742   743     9 
  741   739   742   744     9 
  739   742   744   745     9 
  739   742   744   748     9 
  743   742   744   745     9 
  743   742   744   748     9 
  742   744   745   746     9 
  742   744   745   747     9 
  748   744   745   746     9 
  748   744   745   747     9 
  742   744   748   749     9 
  742   744   748   750     9 
  745   744   748   749     9 
  745   744   748   750     9 
  731   751   753   754     9 
  731   751   753   755     9 
  752   751   753   754     9 
  752   751   753   755     9 
  751   753   755   756     9 
  751   753   755   757     9 
  751   753   755   768     9 
  754   753   755   756     9 
  754   753   755   757     9 
  754   753   755   768     9 
  753   755   757   758     9 
  753   755   757   759     9 
  753   755   757   760     9 
  756   755   757   758     9 
  756   755   757   759     9 
  756   755   757   760     9 
  768   755   757   758     9 
  768   755   757   759     9 
  768   755   757   760     9 
  753   755   768   769     9 
  753   755   768   770     9 
  756   755   768   769     9 
  756   755   768   770     9 
  757   755   768   769     9 
  757   755   768   770     9 
  755   757   760   761     9 
  755   757   760   762     9 
  755   757   760   763     9 
  758   757   760   761     9 
  758   757   760   762     9 
  758   757   760   763     9 
  759   757   760   761     9 
  759   757   760   762     9 
  759   757   760   763     9 
  757   760   763   764     9 
  757   760   763   765     9 
  761   760   763   764     9 
  761   760   763   765     9 
  762   760   763   764     9 
  762   760   763   765     9 
  760   763   765   766     9 
  760   763   765   767     9 
  764   763   765   766     9 
  764   763   765   767     9 
  755   768   770   771     9 
  755   768   770   772     9 
  769   768   770   771     9 
  769   768   770   772     9 
  768   770   772   773     9 
  768   770   772   774     9 
  768   770   772   787     9 
  771   770   772   773     9 
  771   770   772   774     9 
  771   770   772   787     9 
  770   772   774   775     9 
  770   772   774   776     9 
  770   772   774   777     9 
  773   772   774   775     9 
  773   772   774   776     9 
  773   772   774   777     9 
  787   772   774   775     9 
  787   772   774   776     9 
  787   772   774   777     9 
  770   772   787   788     9 
  770   772   787   789     9 
  773   772   787   788     9 
  773   772   787   789     9 
  774   772   787   788     9 
  774   772   787   789     9 
  772   774   777   778     9 
  772   774   777   779     9 
  772   774   777   783     9 
  775   774   777   778     9 
  775   774   777   779     9 
  775   774   777   783     9 
  776   774   777   778     9 
  776   774   777   779     9 
  776   774   777   783     9 
  774   777   779   780     9 
  774   777   779   781     9 
  774   777   779   782     9 
  778   777   779   780     9 
  778   777   779   781     9 
  778   777   779   782     9 
  783   777   779   780     9 
  783   777   779   781     9 
  783   777   779   782     9 
  774   777   783   784     9 
  774   777   783   785     9 
  774   777   783   786     9 
  778   777   783   784     9 
  778   777   783   785     9 
  778   777   783   786     9 
  779   777   783   784     9 
  779   777   783   785     9 
  779   777   783   786     9 
  772   787   789   790     9 
  772   787   789   791     9 
  788   787   789   790     9 
  788   787   789   791     9 
  787   789   791   792     9 
  787   789   791   793     9 
  787   789   791   794     9 
  790   789   791   792     9 
  790   789   791   793     9 
  790   789   791   794     9 
  789   791   794   795     9 
  789   791   794   796     9 
  792   791   794   795     9 
  792   791   794   796     9 
  793   791   794   795     9 
  793   791   794   796     9 
  791   794   796   797     9 
  791   794   796   798     9 
  795   794   796   797     9 
  795   794   796   798     9 
  794   796   798   799     9 
  794   796   798   800     9 
  794   796   798   813     9 
  797   796   798   799     9 
  797   796   798   800     9 
  797   796   798   813     9 
  796   798   800   801     9 
  796   798   800   802     9 
  796   798   800   803     9 
  799   798   800   801     9 
  799   798   800   802     9 
  799   798   800   803     9 
  813   798   800   801     9 
  813   798   800   802     9 
  813   798   800   803     9 
  796   798   813   814     9 
  796   798   813   815     9 
  799   798   813   814     9 
  799   798   813   815     9 
  800   798   813   814     9 
  800   798   813   815     9 
  798   800   803   804     9 
  798   800   803   805     9 
  798   800   803   809     9 
  801   800   803   804     9 
  801   800   803   805     9 
  801   800   803   809     9 
  802   800   803   804     9 
  802   800   803   805     9 
  802   800   803   809     9 
  800   803   805   806     9 
  800   803   805   807     9 
  800   803   805   808     9 
  804   803   805   806     9 
  804   803   805   807     9 
  804   803   805   808     9 
  809   803   805   806     9 
  809   803   805   807     9 
  809   803   805   808     9 
  800   803   809   810     9 
  800   803   809   811     9 
  800   803   809   812     9 
  804   803   809   810     9 
  804   803   809   811     9 
  804   803   809   812     9 
  805   803   809   810     9 
  805   803   809   811     9 
  805   803   809   812     9 
  798   813   815   816     9 
  798   813   815   817     9 
  814   813   815   816     9 
  814   813   815   817     9 
  813   815   817   818     9 
  813   815   817   819     9 
  813   815   817   820     9 
  816   815   817   818     9 
  816   815   817   819     9 
  816   815   817   820     9 
  815   817   820   821     9 
  815   817   820   822     9 
  818   817   820   821     9 
  818   817   820   822     9 
  819   817   820   821     9 
  819   817   820   822     9 
  817   820   822   823     9 
  817   820   822   824     9 
  821   820   822   823     9 
  821   820   822   824     9 
  820   822   824   825     9 
  820   822   824   826     9 
  820   822   824   840     9 
  823   822   824   825     9 
  823   822   824   826     9 
  823   822   824   840     9 
  822   824   826   827     9 
  822   824   826   828     9 
  822   824   826   829     9 
  825   824   826   827     9 
  825   824   826   828     9 
  825   824   826   829     9 
  840   824   826   827     9 
  840   824   826   828     9 
  840   824   826   829     9 
  822   824   840   841     9 
  822   824   840   842     9 
  825   824   840   841     9 
  825   824   840   842     9 
  826   824   840   841     9 
  826   824   840   842     9 
  824   826   829   830     9 
  824   826   829   836     9 
  827   826   829   830     9 
  827   826   829   836     9 
  828   826   829   830     9 
  828   826   829   836     9 
  826   829   830   831     9 
  826   829   830   832     9 
  836   829   830   831     9 
  836   829   830   832     9 
  826   829   836   837     9 
  826   829   836   838     9 
  830   829   836   837     9 
  830   829   836   838     9 
  829   830   832   833     9 
  829   830   832   834     9 
  831   830   832   833     9 
  831   830   832   834     9 
  830   832   834   835     9 
  830   832   834   838     9 
  833   832   834   835     9 
  833   832   834   838     9 
  832   834   838   836     9 
  832   834   838   839     9 
  835   834   838   836     9 
  835   834   838   839     9 
  829   836   838   834     9 
  829   836   838   839     9 
  837   836   838   834     9 
  837   836   838   839     9 
  824   840   842   843     9 
  824   840   842   844     9 
  841   840   842   843     9 
  841   840   842   844     9 
  840   842   844   845     9 
  840   842   844   846     9 
  840   842   844   850     9 
  843   842   844   845     9 
  843   842   844   846     9 
  843   842   844   850     9 
  842   844   846   847     9 
  842   844   846   848     9 
  842   844   846   849     9 
  845   844   846   847     9 
  845   844   846   848     9 
  845   844   846   849     9 
  850   844   846   847     9 
  850   844   846   848     9 
  850   844   846   849     9 
  842   844   850   851     9 
  842   844   850   852     9 
  845   844   850   851     9 
  845   844   850   852     9 
  846   844   850   851     9 
  846   844   850   852     9 
  844   850   852   853     9 
  844   850   852   854     9 
  851   850   852   853     9 
  851   850   852   854     9 
  850   852   854   855     9 
  850   852   854   856     9 
  850   852   854   861     9 
  853   852   854   855     9 
  853   852   854   856     9 
  853   852   854   861     9 
  852   854   856   857     9 
  852   854   856   858     9 
  852   854   856   859     9 
  855   854   856   857     9 
  855   854   856   858     9 
  855   854   856   859     9 
  861   854   856   857     9 
  861   854   856   858     9 
  861   854   856   859     9 
  852   854   861   862     9 
  852   854   861   863     9 
  855   854   861   862     9 
  855   854   861   863     9 
  856   854   861   862     9 
  856   854   861   863     9 
  854   856   859   860     9 
  857   856   859   860     9 
  858   856   859   860     9 
  854   861   863   864     9 
  854   861   863   865     9 
  862   861   863   864     9 
  862   861   863   865     9 
  861   863   865   866     9 
  861   863   865   867     9 
  861   863   865   875     9 
  864   863   865   866     9 
  864   863   865   867     9 
  864   863   865   875     9 
  863   865   867   868     9 
  863   865   867   869     9 
  863   865   867   870     9 
  866   865   867   868     9 
  866   865   867   869     9 
  866   865   867   870     9 
  875   865   867   868     9 
  875   865   867   869     9 
  875   865   867   870     9 
  863   865   875   876     9 
  863   865   875   877     9 
  866   865   875   876     9 
  866   865   875   877     9 
  867   865   875   876     9 
  867   865   875   877     9 
  865   867   870   871     9 
  865   867   870   872     9 
  868   867   870   871     9 
  868   867   870   872     9 
  869   867   870   871     9 
  869   867   870   872     9 
  867   870   872   873     9 
  867   870   872   874     9 
  871   870   872   873     9 
  871   870   872   874     9 
  865   875   877   878     9 
  865   875   877   879     9 
  876   875   877   878     9 
  876   875   877   879     9 
  875   877   879   880     9 
  875   877   879   881     9 
  875   877   879   885     9 
  878   877   879   880     9 
  878   877   879   881     9 
  878   877   879   885     9 
  877   879   881   882     9 
  877   879   881   883     9 
  877   879   881   884     9 
  880   879   881   882     9 
  880   879   881   883     9 
  880   879   881   884     9 
  885   879   881   882     9 
  885   879   881   883     9 
  885   879   881   884     9 
  877   879   885   886     9 
  877   879   885   887     9 
  880   879   885   886     9 
  880   879   885   887     9 
  881   879   885   886     9 
  881   879   885   887     9 
  879   885   887   888     9 
  879   885   887   889     9 
  886   885   887   888     9 
  886   885   887   889     9 
  885   887   889   890     9 
  885   887   889   891     9 
  885   887   889   905     9 
  888   887   889   890     9 
  888   887   889   891     9 
  888   887   889   905     9 
  887   889   891   892     9 
  887   889   891   893     9 
  887   889   891   894     9 
  890   889   891   892     9 
  890   889   891   893     9 
  890   889   891   894     9 
  905   889   891   892     9 
  905   889   891   893     9 
  905   889   891   894     9 
  887   889   905   906     9 
  887   889   905   907     9 
  890   889   905   906     9 
  890   889   905   907     9 
  891   889   905   906     9 
  891   889   905   907     9 
  889   891   894   895     9 
  889   891   894   901     9 
  892   891   894   895     9 
  892   891   894   901     9 
  893   891   894   895     9 
  893   891   894   901     9 
  891   894   895   896     9 
  891   894   895   897     9 
  901   894   895   896     9 
  901   894   895   897     9 
  891   894   901   902     9 
  891   894   901   903     9 
  895   894   901   902     9 
  895   894   901   903     9 
  894   895   897   898     9 
  894   895   897   899     9 
  896   895   897   898     9 
  896   895   897   899     9 
  895   897   899   900     9 
  895   897   899   903     9 
  898   897   899   900     9 
  898   897   899   903     9 
  897   899   903   901     9 
  897   899   903   904     9 
  900   899   903   901     9 
  900   899   903   904     9 
  894   901   903   899     9 
  894   901   903   904     9 
  902   901   903   899     9 
  902   901   903   904     9 
  889   905   907   908     9 
  889   905   907   909     9 
  906   905   907   908     9 
  906   905   907   909     9 
  905   907   909   910     9 
  905   907   909   911     9 
  905   907   909   922     9 
  908   907   909   910     9 
  908   907   909   911     9 
  908   907   909   922     9 
  907   909   911   912     9 
  907   909   911   913     9 
  907   909   911   914     9 
  910   909   911   912     9 
  910   909   911   913     9 
  910   909   911   914     9 
  922   909   911   912     9 
  922   909   911   913     9 
  922   909   911   914     9 
  907   909   922   923     9 
  907   909   922   924     9 
  910   909   922   923     9 
  910   909   922   924     9 
  911   909   922   923     9 
  911   909   922   924     9 
  909   911   914   915     9 
  909   911   914   916     9 
  909   911   914   917     9 
  912   911   914   915     9 
  912   911   914   916     9 
  912   911   914   917     9 
  913   911   914   915     9 
  913   911   914   916     9 
  913   911   914   917     9 
  911   914   917   918     9 
  911   914   917   919     9 
  915   914   917   918     9 
  915   914   917   919     9 
  916   914   917   918     9 
  916   914   917   919     9 
  914   917   919   920     9 
  914   917   919   921     9 
  918   917   919   920     9 
  918   917   919   921     9 
  909   922   924   925     9 
  909   922   924   926     9 
  923   922   924   925     9 
  923   922   924   926     9 
  922   924   926   927     9 
  922   924   926   928     9 
  922   924   926   937     9 
  925   924   926   927     9 
  925   924   926   928     9 
  925   924   926   937     9 
  924   926   928   929     9 
  924   926   928   930     9 
  924   926   928   931     9 
  927   926   928   929     9 
  927   926   928   930     9 
  927   926   928   931     9 
  937   926   928   929     9 
  937   926   928   930     9 
  937   926   928   931     9 
  924   926   937   938     9 
  924   926   937   939     9 
  927   926   937   938     9 
  927   926   937   939     9 
  928   926   937   938     9 
  928   926   937   939     9 
  926   928   931   932     9 
  926   928   931   933     9 
  926   928   931   934     9 
  929   928   931   932     9 
  929   928   931   933     9 
  929   928   931   934     9 
  930   928   931   932     9 
  930   928   931   933     9 
  930   928   931   934     9 
  928   931   934   935     9 
  928   931   934   936     9 
  932   931   934   935     9 
  932   931   934   936     9 
  933   931   934   935     9 
  933   931   934   936     9 
  926   937   939   940     9 
  926   937   939   941     9 
  938   937   939   940     9 
  938   937   939   941     9 
  937   939   941   942     9 
  937   939   941   943     9 
  937   939   941   951     9 
  940   939   941   942     9 
  940   939   941   943     9 
  940   939   941   951     9 
  939   941   943   944     9 
  939   941   943   945     9 
  939   941   943   947     9 
  942   941   943   944     9 
  942   941   943   945     9 
  942   941   943   947     9 
  951   941   943   944     9 
  951   941   943   945     9 
  951   941   943   947     9 
  939   941   951   952     9 
  939   941   951   953     9 
  942   941   951   952     9 
  942   941   951   953     9 
  943   941   951   952     9 
  943   941   951   953     9 
  941   943   945   946     9 
  944   943   945   946     9 
  947   943   945   946     9 
  941   943   947   948     9 
  941   943   947   949     9 
  941   943   947   950     9 
  944   943   947   948     9 
  944   943   947   949     9 
  944   943   947   950     9 
  945   943   947   948     9 
  945   943   947   949     9 
  945   943   947   950     9 
  941   951   953   954     9 
  941   951   953   955     9 
  952   951   953   954     9 
  952   951   953   955     9 
  951   953   955   956     9 
  951   953   955   957     9 
  951   953   955   975     9 
  954   953   955   956     9 
  954   953   955   957     9 
  954   953   955   975     9 
  953   955   957   958     9 
  953   955   957   959     9 
  953   955   957   960     9 
  956   955   957   958     9 
  956   955   957   959     9 
  956   955   957   960     9 
  975   955   957   958     9 
  975   955   957   959     9 
  975   955   957   960     9 
  953   955   975   976     9 
  953   955   975   977     9 
  956   955   975   976     9 
  956   955   975   977     9 
  957   955   975   976     9 
  957   955   975   977     9 
  955   957   960   961     9 
  955   957   960   966     9 
  958   957   960   961     9 
  958   957   960   966     9 
  959   957   960   961     9 
  959   957   960   966     9 
  957   960   961   962     9 
  957   960   961   963     9 
  966   960   961   962     9 
  966   960   961   963     9 
  957   960   966   965     9 
  957   960   966   967     9 
  961   960   966   965     9 
  961   960   966   967     9 
  960   961   963   964     9 
  960   961   963   965     9 
  962   961   963   964     9 
  962   961   963   965     9 
  961   963   965   966     9 
  961   963   965   971     9 
  964   963   965   966     9 
  964   963   965   971     9 
  963   965   966   960     9 
  963   965   966   967     9 
  971   965   966   960     9 
  971   965   966   967     9 
  963   965   971   972     9 
  963   965   971   973     9 
  966   965   971   972     9 
  966   965   971   973     9 
  960   966   967   968     9 
  960   966   967   969     9 
  965   966   967   968     9 
  965   966   967   969     9 
  966   967   969   970     9 
  966   967   969   973     9 
  968   967   969   970     9 
  968   967   969   973     9 
  967   969   973   971     9 
  967   969   973   974     9 
  970   969   973   971     9 
  970   969   973   974     9 
  965   971   973   969     9 
  965   971   973   974     9 
  972   971   973   969     9 
  972   971   973   974     9 
  955   975   977   978     9 
  955   975   977   979     9 
  976   975   977   978     9 
  976   975   977   979     9 
  975   977   979   980     9 
  975   977   979   981     9 
  975   977   979   996     9 
  978   977   979   980     9
[truncated: 76,137 more chars]
