# Supplementary material for: Redox Potentials of Disulfide Bonds in LOXL2 Studied by Nonequilibrium Alchemical Simulation
Source: Front Chem. 2021 Dec 14;9:797036. doi: 10.3389/fchem.2021.797036 (PMC8713139; doi:10.3389/fchem.2021.797036)
Supplement: Supplementary file 2 [file DataSheet2.ZIP › Raw Date for Redox potential LOXL2-797036/Input files/464x530/salted.gro]

Great Red Owns Many ACres of Sand in water
20435
  432GLN      N    1   4.143   2.457   3.413
  432GLN     H1    2   4.123   2.360   3.429
  432GLN     H2    3   4.235   2.467   3.375
  432GLN     H3    4   4.137   2.507   3.500
  432GLN     CA    5   4.046   2.511   3.321
  432GLN     HA    6   4.056   2.460   3.235
  432GLN     CB    7   3.906   2.492   3.376
  432GLN    HB1    8   3.904   2.523   3.471
  432GLN    HB2    9   3.843   2.548   3.322
  432GLN     CG   10   3.859   2.348   3.371
  432GLN    HG1   11   3.898   2.299   3.448
  432GLN    HG2   12   3.759   2.347   3.378
  432GLN     CD   13   3.898   2.278   3.242
  432GLN    OE1   14   3.991   2.198   3.241
  432GLN    NE2   15   3.829   2.308   3.135
  432GLN   HE21   16   3.754   2.374   3.140
  432GLN   HE22   17   3.851   2.264   3.047
  432GLN      C   18   4.076   2.657   3.298
  432GLN      O   19   4.085   2.735   3.392
  433LYS      N   20   4.092   2.694   3.171
  433LYS     HN   21   4.083   2.626   3.098
  433LYS     CA   22   4.122   2.832   3.137
  433LYS     HA   23   4.111   2.879   3.225
  433LYS     CB   24   4.263   2.843   3.082
  433LYS    HB1   25   4.267   2.792   2.996
  433LYS    HB2   26   4.284   2.939   3.065
  433LYS     CG   27   4.368   2.787   3.175
  433LYS    HG1   28   4.339   2.697   3.206
  433LYS    HG2   29   4.454   2.778   3.124
  433LYS     CD   30   4.389   2.877   3.294
  433LYS    HD1   31   4.459   2.945   3.272
  433LYS    HD2   32   4.303   2.923   3.316
  433LYS     CE   33   4.435   2.797   3.415
  433LYS    HE1   34   4.372   2.813   3.491
  433LYS    HE2   35   4.435   2.699   3.391
  433LYS     NZ   36   4.572   2.832   3.462
  433LYS    HZ1   37   4.596   2.776   3.541
  433LYS    HZ2   38   4.638   2.816   3.388
  433LYS    HZ3   39   4.575   2.929   3.487
  433LYS      C   40   4.026   2.898   3.040
  433LYS      O   41   4.036   3.015   3.016
  434LYS      N   42   3.934   2.823   2.983
  434LYS     HN   43   3.925   2.727   3.009
  434LYS     CA   44   3.846   2.878   2.882
  434LYS     HA   45   3.880   2.970   2.864
  434LYS     CB   46   3.852   2.793   2.755
  434LYS    HB1   47   3.816   2.703   2.775
  434LYS    HB2   48   3.796   2.837   2.685
  434LYS     CG   49   3.991   2.776   2.698
  434LYS    HG1   50   4.053   2.840   2.743
  434LYS    HG2   51   4.022   2.682   2.714
  434LYS     CD   52   3.994   2.803   2.549
  434LYS    HD1   53   3.903   2.833   2.520
  434LYS    HD2   54   4.060   2.876   2.531
  434LYS     CE   55   4.034   2.680   2.470
  434LYS    HE1   56   3.970   2.606   2.491
  434LYS    HE2   57   4.030   2.702   2.373
  434LYS     NZ   58   4.171   2.633   2.502
  434LYS    HZ1   59   4.192   2.552   2.448
  434LYS    HZ2   60   4.237   2.705   2.481
  434LYS    HZ3   61   4.177   2.610   2.600
  434LYS      C   62   3.704   2.888   2.933
  434LYS      O   63   3.615   2.935   2.865
  435LEU      N   64   3.684   2.839   3.053
  435LEU     HN   65   3.762   2.795   3.099
  435LEU     CA   66   3.557   2.845   3.123
  435LEU     HA   67   3.507   2.920   3.081
  435LEU     CB   68   3.482   2.714   3.106
  435LEU    HB1   69   3.484   2.691   3.008
  435LEU    HB2   70   3.531   2.644   3.158
  435LEU     CG   71   3.337   2.712   3.150
  435LEU     HG   72   3.321   2.791   3.209
  435LEU    CD1   73   3.241   2.725   3.033
  435LEU   HD11   74   3.147   2.723   3.067
  435LEU   HD12   75   3.258   2.811   2.986
  435LEU   HD13   76   3.255   2.649   2.970
  435LEU    CD2   77   3.313   2.583   3.224
  435LEU   HD21   78   3.218   2.579   3.254
  435LEU   HD22   79   3.332   2.506   3.163
  435LEU   HD23   80   3.374   2.578   3.303
  435LEU      C   81   3.576   2.878   3.270
  435LEU      O   82   3.666   2.827   3.333
  436ARG      N   83   3.490   2.963   3.325
  436ARG     HN   84   3.417   3.002   3.271
  436ARG     CA   85   3.504   2.998   3.465
  436ARG     HA   86   3.541   2.916   3.509
  436ARG     CB   87   3.599   3.115   3.487
  436ARG    HB1   88   3.618   3.124   3.585
  436ARG    HB2   89   3.685   3.097   3.439
  436ARG     CG   90   3.543   3.243   3.438
  436ARG    HG1   91   3.529   3.238   3.339
  436ARG    HG2   92   3.455   3.261   3.483
  436ARG     CD   93   3.638   3.353   3.470
  436ARG    HD1   94   3.664   3.348   3.566
  436ARG    HD2   95   3.720   3.343   3.413
  436ARG     NE   96   3.579   3.483   3.444
  436ARG     HE   97   3.481   3.488   3.425
  436ARG     CZ   98   3.649   3.596   3.443
  436ARG    NH1   99   3.589   3.709   3.418
  436ARG   HH11  100   3.491   3.711   3.400
  436ARG   HH12  101   3.641   3.795   3.418
  436ARG    NH2  102   3.780   3.594   3.467
  436ARG   HH21  103   3.826   3.507   3.485
  436ARG   HH22  104   3.832   3.679   3.466
  436ARG      C  105   3.368   3.034   3.520
  436ARG      O  106   3.272   3.057   3.446
  437LEU      N  107   3.362   3.032   3.652
  437LEU     HN  108   3.439   2.994   3.703
  437LEU     CA  109   3.248   3.081   3.726
  437LEU     HA  110   3.169   3.083   3.666
  437LEU     CB  111   3.218   2.988   3.843
  437LEU    HB1  112   3.297   2.928   3.854
  437LEU    HB2  113   3.207   3.045   3.924
  437LEU     CG  114   3.093   2.898   3.835
  437LEU     HG  115   3.012   2.952   3.854
  437LEU    CD1  116   3.074   2.835   3.694
  437LEU   HD11  117   2.992   2.777   3.695
  437LEU   HD12  118   3.063   2.907   3.627
  437LEU   HD13  119   3.153   2.779   3.671
  437LEU    CD2  120   3.107   2.792   3.940
  437LEU   HD21  121   3.027   2.732   3.937
  437LEU   HD22  122   3.189   2.738   3.923
  437LEU   HD23  123   3.113   2.835   4.030
  437LEU      C  124   3.284   3.221   3.775
  437LEU      O  125   3.394   3.243   3.826
  438ASN      N  126   3.193   3.316   3.758
  438ASN     HN  127   3.101   3.292   3.726
  438ASN     CA  128   3.226   3.456   3.785
  438ASN     HA  129   3.313   3.453   3.835
  438ASN     CB  130   3.243   3.534   3.655
  438ASN    HB1  131   3.323   3.500   3.607
  438ASN    HB2  132   3.162   3.520   3.599
  438ASN     CG  133   3.261   3.684   3.678
  438ASN    OD1  134   3.172   3.764   3.646
  438ASN    ND2  135   3.376   3.723   3.734
  438ASN   HD21  136   3.444   3.654   3.759
  438ASN   HD22  137   3.393   3.820   3.751
  438ASN      C  138   3.120   3.520   3.873
  438ASN      O  139   3.000   3.506   3.847
  439GLY      N  140   3.161   3.588   3.978
  439GLY     HN  141   3.259   3.594   3.998
  439GLY     CA  142   3.066   3.653   4.066
  439GLY    HA1  143   3.112   3.732   4.109
  439GLY    HA2  144   2.990   3.686   4.011
  439GLY      C  145   3.017   3.558   4.173
  439GLY      O  146   3.032   3.438   4.159
  440GLY      N  147   2.957   3.610   4.278
  440GLY     HN  148   2.946   3.709   4.285
  440GLY     CA  149   2.909   3.524   4.384
  440GLY    HA1  150   2.828   3.568   4.423
  440GLY    HA2  151   2.883   3.437   4.343
  440GLY      C  152   3.013   3.502   4.491
  440GLY      O  153   3.133   3.506   4.467
  441ARG      N  154   2.965   3.475   4.612
  441ARG     HN  155   2.866   3.468   4.624
  441ARG     CA  156   3.053   3.458   4.726
  441ARG     HA  157   3.135   3.511   4.707
  441ARG     CB  158   2.984   3.509   4.852
  441ARG    HB1  159   2.891   3.472   4.855
  441ARG    HB2  160   3.035   3.477   4.932
  441ARG     CG  161   2.975   3.660   4.858
  441ARG    HG1  162   3.058   3.699   4.817
  441ARG    HG2  163   2.895   3.691   4.806
  441ARG     CD  164   2.963   3.709   5.001
  441ARG    HD1  165   2.952   3.631   5.062
  441ARG    HD2  166   3.045   3.760   5.027
  441ARG     NE  167   2.847   3.797   5.019
  441ARG     HE  168   2.759   3.754   5.039
  441ARG     CZ  169   2.852   3.929   5.010
  441ARG    NH1  170   2.966   3.990   4.984
  441ARG   HH11  171   3.050   3.937   4.971
  441ARG   HH12  172   2.969   4.090   4.978
  441ARG    NH2  173   2.742   4.000   5.028
  441ARG   HH21  174   2.655   3.954   5.048
  441ARG   HH22  175   2.745   4.100   5.022
  441ARG      C  176   3.091   3.312   4.743
  441ARG      O  177   3.166   3.275   4.833
  442ASN      N  178   3.039   3.230   4.654
  442ASN     HN  179   2.985   3.267   4.579
  442ASN     CA  180   3.060   3.089   4.664
  442ASN     HA  181   3.105   3.073   4.752
  442ASN     CB  182   2.924   3.022   4.655
  442ASN    HB1  183   2.855   3.082   4.696
  442ASN    HB2  184   2.902   3.006   4.559
  442ASN     CG  185   2.921   2.891   4.727
  442ASN    OD1  186   3.024   2.829   4.749
  442ASN    ND2  187   2.802   2.848   4.763
  442ASN   HD21  188   2.721   2.902   4.742
  442ASN   HD22  189   2.794   2.760   4.811
  442ASN      C  190   3.149   3.041   4.553
  442ASN      O  191   3.126   3.071   4.438
  443PRO      N  192   3.255   2.960   4.594
  443PRO     CD  193   3.332   2.920   4.722
  443PRO    HD1  194   3.292   2.839   4.766
  443PRO    HD2  195   3.336   2.995   4.788
  443PRO     CA  196   3.327   2.898   4.481
  443PRO     HA  197   3.362   2.969   4.420
  443PRO     CB  198   3.435   2.814   4.550
  443PRO    HB1  199   3.401   2.723   4.573
  443PRO    HB2  200   3.516   2.806   4.493
  443PRO     CG  201   3.466   2.888   4.671
  443PRO    HG1  202   3.517   2.832   4.736
  443PRO    HG2  203   3.518   2.972   4.651
  443PRO      C  204   3.237   2.806   4.399
  443PRO      O  205   3.264   2.776   4.284
  444TYR      N  206   3.131   2.760   4.460
  444TYR     HN  207   3.109   2.794   4.552
  444TYR     CA  208   3.045   2.662   4.400
  444TYR     HA  209   3.107   2.614   4.338
  444TYR     CB  210   2.990   2.566   4.506
  444TYR    HB1  211   2.976   2.617   4.591
  444TYR    HB2  212   2.903   2.529   4.475
  444TYR     CG  213   3.082   2.450   4.536
  444TYR    CD1  214   3.194   2.467   4.615
  444TYR    HD1  215   3.214   2.557   4.653
  444TYR    CE1  216   3.278   2.362   4.642
  444TYR    HE1  217   3.358   2.375   4.700
  444TYR     CZ  218   3.252   2.239   4.589
  444TYR     OH  219   3.334   2.135   4.613
  444TYR     HH  220   3.299   2.054   4.566
  444TYR    CD2  221   3.058   2.325   4.484
  444TYR    HD2  222   2.978   2.311   4.426
  444TYR    CE2  223   3.143   2.220   4.510
  444TYR    HE2  224   3.124   2.130   4.472
  444TYR      C  225   2.933   2.722   4.315
  444TYR      O  226   2.842   2.653   4.277
  445GLU      N  227   2.935   2.852   4.289
  445GLU     HN  228   3.007   2.910   4.327
  445GLU     CA  229   2.832   2.906   4.203
  445GLU     HA  230   2.812   2.836   4.135
  445GLU     CB  231   2.704   2.936   4.282
  445GLU    HB1  232   2.625   2.919   4.223
  445GLU    HB2  233   2.700   2.874   4.361
  445GLU     CG  234   2.695   3.079   4.333
  445GLU    HG1  235   2.788   3.112   4.351
  445GLU    HG2  236   2.653   3.135   4.262
  445GLU     CD  237   2.614   3.093   4.459
  445GLU    OE1  238   2.526   3.007   4.483
  445GLU    OE2  239   2.641   3.190   4.534
  445GLU      C  240   2.887   3.031   4.137
  445GLU      O  241   2.993   3.083   4.174
  446GLY      N  242   2.811   3.081   4.041
  446GLY     HN  243   2.724   3.036   4.019
  446GLY     CA  244   2.850   3.198   3.965
  446GLY    HA1  245   2.818   3.279   4.015
  446GLY    HA2  246   2.950   3.200   3.960
  446GLY      C  247   2.791   3.195   3.827
  446GLY      O  248   2.736   3.094   3.782
  447ARG      N  249   2.798   3.310   3.761
  447ARG     HN  250   2.825   3.393   3.809
  447ARG     CA  251   2.765   3.317   3.619
  447ARG     HA  252   2.677   3.273   3.605
  447ARG     CB  253   2.755   3.463   3.574
  447ARG    HB1  254   2.669   3.501   3.609
  447ARG    HB2  255   2.831   3.514   3.613
  447ARG     CG  256   2.756   3.485   3.423
  447ARG    HG1  257   2.840   3.444   3.386
  447ARG    HG2  258   2.677   3.439   3.383
  447ARG     CD  259   2.752   3.633   3.386
  447ARG    HD1  260   2.778   3.645   3.291
  447ARG    HD2  261   2.660   3.669   3.401
  447ARG     NE  262   2.843   3.714   3.467
  447ARG     HE  263   2.942   3.707   3.448
  447ARG     CZ  264   2.803   3.796   3.563
  447ARG    NH1  265   2.674   3.808   3.589
  447ARG   HH11  266   2.607   3.756   3.536
  447ARG   HH12  267   2.643   3.870   3.661
  447ARG    NH2  268   2.891   3.864   3.633
  447ARG   HH21  269   2.989   3.854   3.614
  447ARG   HH22  270   2.861   3.926   3.705
  447ARG      C  271   2.875   3.243   3.544
  447ARG      O  272   2.991   3.246   3.584
  448VAL      N  273   2.837   3.170   3.439
  448VAL     HN  274   2.741   3.167   3.413
  448VAL     CA  275   2.936   3.095   3.363
  448VAL     HA  276   3.011   3.074   3.426
  448VAL     CB  277   2.881   2.959   3.313
  448VAL     HB  278   2.925   2.888   3.368
  448VAL    CG1  279   2.737   2.942   3.340
  448VAL   HG11  280   2.707   2.853   3.305
  448VAL   HG12  281   2.720   2.947   3.438
  448VAL   HG13  282   2.686   3.015   3.293
  448VAL    CG2  283   2.916   2.931   3.167
  448VAL   HG21  284   2.878   2.842   3.140
  448VAL   HG22  285   2.877   3.003   3.109
  448VAL   HG23  286   3.016   2.930   3.156
  448VAL      C  287   2.984   3.182   3.250
  448VAL      O  288   2.904   3.235   3.172
  449GLU      N  289   3.116   3.202   3.243
  449GLU     HN  290   3.175   3.158   3.311
  449GLU     CA  291   3.178   3.285   3.141
  449GLU     HA  292   3.104   3.316   3.082
  449GLU     CB  293   3.247   3.405   3.201
  449GLU    HB1  294   3.335   3.376   3.238
  449GLU    HB2  295   3.262   3.473   3.129
  449GLU     CG  296   3.171   3.470   3.310
  449GLU    HG1  297   3.075   3.474   3.283
  449GLU    HG2  298   3.181   3.414   3.392
  449GLU     CD  299   3.222   3.610   3.337
  449GLU    OE1  300   3.347   3.626   3.349
  449GLU    OE2  301   3.137   3.702   3.346
  449GLU      C  302   3.280   3.202   3.065
  449GLU      O  303   3.341   3.112   3.122
  450VAL      N  304   3.299   3.235   2.937
  450VAL     HN  305   3.251   3.315   2.901
  450VAL     CA  306   3.385   3.160   2.846
  450VAL     HA  307   3.432   3.092   2.903
  450VAL     CB  308   3.305   3.086   2.737
  450VAL     HB  309   3.364   3.067   2.658
  450VAL    CG1  310   3.251   2.955   2.789
  450VAL   HG11  311   3.200   2.909   2.717
  450VAL   HG12  312   3.328   2.897   2.818
  450VAL   HG13  313   3.192   2.972   2.868
  450VAL    CG2  314   3.190   3.170   2.695
  450VAL   HG21  315   3.138   3.122   2.624
  450VAL   HG22  316   3.131   3.188   2.774
  450VAL   HG23  317   3.224   3.257   2.658
  450VAL      C  318   3.485   3.255   2.781
  450VAL      O  319   3.448   3.362   2.733
  451LEU      N  320   3.611   3.214   2.778
  451LEU     HN  321   3.637   3.129   2.824
  451LEU     CA  322   3.713   3.291   2.708
  451LEU     HA  323   3.702   3.386   2.737
  451LEU     CB  324   3.852   3.238   2.747
  451LEU    HB1  325   3.850   3.213   2.843
  451LEU    HB2  326   3.871   3.157   2.691
  451LEU     CG  327   3.971   3.333   2.728
  451LEU     HG  328   3.995   3.337   2.631
  451LEU    CD1  329   3.931   3.470   2.781
  451LEU   HD11  330   4.007   3.534   2.769
  451LEU   HD12  331   3.851   3.504   2.729
  451LEU   HD13  332   3.907   3.463   2.878
  451LEU    CD2  333   4.094   3.284   2.801
  451LEU   HD21  334   4.169   3.348   2.787
  451LEU   HD22  335   4.074   3.277   2.899
  451LEU   HD23  336   4.119   3.194   2.766
  451LEU      C  337   3.693   3.280   2.557
  451LEU      O  338   3.669   3.171   2.504
  452VAL      N  339   3.704   3.393   2.487
  452VAL     HN  340   3.711   3.479   2.538
  452VAL     CA  341   3.705   3.399   2.341
  452VAL     HA  342   3.735   3.308   2.314
  452VAL     CB  343   3.565   3.426   2.280
  452VAL     HB  344   3.566   3.406   2.182
  452VAL    CG1  345   3.461   3.339   2.342
  452VAL   HG11  346   3.372   3.358   2.301
  452VAL   HG12  347   3.484   3.243   2.327
  452VAL   HG13  348   3.457   3.357   2.441
  452VAL    CG2  349   3.530   3.569   2.290
  452VAL   HG21  350   3.439   3.584   2.249
  452VAL   HG22  351   3.528   3.597   2.386
  452VAL   HG23  352   3.597   3.624   2.241
  452VAL      C  353   3.801   3.508   2.294
  452VAL      O  354   3.852   3.590   2.371
  453GLU      N  355   3.815   3.516   2.162
  453GLU     HN  356   3.769   3.448   2.106
  453GLU     CA  357   3.895   3.618   2.096
  453GLU     HA  358   3.956   3.657   2.165
  453GLU     CB  359   3.976   3.557   1.983
  453GLU    HB1  360   4.038   3.489   2.022
  453GLU    HB2  361   3.913   3.513   1.919
  453GLU     CG  362   4.061   3.656   1.904
  453GLU    HG1  363   4.097   3.725   1.967
  453GLU    HG2  364   4.137   3.607   1.862
  453GLU     CD  365   3.984   3.729   1.794
  453GLU    OE1  366   4.026   3.838   1.755
  453GLU    OE2  367   3.882   3.678   1.747
  453GLU      C  368   3.799   3.720   2.037
  453GLU      O  369   3.708   3.684   1.966
  454ARG      N  370   3.817   3.847   2.067
  454ARG     HN  371   3.891   3.873   2.129
  454ARG     CA  372   3.731   3.951   2.011
  454ARG     HA  373   3.691   3.911   1.929
  454ARG     CB  374   3.621   3.990   2.106
  454ARG    HB1  375   3.661   4.007   2.196
  454ARG    HB2  376   3.579   4.074   2.073
  454ARG     CG  377   3.512   3.887   2.123
  454ARG    HG1  378   3.554   3.800   2.148
  454ARG    HG2  379   3.450   3.916   2.196
  454ARG     CD  380   3.431   3.867   1.996
  454ARG    HD1  381   3.342   3.913   2.005
  454ARG    HD2  382   3.480   3.904   1.918
  454ARG     NE  383   3.405   3.726   1.971
  454ARG     HE  384   3.480   3.671   1.932
  454ARG     CZ  385   3.291   3.665   1.997
  454ARG    NH1  386   3.190   3.734   2.047
  454ARG   HH11  387   3.200   3.832   2.066
  454ARG   HH12  388   3.103   3.688   2.067
  454ARG    NH2  389   3.277   3.537   1.972
  454ARG   HH21  390   3.353   3.485   1.934
  454ARG   HH22  391   3.190   3.491   1.992
  454ARG      C  392   3.815   4.072   1.977
  454ARG      O  393   3.873   4.135   2.065
  455GLN      N  394   3.826   4.100   1.848
  455GLN     HN  395   3.778   4.041   1.783
  455GLN     CA  396   3.903   4.211   1.795
  455GLN     HA  397   3.904   4.196   1.696
  455GLN     CB  398   3.835   4.345   1.826
  455GLN    HB1  399   3.797   4.340   1.918
  455GLN    HB2  400   3.905   4.417   1.823
  455GLN     CG  401   3.723   4.384   1.730
  455GLN    HG1  402   3.704   4.481   1.742
  455GLN    HG2  403   3.755   4.368   1.636
  455GLN     CD  404   3.595   4.306   1.751
  455GLN    OE1  405   3.504   4.352   1.820
  455GLN    NE2  406   3.585   4.188   1.691
  455GLN   HE21  407   3.661   4.154   1.635
  455GLN   HE22  408   3.503   4.132   1.702
  455GLN      C  409   4.048   4.209   1.844
  455GLN      O  410   4.104   4.311   1.879
  456GLY      N  411   4.109   4.092   1.844
  456GLY     HN  412   4.061   4.011   1.811
  456GLY     CA  413   4.245   4.081   1.890
  456GLY    HA1  414   4.287   4.007   1.838
  456GLY    HA2  415   4.290   4.168   1.868
  456GLY      C  416   4.260   4.054   2.038
  456GLY      O  417   4.356   3.989   2.076
  457SER      N  418   4.171   4.102   2.124
  457SER     HN  419   4.093   4.157   2.092
  457SER     CA  420   4.190   4.074   2.265
  457SER     HA  421   4.290   4.069   2.274
  457SER     CB  422   4.130   4.184   2.353
  457SER    HB1  423   4.033   4.167   2.368
  457SER    HB2  424   4.177   4.188   2.441
  457SER     OG  425   4.142   4.311   2.293
  457SER    HG1  426   4.102   4.380   2.353
  457SER      C  427   4.129   3.941   2.307
  457SER      O  428   4.036   3.889   2.244
  458LEU      N  429   4.183   3.887   2.415
  458LEU     HN  430   4.269   3.925   2.451
  458LEU     CA  431   4.124   3.773   2.486
  458LEU     HA  432   4.075   3.718   2.419
  458LEU     CB  433   4.232   3.686   2.549
  458LEU    HB1  434   4.303   3.746   2.588
  458LEU    HB2  435   4.191   3.632   2.622
  458LEU     CG  436   4.296   3.593   2.448
  458LEU     HG  437   4.349   3.644   2.381
  458LEU    CD1  438   4.392   3.501   2.517
  458LEU   HD11  439   4.434   3.439   2.450
  458LEU   HD12  440   4.464   3.554   2.562
  458LEU   HD13  441   4.343   3.447   2.585
  458LEU    CD2  442   4.188   3.515   2.377
  458LEU   HD21  443   4.229   3.453   2.310
  458LEU   HD22  444   4.135   3.462   2.443
  458LEU   HD23  445   4.127   3.579   2.329
  458LEU      C  446   4.028   3.828   2.591
  458LEU      O  447   4.071   3.895   2.686
  459VAL      N  448   3.898   3.802   2.573
  459VAL     HN  449   3.871   3.742   2.498
  459VAL     CA  450   3.794   3.856   2.659
  459VAL     HA  451   3.843   3.901   2.734
  459VAL     CB  452   3.709   3.961   2.586
  459VAL     HB  453   3.635   3.993   2.646
  459VAL    CG1  454   3.795   4.082   2.546
  459VAL   HG11  455   3.738   4.149   2.499
  459VAL   HG12  456   3.834   4.123   2.628
  459VAL   HG13  457   3.868   4.052   2.485
  459VAL    CG2  458   3.643   3.899   2.467
  459VAL   HG21  459   3.588   3.968   2.420
  459VAL   HG22  460   3.713   3.864   2.405
  459VAL   HG23  461   3.585   3.824   2.497
  459VAL      C  462   3.707   3.742   2.712
  459VAL      O  463   3.700   3.634   2.655
  460TRP      N  464   3.644   3.768   2.827
  460TRP     HN  465   3.666   3.853   2.875
  460TRP     CA  466   3.544   3.680   2.886
  460TRP     HA  467   3.560   3.590   2.846
  460TRP     CB  468   3.560   3.675   3.037
  460TRP    HB1  469   3.566   3.768   3.073
  460TRP    HB2  470   3.481   3.629   3.077
  460TRP     CG  471   3.681   3.602   3.082
  460TRP    CD1  472   3.803   3.656   3.114
  460TRP    HD1  473   3.827   3.753   3.109
  460TRP    NE1  474   3.889   3.556   3.155
  460TRP    HE1  475   3.984   3.569   3.184
  460TRP    CE2  476   3.824   3.436   3.148
  460TRP    CD2  477   3.692   3.461   3.104
  460TRP    CE3  478   3.604   3.353   3.088
  460TRP    HE3  479   3.510   3.368   3.058
  460TRP    CZ3  480   3.648   3.225   3.116
  460TRP    HZ3  481   3.587   3.147   3.103
  460TRP    CZ2  482   3.869   3.308   3.177
  460TRP    HZ2  483   3.962   3.291   3.208
  460TRP    CH2  484   3.779   3.203   3.160
  460TRP    HH2  485   3.809   3.110   3.181
  460TRP      C  486   3.404   3.730   2.851
  460TRP      O  487   3.371   3.847   2.872
  461GLY      N  488   3.322   3.640   2.799
  461GLY     HN  489   3.355   3.548   2.777
  461GLY     CA  490   3.184   3.675   2.771
  461GLY    HA1  491   3.165   3.765   2.808
  461GLY    HA2  492   3.169   3.675   2.672
  461GLY      C  493   3.097   3.570   2.838
  461GLY      O  494   3.149   3.486   2.912
  462MET      N  495   2.967   3.579   2.812
  462MET     HN  496   2.935   3.649   2.749
  462MET     CA  497   2.869   3.490   2.872
  462MET     HA  498   2.928   3.431   2.927
  462MET     CB  499   2.769   3.569   2.956
  462MET    HB1  500   2.677   3.535   2.936
  462MET    HB2  501   2.789   3.553   3.053
  462MET     CG  502   2.770   3.718   2.933
  462MET    HG1  503   2.825   3.729   2.850
  462MET    HG2  504   2.674   3.740   2.914
  462MET     SD  505   2.835   3.813   3.070
  462MET     CE  506   2.745   3.964   3.045
  462MET    HE1  507   2.770   4.031   3.116
  462MET    HE2  508   2.767   4.001   2.955
  462MET    HE3  509   2.647   3.946   3.050
  462MET      C  510   2.794   3.399   2.777
  462MET      O  511   2.810   3.408   2.657
  463VAL      N  512   2.710   3.314   2.834
  463VAL     HN  513   2.699   3.318   2.933
  463VAL     CA  514   2.632   3.214   2.761
  463VAL     HA  515   2.667   3.211   2.668
  463VAL     CB  516   2.650   3.076   2.829
  463VAL     HB  517   2.617   3.081   2.923
  463VAL    CG1  518   2.566   2.971   2.761
  463VAL   HG11  519   2.580   2.883   2.807
  463VAL   HG12  520   2.470   2.996   2.766
  463VAL   HG13  521   2.594   2.963   2.665
  463VAL    CG2  522   2.799   3.038   2.830
  463VAL   HG21  523   2.810   2.949   2.874
  463VAL   HG22  524   2.833   3.033   2.736
  463VAL   HG23  525   2.851   3.107   2.881
  463VAL      C  526   2.485   3.255   2.759
  463VAL      O  527   2.433   3.301   2.859
  464CYD      N  528   2.418   3.237   2.647
  464CYD     HN  529   2.464   3.207   2.563
  464CYD     CA  530   2.275   3.264   2.647
  464CYD     HA  531   2.265   3.361   2.667
  464CYD     CB  532   2.214   3.233   2.511
  464CYD     Vc  533   2.214   3.233   2.511
  464CYD    HB1  534   2.286   3.256   2.446
  464CYD    HB2  535   2.200   3.133   2.512
  464CYD     SG  536   2.061   3.320   2.474
  464CYD     Vs  537   2.061   3.320   2.474
  464CYD    HUD  538   2.286   3.256   2.446
  464CYD      C  539   2.207   3.180   2.755
  464CYD      O  540   2.238   3.062   2.775
  465GLY      N  541   2.117   3.245   2.829
  465GLY     HN  542   2.103   3.343   2.815
  465GLY     CA  543   2.041   3.176   2.930
  465GLY    HA1  544   2.100   3.106   2.971
  465GLY    HA2  545   2.015   3.242   2.999
  465GLY      C  546   1.918   3.110   2.877
  465GLY      O  547   1.852   3.038   2.951
  466GLN      N  548   1.886   3.132   2.749
  466GLN     HN  549   1.947   3.187   2.692
  466GLN     CA  550   1.764   3.077   2.692
  466GLN     HA  551   1.689   3.107   2.751
  466GLN     CB  552   1.741   3.130   2.551
  466GLN    HB1  553   1.787   3.219   2.544
  466GLN    HB2  554   1.781   3.066   2.486
  466GLN     CG  555   1.594   3.150   2.515
  466GLN    HG1  556   1.541   3.076   2.556
  466GLN    HG2  557   1.563   3.237   2.553
  466GLN     CD  558   1.569   3.150   2.364
  466GLN    OE1  559   1.653   3.106   2.285
  466GLN    NE2  560   1.453   3.200   2.324
  466GLN   HE21  561   1.388   3.235   2.392
  466GLN   HE22  562   1.431   3.203   2.227
  466GLN      C  563   1.773   2.924   2.692
  466GLN      O  564   1.866   2.866   2.633
  467ASN      N  565   1.677   2.860   2.760
  467ASN     HN  566   1.607   2.915   2.806
  467ASN     CA  567   1.669   2.714   2.770
  467ASN     HA  568   1.592   2.696   2.831
  467ASN     CB  569   1.640   2.651   2.634
  467ASN    HB1  570   1.712   2.679   2.570
  467ASN    HB2  571   1.641   2.551   2.643
  467ASN     CG  572   1.506   2.694   2.579
  467ASN    OD1  573   1.409   2.711   2.654
  467ASN    ND2  574   1.499   2.712   2.448
  467ASN   HD21  575   1.580   2.697   2.391
  467ASN   HD22  576   1.413   2.740   2.406
  467ASN      C  577   1.795   2.656   2.833
  467ASN      O  578   1.851   2.556   2.788
  468TRP      N  579   1.844   2.722   2.937
  468TRP     HN  580   1.802   2.809   2.963
  468TRP     CA  581   1.956   2.673   3.015
  468TRP     HA  582   2.011   2.614   2.956
  468TRP     CB  583   2.042   2.790   3.061
  468TRP    HB1  584   2.074   2.840   2.980
  468TRP    HB2  585   1.986   2.850   3.118
  468TRP     CG  586   2.163   2.752   3.141
  468TRP    CD1  587   2.176   2.757   3.277
  468TRP    HD1  588   2.103   2.786   3.340
  468TRP    NE1  589   2.300   2.717   3.315
  468TRP    HE1  590   2.334   2.711   3.409
  468TRP    CE2  591   2.373   2.685   3.203
  468TRP    CD2  592   2.289   2.706   3.092
  468TRP    CE3  593   2.339   2.680   2.964
  468TRP    HE3  594   2.281   2.693   2.883
  468TRP    CZ3  595   2.468   2.636   2.952
  468TRP    HZ3  596   2.506   2.619   2.861
  468TRP    CZ2  597   2.503   2.640   3.191
  468TRP    HZ2  598   2.561   2.625   3.271
  468TRP    CH2  599   2.549   2.616   3.065
  468TRP    HH2  600   2.643   2.584   3.053
  468TRP      C  601   1.901   2.592   3.133
  468TRP      O  602   1.827   2.646   3.215
  469GLY      N  603   1.935   2.464   3.140
  469GLY     HN  604   2.002   2.428   3.075
  469GLY     CA  605   1.878   2.374   3.238
  469GLY    HA1  606   1.816   2.428   3.295
  469GLY    HA2  607   1.826   2.305   3.188
  469GLY      C  608   1.982   2.306   3.326
  469GLY      O  609   2.102   2.334   3.321
  470ILE      N  610   1.931   2.211   3.407
  470ILE     HN  611   1.833   2.193   3.406
  470ILE     CA  612   2.017   2.134   3.496
  470ILE     HA  613   2.065   2.200   3.553
  470ILE     CB  614   1.931   2.041   3.584
  470ILE     HB  615   1.869   1.990   3.525
  470ILE    CG2  616   2.016   1.945   3.661
  470ILE   HG21  617   1.958   1.886   3.717
  470ILE   HG22  618   2.068   1.888   3.597
  470ILE   HG23  619   2.079   1.995   3.720
  470ILE    CG1  620   1.855   2.122   3.687
  470ILE   HG11  621   1.798   2.190   3.639
  470ILE   HG12  622   1.795   2.061   3.739
  470ILE     CD  623   1.944   2.195   3.783
  470ILE    HD1  624   1.888   2.246   3.848
  470ILE    HD2  625   2.000   2.129   3.832
  470ILE    HD3  626   2.003   2.258   3.732
  470ILE      C  627   2.122   2.056   3.417
  470ILE      O  628   2.238   2.050   3.456
  471VAL      N  629   2.082   1.996   3.304
  471VAL     HN  630   1.990   2.012   3.269
  471VAL     CA  631   2.173   1.907   3.231
  471VAL     HA  632   2.204   1.838   3.297
  471VAL     CB  633   2.098   1.838   3.116
  471VAL     HB  634   2.070   1.907   3.049
  471VAL    CG1  635   2.188   1.737   3.046
  471VAL   HG11  636   2.138   1.694   2.972
  471VAL   HG12  637   2.268   1.784   3.009
  471VAL   HG13  638   2.218   1.668   3.112
  471VAL    CG2  639   1.975   1.769   3.170
  471VAL   HG21  640   1.926   1.724   3.095
  471VAL   HG22  641   2.002   1.701   3.238
  471VAL   HG23  642   1.915   1.837   3.213
  471VAL      C  643   2.297   1.983   3.183
  471VAL      O  644   2.412   1.941   3.206
  472GLU      N  645   2.277   2.098   3.119
  472GLU     HN  646   2.184   2.126   3.093
  472GLU     CA  647   2.391   2.183   3.087
  472GLU     HA  648   2.449   2.130   3.025
  472GLU     CB  649   2.343   2.311   3.017
  472GLU    HB1  650   2.283   2.359   3.080
  472GLU    HB2  651   2.424   2.367   2.998
  472GLU     CG  652   2.267   2.290   2.886
  472GLU    HG1  653   2.264   2.377   2.838
  472GLU    HG2  654   2.317   2.223   2.831
  472GLU     CD  655   2.125   2.240   2.904
  472GLU    OE1  656   2.055   2.293   2.994
  472GLU    OE2  657   2.083   2.148   2.828
  472GLU      C  658   2.471   2.217   3.213
  472GLU      O  659   2.595   2.206   3.214
  473ALA      N  660   2.401   2.257   3.320
  473ALA     HN  661   2.301   2.263   3.314
  473ALA     CA  662   2.466   2.292   3.446
  473ALA     HA  663   2.522   2.372   3.425
  473ALA     CB  664   2.362   2.326   3.552
  473ALA    HB1  665   2.407   2.350   3.637
  473ALA    HB2  666   2.307   2.404   3.520
  473ALA    HB3  667   2.302   2.247   3.566
  473ALA      C  668   2.557   2.181   3.497
  473ALA      O  669   2.671   2.205   3.537
  474MET      N  670   2.505   2.057   3.498
  474MET     HN  671   2.407   2.046   3.480
  474MET     CA  672   2.584   1.937   3.524
  474MET     HA  673   2.609   1.945   3.620
  474MET     CB  674   2.503   1.810   3.497
  474MET    HB1  675   2.463   1.816   3.406
  474MET    HB2  676   2.565   1.731   3.501
  474MET     CG  677   2.394   1.788   3.595
  474MET    HG1  678   2.361   1.879   3.617
  474MET    HG2  679   2.323   1.739   3.543
  474MET     SD  680   2.450   1.696   3.739
  474MET     CE  681   2.288   1.676   3.810
  474MET    HE1  682   2.296   1.625   3.896
  474MET    HE2  683   2.248   1.766   3.828
  474MET    HE3  684   2.230   1.626   3.747
  474MET      C  685   2.710   1.934   3.439
  474MET      O  686   2.818   1.898   3.489
  475VAL      N  687   2.699   1.968   3.311
  475VAL     HN  688   2.613   1.996   3.269
  475VAL     CA  689   2.824   1.961   3.235
  475VAL     HA  690   2.862   1.872   3.256
  475VAL     CB  691   2.800   1.968   3.083
  475VAL     HB  692   2.752   2.053   3.060
  475VAL    CG1  693   2.934   1.964   3.011
  475VAL   HG11  694   2.919   1.968   2.913
  475VAL   HG12  695   2.989   2.042   3.040
  475VAL   HG13  696   2.981   1.878   3.035
  475VAL    CG2  697   2.714   1.850   3.038
  475VAL   HG21  698   2.699   1.855   2.939
  475VAL   HG22  699   2.760   1.764   3.060
  475VAL   HG23  700   2.625   1.853   3.085
  475VAL      C  701   2.921   2.069   3.282
  475VAL      O  702   3.042   2.044   3.291
  476VAL      N  703   2.871   2.189   3.317
  476VAL     HN  704   2.773   2.207   3.312
  476VAL     CA  705   2.966   2.291   3.364
  476VAL     HA  706   3.034   2.299   3.291
  476VAL     CB  707   2.898   2.427   3.384
  476VAL     HB  708   2.817   2.417   3.440
  476VAL    CG1  709   2.998   2.522   3.450
  476VAL   HG11  710   2.955   2.611   3.463
  476VAL   HG12  711   3.026   2.484   3.538
  476VAL   HG13  712   3.079   2.532   3.391
  476VAL    CG2  713   2.854   2.484   3.252
  476VAL   HG21  714   2.811   2.572   3.267
  476VAL   HG22  715   2.934   2.495   3.192
  476VAL   HG23  716   2.789   2.421   3.209
  476VAL      C  717   3.034   2.246   3.493
  476VAL      O  718   3.157   2.248   3.504
  477CYS      N  719   2.954   2.205   3.592
  477CYS     HN  720   2.855   2.203   3.579
  477CYS     CA  721   3.010   2.162   3.721
  477CYS     HA  722   3.058   2.242   3.757
  477CYS     CB  723   2.898   2.121   3.816
  477CYS    HB1  724   2.852   2.045   3.771
  477CYS    HB2  725   2.945   2.087   3.898
  477CYS     SG  726   2.786   2.257   3.853
  477CYS      C  727   3.109   2.048   3.702
  477CYS      O  728   3.218   2.049   3.762
  478ARG      N  729   3.074   1.950   3.619
  478ARG     HN  730   2.983   1.949   3.577
  478ARG     CA  731   3.170   1.844   3.589
  478ARG     HA  732   3.188   1.800   3.676
  478ARG     CB  733   3.110   1.744   3.491
  478ARG    HB1  734   3.029   1.702   3.532
  478ARG    HB2  735   3.084   1.791   3.407
  478ARG     CG  736   3.210   1.633   3.456
  478ARG    HG1  737   3.258   1.658   3.372
  478ARG    HG2  738   3.277   1.626   3.530
  478ARG     CD  739   3.146   1.499   3.436
  478ARG    HD1  740   3.217   1.428   3.432
  478ARG    HD2  741   3.084   1.479   3.511
  478ARG     NE  742   3.072   1.496   3.312
  478ARG     HE  743   3.122   1.504   3.226
  478ARG     CZ  744   2.940   1.484   3.305
  478ARG    NH1  745   2.868   1.473   3.416
  478ARG   HH11  746   2.913   1.473   3.505
  478ARG   HH12  747   2.768   1.464   3.411
  478ARG    NH2  748   2.880   1.483   3.187
  478ARG   HH21  749   2.935   1.491   3.103
  478ARG   HH22  750   2.781   1.474   3.181
  478ARG      C  751   3.300   1.903   3.533
  478ARG      O  752   3.409   1.878   3.585
  479GLN      N  753   3.289   1.983   3.426
  479GLN     HN  754   3.198   2.006   3.390
  479GLN     CA  755   3.409   2.037   3.364
  479GLN     HA  756   3.461   1.958   3.333
  479GLN     CB  757   3.370   2.124   3.246
  479GLN    HB1  758   3.332   2.066   3.174
  479GLN    HB2  759   3.301   2.190   3.276
  479GLN     CG  760   3.484   2.200   3.189
  479GLN    HG1  761   3.521   2.261   3.259
  479GLN    HG2  762   3.555   2.135   3.161
  479GLN     CD  763   3.444   2.282   3.070
  479GLN    OE1  764   3.327   2.283   3.032
  479GLN    NE2  765   3.539   2.354   3.012
  479GLN   HE21  766   3.632   2.351   3.048
  479GLN   HE22  767   3.518   2.410   2.932
  479GLN      C  768   3.494   2.116   3.464
  479GLN      O  769   3.618   2.109   3.457
  480LEU      N  770   3.431   2.187   3.559
  480LEU     HN  771   3.331   2.185   3.562
  480LEU     CA  772   3.503   2.266   3.658
  480LEU     HA  773   3.586   2.294   3.610
  480LEU     CB  774   3.418   2.386   3.700
  480LEU    HB1  775   3.323   2.357   3.709
  480LEU    HB2  776   3.451   2.420   3.788
  480LEU     CG  777   3.427   2.498   3.597
  480LEU     HG  778   3.411   2.464   3.505
  480LEU    CD1  779   3.322   2.598   3.629
  480LEU   HD11  780   3.326   2.672   3.563
  480LEU   HD12  781   3.232   2.554   3.625
  480LEU   HD13  782   3.337   2.634   3.721
  480LEU    CD2  783   3.564   2.560   3.601
  480LEU   HD21  784   3.569   2.633   3.533
  480LEU   HD22  785   3.581   2.598   3.692
  480LEU   HD23  786   3.633   2.491   3.580
  480LEU      C  787   3.545   2.187   3.781
  480LEU      O  788   3.606   2.245   3.871
  481GLY      N  789   3.511   2.059   3.789
  481GLY     HN  790   3.458   2.017   3.715
  481GLY     CA  791   3.550   1.981   3.905
  481GLY    HA1  792   3.530   1.885   3.884
  481GLY    HA2  793   3.648   1.992   3.916
  481GLY      C  794   3.480   2.018   4.033
  481GLY      O  795   3.538   2.002   4.142
  482LEU      N  796   3.357   2.069   4.024
  482LEU     HN  797   3.317   2.085   3.934
  482LEU     CA  798   3.280   2.103   4.143
  482LEU     HA  799   3.345   2.095   4.219
  482LEU     CB  800   3.227   2.246   4.133
  482LEU    HB1  801   3.161   2.250   4.058
  482LEU    HB2  802   3.181   2.268   4.219
  482LEU     CG  803   3.336   2.353   4.108
  482LEU     HG  804   3.367   2.341   4.014
  482LEU    CD1  805   3.284   2.495   4.117
  482LEU   HD11  806   3.358   2.559   4.100
  482LEU   HD12  807   3.212   2.509   4.049
  482LEU   HD13  808   3.246   2.511   4.208
  482LEU    CD2  809   3.454   2.334   4.203
  482LEU   HD21  810   3.523   2.404   4.185
  482LEU   HD22  811   3.423   2.342   4.298
  482LEU   HD23  812   3.494   2.243   4.189
  482LEU      C  813   3.167   2.002   4.168
  482LEU      O  814   3.067   2.037   4.234
  483GLY      N  815   3.178   1.879   4.116
  483GLY     HN  816   3.255   1.856   4.056
  483GLY     CA  817   3.076   1.776   4.148
  483GLY    HA1  818   3.119   1.686   4.138
  483GLY    HA2  819   3.049   1.789   4.244
  483GLY      C  820   2.953   1.784   4.059
  483GLY      O  821   2.962   1.791   3.936
  484PHE      N  822   2.836   1.780   4.121
  484PHE     HN  823   2.834   1.778   4.221
  484PHE     CA  824   2.709   1.780   4.049
  484PHE     HA  825   2.730   1.733   3.963
  484PHE     CB  826   2.596   1.708   4.126
  484PHE    HB1  827   2.585   1.753   4.214
  484PHE    HB2  828   2.512   1.716   4.072
  484PHE     CG  829   2.619   1.559   4.153
  484PHE    CD1  830   2.623   1.465   4.051
  484PHE    HD1  831   2.613   1.496   3.956
  484PHE    CE1  832   2.642   1.333   4.077
  484PHE    HE1  833   2.648   1.268   4.002
  484PHE     CZ  834   2.651   1.290   4.206
  484PHE     HZ  835   2.663   1.192   4.225
  484PHE    CD2  836   2.628   1.514   4.283
  484PHE    HD2  837   2.621   1.579   4.359
  484PHE    CE2  838   2.645   1.380   4.310
  484PHE    HE2  839   2.653   1.348   4.404
  484PHE      C  840   2.664   1.924   4.029
  484PHE      O  841   2.715   2.016   4.092
  485ALA      N  842   2.562   1.941   3.945
  485ALA     HN  843   2.540   1.868   3.880
  485ALA     CA  844   2.482   2.062   3.946
  485ALA     HA  845   2.546   2.138   3.960
  485ALA     CB  846   2.410   2.082   3.813
  485ALA    HB1  847   2.356   2.167   3.817
  485ALA    HB2  848   2.477   2.089   3.739
  485ALA    HB3  849   2.349   2.005   3.796
  485ALA      C  850   2.381   2.053   4.059
  485ALA      O  851   2.330   1.944   4.089
  486SER      N  852   2.360   2.165   4.127
  486SER     HN  853   2.423   2.243   4.115
  486SER     CA  854   2.247   2.178   4.217
  486SER     HA  855   2.213   2.084   4.226
  486SER     CB  856   2.293   2.232   4.353
  486SER    HB1  857   2.218   2.279   4.400
  486SER    HB2  858   2.327   2.158   4.411
  486SER     OG  859   2.398   2.326   4.341
  486SER    HG1  860   2.424   2.359   4.432
  486SER      C  861   2.135   2.265   4.161
  486SER      O  862   2.018   2.237   4.189
  487ASN      N  863   2.168   2.366   4.080
  487ASN     HN  864   2.265   2.379   4.059
  487ASN     CA  865   2.073   2.458   4.020
  487ASN     HA  866   1.988   2.405   4.013
  487ASN     CB  867   2.053   2.584   4.105
  487ASN    HB1  868   2.140   2.630   4.115
  487ASN    HB2  869   1.988   2.644   4.058
  487ASN     CG  870   1.998   2.554   4.242
  487ASN    OD1  871   2.070   2.503   4.330
  487ASN    ND2  872   1.872   2.590   4.264
  487ASN   HD21  873   1.819   2.633   4.191
  487ASN   HD22  874   1.829   2.573   4.353
  487ASN      C  875   2.126   2.503   3.885
  487ASN      O  876   2.247   2.503   3.862
  488ALA      N  877   2.036   2.547   3.799
  488ALA     HN  878   1.939   2.525   3.813
  488ALA     CA  879   2.075   2.627   3.684
  488ALA     HA  880   2.171   2.649   3.699
  488ALA     CB  881   2.063   2.551   3.554
  488ALA    HB1  882   2.091   2.610   3.478
  488ALA    HB2  883   2.123   2.470   3.557
  488ALA    HB3  884   1.968   2.522   3.540
  488ALA      C  885   1.989   2.753   3.680
  488ALA      O  886   1.873   2.753   3.721
  489PHE      N  887   2.049   2.861   3.631
  489PHE     HN  888   2.143   2.852   3.596
  489PHE     CA  889   1.985   2.992   3.625
  489PHE     HA  890   1.890   2.977   3.654
  489PHE     CB  891   2.052   3.092   3.720
  489PHE    HB1  892   2.144   3.112   3.685
  489PHE    HB2  893   1.998   3.175   3.722
  489PHE     CG  894   2.067   3.042   3.861
  489PHE    CD1  895   1.958   3.032   3.944
  489PHE    HD1  896   1.867   3.057   3.910
  489PHE    CE1  897   1.972   2.988   4.074
  489PHE    HE1  898   1.892   2.981   4.133
  489PHE     CZ  899   2.095   2.954   4.123
  489PHE     HZ  900   2.105   2.923   4.217
  489PHE    CD2  901   2.191   3.009   3.912
  489PHE    HD2  902   2.273   3.017   3.854
  489PHE    CE2  903   2.204   2.964   4.042
  489PHE    HE2  904   2.294   2.938   4.077
  489PHE      C  905   1.991   3.044   3.482
  489PHE      O  906   2.096   3.037   3.419
  490GLN      N  907   1.877   3.095   3.432
  490GLN     HN  908   1.797   3.099   3.491
  490GLN     CA  909   1.864   3.146   3.295
  490GLN     HA  910   1.930   3.091   3.243
  490GLN     CB  911   1.721   3.128   3.244
  490GLN    HB1  912   1.658   3.164   3.313
  490GLN    HB2  913   1.710   3.180   3.160
  490GLN     CG  914   1.681   2.987   3.216
  490GLN    HG1  915   1.758   2.941   3.171
  490GLN    HG2  916   1.662   2.941   3.303
  490GLN     CD  917   1.559   2.978   3.128
  490GLN    OE1  918   1.483   3.074   3.116
  490GLN    NE2  919   1.541   2.863   3.064
  490GLN   HE21  920   1.606   2.788   3.076
  490GLN   HE22  921   1.462   2.851   3.004
  490GLN      C  922   1.901   3.294   3.284
  490GLN      O  923   1.965   3.336   3.186
  491GLU      N  924   1.863   3.371   3.385
  491GLU     HN  925   1.811   3.330   3.460
  491GLU     CA  926   1.896   3.511   3.391
  491GLU     HA  927   1.954   3.529   3.311
  491GLU     CB  928   1.768   3.596   3.386
  491GLU    HB1  929   1.748   3.627   3.478
  491GLU    HB2  930   1.785   3.675   3.327
  491GLU     CG  931   1.644   3.524   3.332
  491GLU    HG1  932   1.660   3.502   3.235
  491GLU    HG2  933   1.631   3.440   3.384
  491GLU     CD  934   1.517   3.608   3.341
  491GLU    OE1  935   1.493   3.689   3.251
  491GLU    OE2  936   1.441   3.593   3.439
  491GLU      C  937   1.971   3.542   3.519
  491GLU      O  938   1.919   3.517   3.625
  492THR      N  939   2.093   3.593   3.509
  492THR     HN  940   2.135   3.604   3.419
  492THR     CA  941   2.167   3.634   3.628
  492THR     HA  942   2.105   3.614   3.704
  492THR     CB  943   2.297   3.554   3.642
  492THR     HB  944   2.361   3.601   3.702
  492THR    OG1  945   2.360   3.543   3.515
  492THR    HG1  946   2.445   3.491   3.524
  492THR    CG2  947   2.271   3.414   3.694
  492THR   HG21  948   2.358   3.365   3.702
  492THR   HG22  949   2.228   3.420   3.783
  492THR   HG23  950   2.211   3.366   3.630
  492THR      C  951   2.200   3.783   3.620
  492THR      O  952   2.276   3.826   3.536
  493TRP      N  953   2.145   3.862   3.709
  493TRP     HN  954   2.082   3.824   3.777
  493TRP     CA  955   2.175   4.005   3.710
  493TRP     HA  956   2.237   4.019   3.633
  493TRP     CB  957   2.046   4.084   3.695
  493TRP    HB1  958   2.065   4.182   3.699
  493TRP    HB2  959   2.002   4.063   3.607
  493TRP     CG  960   1.952   4.050   3.801
  493TRP    CD1  961   1.858   3.953   3.799
  493TRP    HD1  962   1.839   3.894   3.721
  493TRP    NE1  963   1.792   3.948   3.919
  493TRP    HE1  964   1.718   3.886   3.941
  493TRP    CE2  965   1.845   4.043   4.002
  493TRP    CD2  966   1.946   4.109   3.931
  493TRP    CE3  967   2.017   4.211   3.994
  493TRP    HE3  968   2.090   4.260   3.945
  493TRP    CZ3  969   1.984   4.244   4.122
  493TRP    HZ3  970   2.034   4.317   4.168
  493TRP    CZ2  971   1.813   4.076   4.132
  493TRP    HZ2  972   1.740   4.029   4.181
  493TRP    CH2  973   1.883   4.177   4.190
  493TRP    HH2  974   1.862   4.203   4.285
  493TRP      C  975   2.244   4.045   3.841
  493TRP      O  976   2.306   4.149   3.849
  494TYR      N  977   2.231   3.959   3.940
  494TYR     HN  978   2.182   3.874   3.922
  494TYR     CA  979   2.283   3.980   4.074
  494TYR     HA  980   2.275   4.079   4.085
  494TYR     CB  981   2.201   3.894   4.168
  494TYR    HB1  982   2.252   3.881   4.253
  494TYR    HB2  983   2.115   3.942   4.188
  494TYR     CG  984   2.168   3.759   4.109
  494TYR    CD1  985   2.262   3.658   4.109
  494TYR    HD1  986   2.352   3.674   4.149
  494TYR    CE1  987   2.233   3.535   4.054
  494TYR    HE1  988   2.302   3.462   4.055
  494TYR     CZ  989   2.110   3.514   3.998
  494TYR     OH  990   2.080   3.392   3.943
  494TYR     HH  991   1.987   3.394   3.906
  494TYR    CD2  992   2.046   3.735   4.051
  494TYR    HD2  993   1.977   3.807   4.049
  494TYR    CE2  994   2.016   3.613   3.996
  494TYR    HE2  995   1.927   3.596   3.955
  494TYR      C  996   2.430   3.945   4.095
  494TYR      O  997   2.477   3.949   4.208
  495TRP      N  998   2.499   3.905   3.989
  495TRP     HN  999   2.455   3.903   3.899
  495TRP     CA 1000   2.638   3.864   4.002
  495TRP     HA 1001   2.653   3.875   4.100
  495TRP     CB 1002   2.659   3.717   3.962
  495TRP    HB1 1003   2.601   3.695   3.883
  495TRP    HB2 1004   2.755   3.701   3.939
  495TRP     CG 1005   2.622   3.624   4.071
  495TRP    CD1 1006   2.628   3.649   4.204
  495TRP    HD1 1007   2.660   3.735   4.245
  495TRP    NE1 1008   2.586   3.540   4.275
  495TRP    HE1 1009   2.581   3.534   4.374
  495TRP    CE2 1010   2.549   3.442   4.187
  495TRP    CD2 1011   2.572   3.491   4.058
  495TRP    CE3 1012   2.542   3.409   3.950
  495TRP    HE3 1013   2.557   3.441   3.856
  495TRP    CZ3 1014   2.493   3.283   3.973
  495TRP    HZ3 1015   2.471   3.223   3.896
  495TRP    CZ2 1016   2.500   3.315   4.211
  495TRP    HZ2 1017   2.485   3.282   4.304
  495TRP    CH2 1018   2.472   3.237   4.103
  495TRP    HH2 1019   2.435   3.145   4.117
  495TRP      C 1020   2.739   3.955   3.934
  495TRP      O 1021   2.740   3.974   3.814
  496HSP      N 1022   2.825   4.009   4.019
  496HSP     HN 1023   2.816   3.983   4.116
  496HSP     CA 1024   2.931   4.103   3.986
  496HSP     HA 1025   2.878   4.152   3.917
  496HSP     CB 1026   2.977   4.172   4.116
  496HSP    HB1 1027   3.075   4.193   4.108
  496HSP    HB2 1028   2.925   4.256   4.129
  496HSP    CD2 1029   3.048   4.047   4.333
  496HSP    HD2 1030   3.146   4.068   4.335
  496HSP     CG 1031   2.959   4.087   4.240
  496HSP    NE2 1032   2.980   3.971   4.425
  496HSP    HE2 1033   3.019   3.928   4.506
  496HSP    ND1 1034   2.838   4.033   4.277
  496HSP    HD1 1035   2.752   4.044   4.227
  496HSP    CE1 1036   2.853   3.964   4.388
  496HSP    HE1 1037   2.781   3.915   4.437
  496HSP      C 1038   3.060   4.064   3.917
  496HSP      O 1039   3.079   4.090   3.800
  497GLY      N 1040   3.146   3.999   3.994
  497GLY     HN 1041   3.121   3.984   4.090
  497GLY     CA 1042   3.273   3.949   3.948
  497GLY    HA1 1043   3.317   3.907   4.028
  497GLY    HA2 1044   3.253   3.878   3.880
  497GLY      C 1045   3.368   4.048   3.888
  497GLY      O 1046   3.357   4.168   3.906
  498ASP      N 1047   3.464   3.995   3.814
  498ASP     HN 1048   3.468   3.895   3.804
  498ASP     CA 1049   3.565   4.075   3.748
  498ASP     HA 1050   3.573   4.156   3.806
  498ASP     CB 1051   3.700   4.004   3.741
  498ASP    HB1 1052   3.717   3.976   3.646
  498ASP    HB2 1053   3.772   4.067   3.770
  498ASP     CG 1054   3.708   3.881   3.828
  498ASP    OD1 1055   3.616   3.798   3.819
  498ASP    OD2 1056   3.805   3.868   3.904
  498ASP      C 1057   3.518   4.114   3.610
  498ASP      O 1058   3.427   4.055   3.555
  499VAL      N 1059   3.583   4.216   3.556
  499VAL     HN 1060   3.659   4.257   3.606
  499VAL     CA 1061   3.548   4.271   3.426
  499VAL     HA 1062   3.457   4.308   3.447
  499VAL     CB 1063   3.645   4.383   3.381
  499VAL     HB 1064   3.680   4.431   3.461
  499VAL    CG1 1065   3.764   4.325   3.308
  499VAL   HG11 1066   3.825   4.399   3.280
  499VAL   HG12 1067   3.813   4.262   3.369
  499VAL   HG13 1068   3.733   4.275   3.227
  499VAL    CG2 1069   3.571   4.482   3.292
  499VAL   HG21 1070   3.635   4.554   3.263
  499VAL   HG22 1071   3.536   4.435   3.212
  499VAL   HG23 1072   3.496   4.523   3.343
  499VAL      C 1073   3.525   4.170   3.314
  499VAL      O 1074   3.602   4.076   3.294
  500ASN      N 1075   3.414   4.192   3.245
  500ASN     HN 1076   3.358   4.271   3.271
  500ASN     CA 1077   3.369   4.111   3.135
  500ASN     HA 1078   3.433   4.036   3.124
  500ASN     CB 1079   3.227   4.061   3.163
  500ASN    HB1 1080   3.169   4.138   3.188
  500ASN    HB2 1081   3.191   4.017   3.081
  500ASN     CG 1082   3.223   3.961   3.274
  500ASN    OD1 1083   3.313   3.879   3.287
  500ASN    ND2 1084   3.119   3.968   3.355
  500ASN   HD21 1085   3.048   4.037   3.339
  500ASN   HD22 1086   3.110   3.904   3.431
  500ASN      C 1087   3.366   4.198   3.011
  500ASN      O 1088   3.445   4.291   2.996
  501SER      N 1089   3.273   4.168   2.922
  501SER     HN 1090   3.213   4.090   2.940
  501SER     CA 1091   3.255   4.241   2.801
  501SER     HA 1092   3.306   4.327   2.807
  501SER     CB 1093   3.308   4.162   2.683
  501SER    HB1 1094   3.271   4.198   2.597
  501SER    HB2 1095   3.408   4.165   2.681
  501SER     OG 1096   3.270   4.026   2.693
  501SER    HG1 1097   3.306   3.976   2.614
  501SER      C 1098   3.106   4.266   2.788
  501SER      O 1099   3.063   4.334   2.696
  502ASN      N 1100   3.027   4.212   2.881
  502ASN     HN 1101   3.068   4.160   2.957
  502ASN     CA 1102   2.883   4.230   2.875
  502ASN     HA 1103   2.845   4.163   2.940
  502ASN     CB 1104   2.843   4.372   2.916
  502ASN    HB1 1105   2.882   4.436   2.850
  502ASN    HB2 1106   2.744   4.379   2.915
  502ASN     CG 1107   2.893   4.408   3.054
  502ASN    OD1 1108   2.817   4.406   3.151
  502ASN    ND2 1109   3.020   4.441   3.064
  502ASN   HD21 1110   3.079   4.441   2.982
  502ASN   HD22 1111   3.059   4.466   3.153
  502ASN      C 1112   2.832   4.198   2.738
  502ASN      O 1113   2.771   4.280   2.673
  503LYS      N 1114   2.858   4.077   2.693
  503LYS     HN 1115   2.908   4.012   2.750
  503LYS     CA 1116   2.816   4.039   2.561
  503LYS     HA 1117   2.727   4.083   2.545
  503LYS     CB 1118   2.921   4.082   2.460
  503LYS    HB1 1119   2.954   4.173   2.486
  503LYS    HB2 1120   2.997   4.017   2.464
  503LYS     CG 1121   2.874   4.089   2.316
  503LYS    HG1 1122   2.819   4.008   2.296
  503LYS    HG2 1123   2.819   4.172   2.304
  503LYS     CD 1124   2.993   4.095   2.221
  503LYS    HD1 1125   3.071   4.134   2.269
  503LYS    HD2 1126   3.015   4.001   2.192
  503LYS     CE 1127   2.964   4.179   2.097
  503LYS    HE1 1128   2.874   4.154   2.061
  503LYS    HE2 1129   2.964   4.275   2.122
  503LYS     NZ 1130   3.063   4.161   1.986
  503LYS    HZ1 1131   3.037   4.219   1.909
  503LYS    HZ2 1132   3.154   4.187   2.018
  503LYS    HZ3 1133   3.063   4.065   1.957
  503LYS      C 1134   2.800   3.890   2.556
  503LYS      O 1135   2.890   3.817   2.592
  504VAL      N 1136   2.684   3.843   2.514
  504VAL     HN 1137   2.608   3.905   2.493
  504VAL     CA 1138   2.669   3.699   2.499
  504VAL     HA 1139   2.695   3.660   2.587
  504VAL     CB 1140   2.524   3.660   2.468
  504VAL     HB 1141   2.503   3.682   2.373
  504VAL    CG1 1142   2.504   3.511   2.494
  504VAL   HG11 1143   2.409   3.486   2.474
  504VAL   HG12 1144   2.566   3.459   2.435
  504VAL   HG13 1145   2.524   3.491   2.590
  504VAL    CG2 1146   2.432   3.738   2.557
  504VAL   HG21 1147   2.337   3.712   2.537
  504VAL   HG22 1148   2.452   3.718   2.653
  504VAL   HG23 1149   2.444   3.836   2.540
  504VAL      C 1150   2.763   3.649   2.391
  504VAL      O 1151   2.781   3.711   2.286
  505VAL      N 1152   2.823   3.534   2.418
  505VAL     HN 1153   2.789   3.479   2.494
  505VAL     CA 1154   2.935   3.483   2.340
  505VAL     HA 1155   2.936   3.535   2.255
  505VAL     CB 1156   3.065   3.504   2.423
  505VAL     HB 1157   3.038   3.521   2.518
  505VAL    CG1 1158   3.150   3.381   2.430
  505VAL   HG11 1159   3.232   3.400   2.485
  505VAL   HG12 1160   3.098   3.307   2.472
  505VAL   HG13 1161   3.177   3.354   2.338
  505VAL    CG2 1162   3.144   3.624   2.374
  505VAL   HG21 1163   3.226   3.635   2.430
  505VAL   HG22 1164   3.169   3.610   2.279
  505VAL   HG23 1165   3.087   3.706   2.382
  505VAL      C 1166   2.918   3.337   2.300
  505VAL      O 1167   2.980   3.292   2.202
  506MET      N 1168   2.832   3.264   2.369
  506MET     HN 1169   2.797   3.304   2.454
  506MET     CA 1170   2.784   3.131   2.335
  506MET     HA 1171   2.811   3.110   2.241
  506MET     CB 1172   2.846   3.029   2.429
  506MET    HB1 1173   2.945   3.036   2.421
  506MET    HB2 1174   2.819   3.052   2.522
  506MET     CG 1175   2.809   2.886   2.405
  506MET    HG1 1176   2.712   2.878   2.430
  506MET    HG2 1177   2.819   2.871   2.307
  506MET     SD 1178   2.917   2.781   2.505
  506MET     CE 1179   3.048   2.751   2.388
  506MET    HE1 1180   3.118   2.692   2.430
  506MET    HE2 1181   3.011   2.705   2.307
  506MET    HE3 1182   3.090   2.838   2.361
  506MET      C 1183   2.633   3.133   2.349
  506MET      O 1184   2.579   3.211   2.429
  507SER      N 1185   2.561   3.052   2.272
  507SER     HN 1186   2.606   2.991   2.207
  507SER     CA 1187   2.416   3.054   2.287
  507SER     HA 1188   2.397   3.065   2.385
  507SER     CB 1189   2.354   3.173   2.213
  507SER    HB1 1190   2.265   3.197   2.252
  507SER    HB2 1191   2.415   3.253   2.218
  507SER     OG 1192   2.334   3.147   2.076
  507SER    HG1 1193   2.294   3.227   2.032
  507SER      C 1194   2.358   2.922   2.239
  507SER      O 1195   2.430   2.836   2.188
  508GLY      N 1196   2.226   2.907   2.256
  508GLY     HN 1197   2.175   2.981   2.300
  508GLY     CA 1198   2.152   2.788   2.215
  508GLY    HA1 1199   2.058   2.801   2.245
  508GLY    HA2 1200   2.155   2.786   2.115
  508GLY      C 1201   2.204   2.656   2.269
  508GLY      O 1202   2.172   2.551   2.211
  509VAL      N 1203   2.282   2.658   2.377
  509VAL     HN 1204   2.296   2.745   2.425
  509VAL     CA 1205   2.347   2.537   2.428
  509VAL     HA 1206   2.397   2.501   2.349
  509VAL     CB 1207   2.440   2.570   2.544
  509VAL     HB 1208   2.390   2.623   2.613
  509VAL    CG1 1209   2.488   2.441   2.608
  509VAL   HG11 1210   2.549   2.462   2.684
  509VAL   HG12 1211   2.410   2.389   2.642
  509VAL   HG13 1212   2.537   2.386   2.540
  509VAL    CG2 1213   2.555   2.660   2.500
  509VAL   HG21 1214   2.614   2.680   2.578
  509VAL   HG22 1215   2.608   2.613   2.429
  509VAL   HG23 1216   2.518   2.745   2.463
  509VAL      C 1217   2.244   2.434   2.475
  509VAL      O 1218   2.155   2.464   2.555
  510LYS      N 1219   2.258   2.310   2.426
  510LYS     HN 1220   2.318   2.295   2.347
  510LYS     CA 1221   2.188   2.196   2.485
  510LYS     HA 1222   2.155   2.232   2.573
  510LYS     CB 1223   2.069   2.149   2.403
  510LYS    HB1 1224   1.991   2.211   2.417
  510LYS    HB2 1225   2.093   2.147   2.306
  510LYS     CG 1226   2.029   2.007   2.448
  510LYS    HG1 1227   2.101   1.943   2.420
  510LYS    HG2 1228   2.020   2.006   2.548
  510LYS     CD 1229   1.899   1.962   2.387
  510LYS    HD1 1230   1.910   1.954   2.288
  510LYS    HD2 1231   1.875   1.872   2.425
  510LYS     CE 1232   1.788   2.060   2.417
  510LYS    HE1 1233   1.786   2.079   2.515
  510LYS    HE2 1234   1.804   2.145   2.367
  510LYS     NZ 1235   1.654   2.006   2.377
  510LYS    HZ1 1236   1.583   2.073   2.398
  510LYS    HZ2 1237   1.654   1.987   2.278
  510LYS    HZ3 1238   1.635   1.922   2.427
  510LYS      C 1239   2.285   2.080   2.501
  510LYS      O 1240   2.355   2.044   2.406
  511CYS      N 1241   2.289   2.024   2.621
  511CYS     HN 1242   2.229   2.058   2.693
  511CYS     CA 1243   2.378   1.913   2.650
  511CYS     HA 1244   2.440   1.908   2.572
  511CYS     CB 1245   2.456   1.937   2.780
  511CYS    HB1 1246   2.386   1.949   2.850
  511CYS    HB2 1247   2.505   1.851   2.796
  511CYS     SG 1248   2.569   2.078   2.772
  511CYS      C 1249   2.298   1.783   2.662
  511CYS      O 1250   2.182   1.784   2.704
  512SER      N 1251   2.361   1.672   2.621
  512SER     HN 1252   2.447   1.679   2.571
  512SER     CA 1253   2.304   1.541   2.650
  512SER     HA 1254   2.207   1.547   2.623
  512SER     CB 1255   2.372   1.432   2.568
  512SER    HB1 1256   2.316   1.350   2.563
  512SER    HB2 1257   2.392   1.465   2.475
  512SER     OG 1258   2.496   1.397   2.629
  512SER    HG1 1259   2.541   1.325   2.575
  512SER      C 1260   2.316   1.510   2.798
  512SER      O 1261   2.220   1.464   2.860
  513GLY      N 1262   2.432   1.536   2.856
  513GLY     HN 1263   2.507   1.571   2.799
  513GLY     CA 1264   2.456   1.517   2.998
  513GLY    HA1 1265   2.446   1.606   3.044
  513GLY    HA2 1266   2.388   1.453   3.033
  513GLY      C 1267   2.596   1.463   3.019
  513GLY      O 1268   2.659   1.488   3.122
  514THR      N 1269   2.644   1.391   2.918
  514THR     HN 1270   2.593   1.391   2.832
  514THR     CA 1271   2.767   1.314   2.926
  514THR     HA 1272   2.777   1.294   3.023
  514THR     CB 1273   2.752   1.188   2.840
  514THR     HB 1274   2.837   1.134   2.841
  514THR    OG1 1275   2.728   1.226   2.703
  514THR    HG1 1276   2.718   1.144   2.647
  514THR    CG2 1277   2.633   1.104   2.890
  514THR   HG21 1278   2.623   1.022   2.834
  514THR   HG22 1279   2.648   1.078   2.985
  514THR   HG23 1280   2.549   1.159   2.884
  514THR      C 1281   2.890   1.390   2.879
  514THR      O 1282   3.003   1.344   2.904
  515GLU      N 1283   2.870   1.505   2.813
  515GLU     HN 1284   2.776   1.538   2.800
  515GLU     CA 1285   2.979   1.584   2.758
  515GLU     HA 1286   3.024   1.529   2.687
  515GLU     CB 1287   2.922   1.710   2.698
  515GLU    HB1 1288   2.878   1.762   2.771
  515GLU    HB2 1289   2.998   1.763   2.660
  515GLU     CG 1290   2.820   1.687   2.587
  515GLU    HG1 1291   2.816   1.769   2.530
  515GLU    HG2 1292   2.850   1.610   2.531
  515GLU     CD 1293   2.683   1.659   2.635
  515GLU    OE1 1294   2.666   1.618   2.751
  515GLU    OE2 1295   2.589   1.673   2.556
  515GLU      C 1296   3.081   1.617   2.865
  515GLU      O 1297   3.049   1.622   2.984
  516LEU      N 1298   3.206   1.636   2.825
  516LEU     HN 1299   3.227   1.630   2.727
  516LEU     CA 1300   3.315   1.664   2.918
  516LEU     HA 1301   3.278   1.636   3.006
  516LEU     CB 1302   3.438   1.585   2.880
  516LEU    HB1 1303   3.474   1.622   2.795
  516LEU    HB2 1304   3.506   1.599   2.953
  516LEU     CG 1305   3.418   1.436   2.862
  516LEU     HG 1306   3.354   1.418   2.788
  516LEU    CD1 1307   3.554   1.376   2.827
  516LEU   HD11 1308   3.544   1.277   2.815
  516LEU   HD12 1309   3.588   1.417   2.743
  516LEU   HD13 1310   3.618   1.394   2.902
  516LEU    CD2 1311   3.360   1.376   2.991
  516LEU   HD21 1312   3.346   1.277   2.979
  516LEU   HD22 1313   3.423   1.391   3.067
  516LEU   HD23 1314   3.272   1.419   3.011
  516LEU      C 1315   3.352   1.811   2.922
  516LEU      O 1316   3.450   1.847   2.987
  517SER      N 1317   3.279   1.895   2.851
  517SER     HN 1318   3.205   1.860   2.794
  517SER     CA 1319   3.304   2.038   2.854
  517SER     HA 1320   3.308   2.065   2.950
  517SER     CB 1321   3.438   2.075   2.790
  517SER    HB1 1322   3.467   2.166   2.818
  517SER    HB2 1323   3.509   2.008   2.813
  517SER     OG 1324   3.425   2.075   2.649
  517SER    HG1 1325   3.513   2.100   2.608
  517SER      C 1326   3.190   2.104   2.781
  517SER      O 1327   3.148   2.056   2.676
  518LEU      N 1328   3.141   2.214   2.837
  518LEU     HN 1329   3.185   2.250   2.919
  518LEU     CA 1330   3.027   2.284   2.781
  518LEU     HA 1331   2.948   2.226   2.803
  518LEU     CB 1332   3.015   2.420   2.849
  518LEU    HB1 1333   3.057   2.414   2.940
  518LEU    HB2 1334   3.066   2.486   2.794
  518LEU     CG 1335   2.875   2.473   2.866
  518LEU     HG 1336   2.855   2.483   2.964
  518LEU    CD1 1337   2.868   2.608   2.801
  518LEU   HD11 1338   2.776   2.646   2.811
  518LEU   HD12 1339   2.934   2.670   2.844
  518LEU   HD13 1340   2.890   2.599   2.704
  518LEU    CD2 1341   2.769   2.379   2.812
  518LEU   HD21 1342   2.678   2.418   2.826
  518LEU   HD22 1343   2.784   2.364   2.715
  518LEU   HD23 1344   2.774   2.291   2.860
  518LEU      C 1345   3.035   2.297   2.629
  518LEU      O 1346   2.934   2.281   2.559
  519ALA      N 1347   3.154   2.324   2.575
  519ALA     HN 1348   3.236   2.328   2.633
  519ALA     CA 1349   3.166   2.347   2.432
  519ALA     HA 1350   3.096   2.416   2.413
  519ALA     CB 1351   3.306   2.399   2.396
  519ALA    HB1 1352   3.312   2.414   2.298
  519ALA    HB2 1353   3.322   2.486   2.444
  519ALA    HB3 1354   3.375   2.332   2.424
  519ALA      C 1355   3.133   2.222   2.349
  519ALA      O 1356   3.099   2.236   2.231
  520HSP      N 1357   3.142   2.102   2.407
  520HSP     HN 1358   3.165   2.096   2.504
  520HSP     CA 1359   3.118   1.978   2.333
  520HSP     HA 1360   3.152   1.999   2.241
  520HSP     CB 1361   3.192   1.860   2.395
  520HSP    HB1 1362   3.183   1.865   2.494
  520HSP    HB2 1363   3.151   1.775   2.362
  520HSP    CD2 1364   3.406   1.794   2.262
  520HSP    HD2 1365   3.366   1.740   2.188
  520HSP     CG 1366   3.339   1.855   2.362
  520HSP    NE2 1367   3.540   1.819   2.281
  520HSP    HE2 1368   3.614   1.788   2.222
  520HSP    ND1 1369   3.434   1.915   2.441
  520HSP    HD1 1370   3.416   1.969   2.524
  520HSP    CE1 1371   3.554   1.892   2.390
  520HSP    HE1 1372   3.641   1.923   2.428
  520HSP      C 1373   2.971   1.943   2.325
  520HSP      O 1374   2.935   1.843   2.262
  521CYS      N 1375   2.884   2.022   2.389
  521CYS     HN 1376   2.918   2.092   2.452
  521CYS     CA 1377   2.742   2.006   2.366
  521CYS     HA 1378   2.724   1.908   2.362
  521CYS     CB 1379   2.662   2.068   2.481
  521CYS    HB1 1380   2.671   2.166   2.467
  521CYS    HB2 1381   2.568   2.040   2.464
  521CYS     SG 1382   2.718   2.017   2.647
  521CYS      C 1383   2.704   2.070   2.232
  521CYS      O 1384   2.782   2.143   2.171
  522ARG      N 1385   2.581   2.048   2.191
  522ARG     HN 1386   2.523   1.982   2.239
  522ARG     CA 1387   2.531   2.119   2.077
  522ARG     HA 1388   2.596   2.110   2.002
  522ARG     CB 1389   2.398   2.058   2.030
  522ARG    HB1 1390   2.411   2.026   1.936
  522ARG    HB2 1391   2.377   1.980   2.089
  522ARG     CG 1392   2.274   2.147   2.029
  522ARG    HG1 1393   2.195   2.092   2.053
  522ARG    HG2 1394   2.286   2.220   2.096
  522ARG     CD 1395   2.252   2.209   1.893
  522ARG    HD1 1396   2.199   2.293   1.903
  522ARG    HD2 1397   2.340   2.230   1.851
  522ARG     NE 1398   2.178   2.121   1.802
  522ARG     HE 1399   2.229   2.078   1.728
  522ARG     CZ 1400   2.049   2.095   1.812
  522ARG    NH1 1401   1.990   2.013   1.725
  522ARG   HH11 1402   2.044   1.972   1.651
  522ARG   HH12 1403   1.893   1.994   1.732
  522ARG    NH2 1404   1.978   2.149   1.910
  522ARG   HH21 1405   2.022   2.210   1.976
  522ARG   HH22 1406   1.880   2.129   1.917
  522ARG      C 1407   2.518   2.263   2.120
  522ARG      O 1408   2.465   2.293   2.225
  523HSP      N 1409   2.571   2.351   2.038
  523HSP     HN 1410   2.630   2.318   1.964
  523HSP     CA 1411   2.546   2.492   2.050
  523HSP     HA 1412   2.452   2.506   2.081
  523HSP     CB 1413   2.640   2.557   2.150
  523HSP    HB1 1414   2.620   2.654   2.155
  523HSP    HB2 1415   2.625   2.515   2.240
  523HSP    CD2 1416   2.868   2.436   2.126
  523HSP    HD2 1417   2.845   2.345   2.160
  523HSP     CG 1418   2.785   2.542   2.116
  523HSP    NE2 1419   2.991   2.477   2.082
  523HSP    HE2 1420   3.073   2.420   2.077
  523HSP    ND1 1421   2.861   2.645   2.067
  523HSP    HD1 1422   2.827   2.738   2.049
  523HSP    CE1 1423   2.984   2.604   2.047
  523HSP    HE1 1424   3.059   2.659   2.011
  523HSP      C 1425   2.570   2.545   1.913
  523HSP      O 1426   2.644   2.486   1.835
  524ASP      N 1427   2.510   2.658   1.882
  524ASP     HN 1428   2.445   2.700   1.945
  524ASP     CA 1429   2.540   2.723   1.756
  524ASP     HA 1430   2.534   2.659   1.680
  524ASP     CB 1431   2.441   2.832   1.719
  524ASP    HB1 1432   2.490   2.907   1.676
  524ASP    HB2 1433   2.374   2.794   1.654
  524ASP     CG 1434   2.366   2.885   1.836
  524ASP    OD1 1435   2.432   2.941   1.922
  524ASP    OD2 1436   2.243   2.874   1.840
  524ASP      C 1437   2.679   2.775   1.783
  524ASP      O 1438   2.722   2.774   1.897
  525GLY      N 1439   2.750   2.814   1.681
  525GLY     HN 1440   2.709   2.819   1.590
  525GLY     CA 1441   2.889   2.847   1.698
  525GLY    HA1 1442   2.927   2.792   1.772
  525GLY    HA2 1443   2.938   2.827   1.613
  525GLY      C 1444   2.898   2.994   1.731
  525GLY      O 1445   2.832   3.042   1.820
  526GLU      N 1446   2.984   3.065   1.661
  526GLU     HN 1447   3.032   3.023   1.585
  526GLU     CA 1448   3.009   3.203   1.695
  526GLU     HA 1449   3.009   3.208   1.794
  526GLU     CB 1450   3.147   3.249   1.648
  526GLU    HB1 1451   3.144   3.257   1.548
  526GLU    HB2 1452   3.166   3.338   1.688
  526GLU     CG 1453   3.264   3.157   1.684
  526GLU    HG1 1454   3.274   3.090   1.610
  526GLU    HG2 1455   3.347   3.212   1.690
  526GLU     CD 1456   3.247   3.081   1.815
  526GLU    OE1 1457   3.150   3.005   1.828
  526GLU    OE2 1458   3.332   3.095   1.904
  526GLU      C 1459   2.897   3.290   1.639
  526GLU      O 1460   2.900   3.411   1.652
  527ASP      N 1461   2.800   3.226   1.573
  527ASP     HN 1462   2.815   3.131   1.547
  527ASP     CA 1463   2.672   3.288   1.537
  527ASP     HA 1464   2.693   3.384   1.521
  527ASP     CB 1465   2.618   3.220   1.412
  527ASP    HB1 1466   2.647   3.125   1.412
  527ASP    HB2 1467   2.518   3.224   1.415
  527ASP     CG 1468   2.665   3.286   1.284
  527ASP    OD1 1469   2.705   3.404   1.287
  527ASP    OD2 1470   2.661   3.218   1.179
  527ASP      C 1471   2.569   3.275   1.649
  527ASP      O 1472   2.483   3.189   1.644
  528VAL      N 1473   2.575   3.365   1.747
  528VAL     HN 1474   2.619   3.452   1.726
  528VAL     CA 1475   2.524   3.346   1.884
  528VAL     HA 1476   2.507   3.249   1.899
  528VAL     CB 1477   2.627   3.388   1.989
  528VAL     HB 1478   2.584   3.383   2.079
  528VAL    CG1 1479   2.747   3.294   1.982
  528VAL   HG11 1480   2.814   3.321   2.051
  528VAL   HG12 1481   2.717   3.201   2.000
  528VAL   HG13 1482   2.788   3.300   1.891
  528VAL    CG2 1483   2.677   3.530   1.966
  528VAL   HG21 1484   2.744   3.554   2.036
  528VAL   HG22 1485   2.719   3.536   1.876
  528VAL   HG23 1486   2.600   3.593   1.971
  528VAL      C 1487   2.392   3.423   1.894
  528VAL      O 1488   2.383   3.534   1.947
  529ALA      N 1489   2.287   3.361   1.845
  529ALA     HN 1490   2.298   3.273   1.800
  529ALA     CA 1491   2.153   3.420   1.854
  529ALA     HA 1492   2.161   3.515   1.824
  529ALA     CB 1493   2.055   3.347   1.764
  529ALA    HB1 1494   1.965   3.389   1.771
  529ALA    HB2 1495   2.087   3.353   1.669
  529ALA    HB3 1496   2.050   3.251   1.791
  529ALA      C 1497   2.107   3.415   1.999
  529ALA      O 1498   2.069   3.310   2.050
  530CYD      N 1499   2.109   3.528   2.066
  530CYD     HN 1500   2.154   3.610   2.030
  530CYD     CA 1501   2.045   3.529   2.196
  530CYD     HA 1502   2.018   3.434   2.214
  530CYD     CB 1503   2.141   3.577   2.305
  530CYD     Vc 1504   2.141   3.577   2.305
  530CYD    HB1 1505   2.230   3.547   2.272
  530CYD    HB2 1506   2.135   3.677   2.298
  530CYD     SG 1507   2.110   3.520   2.476
  530CYD     Vs 1508   2.110   3.520   2.476
  530CYD    HUD 1509   2.230   3.547   2.272
  530CYD      C 1510   1.923   3.620   2.190
  530CYD      O 1511   1.920   3.715   2.110
  531PRO      N 1512   1.818   3.591   2.267
  531PRO     CD 1513   1.783   3.458   2.317
  531PRO    HD1 1514   1.828   3.440   2.404
  531PRO    HD2 1515   1.809   3.387   2.251
  531PRO     CA 1516   1.705   3.684   2.275
  531PRO     HA 1517   1.673   3.708   2.183
  531PRO     CB 1518   1.602   3.609   2.359
  531PRO    HB1 1519   1.613   3.629   2.456
  531PRO    HB2 1520   1.508   3.630   2.331
  531PRO     CG 1521   1.633   3.466   2.332
  531PRO    HG1 1522   1.602   3.410   2.409
  531PRO    HG2 1523   1.587   3.437   2.248
  531PRO      C 1524   1.744   3.814   2.341
  531PRO      O 1525   1.855   3.833   2.392
  532GLN      N 1526   1.653   3.909   2.335
  532GLN     HN 1527   1.567   3.891   2.287
  532GLN     CA 1528   1.675   4.037   2.395
  532GLN     HA 1529   1.772   4.048   2.418
  532GLN     CB 1530   1.638   4.149   2.298
  532GLN    HB1 1531   1.678   4.128   2.209
  532GLN    HB2 1532   1.538   4.151   2.290
  532GLN     CG 1533   1.684   4.288   2.340
  532GLN    HG1 1534   1.627   4.355   2.294
  532GLN    HG2 1535   1.674   4.296   2.439
  532GLN     CD 1536   1.829   4.316   2.303
  532GLN    OE1 1537   1.890   4.409   2.355
  532GLN    NE2 1538   1.885   4.235   2.214
  532GLN   HE21 1539   1.832   4.160   2.174
  532GLN   HE22 1540   1.980   4.249   2.186
  532GLN      C 1541   1.587   4.039   2.517
  532GLN      O 1542   1.466   4.041   2.506
  533GLY      N 1543   1.647   4.038   2.634
  533GLY     HN 1544   1.747   4.037   2.639
  533GLY     CA 1545   1.570   4.041   2.756
  533GLY    HA1 1546   1.524   4.130   2.762
  533GLY    HA2 1547   1.501   3.969   2.750
  533GLY      C 1548   1.656   4.020   2.877
  533GLY      O 1549   1.769   4.065   2.880
  534GLY      N 1550   1.602   3.950   2.976
  534GLY     HN 1551   1.508   3.917   2.965
  534GLY     CA 1552   1.673   3.919   3.098
  534GLY    HA1 1553   1.727   3.999   3.123
  534GLY    HA2 1554   1.605   3.900   3.169
  534GLY      C 1555   1.766   3.799   3.084
  534GLY      O 1556   1.854   3.776   3.167
  535VAL      N 1557   1.750   3.725   2.974
  535VAL     HN 1558   1.679   3.751   2.909
  535VAL     CA 1559   1.832   3.608   2.944
  535VAL     HA 1560   1.854   3.570   3.034
  535VAL     CB 1561   1.751   3.505   2.863
  535VAL     HB 1562   1.661   3.544   2.843
  535VAL    CG1 1563   1.815   3.475   2.730
  535VAL   HG11 1564   1.759   3.408   2.681
  535VAL   HG12 1565   1.821   3.559   2.676
  535VAL   HG13 1566   1.907   3.438   2.745
  535VAL    CG2 1567   1.730   3.380   2.945
  535VAL   HG21 1568   1.677   3.314   2.891
  535VAL   HG22 1569   1.819   3.340   2.968
  535VAL   HG23 1570   1.681   3.402   3.029
  535VAL      C 1571   1.964   3.643   2.877
  535VAL      O 1572   2.048   3.557   2.856
  536GLN      N 1573   1.983   3.772   2.847
  536GLN     HN 1574   1.909   3.836   2.867
  536GLN     CA 1575   2.104   3.825   2.787
  536GLN     HA 1576   2.138   3.752   2.727
  536GLN     CB 1577   2.071   3.950   2.704
  536GLN    HB1 1578   2.007   3.924   2.633
  536GLN    HB2 1579   2.028   4.017   2.765
  536GLN     CG 1580   2.190   4.018   2.637
  536GLN    HG1 1581   2.176   4.117   2.639
  536GLN    HG2 1582   2.273   3.996   2.689
  536GLN     CD 1583   2.211   3.975   2.493
  536GLN    OE1 1584   2.314   4.006   2.432
  536GLN    NE2 1585   2.114   3.904   2.438
  536GLN   HE21 1586   2.033   3.881   2.492
  536GLN   HE22 1587   2.122   3.872   2.344
  536GLN      C 1588   2.211   3.856   2.893
  536GLN      O 1589   2.322   3.895   2.859
  537TYR      N 1590   2.178   3.838   3.021
  537TYR     HN 1591   2.085   3.809   3.043
  537TYR     CA 1592   2.272   3.860   3.130
  537TYR     HA 1593   2.325   3.941   3.106
  537TYR     CB 1594   2.198   3.886   3.260
  537TYR    HB1 1595   2.115   3.831   3.262
  537TYR    HB2 1596   2.258   3.860   3.336
  537TYR     CG 1597   2.159   4.030   3.279
  537TYR    CD1 1598   2.058   4.086   3.203
  537TYR    HD1 1599   2.011   4.031   3.135
  537TYR    CE1 1600   2.021   4.218   3.221
  537TYR    HE1 1601   1.948   4.257   3.165
  537TYR     CZ 1602   2.086   4.294   3.314
  537TYR     OH 1603   2.050   4.426   3.332
  537TYR     HH 1604   2.107   4.467   3.403
  537TYR    CD2 1605   2.222   4.109   3.373
  537TYR    HD2 1606   2.296   4.070   3.429
  537TYR    CE2 1607   2.186   4.241   3.391
  537TYR    HE2 1608   2.233   4.297   3.459
  537TYR      C 1609   2.361   3.739   3.144
  537TYR      O 1610   2.475   3.749   3.184
  538GLY      N 1611   2.308   3.622   3.110
  538GLY     HN 1612   2.212   3.618   3.081
  538GLY     CA 1613   2.386   3.500   3.116
  538GLY    HA1 1614   2.381   3.460   3.025
  538GLY    HA2 1615   2.480   3.528   3.135
  538GLY      C 1616   2.345   3.396   3.216
  538GLY      O 1617   2.295   3.426   3.322
  539ALA      N 1618   2.366   3.272   3.180
  539ALA     HN 1619   2.402   3.255   3.089
  539ALA     CA 1620   2.339   3.158   3.266
  539ALA     HA 1621   2.248   3.173   3.302
  539ALA     CB 1622   2.347   3.033   3.182
  539ALA    HB1 1623   2.329   2.953   3.240
  539ALA    HB2 1624   2.279   3.038   3.109
  539ALA    HB3 1625   2.438   3.025   3.142
  539ALA      C 1626   2.437   3.149   3.382
  539ALA      O 1627   2.552   3.189   3.368
  540GLY      N 1628   2.393   3.098   3.497
  540GLY     HN 1629   2.295   3.082   3.509
  540GLY     CA 1630   2.483   3.067   3.605
  540GLY    HA1 1631   2.577   3.072   3.572
  540GLY    HA2 1632   2.470   3.134   3.679
  540GLY      C 1633   2.448   2.928   3.651
  540GLY      O 1634   2.345   2.873   3.613
  541VAL      N 1635   2.536   2.871   3.732
  541VAL     HN 1636   2.623   2.917   3.752
  541VAL     CA 1637   2.509   2.742   3.792
  541VAL     HA 1638   2.413   2.721   3.771
  541VAL     CB 1639   2.596   2.630   3.731
  541VAL     HB 1640   2.566   2.542   3.768
  541VAL    CG1 1641   2.580   2.630   3.577
  541VAL   HG11 1642   2.637   2.558   3.538
  541VAL   HG12 1643   2.484   2.614   3.554
  541VAL   HG13 1644   2.609   2.719   3.541
  541VAL    CG2 1645   2.745   2.652   3.769
  541VAL   HG21 1646   2.800   2.579   3.729
  541VAL   HG22 1647   2.776   2.740   3.733
  541VAL   HG23 1648   2.755   2.651   3.868
  541VAL      C 1649   2.529   2.753   3.941
  541VAL      O 1650   2.580   2.853   3.992
  542ALA      N 1651   2.483   2.651   4.011
  542ALA     HN 1652   2.414   2.592   3.969
  542ALA     CA 1653   2.527   2.621   4.146
  542ALA     HA 1654   2.607   2.678   4.166
  542ALA     CB 1655   2.419   2.656   4.249
  542ALA    HB1 1656   2.453   2.634   4.341
  542ALA    HB2 1657   2.398   2.753   4.244
  542ALA    HB3 1658   2.337   2.602   4.230
  542ALA      C 1659   2.561   2.473   4.148
  542ALA      O 1660   2.481   2.390   4.101
  543CYS      N 1661   2.679   2.441   4.201
  543CYS     HN 1662   2.736   2.513   4.240
  543CYS     CA 1663   2.728   2.304   4.203
  543CYS     HA 1664   2.662   2.253   4.149
  543CYS     CB 1665   2.866   2.294   4.142
  543CYS    HB1 1666   2.925   2.336   4.212
  543CYS    HB2 1667   2.883   2.196   4.139
  543CYS     SG 1668   2.891   2.369   3.984
  543CYS      C 1669   2.735   2.252   4.346
  543CYS      O 1670   2.753   2.329   4.441
  544SER      N 1671   2.721   2.119   4.363
  544SER     HN 1672   2.696   2.063   4.284
  544SER     CA 1673   2.742   2.056   4.492
  544SER     HA 1674   2.800   2.122   4.540
  544SER     CB 1675   2.614   2.034   4.570
  544SER    HB1 1676   2.562   2.119   4.579
  544SER    HB2 1677   2.557   1.965   4.527
  544SER     OG 1678   2.650   1.989   4.700
  544SER    HG1 1679   2.568   1.974   4.754
  544SER      C 1680   2.809   1.920   4.476
  544SER      O 1681   2.811   1.860   4.368
  545GLU      N 1682   2.870   1.874   4.584
  545GLU     HN 1683   2.868   1.926   4.669
  545GLU     CA 1684   2.940   1.747   4.578
  545GLU     HA 1685   2.977   1.743   4.485
  545GLU     CB 1686   3.054   1.741   4.681
  545GLU    HB1 1687   3.012   1.744   4.772
  545GLU    HB2 1688   3.100   1.654   4.669
  545GLU     CG 1689   3.161   1.856   4.672
  545GLU    HG1 1690   3.114   1.944   4.666
  545GLU    HG2 1691   3.218   1.854   4.754
  545GLU     CD 1692   3.253   1.844   4.550
  545GLU    OE1 1693   3.268   1.734   4.495
  545GLU    OE2 1694   3.314   1.945   4.510
  545GLU      C 1695   2.843   1.633   4.597
  545GLU      O 1696   2.882   1.517   4.584
  546THR      N 1697   2.716   1.662   4.623
  546THR     HN 1698   2.687   1.757   4.636
  546THR     CA 1699   2.620   1.554   4.634
  546THR     HA 1700   2.661   1.474   4.592
  546THR     CB 1701   2.590   1.523   4.781
  546THR     HB 1702   2.513   1.460   4.788
  546THR    OG1 1703   2.552   1.642   4.851
  546THR    HG1 1704   2.534   1.621   4.947
  546THR    CG2 1705   2.714   1.466   4.850
  546THR   HG21 1706   2.694   1.446   4.945
  546THR   HG22 1707   2.742   1.382   4.803
  546THR   HG23 1708   2.789   1.532   4.845
  546THR      C 1709   2.493   1.591   4.556
  546THR    OT1 1710   2.481   1.701   4.502
  546THR    OT2 1711   2.392   1.500   4.556
  547SOL     OW 1712   0.230   0.628   0.113
  547SOL    HW1 1713   0.137   0.626   0.150
  547SOL    HW2 1714   0.231   0.589   0.021
  548SOL     OW 1715   0.225   0.275   0.996
  548SOL    HW1 1716   0.260   0.258   1.088
  548SOL    HW2 1717   0.137   0.230   0.984
  549SOL     OW 1718   0.019   0.368   0.647
  549SOL    HW1 1719  -0.063   0.411   0.686
  549SOL    HW2 1720  -0.009   0.295   0.584
  550SOL     OW 1721   0.569   1.275   1.165
  550SOL    HW1 1722   0.476   1.268   1.128
  550SOL    HW2 1723   0.580   1.364   1.209
  551SOL     OW 1724   1.555   1.511   0.703
  551SOL    HW1 1725   1.498   1.495   0.784
  551SOL    HW2 1726   1.496   1.521   0.623
  552SOL     OW 1727   1.135   0.703   0.717
  552SOL    HW1 1728   1.192   0.781   0.692
  552SOL    HW2 1729   1.075   0.729   0.793
  553SOL     OW 1730   1.755   0.607   0.231
  553SOL    HW1 1731   1.743   0.594   0.132
  553SOL    HW2 1732   1.725   0.526   0.280
  554SOL     OW 1733   0.768   1.144   1.023
  554SOL    HW1 1734   0.690   1.161   1.083
  554SOL    HW2 1735   0.802   1.231   0.987
  555SOL     OW 1736   0.850   0.798   1.823
  555SOL    HW1 1737   0.846   0.874   1.888
  555SOL    HW2 1738   0.872   0.834   1.732
  556SOL     OW 1739   0.685   1.012   0.665
  556SOL    HW1 1740   0.754   0.996   0.735
  556SOL    HW2 1741   0.612   1.069   0.703
  557SOL     OW 1742   0.686   1.161   1.803
  557SOL    HW1 1743   0.746   1.240   1.817
  557SOL    HW2 1744   0.600   1.192   1.762
  558SOL     OW 1745   0.335   1.435   1.061
  558SOL    HW1 1746   0.257   1.404   1.008
  558SOL    HW2 1747   0.393   1.493   1.004
  559SOL     OW 1748   1.460   1.505   1.339
  559SOL    HW1 1749   1.484   1.599   1.365
  559SOL    HW2 1750   1.444   1.451   1.421
  560SOL     OW 1751   0.438   0.392   1.499
  560SOL    HW1 1752   0.520   0.336   1.508
  560SOL    HW2 1753   0.357   0.334   1.503
  561SOL     OW 1754   1.603   0.447   0.737
  561SOL    HW1 1755   1.529   0.493   0.687
  561SOL    HW2 1756   1.654   0.515   0.790
  562SOL     OW 1757   0.231   1.713   0.483
  562SOL    HW1 1758   0.265   1.790   0.537
  562SOL    HW2 1759   0.275   1.713   0.393
  563SOL     OW 1760   1.127   1.341   1.690
  563SOL    HW1 1761   1.174   1.341   1.778
  563SOL    HW2 1762   1.079   1.254   1.679
  564SOL     OW 1763   0.230   1.434   0.538
  564SOL    HW1 1764   0.204   1.530   0.538
  564SOL    HW2 1765   0.159   1.380   0.583
  565SOL     OW 1766   0.240   1.091   0.886
  565SOL    HW1 1767   0.254   1.007   0.938
  565SOL    HW2 1768   0.185   1.155   0.941
  566SOL     OW 1769   0.620   1.786   1.439
  566SOL    HW1 1770   0.528   1.769   1.474
  566SOL    HW2 1771   0.648   1.878   1.465
  567SOL     OW 1772   0.606   0.964   0.123
  567SOL    HW1 1773   0.613   1.048   0.069
  567SOL    HW2 1774   0.652   0.977   0.211
  568SOL     OW 1775   1.594   0.114   1.480
  568SOL    HW1 1776   1.576   0.181   1.408
  568SOL    HW2 1777   1.591   0.160   1.569
  569SOL     OW 1778   0.122   0.643   0.563
  569SOL    HW1 1779   0.077   0.555   0.580
  569SOL    HW2 1780   0.121   0.697   0.647
  570SOL     OW 1781   1.842   1.767   0.359
  570SOL    HW1 1782   1.896   1.738   0.439
  570SOL    HW2 1783   1.872   1.857   0.330
  571SOL     OW 1784   0.027   1.596   0.117
  571SOL    HW1 1785   0.008   1.500   0.138
  571SOL    HW2 1786  -0.006   1.654   0.192
  572SOL     OW 1787   1.689   0.922   0.612
  572SOL    HW1 1788   1.784   0.893   0.620
  572SOL    HW2 1789   1.681   0.987   0.537
  573SOL     OW 1790   1.641   1.108   0.432
  573SOL    HW1 1791   1.727   1.110   0.380
  573SOL    HW2 1792   1.655   1.155   0.520
  574SOL     OW 1793   0.113   0.737   1.597
  574SOL    HW1 1794   0.201   0.724   1.642
  574SOL    HW2 1795   0.100   0.834   1.575
  575SOL     OW 1796   0.613   1.365   0.726
  575SOL    HW1 1797   0.564   1.278   0.735
  575SOL    HW2 1798   0.590   1.408   0.639
  576SOL     OW 1799   1.293   1.228   1.423
  576SOL    HW1 1800   1.330   1.155   1.365
  576SOL    HW2 1801   1.345   1.233   1.508
  577SOL     OW 1802   0.809   0.004   0.502
  577SOL    HW1 1803   0.849   0.095   0.493
  577SOL    HW2 1804   0.709   0.012   0.508
  578SOL     OW 1805   0.197   0.976   1.264
  578SOL    HW1 1806   0.286   0.931   1.250
  578SOL    HW2 1807   0.124   0.911   1.245
  579SOL     OW 1808   1.525   0.999   0.190
  579SOL    HW1 1809   1.462   0.923   0.203
  579SOL    HW2 1810   1.573   1.017   0.276
  580SOL     OW 1811   1.187   1.792   1.616
  580SOL    HW1 1812   1.211   1.852   1.540
  580SOL    HW2 1813   1.194   1.697   1.586
  581SOL     OW 1814   0.317   0.251   1.801
  581SOL    HW1 1815   0.388   0.322   1.807
  581SOL    HW2 1816   0.229   0.290   1.829
  582SOL     OW 1817   1.466   1.417   0.953
  582SOL    HW1 1818   1.407   1.423   1.033
  582SOL    HW2 1819   1.451   1.329   0.907
  583SOL     OW 1820   1.667   1.714   0.572
  583SOL    HW1 1821   1.626   1.691   0.484
  583SOL    HW2 1822   1.649   1.640   0.637
  584SOL     OW 1823   0.598   0.729   0.270
  584SOL    HW1 1824   0.622   0.798   0.202
  584SOL    HW2 1825   0.520   0.762   0.324
  585SOL     OW 1826   1.281   0.345   0.944
  585SOL    HW1 1827   1.195   0.295   0.931
  585SOL    HW2 1828   1.343   0.291   1.000
  586SOL     OW 1829   1.576   1.662   0.307
  586SOL    HW1 1830   1.665   1.708   0.310
  586SOL    HW2 1831   1.555   1.638   0.212
  587SOL     OW 1832   0.807   0.605   1.465
  587SOL    HW1 1833   0.760   0.602   1.554
  587SOL    HW2 1834   0.756   0.550   1.399
  588SOL     OW 1835   1.394   0.469   1.674
  588SOL    HW1 1836   1.374   0.512   1.762
  588SOL    HW2 1837   1.472   0.407   1.683
  589SOL     OW 1838   0.973   0.890   1.572
  589SOL    HW1 1839   1.019   0.806   1.543
  589SOL    HW2 1840   0.917   0.924   1.497
  590SOL     OW 1841   0.991   0.410   1.242
  590SOL    HW1 1842   0.914   0.444   1.296
  590SOL    HW2 1843   0.957   0.359   1.163
  591SOL     OW 1844   1.041   0.701   0.429
  591SOL    HW1 1845   1.067   0.697   0.525
  591SOL    HW2 1846   0.956   0.650   0.415
  592SOL     OW 1847   0.076   0.811   0.789
  592SOL    HW1 1848   0.175   0.799   0.798
  592SOL    HW2 1849   0.052   0.906   0.810
  593SOL     OW 1850   0.130   1.821   1.571
  593SOL    HW1 1851   0.120   1.806   1.670
  593SOL    HW2 1852   0.044   1.857   1.535
  594SOL     OW 1853   0.865   0.348   0.195
  594SOL    HW1 1854   0.924   0.411   0.146
  594SOL    HW2 1855   0.884   0.254   0.166
  595SOL     OW 1856   1.719   0.585   1.831
  595SOL    HW1 1857   1.693   0.674   1.795
  595SOL    HW2 1858   1.717   0.517   1.758
  596SOL     OW 1859   1.362   1.144   0.545
  596SOL    HW1 1860   1.445   1.115   0.497
  596SOL    HW2 1861   1.313   1.211   0.489
  597SOL     OW 1862   0.550   0.196   0.885
  597SOL    HW1 1863   0.545   0.191   0.985
  597SOL    HW2 1864   0.552   0.292   0.856
  598SOL     OW 1865   1.008   1.456   0.477
  598SOL    HW1 1866   0.962   1.528   0.425
  598SOL    HW2 1867   1.004   1.476   0.575
  599SOL     OW 1868   0.351   1.801   0.853
  599SOL    HW1 1869   0.401   1.715   0.859
  599SOL    HW2 1870   0.416   1.878   0.850
  600SOL     OW 1871   1.795   1.066   0.873
  600SOL    HW1 1872   1.733   1.051   0.797
  600SOL    HW2 1873   1.743   1.077   0.958
  601SOL     OW 1874   1.227   1.550   1.506
  601SOL    HW1 1875   1.233   1.473   1.570
  601SOL    HW2 1876   1.175   1.524   1.426
  602SOL     OW 1877   0.321   0.943   0.242
  602SOL    HW1 1878   0.403   0.982   0.200
  602SOL    HW2 1879   0.294   0.861   0.193
  603SOL     OW 1880   1.458   0.735   0.728
  603SOL    HW1 1881   1.453   0.670   0.803
  603SOL    HW2 1882   1.538   0.794   0.741
  604SOL     OW 1883   0.461   1.266   1.727
  604SOL    HW1 1884   0.411   1.267   1.641
  604SOL    HW2 1885   0.398   1.248   1.803
  605SOL     OW 1886   1.111   1.776   0.237
  605SOL    HW1 1887   1.051   1.714   0.287
  605SOL    HW2 1888   1.142   1.732   0.152
  606SOL     OW 1889   0.202   0.285   1.498
  606SOL    HW1 1890   0.122   0.345   1.485
  606SOL    HW2 1891   0.192   0.236   1.584
  607SOL     OW 1892   1.632   1.377   0.081
  607SOL    HW1 1893   1.600   1.471   0.071
  607SOL    HW2 1894   1.556   1.314   0.069
  608SOL     OW 1895   0.464   1.743   0.323
  608SOL    HW1 1896   0.497   1.782   0.409
  608SOL    HW2 1897   0.540   1.736   0.258
  609SOL     OW 1898   1.400   0.107   0.426
  609SOL    HW1 1899   1.376   0.070   0.336
  609SOL    HW2 1900   1.499   0.123   0.430
  610SOL     OW 1901   0.249   1.785   1.241
  610SOL    HW1 1902   0.306   1.720   1.291
  610SOL    HW2 1903   0.233   1.752   1.148
  611SOL     OW 1904   0.940   1.698   0.904
  611SOL    HW1 1905   1.020   1.641   0.925
  611SOL    HW2 1906   0.891   1.658   0.827
  612SOL     OW 1907   0.382   0.700   0.480
  612SOL    HW1 1908   0.427   0.610   0.477
  612SOL    HW2 1909   0.288   0.689   0.513
  613SOL     OW 1910   1.547   0.222   1.729
  613SOL    HW1 1911   1.542   0.259   1.821
  613SOL    HW2 1912   1.475   0.153   1.717
  614SOL     OW 1913   0.614   0.122   0.117
  614SOL    HW1 1914   0.712   0.100   0.124
  614SOL    HW2 1915   0.583   0.105   0.024
  615SOL     OW 1916   0.781   0.264   1.749
  615SOL    HW1 1917   0.848   0.203   1.792
  615SOL    HW2 1918   0.708   0.283   1.814
  616SOL     OW 1919   0.888   1.514   1.195
  616SOL    HW1 1920   0.865   1.489   1.101
  616SOL    HW2 1921   0.949   1.445   1.234
  617SOL     OW 1922   1.351   0.590   1.433
  617SOL    HW1 1923   1.379   0.547   1.518
  617SOL    HW2 1924   1.376   0.686   1.434
  618SOL     OW 1925   0.803   1.402   0.924
  618SOL    HW1 1926   0.893   1.416   0.882
  618SOL    HW2 1927   0.732   1.404   0.853
  619SOL     OW 1928   0.922   0.503   0.899
  619SOL    HW1 1929   0.897   0.494   0.803
  619SOL    HW2 1930   0.970   0.421   0.930
  620SOL     OW 1931   0.539   0.064   0.512
  620SOL    HW1 1932   0.458   0.065   0.570
  620SOL    HW2 1933   0.542   0.147   0.457
  621SOL     OW 1934   1.434   1.188   0.041
  621SOL    HW1 1935   1.466   1.112   0.098
  621SOL    HW2 1936   1.342   1.215   0.071
  622SOL     OW 1937   0.297   0.035   0.171
  622SOL    HW1 1938   0.346   0.119   0.150
  622SOL    HW2 1939   0.359  -0.030   0.216
  623SOL     OW 1940   0.935   0.236   0.480
  623SOL    HW1 1941   0.887   0.277   0.402
  623SOL    HW2 1942   1.034   0.234   0.461
  624SOL     OW 1943   1.076   0.683   1.464
  624SOL    HW1 1944   0.996   0.622   1.467
  624SOL    HW2 1945   1.157   0.630   1.440
  625SOL     OW 1946   1.227   1.570   0.793
  625SOL    HW1 1947   1.248   1.644   0.728
  625SOL    HW2 1948   1.295   1.570   0.866
  626SOL     OW 1949   0.459   1.152   0.741
  626SOL    HW1 1950   0.388   1.125   0.806
  626SOL    HW2 1951   0.433   1.124   0.648
  627SOL     OW 1952   1.271   1.797   0.591
  627SOL    HW1 1953   1.315   1.861   0.527
  627SOL    HW2 1954   1.221   1.849   0.661
  628SOL     OW 1955   1.032   0.549   0.016
  628SOL    HW1 1956   0.991   0.631  -0.023
  628SOL    HW2 1957   1.096   0.575   0.089
  629SOL     OW 1958   0.078   0.556   1.386
  629SOL    HW1 1959   0.170   0.555   1.345
  629SOL    HW2 1960   0.072   0.630   1.453
  630SOL     OW 1961   0.561   0.222   1.147
  630SOL    HW1 1962   0.599   0.138   1.184
  630SOL    HW2 1963   0.473   0.241   1.191
  631SOL     OW 1964   0.866   0.454   0.642
  631SOL    HW1 1965   0.834   0.526   0.580
  631SOL    HW2 1966   0.890   0.373   0.589
  632SOL     OW 1967   1.017   0.039   0.753
  632SOL    HW1 1968   0.945   0.044   0.684
  632SOL    HW2 1969   0.993  -0.030   0.822
  633SOL     OW 1970   1.429   1.173   0.867
  633SOL    HW1 1971   1.374   1.089   0.860
  633SOL    HW2 1972   1.455   1.202   0.775
  634SOL     OW 1973   1.466   0.590   0.992
  634SOL    HW1 1974   1.436   0.495   0.999
  634SOL    HW2 1975   1.539   0.606   1.058
  635SOL     OW 1976   1.857   0.833   0.377
  635SOL    HW1 1977   1.899   0.769   0.441
  635SOL    HW2 1978   1.819   0.782   0.299
  636SOL     OW 1979   0.488   1.385   0.174
  636SOL    HW1 1980   0.401   1.370   0.221
  636SOL    HW2 1981   0.471   1.411   0.079
  637SOL     OW 1982   1.390   0.575   0.078
  637SOL    HW1 1983   1.336   0.554   0.159
  637SOL    HW2 1984   1.481   0.534   0.087
  638SOL     OW 1985   0.527   0.256   0.328
  638SOL    HW1 1986   0.554   0.197   0.253
  638SOL    HW2 1987   0.527   0.351   0.297
  639SOL     OW 1988   1.754   1.223   1.588
  639SOL    HW1 1989   1.845   1.184   1.575
  639SOL    HW2 1990   1.762   1.319   1.612
  640SOL     OW 1991   1.064   1.347   1.340
  640SOL    HW1 1992   0.984   1.324   1.395
  640SOL    HW2 1993   1.147   1.321   1.389
  641SOL     OW 1994   1.592   1.629   1.625
  641SOL    HW1 1995   1.619   1.663   1.535
  641SOL    HW2 1996   1.671   1.591   1.671
  642SOL     OW 1997   1.111   1.195   1.100
  642SOL    HW1 1998   1.071   1.239   1.181
  642SOL    HW2 1999   1.070   1.232   1.017
  643SOL     OW 2000   1.638   1.099   1.079
  643SOL    HW1 2001   1.643   1.180   1.138
  643SOL    HW2 2002   1.552   1.101   1.028
  644SOL     OW 2003   0.915   0.089   1.402
  644SOL    HW1 2004   0.940   0.069   1.307
  644SOL    HW2 2005   0.987   0.145   1.444
  645SOL     OW 2006   0.980   1.116   1.719
  645SOL    HW1 2007   0.881   1.122   1.729
  645SOL    HW2 2008   1.003   1.036   1.663
  646SOL     OW 2009   0.705   1.050   0.368
  646SOL    HW1 2010   0.691   1.057   0.467
  646SOL    HW2 2011   0.789   0.999   0.350
  647SOL     OW 2012   0.410   0.813   1.251
  647SOL    HW1 2013   0.496   0.825   1.301
  647SOL    HW2 2014   0.368   0.726   1.278
  648SOL     OW 2015   1.274   0.386   1.262
  648SOL    HW1 2016   1.295   0.460   1.326
  648SOL    HW2 2017   1.185   0.403   1.219
  649SOL     OW 2018   0.064   1.564   1.331
  649SOL    HW1 2019   0.018   1.646   1.297
  649SOL    HW2 2020   0.162   1.583   1.340
  650SOL     OW 2021   0.367   1.100   0.501
  650SOL    HW1 2022   0.360   1.183   0.445
  650SOL    HW2 2023   0.371   1.020   0.441
  651SOL     OW 2024   0.566   0.537   0.865
  651SOL    HW1 2025   0.578   0.603   0.791
  651SOL    HW2 2026   0.612   0.571   0.948
  652SOL     OW 2027   1.252   1.348   0.388
  652SOL    HW1 2028   1.302   1.425   0.428
  652SOL    HW2 2029   1.157   1.350   0.420
  653SOL     OW 2030   1.272   1.445   1.142
  653SOL    HW1 2031   1.319   1.458   1.229
  653SOL    HW2 2032   1.206   1.371   1.151
  654SOL     OW 2033   1.582   0.639   0.472
  654SOL    HW1 2034   1.551   0.700   0.545
  654SOL    HW2 2035   1.632   0.691   0.403
  655SOL     OW 2036   0.354   1.510   1.329
  655SOL    HW1 2037   0.333   1.466   1.242
  655SOL    HW2 2038   0.451   1.536   1.332
  656SOL     OW 2039   0.402   0.751   1.598
  656SOL    HW1 2040   0.470   0.806   1.551
  656SOL    HW2 2041   0.442   0.663   1.625
  657SOL     OW 2042   1.587   0.779   1.670
  657SOL    HW1 2043   1.495   0.817   1.665
  657SOL    HW2 2044   1.647   0.826   1.605
  658SOL     OW 2045   1.013   0.105   1.770
  658SOL    HW1 2046   1.019   0.190   1.718
  658SOL    HW2 2047   1.045   0.029   1.713
  659SOL     OW 2048   0.504   0.050   1.740
  659SOL    HW1 2049   0.462  -0.007   1.670
  659SOL    HW2 2050   0.438   0.119   1.772
  660SOL     OW 2051   0.573   0.870   1.029
  660SOL    HW1 2052   0.617   0.959   1.020
  660SOL    HW2 2053   0.510   0.870   1.106
  661SOL     OW 2054   1.360   0.862   1.045
  661SOL    HW1 2055   1.285   0.862   0.979
  661SOL    HW2 2056   1.397   0.770   1.054
  662SOL     OW 2057   1.209   0.525   0.275
  662SOL    HW1 2058   1.222   0.441   0.329
  662SOL    HW2 2059   1.180   0.599   0.335
  663SOL     OW 2060   0.307   0.213   1.231
  663SOL    HW1 2061   0.284   0.250   1.321
  663SOL    HW2 2062   0.277   0.118   1.225
  664SOL     OW 2063   0.037   1.310   1.282
  664SOL    HW1 2064   0.090   1.261   1.350
  664SOL    HW2 2065   0.059   1.408   1.287
  665SOL     OW 2066   0.732   0.634   1.064
  665SOL    HW1 2067   0.791   0.608   0.988
  665SOL    HW2 2068   0.704   0.730   1.053
  666SOL     OW 2069   1.728   0.935   1.854
  666SOL    HW1 2070   1.682   0.928   1.765
  666SOL    HW2 2071   1.666   0.979   1.920
  667SOL     OW 2072   0.307   0.063   0.618
  667SOL    HW1 2073   0.296   0.157   0.651
  667SOL    HW2 2074   0.302   0.000   0.695
  668SOL     OW 2075   1.622   0.367   0.374
  668SOL    HW1 2076   1.624   0.291   0.438
  668SOL    HW2 2077   1.574   0.444   0.414
  669SOL     OW 2078   1.023   0.766   0.966
  669SOL    HW1 2079   1.038   0.787   1.062
  669SOL    HW2 2080   0.993   0.671   0.957
  670SOL     OW 2081   0.980   1.573   1.700
  670SOL    HW1 2082   0.960   1.617   1.612
  670SOL    HW2 2083   1.019   1.482   1.684
  671SOL     OW 2084   1.859   1.518   1.605
  671SOL    HW1 2085   1.873   1.545   1.510
  671SOL    HW2 2086   1.942   1.540   1.658
  672SOL     OW 2087   0.350   0.898   1.804
  672SOL    HW1 2088   0.426   0.942   1.852
  672SOL    HW2 2089   0.385   0.851   1.722
  673SOL     OW 2090   1.540   0.274   0.125
  673SOL    HW1 2091   1.479   0.199   0.148
  673SOL    HW2 2092   1.562   0.326   0.208
  674SOL     OW 2093   1.303   0.838   0.042
  674SOL    HW1 2094   1.337   0.745   0.057
  674SOL    HW2 2095   1.321   0.865  -0.053
  675SOL     OW 2096   1.068   1.333   0.849
  675SOL    HW1 2097   1.075   1.249   0.794
  675SOL    HW2 2098   1.130   1.402   0.813
  676SOL     OW 2099   0.319   0.810   0.949
  676SOL    HW1 2100   0.412   0.846   0.954
  676SOL    HW2 2101   0.313   0.725   1.001
  677SOL     OW 2102   0.339   0.509   1.006
  677SOL    HW1 2103   0.287   0.426   0.989
  677SOL    HW2 2104   0.416   0.514   0.942
  678SOL     OW 2105   1.138   0.380   1.678
  678SOL    HW1 2106   1.093   0.443   1.742
  678SOL    HW2 2107   1.231   0.411   1.661
  679SOL     OW 2108   1.160   0.207   1.477
  679SOL    HW1 2109   1.160   0.271   1.554
  679SOL    HW2 2110   1.188   0.255   1.394
  680SOL     OW 2111   0.008   1.326   0.200
  680SOL    HW1 2112  -0.085   1.347   0.169
  680SOL    HW2 2113   0.018   1.227   0.213
  681SOL     OW 2114   0.088   1.801   0.927
  681SOL    HW1 2115   0.046   1.715   0.900
  681SOL    HW2 2116   0.182   1.804   0.893
  682SOL     OW 2117   0.504   1.568   0.910
  682SOL    HW1 2118   0.570   1.642   0.919
  682SOL    HW2 2119   0.548   1.489   0.868
  683SOL     OW 2120   1.002   0.796   1.238
  683SOL    HW1 2121   1.043   0.764   1.324
  683SOL    HW2 2122   0.906   0.769   1.235
  684SOL     OW 2123   0.040   0.544   1.114
  684SOL    HW1 2124   0.125   0.511   1.073
  684SOL    HW2 2125   0.053   0.559   1.212
  685SOL     OW 2126   0.189   0.520   1.722
  685SOL    HW1 2127   0.248   0.480   1.652
  685SOL    HW2 2128   0.131   0.591   1.681
  686SOL     OW 2129   1.369   0.950   1.660
  686SOL    HW1 2130   1.408   1.039   1.680
  686SOL    HW2 2131   1.379   0.930   1.563
  687SOL     OW 2132   0.815   0.572   0.325
  687SOL    HW1 2133   0.822   0.483   0.279
  687SOL    HW2 2134   0.721   0.606   0.317
  688SOL     OW 2135   1.657   0.604   1.206
  688SOL    HW1 2136   1.619   0.535   1.268
  688SOL    HW2 2137   1.739   0.568   1.162
  689SOL     OW 2138   0.252   1.564   1.744
  689SOL    HW1 2139   0.222   1.621   1.820
  689SOL    HW2 2140   0.245   1.467   1.770
  690SOL     OW 2141   0.671   0.464   1.269
  690SOL    HW1 2142   0.637   0.375   1.239
  690SOL    HW2 2143   0.697   0.518   1.189
  691SOL     OW 2144   0.930   1.678   1.465
  691SOL    HW1 2145   0.906   1.660   1.370
  691SOL    HW2 2146   0.960   1.772   1.475
  692SOL     OW 2147   0.473   0.500   0.191
  692SOL    HW1 2148   0.534   0.580   0.195
  692SOL    HW2 2149   0.378   0.531   0.198
  693SOL     OW 2150   0.159   1.137   1.466
  693SOL    HW1 2151   0.181   1.076   1.542
  693SOL    HW2 2152   0.169   1.088   1.380
  694SOL     OW 2153   1.347   1.059   1.234
  694SOL    HW1 2154   1.371   0.996   1.160
  694SOL    HW2 2155   1.257   1.099   1.216
  695SOL     OW 2156   1.302   0.855   0.309
  695SOL    HW1 2157   1.216   0.824   0.351
  695SOL    HW2 2158   1.298   0.841   0.210
  696SOL     OW 2159   1.759   1.747   1.154
  696SOL    HW1 2160   1.820   1.777   1.081
  696SOL    HW2 2161   1.721   1.658   1.132
  697SOL     OW 2162   1.252   1.731   1.128
  697SOL    HW1 2163   1.336   1.736   1.074
  697SOL    HW2 2164   1.229   1.635   1.146
  698SOL     OW 2165   0.083   1.258   1.022
  698SOL    HW1 2166   0.078   1.257   1.122
  698SOL    HW2 2167   0.000   1.217   0.984
  699SOL     OW 2168   0.688   1.662   1.716
  699SOL    HW1 2169   0.632   1.743   1.725
  699SOL    HW2 2170   0.740   1.666   1.630
  700SOL     OW 2171   0.903   0.086   0.133
  700SOL    HW1 2172   0.954   0.087   0.047
  700SOL    HW2 2173   0.959   0.044   0.204
  701SOL     OW 2174   1.726   0.135   0.523
  701SOL    HW1 2175   1.799   0.118   0.456
  701SOL    HW2 2176   1.695   0.048   0.561
  702SOL     OW 2177   1.388   1.573   0.477
  702SOL    HW1 2178   1.455   1.585   0.403
  702SOL    HW2 2179   1.348   1.662   0.500
  703SOL     OW 2180   0.130   1.794   1.851
  703SOL    HW1 2181   0.089   1.720   1.904
  703SOL    HW2 2182   0.194   1.845   1.909
  704SOL     OW 2183   1.280   0.927   0.672
  704SOL    HW1 2184   1.340   0.846   0.674
  704SOL    HW2 2185   1.320   0.996   0.612
  705SOL     OW 2186   0.830   1.273   1.422
  705SOL    HW1 2187   0.825   1.306   1.517
  705SOL    HW2 2188   0.744   1.292   1.376
  706SOL     OW 2189   0.672   1.616   0.154
  706SOL    HW1 2190   0.681   1.626   0.055
  706SOL    HW2 2191   0.632   1.527   0.175
  707SOL     OW 2192   1.650   1.720   1.394
  707SOL    HW1 2193   1.703   1.730   1.310
  707SOL    HW2 2194   1.623   1.810   1.428
  708SOL     OW 2195   1.841   0.175   0.963
  708SOL    HW1 2196   1.880   0.090   0.927
  708SOL    HW2 2197   1.743   0.177   0.944
  709SOL     OW 2198   0.263   0.326   0.720
  709SOL    HW1 2199   0.184   0.377   0.686
  709SOL    HW2 2200   0.254   0.311   0.818
  710SOL     OW 2201   1.194   1.612   0.031
  710SOL    HW1 2202   1.200   1.519   0.068
  710SOL    HW2 2203   1.135   1.612  -0.049
  711SOL     OW 2204   0.822   1.002   1.372
  711SOL    HW1 2205   0.862   1.001   1.280
  711SOL    HW2 2206   0.832   1.094   1.412
  712SOL     OW 2207   0.916   0.910   0.291
  712SOL    HW1 2208   0.979   0.948   0.223
  712SOL    HW2 2209   0.956   0.827   0.330
  713SOL     OW 2210   1.504   1.607   0.044
  713SOL    HW1 2211   1.412   1.644   0.051
  713SOL    HW2 2212   1.542   1.627  -0.046
  714SOL     OW 2213   0.372   1.288   1.490
  714SOL    HW1 2214   0.359   1.381   1.456
  714SOL    HW2 2215   0.288   1.236   1.477
  715SOL     OW 2216   1.614   1.292   1.289
  715SOL    HW1 2217   1.674   1.295   1.369
  715SOL    HW2 2218   1.539   1.356   1.302
  716SOL     OW 2219   1.039   1.098   0.696
  716SOL    HW1 2220   0.969   1.051   0.750
  716SOL    HW2 2221   1.098   1.030   0.653
  717SOL     OW 2222   1.014   0.236   0.971
  717SOL    HW1 2223   1.006   0.200   0.878
  717SOL    HW2 2224   1.012   0.160   1.036
  718SOL     OW 2225   0.590   1.487   0.491
  718SOL    HW1 2226   0.632   1.429   0.421
  718SOL    HW2 2227   0.546   1.566   0.447
  719SOL     OW 2228   1.709   0.385   1.381
  719SOL    HW1 2229   1.782   0.454   1.385
  719SOL    HW2 2230   1.737   0.310   1.322
  720SOL     OW 2231   0.255   1.348   0.290
  720SOL    HW1 2232   0.159   1.349   0.263
  720SOL    HW2 2233   0.267   1.401   0.374
  721SOL     OW 2234   0.105   1.013   1.726
  721SOL    HW1 2235   0.028   0.980   1.780
  721SOL    HW2 2236   0.190   0.983   1.768
  722SOL     OW 2237   0.672   0.203   1.489
  722SOL    HW1 2238   0.762   0.187   1.449
  722SOL    HW2 2239   0.680   0.208   1.588
  723SOL     OW 2240   0.075   0.345   0.033
  723SOL    HW1 2241  -0.017   0.317   0.004
  723SOL    HW2 2242   0.106   0.422  -0.023
  724SOL     OW 2243   1.440   0.856   1.398
  724SOL    HW1 2244   1.383   0.908   1.335
  724SOL    HW2 2245   1.536   0.868   1.374
  725SOL     OW 2246   0.072   0.166   0.318
  725SOL    HW1 2247   0.055   0.249   0.264
  725SOL    HW2 2248   0.162   0.129   0.296
  726SOL     OW 2249   1.183   1.335   0.119
  726SOL    HW1 2250   1.084   1.324   0.121
  726SOL    HW2 2251   1.217   1.350   0.212
  727SOL     OW 2252   0.613   0.842   1.431
  727SOL    HW1 2253   0.669   0.923   1.414
  727SOL    HW2 2254   0.672   0.762   1.434
  728SOL     OW 2255   1.493   1.767   0.959
  728SOL    HW1 2256   1.526   1.831   0.890
  728SOL    HW2 2257   1.559   1.761   1.034
  729SOL     OW 2258   0.716   0.565   1.708
  729SOL    HW1 2259   0.735   0.630   1.782
  729SOL    HW2 2260   0.776   0.485   1.717
  730SOL     OW 2261   1.450   1.220   1.633
  730SOL    HW1 2262   1.441   1.210   1.732
  730SOL    HW2 2263   1.546   1.213   1.607
  731SOL     OW 2264   0.390   1.741   1.560
  731SOL    HW1 2265   0.299   1.782   1.558
  731SOL    HW2 2266   0.383   1.647   1.592
  732SOL     OW 2267   1.674   0.883   1.254
  732SOL    HW1 2268   1.647   0.794   1.217
  732SOL    HW2 2269   1.675   0.951   1.181
  733SOL     OW 2270   1.225   0.325   0.449
  733SOL    HW1 2271   1.290   0.251   0.438
  733SOL    HW2 2272   1.245   0.375   0.533
  734SOL     OW 2273   0.594   0.745   0.652
  734SOL    HW1 2274   0.644   0.830   0.633
  734SOL    HW2 2275   0.506   0.747   0.604
  735SOL     OW 2276   1.777   0.342   1.642
  735SOL    HW1 2277   1.760   0.373   1.548
  735SOL    HW2 2278   1.693   0.305   1.680
  736SOL     OW 2279   1.730   0.934   1.517
  736SOL    HW1 2280   1.768   1.025   1.532
  736SOL    HW2 2281   1.722   0.917   1.418
  737SOL     OW 2282   0.859   1.374   0.016
  737SOL    HW1 2283   0.813   1.389   0.104
  737SOL    HW2 2284   0.903   1.459  -0.014
  738SOL     OW 2285   0.661   1.790   0.953
  738SOL    HW1 2286   0.615   1.878   0.940
  738SOL    HW2 2287   0.760   1.802   0.946
  739SOL     OW 2288   0.859   0.956   0.861
  739SOL    HW1 2289   0.913   0.887   0.909
  739SOL    HW2 2290   0.827   1.025   0.927
  740SOL     OW 2291   1.083   0.984   0.087
  740SOL    HW1 2292   1.060   1.037   0.005
  740SOL    HW2 2293   1.164   0.928   0.068
  741SOL     OW 2294   1.861   1.569   0.851
  741SOL    HW1 2295   1.790   1.557   0.781
  741SOL    HW2 2296   1.862   1.490   0.911
  742SOL     OW 2297   0.221   1.314   1.844
  742SOL    HW1 2298   0.156   1.241   1.823
  742SOL    HW2 2299   0.225   1.328   1.942
  743SOL     OW 2300   0.079   1.240   0.653
  743SOL    HW1 2301   0.078   1.193   0.741
  743SOL    HW2 2302   0.161   1.212   0.602
  744SOL     OW 2303   0.672   1.391   1.624
  744SOL    HW1 2304   0.594   1.341   1.662
  744SOL    HW2 2305   0.669   1.486   1.655
  745SOL     OW 2306   1.824   0.192   1.227
  745SOL    HW1 2307   1.820   0.102   1.271
  745SOL    HW2 2308   1.827   0.181   1.128
  746SOL     OW 2309   0.428   0.424   0.520
  746SOL    HW1 2310   0.458   0.352   0.458
  746SOL    HW2 2311   0.389   0.384   0.603
  747SOL     OW 2312   1.705   1.487   1.104
  747SOL    HW1 2313   1.612   1.462   1.077
  747SOL    HW2 2314   1.731   1.437   1.186
  748SOL     OW 2315   0.317   0.547   1.280
  748SOL    HW1 2316   0.355   0.488   1.352
  748SOL    HW2 2317   0.357   0.521   1.192
  749SOL     OW 2318   0.812   1.586   0.687
  749SOL    HW1 2319   0.844   1.596   0.593
  749SOL    HW2 2320   0.733   1.524   0.689
  750SOL     OW 2321   1.424   0.214   1.112
  750SOL    HW1 2322   1.476   0.149   1.167
  750SOL    HW2 2323   1.375   0.277   1.173
  751SOL     OW 2324   1.001   0.034   1.154
  751SOL    HW1 2325   0.938  -0.038   1.123
  751SOL    HW2 2326   1.094  -0.002   1.154
  752SOL     OW 2327   0.770   1.330   0.301
  752SOL    HW1 2328   0.724   1.243   0.318
  752SOL    HW2 2329   0.861   1.327   0.342
  753SOL     OW 2330   0.618   1.567   1.284
  753SOL    HW1 2331   0.613   1.649   1.341
  753SOL    HW2 2332   0.707   1.564   1.239
  754SOL     OW 2333   1.352   0.052   0.168
  754SOL    HW1 2334   1.387   0.011   0.084
  754SOL    HW2 2335   1.262   0.014   0.188
  755SOL     OW 2336   1.300   0.453   0.691
  755SOL    HW1 2337   1.241   0.533   0.695
  755SOL    HW2 2338   1.315   0.418   0.784
  756SOL     OW 2339   1.593   0.221   0.882
  756SOL    HW1 2340   1.509   0.220   0.936
  756SOL    HW2 2341   1.595   0.304   0.826
  757SOL     OW 2342   0.039   1.077   0.300
  757SOL    HW1 2343   0.138   1.066   0.291
  757SOL    HW2 2344  -0.001   0.991   0.332
  758SOL     OW 2345   0.875   1.646   0.337
  758SOL    HW1 2346   0.798   1.611   0.283
  758SOL    HW2 2347   0.843   1.717   0.399
  759SOL     OW 2348   0.230   0.628   1.975
  759SOL    HW1 2349   0.137   0.626   2.012
  759SOL    HW2 2350   0.231   0.589   1.883
  760SOL     OW 2351   0.225   0.275   2.858
  760SOL    HW1 2352   0.260   0.258   2.950
  760SOL    HW2 2353   0.137   0.230   2.846
  761SOL     OW 2354   0.019   0.368   2.509
  761SOL    HW1 2355  -0.063   0.411   2.548
  761SOL    HW2 2356  -0.009   0.295   2.446
  762SOL     OW 2357   0.569   1.275   3.027
  762SOL    HW1 2358   0.476   1.268   2.990
  762SOL    HW2 2359   0.580   1.364   3.071
  763SOL     OW 2360   1.555   1.511   2.565
  763SOL    HW1 2361   1.498   1.495   2.646
  763SOL    HW2 2362   1.496   1.521   2.485
  764SOL     OW 2363   1.135   0.703   2.579
  764SOL    HW1 2364   1.192   0.781   2.554
  764SOL    HW2 2365   1.075   0.729   2.655
  765SOL     OW 2366   1.755   0.607   2.093
  765SOL    HW1 2367   1.743   0.594   1.994
  765SOL    HW2 2368   1.725   0.526   2.142
  766SOL     OW 2369   0.768   1.144   2.885
  766SOL    HW1 2370   0.690   1.161   2.945
  766SOL    HW2 2371   0.802   1.231   2.849
  767SOL     OW 2372   0.850   0.798   3.685
  767SOL    HW1 2373   0.846   0.874   3.750
  767SOL    HW2 2374   0.872   0.834   3.594
  768SOL     OW 2375   0.685   1.012   2.527
  768SOL    HW1 2376   0.754   0.996   2.597
  768SOL    HW2 2377   0.612   1.069   2.565
  769SOL     OW 2378   0.686   1.161   3.665
  769SOL    HW1 2379   0.746   1.240   3.679
  769SOL    HW2 2380   0.600   1.192   3.624
  770SOL     OW 2381   0.335   1.435   2.923
  770SOL    HW1 2382   0.257   1.404   2.870
  770SOL    HW2 2383   0.393   1.493   2.866
  771SOL     OW 2384   1.460   1.505   3.201
  771SOL    HW1 2385   1.484   1.599   3.227
  771SOL    HW2 2386   1.444   1.451   3.283
  772SOL     OW 2387   0.438   0.392   3.361
  772SOL    HW1 2388   0.520   0.336   3.370
  772SOL    HW2 2389   0.357   0.334   3.365
  773SOL     OW 2390   1.603   0.447   2.599
  773SOL    HW1 2391   1.529   0.493   2.549
  773SOL    HW2 2392   1.654   0.515   2.652
  774SOL     OW 2393   0.231   1.713   2.345
  774SOL    HW1 2394   0.265   1.790   2.399
  774SOL    HW2 2395   0.275   1.713   2.255
  775SOL     OW 2396   1.127   1.341   3.552
  775SOL    HW1 2397   1.174   1.341   3.640
  775SOL    HW2 2398   1.079   1.254   3.541
  776SOL     OW 2399   0.230   1.434   2.400
  776SOL    HW1 2400   0.204   1.530   2.400
  776SOL    HW2 2401   0.159   1.380   2.445
  777SOL     OW 2402   0.240   1.091   2.748
  777SOL    HW1 2403   0.254   1.007   2.800
  777SOL    HW2 2404   0.185   1.155   2.803
  778SOL     OW 2405   0.620   1.786   3.301
  778SOL    HW1 2406   0.528   1.769   3.336
  778SOL    HW2 2407   0.648   1.878   3.327
  779SOL     OW 2408   0.606   0.964   1.985
  779SOL    HW1 2409   0.613   1.048   1.931
  779SOL    HW2 2410   0.652   0.977   2.073
  780SOL     OW 2411   1.594   0.114   3.342
  780SOL    HW1 2412   1.576   0.181   3.270
  780SOL    HW2 2413   1.591   0.160   3.431
  781SOL     OW 2414   0.122   0.643   2.425
  781SOL    HW1 2415   0.077   0.555   2.442
  781SOL    HW2 2416   0.121   0.697   2.509
  782SOL     OW 2417   1.842   1.767   2.221
  782SOL    HW1 2418   1.896   1.738   2.301
  782SOL    HW2 2419   1.872   1.857   2.192
  783SOL     OW 2420   0.027   1.596   1.979
  783SOL    HW1 2421   0.008   1.500   2.000
  783SOL    HW2 2422  -0.006   1.654   2.054
  784SOL     OW 2423   1.689   0.922   2.474
  784SOL    HW1 2424   1.784   0.893   2.482
  784SOL    HW2 2425   1.681   0.987   2.399
  785SOL     OW 2426   1.641   1.108   2.294
  785SOL    HW1 2427   1.727   1.110   2.242
  785SOL    HW2 2428   1.655   1.155   2.382
  786SOL     OW 2429   0.113   0.737   3.459
  786SOL    HW1 2430   0.201   0.724   3.504
  786SOL    HW2 2431   0.100   0.834   3.437
  787SOL     OW 2432   0.613   1.365   2.588
  787SOL    HW1 2433   0.564   1.278   2.597
  787SOL    HW2 2434   0.590   1.408   2.501
  788SOL     OW 2435   1.293   1.228   3.285
  788SOL    HW1 2436   1.330   1.155   3.227
  788SOL    HW2 2437   1.345   1.233   3.370
  789SOL     OW 2438   0.809   0.004   2.364
  789SOL    HW1 2439   0.849   0.095   2.355
  789SOL    HW2 2440   0.709   0.012   2.370
  790SOL     OW 2441   0.197   0.976   3.126
  790SOL    HW1 2442   0.286   0.931   3.112
  790SOL    HW2 2443   0.124   0.911   3.107
  791SOL     OW 2444   1.525   0.999   2.052
  791SOL    HW1 2445   1.462   0.923   2.065
  791SOL    HW2 2446   1.573   1.017   2.138
  792SOL     OW 2447   1.187   1.792   3.478
  792SOL    HW1 2448   1.211   1.852   3.402
  792SOL    HW2 2449   1.194   1.697   3.448
  793SOL     OW 2450   0.317   0.251   3.663
  793SOL    HW1 2451   0.388   0.322   3.669
  793SOL    HW2 2452   0.229   0.290   3.691
  794SOL     OW 2453   1.466   1.417   2.815
  794SOL    HW1 2454   1.407   1.423   2.895
  794SOL    HW2 2455   1.451   1.329   2.769
  795SOL     OW 2456   1.667   1.714   2.434
  795SOL    HW1 2457   1.626   1.691   2.346
  795SOL    HW2 2458   1.649   1.640   2.499
  796SOL     OW 2459   0.598   0.729   2.132
  796SOL    HW1 2460   0.622   0.798   2.064
  796SOL    HW2 2461   0.520   0.762   2.186
  797SOL     OW 2462   1.281   0.345   2.806
  797SOL    HW1 2463   1.195   0.295   2.793
  797SOL    HW2 2464   1.343   0.291   2.862
  798SOL     OW 2465   1.576   1.662   2.169
  798SOL    HW1 2466   1.665   1.708   2.172
  798SOL    HW2 2467   1.555   1.638   2.074
  799SOL     OW 2468   0.807   0.605   3.327
  799SOL    HW1 2469   0.760   0.602   3.416
  799SOL    HW2 2470   0.756   0.550   3.261
  800SOL     OW 2471   1.394   0.469   3.536
  800SOL    HW1 2472   1.374   0.512   3.624
  800SOL    HW2 2473   1.472   0.407   3.545
  801SOL     OW 2474   0.973   0.890   3.434
  801SOL    HW1 2475   1.019   0.806   3.405
  801SOL    HW2 2476   0.917   0.924   3.359
  802SOL     OW 2477   0.991   0.410   3.104
  802SOL    HW1 2478   0.914   0.444   3.158
  802SOL    HW2 2479   0.957   0.359   3.025
  803SOL     OW 2480   1.041   0.701   2.291
  803SOL    HW1 2481   1.067   0.697   2.387
  803SOL    HW2 2482   0.956   0.650   2.277
  804SOL     OW 2483   0.076   0.811   2.651
  804SOL    HW1 2484   0.175   0.799   2.660
  804SOL    HW2 2485   0.052   0.906   2.672
  805SOL     OW 2486   0.130   1.821   3.433
  805SOL    HW1 2487   0.120   1.806   3.532
  805SOL    HW2 2488   0.044   1.857   3.397
  806SOL     OW 2489   0.865   0.348   2.057
  806SOL    HW1 2490   0.924   0.411   2.008
  806SOL    HW2 2491   0.884   0.254   2.028
  807SOL     OW 2492   1.719   0.585   3.693
  807SOL    HW1 2493   1.693   0.674   3.657
  807SOL    HW2 2494   1.717   0.517   3.620
  808SOL     OW 2495   1.362   1.144   2.407
  808SOL    HW1 2496   1.445   1.115   2.359
  808SOL    HW2 2497   1.313   1.211   2.351
  809SOL     OW 2498   0.550   0.196   2.747
  809SOL    HW1 2499   0.545   0.191   2.847
  809SOL    HW2 2500   0.552   0.292   2.718
  810SOL     OW 2501   1.008   1.456   2.339
  810SOL    HW1 2502   0.962   1.528   2.287
  810SOL    HW2 2503   1.004   1.476   2.437
  811SOL     OW 2504   0.351   1.801   2.715
  811SOL    HW1 2505   0.401   1.715   2.721
  811SOL    HW2 2506   0.416   1.878   2.712
  812SOL     OW 2507   1.795   1.066   2.735
  812SOL    HW1 2508   1.733   1.051   2.659
  812SOL    HW2 2509   1.743   1.077   2.820
  813SOL     OW 2510   1.227   1.550   3.368
  813SOL    HW1 2511   1.233   1.473   3.432
  813SOL    HW2 2512   1.175   1.524   3.288
  814SOL     OW 2513   0.321   0.943   2.104
  814SOL    HW1 2514   0.403   0.982   2.062
  814SOL    HW2 2515   0.294   0.861   2.055
  815SOL     OW 2516   1.458   0.735   2.590
  815SOL    HW1 2517   1.453   0.670   2.665
  815SOL    HW2 2518   1.538   0.794   2.603
  816SOL     OW 2519   0.461   1.266   3.589
  816SOL    HW1 2520   0.411   1.267   3.503
  816SOL    HW2 2521   0.398   1.248   3.665
  817SOL     OW 2522   1.111   1.776   2.099
  817SOL    HW1 2523   1.051   1.714   2.149
  817SOL    HW2 2524   1.142   1.732   2.014
  818SOL     OW 2525   0.202   0.285   3.360
  818SOL    HW1 2526   0.122   0.345   3.347
  818SOL    HW2 2527   0.192   0.236   3.446
  819SOL     OW 2528   1.632   1.377   1.943
  819SOL    HW1 2529   1.600   1.471   1.933
  819SOL    HW2 2530   1.556   1.314   1.931
  820SOL     OW 2531   0.464   1.743   2.185
  820SOL    HW1 2532   0.497   1.782   2.271
  820SOL    HW2 2533   0.540   1.736   2.120
  821SOL     OW 2534   1.400   0.107   2.288
  821SOL    HW1 2535   1.376   0.070   2.198
  821SOL    HW2 2536   1.499   0.123   2.292
  822SOL     OW 2537   0.249   1.785   3.103
  822SOL    HW1 2538   0.306   1.720   3.153
  822SOL    HW2 2539   0.233   1.752   3.010
  823SOL     OW 2540   0.940   1.698   2.766
  823SOL    HW1 2541   1.020   1.641   2.787
  823SOL    HW2 2542   0.891   1.658   2.689
  824SOL     OW 2543   0.382   0.700   2.342
  824SOL    HW1 2544   0.427   0.610   2.339
  824SOL    HW2 2545   0.288   0.689   2.375
  825SOL     OW 2546   1.547   0.222   3.591
  825SOL    HW1 2547   1.542   0.259   3.683
  825SOL    HW2 2548   1.475   0.153   3.579
  826SOL     OW 2549   0.614   0.122   1.979
  826SOL    HW1 2550   0.712   0.100   1.986
  826SOL    HW2 2551   0.583   0.105   1.886
  827SOL     OW 2552   0.781   0.264   3.611
  827SOL    HW1 2553   0.848   0.203   3.654
  827SOL    HW2 2554   0.708   0.283   3.676
  828SOL     OW 2555   0.888   1.514   3.057
  828SOL    HW1 2556   0.865   1.489   2.963
  828SOL    HW2 2557   0.949   1.445   3.096
  829SOL     OW 2558   1.351   0.590   3.295
  829SOL    HW1 2559   1.379   0.547   3.380
  829SOL    HW2 2560   1.376   0.686   3.296
  830SOL     OW 2561   0.803   1.402   2.786
  830SOL    HW1 2562   0.893   1.416   2.744
  830SOL    HW2 2563   0.732   1.404   2.715
  831SOL     OW 2564   0.922   0.503   2.761
  831SOL    HW1 2565   0.897   0.494   2.665
  831SOL    HW2 2566   0.970   0.421   2.792
  832SOL     OW 2567   0.539   0.064   2.374
  832SOL    HW1 2568   0.458   0.065   2.432
  832SOL    HW2 2569   0.542   0.147   2.319
  833SOL     OW 2570   1.434   1.188   1.903
  833SOL    HW1 2571   1.466   1.112   1.960
  833SOL    HW2 2572   1.342   1.215   1.933
  834SOL     OW 2573   0.297   0.035   2.033
  834SOL    HW1 2574   0.346   0.119   2.012
  834SOL    HW2 2575   0.359  -0.030   2.078
  835SOL     OW 2576   0.935   0.236   2.342
  835SOL    HW1 2577   0.887   0.277   2.264
  835SOL    HW2 2578   1.034   0.234   2.323
  836SOL     OW 2579   1.076   0.683   3.326
  836SOL    HW1 2580   0.996   0.622   3.329
  836SOL    HW2 2581   1.157   0.630   3.302
  837SOL     OW 2582   1.227   1.570   2.655
  837SOL    HW1 2583   1.248   1.644   2.590
  837SOL    HW2 2584   1.295   1.570   2.728
  838SOL     OW 2585   0.459   1.152   2.603
  838SOL    HW1 2586   0.388   1.125   2.668
  838SOL    HW2 2587   0.433   1.124   2.510
  839SOL     OW 2588   1.271   1.797   2.453
  839SOL    HW1 2589   1.315   1.861   2.389
  839SOL    HW2 2590   1.221   1.849   2.523
  840SOL     OW 2591   1.032   0.549   1.878
  840SOL    HW1 2592   0.991   0.631   1.839
  840SOL    HW2 2593   1.096   0.575   1.951
  841SOL     OW 2594   0.078   0.556   3.248
  841SOL    HW1 2595   0.170   0.555   3.207
  841SOL    HW2 2596   0.072   0.630   3.315
  842SOL     OW 2597   0.561   0.222   3.009
  842SOL    HW1 2598   0.599   0.138   3.046
  842SOL    HW2 2599   0.473   0.241   3.053
  843SOL     OW 2600   0.866   0.454   2.504
  843SOL    HW1 2601   0.834   0.526   2.442
  843SOL    HW2 2602   0.890   0.373   2.451
  844SOL     OW 2603   1.017   0.039   2.615
  844SOL    HW1 2604   0.945   0.044   2.546
  844SOL    HW2 2605   0.993  -0.030   2.684
  845SOL     OW 2606   1.429   1.173   2.729
  845SOL    HW1 2607   1.374   1.089   2.722
  845SOL    HW2 2608   1.455   1.202   2.637
  846SOL     OW 2609   1.466   0.590   2.854
  846SOL    HW1 2610   1.436   0.495   2.861
  846SOL    HW2 2611   1.539   0.606   2.920
  847SOL     OW 2612   1.857   0.833   2.239
  847SOL    HW1 2613   1.899   0.769   2.303
  847SOL    HW2 2614   1.819   0.782   2.161
  848SOL     OW 2615   0.488   1.385   2.036
  848SOL    HW1 2616   0.401   1.370   2.083
  848SOL    HW2 2617   0.471   1.411   1.941
  849SOL     OW 2618   1.664   1.280   2.519
  849SOL    HW1 2619   1.763   1.288   2.533
  849SOL    HW2 2620   1.619   1.364   2.550
  850SOL     OW 2621   1.390   0.575   1.940
  850SOL    HW1 2622   1.336   0.554   2.021
  850SOL    HW2 2623   1.481   0.534   1.949
  851SOL     OW 2624   0.527   0.256   2.190
  851SOL    HW1 2625   0.554   0.197   2.115
  851SOL    HW2 2626   0.527   0.351   2.159
  852SOL     OW 2627   1.754   1.223   3.450
  852SOL    HW1 2628   1.845   1.184   3.437
  852SOL    HW2 2629   1.762   1.319   3.474
  853SOL     OW 2630   1.064   1.347   3.202
  853SOL    HW1 2631   0.984   1.324   3.257
  853SOL    HW2 2632   1.147   1.321   3.251
  854SOL     OW 2633   1.592   1.629   3.487
  854SOL    HW1 2634   1.619   1.663   3.397
  854SOL    HW2 2635   1.671   1.591   3.533
  855SOL     OW 2636   1.111   1.195   2.962
  855SOL    HW1 2637   1.071   1.239   3.043
  855SOL    HW2 2638   1.070   1.232   2.879
  856SOL     OW 2639   0.915   0.089   3.264
  856SOL    HW1 2640   0.940   0.069   3.169
  856SOL    HW2 2641   0.987   0.145   3.306
  857SOL     OW 2642   0.980   1.116   3.581
  857SOL    HW1 2643   0.881   1.122   3.591
  857SOL    HW2 2644   1.003   1.036   3.525
  858SOL     OW 2645   0.705   1.050   2.230
  858SOL    HW1 2646   0.691   1.057   2.329
  858SOL    HW2 2647   0.789   0.999   2.212
  859SOL     OW 2648   0.410   0.813   3.113
  859SOL    HW1 2649   0.496   0.825   3.163
  859SOL    HW2 2650   0.368   0.726   3.140
  860SOL     OW 2651   1.274   0.386   3.124
  860SOL    HW1 2652   1.295   0.460   3.188
  860SOL    HW2 2653   1.185   0.403   3.081
  861SOL     OW 2654   0.064   1.564   3.193
  861SOL    HW1 2655   0.018   1.646   3.159
  861SOL    HW2 2656   0.162   1.583   3.202
  862SOL     OW 2657   0.367   1.100   2.363
  862SOL    HW1 2658   0.360   1.183   2.307
  862SOL    HW2 2659   0.371   1.020   2.303
  863SOL     OW 2660   0.566   0.537   2.727
  863SOL    HW1 2661   0.578   0.603   2.653
  863SOL    HW2 2662   0.612   0.571   2.810
  864SOL     OW 2663   1.252   1.348   2.250
  864SOL    HW1 2664   1.302   1.425   2.290
  864SOL    HW2 2665   1.157   1.350   2.282
  865SOL     OW 2666   1.272   1.445   3.004
  865SOL    HW1 2667   1.319   1.458   3.091
  865SOL    HW2 2668   1.206   1.371   3.013
  866SOL     OW 2669   1.582   0.639   2.334
  866SOL    HW1 2670   1.551   0.700   2.407
  866SOL    HW2 2671   1.632   0.691   2.265
  867SOL     OW 2672   0.354   1.510   3.191
  867SOL    HW1 2673   0.333   1.466   3.104
  867SOL    HW2 2674   0.451   1.536   3.194
  868SOL     OW 2675   0.402   0.751   3.460
  868SOL    HW1 2676   0.470   0.806   3.413
  868SOL    HW2 2677   0.442   0.663   3.487
  869SOL     OW 2678   1.587   0.779   3.532
  869SOL    HW1 2679   1.495   0.817   3.527
  869SOL    HW2 2680   1.647   0.826   3.467
  870SOL     OW 2681   1.013   0.105   3.632
  870SOL    HW1 2682   1.019   0.190   3.580
  870SOL    HW2 2683   1.045   0.029   3.575
  871SOL     OW 2684   0.504   0.050   3.602
  871SOL    HW1 2685   0.462  -0.007   3.532
  871SOL    HW2 2686   0.438   0.119   3.634
  872SOL     OW 2687   0.573   0.870   2.891
  872SOL    HW1 2688   0.617   0.959   2.882
  872SOL    HW2 2689   0.510   0.870   2.968
  873SOL     OW 2690   1.360   0.862   2.907
  873SOL    HW1 2691   1.285   0.862   2.841
  873SOL    HW2 2692   1.397   0.770   2.916
  874SOL     OW 2693   1.209   0.525   2.137
  874SOL    HW1 2694   1.222   0.441   2.191
  874SOL    HW2 2695   1.180   0.599   2.197
  875SOL     OW 2696   0.307   0.213   3.093
  875SOL    HW1 2697   0.284   0.250   3.183
  875SOL    HW2 2698   0.277   0.118   3.087
  876SOL     OW 2699   0.037   1.310   3.144
  876SOL    HW1 2700   0.090   1.261   3.212
  876SOL    HW2 2701   0.059   1.408   3.149
  877SOL     OW 2702   0.732   0.634   2.926
  877SOL    HW1 2703   0.791   0.608   2.850
  877SOL    HW2 2704   0.704   0.730   2.915
  878SOL     OW 2705   1.728   0.935   3.716
  878SOL    HW1 2706   1.682   0.928   3.627
  878SOL    HW2 2707   1.666   0.979   3.782
  879SOL     OW 2708   0.307   0.063   2.480
  879SOL    HW1 2709   0.296   0.157   2.513
  879SOL    HW2 2710   0.302   0.000   2.557
  880SOL     OW 2711   1.622   0.367   2.236
  880SOL    HW1 2712   1.624   0.291   2.300
  880SOL    HW2 2713   1.574   0.444   2.276
  881SOL     OW 2714   1.023   0.766   2.828
  881SOL    HW1 2715   1.038   0.787   2.924
  881SOL    HW2 2716   0.993   0.671   2.819
  882SOL     OW 2717   0.980   1.573   3.562
  882SOL    HW1 2718   0.960   1.617   3.474
  882SOL    HW2 2719   1.019   1.482   3.546
  883SOL     OW 2720   1.859   1.518   3.467
  883SOL    HW1 2721   1.873   1.545   3.372
  883SOL    HW2 2722   1.942   1.540   3.520
  884SOL     OW 2723   0.350   0.898   3.666
  884SOL    HW1 2724   0.426   0.942   3.714
  884SOL    HW2 2725   0.385   0.851   3.584
  885SOL     OW 2726   1.540   0.274   1.987
  885SOL    HW1 2727   1.479   0.199   2.010
  885SOL    HW2 2728   1.562   0.326   2.070
  886SOL     OW 2729   1.303   0.838   1.904
  886SOL    HW1 2730   1.337   0.745   1.919
  886SOL    HW2 2731   1.321   0.865   1.809
  887SOL     OW 2732   1.068   1.333   2.711
  887SOL    HW1 2733   1.075   1.249   2.656
  887SOL    HW2 2734   1.130   1.402   2.675
  888SOL     OW 2735   0.319   0.810   2.811
  888SOL    HW1 2736   0.412   0.846   2.816
  888SOL    HW2 2737   0.313   0.725   2.863
  889SOL     OW 2738   0.339   0.509   2.868
  889SOL    HW1 2739   0.287   0.426   2.851
  889SOL    HW2 2740   0.416   0.514   2.804
  890SOL     OW 2741   1.138   0.380   3.540
  890SOL    HW1 2742   1.093   0.443   3.604
  890SOL    HW2 2743   1.231   0.411   3.523
  891SOL     OW 2744   1.160   0.207   3.339
  891SOL    HW1 2745   1.160   0.271   3.416
  891SOL    HW2 2746   1.188   0.255   3.256
  892SOL     OW 2747   0.008   1.326   2.062
  892SOL    HW1 2748  -0.085   1.347   2.031
  892SOL    HW2 2749   0.018   1.227   2.075
  893SOL     OW 2750   0.088   1.801   2.789
  893SOL    HW1 2751   0.046   1.715   2.762
  893SOL    HW2 2752   0.182   1.804   2.755
  894SOL     OW 2753   0.504   1.568   2.772
  894SOL    HW1 2754   0.570   1.642   2.781
  894SOL    HW2 2755   0.548   1.489   2.730
  895SOL     OW 2756   1.002   0.796   3.100
  895SOL    HW1 2757   1.043   0.764   3.186
  895SOL    HW2 2758   0.906   0.769   3.097
  896SOL     OW 2759   0.040   0.544   2.976
  896SOL    HW1 2760   0.125   0.511   2.935
  896SOL    HW2 2761   0.053   0.559   3.074
  897SOL     OW 2762   0.189   0.520   3.584
  897SOL    HW1 2763   0.248   0.480   3.514
  897SOL    HW2 2764   0.131   0.591   3.543
  898SOL     OW 2765   1.369   0.950   3.522
  898SOL    HW1 2766   1.408   1.039   3.542
  898SOL    HW2 2767   1.379   0.930   3.425
  899SOL     OW 2768   0.815   0.572   2.187
  899SOL    HW1 2769   0.822   0.483   2.141
  899SOL    HW2 2770   0.721   0.606   2.179
  900SOL     OW 2771   1.657   0.604   3.068
  900SOL    HW1 2772   1.619   0.535   3.130
  900SOL    HW2 2773   1.739   0.568   3.024
  901SOL     OW 2774   0.252   1.564   3.606
  901SOL    HW1 2775   0.222   1.621   3.682
  901SOL    HW2 2776   0.245   1.467   3.632
  902SOL     OW 2777   0.671   0.464   3.131
  902SOL    HW1 2778   0.637   0.375   3.101
  902SOL    HW2 2779   0.697   0.518   3.051
  903SOL     OW 2780   0.930   1.678   3.327
  903SOL    HW1 2781   0.906   1.660   3.232
  903SOL    HW2 2782   0.960   1.772   3.337
  904SOL     OW 2783   0.473   0.500   2.053
  904SOL    HW1 2784   0.534   0.580   2.057
  904SOL    HW2 2785   0.378   0.531   2.060
  905SOL     OW 2786   0.159   1.137   3.328
  905SOL    HW1 2787   0.181   1.076   3.404
  905SOL    HW2 2788   0.169   1.088   3.242
  906SOL     OW 2789   1.347   1.059   3.096
  906SOL    HW1 2790   1.371   0.996   3.022
  906SOL    HW2 2791   1.257   1.099   3.078
  907SOL     OW 2792   1.302   0.855   2.171
  907SOL    HW1 2793   1.216   0.824   2.213
  907SOL    HW2 2794   1.298   0.841   2.072
  908SOL     OW 2795   1.759   1.747   3.016
  908SOL    HW1 2796   1.820   1.777   2.943
  908SOL    HW2 2797   1.721   1.658   2.994
  909SOL     OW 2798   1.252   1.731   2.990
  909SOL    HW1 2799   1.336   1.736   2.936
  909SOL    HW2 2800   1.229   1.635   3.008
  910SOL     OW 2801   0.083   1.258   2.884
  910SOL    HW1 2802   0.078   1.257   2.984
  910SOL    HW2 2803   0.000   1.217   2.846
  911SOL     OW 2804   0.688   1.662   3.578
  911SOL    HW1 2805   0.632   1.743   3.587
  911SOL    HW2 2806   0.740   1.666   3.492
  912SOL     OW 2807   1.726   0.135   2.385
  912SOL    HW1 2808   1.799   0.118   2.318
  912SOL    HW2 2809   1.695   0.048   2.423
  913SOL     OW 2810   1.388   1.573   2.339
  913SOL    HW1 2811   1.455   1.585   2.265
  913SOL    HW2 2812   1.348   1.662   2.362
  914SOL     OW 2813   0.130   1.794   3.713
  914SOL    HW1 2814   0.089   1.720   3.766
  914SOL    HW2 2815   0.194   1.845   3.771
  915SOL     OW 2816   1.280   0.927   2.534
  915SOL    HW1 2817   1.340   0.846   2.536
  915SOL    HW2 2818   1.320   0.996   2.474
  916SOL     OW 2819   0.830   1.273   3.284
  916SOL    HW1 2820   0.825   1.306   3.379
  916SOL    HW2 2821   0.744   1.292   3.238
  917SOL     OW 2822   0.672   1.616   2.016
  917SOL    HW1 2823   0.681   1.626   1.917
  917SOL    HW2 2824   0.632   1.527   2.037
  918SOL     OW 2825   1.650   1.720   3.256
  918SOL    HW1 2826   1.703   1.730   3.172
  918SOL    HW2 2827   1.623   1.810   3.290
  919SOL     OW 2828   1.841   0.175   2.825
  919SOL    HW1 2829   1.880   0.090   2.789
  919SOL    HW2 2830   1.743   0.177   2.806
  920SOL     OW 2831   0.263   0.326   2.582
  920SOL    HW1 2832   0.184   0.377   2.548
  920SOL    HW2 2833   0.254   0.311   2.680
  921SOL     OW 2834   1.194   1.612   1.893
  921SOL    HW1 2835   1.200   1.519   1.930
  921SOL    HW2 2836   1.135   1.612   1.813
  922SOL     OW 2837   0.822   1.002   3.234
  922SOL    HW1 2838   0.862   1.001   3.142
  922SOL    HW2 2839   0.832   1.094   3.274
  923SOL     OW 2840   0.916   0.910   2.153
  923SOL    HW1 2841   0.979   0.948   2.085
  923SOL    HW2 2842   0.956   0.827   2.192
  924SOL     OW 2843   1.504   1.607   1.906
  924SOL    HW1 2844   1.412   1.644   1.913
  924SOL    HW2 2845   1.542   1.627   1.816
  925SOL     OW 2846   0.372   1.288   3.352
  925SOL    HW1 2847   0.359   1.381   3.318
  925SOL    HW2 2848   0.288   1.236   3.339
  926SOL     OW 2849   1.614   1.292   3.151
  926SOL    HW1 2850   1.674   1.295   3.231
  926SOL    HW2 2851   1.539   1.356   3.164
  927SOL     OW 2852   1.039   1.098   2.558
  927SOL    HW1 2853   0.969   1.051   2.612
  927SOL    HW2 2854   1.098   1.030   2.515
  928SOL     OW 2855   1.014   0.236   2.833
  928SOL    HW1 2856   1.006   0.200   2.740
  928SOL    HW2 2857   1.012   0.160   2.898
  929SOL     OW 2858   0.590   1.487   2.353
  929SOL    HW1 2859   0.632   1.429   2.283
  929SOL    HW2 2860   0.546   1.566   2.309
  930SOL     OW 2861   1.709   0.385   3.243
  930SOL    HW1 2862   1.782   0.454   3.247
  930SOL    HW2 2863   1.737   0.310   3.184
  931SOL     OW 2864   0.255   1.348   2.152
  931SOL    HW1 2865   0.159   1.349   2.125
  931SOL    HW2 2866   0.267   1.401   2.236
  932SOL     OW 2867   0.105   1.013   3.588
  932SOL    HW1 2868   0.028   0.980   3.642
  932SOL    HW2 2869   0.190   0.983   3.630
  933SOL     OW 2870   0.672   0.203   3.351
  933SOL    HW1 2871   0.762   0.187   3.311
  933SOL    HW2 2872   0.680   0.208   3.450
  934SOL     OW 2873   0.075   0.345   1.895
  934SOL    HW1 2874  -0.017   0.317   1.866
  934SOL    HW2 2875   0.106   0.422   1.839
  935SOL     OW 2876   1.440   0.856   3.260
  935SOL    HW1 2877   1.383   0.908   3.197
  935SOL    HW2 2878   1.536   0.868   3.236
  936SOL     OW 2879   0.072   0.166   2.180
  936SOL    HW1 2880   0.055   0.249   2.126
  936SOL    HW2 2881   0.162   0.129   2.158
  937SOL     OW 2882   1.183   1.335   1.981
  937SOL    HW1 2883   1.084   1.324   1.983
  937SOL    HW2 2884   1.217   1.350   2.074
  938SOL     OW 2885   0.613   0.842   3.293
  938SOL    HW1 2886   0.669   0.923   3.276
  938SOL    HW2 2887   0.672   0.762   3.296
  939SOL     OW 2888   1.493   1.767   2.821
  939SOL    HW1 2889   1.526   1.831   2.752
  939SOL    HW2 2890   1.559   1.761   2.896
  940SOL     OW 2891   0.716   0.565   3.570
  940SOL    HW1 2892   0.735   0.630   3.644
  940SOL    HW2 2893   0.776   0.485   3.579
  941SOL     OW 2894   1.450   1.220   3.495
  941SOL    HW1 2895   1.441   1.210   3.594
  941SOL    HW2 2896   1.546   1.213   3.469
  942SOL     OW 2897   0.390   1.741   3.422
  942SOL    HW1 2898   0.299   1.782   3.420
  942SOL    HW2 2899   0.383   1.647   3.454
  943SOL     OW 2900   1.674   0.883   3.116
  943SOL    HW1 2901   1.647   0.794   3.079
  943SOL    HW2 2902   1.675   0.951   3.043
  944SOL     OW 2903   1.225   0.325   2.311
  944SOL    HW1 2904   1.290   0.251   2.300
  944SOL    HW2 2905   1.245   0.375   2.395
  945SOL     OW 2906   0.594   0.745   2.514
  945SOL    HW1 2907   0.644   0.830   2.495
  945SOL    HW2 2908   0.506   0.747   2.466
  946SOL     OW 2909   1.777   0.342   3.504
  946SOL    HW1 2910   1.760   0.373   3.410
  946SOL    HW2 2911   1.693   0.305   3.542
  947SOL     OW 2912   1.730   0.934   3.379
  947SOL    HW1 2913   1.768   1.025   3.394
  947SOL    HW2 2914   1.722   0.917   3.280
  948SOL     OW 2915   0.859   1.374   1.878
  948SOL    HW1 2916   0.813   1.389   1.966
  948SOL    HW2 2917   0.903   1.459   1.848
  949SOL     OW 2918   0.661   1.790   2.815
  949SOL    HW1 2919   0.615   1.878   2.802
  949SOL    HW2 2920   0.760   1.802   2.808
  950SOL     OW 2921   0.859   0.956   2.723
  950SOL    HW1 2922   0.913   0.887   2.771
  950SOL    HW2 2923   0.827   1.025   2.789
  951SOL     OW 2924   1.083   0.984   1.949
  951SOL    HW1 2925   1.060   1.037   1.867
  951SOL    HW2 2926   1.164   0.928   1.930
  952SOL     OW 2927   1.861   1.569   2.713
  952SOL    HW1 2928   1.790   1.557   2.643
  952SOL    HW2 2929   1.862   1.490   2.773
  953SOL     OW 2930   0.221   1.314   3.706
  953SOL    HW1 2931   0.156   1.241   3.685
  953SOL    HW2 2932   0.225   1.328   3.804
  954SOL     OW 2933   0.079   1.240   2.515
  954SOL    HW1 2934   0.078   1.193   2.603
  954SOL    HW2 2935   0.161   1.212   2.464
  955SOL     OW 2936   0.672   1.391   3.486
  955SOL    HW1 2937   0.594   1.341   3.524
  955SOL    HW2 2938   0.669   1.486   3.517
  956SOL     OW 2939   1.824   0.192   3.089
  956SOL    HW1 2940   1.820   0.102   3.133
  956SOL    HW2 2941   1.827   0.181   2.990
  957SOL     OW 2942   0.428   0.424   2.382
  957SOL    HW1 2943   0.458   0.352   2.320
  957SOL    HW2 2944   0.389   0.384   2.465
  958SOL     OW 2945   1.705   1.487   2.966
  958SOL    HW1 2946   1.612   1.462   2.939
  958SOL    HW2 2947   1.731   1.437   3.048
  959SOL     OW 2948   0.317   0.547   3.142
  959SOL    HW1 2949   0.355   0.488   3.214
  959SOL    HW2 2950   0.357   0.521   3.054
  960SOL     OW 2951   0.812   1.586   2.549
  960SOL    HW1 2952   0.844   1.596   2.455
  960SOL    HW2 2953   0.733   1.524   2.551
  961SOL     OW 2954   1.424   0.214   2.974
  961SOL    HW1 2955   1.476   0.149   3.029
  961SOL    HW2 2956   1.375   0.277   3.035
  962SOL     OW 2957   1.001   0.034   3.016
  962SOL    HW1 2958   0.938  -0.038   2.985
  962SOL    HW2 2959   1.094  -0.002   3.016
  963SOL     OW 2960   0.770   1.330   2.163
  963SOL    HW1 2961   0.724   1.243   2.180
  963SOL    HW2 2962   0.861   1.327   2.204
  964SOL     OW 2963   0.618   1.567   3.146
  964SOL    HW1 2964   0.613   1.649   3.203
  964SOL    HW2 2965   0.707   1.564   3.101
  965SOL     OW 2966   1.352   0.052   2.030
  965SOL    HW1 2967   1.387   0.011   1.946
  965SOL    HW2 2968   1.262   0.014   2.050
  966SOL     OW 2969   1.300   0.453   2.553
  966SOL    HW1 2970   1.241   0.533   2.557
  966SOL    HW2 2971   1.315   0.418   2.646
  967SOL     OW 2972   1.593   0.221   2.744
  967SOL    HW1 2973   1.509   0.220   2.798
  967SOL    HW2 2974   1.595   0.304   2.688
  968SOL     OW 2975   0.039   1.077   2.162
  968SOL    HW1 2976   0.138   1.066   2.153
  968SOL    HW2 2977  -0.001   0.991   2.194
  969SOL     OW 2978   0.875   1.646   2.199
  969SOL    HW1 2979   0.798   1.611   2.145
  969SOL    HW2 2980   0.843   1.717   2.261
  970SOL     OW 2981   0.230   0.628   3.837
  970SOL    HW1 2982   0.137   0.626   3.874
  970SOL    HW2 2983   0.231   0.589   3.745
  971SOL     OW 2984   0.225   0.275   4.720
  971SOL    HW1 2985   0.260   0.258   4.812
  971SOL    HW2 2986   0.137   0.230   4.708
  972SOL     OW 2987   0.019   0.368   4.371
  972SOL    HW1 2988  -0.063   0.411   4.410
  972SOL    HW2 2989  -0.009   0.295   4.308
  973SOL     OW 2990   0.569   1.275   4.889
  973SOL    HW1 2991   0.476   1.268   4.852
  973SOL    HW2 2992   0.580   1.364   4.933
  974SOL     OW 2993   1.555   1.511   4.427
  974SOL    HW1 2994   1.498   1.495   4.508
  974SOL    HW2 2995   1.496   1.521   4.347
  975SOL     OW 2996   1.135   0.703   4.441
  975SOL    HW1 2997   1.192   0.781   4.416
  975SOL    HW2 2998   1.075   0.729   4.517
  976SOL     OW 2999   1.755   0.607   3.955
  976SOL    HW1 3000   1.743   0.594   3.856
  976SOL    HW2 3001   1.725   0.526   4.004
  977SOL     OW 3002   0.768   1.144   4.747
  977SOL    HW1 3003   0.690   1.161   4.807
  977SOL    HW2 3004   0.802   1.231   4.711
  978SOL     OW 3005   0.850   0.798   5.547
  978SOL    HW1 3006   0.846   0.874   5.612
  978SOL    HW2 3007   0.872   0.834   5.456
  979SOL     OW 3008   0.685   1.012   4.389
  979SOL    HW1 3009   0.754   0.996   4.459
  979SOL    HW2 3010   0.612   1.069   4.427
  980SOL     OW 3011   0.686   1.161   5.527
  980SOL    HW1 3012   0.746   1.240   5.541
  980SOL    HW2 3013   0.600   1.192   5.486
  981SOL     OW 3014   0.335   1.435   4.785
  981SOL    HW1 3015   0.257   1.404   4.732
  981SOL    HW2 3016   0.393   1.493   4.728
  982SOL     OW 3017   1.460   1.505   5.063
  982SOL    HW1 3018   1.484   1.599   5.089
  982SOL    HW2 3019   1.444   1.451   5.145
  983SOL     OW 3020   0.438   0.392   5.223
  983SOL    HW1 3021   0.520   0.336   5.232
  983SOL    HW2 3022   0.357   0.334   5.227
  984SOL     OW 3023   1.603   0.447   4.461
  984SOL    HW1 3024   1.529   0.493   4.411
  984SOL    HW2 3025   1.654   0.515   4.514
  985SOL     OW 3026   0.231   1.713   4.207
  985SOL    HW1 3027   0.265   1.790   4.261
  985SOL    HW2 3028   0.275   1.713   4.117
  986SOL     OW 3029   1.127   1.341   5.414
  986SOL    HW1 3030   1.174   1.341   5.502
  986SOL    HW2 3031   1.079   1.254   5.403
  987SOL     OW 3032   0.230   1.434   4.262
  987SOL    HW1 3033   0.204   1.530   4.262
  987SOL    HW2 3034   0.159   1.380   4.307
  988SOL     OW 3035   0.240   1.091   4.610
  988SOL    HW1 3036   0.254   1.007   4.662
  988SOL    HW2 3037   0.185   1.155   4.665
  989SOL     OW 3038   0.620   1.786   5.163
  989SOL    HW1 3039   0.528   1.769   5.198
  989SOL    HW2 3040   0.648   1.878   5.189
  990SOL     OW 3041   0.606   0.964   3.847
  990SOL    HW1 3042   0.613   1.048   3.793
  990SOL    HW2 3043   0.652   0.977   3.935
  991SOL     OW 3044   1.594   0.114   5.204
  991SOL    HW1 3045   1.576   0.181   5.132
  991SOL    HW2 3046   1.591   0.160   5.293
  992SOL     OW 3047   0.122   0.643   4.287
  992SOL    HW1 3048   0.077   0.555   4.304
  992SOL    HW2 3049   0.121   0.697   4.371
  993SOL     OW 3050   1.842   1.767   4.083
  993SOL    HW1 3051   1.896   1.738   4.163
  993SOL    HW2 3052   1.872   1.857   4.054
  994SOL     OW 3053   0.027   1.596   3.841
  994SOL    HW1 3054   0.008   1.500   3.862
  994SOL    HW2 3055  -0.006   1.654   3.916
  995SOL     OW 3056   1.689   0.922   4.336
  995SOL    HW1 3057   1.784   0.893   4.344
  995SOL    HW2 3058   1.681   0.987   4.261
  996SOL     OW 3059   1.641   1.108   4.156
  996SOL    HW1 3060   1.727   1.110   4.104
  996SOL    HW2 3061   1.655   1.155   4.244
  997SOL     OW 3062   0.113   0.737   5.321
  997SOL    HW1 3063   0.201   0.724   5.366
  997SOL    HW2 3064   0.100   0.834   5.299
  998SOL     OW 3065   0.613   1.365   4.450
  998SOL    HW1 3066   0.564   1.278   4.459
  998SOL    HW2 3067   0.590   1.408   4.363
  999SOL     OW 3068   1.293   1.228   5.147
  999SOL    HW1 3069   1.330   1.155   5.089
  999SOL    HW2 3070   1.345   1.233   5.232
 1000SOL     OW 3071   0.809   0.004   4.226
 1000SOL    HW1 3072   0.849   0.095   4.217
 1000SOL    HW2 3073   0.709   0.012   4.232
 1001SOL     OW 3074   0.197   0.976   4.988
 1001SOL    HW1 3075   0.286   0.931   4.974
 1001SOL    HW2 3076   0.124   0.911   4.969
 1002SOL     OW 3077   1.525   0.999   3.914
 1002SOL    HW1 3078   1.462   0.923   3.927
 1002SOL    HW2 3079   1.573   1.017   4.000
 1003SOL     OW 3080   1.187   1.792   5.340
 1003SOL    HW1 3081   1.211   1.852   5.264
 1003SOL    HW2 3082   1.194   1.697   5.310
 1004SOL     OW 3083   0.317   0.251   5.525
 1004SOL    HW1 3084   0.388   0.322   5.531
 1004SOL    HW2 3085   0.229   0.290   5.553
 1005SOL     OW 3086   1.466   1.417   4.677
 1005SOL    HW1 3087   1.407   1.423   4.757
 1005SOL    HW2 3088   1.451   1.329   4.631
 1006SOL     OW 3089   1.667   1.714   4.296
 1006SOL    HW1 3090   1.626   1.691   4.208
 1006SOL    HW2 3091   1.649   1.640   4.361
 1007SOL     OW 3092   0.598   0.729   3.994
 1007SOL    HW1 3093   0.622   0.798   3.926
 1007SOL    HW2 3094   0.520   0.762   4.048
 1008SOL     OW 3095   1.281   0.345   4.668
 1008SOL    HW1 3096   1.195   0.295   4.655
 1008SOL    HW2 3097   1.343   0.291   4.724
 1009SOL     OW 3098   1.576   1.662   4.031
 1009SOL    HW1 3099   1.665   1.708   4.034
 1009SOL    HW2 3100   1.555   1.638   3.936
 1010SOL     OW 3101   0.807   0.605   5.189
 1010SOL    HW1 3102   0.760   0.602   5.278
 1010SOL    HW2 3103   0.756   0.550   5.123
 1011SOL     OW 3104   1.394   0.469   5.398
 1011SOL    HW1 3105   1.374   0.512   5.486
 1011SOL    HW2 3106   1.472   0.407   5.407
 1012SOL     OW 3107   0.973   0.890   5.296
 1012SOL    HW1 3108   1.019   0.806   5.267
 1012SOL    HW2 3109   0.917   0.924   5.221
 1013SOL     OW 3110   0.991   0.410   4.966
 1013SOL    HW1 3111   0.914   0.444   5.020
 1013SOL    HW2 3112   0.957   0.359   4.887
 1014SOL     OW 3113   1.041   0.701   4.153
 1014SOL    HW1 3114   1.067   0.697   4.249
 1014SOL    HW2 3115   0.956   0.650   4.139
 1015SOL     OW 3116   0.076   0.811   4.513
 1015SOL    HW1 3117   0.175   0.799   4.522
 1015SOL    HW2 3118   0.052   0.906   4.534
 1016SOL     OW 3119   0.130   1.821   5.295
 1016SOL    HW1 3120   0.120   1.806   5.394
 1016SOL    HW2 3121   0.044   1.857   5.259
 1017SOL     OW 3122   0.865   0.348   3.919
 1017SOL    HW1 3123   0.924   0.411   3.870
 1017SOL    HW2 3124   0.884   0.254   3.890
 1018SOL     OW 3125   1.719   0.585   5.555
 1018SOL    HW1 3126   1.693   0.674   5.519
 1018SOL    HW2 3127   1.717   0.517   5.482
 1019SOL     OW 3128   1.362   1.144   4.269
 1019SOL    HW1 3129   1.445   1.115   4.221
 1019SOL    HW2 3130   1.313   1.211   4.213
 1020SOL     OW 3131   0.550   0.196   4.609
 1020SOL    HW1 3132   0.545   0.191   4.709
 1020SOL    HW2 3133   0.552   0.292   4.580
 1021SOL     OW 3134   1.008   1.456   4.201
 1021SOL    HW1 3135   0.962   1.528   4.149
 1021SOL    HW2 3136   1.004   1.476   4.299
 1022SOL     OW 3137   0.351   1.801   4.577
 1022SOL    HW1 3138   0.401   1.715   4.583
 1022SOL    HW2 3139   0.416   1.878   4.574
 1023SOL     OW 3140   1.795   1.066   4.597
 1023SOL    HW1 3141   1.733   1.051   4.521
 1023SOL    HW2 3142   1.743   1.077   4.682
 1024SOL     OW 3143   1.227   1.550   5.230
 1024SOL    HW1 3144   1.233   1.473   5.294
 1024SOL    HW2 3145   1.175   1.524   5.150
 1025SOL     OW 3146   0.321   0.943   3.966
 1025SOL    HW1 3147   0.403   0.982   3.924
 1025SOL    HW2 3148   0.294   0.861   3.917
 1026SOL     OW 3149   1.458   0.735   4.452
 1026SOL    HW1 3150   1.453   0.670   4.527
 1026SOL    HW2 3151   1.538   0.794   4.465
 1027SOL     OW 3152   0.461   1.266   5.451
 1027SOL    HW1 3153   0.411   1.267   5.365
 1027SOL    HW2 3154   0.398   1.248   5.527
 1028SOL     OW 3155   1.111   1.776   3.961
 1028SOL    HW1 3156   1.051   1.714   4.011
 1028SOL    HW2 3157   1.142   1.732   3.876
 1029SOL     OW 3158   0.202   0.285   5.222
 1029SOL    HW1 3159   0.122   0.345   5.209
 1029SOL    HW2 3160   0.192   0.236   5.308
 1030SOL     OW 3161   1.632   1.377   3.805
 1030SOL    HW1 3162   1.600   1.471   3.795
 1030SOL    HW2 3163   1.556   1.314   3.793
 1031SOL     OW 3164   0.464   1.743   4.047
 1031SOL    HW1 3165   0.497   1.782   4.133
 1031SOL    HW2 3166   0.540   1.736   3.982
 1032SOL     OW 3167   1.400   0.107   4.150
 1032SOL    HW1 3168   1.376   0.070   4.060
 1032SOL    HW2 3169   1.499   0.123   4.154
 1033SOL     OW 3170   0.249   1.785   4.965
 1033SOL    HW1 3171   0.306   1.720   5.015
 1033SOL    HW2 3172   0.233   1.752   4.872
 1034SOL     OW 3173   0.940   1.698   4.628
 1034SOL    HW1 3174   1.020   1.641   4.649
 1034SOL    HW2 3175   0.891   1.658   4.551
 1035SOL     OW 3176   0.382   0.700   4.204
 1035SOL    HW1 3177   0.427   0.610   4.201
 1035SOL    HW2 3178   0.288   0.689   4.237
 1036SOL     OW 3179   1.547   0.222   5.453
 1036SOL    HW1 3180   1.542   0.259   5.545
 1036SOL    HW2 3181   1.475   0.153   5.441
 1037SOL     OW 3182   0.614   0.122   3.841
 1037SOL    HW1 3183   0.712   0.100   3.848
 1037SOL    HW2 3184   0.583   0.105   3.748
 1038SOL     OW 3185   0.781   0.264   5.473
 1038SOL    HW1 3186   0.848   0.203   5.516
 1038SOL    HW2 3187   0.708   0.283   5.538
 1039SOL     OW 3188   0.888   1.514   4.919
 1039SOL    HW1 3189   0.865   1.489   4.825
 1039SOL    HW2 3190   0.949   1.445   4.958
 1040SOL     OW 3191   1.351   0.590   5.157
 1040SOL    HW1 3192   1.379   0.547   5.242
 1040SOL    HW2 3193   1.376   0.686   5.158
 1041SOL     OW 3194   0.803   1.402   4.648
 1041SOL    HW1 3195   0.893   1.416   4.606
 1041SOL    HW2 3196   0.732   1.404   4.577
 1042SOL     OW 3197   0.922   0.503   4.623
 1042SOL    HW1 3198   0.897   0.494   4.527
 1042SOL    HW2 3199   0.970   0.421   4.654
 1043SOL     OW 3200   0.539   0.064   4.236
 1043SOL    HW1 3201   0.458   0.065   4.294
 1043SOL    HW2 3202   0.542   0.147   4.181
 1044SOL     OW 3203   1.434   1.188   3.765
 1044SOL    HW1 3204   1.466   1.112   3.822
 1044SOL    HW2 3205   1.342   1.215   3.795
 1045SOL     OW 3206   0.297   0.035   3.895
 1045SOL    HW1 3207   0.346   0.119   3.874
 1045SOL    HW2 3208   0.359  -0.030   3.940
 1046SOL     OW 3209   0.935   0.236   4.204
 1046SOL    HW1 3210   0.887   0.277   4.126
 1046SOL    HW2 3211   1.034   0.234   4.185
 1047SOL     OW 3212   1.076   0.683   5.188
 1047SOL    HW1 3213   0.996   0.622   5.191
 1047SOL    HW2 3214   1.157   0.630   5.164
 1048SOL     OW 3215   1.227   1.570   4.517
 1048SOL    HW1 3216   1.248   1.644   4.452
 1048SOL    HW2 3217   1.295   1.570   4.590
 1049SOL     OW 3218   0.459   1.152   4.465
 1049SOL    HW1 3219   0.388   1.125   4.530
 1049SOL    HW2 3220   0.433   1.124   4.372
 1050SOL     OW 3221   1.271   1.797   4.315
 1050SOL    HW1 3222   1.315   1.861   4.251
 1050SOL    HW2 3223   1.221   1.849   4.385
 1051SOL     OW 3224   1.032   0.549   3.740
 1051SOL    HW1 3225   0.991   0.631   3.701
 1051SOL    HW2 3226   1.096   0.575   3.813
 1052SOL     OW 3227   0.078   0.556   5.110
 1052SOL    HW1 3228   0.170   0.555   5.069
 1052SOL    HW2 3229   0.072   0.630   5.177
 1053SOL     OW 3230   0.561   0.222   4.871
 1053SOL    HW1 3231   0.599   0.138   4.908
 1053SOL    HW2 3232   0.473   0.241   4.915
 1054SOL     OW 3233   0.866   0.454   4.366
 1054SOL    HW1 3234   0.834   0.526   4.304
 1054SOL    HW2 3235   0.890   0.373   4.313
 1055SOL     OW 3236   1.017   0.039   4.477
 1055SOL    HW1 3237   0.945   0.044   4.408
 1055SOL    HW2 3238   0.993  -0.030   4.546
 1056SOL     OW 3239   1.429   1.173   4.591
 1056SOL    HW1 3240   1.374   1.089   4.584
 1056SOL    HW2 3241   1.455   1.202   4.499
 1057SOL     OW 3242   1.466   0.590   4.716
 1057SOL    HW1 3243   1.436   0.495   4.723
 1057SOL    HW2 3244   1.539   0.606   4.782
 1058SOL     OW 3245   1.857   0.833   4.101
 1058SOL    HW1 3246   1.899   0.769   4.165
 1058SOL    HW2 3247   1.819   0.782   4.023
 1059SOL     OW 3248   0.488   1.385   3.898
 1059SOL    HW1 3249   0.401   1.370   3.945
 1059SOL    HW2 3250   0.471   1.411   3.803
 1060SOL     OW 3251   1.664   1.280   4.381
 1060SOL    HW1 3252   1.763   1.288   4.395
 1060SOL    HW2 3253   1.619   1.364   4.412
 1061SOL     OW 3254   1.390   0.575   3.802
 1061SOL    HW1 3255   1.336   0.554   3.883
 1061SOL    HW2 3256   1.481   0.534   3.811
 1062SOL     OW 3257   0.527   0.256   4.052
 1062SOL    HW1 3258   0.554   0.197   3.977
 1062SOL    HW2 3259   0.527   0.351   4.021
 1063SOL     OW 3260   1.754   1.223   5.312
 1063SOL    HW1 3261   1.845   1.184   5.299
 1063SOL    HW2 3262   1.762   1.319   5.336
 1064SOL     OW 3263   1.064   1.347   5.064
 1064SOL    HW1 3264   0.984   1.324   5.119
 1064SOL    HW2 3265   1.147   1.321   5.113
 1065SOL     OW 3266   1.592   1.629   5.349
 1065SOL    HW1 3267   1.619   1.663   5.259
 1065SOL    HW2 3268   1.671   1.591   5.395
 1066SOL     OW 3269   1.111   1.195   4.824
 1066SOL    HW1 3270   1.071   1.239   4.905
 1066SOL    HW2 3271   1.070   1.232   4.741
 1067SOL     OW 3272   1.638   1.099   4.803
 1067SOL    HW1 3273   1.643   1.180   4.862
 1067SOL    HW2 3274   1.552   1.101   4.752
 1068SOL     OW 3275   0.915   0.089   5.126
 1068SOL    HW1 3276   0.940   0.069   5.031
 1068SOL    HW2 3277   0.987   0.145   5.168
 1069SOL     OW 3278   0.980   1.116   5.443
 1069SOL    HW1 3279   0.881   1.122   5.453
 1069SOL    HW2 3280   1.003   1.036   5.387
 1070SOL     OW 3281   0.705   1.050   4.092
 1070SOL    HW1 3282   0.691   1.057   4.191
 1070SOL    HW2 3283   0.789   0.999   4.074
 1071SOL     OW 3284   0.410   0.813   4.975
 1071SOL    HW1 3285   0.496   0.825   5.025
 1071SOL    HW2 3286   0.368   0.726   5.002
 1072SOL     OW 3287   1.274   0.386   4.986
 1072SOL    HW1 3288   1.295   0.460   5.050
 1072SOL    HW2 3289   1.185   0.403   4.943
 1073SOL     OW 3290   0.064   1.564   5.055
 1073SOL    HW1 3291   0.018   1.646   5.021
 1073SOL    HW2 3292   0.162   1.583   5.064
 1074SOL     OW 3293   0.367   1.100   4.225
 1074SOL    HW1 3294   0.360   1.183   4.169
 1074SOL    HW2 3295   0.371   1.020   4.165
 1075SOL     OW 3296   0.566   0.537   4.589
 1075SOL    HW1 3297   0.578   0.603   4.515
 1075SOL    HW2 3298   0.612   0.571   4.672
 1076SOL     OW 3299   1.252   1.348   4.112
 1076SOL    HW1 3300   1.302   1.425   4.152
 1076SOL    HW2 3301   1.157   1.350   4.144
 1077SOL     OW 3302   1.272   1.445   4.866
 1077SOL    HW1 3303   1.319   1.458   4.953
 1077SOL    HW2 3304   1.206   1.371   4.875
 1078SOL     OW 3305   1.582   0.639   4.196
 1078SOL    HW1 3306   1.551   0.700   4.269
 1078SOL    HW2 3307   1.632   0.691   4.127
 1079SOL     OW 3308   0.354   1.510   5.053
 1079SOL    HW1 3309   0.333   1.466   4.966
 1079SOL    HW2 3310   0.451   1.536   5.056
 1080SOL     OW 3311   0.402   0.751   5.322
 1080SOL    HW1 3312   0.470   0.806   5.275
 1080SOL    HW2 3313   0.442   0.663   5.349
 1081SOL     OW 3314   1.587   0.779   5.394
 1081SOL    HW1 3315   1.495   0.817   5.389
 1081SOL    HW2 3316   1.647   0.826   5.329
 1082SOL     OW 3317   1.013   0.105   5.494
 1082SOL    HW1 3318   1.019   0.190   5.442
 1082SOL    HW2 3319   1.045   0.029   5.437
 1083SOL     OW 3320   0.504   0.050   5.464
 1083SOL    HW1 3321   0.462  -0.007   5.394
 1083SOL    HW2 3322   0.438   0.119   5.496
 1084SOL     OW 3323   0.573   0.870   4.753
 1084SOL    HW1 3324   0.617   0.959   4.744
 1084SOL    HW2 3325   0.510   0.870   4.830
 1085SOL     OW 3326   1.360   0.862   4.769
 1085SOL    HW1 3327   1.285   0.862   4.703
 1085SOL    HW2 3328   1.397   0.770   4.778
 1086SOL     OW 3329   1.209   0.525   3.999
 1086SOL    HW1 3330   1.222   0.441   4.053
 1086SOL    HW2 3331   1.180   0.599   4.059
 1087SOL     OW 3332   0.307   0.213   4.955
 1087SOL    HW1 3333   0.284   0.250   5.045
 1087SOL    HW2 3334   0.277   0.118   4.949
 1088SOL     OW 3335   0.037   1.310   5.006
 1088SOL    HW1 3336   0.090   1.261   5.074
 1088SOL    HW2 3337   0.059   1.408   5.011
 1089SOL     OW 3338   0.732   0.634   4.788
 1089SOL    HW1 3339   0.791   0.608   4.712
 1089SOL    HW2 3340   0.704   0.730   4.777
 1090SOL     OW 3341   1.728   0.935   5.578
 1090SOL    HW1 3342   1.682   0.928   5.489
 1090SOL    HW2 3343   1.666   0.979   5.644
 1091SOL     OW 3344   0.307   0.063   4.342
 1091SOL    HW1 3345   0.296   0.157   4.375
 1091SOL    HW2 3346   0.302   0.000   4.419
 1092SOL     OW 3347   1.622   0.367   4.098
 1092SOL    HW1 3348   1.624   0.291   4.162
 1092SOL    HW2 3349   1.574   0.444   4.138
 1093SOL     OW 3350   1.023   0.766   4.690
 1093SOL    HW1 3351   1.038   0.787   4.786
 1093SOL    HW2 3352   0.993   0.671   4.681
 1094SOL     OW 3353   0.980   1.573   5.424
 1094SOL    HW1 3354   0.960   1.617   5.336
 1094SOL    HW2 3355   1.019   1.482   5.408
 1095SOL     OW 3356   1.859   1.518   5.329
 1095SOL    HW1 3357   1.873   1.545   5.234
 1095SOL    HW2 3358   1.942   1.540   5.382
 1096SOL     OW 3359   0.350   0.898   5.528
 1096SOL    HW1 3360   0.426   0.942   5.576
 1096SOL    HW2 3361   0.385   0.851   5.446
 1097SOL     OW 3362   1.540   0.274   3.849
 1097SOL    HW1 3363   1.479   0.199   3.872
 1097SOL    HW2 3364   1.562   0.326   3.932
 1098SOL     OW 3365   1.303   0.838   3.766
 1098SOL    HW1 3366   1.337   0.745   3.781
 1098SOL    HW2 3367   1.321   0.865   3.671
 1099SOL     OW 3368   1.068   1.333   4.573
 1099SOL    HW1 3369   1.075   1.249   4.518
 1099SOL    HW2 3370   1.130   1.402   4.537
 1100SOL     OW 3371   0.319   0.810   4.673
 1100SOL    HW1 3372   0.412   0.846   4.678
 1100SOL    HW2 3373   0.313   0.725   4.725
 1101SOL     OW 3374   0.339   0.509   4.730
 1101SOL    HW1 3375   0.287   0.426   4.713
 1101SOL    HW2 3376   0.416   0.514   4.666
 1102SOL     OW 3377   1.138   0.380   5.402
 1102SOL    HW1 3378   1.093   0.443   5.466
 1102SOL    HW2 3379   1.231   0.411   5.385
 1103SOL     OW 3380   1.160   0.207   5.201
 1103SOL    HW1 3381   1.160   0.271   5.278
 1103SOL    HW2 3382   1.188   0.255   5.118
 1104SOL     OW 3383   0.008   1.326   3.924
 1104SOL    HW1 3384  -0.085   1.347   3.893
 1104SOL    HW2 3385   0.018   1.227   3.937
 1105SOL     OW 3386   0.088   1.801   4.651
 1105SOL    HW1 3387   0.046   1.715   4.624
 1105SOL    HW2 3388   0.182   1.804   4.617
 1106SOL     OW 3389   0.504   1.568   4.634
 1106SOL    HW1 3390   0.570   1.642   4.643
 1106SOL    HW2 3391   0.548   1.489   4.592
 1107SOL     OW 3392   1.002   0.796   4.962
 1107SOL    HW1 3393   1.043   0.764   5.048
 1107SOL    HW2 3394   0.906   0.769   4.959
 1108SOL     OW 3395   0.040   0.544   4.838
 1108SOL    HW1 3396   0.125   0.511   4.797
 1108SOL    HW2 3397   0.053   0.559   4.936
 1109SOL     OW 3398   0.189   0.520   5.446
 1109SOL    HW1 3399   0.248   0.480   5.376
 1109SOL    HW2 3400   0.131   0.591   5.405
 1110SOL     OW 3401   1.369   0.950   5.384
 1110SOL    HW1 3402   1.408   1.039   5.404
 1110SOL    HW2 3403   1.379   0.930   5.287
 1111SOL     OW 3404   0.815   0.572   4.049
 1111SOL    HW1 3405   0.822   0.483   4.003
 1111SOL    HW2 3406   0.721   0.606   4.041
 1112SOL     OW 3407   1.657   0.604   4.930
 1112SOL    HW1 3408   1.619   0.535   4.992
 1112SOL    HW2 3409   1.739   0.568   4.886
 1113SOL     OW 3410   0.252   1.564   5.468
 1113SOL    HW1 3411   0.222   1.621   5.544
 1113SOL    HW2 3412   0.245   1.467   5.494
 1114SOL     OW 3413   0.671   0.464   4.993
 1114SOL    HW1 3414   0.637   0.375   4.963
 1114SOL    HW2 3415   0.697   0.518   4.913
 1115SOL     OW 3416   0.930   1.678   5.189
 1115SOL    HW1 3417   0.906   1.660   5.094
 1115SOL    HW2 3418   0.960   1.772   5.199
 1116SOL     OW 3419   0.473   0.500   3.915
 1116SOL    HW1 3420   0.534   0.580   3.919
 1116SOL    HW2 3421   0.378   0.531   3.922
 1117SOL     OW 3422   0.159   1.137   5.190
 1117SOL    HW1 3423   0.181   1.076   5.266
 1117SOL    HW2 3424   0.169   1.088   5.104
 1118SOL     OW 3425   1.347   1.059   4.958
 1118SOL    HW1 3426   1.371   0.996   4.884
 1118SOL    HW2 3427   1.257   1.099   4.940
 1119SOL     OW 3428   1.302   0.855   4.033
 1119SOL    HW1 3429   1.216   0.824   4.075
 1119SOL    HW2 3430   1.298   0.841   3.934
 1120SOL     OW 3431   1.759   1.747   4.878
 1120SOL    HW1 3432   1.820   1.777   4.805
 1120SOL    HW2 3433   1.721   1.658   4.856
 1121SOL     OW 3434   1.252   1.731   4.852
 1121SOL    HW1 3435   1.336   1.736   4.798
 1121SOL    HW2 3436   1.229   1.635   4.870
 1122SOL     OW 3437   0.083   1.258   4.746
 1122SOL    HW1 3438   0.078   1.257   4.846
 1122SOL    HW2 3439   0.000   1.217   4.708
 1123SOL     OW 3440   0.688   1.662   5.440
 1123SOL    HW1 3441   0.632   1.743   5.449
 1123SOL    HW2 3442   0.740   1.666   5.354
 1124SOL     OW 3443   1.726   0.135   4.247
 1124SOL    HW1 3444   1.799   0.118   4.180
 1124SOL    HW2 3445   1.695   0.048   4.285
 1125SOL     OW 3446   1.388   1.573   4.201
 1125SOL    HW1 3447   1.455   1.585   4.127
 1125SOL    HW2 3448   1.348   1.662   4.224
 1126SOL     OW 3449   0.130   1.794   5.575
 1126SOL    HW1 3450   0.089   1.720   5.628
 1126SOL    HW2 3451   0.194   1.845   5.633
 1127SOL     OW 3452   1.280   0.927   4.396
 1127SOL    HW1 3453   1.340   0.846   4.398
 1127SOL    HW2 3454   1.320   0.996   4.336
 1128SOL     OW 3455   0.830   1.273   5.146
 1128SOL    HW1 3456   0.825   1.306   5.241
 1128SOL    HW2 3457   0.744   1.292   5.100
 1129SOL     OW 3458   0.672   1.616   3.878
 1129SOL    HW1 3459   0.681   1.626   3.779
 1129SOL    HW2 3460   0.632   1.527   3.899
 1130SOL     OW 3461   1.650   1.720   5.118
 1130SOL    HW1 3462   1.703   1.730   5.034
 1130SOL    HW2 3463   1.623   1.810   5.152
 1131SOL     OW 3464   1.841   0.175   4.687
 1131SOL    HW1 3465   1.880   0.090   4.651
 1131SOL    HW2 3466   1.743   0.177   4.668
 1132SOL     OW 3467   0.263   0.326   4.444
 1132SOL    HW1 3468   0.184   0.377   4.410
 1132SOL    HW2 3469   0.254   0.311   4.542
 1133SOL     OW 3470   1.194   1.612   3.755
 1133SOL    HW1 3471   1.200   1.519   3.792
 1133SOL    HW2 3472   1.135   1.612   3.675
 1134SOL     OW 3473   0.822   1.002   5.096
 1134SOL    HW1 3474   0.862   1.001   5.004
 1134SOL    HW2 3475   0.832   1.094   5.136
 1135SOL     OW 3476   0.916   0.910   4.015
 1135SOL    HW1 3477   0.979   0.948   3.947
 1135SOL    HW2 3478   0.956   0.827   4.054
 1136SOL     OW 3479   1.504   1.607   3.768
 1136SOL    HW1 3480   1.412   1.644   3.775
 1136SOL    HW2 3481   1.542   1.627   3.678
 1137SOL     OW 3482   0.372   1.288   5.214
 1137SOL    HW1 3483   0.359   1.381   5.180
 1137SOL    HW2 3484   0.288   1.236   5.201
 1138SOL     OW 3485   1.614   1.292   5.013
 1138SOL    HW1 3486   1.674   1.295   5.093
 1138SOL    HW2 3487   1.539   1.356   5.026
 1139SOL     OW 3488   1.039   1.098   4.420
 1139SOL    HW1 3489   0.969   1.051   4.474
 1139SOL    HW2 3490   1.098   1.030   4.377
 1140SOL     OW 3491   1.014   0.236   4.695
 1140SOL    HW1 3492   1.006   0.200   4.602
 1140SOL    HW2 3493   1.012   0.160   4.760
 1141SOL     OW 3494   0.590   1.487   4.215
 1141SOL    HW1 3495   0.632   1.429   4.145
 1141SOL    HW2 3496   0.546   1.566   4.171
 1142SOL     OW 3497   1.709   0.385   5.105
 1142SOL    HW1 3498   1.782   0.454   5.109
 1142SOL    HW2 3499   1.737   0.310   5.046
 1143SOL     OW 3500   0.255   1.348   4.014
 1143SOL    HW1 3501   0.159   1.349   3.987
 1143SOL    HW2 3502   0.267   1.401   4.098
 1144SOL     OW 3503   0.105   1.013   5.450
 1144SOL    HW1 3504   0.028   0.980   5.504
 1144SOL    HW2 3505   0.190   0.983   5.492
 1145SOL     OW 3506   0.672   0.203   5.213
 1145SOL    HW1 3507   0.762   0.187   5.173
 1145SOL    HW2 3508   0.680   0.208   5.312
 1146SOL     OW 3509   0.075   0.345   3.757
 1146SOL    HW1 3510  -0.017   0.317   3.728
 1146SOL    HW2 3511   0.106   0.422   3.701
 1147SOL     OW 3512   1.440   0.856   5.122
 1147SOL    HW1 3513   1.383   0.908   5.059
 1147SOL    HW2 3514   1.536   0.868   5.098
 1148SOL     OW 3515   0.072   0.166   4.042
 1148SOL    HW1 3516   0.055   0.249   3.988
 1148SOL    HW2 3517   0.162   0.129   4.020
 1149SOL     OW 3518   1.183   1.335   3.843
 1149SOL    HW1 3519   1.084   1.324   3.845
 1149SOL    HW2 3520   1.217   1.350   3.936
 1150SOL     OW 3521   0.613   0.842   5.155
 1150SOL    HW1 3522   0.669   0.923   5.138
 1150SOL    HW2 3523   0.672   0.762   5.158
 1151SOL     OW 3524   1.493   1.767   4.683
 1151SOL    HW1 3525   1.526   1.831   4.614
 1151SOL    HW2 3526   1.559   1.761   4.758
 1152SOL     OW 3527   0.716   0.565   5.432
 1152SOL    HW1 3528   0.735   0.630   5.506
 1152SOL    HW2 3529   0.776   0.485   5.441
 1153SOL     OW 3530   1.450   1.220   5.357
 1153SOL    HW1 3531   1.441   1.210   5.456
 1153SOL    HW2 3532   1.546   1.213   5.331
 1154SOL     OW 3533   0.390   1.741   5.284
 1154SOL    HW1 3534   0.299   1.782   5.282
 1154SOL    HW2 3535   0.383   1.647   5.316
 1155SOL     OW 3536   1.674   0.883   4.978
 1155SOL    HW1 3537   1.647   0.794   4.941
 1155SOL    HW2 3538   1.675   0.951   4.905
 1156SOL     OW 3539   1.225   0.325   4.173
 1156SOL    HW1 3540   1.290   0.251   4.162
 1156SOL    HW2 3541   1.245   0.375   4.257
 1157SOL     OW 3542   0.594   0.745   4.376
 1157SOL    HW1 3543   0.644   0.830   4.357
 1157SOL    HW2 3544   0.506   0.747   4.328
 1158SOL     OW 3545   1.777   0.342   5.366
 1158SOL    HW1 3546   1.760   0.373   5.272
 1158SOL    HW2 3547   1.693   0.305   5.404
 1159SOL     OW 3548   1.730   0.934   5.241
 1159SOL    HW1 3549   1.768   1.025   5.256
 1159SOL    HW2 3550   1.722   0.917   5.142
 1160SOL     OW 3551   0.859   1.374   3.740
 1160SOL    HW1 3552   0.813   1.389   3.828
 1160SOL    HW2 3553   0.903   1.459   3.710
 1161SOL     OW 3554   0.661   1.790   4.677
 1161SOL    HW1 3555   0.615   1.878   4.664
 1161SOL    HW2 3556   0.760   1.802   4.670
 1162SOL     OW 3557   0.859   0.956   4.585
 1162SOL    HW1 3558   0.913   0.887   4.633
 1162SOL    HW2 3559   0.827   1.025   4.651
 1163SOL     OW 3560   1.083   0.984   3.811
 1163SOL    HW1 3561   1.060   1.037   3.729
 1163SOL    HW2 3562   1.164   0.928   3.792
 1164SOL     OW 3563   1.861   1.569   4.575
 1164SOL    HW1 3564   1.790   1.557   4.505
 1164SOL    HW2 3565   1.862   1.490   4.635
 1165SOL     OW 3566   0.221   1.314   5.568
 1165SOL    HW1 3567   0.156   1.241   5.547
 1165SOL    HW2 3568   0.225   1.328   5.666
 1166SOL     OW 3569   0.079   1.240   4.377
 1166SOL    HW1 3570   0.078   1.193   4.465
 1166SOL    HW2 3571   0.161   1.212   4.326
 1167SOL     OW 3572   0.672   1.391   5.348
 1167SOL    HW1 3573   0.594   1.341   5.386
 1167SOL    HW2 3574   0.669   1.486   5.379
 1168SOL     OW 3575   1.824   0.192   4.951
 1168SOL    HW1 3576   1.820   0.102   4.995
 1168SOL    HW2 3577   1.827   0.181   4.852
 1169SOL     OW 3578   0.428   0.424   4.244
 1169SOL    HW1 3579   0.458   0.352   4.182
 1169SOL    HW2 3580   0.389   0.384   4.327
 1170SOL     OW 3581   1.705   1.487   4.828
 1170SOL    HW1 3582   1.612   1.462   4.801
 1170SOL    HW2 3583   1.731   1.437   4.910
 1171SOL     OW 3584   0.317   0.547   5.004
 1171SOL    HW1 3585   0.355   0.488   5.076
 1171SOL    HW2 3586   0.357   0.521   4.916
 1172SOL     OW 3587   0.812   1.586   4.411
 1172SOL    HW1 3588   0.844   1.596   4.317
 1172SOL    HW2 3589   0.733   1.524   4.413
 1173SOL     OW 3590   1.424   0.214   4.836
 1173SOL    HW1 3591   1.476   0.149   4.891
 1173SOL    HW2 3592   1.375   0.277   4.897
 1174SOL     OW 3593   1.001   0.034   4.878
 1174SOL    HW1 3594   0.938  -0.038   4.847
 1174SOL    HW2 3595   1.094  -0.002   4.878
 1175SOL     OW 3596   0.770   1.330   4.025
 1175SOL    HW1 3597   0.724   1.243   4.042
 1175SOL    HW2 3598   0.861   1.327   4.066
 1176SOL     OW 3599   0.618   1.567   5.008
 1176SOL    HW1 3600   0.613   1.649   5.065
 1176SOL    HW2 3601   0.707   1.564   4.963
 1177SOL     OW 3602   1.352   0.052   3.892
 1177SOL    HW1 3603   1.387   0.011   3.808
 1177SOL    HW2 3604   1.262   0.014   3.912
 1178SOL     OW 3605   1.300   0.453   4.415
 1178SOL    HW1 3606   1.241   0.533   4.419
 1178SOL    HW2 3607   1.315   0.418   4.508
 1179SOL     OW 3608   1.593   0.221   4.606
 1179SOL    HW1 3609   1.509   0.220   4.660
 1179SOL    HW2 3610   1.595   0.304   4.550
 1180SOL     OW 3611   0.039   1.077   4.024
 1180SOL    HW1 3612   0.138   1.066   4.015
 1180SOL    HW2 3613  -0.001   0.991   4.056
 1181SOL     OW 3614   0.875   1.646   4.061
 1181SOL    HW1 3615   0.798   1.611   4.007
 1181SOL    HW2 3616   0.843   1.717   4.123
 1182SOL     OW 3617   0.230   0.628   5.699
 1182SOL    HW1 3618   0.137   0.626   5.736
 1182SOL    HW2 3619   0.231   0.589   5.607
 1183SOL     OW 3620   1.755   0.607   5.817
 1183SOL    HW1 3621   1.743   0.594   5.718
 1183SOL    HW2 3622   1.725   0.526   5.866
 1184SOL     OW 3623   0.231   1.713   6.069
 1184SOL    HW1 3624   0.265   1.790   6.123
 1184SOL    HW2 3625   0.275   1.713   5.979
 1185SOL     OW 3626   0.230   1.434   6.124
 1185SOL    HW1 3627   0.204   1.530   6.124
 1185SOL    HW2 3628   0.159   1.380   6.169
 1186SOL     OW 3629   0.606   0.964   5.709
 1186SOL    HW1 3630   0.613   1.048   5.655
 1186SOL    HW2 3631   0.652   0.977   5.797
 1187SOL     OW 3632   0.122   0.643   6.149
 1187SOL    HW1 3633   0.077   0.555   6.166
 1187SOL    HW2 3634   0.121   0.697   6.233
 1188SOL     OW 3635   1.842   1.767   5.945
 1188SOL    HW1 3636   1.896   1.738   6.025
 1188SOL    HW2 3637   1.872   1.857   5.916
 1189SOL     OW 3638   0.027   1.596   5.703
 1189SOL    HW1 3639   0.008   1.500   5.724
 1189SOL    HW2 3640  -0.006   1.654   5.778
 1190SOL     OW 3641   1.689   0.922   6.198
 1190SOL    HW1 3642   1.784   0.893   6.206
 1190SOL    HW2 3643   1.681   0.987   6.123
 1191SOL     OW 3644   1.641   1.108   6.018
 1191SOL    HW1 3645   1.727   1.110   5.966
 1191SOL    HW2 3646   1.655   1.155   6.106
 1192SOL     OW 3647   0.613   1.365   6.312
 1192SOL    HW1 3648   0.564   1.278   6.321
 1192SOL    HW2 3649   0.590   1.408   6.225
 1193SOL     OW 3650   0.809   0.004   6.088
 1193SOL    HW1 3651   0.849   0.095   6.079
 1193SOL    HW2 3652   0.709   0.012   6.094
 1194SOL     OW 3653   1.525   0.999   5.776
 1194SOL    HW1 3654   1.462   0.923   5.789
 1194SOL    HW2 3655   1.573   1.017   5.862
 1195SOL     OW 3656   1.466   1.417   6.539
 1195SOL    HW1 3657   1.407   1.423   6.619
 1195SOL    HW2 3658   1.451   1.329   6.493
 1196SOL     OW 3659   0.598   0.729   5.856
 1196SOL    HW1 3660   0.622   0.798   5.788
 1196SOL    HW2 3661   0.520   0.762   5.910
 1197SOL     OW 3662   1.576   1.662   5.893
 1197SOL    HW1 3663   1.665   1.708   5.896
 1197SOL    HW2 3664   1.555   1.638   5.798
 1198SOL     OW 3665   1.041   0.701   6.015
 1198SOL    HW1 3666   1.067   0.697   6.111
 1198SOL    HW2 3667   0.956   0.650   6.001
 1199SOL     OW 3668   0.076   0.811   6.375
 1199SOL    HW1 3669   0.175   0.799   6.384
 1199SOL    HW2 3670   0.052   0.906   6.396
 1200SOL     OW 3671   0.865   0.348   5.781
 1200SOL    HW1 3672   0.924   0.411   5.732
 1200SOL    HW2 3673   0.884   0.254   5.752
 1201SOL     OW 3674   1.362   1.144   6.131
 1201SOL    HW1 3675   1.445   1.115   6.083
 1201SOL    HW2 3676   1.313   1.211   6.075
 1202SOL     OW 3677   1.008   1.456   6.063
 1202SOL    HW1 3678   0.962   1.528   6.011
 1202SOL    HW2 3679   1.004   1.476   6.161
 1203SOL     OW 3680   0.351   1.801   6.439
 1203SOL    HW1 3681   0.401   1.715   6.445
 1203SOL    HW2 3682   0.416   1.878   6.436
 1204SOL     OW 3683   0.321   0.943   5.828
 1204SOL    HW1 3684   0.403   0.982   5.786
 1204SOL    HW2 3685   0.294   0.861   5.779
 1205SOL     OW 3686   1.111   1.776   5.823
 1205SOL    HW1 3687   1.051   1.714   5.873
 1205SOL    HW2 3688   1.142   1.732   5.738
 1206SOL     OW 3689   1.632   1.377   5.667
 1206SOL    HW1 3690   1.600   1.471   5.657
 1206SOL    HW2 3691   1.556   1.314   5.655
 1207SOL     OW 3692   0.464   1.743   5.909
 1207SOL    HW1 3693   0.497   1.782   5.995
 1207SOL    HW2 3694   0.540   1.736   5.844
 1208SOL     OW 3695   1.400   0.107   6.012
 1208SOL    HW1 3696   1.376   0.070   5.922
 1208SOL    HW2 3697   1.499   0.123   6.016
 1209SOL     OW 3698   0.382   0.700   6.066
 1209SOL    HW1 3699   0.427   0.610   6.063
 1209SOL    HW2 3700   0.288   0.689   6.099
 1210SOL     OW 3701   0.614   0.122   5.703
 1210SOL    HW1 3702   0.712   0.100   5.710
 1210SOL    HW2 3703   0.583   0.105   5.610
 1211SOL     OW 3704   0.539   0.064   6.098
 1211SOL    HW1 3705   0.458   0.065   6.156
 1211SOL    HW2 3706   0.542   0.147   6.043
 1212SOL     OW 3707   1.434   1.188   5.627
 1212SOL    HW1 3708   1.466   1.112   5.684
 1212SOL    HW2 3709   1.342   1.215   5.657
 1213SOL     OW 3710   0.297   0.035   5.757
 1213SOL    HW1 3711   0.346   0.119   5.736
 1213SOL    HW2 3712   0.359  -0.030   5.802
 1214SOL     OW 3713   0.935   0.236   6.066
 1214SOL    HW1 3714   0.887   0.277   5.988
 1214SOL    HW2 3715   1.034   0.234   6.047
 1215SOL     OW 3716   0.459   1.152   6.327
 1215SOL    HW1 3717   0.388   1.125   6.392
 1215SOL    HW2 3718   0.433   1.124   6.234
 1216SOL     OW 3719   1.271   1.797   6.177
 1216SOL    HW1 3720   1.315   1.861   6.113
 1216SOL    HW2 3721   1.221   1.849   6.247
 1217SOL     OW 3722   1.032   0.549   5.602
 1217SOL    HW1 3723   0.991   0.631   5.563
 1217SOL    HW2 3724   1.096   0.575   5.675
 1218SOL     OW 3725   0.866   0.454   6.228
 1218SOL    HW1 3726   0.834   0.526   6.166
 1218SOL    HW2 3727   0.890   0.373   6.175
 1219SOL     OW 3728   1.857   0.833   5.963
 1219SOL    HW1 3729   1.899   0.769   6.027
 1219SOL    HW2 3730   1.819   0.782   5.885
 1220SOL     OW 3731   0.488   1.385   5.760
 1220SOL    HW1 3732   0.401   1.370   5.807
 1220SOL    HW2 3733   0.471   1.411   5.665
 1221SOL     OW 3734   1.390   0.575   5.664
 1221SOL    HW1 3735   1.336   0.554   5.745
 1221SOL    HW2 3736   1.481   0.534   5.673
 1222SOL     OW 3737   0.527   0.256   5.914
 1222SOL    HW1 3738   0.554   0.197   5.839
 1222SOL    HW2 3739   0.527   0.351   5.883
 1223SOL     OW 3740   0.705   1.050   5.954
 1223SOL    HW1 3741   0.691   1.057   6.053
 1223SOL    HW2 3742   0.789   0.999   5.936
 1224SOL     OW 3743   0.367   1.100   6.087
 1224SOL    HW1 3744   0.360   1.183   6.031
 1224SOL    HW2 3745   0.371   1.020   6.027
 1225SOL     OW 3746   1.252   1.348   5.974
 1225SOL    HW1 3747   1.302   1.425   6.014
 1225SOL    HW2 3748   1.157   1.350   6.006
 1226SOL     OW 3749   1.582   0.639   6.058
 1226SOL    HW1 3750   1.551   0.700   6.131
 1226SOL    HW2 3751   1.632   0.691   5.989
 1227SOL     OW 3752   1.209   0.525   5.861
 1227SOL    HW1 3753   1.222   0.441   5.915
 1227SOL    HW2 3754   1.180   0.599   5.921
 1228SOL     OW 3755   0.307   0.063   6.204
 1228SOL    HW1 3756   0.296   0.157   6.237
 1228SOL    HW2 3757   0.302   0.000   6.281
 1229SOL     OW 3758   1.622   0.367   5.960
 1229SOL    HW1 3759   1.624   0.291   6.024
 1229SOL    HW2 3760   1.574   0.444   6.000
 1230SOL     OW 3761   1.540   0.274   5.711
 1230SOL    HW1 3762   1.479   0.199   5.734
 1230SOL    HW2 3763   1.562   0.326   5.794
 1231SOL     OW 3764   1.303   0.838   5.628
 1231SOL    HW1 3765   1.337   0.745   5.643
 1231SOL    HW2 3766   1.321   0.865   5.533
 1232SOL     OW 3767   0.008   1.326   5.786
 1232SOL    HW1 3768  -0.085   1.347   5.755
 1232SOL    HW2 3769   0.018   1.227   5.799
 1233SOL     OW 3770   0.815   0.572   5.911
 1233SOL    HW1 3771   0.822   0.483   5.865
 1233SOL    HW2 3772   0.721   0.606   5.903
 1234SOL     OW 3773   0.473   0.500   5.777
 1234SOL    HW1 3774   0.534   0.580   5.781
 1234SOL    HW2 3775   0.378   0.531   5.784
 1235SOL     OW 3776   1.302   0.855   5.895
 1235SOL    HW1 3777   1.216   0.824   5.937
 1235SOL    HW2 3778   1.298   0.841   5.796
 1236SOL     OW 3779   1.726   0.135   6.109
 1236SOL    HW1 3780   1.799   0.118   6.042
 1236SOL    HW2 3781   1.695   0.048   6.147
 1237SOL     OW 3782   1.388   1.573   6.063
 1237SOL    HW1 3783   1.455   1.585   5.989
 1237SOL    HW2 3784   1.348   1.662   6.086
 1238SOL     OW 3785   0.672   1.616   5.740
 1238SOL    HW1 3786   0.681   1.626   5.641
 1238SOL    HW2 3787   0.632   1.527   5.761
 1239SOL     OW 3788   1.841   0.175   6.549
 1239SOL    HW1 3789   1.880   0.090   6.513
 1239SOL    HW2 3790   1.743   0.177   6.530
 1240SOL     OW 3791   1.194   1.612   5.617
 1240SOL    HW1 3792   1.200   1.519   5.654
 1240SOL    HW2 3793   1.135   1.612   5.537
 1241SOL     OW 3794   0.916   0.910   5.877
 1241SOL    HW1 3795   0.979   0.948   5.809
 1241SOL    HW2 3796   0.956   0.827   5.916
 1242SOL     OW 3797   1.504   1.607   5.630
 1242SOL    HW1 3798   1.412   1.644   5.637
 1242SOL    HW2 3799   1.542   1.627   5.540
 1243SOL     OW 3800   0.590   1.487   6.077
 1243SOL    HW1 3801   0.632   1.429   6.007
 1243SOL    HW2 3802   0.546   1.566   6.033
 1244SOL     OW 3803   0.255   1.348   5.876
 1244SOL    HW1 3804   0.159   1.349   5.849
 1244SOL    HW2 3805   0.267   1.401   5.960
 1245SOL     OW 3806   0.075   0.345   5.619
 1245SOL    HW1 3807  -0.017   0.317   5.590
 1245SOL    HW2 3808   0.106   0.422   5.563
 1246SOL     OW 3809   0.072   0.166   5.904
 1246SOL    HW1 3810   0.055   0.249   5.850
 1246SOL    HW2 3811   0.162   0.129   5.882
 1247SOL     OW 3812   1.183   1.335   5.705
 1247SOL    HW1 3813   1.084   1.324   5.707
 1247SOL    HW2 3814   1.217   1.350   5.798
 1248SOL     OW 3815   1.225   0.325   6.035
 1248SOL    HW1 3816   1.290   0.251   6.024
 1248SOL    HW2 3817   1.245   0.375   6.119
 1249SOL     OW 3818   0.594   0.745   6.238
 1249SOL    HW1 3819   0.644   0.830   6.219
 1249SOL    HW2 3820   0.506   0.747   6.190
 1250SOL     OW 3821   0.859   1.374   5.602
 1250SOL    HW1 3822   0.813   1.389   5.690
 1250SOL    HW2 3823   0.903   1.459   5.572
 1251SOL     OW 3824   1.083   0.984   5.673
 1251SOL    HW1 3825   1.060   1.037   5.591
 1251SOL    HW2 3826   1.164   0.928   5.654
 1252SOL     OW 3827   0.079   1.240   6.239
 1252SOL    HW1 3828   0.078   1.193   6.327
 1252SOL    HW2 3829   0.161   1.212   6.188
 1253SOL     OW 3830   0.428   0.424   6.106
 1253SOL    HW1 3831   0.458   0.352   6.044
 1253SOL    HW2 3832   0.389   0.384   6.189
 1254SOL     OW 3833   0.770   1.330   5.887
 1254SOL    HW1 3834   0.724   1.243   5.904
 1254SOL    HW2 3835   0.861   1.327   5.928
 1255SOL     OW 3836   1.352   0.052   5.754
 1255SOL    HW1 3837   1.387   0.011   5.670
 1255SOL    HW2 3838   1.262   0.014   5.774
 1256SOL     OW 3839   0.039   1.077   5.886
 1256SOL    HW1 3840   0.138   1.066   5.877
 1256SOL    HW2 3841  -0.001   0.991   5.918
 1257SOL     OW 3842   0.875   1.646   5.923
 1257SOL    HW1 3843   0.798   1.611   5.869
 1257SOL    HW2 3844   0.843   1.717   5.985
 1258SOL     OW 3845   0.230   2.490   0.113
 1258SOL    HW1 3846   0.137   2.488   0.150
 1258SOL    HW2 3847   0.231   2.451   0.021
 1259SOL     OW 3848   0.225   2.137   0.996
 1259SOL    HW1 3849   0.260   2.120   1.088
 1259SOL    HW2 3850   0.137   2.092   0.984
 1260SOL     OW 3851   0.019   2.230   0.647
 1260SOL    HW1 3852  -0.063   2.273   0.686
 1260SOL    HW2 3853  -0.009   2.157   0.584
 1261SOL     OW 3854   0.569   3.137   1.165
 1261SOL    HW1 3855   0.476   3.130   1.128
 1261SOL    HW2 3856   0.580   3.226   1.209
 1262SOL     OW 3857   1.555   3.373   0.703
 1262SOL    HW1 3858   1.498   3.357   0.784
 1262SOL    HW2 3859   1.496   3.383   0.623
 1263SOL     OW 3860   1.135   2.565   0.717
 1263SOL    HW1 3861   1.192   2.643   0.692
 1263SOL    HW2 3862   1.075   2.591   0.793
 1264SOL     OW 3863   1.755   2.469   0.231
 1264SOL    HW1 3864   1.743   2.456   0.132
 1264SOL    HW2 3865   1.725   2.388   0.280
 1265SOL     OW 3866   0.768   3.006   1.023
 1265SOL    HW1 3867   0.690   3.023   1.083
 1265SOL    HW2 3868   0.802   3.093   0.987
 1266SOL     OW 3869   0.850   2.660   1.823
 1266SOL    HW1 3870   0.846   2.736   1.888
 1266SOL    HW2 3871   0.872   2.696   1.732
 1267SOL     OW 3872   0.685   2.874   0.665
 1267SOL    HW1 3873   0.754   2.858   0.735
 1267SOL    HW2 3874   0.612   2.931   0.703
 1268SOL     OW 3875   0.686   3.023   1.803
 1268SOL    HW1 3876   0.746   3.102   1.817
 1268SOL    HW2 3877   0.600   3.054   1.762
 1269SOL     OW 3878   0.335   3.297   1.061
 1269SOL    HW1 3879   0.257   3.266   1.008
 1269SOL    HW2 3880   0.393   3.355   1.004
 1270SOL     OW 3881   1.460   3.367   1.339
 1270SOL    HW1 3882   1.484   3.461   1.365
 1270SOL    HW2 3883   1.444   3.313   1.421
 1271SOL     OW 3884   0.438   2.254   1.499
 1271SOL    HW1 3885   0.520   2.198   1.508
 1271SOL    HW2 3886   0.357   2.196   1.503
 1272SOL     OW 3887   1.603   2.309   0.737
 1272SOL    HW1 3888   1.529   2.355   0.687
 1272SOL    HW2 3889   1.654   2.377   0.790
 1273SOL     OW 3890   0.231   3.575   0.483
 1273SOL    HW1 3891   0.265   3.652   0.537
 1273SOL    HW2 3892   0.275   3.575   0.393
 1274SOL     OW 3893   1.127   3.203   1.690
 1274SOL    HW1 3894   1.174   3.203   1.778
 1274SOL    HW2 3895   1.079   3.116   1.679
 1275SOL     OW 3896   0.230   3.296   0.538
 1275SOL    HW1 3897   0.204   3.392   0.538
 1275SOL    HW2 3898   0.159   3.242   0.583
 1276SOL     OW 3899   0.240   2.953   0.886
 1276SOL    HW1 3900   0.254   2.869   0.938
 1276SOL    HW2 3901   0.185   3.017   0.941
 1277SOL     OW 3902   0.620   3.648   1.439
 1277SOL    HW1 3903   0.528   3.631   1.474
 1277SOL    HW2 3904   0.648   3.740   1.465
 1278SOL     OW 3905   0.606   2.826   0.123
 1278SOL    HW1 3906   0.613   2.910   0.069
 1278SOL    HW2 3907   0.652   2.839   0.211
 1279SOL     OW 3908   1.594   1.976   1.480
 1279SOL    HW1 3909   1.576   2.043   1.408
 1279SOL    HW2 3910   1.591   2.022   1.569
 1280SOL     OW 3911   0.122   2.505   0.563
 1280SOL    HW1 3912   0.077   2.417   0.580
 1280SOL    HW2 3913   0.121   2.559   0.647
 1281SOL     OW 3914   1.842   3.629   0.359
 1281SOL    HW1 3915   1.896   3.600   0.439
 1281SOL    HW2 3916   1.872   3.719   0.330
 1282SOL     OW 3917   0.027   3.458   0.117
 1282SOL    HW1 3918   0.008   3.362   0.138
 1282SOL    HW2 3919  -0.006   3.516   0.192
 1283SOL     OW 3920   1.689   2.784   0.612
 1283SOL    HW1 3921   1.784   2.755   0.620
 1283SOL    HW2 3922   1.681   2.849   0.537
 1284SOL     OW 3923   1.641   2.970   0.432
 1284SOL    HW1 3924   1.727   2.972   0.380
 1284SOL    HW2 3925   1.655   3.017   0.520
 1285SOL     OW 3926   0.113   2.599   1.597
 1285SOL    HW1 3927   0.201   2.586   1.642
 1285SOL    HW2 3928   0.100   2.696   1.575
 1286SOL     OW 3929   0.613   3.227   0.726
 1286SOL    HW1 3930   0.564   3.140   0.735
 1286SOL    HW2 3931   0.590   3.270   0.639
 1287SOL     OW 3932   1.293   3.090   1.423
 1287SOL    HW1 3933   1.330   3.017   1.365
 1287SOL    HW2 3934   1.345   3.095   1.508
 1288SOL     OW 3935   0.809   1.866   0.502
 1288SOL    HW1 3936   0.849   1.957   0.493
 1288SOL    HW2 3937   0.709   1.874   0.508
 1289SOL     OW 3938   0.197   2.838   1.264
 1289SOL    HW1 3939   0.286   2.793   1.250
 1289SOL    HW2 3940   0.124   2.773   1.245
 1290SOL     OW 3941   1.525   2.861   0.190
 1290SOL    HW1 3942   1.462   2.785   0.203
 1290SOL    HW2 3943   1.573   2.879   0.276
 1291SOL     OW 3944   1.187   3.654   1.616
 1291SOL    HW1 3945   1.211   3.714   1.540
 1291SOL    HW2 3946   1.194   3.559   1.586
 1292SOL     OW 3947   0.317   2.113   1.801
 1292SOL    HW1 3948   0.388   2.184   1.807
 1292SOL    HW2 3949   0.229   2.152   1.829
 1293SOL     OW 3950   1.466   3.279   0.953
 1293SOL    HW1 3951   1.407   3.285   1.033
 1293SOL    HW2 3952   1.451   3.191   0.907
 1294SOL     OW 3953   1.667   3.576   0.572
 1294SOL    HW1 3954   1.626   3.553   0.484
 1294SOL    HW2 3955   1.649   3.502   0.637
 1295SOL     OW 3956   0.598   2.591   0.270
 1295SOL    HW1 3957   0.622   2.660   0.202
 1295SOL    HW2 3958   0.520   2.624   0.324
 1296SOL     OW 3959   1.281   2.207   0.944
 1296SOL    HW1 3960   1.195   2.157   0.931
 1296SOL    HW2 3961   1.343   2.153   1.000
 1297SOL     OW 3962   1.576   3.524   0.307
 1297SOL    HW1 3963   1.665   3.570   0.310
 1297SOL    HW2 3964   1.555   3.500   0.212
 1298SOL     OW 3965   0.807   2.467   1.465
 1298SOL    HW1 3966   0.760   2.464   1.554
 1298SOL    HW2 3967   0.756   2.412   1.399
 1299SOL     OW 3968   1.394   2.331   1.674
 1299SOL    HW1 3969   1.374   2.374   1.762
 1299SOL    HW2 3970   1.472   2.269   1.683
 1300SOL     OW 3971   0.973   2.752   1.572
 1300SOL    HW1 3972   1.019   2.668   1.543
 1300SOL    HW2 3973   0.917   2.786   1.497
 1301SOL     OW 3974   0.991   2.272   1.242
 1301SOL    HW1 3975   0.914   2.306   1.296
 1301SOL    HW2 3976   0.957   2.221   1.163
 1302SOL     OW 3977   1.041   2.563   0.429
 1302SOL    HW1 3978   1.067   2.559   0.525
 1302SOL    HW2 3979   0.956   2.512   0.415
 1303SOL     OW 3980   0.076   2.673   0.789
 1303SOL    HW1 3981   0.175   2.661   0.798
 1303SOL    HW2 3982   0.052   2.768   0.810
 1304SOL     OW 3983   0.130   3.683   1.571
 1304SOL    HW1 3984   0.120   3.668   1.670
 1304SOL    HW2 3985   0.044   3.719   1.535
 1305SOL     OW 3986   0.865   2.210   0.195
 1305SOL    HW1 3987   0.924   2.273   0.146
 1305SOL    HW2 3988   0.884   2.116   0.166
 1306SOL     OW 3989   1.719   2.447   1.831
 1306SOL    HW1 3990   1.693   2.536   1.795
 1306SOL    HW2 3991   1.717   2.379   1.758
 1307SOL     OW 3992   1.362   3.006   0.545
 1307SOL    HW1 3993   1.445   2.977   0.497
 1307SOL    HW2 3994   1.313   3.073   0.489
 1308SOL     OW 3995   0.550   2.058   0.885
 1308SOL    HW1 3996   0.545   2.053   0.985
 1308SOL    HW2 3997   0.552   2.154   0.856
 1309SOL     OW 3998   1.008   3.318   0.477
 1309SOL    HW1 3999   0.962   3.390   0.425
 1309SOL    HW2 4000   1.004   3.338   0.575
 1310SOL     OW 4001   0.351   3.663   0.853
 1310SOL    HW1 4002   0.401   3.577   0.859
 1310SOL    HW2 4003   0.416   3.740   0.850
 1311SOL     OW 4004   1.795   2.928   0.873
 1311SOL    HW1 4005   1.733   2.913   0.797
 1311SOL    HW2 4006   1.743   2.939   0.958
 1312SOL     OW 4007   1.227   3.412   1.506
 1312SOL    HW1 4008   1.233   3.335   1.570
 1312SOL    HW2 4009   1.175   3.386   1.426
 1313SOL     OW 4010   0.321   2.805   0.242
 1313SOL    HW1 4011   0.403   2.844   0.200
 1313SOL    HW2 4012   0.294   2.723   0.193
 1314SOL     OW 4013   1.458   2.597   0.728
 1314SOL    HW1 4014   1.453   2.532   0.803
 1314SOL    HW2 4015   1.538   2.656   0.741
 1315SOL     OW 4016   0.461   3.128   1.727
 1315SOL    HW1 4017   0.411   3.129   1.641
 1315SOL    HW2 4018   0.398   3.110   1.803
 1316SOL     OW 4019   1.111   3.638   0.237
 1316SOL    HW1 4020   1.051   3.576   0.287
 1316SOL    HW2 4021   1.142   3.594   0.152
 1317SOL     OW 4022   0.202   2.147   1.498
 1317SOL    HW1 4023   0.122   2.207   1.485
 1317SOL    HW2 4024   0.192   2.098   1.584
 1318SOL     OW 4025   1.632   3.239   0.081
 1318SOL    HW1 4026   1.600   3.333   0.071
 1318SOL    HW2 4027   1.556   3.176   0.069
 1319SOL     OW 4028   0.464   3.605   0.323
 1319SOL    HW1 4029   0.497   3.644   0.409
 1319SOL    HW2 4030   0.540   3.598   0.258
 1320SOL     OW 4031   1.400   1.969   0.426
 1320SOL    HW1 4032   1.376   1.932   0.336
 1320SOL    HW2 4033   1.499   1.985   0.430
 1321SOL     OW 4034   0.249   3.647   1.241
 1321SOL    HW1 4035   0.306   3.582   1.291
 1321SOL    HW2 4036   0.233   3.614   1.148
 1322SOL     OW 4037   0.940   3.560   0.904
 1322SOL    HW1 4038   1.020   3.503   0.925
 1322SOL    HW2 4039   0.891   3.520   0.827
 1323SOL     OW 4040   0.382   2.562   0.480
 1323SOL    HW1 4041   0.427   2.472   0.477
 1323SOL    HW2 4042   0.288   2.551   0.513
 1324SOL     OW 4043   1.547   2.084   1.729
 1324SOL    HW1 4044   1.542   2.121   1.821
 1324SOL    HW2 4045   1.475   2.015   1.717
 1325SOL     OW 4046   0.614   1.984   0.117
 1325SOL    HW1 4047   0.712   1.962   0.124
 1325SOL    HW2 4048   0.583   1.967   0.024
 1326SOL     OW 4049   0.781   2.126   1.749
 1326SOL    HW1 4050   0.848   2.065   1.792
 1326SOL    HW2 4051   0.708   2.145   1.814
 1327SOL     OW 4052   0.888   3.376   1.195
 1327SOL    HW1 4053   0.865   3.351   1.101
 1327SOL    HW2 4054   0.949   3.307   1.234
 1328SOL     OW 4055   1.351   2.452   1.433
 1328SOL    HW1 4056   1.379   2.409   1.518
 1328SOL    HW2 4057   1.376   2.548   1.434
 1329SOL     OW 4058   0.803   3.264   0.924
 1329SOL    HW1 4059   0.893   3.278   0.882
 1329SOL    HW2 4060   0.732   3.266   0.853
 1330SOL     OW 4061   0.922   2.365   0.899
 1330SOL    HW1 4062   0.897   2.356   0.803
 1330SOL    HW2 4063   0.970   2.283   0.930
 1331SOL     OW 4064   0.539   1.926   0.512
 1331SOL    HW1 4065   0.458   1.927   0.570
 1331SOL    HW2 4066   0.542   2.009   0.457
 1332SOL     OW 4067   1.434   3.050   0.041
 1332SOL    HW1 4068   1.466   2.974   0.098
 1332SOL    HW2 4069   1.342   3.077   0.071
 1333SOL     OW 4070   0.935   2.098   0.480
 1333SOL    HW1 4071   0.887   2.139   0.402
 1333SOL    HW2 4072   1.034   2.096   0.461
 1334SOL     OW 4073   1.076   2.545   1.464
 1334SOL    HW1 4074   0.996   2.484   1.467
 1334SOL    HW2 4075   1.157   2.492   1.440
 1335SOL     OW 4076   1.227   3.432   0.793
 1335SOL    HW1 4077   1.248   3.506   0.728
 1335SOL    HW2 4078   1.295   3.432   0.866
 1336SOL     OW 4079   0.459   3.014   0.741
 1336SOL    HW1 4080   0.388   2.987   0.806
 1336SOL    HW2 4081   0.433   2.986   0.648
 1337SOL     OW 4082   1.271   3.659   0.591
 1337SOL    HW1 4083   1.315   3.723   0.527
 1337SOL    HW2 4084   1.221   3.711   0.661
 1338SOL     OW 4085   1.032   2.411   0.016
 1338SOL    HW1 4086   0.991   2.493  -0.023
 1338SOL    HW2 4087   1.096   2.437   0.089
 1339SOL     OW 4088   0.078   2.418   1.386
 1339SOL    HW1 4089   0.170   2.417   1.345
 1339SOL    HW2 4090   0.072   2.492   1.453
 1340SOL     OW 4091   0.561   2.084   1.147
 1340SOL    HW1 4092   0.599   2.000   1.184
 1340SOL    HW2 4093   0.473   2.103   1.191
 1341SOL     OW 4094   0.866   2.316   0.642
 1341SOL    HW1 4095   0.834   2.388   0.580
 1341SOL    HW2 4096   0.890   2.235   0.589
 1342SOL     OW 4097   1.017   1.901   0.753
 1342SOL    HW1 4098   0.945   1.906   0.684
 1342SOL    HW2 4099   0.993   1.832   0.822
 1343SOL     OW 4100   1.429   3.035   0.867
 1343SOL    HW1 4101   1.374   2.951   0.860
 1343SOL    HW2 4102   1.455   3.064   0.775
 1344SOL     OW 4103   1.466   2.452   0.992
 1344SOL    HW1 4104   1.436   2.357   0.999
 1344SOL    HW2 4105   1.539   2.468   1.058
 1345SOL     OW 4106   1.857   2.695   0.377
 1345SOL    HW1 4107   1.899   2.631   0.441
 1345SOL    HW2 4108   1.819   2.644   0.299
 1346SOL     OW 4109   0.488   3.247   0.174
 1346SOL    HW1 4110   0.401   3.232   0.221
 1346SOL    HW2 4111   0.471   3.273   0.079
 1347SOL     OW 4112   1.664   3.142   0.657
 1347SOL    HW1 4113   1.763   3.150   0.671
 1347SOL    HW2 4114   1.619   3.226   0.688
 1348SOL     OW 4115   1.390   2.437   0.078
 1348SOL    HW1 4116   1.336   2.416   0.159
 1348SOL    HW2 4117   1.481   2.396   0.087
 1349SOL     OW 4118   0.527   2.118   0.328
 1349SOL    HW1 4119   0.554   2.059   0.253
 1349SOL    HW2 4120   0.527   2.213   0.297
 1350SOL     OW 4121   1.754   3.085   1.588
 1350SOL    HW1 4122   1.845   3.046   1.575
 1350SOL    HW2 4123   1.762   3.181   1.612
 1351SOL     OW 4124   1.064   3.209   1.340
 1351SOL    HW1 4125   0.984   3.186   1.395
 1351SOL    HW2 4126   1.147   3.183   1.389
 1352SOL     OW 4127   1.592   3.491   1.625
 1352SOL    HW1 4128   1.619   3.525   1.535
 1352SOL    HW2 4129   1.671   3.453   1.671
 1353SOL     OW 4130   1.111   3.057   1.100
 1353SOL    HW1 4131   1.071   3.101   1.181
 1353SOL    HW2 4132   1.070   3.094   1.017
 1354SOL     OW 4133   1.638   2.961   1.079
 1354SOL    HW1 4134   1.643   3.042   1.138
 1354SOL    HW2 4135   1.552   2.963   1.028
 1355SOL     OW 4136   0.915   1.951   1.402
 1355SOL    HW1 4137   0.940   1.931   1.307
 1355SOL    HW2 4138   0.987   2.007   1.444
 1356SOL     OW 4139   0.980   2.978   1.719
 1356SOL    HW1 4140   0.881   2.984   1.729
 1356SOL    HW2 4141   1.003   2.898   1.663
 1357SOL     OW 4142   0.705   2.912   0.368
 1357SOL    HW1 4143   0.691   2.919   0.467
 1357SOL    HW2 4144   0.789   2.861   0.350
 1358SOL     OW 4145   0.410   2.675   1.251
 1358SOL    HW1 4146   0.496   2.687   1.301
 1358SOL    HW2 4147   0.368   2.588   1.278
 1359SOL     OW 4148   1.274   2.248   1.262
 1359SOL    HW1 4149   1.295   2.322   1.326
 1359SOL    HW2 4150   1.185   2.265   1.219
 1360SOL     OW 4151   0.064   3.426   1.331
 1360SOL    HW1 4152   0.018   3.508   1.297
 1360SOL    HW2 4153   0.162   3.445   1.340
 1361SOL     OW 4154   0.367   2.962   0.501
 1361SOL    HW1 4155   0.360   3.045   0.445
 1361SOL    HW2 4156   0.371   2.882   0.441
 1362SOL     OW 4157   0.566   2.399   0.865
 1362SOL    HW1 4158   0.578   2.465   0.791
 1362SOL    HW2 4159   0.612   2.433   0.948
 1363SOL     OW 4160   1.252   3.210   0.388
 1363SOL    HW1 4161   1.302   3.287   0.428
 1363SOL    HW2 4162   1.157   3.212   0.420
 1364SOL     OW 4163   1.272   3.307   1.142
 1364SOL    HW1 4164   1.319   3.320   1.229
 1364SOL    HW2 4165   1.206   3.233   1.151
 1365SOL     OW 4166   1.582   2.501   0.472
 1365SOL    HW1 4167   1.551   2.562   0.545
 1365SOL    HW2 4168   1.632   2.553   0.403
 1366SOL     OW 4169   0.354   3.372   1.329
 1366SOL    HW1 4170   0.333   3.328   1.242
 1366SOL    HW2 4171   0.451   3.398   1.332
 1367SOL     OW 4172   0.402   2.613   1.598
 1367SOL    HW1 4173   0.470   2.668   1.551
 1367SOL    HW2 4174   0.442   2.525   1.625
 1368SOL     OW 4175   1.587   2.641   1.670
 1368SOL    HW1 4176   1.495   2.679   1.665
 1368SOL    HW2 4177   1.647   2.688   1.605
 1369SOL     OW 4178   1.013   1.967   1.770
 1369SOL    HW1 4179   1.019   2.052   1.718
 1369SOL    HW2 4180   1.045   1.891   1.713
 1370SOL     OW 4181   0.504   1.912   1.740
 1370SOL    HW1 4182   0.462   1.855   1.670
 1370SOL    HW2 4183   0.438   1.981   1.772
 1371SOL     OW 4184   0.573   2.732   1.029
 1371SOL    HW1 4185   0.617   2.821   1.020
 1371SOL    HW2 4186   0.510   2.732   1.106
 1372SOL     OW 4187   1.360   2.724   1.045
 1372SOL    HW1 4188   1.285   2.724   0.979
 1372SOL    HW2 4189   1.397   2.632   1.054
 1373SOL     OW 4190   1.209   2.387   0.275
 1373SOL    HW1 4191   1.222   2.303   0.329
 1373SOL    HW2 4192   1.180   2.461   0.335
 1374SOL     OW 4193   0.307   2.075   1.231
 1374SOL    HW1 4194   0.284   2.112   1.321
 1374SOL    HW2 4195   0.277   1.980   1.225
 1375SOL     OW 4196   0.037   3.172   1.282
 1375SOL    HW1 4197   0.090   3.123   1.350
 1375SOL    HW2 4198   0.059   3.270   1.287
 1376SOL     OW 4199   0.732   2.496   1.064
 1376SOL    HW1 4200   0.791   2.470   0.988
 1376SOL    HW2 4201   0.704   2.592   1.053
 1377SOL     OW 4202   1.728   2.797   1.854
 1377SOL    HW1 4203   1.682   2.790   1.765
 1377SOL    HW2 4204   1.666   2.841   1.920
 1378SOL     OW 4205   0.307   1.925   0.618
 1378SOL    HW1 4206   0.296   2.019   0.651
 1378SOL    HW2 4207   0.302   1.862   0.695
 1379SOL     OW 4208   1.622   2.229   0.374
 1379SOL    HW1 4209   1.624   2.153   0.438
 1379SOL    HW2 4210   1.574   2.306   0.414
 1380SOL     OW 4211   1.023   2.628   0.966
 1380SOL    HW1 4212   1.038   2.649   1.062
 1380SOL    HW2 4213   0.993   2.533   0.957
 1381SOL     OW 4214   0.980   3.435   1.700
 1381SOL    HW1 4215   0.960   3.479   1.612
 1381SOL    HW2 4216   1.019   3.344   1.684
 1382SOL     OW 4217   0.350   2.760   1.804
 1382SOL    HW1 4218   0.426   2.804   1.852
 1382SOL    HW2 4219   0.385   2.713   1.722
 1383SOL     OW 4220   1.540   2.136   0.125
 1383SOL    HW1 4221   1.479   2.061   0.148
 1383SOL    HW2 4222   1.562   2.188   0.208
 1384SOL     OW 4223   1.303   2.700   0.042
 1384SOL    HW1 4224   1.337   2.607   0.057
 1384SOL    HW2 4225   1.321   2.727  -0.053
 1385SOL     OW 4226   1.068   3.195   0.849
 1385SOL    HW1 4227   1.075   3.111   0.794
 1385SOL    HW2 4228   1.130   3.264   0.813
 1386SOL     OW 4229   0.319   2.672   0.949
 1386SOL    HW1 4230   0.412   2.708   0.954
 1386SOL    HW2 4231   0.313   2.587   1.001
 1387SOL     OW 4232   0.339   2.371   1.006
 1387SOL    HW1 4233   0.287   2.288   0.989
 1387SOL    HW2 4234   0.416   2.376   0.942
 1388SOL     OW 4235   1.138   2.242   1.678
 1388SOL    HW1 4236   1.093   2.305   1.742
 1388SOL    HW2 4237   1.231   2.273   1.661
 1389SOL     OW 4238   1.160   2.069   1.477
 1389SOL    HW1 4239   1.160   2.133   1.554
 1389SOL    HW2 4240   1.188   2.117   1.394
 1390SOL     OW 4241   0.008   3.188   0.200
 1390SOL    HW1 4242  -0.085   3.209   0.169
 1390SOL    HW2 4243   0.018   3.089   0.213
 1391SOL     OW 4244   0.088   3.663   0.927
 1391SOL    HW1 4245   0.046   3.577   0.900
 1391SOL    HW2 4246   0.182   3.666   0.893
 1392SOL     OW 4247   0.504   3.430   0.910
 1392SOL    HW1 4248   0.570   3.504   0.919
 1392SOL    HW2 4249   0.548   3.351   0.868
 1393SOL     OW 4250   1.002   2.658   1.238
 1393SOL    HW1 4251   1.043   2.626   1.324
 1393SOL    HW2 4252   0.906   2.631   1.235
 1394SOL     OW 4253   0.040   2.406   1.114
 1394SOL    HW1 4254   0.125   2.373   1.073
 1394SOL    HW2 4255   0.053   2.421   1.212
 1395SOL     OW 4256   0.189   2.382   1.722
 1395SOL    HW1 4257   0.248   2.342   1.652
 1395SOL    HW2 4258   0.131   2.453   1.681
 1396SOL     OW 4259   1.369   2.812   1.660
 1396SOL    HW1 4260   1.408   2.901   1.680
 1396SOL    HW2 4261   1.379   2.792   1.563
 1397SOL     OW 4262   0.815   2.434   0.325
 1397SOL    HW1 4263   0.822   2.345   0.279
 1397SOL    HW2 4264   0.721   2.468   0.317
 1398SOL     OW 4265   1.657   2.466   1.206
 1398SOL    HW1 4266   1.619   2.397   1.268
 1398SOL    HW2 4267   1.739   2.430   1.162
 1399SOL     OW 4268   0.252   3.426   1.744
 1399SOL    HW1 4269   0.222   3.483   1.820
 1399SOL    HW2 4270   0.245   3.329   1.770
 1400SOL     OW 4271   0.671   2.326   1.269
 1400SOL    HW1 4272   0.637   2.237   1.239
 1400SOL    HW2 4273   0.697   2.380   1.189
 1401SOL     OW 4274   0.930   3.540   1.465
 1401SOL    HW1 4275   0.906   3.522   1.370
 1401SOL    HW2 4276   0.960   3.634   1.475
 1402SOL     OW 4277   0.473   2.362   0.191
 1402SOL    HW1 4278   0.534   2.442   0.195
 1402SOL    HW2 4279   0.378   2.393   0.198
 1403SOL     OW 4280   0.159   2.999   1.466
 1403SOL    HW1 4281   0.181   2.938   1.542
 1403SOL    HW2 4282   0.169   2.950   1.380
 1404SOL     OW 4283   1.302   2.717   0.309
 1404SOL    HW1 4284   1.216   2.686   0.351
 1404SOL    HW2 4285   1.298   2.703   0.210
 1405SOL     OW 4286   1.759   3.609   1.154
 1405SOL    HW1 4287   1.820   3.639   1.081
 1405SOL    HW2 4288   1.721   3.520   1.132
 1406SOL     OW 4289   1.252   3.593   1.128
 1406SOL    HW1 4290   1.336   3.598   1.074
 1406SOL    HW2 4291   1.229   3.497   1.146
 1407SOL     OW 4292   0.083   3.120   1.022
 1407SOL    HW1 4293   0.078   3.119   1.122
 1407SOL    HW2 4294   0.000   3.079   0.984
 1408SOL     OW 4295   0.688   3.524   1.716
 1408SOL    HW1 4296   0.632   3.605   1.725
 1408SOL    HW2 4297   0.740   3.528   1.630
 1409SOL     OW 4298   0.903   1.948   0.133
 1409SOL    HW1 4299   0.954   1.949   0.047
 1409SOL    HW2 4300   0.959   1.906   0.204
 1410SOL     OW 4301   1.726   1.997   0.523
 1410SOL    HW1 4302   1.799   1.980   0.456
 1410SOL    HW2 4303   1.695   1.910   0.561
 1411SOL     OW 4304   1.388   3.435   0.477
 1411SOL    HW1 4305   1.455   3.447   0.403
 1411SOL    HW2 4306   1.348   3.524   0.500
 1412SOL     OW 4307   0.130   3.656   1.851
 1412SOL    HW1 4308   0.089   3.582   1.904
 1412SOL    HW2 4309   0.194   3.707   1.909
 1413SOL     OW 4310   1.280   2.789   0.672
 1413SOL    HW1 4311   1.340   2.708   0.674
 1413SOL    HW2 4312   1.320   2.858   0.612
 1414SOL     OW 4313   0.830   3.135   1.422
 1414SOL    HW1 4314   0.825   3.168   1.517
 1414SOL    HW2 4315   0.744   3.154   1.376
 1415SOL     OW 4316   0.672   3.478   0.154
 1415SOL    HW1 4317   0.681   3.488   0.055
 1415SOL    HW2 4318   0.632   3.389   0.175
 1416SOL     OW 4319   1.650   3.582   1.394
 1416SOL    HW1 4320   1.703   3.592   1.310
 1416SOL    HW2 4321   1.623   3.672   1.428
 1417SOL     OW 4322   1.841   2.037   0.963
 1417SOL    HW1 4323   1.880   1.952   0.927
 1417SOL    HW2 4324   1.743   2.039   0.944
 1418SOL     OW 4325   0.263   2.188   0.720
 1418SOL    HW1 4326   0.184   2.239   0.686
 1418SOL    HW2 4327   0.254   2.173   0.818
 1419SOL     OW 4328   1.194   3.474   0.031
 1419SOL    HW1 4329   1.200   3.381   0.068
 1419SOL    HW2 4330   1.135   3.474  -0.049
 1420SOL     OW 4331   0.822   2.864   1.372
 1420SOL    HW1 4332   0.862   2.863   1.280
 1420SOL    HW2 4333   0.832   2.956   1.412
 1421SOL     OW 4334   0.916   2.772   0.291
 1421SOL    HW1 4335   0.979   2.810   0.223
 1421SOL    HW2 4336   0.956   2.689   0.330
 1422SOL     OW 4337   1.504   3.469   0.044
 1422SOL    HW1 4338   1.412   3.506   0.051
 1422SOL    HW2 4339   1.542   3.489  -0.046
 1423SOL     OW 4340   0.372   3.150   1.490
 1423SOL    HW1 4341   0.359   3.243   1.456
 1423SOL    HW2 4342   0.288   3.098   1.477
 1424SOL     OW 4343   1.614   3.154   1.289
 1424SOL    HW1 4344   1.674   3.157   1.369
 1424SOL    HW2 4345   1.539   3.218   1.302
 1425SOL     OW 4346   1.039   2.960   0.696
 1425SOL    HW1 4347   0.969   2.913   0.750
 1425SOL    HW2 4348   1.098   2.892   0.653
 1426SOL     OW 4349   1.014   2.098   0.971
 1426SOL    HW1 4350   1.006   2.062   0.878
 1426SOL    HW2 4351   1.012   2.022   1.036
 1427SOL     OW 4352   0.590   3.349   0.491
 1427SOL    HW1 4353   0.632   3.291   0.421
 1427SOL    HW2 4354   0.546   3.428   0.447
 1428SOL     OW 4355   1.709   2.247   1.381
 1428SOL    HW1 4356   1.782   2.316   1.385
 1428SOL    HW2 4357   1.737   2.172   1.322
 1429SOL     OW 4358   0.255   3.210   0.290
 1429SOL    HW1 4359   0.159   3.211   0.263
 1429SOL    HW2 4360   0.267   3.263   0.374
 1430SOL     OW 4361   0.105   2.875   1.726
 1430SOL    HW1 4362   0.028   2.842   1.780
 1430SOL    HW2 4363   0.190   2.845   1.768
 1431SOL     OW 4364   0.672   2.065   1.489
 1431SOL    HW1 4365   0.762   2.049   1.449
 1431SOL    HW2 4366   0.680   2.070   1.588
 1432SOL     OW 4367   0.075   2.207   0.033
 1432SOL    HW1 4368  -0.017   2.179   0.004
 1432SOL    HW2 4369   0.106   2.284  -0.023
 1433SOL     OW 4370   1.440   2.718   1.398
 1433SOL    HW1 4371   1.383   2.770   1.335
 1433SOL    HW2 4372   1.536   2.730   1.374
 1434SOL     OW 4373   0.072   2.028   0.318
 1434SOL    HW1 4374   0.055   2.111   0.264
 1434SOL    HW2 4375   0.162   1.991   0.296
 1435SOL     OW 4376   1.183   3.197   0.119
 1435SOL    HW1 4377   1.084   3.186   0.121
 1435SOL    HW2 4378   1.217   3.212   0.212
 1436SOL     OW 4379   0.613   2.704   1.431
 1436SOL    HW1 4380   0.669   2.785   1.414
 1436SOL    HW2 4381   0.672   2.624   1.434
 1437SOL     OW 4382   1.493   3.629   0.959
 1437SOL    HW1 4383   1.526   3.693   0.890
 1437SOL    HW2 4384   1.559   3.623   1.034
 1438SOL     OW 4385   0.716   2.427   1.708
 1438SOL    HW1 4386   0.735   2.492   1.782
 1438SOL    HW2 4387   0.776   2.347   1.717
 1439SOL     OW 4388   1.450   3.082   1.633
 1439SOL    HW1 4389   1.441   3.072   1.732
 1439SOL    HW2 4390   1.546   3.075   1.607
 1440SOL     OW 4391   0.390   3.603   1.560
 1440SOL    HW1 4392   0.299   3.644   1.558
 1440SOL    HW2 4393   0.383   3.509   1.592
 1441SOL     OW 4394   1.674   2.745   1.254
 1441SOL    HW1 4395   1.647   2.656   1.217
 1441SOL    HW2 4396   1.675   2.813   1.181
 1442SOL     OW 4397   1.225   2.187   0.449
 1442SOL    HW1 4398   1.290   2.113   0.438
 1442SOL    HW2 4399   1.245   2.237   0.533
 1443SOL     OW 4400   0.594   2.607   0.652
 1443SOL    HW1 4401   0.644   2.692   0.633
 1443SOL    HW2 4402   0.506   2.609   0.604
 1444SOL     OW 4403   1.777   2.204   1.642
 1444SOL    HW1 4404   1.760   2.235   1.548
 1444SOL    HW2 4405   1.693   2.167   1.680
 1445SOL     OW 4406   1.730   2.796   1.517
 1445SOL    HW1 4407   1.768   2.887   1.532
 1445SOL    HW2 4408   1.722   2.779   1.418
 1446SOL     OW 4409   0.859   3.236   0.016
 1446SOL    HW1 4410   0.813   3.251   0.104
 1446SOL    HW2 4411   0.903   3.321  -0.014
 1447SOL     OW 4412   0.661   3.652   0.953
 1447SOL    HW1 4413   0.615   3.740   0.940
 1447SOL    HW2 4414   0.760   3.664   0.946
 1448SOL     OW 4415   0.859   2.818   0.861
 1448SOL    HW1 4416   0.913   2.749   0.909
 1448SOL    HW2 4417   0.827   2.887   0.927
 1449SOL     OW 4418   1.083   2.846   0.087
 1449SOL    HW1 4419   1.060   2.899   0.005
 1449SOL    HW2 4420   1.164   2.790   0.068
 1450SOL     OW 4421   1.861   3.431   0.851
 1450SOL    HW1 4422   1.790   3.419   0.781
 1450SOL    HW2 4423   1.862   3.352   0.911
 1451SOL     OW 4424   0.221   3.176   1.844
 1451SOL    HW1 4425   0.156   3.103   1.823
 1451SOL    HW2 4426   0.225   3.190   1.942
 1452SOL     OW 4427   0.079   3.102   0.653
 1452SOL    HW1 4428   0.078   3.055   0.741
 1452SOL    HW2 4429   0.161   3.074   0.602
 1453SOL     OW 4430   0.672   3.253   1.624
 1453SOL    HW1 4431   0.594   3.203   1.662
 1453SOL    HW2 4432   0.669   3.348   1.655
 1454SOL     OW 4433   1.824   2.054   1.227
 1454SOL    HW1 4434   1.820   1.964   1.271
 1454SOL    HW2 4435   1.827   2.043   1.128
 1455SOL     OW 4436   0.428   2.286   0.520
 1455SOL    HW1 4437   0.458   2.214   0.458
 1455SOL    HW2 4438   0.389   2.246   0.603
 1456SOL     OW 4439   1.705   3.349   1.104
 1456SOL    HW1 4440   1.612   3.324   1.077
 1456SOL    HW2 4441   1.731   3.299   1.186
 1457SOL     OW 4442   0.317   2.409   1.280
 1457SOL    HW1 4443   0.355   2.350   1.352
 1457SOL    HW2 4444   0.357   2.383   1.192
 1458SOL     OW 4445   0.812   3.448   0.687
 1458SOL    HW1 4446   0.844   3.458   0.593
 1458SOL    HW2 4447   0.733   3.386   0.689
 1459SOL     OW 4448   1.424   2.076   1.112
 1459SOL    HW1 4449   1.476   2.011   1.167
 1459SOL    HW2 4450   1.375   2.139   1.173
 1460SOL     OW 4451   1.001   1.896   1.154
 1460SOL    HW1 4452   0.938   1.824   1.123
 1460SOL    HW2 4453   1.094   1.860   1.154
 1461SOL     OW 4454   0.770   3.192   0.301
 1461SOL    HW1 4455   0.724   3.105   0.318
 1461SOL    HW2 4456   0.861   3.189   0.342
 1462SOL     OW 4457   0.618   3.429   1.284
 1462SOL    HW1 4458   0.613   3.511   1.341
 1462SOL    HW2 4459   0.707   3.426   1.239
 1463SOL     OW 4460   1.352   1.914   0.168
 1463SOL    HW1 4461   1.387   1.873   0.084
 1463SOL    HW2 4462   1.262   1.876   0.188
 1464SOL     OW 4463   1.300   2.315   0.691
 1464SOL    HW1 4464   1.241   2.395   0.695
 1464SOL    HW2 4465   1.315   2.280   0.784
 1465SOL     OW 4466   1.593   2.083   0.882
 1465SOL    HW1 4467   1.509   2.082   0.936
 1465SOL    HW2 4468   1.595   2.166   0.826
 1466SOL     OW 4469   0.039   2.939   0.300
 1466SOL    HW1 4470   0.138   2.928   0.291
 1466SOL    HW2 4471  -0.001   2.853   0.332
 1467SOL     OW 4472   0.875   3.508   0.337
 1467SOL    HW1 4473   0.798   3.473   0.283
 1467SOL    HW2 4474   0.843   3.579   0.399
 1468SOL     OW 4475   0.230   2.490   1.975
 1468SOL    HW1 4476   0.137   2.488   2.012
 1468SOL    HW2 4477   0.231   2.451   1.883
 1469SOL     OW 4478   0.225   2.137   2.858
 1469SOL    HW1 4479   0.260   2.120   2.950
 1469SOL    HW2 4480   0.137   2.092   2.846
 1470SOL     OW 4481   0.019   2.230   2.509
 1470SOL    HW1 4482  -0.063   2.273   2.548
 1470SOL    HW2 4483  -0.009   2.157   2.446
 1471SOL     OW 4484   0.569   3.137   3.027
 1471SOL    HW1 4485   0.476   3.130   2.990
 1471SOL    HW2 4486   0.580   3.226   3.071
 1472SOL     OW 4487   1.135   2.565   2.579
 1472SOL    HW1 4488   1.192   2.643   2.554
 1472SOL    HW2 4489   1.075   2.591   2.655
 1473SOL     OW 4490   1.755   2.469   2.093
 1473SOL    HW1 4491   1.743   2.456   1.994
 1473SOL    HW2 4492   1.725   2.388   2.142
 1474SOL     OW 4493   0.768   3.006   2.885
 1474SOL    HW1 4494   0.690   3.023   2.945
 1474SOL    HW2 4495   0.802   3.093   2.849
 1475SOL     OW 4496   0.850   2.660   3.685
 1475SOL    HW1 4497   0.846   2.736   3.750
 1475SOL    HW2 4498   0.872   2.696   3.594
 1476SOL     OW 4499   0.685   2.874   2.527
 1476SOL    HW1 4500   0.754   2.858   2.597
 1476SOL    HW2 4501   0.612   2.931   2.565
 1477SOL     OW 4502   0.686   3.023   3.665
 1477SOL    HW1 4503   0.746   3.102   3.679
 1477SOL    HW2 4504   0.600   3.054   3.624
 1478SOL     OW 4505   0.335   3.297   2.923
 1478SOL    HW1 4506   0.257   3.266   2.870
 1478SOL    HW2 4507   0.393   3.355   2.866
 1479SOL     OW 4508   1.460   3.367   3.201
 1479SOL    HW1 4509   1.484   3.461   3.227
 1479SOL    HW2 4510   1.444   3.313   3.283
 1480SOL     OW 4511   0.438   2.254   3.361
 1480SOL    HW1 4512   0.520   2.198   3.370
 1480SOL    HW2 4513   0.357   2.196   3.365
 1481SOL     OW 4514   1.603   2.309   2.599
 1481SOL    HW1 4515   1.529   2.355   2.549
 1481SOL    HW2 4516   1.654   2.377   2.652
 1482SOL     OW 4517   0.231   3.575   2.345
 1482SOL    HW1 4518   0.265   3.652   2.399
 1482SOL    HW2 4519   0.275   3.575   2.255
 1483SOL     OW 4520   1.127   3.203   3.552
 1483SOL    HW1 4521   1.174   3.203   3.640
 1483SOL    HW2 4522   1.079   3.116   3.541
 1484SOL     OW 4523   0.230   3.296   2.400
 1484SOL    HW1 4524   0.204   3.392   2.400
 1484SOL    HW2 4525   0.159   3.242   2.445
 1485SOL     OW 4526   0.240   2.953   2.748
 1485SOL    HW1 4527   0.254   2.869   2.800
 1485SOL    HW2 4528   0.185   3.017   2.803
 1486SOL     OW 4529   0.620   3.648   3.301
 1486SOL    HW1 4530   0.528   3.631   3.336
 1486SOL    HW2 4531   0.648   3.740   3.327
 1487SOL     OW 4532   0.606   2.826   1.985
 1487SOL    HW1 4533   0.613   2.910   1.931
 1487SOL    HW2 4534   0.652   2.839   2.073
 1488SOL     OW 4535   1.594   1.976   3.342
 1488SOL    HW1 4536   1.576   2.043   3.270
 1488SOL    HW2 4537   1.591   2.022   3.431
 1489SOL     OW 4538   0.122   2.505   2.425
 1489SOL    HW1 4539   0.077   2.417   2.442
 1489SOL    HW2 4540   0.121   2.559   2.509
 1490SOL     OW 4541   0.027   3.458   1.979
 1490SOL    HW1 4542   0.008   3.362   2.000
 1490SOL    HW2 4543  -0.006   3.516   2.054
 1491SOL     OW 4544   0.113   2.599   3.459
 1491SOL    HW1 4545   0.201   2.586   3.504
 1491SOL    HW2 4546   0.100   2.696   3.437
 1492SOL     OW 4547   0.613   3.227   2.588
 1492SOL    HW1 4548   0.564   3.140   2.597
 1492SOL    HW2 4549   0.590   3.270   2.501
 1493SOL     OW 4550   1.293   3.090   3.285
 1493SOL    HW1 4551   1.330   3.017   3.227
 1493SOL    HW2 4552   1.345   3.095   3.370
 1494SOL     OW 4553   0.809   1.866   2.364
 1494SOL    HW1 4554   0.849   1.957   2.355
 1494SOL    HW2 4555   0.709   1.874   2.370
 1495SOL     OW 4556   0.197   2.838   3.126
 1495SOL    HW1 4557   0.286   2.793   3.112
 1495SOL    HW2 4558   0.124   2.773   3.107
 1496SOL     OW 4559   1.525   2.861   2.052
 1496SOL    HW1 4560   1.462   2.785   2.065
 1496SOL    HW2 4561   1.573   2.879   2.138
 1497SOL     OW 4562   1.187   3.654   3.478
 1497SOL    HW1 4563   1.211   3.714   3.402
 1497SOL    HW2 4564   1.194   3.559   3.448
 1498SOL     OW 4565   0.317   2.113   3.663
 1498SOL    HW1 4566   0.388   2.184   3.669
 1498SOL    HW2 4567   0.229   2.152   3.691
 1499SOL     OW 4568   1.466   3.279   2.815
 1499SOL    HW1 4569   1.407   3.285   2.895
 1499SOL    HW2 4570   1.451   3.191   2.769
 1500SOL     OW 4571   0.598   2.591   2.132
 1500SOL    HW1 4572   0.622   2.660   2.064
 1500SOL    HW2 4573   0.520   2.624   2.186
 1501SOL     OW 4574   1.281   2.207   2.806
 1501SOL    HW1 4575   1.195   2.157   2.793
 1501SOL    HW2 4576   1.343   2.153   2.862
 1502SOL     OW 4577   0.807   2.467   3.327
 1502SOL    HW1 4578   0.760   2.464   3.416
 1502SOL    HW2 4579   0.756   2.412   3.261
 1503SOL     OW 4580   1.394   2.331   3.536
 1503SOL    HW1 4581   1.374   2.374   3.624
 1503SOL    HW2 4582   1.472   2.269   3.545
 1504SOL     OW 4583   0.973   2.752   3.434
 1504SOL    HW1 4584   1.019   2.668   3.405
 1504SOL    HW2 4585   0.917   2.786   3.359
 1505SOL     OW 4586   0.991   2.272   3.104
 1505SOL    HW1 4587   0.914   2.306   3.158
 1505SOL    HW2 4588   0.957   2.221   3.025
 1506SOL     OW 4589   1.041   2.563   2.291
 1506SOL    HW1 4590   1.067   2.559   2.387
 1506SOL    HW2 4591   0.956   2.512   2.277
 1507SOL     OW 4592   0.076   2.673   2.651
 1507SOL    HW1 4593   0.175   2.661   2.660
 1507SOL    HW2 4594   0.052   2.768   2.672
 1508SOL     OW 4595   0.130   3.683   3.433
 1508SOL    HW1 4596   0.120   3.668   3.532
 1508SOL    HW2 4597   0.044   3.719   3.397
 1509SOL     OW 4598   0.865   2.210   2.057
 1509SOL    HW1 4599   0.924   2.273   2.008
 1509SOL    HW2 4600   0.884   2.116   2.028
 1510SOL     OW 4601   1.719   2.447   3.693
 1510SOL    HW1 4602   1.693   2.536   3.657
 1510SOL    HW2 4603   1.717   2.379   3.620
 1511SOL     OW 4604   1.362   3.006   2.407
 1511SOL    HW1 4605   1.445   2.977   2.359
 1511SOL    HW2 4606   1.313   3.073   2.351
 1512SOL     OW 4607   0.550   2.058   2.747
 1512SOL    HW1 4608   0.545   2.053   2.847
 1512SOL    HW2 4609   0.552   2.154   2.718
 1513SOL     OW 4610   1.008   3.318   2.339
 1513SOL    HW1 4611   0.962   3.390   2.287
 1513SOL    HW2 4612   1.004   3.338   2.437
 1514SOL     OW 4613   0.351   3.663   2.715
 1514SOL    HW1 4614   0.401   3.577   2.721
 1514SOL    HW2 4615   0.416   3.740   2.712
 1515SOL     OW 4616   1.227   3.412   3.368
 1515SOL    HW1 4617   1.233   3.335   3.432
 1515SOL    HW2 4618   1.175   3.386   3.288
 1516SOL     OW 4619   0.321   2.805   2.104
 1516SOL    HW1 4620   0.403   2.844   2.062
 1516SOL    HW2 4621   0.294   2.723   2.055
 1517SOL     OW 4622   0.461   3.128   3.589
 1517SOL    HW1 4623   0.411   3.129   3.503
 1517SOL    HW2 4624   0.398   3.110   3.665
 1518SOL     OW 4625   1.111   3.638   2.099
 1518SOL    HW1 4626   1.051   3.576   2.149
 1518SOL    HW2 4627   1.142   3.594   2.014
 1519SOL     OW 4628   0.202   2.147   3.360
 1519SOL    HW1 4629   0.122   2.207   3.347
 1519SOL    HW2 4630   0.192   2.098   3.446
 1520SOL     OW 4631   1.632   3.239   1.943
 1520SOL    HW1 4632   1.600   3.333   1.933
 1520SOL    HW2 4633   1.556   3.176   1.931
 1521SOL     OW 4634   0.464   3.605   2.185
 1521SOL    HW1 4635   0.497   3.644   2.271
 1521SOL    HW2 4636   0.540   3.598   2.120
 1522SOL     OW 4637   1.400   1.969   2.288
 1522SOL    HW1 4638   1.376   1.932   2.198
 1522SOL    HW2 4639   1.499   1.985   2.292
 1523SOL     OW 4640   0.249   3.647   3.103
 1523SOL    HW1 4641   0.306   3.582   3.153
 1523SOL    HW2 4642   0.233   3.614   3.010
 1524SOL     OW 4643   0.940   3.560   2.766
 1524SOL    HW1 4644   1.020   3.503   2.787
 1524SOL    HW2 4645   0.891   3.520   2.689
 1525SOL     OW 4646   0.382   2.562   2.342
 1525SOL    HW1 4647   0.427   2.472   2.339
 1525SOL    HW2 4648   0.288   2.551   2.375
 1526SOL     OW 4649   1.547   2.084   3.591
 1526SOL    HW1 4650   1.542   2.121   3.683
 1526SOL    HW2 4651   1.475   2.015   3.579
 1527SOL     OW 4652   0.614   1.984   1.979
 1527SOL    HW1 4653   0.712   1.962   1.986
 1527SOL    HW2 4654   0.583   1.967   1.886
 1528SOL     OW 4655   0.781   2.126   3.611
 1528SOL    HW1 4656   0.848   2.065   3.654
 1528SOL    HW2 4657   0.708   2.145   3.676
 1529SOL     OW 4658   0.888   3.376   3.057
 1529SOL    HW1 4659   0.865   3.351   2.963
 1529SOL    HW2 4660   0.949   3.307   3.096
 1530SOL     OW 4661   1.351   2.452   3.295
 1530SOL    HW1 4662   1.379   2.409   3.380
 1530SOL    HW2 4663   1.376   2.548   3.296
 1531SOL     OW 4664   0.803   3.264   2.786
 1531SOL    HW1 4665   0.893   3.278   2.744
 1531SOL    HW2 4666   0.732   3.266   2.715
 1532SOL     OW 4667   0.922   2.365   2.761
 1532SOL    HW1 4668   0.897   2.356   2.665
 1532SOL    HW2 4669   0.970   2.283   2.792
 1533SOL     OW 4670   0.539   1.926   2.374
 1533SOL    HW1 4671   0.458   1.927   2.432
 1533SOL    HW2 4672   0.542   2.009   2.319
 1534SOL     OW 4673   1.434   3.050   1.903
 1534SOL    HW1 4674   1.466   2.974   1.960
 1534SOL    HW2 4675   1.342   3.077   1.933
 1535SOL     OW 4676   0.297   1.897   2.033
 1535SOL    HW1 4677   0.346   1.981   2.012
 1535SOL    HW2 4678   0.359   1.832   2.078
 1536SOL     OW 4679   0.935   2.098   2.342
 1536SOL    HW1 4680   0.887   2.139   2.264
 1536SOL    HW2 4681   1.034   2.096   2.323
 1537SOL     OW 4682   1.076   2.545   3.326
 1537SOL    HW1 4683   0.996   2.484   3.329
 1537SOL    HW2 4684   1.157   2.492   3.302
 1538SOL     OW 4685   1.227   3.432   2.655
 1538SOL    HW1 4686   1.248   3.506   2.590
 1538SOL    HW2 4687   1.295   3.432   2.728
 1539SOL     OW 4688   0.459   3.014   2.603
 1539SOL    HW1 4689   0.388   2.987   2.668
 1539SOL    HW2 4690   0.433   2.986   2.510
 1540SOL     OW 4691   1.271   3.659   2.453
 1540SOL    HW1 4692   1.315   3.723   2.389
 1540SOL    HW2 4693   1.221   3.711   2.523
 1541SOL     OW 4694   1.032   2.411   1.878
 1541SOL    HW1 4695   0.991   2.493   1.839
 1541SOL    HW2 4696   1.096   2.437   1.951
 1542SOL     OW 4697   0.078   2.418   3.248
 1542SOL    HW1 4698   0.170   2.417   3.207
 1542SOL    HW2 4699   0.072   2.492   3.315
 1543SOL     OW 4700   0.561   2.084   3.009
 1543SOL    HW1 4701   0.599   2.000   3.046
 1543SOL    HW2 4702   0.473   2.103   3.053
 1544SOL     OW 4703   0.866   2.316   2.504
 1544SOL    HW1 4704   0.834   2.388   2.442
 1544SOL    HW2 4705   0.890   2.235   2.451
 1545SOL     OW 4706   1.017   1.901   2.615
 1545SOL    HW1 4707   0.945   1.906   2.546
 1545SOL    HW2 4708   0.993   1.832   2.684
 1546SOL     OW 4709   1.466   2.452   2.854
 1546SOL    HW1 4710   1.436   2.357   2.861
 1546SOL    HW2 4711   1.539   2.468   2.920
 1547SOL     OW 4712   1.857   2.695   2.239
 1547SOL    HW1 4713   1.899   2.631   2.303
 1547SOL    HW2 4714   1.819   2.644   2.161
 1548SOL     OW 4715   0.488   3.247   2.036
 1548SOL    HW1 4716   0.401   3.232   2.083
 1548SOL    HW2 4717   0.471   3.273   1.941
 1549SOL     OW 4718   1.390   2.437   1.940
 1549SOL    HW1 4719   1.336   2.416   2.021
 1549SOL    HW2 4720   1.481   2.396   1.949
 1550SOL     OW 4721   0.527   2.118   2.190
 1550SOL    HW1 4722   0.554   2.059   2.115
 1550SOL    HW2 4723   0.527   2.213   2.159
 1551SOL     OW 4724   1.064   3.209   3.202
 1551SOL    HW1 4725   0.984   3.186   3.257
 1551SOL    HW2 4726   1.147   3.183   3.251
 1552SOL     OW 4727   1.111   3.057   2.962
 1552SOL    HW1 4728   1.071   3.101   3.043
 1552SOL    HW2 4729   1.070   3.094   2.879
 1553SOL     OW 4730   0.915   1.951   3.264
 1553SOL    HW1 4731   0.940   1.931   3.169
 1553SOL    HW2 4732   0.987   2.007   3.306
 1554SOL     OW 4733   0.980   2.978   3.581
 1554SOL    HW1 4734   0.881   2.984   3.591
 1554SOL    HW2 4735   1.003   2.898   3.525
 1555SOL     OW 4736   0.705   2.912   2.230
 1555SOL    HW1 4737   0.691   2.919   2.329
 1555SOL    HW2 4738   0.789   2.861   2.212
 1556SOL     OW 4739   0.410   2.675   3.113
 1556SOL    HW1 4740   0.496   2.687   3.163
 1556SOL    HW2 4741   0.368   2.588   3.140
 1557SOL     OW 4742   1.274   2.248   3.124
 1557SOL    HW1 4743   1.295   2.322   3.188
 1557SOL    HW2 4744   1.185   2.265   3.081
 1558SOL     OW 4745   0.064   3.426   3.193
 1558SOL    HW1 4746   0.018   3.508   3.159
 1558SOL    HW2 4747   0.162   3.445   3.202
 1559SOL     OW 4748   0.367   2.962   2.363
 1559SOL    HW1 4749   0.360   3.045   2.307
 1559SOL    HW2 4750   0.371   2.882   2.303
 1560SOL     OW 4751   0.566   2.399   2.727
 1560SOL    HW1 4752   0.578   2.465   2.653
 1560SOL    HW2 4753   0.612   2.433   2.810
 1561SOL     OW 4754   1.252   3.210   2.250
 1561SOL    HW1 4755   1.302   3.287   2.290
 1561SOL    HW2 4756   1.157   3.212   2.282
 1562SOL     OW 4757   1.272   3.307   3.004
 1562SOL    HW1 4758   1.319   3.320   3.091
 1562SOL    HW2 4759   1.206   3.233   3.013
 1563SOL     OW 4760   1.582   2.501   2.334
 1563SOL    HW1 4761   1.551   2.562   2.407
 1563SOL    HW2 4762   1.632   2.553   2.265
 1564SOL     OW 4763   0.354   3.372   3.191
 1564SOL    HW1 4764   0.333   3.328   3.104
 1564SOL    HW2 4765   0.451   3.398   3.194
 1565SOL     OW 4766   0.402   2.613   3.460
 1565SOL    HW1 4767   0.470   2.668   3.413
 1565SOL    HW2 4768   0.442   2.525   3.487
 1566SOL     OW 4769   1.587   2.641   3.532
 1566SOL    HW1 4770   1.495   2.679   3.527
 1566SOL    HW2 4771   1.647   2.688   3.467
 1567SOL     OW 4772   1.013   1.967   3.632
 1567SOL    HW1 4773   1.019   2.052   3.580
 1567SOL    HW2 4774   1.045   1.891   3.575
 1568SOL     OW 4775   0.504   1.912   3.602
 1568SOL    HW1 4776   0.462   1.855   3.532
 1568SOL    HW2 4777   0.438   1.981   3.634
 1569SOL     OW 4778   0.573   2.732   2.891
 1569SOL    HW1 4779   0.617   2.821   2.882
 1569SOL    HW2 4780   0.510   2.732   2.968
 1570SOL     OW 4781   1.360   2.724   2.907
 1570SOL    HW1 4782   1.285   2.724   2.841
 1570SOL    HW2 4783   1.397   2.632   2.916
 1571SOL     OW 4784   1.209   2.387   2.137
 1571SOL    HW1 4785   1.222   2.303   2.191
 1571SOL    HW2 4786   1.180   2.461   2.197
 1572SOL     OW 4787   0.307   2.075   3.093
 1572SOL    HW1 4788   0.284   2.112   3.183
 1572SOL    HW2 4789   0.277   1.980   3.087
 1573SOL     OW 4790   0.037   3.172   3.144
 1573SOL    HW1 4791   0.090   3.123   3.212
 1573SOL    HW2 4792   0.059   3.270   3.149
 1574SOL     OW 4793   0.732   2.496   2.926
 1574SOL    HW1 4794   0.791   2.470   2.850
 1574SOL    HW2 4795   0.704   2.592   2.915
 1575SOL     OW 4796   0.307   1.925   2.480
 1575SOL    HW1 4797   0.296   2.019   2.513
 1575SOL    HW2 4798   0.302   1.862   2.557
 1576SOL     OW 4799   1.023   2.628   2.828
 1576SOL    HW1 4800   1.038   2.649   2.924
 1576SOL    HW2 4801   0.993   2.533   2.819
 1577SOL     OW 4802   0.980   3.435   3.562
 1577SOL    HW1 4803   0.960   3.479   3.474
 1577SOL    HW2 4804   1.019   3.344   3.546
 1578SOL     OW 4805   0.350   2.760   3.666
 1578SOL    HW1 4806   0.426   2.804   3.714
 1578SOL    HW2 4807   0.385   2.713   3.584
 1579SOL     OW 4808   1.540   2.136   1.987
 1579SOL    HW1 4809   1.479   2.061   2.010
 1579SOL    HW2 4810   1.562   2.188   2.070
 1580SOL     OW 4811   1.303   2.700   1.904
 1580SOL    HW1 4812   1.337   2.607   1.919
 1580SOL    HW2 4813   1.321   2.727   1.809
 1581SOL     OW 4814   1.068   3.195   2.711
 1581SOL    HW1 4815   1.075   3.111   2.656
 1581SOL    HW2 4816   1.130   3.264   2.675
 1582SOL     OW 4817   0.319   2.672   2.811
 1582SOL    HW1 4818   0.412   2.708   2.816
 1582SOL    HW2 4819   0.313   2.587   2.863
 1583SOL     OW 4820   0.339   2.371   2.868
 1583SOL    HW1 4821   0.287   2.288   2.851
 1583SOL    HW2 4822   0.416   2.376   2.804
 1584SOL     OW 4823   1.138   2.242   3.540
 1584SOL    HW1 4824   1.093   2.305   3.604
 1584SOL    HW2 4825   1.231   2.273   3.523
 1585SOL     OW 4826   1.160   2.069   3.339
 1585SOL    HW1 4827   1.160   2.133   3.416
 1585SOL    HW2 4828   1.188   2.117   3.256
 1586SOL     OW 4829   0.008   3.188   2.062
 1586SOL    HW1 4830  -0.085   3.209   2.031
 1586SOL    HW2 4831   0.018   3.089   2.075
 1587SOL     OW 4832   0.088   3.663   2.789
 1587SOL    HW1 4833   0.046   3.577   2.762
 1587SOL    HW2 4834   0.182   3.666   2.755
 1588SOL     OW 4835   0.504   3.430   2.772
 1588SOL    HW1 4836   0.570   3.504   2.781
 1588SOL    HW2 4837   0.548   3.351   2.730
 1589SOL     OW 4838   1.002   2.658   3.100
 1589SOL    HW1 4839   1.043   2.626   3.186
 1589SOL    HW2 4840   0.906   2.631   3.097
 1590SOL     OW 4841   0.040   2.406   2.976
 1590SOL    HW1 4842   0.125   2.373   2.935
 1590SOL    HW2 4843   0.053   2.421   3.074
 1591SOL     OW 4844   0.189   2.382   3.584
 1591SOL    HW1 4845   0.248   2.342   3.514
 1591SOL    HW2 4846   0.131   2.453   3.543
 1592SOL     OW 4847   1.369   2.812   3.522
 1592SOL    HW1 4848   1.408   2.901   3.542
 1592SOL    HW2 4849   1.379   2.792   3.425
 1593SOL     OW 4850   0.815   2.434   2.187
 1593SOL    HW1 4851   0.822   2.345   2.141
 1593SOL    HW2 4852   0.721   2.468   2.179
 1594SOL     OW 4853   1.657   2.466   3.068
 1594SOL    HW1 4854   1.619   2.397   3.130
 1594SOL    HW2 4855   1.739   2.430   3.024
 1595SOL     OW 4856   0.252   3.426   3.606
 1595SOL    HW1 4857   0.222   3.483   3.682
 1595SOL    HW2 4858   0.245   3.329   3.632
 1596SOL     OW 4859   0.671   2.326   3.131
 1596SOL    HW1 4860   0.637   2.237   3.101
 1596SOL    HW2 4861   0.697   2.380   3.051
 1597SOL     OW 4862   0.930   3.540   3.327
 1597SOL    HW1 4863   0.906   3.522   3.232
 1597SOL    HW2 4864   0.960   3.634   3.337
 1598SOL     OW 4865   0.473   2.362   2.053
 1598SOL    HW1 4866   0.534   2.442   2.057
 1598SOL    HW2 4867   0.378   2.393   2.060
 1599SOL     OW 4868   0.159   2.999   3.328
 1599SOL    HW1 4869   0.181   2.938   3.404
 1599SOL    HW2 4870   0.169   2.950   3.242
 1600SOL     OW 4871   1.302   2.717   2.171
 1600SOL    HW1 4872   1.216   2.686   2.213
 1600SOL    HW2 4873   1.298   2.703   2.072
 1601SOL     OW 4874   1.252   3.593   2.990
 1601SOL    HW1 4875   1.336   3.598   2.936
 1601SOL    HW2 4876   1.229   3.497   3.008
 1602SOL     OW 4877   0.083   3.120   2.884
 1602SOL    HW1 4878   0.078   3.119   2.984
 1602SOL    HW2 4879   0.000   3.079   2.846
 1603SOL     OW 4880   0.688   3.524   3.578
 1603SOL    HW1 4881   0.632   3.605   3.587
 1603SOL    HW2 4882   0.740   3.528   3.492
 1604SOL     OW 4883   0.130   3.656   3.713
 1604SOL    HW1 4884   0.089   3.582   3.766
 1604SOL    HW2 4885   0.194   3.707   3.771
 1605SOL     OW 4886   0.830   3.135   3.284
 1605SOL    HW1 4887   0.825   3.168   3.379
 1605SOL    HW2 4888   0.744   3.154   3.238
 1606SOL     OW 4889   0.672   3.478   2.016
 1606SOL    HW1 4890   0.681   3.488   1.917
 1606SOL    HW2 4891   0.632   3.389   2.037
 1607SOL     OW 4892   1.841   2.037   2.825
 1607SOL    HW1 4893   1.880   1.952   2.789
 1607SOL    HW2 4894   1.743   2.039   2.806
 1608SOL     OW 4895   0.263   2.188   2.582
 1608SOL    HW1 4896   0.184   2.239   2.548
 1608SOL    HW2 4897   0.254   2.173   2.680
 1609SOL     OW 4898   1.194   3.474   1.893
 1609SOL    HW1 4899   1.200   3.381   1.930
 1609SOL    HW2 4900   1.135   3.474   1.813
 1610SOL     OW 4901   0.822   2.864   3.234
 1610SOL    HW1 4902   0.862   2.863   3.142
 1610SOL    HW2 4903   0.832   2.956   3.274
 1611SOL     OW 4904   0.916   2.772   2.153
 1611SOL    HW1 4905   0.979   2.810   2.085
 1611SOL    HW2 4906   0.956   2.689   2.192
 1612SOL     OW 4907   1.504   3.469   1.906
 1612SOL    HW1 4908   1.412   3.506   1.913
 1612SOL    HW2 4909   1.542   3.489   1.816
 1613SOL     OW 4910   0.372   3.150   3.352
 1613SOL    HW1 4911   0.359   3.243   3.318
 1613SOL    HW2 4912   0.288   3.098   3.339
 1614SOL     OW 4913   1.039   2.960   2.558
 1614SOL    HW1 4914   0.969   2.913   2.612
 1614SOL    HW2 4915   1.098   2.892   2.515
 1615SOL     OW 4916   1.014   2.098   2.833
 1615SOL    HW1 4917   1.006   2.062   2.740
 1615SOL    HW2 4918   1.012   2.022   2.898
 1616SOL     OW 4919   0.590   3.349   2.353
 1616SOL    HW1 4920   0.632   3.291   2.283
 1616SOL    HW2 4921   0.546   3.428   2.309
 1617SOL     OW 4922   0.255   3.210   2.152
 1617SOL    HW1 4923   0.159   3.211   2.125
 1617SOL    HW2 4924   0.267   3.263   2.236
 1618SOL     OW 4925   0.105   2.875   3.588
 1618SOL    HW1 4926   0.028   2.842   3.642
 1618SOL    HW2 4927   0.190   2.845   3.630
 1619SOL     OW 4928   0.672   2.065   3.351
 1619SOL    HW1 4929   0.762   2.049   3.311
 1619SOL    HW2 4930   0.680   2.070   3.450
 1620SOL     OW 4931   0.075   2.207   1.895
 1620SOL    HW1 4932  -0.017   2.179   1.866
 1620SOL    HW2 4933   0.106   2.284   1.839
 1621SOL     OW 4934   1.440   2.718   3.260
 1621SOL    HW1 4935   1.383   2.770   3.197
 1621SOL    HW2 4936   1.536   2.730   3.236
 1622SOL     OW 4937   0.072   2.028   2.180
 1622SOL    HW1 4938   0.055   2.111   2.126
 1622SOL    HW2 4939   0.162   1.991   2.158
 1623SOL     OW 4940   1.183   3.197   1.981
 1623SOL    HW1 4941   1.084   3.186   1.983
 1623SOL    HW2 4942   1.217   3.212   2.074
 1624SOL     OW 4943   0.613   2.704   3.293
 1624SOL    HW1 4944   0.669   2.785   3.276
 1624SOL    HW2 4945   0.672   2.624   3.296
 1625SOL     OW 4946   1.493   3.629   2.821
 1625SOL    HW1 4947   1.526   3.693   2.752
 1625SOL    HW2 4948   1.559   3.623   2.896
 1626SOL     OW 4949   0.716   2.427   3.570
 1626SOL    HW1 4950   0.735   2.492   3.644
 1626SOL    HW2 4951   0.776   2.347   3.579
 1627SOL     OW 4952   1.450   3.082   3.495
 1627SOL    HW1 4953   1.441   3.072   3.594
 1627SOL    HW2 4954   1.546   3.075   3.469
 1628SOL     OW 4955   0.390   3.603   3.422
 1628SOL    HW1 4956   0.299   3.644   3.420
 1628SOL    HW2 4957   0.383   3.509   3.454
 1629SOL     OW 4958   1.225   2.187   2.311
 1629SOL    HW1 4959   1.290   2.113   2.300
 1629SOL    HW2 4960   1.245   2.237   2.395
 1630SOL     OW 4961   0.594   2.607   2.514
 1630SOL    HW1 4962   0.644   2.692   2.495
 1630SOL    HW2 4963   0.506   2.609   2.466
 1631SOL     OW 4964   1.730   2.796   3.379
 1631SOL    HW1 4965   1.768   2.887   3.394
 1631SOL    HW2 4966   1.722   2.779   3.280
 1632SOL     OW 4967   0.859   3.236   1.878
 1632SOL    HW1 4968   0.813   3.251   1.966
 1632SOL    HW2 4969   0.903   3.321   1.848
 1633SOL     OW 4970   0.661   3.652   2.815
 1633SOL    HW1 4971   0.615   3.740   2.802
 1633SOL    HW2 4972   0.760   3.664   2.808
 1634SOL     OW 4973   0.859   2.818   2.723
 1634SOL    HW1 4974   0.913   2.749   2.771
 1634SOL    HW2 4975   0.827   2.887   2.789
 1635SOL     OW 4976   1.083   2.846   1.949
 1635SOL    HW1 4977   1.060   2.899   1.867
 1635SOL    HW2 4978   1.164   2.790   1.930
 1636SOL     OW 4979   0.221   3.176   3.706
 1636SOL    HW1 4980   0.156   3.103   3.685
 1636SOL    HW2 4981   0.225   3.190   3.804
 1637SOL     OW 4982   0.079   3.102   2.515
 1637SOL    HW1 4983   0.078   3.055   2.603
 1637SOL    HW2 4984   0.161   3.074   2.464
 1638SOL     OW 4985   0.672   3.253   3.486
 1638SOL    HW1 4986   0.594   3.203   3.524
 1638SOL    HW2 4987   0.669   3.348   3.517
 1639SOL     OW 4988   1.824   2.054   3.089
 1639SOL    HW1 4989   1.820   1.964   3.133
 1639SOL    HW2 4990   1.827   2.043   2.990
 1640SOL     OW 4991   0.428   2.286   2.382
 1640SOL    HW1 4992   0.458   2.214   2.320
 1640SOL    HW2 4993   0.389   2.246   2.465
 1641SOL     OW 4994   0.317   2.409   3.142
 1641SOL    HW1 4995   0.355   2.350   3.214
 1641SOL    HW2 4996   0.357   2.383   3.054
 1642SOL     OW 4997   0.812   3.448   2.549
 1642SOL    HW1 4998   0.844   3.458   2.455
 1642SOL    HW2 4999   0.733   3.386   2.551
 1643SOL     OW 5000   1.424   2.076   2.974
 1643SOL    HW1 5001   1.476   2.011   3.029
 1643SOL    HW2 5002   1.375   2.139   3.035
 1644SOL     OW 5003   1.001   1.896   3.016
 1644SOL    HW1 5004   0.938   1.824   2.985
 1644SOL    HW2 5005   1.094   1.860   3.016
 1645SOL     OW 5006   0.770   3.192   2.163
 1645SOL    HW1 5007   0.724   3.105   2.180
 1645SOL    HW2 5008   0.861   3.189   2.204
 1646SOL     OW 5009   0.618   3.429   3.146
 1646SOL    HW1 5010   0.613   3.511   3.203
 1646SOL    HW2 5011   0.707   3.426   3.101
 1647SOL     OW 5012   1.352   1.914   2.030
 1647SOL    HW1 5013   1.387   1.873   1.946
 1647SOL    HW2 5014   1.262   1.876   2.050
 1648SOL     OW 5015   1.300   2.315   2.553
 1648SOL    HW1 5016   1.241   2.395   2.557
 1648SOL    HW2 5017   1.315   2.280   2.646
 1649SOL     OW 5018   1.593   2.083   2.744
 1649SOL    HW1 5019   1.509   2.082   2.798
 1649SOL    HW2 5020   1.595   2.166   2.688
 1650SOL     OW 5021   0.039   2.939   2.162
 1650SOL    HW1 5022   0.138   2.928   2.153
 1650SOL    HW2 5023  -0.001   2.853   2.194
 1651SOL     OW 5024   0.875   3.508   2.199
 1651SOL    HW1 5025   0.798   3.473   2.145
 1651SOL    HW2 5026   0.843   3.579   2.261
 1652SOL     OW 5027   0.230   2.490   3.837
 1652SOL    HW1 5028   0.137   2.488   3.874
 1652SOL    HW2 5029   0.231   2.451   3.745
 1653SOL     OW 5030   0.225   2.137   4.720
 1653SOL    HW1 5031   0.260   2.120   4.812
 1653SOL    HW2 5032   0.137   2.092   4.708
 1654SOL     OW 5033   0.019   2.230   4.371
 1654SOL    HW1 5034  -0.063   2.273   4.410
 1654SOL    HW2 5035  -0.009   2.157   4.308
 1655SOL     OW 5036   0.569   3.137   4.889
 1655SOL    HW1 5037   0.476   3.130   4.852
 1655SOL    HW2 5038   0.580   3.226   4.933
 1656SOL     OW 5039   1.555   3.373   4.427
 1656SOL    HW1 5040   1.498   3.357   4.508
 1656SOL    HW2 5041   1.496   3.383   4.347
 1657SOL     OW 5042   1.135   2.565   4.441
 1657SOL    HW1 5043   1.192   2.643   4.416
 1657SOL    HW2 5044   1.075   2.591   4.517
 1658SOL     OW 5045   1.755   2.469   3.955
 1658SOL    HW1 5046   1.743   2.456   3.856
 1658SOL    HW2 5047   1.725   2.388   4.004
 1659SOL     OW 5048   0.768   3.006   4.747
 1659SOL    HW1 5049   0.690   3.023   4.807
 1659SOL    HW2 5050   0.802   3.093   4.711
 1660SOL     OW 5051   0.850   2.660   5.547
 1660SOL    HW1 5052   0.846   2.736   5.612
 1660SOL    HW2 5053   0.872   2.696   5.456
 1661SOL     OW 5054   0.685   2.874   4.389
 1661SOL    HW1 5055   0.754   2.858   4.459
 1661SOL    HW2 5056   0.612   2.931   4.427
 1662SOL     OW 5057   0.686   3.023   5.527
 1662SOL    HW1 5058   0.746   3.102   5.541
 1662SOL    HW2 5059   0.600   3.054   5.486
 1663SOL     OW 5060   0.335   3.297   4.785
 1663SOL    HW1 5061   0.257   3.266   4.732
 1663SOL    HW2 5062   0.393   3.355   4.728
 1664SOL     OW 5063   1.460   3.367   5.063
 1664SOL    HW1 5064   1.484   3.461   5.089
 1664SOL    HW2 5065   1.444   3.313   5.145
 1665SOL     OW 5066   0.438   2.254   5.223
 1665SOL    HW1 5067   0.520   2.198   5.232
 1665SOL    HW2 5068   0.357   2.196   5.227
 1666SOL     OW 5069   1.603   2.309   4.461
 1666SOL    HW1 5070   1.529   2.355   4.411
 1666SOL    HW2 5071   1.654   2.377   4.514
 1667SOL     OW 5072   0.231   3.575   4.207
 1667SOL    HW1 5073   0.265   3.652   4.261
 1667SOL    HW2 5074   0.275   3.575   4.117
 1668SOL     OW 5075   1.127   3.203   5.414
 1668SOL    HW1 5076   1.174   3.203   5.502
 1668SOL    HW2 5077   1.079   3.116   5.403
 1669SOL     OW 5078   0.230   3.296   4.262
 1669SOL    HW1 5079   0.204   3.392   4.262
 1669SOL    HW2 5080   0.159   3.242   4.307
 1670SOL     OW 5081   0.240   2.953   4.610
 1670SOL    HW1 5082   0.254   2.869   4.662
 1670SOL    HW2 5083   0.185   3.017   4.665
 1671SOL     OW 5084   0.620   3.648   5.163
 1671SOL    HW1 5085   0.528   3.631   5.198
 1671SOL    HW2 5086   0.648   3.740   5.189
 1672SOL     OW 5087   0.606   2.826   3.847
 1672SOL    HW1 5088   0.613   2.910   3.793
 1672SOL    HW2 5089   0.652   2.839   3.935
 1673SOL     OW 5090   1.594   1.976   5.204
 1673SOL    HW1 5091   1.576   2.043   5.132
 1673SOL    HW2 5092   1.591   2.022   5.293
 1674SOL     OW 5093   0.122   2.505   4.287
 1674SOL    HW1 5094   0.077   2.417   4.304
 1674SOL    HW2 5095   0.121   2.559   4.371
 1675SOL     OW 5096   1.842   3.629   4.083
 1675SOL    HW1 5097   1.896   3.600   4.163
 1675SOL    HW2 5098   1.872   3.719   4.054
 1676SOL     OW 5099   0.027   3.458   3.841
 1676SOL    HW1 5100   0.008   3.362   3.862
 1676SOL    HW2 5101  -0.006   3.516   3.916
 1677SOL     OW 5102   1.689   2.784   4.336
 1677SOL    HW1 5103   1.784   2.755   4.344
 1677SOL    HW2 5104   1.681   2.849   4.261
 1678SOL     OW 5105   1.641   2.970   4.156
 1678SOL    HW1 5106   1.727   2.972   4.104
 1678SOL    HW2 5107   1.655   3.017   4.244
 1679SOL     OW 5108   0.113   2.599   5.321
 1679SOL    HW1 5109   0.201   2.586   5.366
 1679SOL    HW2 5110   0.100   2.696   5.299
 1680SOL     OW 5111   0.613   3.227   4.450
 1680SOL    HW1 5112   0.564   3.140   4.459
 1680SOL    HW2 5113   0.590   3.270   4.363
 1681SOL     OW 5114   1.293   3.090   5.147
 1681SOL    HW1 5115   1.330   3.017   5.089
 1681SOL    HW2 5116   1.345   3.095   5.232
 1682SOL     OW 5117   0.809   1.866   4.226
 1682SOL    HW1 5118   0.849   1.957   4.217
 1682SOL    HW2 5119   0.709   1.874   4.232
 1683SOL     OW 5120   0.197   2.838   4.988
 1683SOL    HW1 5121   0.286   2.793   4.974
 1683SOL    HW2 5122   0.124   2.773   4.969
 1684SOL     OW 5123   1.525   2.861   3.914
 1684SOL    HW1 5124   1.462   2.785   3.927
 1684SOL    HW2 5125   1.573   2.879   4.000
 1685SOL     OW 5126   1.187   3.654   5.340
 1685SOL    HW1 5127   1.211   3.714   5.264
 1685SOL    HW2 5128   1.194   3.559   5.310
 1686SOL     OW 5129   0.317   2.113   5.525
 1686SOL    HW1 5130   0.388   2.184   5.531
 1686SOL    HW2 5131   0.229   2.152   5.553
 1687SOL     OW 5132   1.466   3.279   4.677
 1687SOL    HW1 5133   1.407   3.285   4.757
 1687SOL    HW2 5134   1.451   3.191   4.631
 1688SOL     OW 5135   1.667   3.576   4.296
 1688SOL    HW1 5136   1.626   3.553   4.208
 1688SOL    HW2 5137   1.649   3.502   4.361
 1689SOL     OW 5138   0.598   2.591   3.994
 1689SOL    HW1 5139   0.622   2.660   3.926
 1689SOL    HW2 5140   0.520   2.624   4.048
 1690SOL     OW 5141   1.281   2.207   4.668
 1690SOL    HW1 5142   1.195   2.157   4.655
 1690SOL    HW2 5143   1.343   2.153   4.724
 1691SOL     OW 5144   1.576   3.524   4.031
 1691SOL    HW1 5145   1.665   3.570   4.034
 1691SOL    HW2 5146   1.555   3.500   3.936
 1692SOL     OW 5147   0.807   2.467   5.189
 1692SOL    HW1 5148   0.760   2.464   5.278
 1692SOL    HW2 5149   0.756   2.412   5.123
 1693SOL     OW 5150   1.394   2.331   5.398
 1693SOL    HW1 5151   1.374   2.374   5.486
 1693SOL    HW2 5152   1.472   2.269   5.407
 1694SOL     OW 5153   0.973   2.752   5.296
 1694SOL    HW1 5154   1.019   2.668   5.267
 1694SOL    HW2 5155   0.917   2.786   5.221
 1695SOL     OW 5156   0.991   2.272   4.966
 1695SOL    HW1 5157   0.914   2.306   5.020
 1695SOL    HW2 5158   0.957   2.221   4.887
 1696SOL     OW 5159   1.041   2.563   4.153
 1696SOL    HW1 5160   1.067   2.559   4.249
 1696SOL    HW2 5161   0.956   2.512   4.139
 1697SOL     OW 5162   0.076   2.673   4.513
 1697SOL    HW1 5163   0.175   2.661   4.522
 1697SOL    HW2 5164   0.052   2.768   4.534
 1698SOL     OW 5165   0.130   3.683   5.295
 1698SOL    HW1 5166   0.120   3.668   5.394
 1698SOL    HW2 5167   0.044   3.719   5.259
 1699SOL     OW 5168   0.865   2.210   3.919
 1699SOL    HW1 5169   0.924   2.273   3.870
 1699SOL    HW2 5170   0.884   2.116   3.890
 1700SOL     OW 5171   1.719   2.447   5.555
 1700SOL    HW1 5172   1.693   2.536   5.519
 1700SOL    HW2 5173   1.717   2.379   5.482
 1701SOL     OW 5174   0.550   2.058   4.609
 1701SOL    HW1 5175   0.545   2.053   4.709
 1701SOL    HW2 5176   0.552   2.154   4.580
 1702SOL     OW 5177   1.008   3.318   4.201
 1702SOL    HW1 5178   0.962   3.390   4.149
 1702SOL    HW2 5179   1.004   3.338   4.299
 1703SOL     OW 5180   0.351   3.663   4.577
 1703SOL    HW1 5181   0.401   3.577   4.583
 1703SOL    HW2 5182   0.416   3.740   4.574
 1704SOL     OW 5183   1.795   2.928   4.597
 1704SOL    HW1 5184   1.733   2.913   4.521
 1704SOL    HW2 5185   1.743   2.939   4.682
 1705SOL     OW 5186   1.227   3.412   5.230
 1705SOL    HW1 5187   1.233   3.335   5.294
 1705SOL    HW2 5188   1.175   3.386   5.150
 1706SOL     OW 5189   0.321   2.805   3.966
 1706SOL    HW1 5190   0.403   2.844   3.924
 1706SOL    HW2 5191   0.294   2.723   3.917
 1707SOL     OW 5192   1.458   2.597   4.452
 1707SOL    HW1 5193   1.453   2.532   4.527
 1707SOL    HW2 5194   1.538   2.656   4.465
 1708SOL     OW 5195   0.461   3.128   5.451
 1708SOL    HW1 5196   0.411   3.129   5.365
 1708SOL    HW2 5197   0.398   3.110   5.527
 1709SOL     OW 5198   1.111   3.638   3.961
 1709SOL    HW1 5199   1.051   3.576   4.011
 1709SOL    HW2 5200   1.142   3.594   3.876
 1710SOL     OW 5201   0.202   2.147   5.222
 1710SOL    HW1 5202   0.122   2.207   5.209
 1710SOL    HW2 5203   0.192   2.098   5.308
 1711SOL     OW 5204   1.632   3.239   3.805
 1711SOL    HW1 5205   1.600   3.333   3.795
 1711SOL    HW2 5206   1.556   3.176   3.793
 1712SOL     OW 5207   0.464   3.605   4.047
 1712SOL    HW1 5208   0.497   3.644   4.133
 1712SOL    HW2 5209   0.540   3.598   3.982
 1713SOL     OW 5210   1.400   1.969   4.150
 1713SOL    HW1 5211   1.376   1.932   4.060
 1713SOL    HW2 5212   1.499   1.985   4.154
 1714SOL     OW 5213   0.249   3.647   4.965
 1714SOL    HW1 5214   0.306   3.582   5.015
 1714SOL    HW2 5215   0.233   3.614   4.872
 1715SOL     OW 5216   0.940   3.560   4.628
 1715SOL    HW1 5217   1.020   3.503   4.649
 1715SOL    HW2 5218   0.891   3.520   4.551
 1716SOL     OW 5219   0.382   2.562   4.204
 1716SOL    HW1 5220   0.427   2.472   4.201
 1716SOL    HW2 5221   0.288   2.551   4.237
 1717SOL     OW 5222   1.547   2.084   5.453
 1717SOL    HW1 5223   1.542   2.121   5.545
 1717SOL    HW2 5224   1.475   2.015   5.441
 1718SOL     OW 5225   0.614   1.984   3.841
 1718SOL    HW1 5226   0.712   1.962   3.848
 1718SOL    HW2 5227   0.583   1.967   3.748
 1719SOL     OW 5228   0.781   2.126   5.473
 1719SOL    HW1 5229   0.848   2.065   5.516
 1719SOL    HW2 5230   0.708   2.145   5.538
 1720SOL     OW 5231   0.888   3.376   4.919
 1720SOL    HW1 5232   0.865   3.351   4.825
 1720SOL    HW2 5233   0.949   3.307   4.958
 1721SOL     OW 5234   1.351   2.452   5.157
 1721SOL    HW1 5235   1.379   2.409   5.242
 1721SOL    HW2 5236   1.376   2.548   5.158
 1722SOL     OW 5237   0.803   3.264   4.648
 1722SOL    HW1 5238   0.893   3.278   4.606
 1722SOL    HW2 5239   0.732   3.266   4.577
 1723SOL     OW 5240   0.922   2.365   4.623
 1723SOL    HW1 5241   0.897   2.356   4.527
 1723SOL    HW2 5242   0.970   2.283   4.654
 1724SOL     OW 5243   0.539   1.926   4.236
 1724SOL    HW1 5244   0.458   1.927   4.294
 1724SOL    HW2 5245   0.542   2.009   4.181
 1725SOL     OW 5246   1.434   3.050   3.765
 1725SOL    HW1 5247   1.466   2.974   3.822
 1725SOL    HW2 5248   1.342   3.077   3.795
 1726SOL     OW 5249   0.297   1.897   3.895
 1726SOL    HW1 5250   0.346   1.981   3.874
 1726SOL    HW2 5251   0.359   1.832   3.940
 1727SOL     OW 5252   0.935   2.098   4.204
 1727SOL    HW1 5253   0.887   2.139   4.126
 1727SOL    HW2 5254   1.034   2.096   4.185
 1728SOL     OW 5255   1.076   2.545   5.188
 1728SOL    HW1 5256   0.996   2.484   5.191
 1728SOL    HW2 5257   1.157   2.492   5.164
 1729SOL     OW 5258   1.227   3.432   4.517
 1729SOL    HW1 5259   1.248   3.506   4.452
 1729SOL    HW2 5260   1.295   3.432   4.590
 1730SOL     OW 5261   0.459   3.014   4.465
 1730SOL    HW1 5262   0.388   2.987   4.530
 1730SOL    HW2 5263   0.433   2.986   4.372
 1731SOL     OW 5264   1.271   3.659   4.315
 1731SOL    HW1 5265   1.315   3.723   4.251
 1731SOL    HW2 5266   1.221   3.711   4.385
 1732SOL     OW 5267   1.032   2.411   3.740
 1732SOL    HW1 5268   0.991   2.493   3.701
 1732SOL    HW2 5269   1.096   2.437   3.813
 1733SOL     OW 5270   0.078   2.418   5.110
 1733SOL    HW1 5271   0.170   2.417   5.069
 1733SOL    HW2 5272   0.072   2.492   5.177
 1734SOL     OW 5273   0.561   2.084   4.871
 1734SOL    HW1 5274   0.599   2.000   4.908
 1734SOL    HW2 5275   0.473   2.103   4.915
 1735SOL     OW 5276   0.866   2.316   4.366
 1735SOL    HW1 5277   0.834   2.388   4.304
 1735SOL    HW2 5278   0.890   2.235   4.313
 1736SOL     OW 5279   1.017   1.901   4.477
 1736SOL    HW1 5280   0.945   1.906   4.408
 1736SOL    HW2 5281   0.993   1.832   4.546
 1737SOL     OW 5282   1.429   3.035   4.591
 1737SOL    HW1 5283   1.374   2.951   4.584
 1737SOL    HW2 5284   1.455   3.064   4.499
 1738SOL     OW 5285   1.466   2.452   4.716
 1738SOL    HW1 5286   1.436   2.357   4.723
 1738SOL    HW2 5287   1.539   2.468   4.782
 1739SOL     OW 5288   0.488   3.247   3.898
 1739SOL    HW1 5289   0.401   3.232   3.945
 1739SOL    HW2 5290   0.471   3.273   3.803
 1740SOL     OW 5291   1.664   3.142   4.381
 1740SOL    HW1 5292   1.763   3.150   4.395
 1740SOL    HW2 5293   1.619   3.226   4.412
 1741SOL     OW 5294   1.390   2.437   3.802
 1741SOL    HW1 5295   1.336   2.416   3.883
 1741SOL    HW2 5296   1.481   2.396   3.811
 1742SOL     OW 5297   0.527   2.118   4.052
 1742SOL    HW1 5298   0.554   2.059   3.977
 1742SOL    HW2 5299   0.527   2.213   4.021
 1743SOL     OW 5300   1.754   3.085   5.312
 1743SOL    HW1 5301   1.845   3.046   5.299
 1743SOL    HW2 5302   1.762   3.181   5.336
 1744SOL     OW 5303   1.064   3.209   5.064
 1744SOL    HW1 5304   0.984   3.186   5.119
 1744SOL    HW2 5305   1.147   3.183   5.113
 1745SOL     OW 5306   1.592   3.491   5.349
 1745SOL    HW1 5307   1.619   3.525   5.259
 1745SOL    HW2 5308   1.671   3.453   5.395
 1746SOL     OW 5309   1.111   3.057   4.824
 1746SOL    HW1 5310   1.071   3.101   4.905
 1746SOL    HW2 5311   1.070   3.094   4.741
 1747SOL     OW 5312   1.638   2.961   4.803
 1747SOL    HW1 5313   1.643   3.042   4.862
 1747SOL    HW2 5314   1.552   2.963   4.752
 1748SOL     OW 5315   0.915   1.951   5.126
 1748SOL    HW1 5316   0.940   1.931   5.031
 1748SOL    HW2 5317   0.987   2.007   5.168
 1749SOL     OW 5318   0.980   2.978   5.443
 1749SOL    HW1 5319   0.881   2.984   5.453
 1749SOL    HW2 5320   1.003   2.898   5.387
 1750SOL     OW 5321   0.705   2.912   4.092
 1750SOL    HW1 5322   0.691   2.919   4.191
 1750SOL    HW2 5323   0.789   2.861   4.074
 1751SOL     OW 5324   0.410   2.675   4.975
 1751SOL    HW1 5325   0.496   2.687   5.025
 1751SOL    HW2 5326   0.368   2.588   5.002
 1752SOL     OW 5327   1.274   2.248   4.986
 1752SOL    HW1 5328   1.295   2.322   5.050
 1752SOL    HW2 5329   1.185   2.265   4.943
 1753SOL     OW 5330   0.064   3.426   5.055
 1753SOL    HW1 5331   0.018   3.508   5.021
 1753SOL    HW2 5332   0.162   3.445   5.064
 1754SOL     OW 5333   0.367   2.962   4.225
 1754SOL    HW1 5334   0.360   3.045   4.169
 1754SOL    HW2 5335   0.371   2.882   4.165
 1755SOL     OW 5336   0.566   2.399   4.589
 1755SOL    HW1 5337   0.578   2.465   4.515
 1755SOL    HW2 5338   0.612   2.433   4.672
 1756SOL     OW 5339   1.252   3.210   4.112
 1756SOL    HW1 5340   1.302   3.287   4.152
 1756SOL    HW2 5341   1.157   3.212   4.144
 1757SOL     OW 5342   1.272   3.307   4.866
 1757SOL    HW1 5343   1.319   3.320   4.953
 1757SOL    HW2 5344   1.206   3.233   4.875
 1758SOL     OW 5345   1.582   2.501   4.196
 1758SOL    HW1 5346   1.551   2.562   4.269
 1758SOL    HW2 5347   1.632   2.553   4.127
 1759SOL     OW 5348   0.354   3.372   5.053
 1759SOL    HW1 5349   0.333   3.328   4.966
 1759SOL    HW2 5350   0.451   3.398   5.056
 1760SOL     OW 5351   0.402   2.613   5.322
 1760SOL    HW1 5352   0.470   2.668   5.275
 1760SOL    HW2 5353   0.442   2.525   5.349
 1761SOL     OW 5354   1.587   2.641   5.394
 1761SOL    HW1 5355   1.495   2.679   5.389
 1761SOL    HW2 5356   1.647   2.688   5.329
 1762SOL     OW 5357   1.013   1.967   5.494
 1762SOL    HW1 5358   1.019   2.052   5.442
 1762SOL    HW2 5359   1.045   1.891   5.437
 1763SOL     OW 5360   0.504   1.912   5.464
 1763SOL    HW1 5361   0.462   1.855   5.394
 1763SOL    HW2 5362   0.438   1.981   5.496
 1764SOL     OW 5363   0.573   2.732   4.753
 1764SOL    HW1 5364   0.617   2.821   4.744
 1764SOL    HW2 5365   0.510   2.732   4.830
 1765SOL     OW 5366   1.360   2.724   4.769
 1765SOL    HW1 5367   1.285   2.724   4.703
 1765SOL    HW2 5368   1.397   2.632   4.778
 1766SOL     OW 5369   1.209   2.387   3.999
 1766SOL    HW1 5370   1.222   2.303   4.053
 1766SOL    HW2 5371   1.180   2.461   4.059
 1767SOL     OW 5372   0.307   2.075   4.955
 1767SOL    HW1 5373   0.284   2.112   5.045
 1767SOL    HW2 5374   0.277   1.980   4.949
 1768SOL     OW 5375   0.037   3.172   5.006
 1768SOL    HW1 5376   0.090   3.123   5.074
 1768SOL    HW2 5377   0.059   3.270   5.011
 1769SOL     OW 5378   0.732   2.496   4.788
 1769SOL    HW1 5379   0.791   2.470   4.712
 1769SOL    HW2 5380   0.704   2.592   4.777
 1770SOL     OW 5381   1.728   2.797   5.578
 1770SOL    HW1 5382   1.682   2.790   5.489
 1770SOL    HW2 5383   1.666   2.841   5.644
 1771SOL     OW 5384   0.307   1.925   4.342
 1771SOL    HW1 5385   0.296   2.019   4.375
 1771SOL    HW2 5386   0.302   1.862   4.419
 1772SOL     OW 5387   1.622   2.229   4.098
 1772SOL    HW1 5388   1.624   2.153   4.162
 1772SOL    HW2 5389   1.574   2.306   4.138
 1773SOL     OW 5390   1.023   2.628   4.690
 1773SOL    HW1 5391   1.038   2.649   4.786
 1773SOL    HW2 5392   0.993   2.533   4.681
 1774SOL     OW 5393   0.980   3.435   5.424
 1774SOL    HW1 5394   0.960   3.479   5.336
 1774SOL    HW2 5395   1.019   3.344   5.408
 1775SOL     OW 5396   1.859   3.380   5.329
 1775SOL    HW1 5397   1.873   3.407   5.234
 1775SOL    HW2 5398   1.942   3.402   5.382
 1776SOL     OW 5399   0.350   2.760   5.528
 1776SOL    HW1 5400   0.426   2.804   5.576
 1776SOL    HW2 5401   0.385   2.713   5.446
 1777SOL     OW 5402   1.540   2.136   3.849
 1777SOL    HW1 5403   1.479   2.061   3.872
 1777SOL    HW2 5404   1.562   2.188   3.932
 1778SOL     OW 5405   1.303   2.700   3.766
 1778SOL    HW1 5406   1.337   2.607   3.781
 1778SOL    HW2 5407   1.321   2.727   3.671
 1779SOL     OW 5408   1.068   3.195   4.573
 1779SOL    HW1 5409   1.075   3.111   4.518
 1779SOL    HW2 5410   1.130   3.264   4.537
 1780SOL     OW 5411   0.319   2.672   4.673
 1780SOL    HW1 5412   0.412   2.708   4.678
 1780SOL    HW2 5413   0.313   2.587   4.725
 1781SOL     OW 5414   0.339   2.371   4.730
 1781SOL    HW1 5415   0.287   2.288   4.713
 1781SOL    HW2 5416   0.416   2.376   4.666
 1782SOL     OW 5417   1.138   2.242   5.402
 1782SOL    HW1 5418   1.093   2.305   5.466
 1782SOL    HW2 5419   1.231   2.273   5.385
 1783SOL     OW 5420   1.160   2.069   5.201
 1783SOL    HW1 5421   1.160   2.133   5.278
 1783SOL    HW2 5422   1.188   2.117   5.118
 1784SOL     OW 5423   0.008   3.188   3.924
 1784SOL    HW1 5424  -0.085   3.209   3.893
 1784SOL    HW2 5425   0.018   3.089   3.937
 1785SOL     OW 5426   0.088   3.663   4.651
 1785SOL    HW1 5427   0.046   3.577   4.624
 1785SOL    HW2 5428   0.182   3.666   4.617
 1786SOL     OW 5429   0.504   3.430   4.634
 1786SOL    HW1 5430   0.570   3.504   4.643
 1786SOL    HW2 5431   0.548   3.351   4.592
 1787SOL     OW 5432   1.002   2.658   4.962
 1787SOL    HW1 5433   1.043   2.626   5.048
 1787SOL    HW2 5434   0.906   2.631   4.959
 1788SOL     OW 5435   0.040   2.406   4.838
 1788SOL    HW1 5436   0.125   2.373   4.797
 1788SOL    HW2 5437   0.053   2.421   4.936
 1789SOL     OW 5438   0.189   2.382   5.446
 1789SOL    HW1 5439   0.248   2.342   5.376
 1789SOL    HW2 5440   0.131   2.453   5.405
 1790SOL     OW 5441   1.369   2.812   5.384
 1790SOL    HW1 5442   1.408   2.901   5.404
 1790SOL    HW2 5443   1.379   2.792   5.287
 1791SOL     OW 5444   0.815   2.434   4.049
 1791SOL    HW1 5445   0.822   2.345   4.003
 1791SOL    HW2 5446   0.721   2.468   4.041
 1792SOL     OW 5447   1.657   2.466   4.930
 1792SOL    HW1 5448   1.619   2.397   4.992
 1792SOL    HW2 5449   1.739   2.430   4.886
 1793SOL     OW 5450   0.252   3.426   5.468
 1793SOL    HW1 5451   0.222   3.483   5.544
 1793SOL    HW2 5452   0.245   3.329   5.494
 1794SOL     OW 5453   0.671   2.326   4.993
 1794SOL    HW1 5454   0.637   2.237   4.963
 1794SOL    HW2 5455   0.697   2.380   4.913
 1795SOL     OW 5456   0.930   3.540   5.189
 1795SOL    HW1 5457   0.906   3.522   5.094
 1795SOL    HW2 5458   0.960   3.634   5.199
 1796SOL     OW 5459   0.473   2.362   3.915
 1796SOL    HW1 5460   0.534   2.442   3.919
 1796SOL    HW2 5461   0.378   2.393   3.922
 1797SOL     OW 5462   0.159   2.999   5.190
 1797SOL    HW1 5463   0.181   2.938   5.266
 1797SOL    HW2 5464   0.169   2.950   5.104
 1798SOL     OW 5465   1.347   2.921   4.958
 1798SOL    HW1 5466   1.371   2.858   4.884
 1798SOL    HW2 5467   1.257   2.961   4.940
 1799SOL     OW 5468   1.302   2.717   4.033
 1799SOL    HW1 5469   1.216   2.686   4.075
 1799SOL    HW2 5470   1.298   2.703   3.934
 1800SOL     OW 5471   1.759   3.609   4.878
 1800SOL    HW1 5472   1.820   3.639   4.805
 1800SOL    HW2 5473   1.721   3.520   4.856
 1801SOL     OW 5474   1.252   3.593   4.852
 1801SOL    HW1 5475   1.336   3.598   4.798
 1801SOL    HW2 5476   1.229   3.497   4.870
 1802SOL     OW 5477   0.083   3.120   4.746
 1802SOL    HW1 5478   0.078   3.119   4.846
 1802SOL    HW2 5479   0.000   3.079   4.708
 1803SOL     OW 5480   0.688   3.524   5.440
 1803SOL    HW1 5481   0.632   3.605   5.449
 1803SOL    HW2 5482   0.740   3.528   5.354
 1804SOL     OW 5483   1.726   1.997   4.247
 1804SOL    HW1 5484   1.799   1.980   4.180
 1804SOL    HW2 5485   1.695   1.910   4.285
 1805SOL     OW 5486   1.388   3.435   4.201
 1805SOL    HW1 5487   1.455   3.447   4.127
 1805SOL    HW2 5488   1.348   3.524   4.224
 1806SOL     OW 5489   0.130   3.656   5.575
 1806SOL    HW1 5490   0.089   3.582   5.628
 1806SOL    HW2 5491   0.194   3.707   5.633
 1807SOL     OW 5492   1.280   2.789   4.396
 1807SOL    HW1 5493   1.340   2.708   4.398
 1807SOL    HW2 5494   1.320   2.858   4.336
 1808SOL     OW 5495   0.830   3.135   5.146
 1808SOL    HW1 5496   0.825   3.168   5.241
 1808SOL    HW2 5497   0.744   3.154   5.100
 1809SOL     OW 5498   0.672   3.478   3.878
 1809SOL    HW1 5499   0.681   3.488   3.779
 1809SOL    HW2 5500   0.632   3.389   3.899
 1810SOL     OW 5501   1.650   3.582   5.118
 1810SOL    HW1 5502   1.703   3.592   5.034
 1810SOL    HW2 5503   1.623   3.672   5.152
 1811SOL     OW 5504   1.841   2.037   4.687
 1811SOL    HW1 5505   1.880   1.952   4.651
 1811SOL    HW2 5506   1.743   2.039   4.668
 1812SOL     OW 5507   0.263   2.188   4.444
 1812SOL    HW1 5508   0.184   2.239   4.410
 1812SOL    HW2 5509   0.254   2.173   4.542
 1813SOL     OW 5510   1.194   3.474   3.755
 1813SOL    HW1 5511   1.200   3.381   3.792
 1813SOL    HW2 5512   1.135   3.474   3.675
 1814SOL     OW 5513   0.822   2.864   5.096
 1814SOL    HW1 5514   0.862   2.863   5.004
 1814SOL    HW2 5515   0.832   2.956   5.136
 1815SOL     OW 5516   0.916   2.772   4.015
 1815SOL    HW1 5517   0.979   2.810   3.947
 1815SOL    HW2 5518   0.956   2.689   4.054
 1816SOL     OW 5519   1.504   3.469   3.768
 1816SOL    HW1 5520   1.412   3.506   3.775
 1816SOL    HW2 5521   1.542   3.489   3.678
 1817SOL     OW 5522   0.372   3.150   5.214
 1817SOL    HW1 5523   0.359   3.243   5.180
 1817SOL    HW2 5524   0.288   3.098   5.201
 1818SOL     OW 5525   1.614   3.154   5.013
 1818SOL    HW1 5526   1.674   3.157   5.093
 1818SOL    HW2 5527   1.539   3.218   5.026
 1819SOL     OW 5528   1.039   2.960   4.420
 1819SOL    HW1 5529   0.969   2.913   4.474
 1819SOL    HW2 5530   1.098   2.892   4.377
 1820SOL     OW 5531   1.014   2.098   4.695
 1820SOL    HW1 5532   1.006   2.062   4.602
 1820SOL    HW2 5533   1.012   2.022   4.760
 1821SOL     OW 5534   0.590   3.349   4.215
 1821SOL    HW1 5535   0.632   3.291   4.145
 1821SOL    HW2 5536   0.546   3.428   4.171
 1822SOL     OW 5537   1.709   2.247   5.105
 1822SOL    HW1 5538   1.782   2.316   5.109
 1822SOL    HW2 5539   1.737   2.172   5.046
 1823SOL     OW 5540   0.255   3.210   4.014
 1823SOL    HW1 5541   0.159   3.211   3.987
 1823SOL    HW2 5542   0.267   3.263   4.098
 1824SOL     OW 5543   0.105   2.875   5.450
 1824SOL    HW1 5544   0.028   2.842   5.504
 1824SOL    HW2 5545   0.190   2.845   5.492
 1825SOL     OW 5546   0.672   2.065   5.213
 1825SOL    HW1 5547   0.762   2.049   5.173
 1825SOL    HW2 5548   0.680   2.070   5.312
 1826SOL     OW 5549   0.075   2.207   3.757
 1826SOL    HW1 5550  -0.017   2.179   3.728
 1826SOL    HW2 5551   0.106   2.284   3.701
 1827SOL     OW 5552   1.440   2.718   5.122
 1827SOL    HW1 5553   1.383   2.770   5.059
 1827SOL    HW2 5554   1.536   2.730   5.098
 1828SOL     OW 5555   0.072   2.028   4.042
 1828SOL    HW1 5556   0.055   2.111   3.988
 1828SOL    HW2 5557   0.162   1.991   4.020
 1829SOL     OW 5558   1.183   3.197   3.843
 1829SOL    HW1 5559   1.084   3.186   3.845
 1829SOL    HW2 5560   1.217   3.212   3.936
 1830SOL     OW 5561   0.613   2.704   5.155
 1830SOL    HW1 5562   0.669   2.785   5.138
 1830SOL    HW2 5563   0.672   2.624   5.158
 1831SOL     OW 5564   1.493   3.629   4.683
 1831SOL    HW1 5565   1.526   3.693   4.614
 1831SOL    HW2 5566   1.559   3.623   4.758
 1832SOL     OW 5567   0.716   2.427   5.432
 1832SOL    HW1 5568   0.735   2.492   5.506
 1832SOL    HW2 5569   0.776   2.347   5.441
 1833SOL     OW 5570   1.450   3.082   5.357
 1833SOL    HW1 5571   1.441   3.072   5.456
 1833SOL    HW2 5572   1.546   3.075   5.331
 1834SOL     OW 5573   0.390   3.603   5.284
 1834SOL    HW1 5574   0.299   3.644   5.282
 1834SOL    HW2 5575   0.383   3.509   5.316
 1835SOL     OW 5576   1.674   2.745   4.978
 1835SOL    HW1 5577   1.647   2.656   4.941
 1835SOL    HW2 5578   1.675   2.813   4.905
 1836SOL     OW 5579   1.225   2.187   4.173
 1836SOL    HW1 5580   1.290   2.113   4.162
 1836SOL    HW2 5581   1.245   2.237   4.257
 1837SOL     OW 5582   0.594   2.607   4.376
 1837SOL    HW1 5583   0.644   2.692   4.357
 1837SOL    HW2 5584   0.506   2.609   4.328
 1838SOL     OW 5585   1.777   2.204   5.366
 1838SOL    HW1 5586   1.760   2.235   5.272
 1838SOL    HW2 5587   1.693   2.167   5.404
 1839SOL     OW 5588   1.730   2.796   5.241
 1839SOL    HW1 5589   1.768   2.887   5.256
 1839SOL    HW2 5590   1.722   2.779   5.142
 1840SOL     OW 5591   0.859   3.236   3.740
 1840SOL    HW1 5592   0.813   3.251   3.828
 1840SOL    HW2 5593   0.903   3.321   3.710
 1841SOL     OW 5594   0.661   3.652   4.677
 1841SOL    HW1 5595   0.615   3.740   4.664
 1841SOL    HW2 5596   0.760   3.664   4.670
 1842SOL     OW 5597   0.859   2.818   4.585
 1842SOL    HW1 5598   0.913   2.749   4.633
 1842SOL    HW2 5599   0.827   2.887   4.651
 1843SOL     OW 5600   1.083   2.846   3.811
 1843SOL    HW1 5601   1.060   2.899   3.729
 1843SOL    HW2 5602   1.164   2.790   3.792
 1844SOL     OW 5603   1.861   3.431   4.575
 1844SOL    HW1 5604   1.790   3.419   4.505
 1844SOL    HW2 5605   1.862   3.352   4.635
 1845SOL     OW 5606   0.221   3.176   5.568
 1845SOL    HW1 5607   0.156   3.103   5.547
 1845SOL    HW2 5608   0.225   3.190   5.666
 1846SOL     OW 5609   0.079   3.102   4.377
 1846SOL    HW1 5610   0.078   3.055   4.465
 1846SOL    HW2 5611   0.161   3.074   4.326
 1847SOL     OW 5612   0.672   3.253   5.348
 1847SOL    HW1 5613   0.594   3.203   5.386
 1847SOL    HW2 5614   0.669   3.348   5.379
 1848SOL     OW 5615   1.824   2.054   4.951
 1848SOL    HW1 5616   1.820   1.964   4.995
 1848SOL    HW2 5617   1.827   2.043   4.852
 1849SOL     OW 5618   0.428   2.286   4.244
 1849SOL    HW1 5619   0.458   2.214   4.182
 1849SOL    HW2 5620   0.389   2.246   4.327
 1850SOL     OW 5621   1.705   3.349   4.828
 1850SOL    HW1 5622   1.612   3.324   4.801
 1850SOL    HW2 5623   1.731   3.299   4.910
 1851SOL     OW 5624   0.317   2.409   5.004
 1851SOL    HW1 5625   0.355   2.350   5.076
 1851SOL    HW2 5626   0.357   2.383   4.916
 1852SOL     OW 5627   0.812   3.448   4.411
 1852SOL    HW1 5628   0.844   3.458   4.317
 1852SOL    HW2 5629   0.733   3.386   4.413
 1853SOL     OW 5630   1.424   2.076   4.836
 1853SOL    HW1 5631   1.476   2.011   4.891
 1853SOL    HW2 5632   1.375   2.139   4.897
 1854SOL     OW 5633   1.001   1.896   4.878
 1854SOL    HW1 5634   0.938   1.824   4.847
 1854SOL    HW2 5635   1.094   1.860   4.878
 1855SOL     OW 5636   0.770   3.192   4.025
 1855SOL    HW1 5637   0.724   3.105   4.042
 1855SOL    HW2 5638   0.861   3.189   4.066
 1856SOL     OW 5639   0.618   3.429   5.008
 1856SOL    HW1 5640   0.613   3.511   5.065
 1856SOL    HW2 5641   0.707   3.426   4.963
 1857SOL     OW 5642   1.352   1.914   3.892
 1857SOL    HW1 5643   1.387   1.873   3.808
 1857SOL    HW2 5644   1.262   1.876   3.912
 1858SOL     OW 5645   1.300   2.315   4.415
 1858SOL    HW1 5646   1.241   2.395   4.419
 1858SOL    HW2 5647   1.315   2.280   4.508
 1859SOL     OW 5648   1.593   2.083   4.606
 1859SOL    HW1 5649   1.509   2.082   4.660
 1859SOL    HW2 5650   1.595   2.166   4.550
 1860SOL     OW 5651   0.039   2.939   4.024
 1860SOL    HW1 5652   0.138   2.928   4.015
 1860SOL    HW2 5653  -0.001   2.853   4.056
 1861SOL     OW 5654   0.875   3.508   4.061
 1861SOL    HW1 5655   0.798   3.473   4.007
 1861SOL    HW2 5656   0.843   3.579   4.123
 1862SOL     OW 5657   0.230   2.490   5.699
 1862SOL    HW1 5658   0.137   2.488   5.736
 1862SOL    HW2 5659   0.231   2.451   5.607
 1863SOL     OW 5660   1.755   2.469   5.817
 1863SOL    HW1 5661   1.743   2.456   5.718
 1863SOL    HW2 5662   1.725   2.388   5.866
 1864SOL     OW 5663   0.231   3.575   6.069
 1864SOL    HW1 5664   0.265   3.652   6.123
 1864SOL    HW2 5665   0.275   3.575   5.979
 1865SOL     OW 5666   0.230   3.296   6.124
 1865SOL    HW1 5667   0.204   3.392   6.124
 1865SOL    HW2 5668   0.159   3.242   6.169
 1866SOL     OW 5669   0.606   2.826   5.709
 1866SOL    HW1 5670   0.613   2.910   5.655
 1866SOL    HW2 5671   0.652   2.839   5.797
 1867SOL     OW 5672   0.122   2.505   6.149
 1867SOL    HW1 5673   0.077   2.417   6.166
 1867SOL    HW2 5674   0.121   2.559   6.233
 1868SOL     OW 5675   1.842   3.629   5.945
 1868SOL    HW1 5676   1.896   3.600   6.025
 1868SOL    HW2 5677   1.872   3.719   5.916
 1869SOL     OW 5678   0.027   3.458   5.703
 1869SOL    HW1 5679   0.008   3.362   5.724
 1869SOL    HW2 5680  -0.006   3.516   5.778
 1870SOL     OW 5681   1.689   2.784   6.198
 1870SOL    HW1 5682   1.784   2.755   6.206
 1870SOL    HW2 5683   1.681   2.849   6.123
 1871SOL     OW 5684   1.641   2.970   6.018
 1871SOL    HW1 5685   1.727   2.972   5.966
 1871SOL    HW2 5686   1.655   3.017   6.106
 1872SOL     OW 5687   0.613   3.227   6.312
 1872SOL    HW1 5688   0.564   3.140   6.321
 1872SOL    HW2 5689   0.590   3.270   6.225
 1873SOL     OW 5690   0.809   1.866   6.088
 1873SOL    HW1 5691   0.849   1.957   6.079
 1873SOL    HW2 5692   0.709   1.874   6.094
 1874SOL     OW 5693   1.525   2.861   5.776
 1874SOL    HW1 5694   1.462   2.785   5.789
 1874SOL    HW2 5695   1.573   2.879   5.862
 1875SOL     OW 5696   1.466   3.279   6.539
 1875SOL    HW1 5697   1.407   3.285   6.619
 1875SOL    HW2 5698   1.451   3.191   6.493
 1876SOL     OW 5699   0.598   2.591   5.856
 1876SOL    HW1 5700   0.622   2.660   5.788
 1876SOL    HW2 5701   0.520   2.624   5.910
 1877SOL     OW 5702   1.576   3.524   5.893
 1877SOL    HW1 5703   1.665   3.570   5.896
 1877SOL    HW2 5704   1.555   3.500   5.798
 1878SOL     OW 5705   1.041   2.563   6.015
 1878SOL    HW1 5706   1.067   2.559   6.111
 1878SOL    HW2 5707   0.956   2.512   6.001
 1879SOL     OW 5708   0.076   2.673   6.375
 1879SOL    HW1 5709   0.175   2.661   6.384
 1879SOL    HW2 5710   0.052   2.768   6.396
 1880SOL     OW 5711   0.865   2.210   5.781
 1880SOL    HW1 5712   0.924   2.273   5.732
 1880SOL    HW2 5713   0.884   2.116   5.752
 1881SOL     OW 5714   1.362   3.006   6.131
 1881SOL    HW1 5715   1.445   2.977   6.083
 1881SOL    HW2 5716   1.313   3.073   6.075
 1882SOL     OW 5717   1.008   3.318   6.063
 1882SOL    HW1 5718   0.962   3.390   6.011
 1882SOL    HW2 5719   1.004   3.338   6.161
 1883SOL     OW 5720   0.351   3.663   6.439
 1883SOL    HW1 5721   0.401   3.577   6.445
 1883SOL    HW2 5722   0.416   3.740   6.436
 1884SOL     OW 5723   0.321   2.805   5.828
 1884SOL    HW1 5724   0.403   2.844   5.786
 1884SOL    HW2 5725   0.294   2.723   5.779
 1885SOL     OW 5726   1.111   3.638   5.823
 1885SOL    HW1 5727   1.051   3.576   5.873
 1885SOL    HW2 5728   1.142   3.594   5.738
 1886SOL     OW 5729   1.632   3.239   5.667
 1886SOL    HW1 5730   1.600   3.333   5.657
 1886SOL    HW2 5731   1.556   3.176   5.655
 1887SOL     OW 5732   0.464   3.605   5.909
 1887SOL    HW1 5733   0.497   3.644   5.995
 1887SOL    HW2 5734   0.540   3.598   5.844
 1888SOL     OW 5735   1.400   1.969   6.012
 1888SOL    HW1 5736   1.376   1.932   5.922
 1888SOL    HW2 5737   1.499   1.985   6.016
 1889SOL     OW 5738   0.382   2.562   6.066
 1889SOL    HW1 5739   0.427   2.472   6.063
 1889SOL    HW2 5740   0.288   2.551   6.099
 1890SOL     OW 5741   0.614   1.984   5.703
 1890SOL    HW1 5742   0.712   1.962   5.710
 1890SOL    HW2 5743   0.583   1.967   5.610
 1891SOL     OW 5744   0.539   1.926   6.098
 1891SOL    HW1 5745   0.458   1.927   6.156
 1891SOL    HW2 5746   0.542   2.009   6.043
 1892SOL     OW 5747   1.434   3.050   5.627
 1892SOL    HW1 5748   1.466   2.974   5.684
 1892SOL    HW2 5749   1.342   3.077   5.657
 1893SOL     OW 5750   0.297   1.897   5.757
 1893SOL    HW1 5751   0.346   1.981   5.736
 1893SOL    HW2 5752   0.359   1.832   5.802
 1894SOL     OW 5753   0.935   2.098   6.066
 1894SOL    HW1 5754   0.887   2.139   5.988
 1894SOL    HW2 5755   1.034   2.096   6.047
 1895SOL     OW 5756   0.459   3.014   6.327
 1895SOL    HW1 5757   0.388   2.987   6.392
 1895SOL    HW2 5758   0.433   2.986   6.234
 1896SOL     OW 5759   1.271   3.659   6.177
 1896SOL    HW1 5760   1.315   3.723   6.113
 1896SOL    HW2 5761   1.221   3.711   6.247
 1897SOL     OW 5762   1.032   2.411   5.602
 1897SOL    HW1 5763   0.991   2.493   5.563
 1897SOL    HW2 5764   1.096   2.437   5.675
 1898SOL     OW 5765   0.866   2.316   6.228
 1898SOL    HW1 5766   0.834   2.388   6.166
 1898SOL    HW2 5767   0.890   2.235   6.175
 1899SOL     OW 5768   1.857   2.695   5.963
 1899SOL    HW1 5769   1.899   2.631   6.027
 1899SOL    HW2 5770   1.819   2.644   5.885
 1900SOL     OW 5771   0.488   3.247   5.760
 1900SOL    HW1 5772   0.401   3.232   5.807
 1900SOL    HW2 5773   0.471   3.273   5.665
 1901SOL     OW 5774   1.390   2.437   5.664
 1901SOL    HW1 5775   1.336   2.416   5.745
 1901SOL    HW2 5776   1.481   2.396   5.673
 1902SOL     OW 5777   0.527   2.118   5.914
 1902SOL    HW1 5778   0.554   2.059   5.839
 1902SOL    HW2 5779   0.527   2.213   5.883
 1903SOL     OW 5780   0.705   2.912   5.954
 1903SOL    HW1 5781   0.691   2.919   6.053
 1903SOL    HW2 5782   0.789   2.861   5.936
 1904SOL     OW 5783   0.367   2.962   6.087
 1904SOL    HW1 5784   0.360   3.045   6.031
 1904SOL    HW2 5785   0.371   2.882   6.027
 1905SOL     OW 5786   1.252   3.210   5.974
 1905SOL    HW1 5787   1.302   3.287   6.014
 1905SOL    HW2 5788   1.157   3.212   6.006
 1906SOL     OW 5789   1.582   2.501   6.058
 1906SOL    HW1 5790   1.551   2.562   6.131
 1906SOL    HW2 5791   1.632   2.553   5.989
 1907SOL     OW 5792   1.209   2.387   5.861
 1907SOL    HW1 5793   1.222   2.303   5.915
 1907SOL    HW2 5794   1.180   2.461   5.921
 1908SOL     OW 5795   0.307   1.925   6.204
 1908SOL    HW1 5796   0.296   2.019   6.237
 1908SOL    HW2 5797   0.302   1.862   6.281
 1909SOL     OW 5798   1.622   2.229   5.960
 1909SOL    HW1 5799   1.624   2.153   6.024
 1909SOL    HW2 5800   1.574   2.306   6.000
 1910SOL     OW 5801   1.540   2.136   5.711
 1910SOL    HW1 5802   1.479   2.061   5.734
 1910SOL    HW2 5803   1.562   2.188   5.794
 1911SOL     OW 5804   1.303   2.700   5.628
 1911SOL    HW1 5805   1.337   2.607   5.643
 1911SOL    HW2 5806   1.321   2.727   5.533
 1912SOL     OW 5807   0.815   2.434   5.911
 1912SOL    HW1 5808   0.822   2.345   5.865
 1912SOL    HW2 5809   0.721   2.468   5.903
 1913SOL     OW 5810   0.473   2.362   5.777
 1913SOL    HW1 5811   0.534   2.442   5.781
 1913SOL    HW2 5812   0.378   2.393   5.784
 1914SOL     OW 5813   1.302   2.717   5.895
 1914SOL    HW1 5814   1.216   2.686   5.937
 1914SOL    HW2 5815   1.298   2.703   5.796
 1915SOL     OW 5816   1.726   1.997   6.109
 1915SOL    HW1 5817   1.799   1.980   6.042
 1915SOL    HW2 5818   1.695   1.910   6.147
 1916SOL     OW 5819   1.388   3.435   6.063
 1916SOL    HW1 5820   1.455   3.447   5.989
 1916SOL    HW2 5821   1.348   3.524   6.086
 1917SOL     OW 5822   0.672   3.478   5.740
 1917SOL    HW1 5823   0.681   3.488   5.641
 1917SOL    HW2 5824   0.632   3.389   5.761
 1918SOL     OW 5825   1.841   2.037   6.549
 1918SOL    HW1 5826   1.880   1.952   6.513
 1918SOL    HW2 5827   1.743   2.039   6.530
 1919SOL     OW 5828   1.194   3.474   5.617
 1919SOL    HW1 5829   1.200   3.381   5.654
 1919SOL    HW2 5830   1.135   3.474   5.537
 1920SOL     OW 5831   0.916   2.772   5.877
 1920SOL    HW1 5832   0.979   2.810   5.809
 1920SOL    HW2 5833   0.956   2.689   5.916
 1921SOL     OW 5834   1.504   3.469   5.630
 1921SOL    HW1 5835   1.412   3.506   5.637
 1921SOL    HW2 5836   1.542   3.489   5.540
 1922SOL     OW 5837   0.590   3.349   6.077
 1922SOL    HW1 5838   0.632   3.291   6.007
 1922SOL    HW2 5839   0.546   3.428   6.033
 1923SOL     OW 5840   0.255   3.210   5.876
 1923SOL    HW1 5841   0.159   3.211   5.849
 1923SOL    HW2 5842   0.267   3.263   5.960
 1924SOL     OW 5843   0.075   2.207   5.619
 1924SOL    HW1 5844  -0.017   2.179   5.590
 1924SOL    HW2 5845   0.106   2.284   5.563
 1925SOL     OW 5846   0.072   2.028   5.904
 1925SOL    HW1 5847   0.055   2.111   5.850
 1925SOL    HW2 5848   0.162   1.991   5.882
 1926SOL     OW 5849   1.183   3.197   5.705
 1926SOL    HW1 5850   1.084   3.186   5.707
 1926SOL    HW2 5851   1.217   3.212   5.798
 1927SOL     OW 5852   1.225   2.187   6.035
 1927SOL    HW1 5853   1.290   2.113   6.024
 1927SOL    HW2 5854   1.245   2.237   6.119
 1928SOL     OW 5855   0.594   2.607   6.238
 1928SOL    HW1 5856   0.644   2.692   6.219
 1928SOL    HW2 5857   0.506   2.609   6.190
 1929SOL     OW 5858   0.859   3.236   5.602
 1929SOL    HW1 5859   0.813   3.251   5.690
 1929SOL    HW2 5860   0.903   3.321   5.572
 1930SOL     OW 5861   1.083   2.846   5.673
 1930SOL    HW1 5862   1.060   2.899   5.591
 1930SOL    HW2 5863   1.164   2.790   5.654
 1931SOL     OW 5864   0.079   3.102   6.239
 1931SOL    HW1 5865   0.078   3.055   6.327
 1931SOL    HW2 5866   0.161   3.074   6.188
 1932SOL     OW 5867   0.428   2.286   6.106
 1932SOL    HW1 5868   0.458   2.214   6.044
 1932SOL    HW2 5869   0.389   2.246   6.189
 1933SOL     OW 5870   0.770   3.192   5.887
 1933SOL    HW1 5871   0.724   3.105   5.904
 1933SOL    HW2 5872   0.861   3.189   5.928
 1934SOL     OW 5873   1.352   1.914   5.754
 1934SOL    HW1 5874   1.387   1.873   5.670
 1934SOL    HW2 5875   1.262   1.876   5.774
 1935SOL     OW 5876   0.039   2.939   5.886
 1935SOL    HW1 5877   0.138   2.928   5.877
 1935SOL    HW2 5878  -0.001   2.853   5.918
 1936SOL     OW 5879   0.875   3.508   5.923
 1936SOL    HW1 5880   0.798   3.473   5.869
 1936SOL    HW2 5881   0.843   3.579   5.985
 1937SOL     OW 5882   0.230   4.352   0.113
 1937SOL    HW1 5883   0.137   4.350   0.150
 1937SOL    HW2 5884   0.231   4.313   0.021
 1938SOL     OW 5885   0.225   3.999   0.996
 1938SOL    HW1 5886   0.260   3.982   1.088
 1938SOL    HW2 5887   0.137   3.954   0.984
 1939SOL     OW 5888   0.019   4.092   0.647
 1939SOL    HW1 5889  -0.063   4.135   0.686
 1939SOL    HW2 5890  -0.009   4.019   0.584
 1940SOL     OW 5891   0.569   4.999   1.165
 1940SOL    HW1 5892   0.476   4.992   1.128
 1940SOL    HW2 5893   0.580   5.088   1.209
 1941SOL     OW 5894   1.555   5.235   0.703
 1941SOL    HW1 5895   1.498   5.219   0.784
 1941SOL    HW2 5896   1.496   5.245   0.623
 1942SOL     OW 5897   1.135   4.427   0.717
 1942SOL    HW1 5898   1.192   4.505   0.692
 1942SOL    HW2 5899   1.075   4.453   0.793
 1943SOL     OW 5900   1.755   4.331   0.231
 1943SOL    HW1 5901   1.743   4.318   0.132
 1943SOL    HW2 5902   1.725   4.250   0.280
 1944SOL     OW 5903   0.768   4.868   1.023
 1944SOL    HW1 5904   0.690   4.885   1.083
 1944SOL    HW2 5905   0.802   4.955   0.987
 1945SOL     OW 5906   0.850   4.522   1.823
 1945SOL    HW1 5907   0.846   4.598   1.888
 1945SOL    HW2 5908   0.872   4.558   1.732
 1946SOL     OW 5909   0.685   4.736   0.665
 1946SOL    HW1 5910   0.754   4.720   0.735
 1946SOL    HW2 5911   0.612   4.793   0.703
 1947SOL     OW 5912   0.686   4.885   1.803
 1947SOL    HW1 5913   0.746   4.964   1.817
 1947SOL    HW2 5914   0.600   4.916   1.762
 1948SOL     OW 5915   0.335   5.159   1.061
 1948SOL    HW1 5916   0.257   5.128   1.008
 1948SOL    HW2 5917   0.393   5.217   1.004
 1949SOL     OW 5918   1.460   5.229   1.339
 1949SOL    HW1 5919   1.484   5.323   1.365
 1949SOL    HW2 5920   1.444   5.175   1.421
 1950SOL     OW 5921   0.438   4.116   1.499
 1950SOL    HW1 5922   0.520   4.060   1.508
 1950SOL    HW2 5923   0.357   4.058   1.503
 1951SOL     OW 5924   1.603   4.171   0.737
 1951SOL    HW1 5925   1.529   4.217   0.687
 1951SOL    HW2 5926   1.654   4.239   0.790
 1952SOL     OW 5927   0.231   5.437   0.483
 1952SOL    HW1 5928   0.265   5.514   0.537
 1952SOL    HW2 5929   0.275   5.437   0.393
 1953SOL     OW 5930   1.127   5.065   1.690
 1953SOL    HW1 5931   1.174   5.065   1.778
 1953SOL    HW2 5932   1.079   4.978   1.679
 1954SOL     OW 5933   0.230   5.158   0.538
 1954SOL    HW1 5934   0.204   5.254   0.538
 1954SOL    HW2 5935   0.159   5.104   0.583
 1955SOL     OW 5936   0.240   4.815   0.886
 1955SOL    HW1 5937   0.254   4.731   0.938
 1955SOL    HW2 5938   0.185   4.879   0.941
 1956SOL     OW 5939   0.620   5.510   1.439
 1956SOL    HW1 5940   0.528   5.493   1.474
 1956SOL    HW2 5941   0.648   5.602   1.465
 1957SOL     OW 5942   0.606   4.688   0.123
 1957SOL    HW1 5943   0.613   4.772   0.069
 1957SOL    HW2 5944   0.652   4.701   0.211
 1958SOL     OW 5945   0.122   4.367   0.563
 1958SOL    HW1 5946   0.077   4.279   0.580
 1958SOL    HW2 5947   0.121   4.421   0.647
 1959SOL     OW 5948   1.842   5.491   0.359
 1959SOL    HW1 5949   1.896   5.462   0.439
 1959SOL    HW2 5950   1.872   5.581   0.330
 1960SOL     OW 5951   0.027   5.320   0.117
 1960SOL    HW1 5952   0.008   5.224   0.138
 1960SOL    HW2 5953  -0.006   5.378   0.192
 1961SOL     OW 5954   1.689   4.646   0.612
 1961SOL    HW1 5955   1.784   4.617   0.620
 1961SOL    HW2 5956   1.681   4.711   0.537
 1962SOL     OW 5957   1.641   4.832   0.432
 1962SOL    HW1 5958   1.727   4.834   0.380
 1962SOL    HW2 5959   1.655   4.879   0.520
 1963SOL     OW 5960   0.113   4.461   1.597
 1963SOL    HW1 5961   0.201   4.448   1.642
 1963SOL    HW2 5962   0.100   4.558   1.575
 1964SOL     OW 5963   0.613   5.089   0.726
 1964SOL    HW1 5964   0.564   5.002   0.735
 1964SOL    HW2 5965   0.590   5.132   0.639
 1965SOL     OW 5966   1.293   4.952   1.423
 1965SOL    HW1 5967   1.330   4.879   1.365
 1965SOL    HW2 5968   1.345   4.957   1.508
 1966SOL     OW 5969   0.809   3.728   0.502
 1966SOL    HW1 5970   0.849   3.819   0.493
 1966SOL    HW2 5971   0.709   3.736   0.508
 1967SOL     OW 5972   0.197   4.700   1.264
 1967SOL    HW1 5973   0.286   4.655   1.250
 1967SOL    HW2 5974   0.124   4.635   1.245
 1968SOL     OW 5975   1.525   4.723   0.190
 1968SOL    HW1 5976   1.462   4.647   0.203
 1968SOL    HW2 5977   1.573   4.741   0.276
 1969SOL     OW 5978   1.187   5.516   1.616
 1969SOL    HW1 5979   1.211   5.576   1.540
 1969SOL    HW2 5980   1.194   5.421   1.586
 1970SOL     OW 5981   0.317   3.975   1.801
 1970SOL    HW1 5982   0.388   4.046   1.807
 1970SOL    HW2 5983   0.229   4.014   1.829
 1971SOL     OW 5984   1.466   5.141   0.953
 1971SOL    HW1 5985   1.407   5.147   1.033
 1971SOL    HW2 5986   1.451   5.053   0.907
 1972SOL     OW 5987   1.667   5.438   0.572
 1972SOL    HW1 5988   1.626   5.415   0.484
 1972SOL    HW2 5989   1.649   5.364   0.637
 1973SOL     OW 5990   0.598   4.453   0.270
 1973SOL    HW1 5991   0.622   4.522   0.202
 1973SOL    HW2 5992   0.520   4.486   0.324
 1974SOL     OW 5993   1.281   4.069   0.944
 1974SOL    HW1 5994   1.195   4.019   0.931
 1974SOL    HW2 5995   1.343   4.015   1.000
 1975SOL     OW 5996   1.576   5.386   0.307
 1975SOL    HW1 5997   1.665   5.432   0.310
 1975SOL    HW2 5998   1.555   5.362   0.212
 1976SOL     OW 5999   0.807   4.329   1.465
 1976SOL    HW1 6000   0.760   4.326   1.554
 1976SOL    HW2 6001   0.756   4.274   1.399
 1977SOL     OW 6002   1.394   4.193   1.674
 1977SOL    HW1 6003   1.374   4.236   1.762
 1977SOL    HW2 6004   1.472   4.131   1.683
 1978SOL     OW 6005   0.973   4.614   1.572
 1978SOL    HW1 6006   1.019   4.530   1.543
 1978SOL    HW2 6007   0.917   4.648   1.497
 1979SOL     OW 6008   0.991   4.134   1.242
 1979SOL    HW1 6009   0.914   4.168   1.296
 1979SOL    HW2 6010   0.957   4.083   1.163
 1980SOL     OW 6011   1.041   4.425   0.429
 1980SOL    HW1 6012   1.067   4.421   0.525
 1980SOL    HW2 6013   0.956   4.374   0.415
 1981SOL     OW 6014   0.076   4.535   0.789
 1981SOL    HW1 6015   0.175   4.523   0.798
 1981SOL    HW2 6016   0.052   4.630   0.810
 1982SOL     OW 6017   0.130   5.545   1.571
 1982SOL    HW1 6018   0.120   5.530   1.670
 1982SOL    HW2 6019   0.044   5.581   1.535
 1983SOL     OW 6020   0.865   4.072   0.195
 1983SOL    HW1 6021   0.924   4.135   0.146
 1983SOL    HW2 6022   0.884   3.978   0.166
 1984SOL     OW 6023   1.719   4.309   1.831
 1984SOL    HW1 6024   1.693   4.398   1.795
 1984SOL    HW2 6025   1.717   4.241   1.758
 1985SOL     OW 6026   1.362   4.868   0.545
 1985SOL    HW1 6027   1.445   4.839   0.497
 1985SOL    HW2 6028   1.313   4.935   0.489
 1986SOL     OW 6029   0.550   3.920   0.885
 1986SOL    HW1 6030   0.545   3.915   0.985
 1986SOL    HW2 6031   0.552   4.016   0.856
 1987SOL     OW 6032   1.008   5.180   0.477
 1987SOL    HW1 6033   0.962   5.252   0.425
 1987SOL    HW2 6034   1.004   5.200   0.575
 1988SOL     OW 6035   0.351   5.525   0.853
 1988SOL    HW1 6036   0.401   5.439   0.859
 1988SOL    HW2 6037   0.416   5.602   0.850
 1989SOL     OW 6038   1.795   4.790   0.873
 1989SOL    HW1 6039   1.733   4.775   0.797
 1989SOL    HW2 6040   1.743   4.801   0.958
 1990SOL     OW 6041   1.227   5.274   1.506
 1990SOL    HW1 6042   1.233   5.197   1.570
 1990SOL    HW2 6043   1.175   5.248   1.426
 1991SOL     OW 6044   0.321   4.667   0.242
 1991SOL    HW1 6045   0.403   4.706   0.200
 1991SOL    HW2 6046   0.294   4.585   0.193
 1992SOL     OW 6047   1.458   4.459   0.728
 1992SOL    HW1 6048   1.453   4.394   0.803
 1992SOL    HW2 6049   1.538   4.518   0.741
 1993SOL     OW 6050   0.461   4.990   1.727
 1993SOL    HW1 6051   0.411   4.991   1.641
 1993SOL    HW2 6052   0.398   4.972   1.803
 1994SOL     OW 6053   1.111   5.500   0.237
 1994SOL    HW1 6054   1.051   5.438   0.287
 1994SOL    HW2 6055   1.142   5.456   0.152
 1995SOL     OW 6056   0.202   4.009   1.498
 1995SOL    HW1 6057   0.122   4.069   1.485
 1995SOL    HW2 6058   0.192   3.960   1.584
 1996SOL     OW 6059   1.632   5.101   0.081
 1996SOL    HW1 6060   1.600   5.195   0.071
 1996SOL    HW2 6061   1.556   5.038   0.069
 1997SOL     OW 6062   0.464   5.467   0.323
 1997SOL    HW1 6063   0.497   5.506   0.409
 1997SOL    HW2 6064   0.540   5.460   0.258
 1998SOL     OW 6065   1.400   3.831   0.426
 1998SOL    HW1 6066   1.376   3.794   0.336
 1998SOL    HW2 6067   1.499   3.847   0.430
 1999SOL     OW 6068   0.249   5.509   1.241
 1999SOL    HW1 6069   0.306   5.444   1.291
 1999SOL    HW2 6070   0.233   5.476   1.148
 2000SOL     OW 6071   0.940   5.422   0.904
 2000SOL    HW1 6072   1.020   5.365   0.925
 2000SOL    HW2 6073   0.891   5.382   0.827
 2001SOL     OW 6074   0.382   4.424   0.480
 2001SOL    HW1 6075   0.427   4.334   0.477
 2001SOL    HW2 6076   0.288   4.413   0.513
 2002SOL     OW 6077   1.547   3.946   1.729
 2002SOL    HW1 6078   1.542   3.983   1.821
 2002SOL    HW2 6079   1.475   3.877   1.717
 2003SOL     OW 6080   0.614   3.846   0.117
 2003SOL    HW1 6081   0.712   3.824   0.124
 2003SOL    HW2 6082   0.583   3.829   0.024
 2004SOL     OW 6083   0.781   3.988   1.749
 2004SOL    HW1 6084   0.848   3.927   1.792
 2004SOL    HW2 6085   0.708   4.007   1.814
 2005SOL     OW 6086   0.888   5.238   1.195
 2005SOL    HW1 6087   0.865   5.213   1.101
 2005SOL    HW2 6088   0.949   5.169   1.234
 2006SOL     OW 6089   1.351   4.314   1.433
 2006SOL    HW1 6090   1.379   4.271   1.518
 2006SOL    HW2 6091   1.376   4.410   1.434
 2007SOL     OW 6092   0.803   5.126   0.924
 2007SOL    HW1 6093   0.893   5.140   0.882
 2007SOL    HW2 6094   0.732   5.128   0.853
 2008SOL     OW 6095   0.922   4.227   0.899
 2008SOL    HW1 6096   0.897   4.218   0.803
 2008SOL    HW2 6097   0.970   4.145   0.930
 2009SOL     OW 6098   0.539   3.788   0.512
 2009SOL    HW1 6099   0.458   3.789   0.570
 2009SOL    HW2 6100   0.542   3.871   0.457
 2010SOL     OW 6101   1.434   4.912   0.041
 2010SOL    HW1 6102   1.466   4.836   0.098
 2010SOL    HW2 6103   1.342   4.939   0.071
 2011SOL     OW 6104   0.935   3.960   0.480
 2011SOL    HW1 6105   0.887   4.001   0.402
 2011SOL    HW2 6106   1.034   3.958   0.461
 2012SOL     OW 6107   1.076   4.407   1.464
 2012SOL    HW1 6108   0.996   4.346   1.467
 2012SOL    HW2 6109   1.157   4.354   1.440
 2013SOL     OW 6110   1.227   5.294   0.793
 2013SOL    HW1 6111   1.248   5.368   0.728
 2013SOL    HW2 6112   1.295   5.294   0.866
 2014SOL     OW 6113   0.459   4.876   0.741
 2014SOL    HW1 6114   0.388   4.849   0.806
 2014SOL    HW2 6115   0.433   4.848   0.648
 2015SOL     OW 6116   1.271   5.521   0.591
 2015SOL    HW1 6117   1.315   5.585   0.527
 2015SOL    HW2 6118   1.221   5.573   0.661
 2016SOL     OW 6119   1.032   4.273   0.016
 2016SOL    HW1 6120   0.991   4.355  -0.023
 2016SOL    HW2 6121   1.096   4.299   0.089
 2017SOL     OW 6122   0.078   4.280   1.386
 2017SOL    HW1 6123   0.170   4.279   1.345
 2017SOL    HW2 6124   0.072   4.354   1.453
 2018SOL     OW 6125   0.561   3.946   1.147
 2018SOL    HW1 6126   0.599   3.862   1.184
 2018SOL    HW2 6127   0.473   3.965   1.191
 2019SOL     OW 6128   0.866   4.178   0.642
 2019SOL    HW1 6129   0.834   4.250   0.580
 2019SOL    HW2 6130   0.890   4.097   0.589
 2020SOL     OW 6131   1.017   3.763   0.753
 2020SOL    HW1 6132   0.945   3.768   0.684
 2020SOL    HW2 6133   0.993   3.694   0.822
 2021SOL     OW 6134   1.429   4.897   0.867
 2021SOL    HW1 6135   1.374   4.813   0.860
 2021SOL    HW2 6136   1.455   4.926   0.775
 2022SOL     OW 6137   1.466   4.314   0.992
 2022SOL    HW1 6138   1.436   4.219   0.999
 2022SOL    HW2 6139   1.539   4.330   1.058
 2023SOL     OW 6140   1.857   4.557   0.377
 2023SOL    HW1 6141   1.899   4.493   0.441
 2023SOL    HW2 6142   1.819   4.506   0.299
 2024SOL     OW 6143   0.488   5.109   0.174
 2024SOL    HW1 6144   0.401   5.094   0.221
 2024SOL    HW2 6145   0.471   5.135   0.079
 2025SOL     OW 6146   1.664   5.004   0.657
 2025SOL    HW1 6147   1.763   5.012   0.671
 2025SOL    HW2 6148   1.619   5.088   0.688
 2026SOL     OW 6149   1.390   4.299   0.078
 2026SOL    HW1 6150   1.336   4.278   0.159
 2026SOL    HW2 6151   1.481   4.258   0.087
 2027SOL     OW 6152   0.527   3.980   0.328
 2027SOL    HW1 6153   0.554   3.921   0.253
 2027SOL    HW2 6154   0.527   4.075   0.297
 2028SOL     OW 6155   1.754   4.947   1.588
 2028SOL    HW1 6156   1.845   4.908   1.575
 2028SOL    HW2 6157   1.762   5.043   1.612
 2029SOL     OW 6158   1.064   5.071   1.340
 2029SOL    HW1 6159   0.984   5.048   1.395
 2029SOL    HW2 6160   1.147   5.045   1.389
 2030SOL     OW 6161   1.592   5.353   1.625
 2030SOL    HW1 6162   1.619   5.387   1.535
 2030SOL    HW2 6163   1.671   5.315   1.671
 2031SOL     OW 6164   1.111   4.919   1.100
 2031SOL    HW1 6165   1.071   4.963   1.181
 2031SOL    HW2 6166   1.070   4.956   1.017
 2032SOL     OW 6167   1.638   4.823   1.079
 2032SOL    HW1 6168   1.643   4.904   1.138
 2032SOL    HW2 6169   1.552   4.825   1.028
 2033SOL     OW 6170   0.915   3.813   1.402
 2033SOL    HW1 6171   0.940   3.793   1.307
 2033SOL    HW2 6172   0.987   3.869   1.444
 2034SOL     OW 6173   0.980   4.840   1.719
 2034SOL    HW1 6174   0.881   4.846   1.729
 2034SOL    HW2 6175   1.003   4.760   1.663
 2035SOL     OW 6176   0.705   4.774   0.368
 2035SOL    HW1 6177   0.691   4.781   0.467
 2035SOL    HW2 6178   0.789   4.723   0.350
 2036SOL     OW 6179   0.410   4.537   1.251
 2036SOL    HW1 6180   0.496   4.549   1.301
 2036SOL    HW2 6181   0.368   4.450   1.278
 2037SOL     OW 6182   1.274   4.110   1.262
 2037SOL    HW1 6183   1.295   4.184   1.326
 2037SOL    HW2 6184   1.185   4.127   1.219
 2038SOL     OW 6185   0.064   5.288   1.331
 2038SOL    HW1 6186   0.018   5.370   1.297
 2038SOL    HW2 6187   0.162   5.307   1.340
 2039SOL     OW 6188   0.367   4.824   0.501
 2039SOL    HW1 6189   0.360   4.907   0.445
 2039SOL    HW2 6190   0.371   4.744   0.441
 2040SOL     OW 6191   0.566   4.261   0.865
 2040SOL    HW1 6192   0.578   4.327   0.791
 2040SOL    HW2 6193   0.612   4.295   0.948
 2041SOL     OW 6194   1.252   5.072   0.388
 2041SOL    HW1 6195   1.302   5.149   0.428
 2041SOL    HW2 6196   1.157   5.074   0.420
 2042SOL     OW 6197   1.272   5.169   1.142
 2042SOL    HW1 6198   1.319   5.182   1.229
 2042SOL    HW2 6199   1.206   5.095   1.151
 2043SOL     OW 6200   1.582   4.363   0.472
 2043SOL    HW1 6201   1.551   4.424   0.545
 2043SOL    HW2 6202   1.632   4.415   0.403
 2044SOL     OW 6203   0.354   5.234   1.329
 2044SOL    HW1 6204   0.333   5.190   1.242
 2044SOL    HW2 6205   0.451   5.260   1.332
 2045SOL     OW 6206   0.402   4.475   1.598
 2045SOL    HW1 6207   0.470   4.530   1.551
 2045SOL    HW2 6208   0.442   4.387   1.625
 2046SOL     OW 6209   1.587   4.503   1.670
 2046SOL    HW1 6210   1.495   4.541   1.665
 2046SOL    HW2 6211   1.647   4.550   1.605
 2047SOL     OW 6212   1.013   3.829   1.770
 2047SOL    HW1 6213   1.019   3.914   1.718
 2047SOL    HW2 6214   1.045   3.753   1.713
 2048SOL     OW 6215   0.504   3.774   1.740
 2048SOL    HW1 6216   0.462   3.717   1.670
 2048SOL    HW2 6217   0.438   3.843   1.772
 2049SOL     OW 6218   0.573   4.594   1.029
 2049SOL    HW1 6219   0.617   4.683   1.020
 2049SOL    HW2 6220   0.510   4.594   1.106
 2050SOL     OW 6221   1.360   4.586   1.045
 2050SOL    HW1 6222   1.285   4.586   0.979
 2050SOL    HW2 6223   1.397   4.494   1.054
 2051SOL     OW 6224   1.209   4.249   0.275
 2051SOL    HW1 6225   1.222   4.165   0.329
 2051SOL    HW2 6226   1.180   4.323   0.335
 2052SOL     OW 6227   0.307   3.937   1.231
 2052SOL    HW1 6228   0.284   3.974   1.321
 2052SOL    HW2 6229   0.277   3.842   1.225
 2053SOL     OW 6230   0.037   5.034   1.282
 2053SOL    HW1 6231   0.090   4.985   1.350
 2053SOL    HW2 6232   0.059   5.132   1.287
 2054SOL     OW 6233   0.732   4.358   1.064
 2054SOL    HW1 6234   0.791   4.332   0.988
 2054SOL    HW2 6235   0.704   4.454   1.053
 2055SOL     OW 6236   1.728   4.659   1.854
 2055SOL    HW1 6237   1.682   4.652   1.765
 2055SOL    HW2 6238   1.666   4.703   1.920
 2056SOL     OW 6239   0.307   3.787   0.618
 2056SOL    HW1 6240   0.296   3.881   0.651
 2056SOL    HW2 6241   0.302   3.724   0.695
 2057SOL     OW 6242   1.622   4.091   0.374
 2057SOL    HW1 6243   1.624   4.015   0.438
 2057SOL    HW2 6244   1.574   4.168   0.414
 2058SOL     OW 6245   1.023   4.490   0.966
 2058SOL    HW1 6246   1.038   4.511   1.062
 2058SOL    HW2 6247   0.993   4.395   0.957
 2059SOL     OW 6248   0.980   5.297   1.700
 2059SOL    HW1 6249   0.960   5.341   1.612
 2059SOL    HW2 6250   1.019   5.206   1.684
 2060SOL     OW 6251   1.859   5.242   1.605
 2060SOL    HW1 6252   1.873   5.269   1.510
 2060SOL    HW2 6253   1.942   5.264   1.658
 2061SOL     OW 6254   0.350   4.622   1.804
 2061SOL    HW1 6255   0.426   4.666   1.852
 2061SOL    HW2 6256   0.385   4.575   1.722
 2062SOL     OW 6257   1.540   3.998   0.125
 2062SOL    HW1 6258   1.479   3.923   0.148
 2062SOL    HW2 6259   1.562   4.050   0.208
 2063SOL     OW 6260   1.303   4.562   0.042
 2063SOL    HW1 6261   1.337   4.469   0.057
 2063SOL    HW2 6262   1.321   4.589  -0.053
 2064SOL     OW 6263   1.068   5.057   0.849
 2064SOL    HW1 6264   1.075   4.973   0.794
 2064SOL    HW2 6265   1.130   5.126   0.813
 2065SOL     OW 6266   0.319   4.534   0.949
 2065SOL    HW1 6267   0.412   4.570   0.954
 2065SOL    HW2 6268   0.313   4.449   1.001
 2066SOL     OW 6269   0.339   4.233   1.006
 2066SOL    HW1 6270   0.287   4.150   0.989
 2066SOL    HW2 6271   0.416   4.238   0.942
 2067SOL     OW 6272   1.138   4.104   1.678
 2067SOL    HW1 6273   1.093   4.167   1.742
 2067SOL    HW2 6274   1.231   4.135   1.661
 2068SOL     OW 6275   1.160   3.931   1.477
 2068SOL    HW1 6276   1.160   3.995   1.554
 2068SOL    HW2 6277   1.188   3.979   1.394
 2069SOL     OW 6278   0.008   5.050   0.200
 2069SOL    HW1 6279  -0.085   5.071   0.169
 2069SOL    HW2 6280   0.018   4.951   0.213
 2070SOL     OW 6281   0.088   5.525   0.927
 2070SOL    HW1 6282   0.046   5.439   0.900
 2070SOL    HW2 6283   0.182   5.528   0.893
 2071SOL     OW 6284   0.504   5.292   0.910
 2071SOL    HW1 6285   0.570   5.366   0.919
 2071SOL    HW2 6286   0.548   5.213   0.868
 2072SOL     OW 6287   1.002   4.520   1.238
 2072SOL    HW1 6288   1.043   4.488   1.324
 2072SOL    HW2 6289   0.906   4.493   1.235
 2073SOL     OW 6290   0.040   4.268   1.114
 2073SOL    HW1 6291   0.125   4.235   1.073
 2073SOL    HW2 6292   0.053   4.283   1.212
 2074SOL     OW 6293   0.189   4.244   1.722
 2074SOL    HW1 6294   0.248   4.204   1.652
 2074SOL    HW2 6295   0.131   4.315   1.681
 2075SOL     OW 6296   1.369   4.674   1.660
 2075SOL    HW1 6297   1.408   4.763   1.680
 2075SOL    HW2 6298   1.379   4.654   1.563
 2076SOL     OW 6299   0.815   4.296   0.325
 2076SOL    HW1 6300   0.822   4.207   0.279
 2076SOL    HW2 6301   0.721   4.330   0.317
 2077SOL     OW 6302   1.657   4.328   1.206
 2077SOL    HW1 6303   1.619   4.259   1.268
 2077SOL    HW2 6304   1.739   4.292   1.162
 2078SOL     OW 6305   0.252   5.288   1.744
 2078SOL    HW1 6306   0.222   5.345   1.820
 2078SOL    HW2 6307   0.245   5.191   1.770
 2079SOL     OW 6308   0.671   4.188   1.269
 2079SOL    HW1 6309   0.637   4.099   1.239
 2079SOL    HW2 6310   0.697   4.242   1.189
 2080SOL     OW 6311   0.930   5.402   1.465
 2080SOL    HW1 6312   0.906   5.384   1.370
 2080SOL    HW2 6313   0.960   5.496   1.475
 2081SOL     OW 6314   0.473   4.224   0.191
 2081SOL    HW1 6315   0.534   4.304   0.195
 2081SOL    HW2 6316   0.378   4.255   0.198
 2082SOL     OW 6317   0.159   4.861   1.466
 2082SOL    HW1 6318   0.181   4.800   1.542
 2082SOL    HW2 6319   0.169   4.812   1.380
 2083SOL     OW 6320   1.347   4.783   1.234
 2083SOL    HW1 6321   1.371   4.720   1.160
 2083SOL    HW2 6322   1.257   4.823   1.216
 2084SOL     OW 6323   1.302   4.579   0.309
 2084SOL    HW1 6324   1.216   4.548   0.351
 2084SOL    HW2 6325   1.298   4.565   0.210
 2085SOL     OW 6326   1.759   5.471   1.154
 2085SOL    HW1 6327   1.820   5.501   1.081
 2085SOL    HW2 6328   1.721   5.382   1.132
 2086SOL     OW 6329   1.252   5.455   1.128
 2086SOL    HW1 6330   1.336   5.460   1.074
 2086SOL    HW2 6331   1.229   5.359   1.146
 2087SOL     OW 6332   0.083   4.982   1.022
 2087SOL    HW1 6333   0.078   4.981   1.122
 2087SOL    HW2 6334   0.000   4.941   0.984
 2088SOL     OW 6335   0.688   5.386   1.716
 2088SOL    HW1 6336   0.632   5.467   1.725
 2088SOL    HW2 6337   0.740   5.390   1.630
 2089SOL     OW 6338   0.903   3.810   0.133
 2089SOL    HW1 6339   0.954   3.811   0.047
 2089SOL    HW2 6340   0.959   3.768   0.204
 2090SOL     OW 6341   1.726   3.859   0.523
 2090SOL    HW1 6342   1.799   3.842   0.456
 2090SOL    HW2 6343   1.695   3.772   0.561
 2091SOL     OW 6344   1.388   5.297   0.477
 2091SOL    HW1 6345   1.455   5.309   0.403
 2091SOL    HW2 6346   1.348   5.386   0.500
 2092SOL     OW 6347   0.130   5.518   1.851
 2092SOL    HW1 6348   0.089   5.444   1.904
 2092SOL    HW2 6349   0.194   5.569   1.909
 2093SOL     OW 6350   1.280   4.651   0.672
 2093SOL    HW1 6351   1.340   4.570   0.674
 2093SOL    HW2 6352   1.320   4.720   0.612
 2094SOL     OW 6353   0.830   4.997   1.422
 2094SOL    HW1 6354   0.825   5.030   1.517
 2094SOL    HW2 6355   0.744   5.016   1.376
 2095SOL     OW 6356   0.672   5.340   0.154
 2095SOL    HW1 6357   0.681   5.350   0.055
 2095SOL    HW2 6358   0.632   5.251   0.175
 2096SOL     OW 6359   1.650   5.444   1.394
 2096SOL    HW1 6360   1.703   5.454   1.310
 2096SOL    HW2 6361   1.623   5.534   1.428
 2097SOL     OW 6362   1.841   3.899   0.963
 2097SOL    HW1 6363   1.880   3.814   0.927
 2097SOL    HW2 6364   1.743   3.901   0.944
 2098SOL     OW 6365   0.263   4.050   0.720
 2098SOL    HW1 6366   0.184   4.101   0.686
 2098SOL    HW2 6367   0.254   4.035   0.818
 2099SOL     OW 6368   1.194   5.336   0.031
 2099SOL    HW1 6369   1.200   5.243   0.068
 2099SOL    HW2 6370   1.135   5.336  -0.049
 2100SOL     OW 6371   0.822   4.726   1.372
 2100SOL    HW1 6372   0.862   4.725   1.280
 2100SOL    HW2 6373   0.832   4.818   1.412
 2101SOL     OW 6374   0.916   4.634   0.291
 2101SOL    HW1 6375   0.979   4.672   0.223
 2101SOL    HW2 6376   0.956   4.551   0.330
 2102SOL     OW 6377   1.504   5.331   0.044
 2102SOL    HW1 6378   1.412   5.368   0.051
 2102SOL    HW2 6379   1.542   5.351  -0.046
 2103SOL     OW 6380   0.372   5.012   1.490
 2103SOL    HW1 6381   0.359   5.105   1.456
 2103SOL    HW2 6382   0.288   4.960   1.477
 2104SOL     OW 6383   1.614   5.016   1.289
 2104SOL    HW1 6384   1.674   5.019   1.369
 2104SOL    HW2 6385   1.539   5.080   1.302
 2105SOL     OW 6386   1.039   4.822   0.696
 2105SOL    HW1 6387   0.969   4.775   0.750
 2105SOL    HW2 6388   1.098   4.754   0.653
 2106SOL     OW 6389   1.014   3.960   0.971
 2106SOL    HW1 6390   1.006   3.924   0.878
 2106SOL    HW2 6391   1.012   3.884   1.036
 2107SOL     OW 6392   0.590   5.211   0.491
 2107SOL    HW1 6393   0.632   5.153   0.421
 2107SOL    HW2 6394   0.546   5.290   0.447
 2108SOL     OW 6395   1.709   4.109   1.381
 2108SOL    HW1 6396   1.782   4.178   1.385
 2108SOL    HW2 6397   1.737   4.034   1.322
 2109SOL     OW 6398   0.255   5.072   0.290
 2109SOL    HW1 6399   0.159   5.073   0.263
 2109SOL    HW2 6400   0.267   5.125   0.374
 2110SOL     OW 6401   0.105   4.737   1.726
 2110SOL    HW1 6402   0.028   4.704   1.780
 2110SOL    HW2 6403   0.190   4.707   1.768
 2111SOL     OW 6404   0.672   3.927   1.489
 2111SOL    HW1 6405   0.762   3.911   1.449
 2111SOL    HW2 6406   0.680   3.932   1.588
 2112SOL     OW 6407   0.075   4.069   0.033
 2112SOL    HW1 6408  -0.017   4.041   0.004
 2112SOL    HW2 6409   0.106   4.146  -0.023
 2113SOL     OW 6410   1.440   4.580   1.398
 2113SOL    HW1 6411   1.383   4.632   1.335
 2113SOL    HW2 6412   1.536   4.592   1.374
 2114SOL     OW 6413   0.072   3.890   0.318
 2114SOL    HW1 6414   0.055   3.973   0.264
 2114SOL    HW2 6415   0.162   3.853   0.296
 2115SOL     OW 6416   1.183   5.059   0.119
 2115SOL    HW1 6417   1.084   5.048   0.121
 2115SOL    HW2 6418   1.217   5.074   0.212
 2116SOL     OW 6419   0.613   4.566   1.431
 2116SOL    HW1 6420   0.669   4.647   1.414
 2116SOL    HW2 6421   0.672   4.486   1.434
 2117SOL     OW 6422   1.493   5.491   0.959
 2117SOL    HW1 6423   1.526   5.555   0.890
 2117SOL    HW2 6424   1.559   5.485   1.034
 2118SOL     OW 6425   0.716   4.289   1.708
 2118SOL    HW1 6426   0.735   4.354   1.782
 2118SOL    HW2 6427   0.776   4.209   1.717
 2119SOL     OW 6428   1.450   4.944   1.633
 2119SOL    HW1 6429   1.441   4.934   1.732
 2119SOL    HW2 6430   1.546   4.937   1.607
 2120SOL     OW 6431   0.390   5.465   1.560
 2120SOL    HW1 6432   0.299   5.506   1.558
 2120SOL    HW2 6433   0.383   5.371   1.592
 2121SOL     OW 6434   1.674   4.607   1.254
 2121SOL    HW1 6435   1.647   4.518   1.217
 2121SOL    HW2 6436   1.675   4.675   1.181
 2122SOL     OW 6437   1.225   4.049   0.449
 2122SOL    HW1 6438   1.290   3.975   0.438
 2122SOL    HW2 6439   1.245   4.099   0.533
 2123SOL     OW 6440   0.594   4.469   0.652
 2123SOL    HW1 6441   0.644   4.554   0.633
 2123SOL    HW2 6442   0.506   4.471   0.604
 2124SOL     OW 6443   1.777   4.066   1.642
 2124SOL    HW1 6444   1.760   4.097   1.548
 2124SOL    HW2 6445   1.693   4.029   1.680
 2125SOL     OW 6446   1.730   4.658   1.517
 2125SOL    HW1 6447   1.768   4.749   1.532
 2125SOL    HW2 6448   1.722   4.641   1.418
 2126SOL     OW 6449   0.859   5.098   0.016
 2126SOL    HW1 6450   0.813   5.113   0.104
 2126SOL    HW2 6451   0.903   5.183  -0.014
 2127SOL     OW 6452   0.661   5.514   0.953
 2127SOL    HW1 6453   0.615   5.602   0.940
 2127SOL    HW2 6454   0.760   5.526   0.946
 2128SOL     OW 6455   0.859   4.680   0.861
 2128SOL    HW1 6456   0.913   4.611   0.909
 2128SOL    HW2 6457   0.827   4.749   0.927
 2129SOL     OW 6458   1.083   4.708   0.087
 2129SOL    HW1 6459   1.060   4.761   0.005
 2129SOL    HW2 6460   1.164   4.652   0.068
 2130SOL     OW 6461   1.861   5.293   0.851
 2130SOL    HW1 6462   1.790   5.281   0.781
 2130SOL    HW2 6463   1.862   5.214   0.911
 2131SOL     OW 6464   0.221   5.038   1.844
 2131SOL    HW1 6465   0.156   4.965   1.823
 2131SOL    HW2 6466   0.225   5.052   1.942
 2132SOL     OW 6467   0.079   4.964   0.653
 2132SOL    HW1 6468   0.078   4.917   0.741
 2132SOL    HW2 6469   0.161   4.936   0.602
 2133SOL     OW 6470   0.672   5.115   1.624
 2133SOL    HW1 6471   0.594   5.065   1.662
 2133SOL    HW2 6472   0.669   5.210   1.655
 2134SOL     OW 6473   1.824   3.916   1.227
 2134SOL    HW1 6474   1.820   3.826   1.271
 2134SOL    HW2 6475   1.827   3.905   1.128
 2135SOL     OW 6476   0.428   4.148   0.520
 2135SOL    HW1 6477   0.458   4.076   0.458
 2135SOL    HW2 6478   0.389   4.108   0.603
 2136SOL     OW 6479   1.705   5.211   1.104
 2136SOL    HW1 6480   1.612   5.186   1.077
 2136SOL    HW2 6481   1.731   5.161   1.186
 2137SOL     OW 6482   0.317   4.271   1.280
 2137SOL    HW1 6483   0.355   4.212   1.352
 2137SOL    HW2 6484   0.357   4.245   1.192
 2138SOL     OW 6485   0.812   5.310   0.687
 2138SOL    HW1 6486   0.844   5.320   0.593
 2138SOL    HW2 6487   0.733   5.248   0.689
 2139SOL     OW 6488   1.424   3.938   1.112
 2139SOL    HW1 6489   1.476   3.873   1.167
 2139SOL    HW2 6490   1.375   4.001   1.173
 2140SOL     OW 6491   1.001   3.758   1.154
 2140SOL    HW1 6492   0.938   3.686   1.123
 2140SOL    HW2 6493   1.094   3.722   1.154
 2141SOL     OW 6494   0.770   5.054   0.301
 2141SOL    HW1 6495   0.724   4.967   0.318
 2141SOL    HW2 6496   0.861   5.051   0.342
 2142SOL     OW 6497   0.618   5.291   1.284
 2142SOL    HW1 6498   0.613   5.373   1.341
 2142SOL    HW2 6499   0.707   5.288   1.239
 2143SOL     OW 6500   1.352   3.776   0.168
 2143SOL    HW1 6501   1.387   3.735   0.084
 2143SOL    HW2 6502   1.262   3.738   0.188
 2144SOL     OW 6503   1.300   4.177   0.691
 2144SOL    HW1 6504   1.241   4.257   0.695
 2144SOL    HW2 6505   1.315   4.142   0.784
 2145SOL     OW 6506   1.593   3.945   0.882
 2145SOL    HW1 6507   1.509   3.944   0.936
 2145SOL    HW2 6508   1.595   4.028   0.826
 2146SOL     OW 6509   0.039   4.801   0.300
 2146SOL    HW1 6510   0.138   4.790   0.291
 2146SOL    HW2 6511  -0.001   4.715   0.332
 2147SOL     OW 6512   0.875   5.370   0.337
 2147SOL    HW1 6513   0.798   5.335   0.283
 2147SOL    HW2 6514   0.843   5.441   0.399
 2148SOL     OW 6515   0.230   4.352   1.975
 2148SOL    HW1 6516   0.137   4.350   2.012
 2148SOL    HW2 6517   0.231   4.313   1.883
 2149SOL     OW 6518   0.225   3.999   2.858
 2149SOL    HW1 6519   0.260   3.982   2.950
 2149SOL    HW2 6520   0.137   3.954   2.846
 2150SOL     OW 6521   0.019   4.092   2.509
 2150SOL    HW1 6522  -0.063   4.135   2.548
 2150SOL    HW2 6523  -0.009   4.019   2.446
 2151SOL     OW 6524   0.569   4.999   3.027
 2151SOL    HW1 6525   0.476   4.992   2.990
 2151SOL    HW2 6526   0.580   5.088   3.071
 2152SOL     OW 6527   1.555   5.235   2.565
 2152SOL    HW1 6528   1.498   5.219   2.646
 2152SOL    HW2 6529   1.496   5.245   2.485
 2153SOL     OW 6530   1.135   4.427   2.579
 2153SOL    HW1 6531   1.192   4.505   2.554
 2153SOL    HW2 6532   1.075   4.453   2.655
 2154SOL     OW 6533   1.755   4.331   2.093
 2154SOL    HW1 6534   1.743   4.318   1.994
 2154SOL    HW2 6535   1.725   4.250   2.142
 2155SOL     OW 6536   0.768   4.868   2.885
 2155SOL    HW1 6537   0.690   4.885   2.945
 2155SOL    HW2 6538   0.802   4.955   2.849
 2156SOL     OW 6539   0.850   4.522   3.685
 2156SOL    HW1 6540   0.846   4.598   3.750
 2156SOL    HW2 6541   0.872   4.558   3.594
 2157SOL     OW 6542   0.685   4.736   2.527
 2157SOL    HW1 6543   0.754   4.720   2.597
 2157SOL    HW2 6544   0.612   4.793   2.565
 2158SOL     OW 6545   0.686   4.885   3.665
 2158SOL    HW1 6546   0.746   4.964   3.679
 2158SOL    HW2 6547   0.600   4.916   3.624
 2159SOL     OW 6548   0.335   5.159   2.923
 2159SOL    HW1 6549   0.257   5.128   2.870
 2159SOL    HW2 6550   0.393   5.217   2.866
 2160SOL     OW 6551   1.460   5.229   3.201
 2160SOL    HW1 6552   1.484   5.323   3.227
 2160SOL    HW2 6553   1.444   5.175   3.283
 2161SOL     OW 6554   0.438   4.116   3.361
 2161SOL    HW1 6555   0.520   4.060   3.370
 2161SOL    HW2 6556   0.357   4.058   3.365
 2162SOL     OW 6557   0.231   5.437   2.345
 2162SOL    HW1 6558   0.265   5.514   2.399
 2162SOL    HW2 6559   0.275   5.437   2.255
 2163SOL     OW 6560   1.127   5.065   3.552
 2163SOL    HW1 6561   1.174   5.065   3.640
 2163SOL    HW2 6562   1.079   4.978   3.541
 2164SOL     OW 6563   0.230   5.158   2.400
 2164SOL    HW1 6564   0.204   5.254   2.400
 2164SOL    HW2 6565   0.159   5.104   2.445
 2165SOL     OW 6566   0.240   4.815   2.748
 2165SOL    HW1 6567   0.254   4.731   2.800
 2165SOL    HW2 6568   0.185   4.879   2.803
 2166SOL     OW 6569   0.620   5.510   3.301
 2166SOL    HW1 6570   0.528   5.493   3.336
 2166SOL    HW2 6571   0.648   5.602   3.327
 2167SOL     OW 6572   0.606   4.688   1.985
 2167SOL    HW1 6573   0.613   4.772   1.931
 2167SOL    HW2 6574   0.652   4.701   2.073
 2168SOL     OW 6575   0.122   4.367   2.425
 2168SOL    HW1 6576   0.077   4.279   2.442
 2168SOL    HW2 6577   0.121   4.421   2.509
 2169SOL     OW 6578   1.842   5.491   2.221
 2169SOL    HW1 6579   1.896   5.462   2.301
 2169SOL    HW2 6580   1.872   5.581   2.192
 2170SOL     OW 6581   0.027   5.320   1.979
 2170SOL    HW1 6582   0.008   5.224   2.000
 2170SOL    HW2 6583  -0.006   5.378   2.054
 2171SOL     OW 6584   1.689   4.646   2.474
 2171SOL    HW1 6585   1.784   4.617   2.482
 2171SOL    HW2 6586   1.681   4.711   2.399
 2172SOL     OW 6587   1.641   4.832   2.294
 2172SOL    HW1 6588   1.727   4.834   2.242
 2172SOL    HW2 6589   1.655   4.879   2.382
 2173SOL     OW 6590   0.113   4.461   3.459
 2173SOL    HW1 6591   0.201   4.448   3.504
 2173SOL    HW2 6592   0.100   4.558   3.437
 2174SOL     OW 6593   0.613   5.089   2.588
 2174SOL    HW1 6594   0.564   5.002   2.597
 2174SOL    HW2 6595   0.590   5.132   2.501
 2175SOL     OW 6596   1.293   4.952   3.285
 2175SOL    HW1 6597   1.330   4.879   3.227
 2175SOL    HW2 6598   1.345   4.957   3.370
 2176SOL     OW 6599   0.809   3.728   2.364
 2176SOL    HW1 6600   0.849   3.819   2.355
 2176SOL    HW2 6601   0.709   3.736   2.370
 2177SOL     OW 6602   0.197   4.700   3.126
 2177SOL    HW1 6603   0.286   4.655   3.112
 2177SOL    HW2 6604   0.124   4.635   3.107
 2178SOL     OW 6605   1.525   4.723   2.052
 2178SOL    HW1 6606   1.462   4.647   2.065
 2178SOL    HW2 6607   1.573   4.741   2.138
 2179SOL     OW 6608   1.187   5.516   3.478
 2179SOL    HW1 6609   1.211   5.576   3.402
 2179SOL    HW2 6610   1.194   5.421   3.448
 2180SOL     OW 6611   0.317   3.975   3.663
 2180SOL    HW1 6612   0.388   4.046   3.669
 2180SOL    HW2 6613   0.229   4.014   3.691
 2181SOL     OW 6614   1.466   5.141   2.815
 2181SOL    HW1 6615   1.407   5.147   2.895
 2181SOL    HW2 6616   1.451   5.053   2.769
 2182SOL     OW 6617   1.667   5.438   2.434
 2182SOL    HW1 6618   1.626   5.415   2.346
 2182SOL    HW2 6619   1.649   5.364   2.499
 2183SOL     OW 6620   0.598   4.453   2.132
 2183SOL    HW1 6621   0.622   4.522   2.064
 2183SOL    HW2 6622   0.520   4.486   2.186
 2184SOL     OW 6623   1.281   4.069   2.806
 2184SOL    HW1 6624   1.195   4.019   2.793
 2184SOL    HW2 6625   1.343   4.015   2.862
 2185SOL     OW 6626   1.576   5.386   2.169
 2185SOL    HW1 6627   1.665   5.432   2.172
 2185SOL    HW2 6628   1.555   5.362   2.074
 2186SOL     OW 6629   0.807   4.329   3.327
 2186SOL    HW1 6630   0.760   4.326   3.416
 2186SOL    HW2 6631   0.756   4.274   3.261
 2187SOL     OW 6632   1.394   4.193   3.536
 2187SOL    HW1 6633   1.374   4.236   3.624
 2187SOL    HW2 6634   1.472   4.131   3.545
 2188SOL     OW 6635   0.973   4.614   3.434
 2188SOL    HW1 6636   1.019   4.530   3.405
 2188SOL    HW2 6637   0.917   4.648   3.359
 2189SOL     OW 6638   0.991   4.134   3.104
 2189SOL    HW1 6639   0.914   4.168   3.158
 2189SOL    HW2 6640   0.957   4.083   3.025
 2190SOL     OW 6641   1.041   4.425   2.291
 2190SOL    HW1 6642   1.067   4.421   2.387
 2190SOL    HW2 6643   0.956   4.374   2.277
 2191SOL     OW 6644   0.076   4.535   2.651
 2191SOL    HW1 6645   0.175   4.523   2.660
 2191SOL    HW2 6646   0.052   4.630   2.672
 2192SOL     OW 6647   0.130   5.545   3.433
 2192SOL    HW1 6648   0.120   5.530   3.532
 2192SOL    HW2 6649   0.044   5.581   3.397
 2193SOL     OW 6650   0.865   4.072   2.057
 2193SOL    HW1 6651   0.924   4.135   2.008
 2193SOL    HW2 6652   0.884   3.978   2.028
 2194SOL     OW 6653   1.719   4.309   3.693
 2194SOL    HW1 6654   1.693   4.398   3.657
 2194SOL    HW2 6655   1.717   4.241   3.620
 2195SOL     OW 6656   1.362   4.868   2.407
 2195SOL    HW1 6657   1.445   4.839   2.359
 2195SOL    HW2 6658   1.313   4.935   2.351
 2196SOL     OW 6659   0.550   3.920   2.747
 2196SOL    HW1 6660   0.545   3.915   2.847
 2196SOL    HW2 6661   0.552   4.016   2.718
 2197SOL     OW 6662   1.008   5.180   2.339
 2197SOL    HW1 6663   0.962   5.252   2.287
 2197SOL    HW2 6664   1.004   5.200   2.437
 2198SOL     OW 6665   0.351   5.525   2.715
 2198SOL    HW1 6666   0.401   5.439   2.721
 2198SOL    HW2 6667   0.416   5.602   2.712
 2199SOL     OW 6668   1.795   4.790   2.735
 2199SOL    HW1 6669   1.733   4.775   2.659
 2199SOL    HW2 6670   1.743   4.801   2.820
 2200SOL     OW 6671   1.227   5.274   3.368
 2200SOL    HW1 6672   1.233   5.197   3.432
 2200SOL    HW2 6673   1.175   5.248   3.288
 2201SOL     OW 6674   0.321   4.667   2.104
 2201SOL    HW1 6675   0.403   4.706   2.062
 2201SOL    HW2 6676   0.294   4.585   2.055
 2202SOL     OW 6677   1.458   4.459   2.590
 2202SOL    HW1 6678   1.453   4.394   2.665
 2202SOL    HW2 6679   1.538   4.518   2.603
 2203SOL     OW 6680   0.461   4.990   3.589
 2203SOL    HW1 6681   0.411   4.991   3.503
 2203SOL    HW2 6682   0.398   4.972   3.665
 2204SOL     OW 6683   1.111   5.500   2.099
 2204SOL    HW1 6684   1.051   5.438   2.149
 2204SOL    HW2 6685   1.142   5.456   2.014
 2205SOL     OW 6686   0.202   4.009   3.360
 2205SOL    HW1 6687   0.122   4.069   3.347
 2205SOL    HW2 6688   0.192   3.960   3.446
 2206SOL     OW 6689   1.632   5.101   1.943
 2206SOL    HW1 6690   1.600   5.195   1.933
 2206SOL    HW2 6691   1.556   5.038   1.931
 2207SOL     OW 6692   0.464   5.467   2.185
 2207SOL    HW1 6693   0.497   5.506   2.271
 2207SOL    HW2 6694   0.540   5.460   2.120
 2208SOL     OW 6695   0.249   5.509   3.103
 2208SOL    HW1 6696   0.306   5.444   3.153
 2208SOL    HW2 6697   0.233   5.476   3.010
 2209SOL     OW 6698   0.940   5.422   2.766
 2209SOL    HW1 6699   1.020   5.365   2.787
 2209SOL    HW2 6700   0.891   5.382   2.689
 2210SOL     OW 6701   0.382   4.424   2.342
 2210SOL    HW1 6702   0.427   4.334   2.339
 2210SOL    HW2 6703   0.288   4.413   2.375
 2211SOL     OW 6704   1.547   3.946   3.591
 2211SOL    HW1 6705   1.542   3.983   3.683
 2211SOL    HW2 6706   1.475   3.877   3.579
 2212SOL     OW 6707   0.614   3.846   1.979
 2212SOL    HW1 6708   0.712   3.824   1.986
 2212SOL    HW2 6709   0.583   3.829   1.886
 2213SOL     OW 6710   0.781   3.988   3.611
 2213SOL    HW1 6711   0.848   3.927   3.654
 2213SOL    HW2 6712   0.708   4.007   3.676
 2214SOL     OW 6713   0.888   5.238   3.057
 2214SOL    HW1 6714   0.865   5.213   2.963
 2214SOL    HW2 6715   0.949   5.169   3.096
 2215SOL     OW 6716   1.351   4.314   3.295
 2215SOL    HW1 6717   1.379   4.271   3.380
 2215SOL    HW2 6718   1.376   4.410   3.296
 2216SOL     OW 6719   0.803   5.126   2.786
 2216SOL    HW1 6720   0.893   5.140   2.744
 2216SOL    HW2 6721   0.732   5.128   2.715
 2217SOL     OW 6722   0.922   4.227   2.761
 2217SOL    HW1 6723   0.897   4.218   2.665
 2217SOL    HW2 6724   0.970   4.145   2.792
 2218SOL     OW 6725   0.539   3.788   2.374
 2218SOL    HW1 6726   0.458   3.789   2.432
 2218SOL    HW2 6727   0.542   3.871   2.319
 2219SOL     OW 6728   1.434   4.912   1.903
 2219SOL    HW1 6729   1.466   4.836   1.960
 2219SOL    HW2 6730   1.342   4.939   1.933
 2220SOL     OW 6731   0.297   3.759   2.033
 2220SOL    HW1 6732   0.346   3.843   2.012
 2220SOL    HW2 6733   0.359   3.694   2.078
 2221SOL     OW 6734   0.935   3.960   2.342
 2221SOL    HW1 6735   0.887   4.001   2.264
 2221SOL    HW2 6736   1.034   3.958   2.323
 2222SOL     OW 6737   1.076   4.407   3.326
 2222SOL    HW1 6738   0.996   4.346   3.329
 2222SOL    HW2 6739   1.157   4.354   3.302
 2223SOL     OW 6740   1.227   5.294   2.655
 2223SOL    HW1 6741   1.248   5.368   2.590
 2223SOL    HW2 6742   1.295   5.294   2.728
 2224SOL     OW 6743   0.459   4.876   2.603
 2224SOL    HW1 6744   0.388   4.849   2.668
 2224SOL    HW2 6745   0.433   4.848   2.510
 2225SOL     OW 6746   1.271   5.521   2.453
 2225SOL    HW1 6747   1.315   5.585   2.389
 2225SOL    HW2 6748   1.221   5.573   2.523
 2226SOL     OW 6749   1.032   4.273   1.878
 2226SOL    HW1 6750   0.991   4.355   1.839
 2226SOL    HW2 6751   1.096   4.299   1.951
 2227SOL     OW 6752   0.078   4.280   3.248
 2227SOL    HW1 6753   0.170   4.279   3.207
 2227SOL    HW2 6754   0.072   4.354   3.315
 2228SOL     OW 6755   0.561   3.946   3.009
 2228SOL    HW1 6756   0.599   3.862   3.046
 2228SOL    HW2 6757   0.473   3.965   3.053
 2229SOL     OW 6758   0.866   4.178   2.504
 2229SOL    HW1 6759   0.834   4.250   2.442
 2229SOL    HW2 6760   0.890   4.097   2.451
 2230SOL     OW 6761   1.017   3.763   2.615
 2230SOL    HW1 6762   0.945   3.768   2.546
 2230SOL    HW2 6763   0.993   3.694   2.684
 2231SOL     OW 6764   1.429   4.897   2.729
 2231SOL    HW1 6765   1.374   4.813   2.722
 2231SOL    HW2 6766   1.455   4.926   2.637
 2232SOL     OW 6767   1.466   4.314   2.854
 2232SOL    HW1 6768   1.436   4.219   2.861
 2232SOL    HW2 6769   1.539   4.330   2.920
 2233SOL     OW 6770   0.488   5.109   2.036
 2233SOL    HW1 6771   0.401   5.094   2.083
 2233SOL    HW2 6772   0.471   5.135   1.941
 2234SOL     OW 6773   1.664   5.004   2.519
 2234SOL    HW1 6774   1.763   5.012   2.533
 2234SOL    HW2 6775   1.619   5.088   2.550
 2235SOL     OW 6776   1.390   4.299   1.940
 2235SOL    HW1 6777   1.336   4.278   2.021
 2235SOL    HW2 6778   1.481   4.258   1.949
 2236SOL     OW 6779   0.527   3.980   2.190
 2236SOL    HW1 6780   0.554   3.921   2.115
 2236SOL    HW2 6781   0.527   4.075   2.159
 2237SOL     OW 6782   1.754   4.947   3.450
 2237SOL    HW1 6783   1.845   4.908   3.437
 2237SOL    HW2 6784   1.762   5.043   3.474
 2238SOL     OW 6785   1.064   5.071   3.202
 2238SOL    HW1 6786   0.984   5.048   3.257
 2238SOL    HW2 6787   1.147   5.045   3.251
 2239SOL     OW 6788   1.592   5.353   3.487
 2239SOL    HW1 6789   1.619   5.387   3.397
 2239SOL    HW2 6790   1.671   5.315   3.533
 2240SOL     OW 6791   1.111   4.919   2.962
 2240SOL    HW1 6792   1.071   4.963   3.043
 2240SOL    HW2 6793   1.070   4.956   2.879
 2241SOL     OW 6794   1.638   4.823   2.941
 2241SOL    HW1 6795   1.643   4.904   3.000
 2241SOL    HW2 6796   1.552   4.825   2.890
 2242SOL     OW 6797   0.915   3.813   3.264
 2242SOL    HW1 6798   0.940   3.793   3.169
 2242SOL    HW2 6799   0.987   3.869   3.306
 2243SOL     OW 6800   0.980   4.840   3.581
 2243SOL    HW1 6801   0.881   4.846   3.591
 2243SOL    HW2 6802   1.003   4.760   3.525
 2244SOL     OW 6803   0.705   4.774   2.230
 2244SOL    HW1 6804   0.691   4.781   2.329
 2244SOL    HW2 6805   0.789   4.723   2.212
 2245SOL     OW 6806   0.410   4.537   3.113
 2245SOL    HW1 6807   0.496   4.549   3.163
 2245SOL    HW2 6808   0.368   4.450   3.140
 2246SOL     OW 6809   1.274   4.110   3.124
 2246SOL    HW1 6810   1.295   4.184   3.188
 2246SOL    HW2 6811   1.185   4.127   3.081
 2247SOL     OW 6812   0.064   5.288   3.193
 2247SOL    HW1 6813   0.018   5.370   3.159
 2247SOL    HW2 6814   0.162   5.307   3.202
 2248SOL     OW 6815   0.367   4.824   2.363
 2248SOL    HW1 6816   0.360   4.907   2.307
 2248SOL    HW2 6817   0.371   4.744   2.303
 2249SOL     OW 6818   0.566   4.261   2.727
 2249SOL    HW1 6819   0.578   4.327   2.653
 2249SOL    HW2 6820   0.612   4.295   2.810
 2250SOL     OW 6821   1.252   5.072   2.250
 2250SOL    HW1 6822   1.302   5.149   2.290
 2250SOL    HW2 6823   1.157   5.074   2.282
 2251SOL     OW 6824   1.272   5.169   3.004
 2251SOL    HW1 6825   1.319   5.182   3.091
 2251SOL    HW2 6826   1.206   5.095   3.013
 2252SOL     OW 6827   0.354   5.234   3.191
 2252SOL    HW1 6828   0.333   5.190   3.104
 2252SOL    HW2 6829   0.451   5.260   3.194
 2253SOL     OW 6830   0.402   4.475   3.460
 2253SOL    HW1 6831   0.470   4.530   3.413
 2253SOL    HW2 6832   0.442   4.387   3.487
 2254SOL     OW 6833   1.587   4.503   3.532
 2254SOL    HW1 6834   1.495   4.541   3.527
 2254SOL    HW2 6835   1.647   4.550   3.467
 2255SOL     OW 6836   1.013   3.829   3.632
 2255SOL    HW1 6837   1.019   3.914   3.580
 2255SOL    HW2 6838   1.045   3.753   3.575
 2256SOL     OW 6839   0.504   3.774   3.602
 2256SOL    HW1 6840   0.462   3.717   3.532
 2256SOL    HW2 6841   0.438   3.843   3.634
 2257SOL     OW 6842   0.573   4.594   2.891
 2257SOL    HW1 6843   0.617   4.683   2.882
 2257SOL    HW2 6844   0.510   4.594   2.968
 2258SOL     OW 6845   1.360   4.586   2.907
 2258SOL    HW1 6846   1.285   4.586   2.841
 2258SOL    HW2 6847   1.397   4.494   2.916
 2259SOL     OW 6848   1.209   4.249   2.137
 2259SOL    HW1 6849   1.222   4.165   2.191
 2259SOL    HW2 6850   1.180   4.323   2.197
 2260SOL     OW 6851   0.307   3.937   3.093
 2260SOL    HW1 6852   0.284   3.974   3.183
 2260SOL    HW2 6853   0.277   3.842   3.087
 2261SOL     OW 6854   0.037   5.034   3.144
 2261SOL    HW1 6855   0.090   4.985   3.212
 2261SOL    HW2 6856   0.059   5.132   3.149
 2262SOL     OW 6857   0.732   4.358   2.926
 2262SOL    HW1 6858   0.791   4.332   2.850
 2262SOL    HW2 6859   0.704   4.454   2.915
 2263SOL     OW 6860   1.728   4.659   3.716
 2263SOL    HW1 6861   1.682   4.652   3.627
 2263SOL    HW2 6862   1.666   4.703   3.782
 2264SOL     OW 6863   0.307   3.787   2.480
 2264SOL    HW1 6864   0.296   3.881   2.513
 2264SOL    HW2 6865   0.302   3.724   2.557
 2265SOL     OW 6866   1.023   4.490   2.828
 2265SOL    HW1 6867   1.038   4.511   2.924
 2265SOL    HW2 6868   0.993   4.395   2.819
 2266SOL     OW 6869   0.980   5.297   3.562
 2266SOL    HW1 6870   0.960   5.341   3.474
 2266SOL    HW2 6871   1.019   5.206   3.546
 2267SOL     OW 6872   1.859   5.242   3.467
 2267SOL    HW1 6873   1.873   5.269   3.372
 2267SOL    HW2 6874   1.942   5.264   3.520
 2268SOL     OW 6875   0.350   4.622   3.666
 2268SOL    HW1 6876   0.426   4.666   3.714
 2268SOL    HW2 6877   0.385   4.575   3.584
 2269SOL     OW 6878   1.540   3.998   1.987
 2269SOL    HW1 6879   1.479   3.923   2.010
 2269SOL    HW2 6880   1.562   4.050   2.070
 2270SOL     OW 6881   1.303   4.562   1.904
 2270SOL    HW1 6882   1.337   4.469   1.919
 2270SOL    HW2 6883   1.321   4.589   1.809
 2271SOL     OW 6884   1.068   5.057   2.711
 2271SOL    HW1 6885   1.075   4.973   2.656
 2271SOL    HW2 6886   1.130   5.126   2.675
 2272SOL     OW 6887   0.319   4.534   2.811
 2272SOL    HW1 6888   0.412   4.570   2.816
 2272SOL    HW2 6889   0.313   4.449   2.863
 2273SOL     OW 6890   0.339   4.233   2.868
 2273SOL    HW1 6891   0.287   4.150   2.851
 2273SOL    HW2 6892   0.416   4.238   2.804
 2274SOL     OW 6893   1.138   4.104   3.540
 2274SOL    HW1 6894   1.093   4.167   3.604
 2274SOL    HW2 6895   1.231   4.135   3.523
 2275SOL     OW 6896   1.160   3.931   3.339
 2275SOL    HW1 6897   1.160   3.995   3.416
 2275SOL    HW2 6898   1.188   3.979   3.256
 2276SOL     OW 6899   0.008   5.050   2.062
 2276SOL    HW1 6900  -0.085   5.071   2.031
 2276SOL    HW2 6901   0.018   4.951   2.075
 2277SOL     OW 6902   0.088   5.525   2.789
 2277SOL    HW1 6903   0.046   5.439   2.762
 2277SOL    HW2 6904   0.182   5.528   2.755
 2278SOL     OW 6905   0.504   5.292   2.772
 2278SOL    HW1 6906   0.570   5.366   2.781
 2278SOL    HW2 6907   0.548   5.213   2.730
 2279SOL     OW 6908   1.002   4.520   3.100
 2279SOL    HW1 6909   1.043   4.488   3.186
 2279SOL    HW2 6910   0.906   4.493   3.097
 2280SOL     OW 6911   0.040   4.268   2.976
 2280SOL    HW1 6912   0.125   4.235   2.935
 2280SOL    HW2 6913   0.053   4.283   3.074
 2281SOL     OW 6914   0.189   4.244   3.584
 2281SOL    HW1 6915   0.248   4.204   3.514
 2281SOL    HW2 6916   0.131   4.315   3.543
 2282SOL     OW 6917   1.369   4.674   3.522
 2282SOL    HW1 6918   1.408   4.763   3.542
 2282SOL    HW2 6919   1.379   4.654   3.425
 2283SOL     OW 6920   0.815   4.296   2.187
 2283SOL    HW1 6921   0.822   4.207   2.141
 2283SOL    HW2 6922   0.721   4.330   2.179
 2284SOL     OW 6923   1.657   4.328   3.068
 2284SOL    HW1 6924   1.619   4.259   3.130
 2284SOL    HW2 6925   1.739   4.292   3.024
 2285SOL     OW 6926   0.252   5.288   3.606
 2285SOL    HW1 6927   0.222   5.345   3.682
 2285SOL    HW2 6928   0.245   5.191   3.632
 2286SOL     OW 6929   0.671   4.188   3.131
 2286SOL    HW1 6930   0.637   4.099   3.101
 2286SOL    HW2 6931   0.697   4.242   3.051
 2287SOL     OW 6932   0.930   5.402   3.327
 2287SOL    HW1 6933   0.906   5.384   3.232
 2287SOL    HW2 6934   0.960   5.496   3.337
 2288SOL     OW 6935   0.473   4.224   2.053
 2288SOL    HW1 6936   0.534   4.304   2.057
 2288SOL    HW2 6937   0.378   4.255   2.060
 2289SOL     OW 6938   0.159   4.861   3.328
 2289SOL    HW1 6939   0.181   4.800   3.404
 2289SOL    HW2 6940   0.169   4.812   3.242
 2290SOL     OW 6941   1.347   4.783   3.096
 2290SOL    HW1 6942   1.371   4.720   3.022
 2290SOL    HW2 6943   1.257   4.823   3.078
 2291SOL     OW 6944   1.302   4.579   2.171
 2291SOL    HW1 6945   1.216   4.548   2.213
 2291SOL    HW2 6946   1.298   4.565   2.072
 2292SOL     OW 6947   1.759   5.471   3.016
 2292SOL    HW1 6948   1.820   5.501   2.943
 2292SOL    HW2 6949   1.721   5.382   2.994
 2293SOL     OW 6950   1.252   5.455   2.990
 2293SOL    HW1 6951   1.336   5.460   2.936
 2293SOL    HW2 6952   1.229   5.359   3.008
 2294SOL     OW 6953   0.083   4.982   2.884
 2294SOL    HW1 6954   0.078   4.981   2.984
 2294SOL    HW2 6955   0.000   4.941   2.846
 2295SOL     OW 6956   0.688   5.386   3.578
 2295SOL    HW1 6957   0.632   5.467   3.587
 2295SOL    HW2 6958   0.740   5.390   3.492
 2296SOL     OW 6959   1.388   5.297   2.339
 2296SOL    HW1 6960   1.455   5.309   2.265
 2296SOL    HW2 6961   1.348   5.386   2.362
 2297SOL     OW 6962   0.130   5.518   3.713
 2297SOL    HW1 6963   0.089   5.444   3.766
 2297SOL    HW2 6964   0.194   5.569   3.771
 2298SOL     OW 6965   1.280   4.651   2.534
 2298SOL    HW1 6966   1.340   4.570   2.536
 2298SOL    HW2 6967   1.320   4.720   2.474
 2299SOL     OW 6968   0.830   4.997   3.284
 2299SOL    HW1 6969   0.825   5.030   3.379
 2299SOL    HW2 6970   0.744   5.016   3.238
 2300SOL     OW 6971   0.672   5.340   2.016
 2300SOL    HW1 6972   0.681   5.350   1.917
 2300SOL    HW2 6973   0.632   5.251   2.037
 2301SOL     OW 6974   1.650   5.444   3.256
 2301SOL    HW1 6975   1.703   5.454   3.172
 2301SOL    HW2 6976   1.623   5.534   3.290
 2302SOL     OW 6977   0.263   4.050   2.582
 2302SOL    HW1 6978   0.184   4.101   2.548
 2302SOL    HW2 6979   0.254   4.035   2.680
 2303SOL     OW 6980   1.194   5.336   1.893
 2303SOL    HW1 6981   1.200   5.243   1.930
 2303SOL    HW2 6982   1.135   5.336   1.813
 2304SOL     OW 6983   0.822   4.726   3.234
 2304SOL    HW1 6984   0.862   4.725   3.142
 2304SOL    HW2 6985   0.832   4.818   3.274
 2305SOL     OW 6986   0.916   4.634   2.153
 2305SOL    HW1 6987   0.979   4.672   2.085
 2305SOL    HW2 6988   0.956   4.551   2.192
 2306SOL     OW 6989   1.504   5.331   1.906
 2306SOL    HW1 6990   1.412   5.368   1.913
 2306SOL    HW2 6991   1.542   5.351   1.816
 2307SOL     OW 6992   0.372   5.012   3.352
 2307SOL    HW1 6993   0.359   5.105   3.318
 2307SOL    HW2 6994   0.288   4.960   3.339
 2308SOL     OW 6995   1.614   5.016   3.151
 2308SOL    HW1 6996   1.674   5.019   3.231
 2308SOL    HW2 6997   1.539   5.080   3.164
 2309SOL     OW 6998   1.039   4.822   2.558
 2309SOL    HW1 6999   0.969   4.775   2.612
 2309SOL    HW2 7000   1.098   4.754   2.515
 2310SOL     OW 7001   1.014   3.960   2.833
 2310SOL    HW1 7002   1.006   3.924   2.740
 2310SOL    HW2 7003   1.012   3.884   2.898
 2311SOL     OW 7004   0.590   5.211   2.353
 2311SOL    HW1 7005   0.632   5.153   2.283
 2311SOL    HW2 7006   0.546   5.290   2.309
 2312SOL     OW 7007   0.255   5.072   2.152
 2312SOL    HW1 7008   0.159   5.073   2.125
 2312SOL    HW2 7009   0.267   5.125   2.236
 2313SOL     OW 7010   0.105   4.737   3.588
 2313SOL    HW1 7011   0.028   4.704   3.642
 2313SOL    HW2 7012   0.190   4.707   3.630
 2314SOL     OW 7013   0.672   3.927   3.351
 2314SOL    HW1 7014   0.762   3.911   3.311
 2314SOL    HW2 7015   0.680   3.932   3.450
 2315SOL     OW 7016   0.075   4.069   1.895
 2315SOL    HW1 7017  -0.017   4.041   1.866
 2315SOL    HW2 7018   0.106   4.146   1.839
 2316SOL     OW 7019   1.440   4.580   3.260
 2316SOL    HW1 7020   1.383   4.632   3.197
 2316SOL    HW2 7021   1.536   4.592   3.236
 2317SOL     OW 7022   0.072   3.890   2.180
 2317SOL    HW1 7023   0.055   3.973   2.126
 2317SOL    HW2 7024   0.162   3.853   2.158
 2318SOL     OW 7025   1.183   5.059   1.981
 2318SOL    HW1 7026   1.084   5.048   1.983
 2318SOL    HW2 7027   1.217   5.074   2.074
 2319SOL     OW 7028   0.613   4.566   3.293
 2319SOL    HW1 7029   0.669   4.647   3.276
 2319SOL    HW2 7030   0.672   4.486   3.296
 2320SOL     OW 7031   1.493   5.491   2.821
 2320SOL    HW1 7032   1.526   5.555   2.752
 2320SOL    HW2 7033   1.559   5.485   2.896
 2321SOL     OW 7034   0.716   4.289   3.570
 2321SOL    HW1 7035   0.735   4.354   3.644
 2321SOL    HW2 7036   0.776   4.209   3.579
 2322SOL     OW 7037   1.450   4.944   3.495
 2322SOL    HW1 7038   1.441   4.934   3.594
 2322SOL    HW2 7039   1.546   4.937   3.469
 2323SOL     OW 7040   0.390   5.465   3.422
 2323SOL    HW1 7041   0.299   5.506   3.420
 2323SOL    HW2 7042   0.383   5.371   3.454
 2324SOL     OW 7043   1.674   4.607   3.116
 2324SOL    HW1 7044   1.647   4.518   3.079
 2324SOL    HW2 7045   1.675   4.675   3.043
 2325SOL     OW 7046   1.225   4.049   2.311
 2325SOL    HW1 7047   1.290   3.975   2.300
 2325SOL    HW2 7048   1.245   4.099   2.395
 2326SOL     OW 7049   0.594   4.469   2.514
 2326SOL    HW1 7050   0.644   4.554   2.495
 2326SOL    HW2 7051   0.506   4.471   2.466
 2327SOL     OW 7052   1.777   4.066   3.504
 2327SOL    HW1 7053   1.760   4.097   3.410
 2327SOL    HW2 7054   1.693   4.029   3.542
 2328SOL     OW 7055   1.730   4.658   3.379
 2328SOL    HW1 7056   1.768   4.749   3.394
 2328SOL    HW2 7057   1.722   4.641   3.280
 2329SOL     OW 7058   0.859   5.098   1.878
 2329SOL    HW1 7059   0.813   5.113   1.966
 2329SOL    HW2 7060   0.903   5.183   1.848
 2330SOL     OW 7061   0.661   5.514   2.815
 2330SOL    HW1 7062   0.615   5.602   2.802
 2330SOL    HW2 7063   0.760   5.526   2.808
 2331SOL     OW 7064   1.083   4.708   1.949
 2331SOL    HW1 7065   1.060   4.761   1.867
 2331SOL    HW2 7066   1.164   4.652   1.930
 2332SOL     OW 7067   1.861   5.293   2.713
 2332SOL    HW1 7068   1.790   5.281   2.643
 2332SOL    HW2 7069   1.862   5.214   2.773
 2333SOL     OW 7070   0.221   5.038   3.706
 2333SOL    HW1 7071   0.156   4.965   3.685
 2333SOL    HW2 7072   0.225   5.052   3.804
 2334SOL     OW 7073   0.079   4.964   2.515
 2334SOL    HW1 7074   0.078   4.917   2.603
 2334SOL    HW2 7075   0.161   4.936   2.464
 2335SOL     OW 7076   0.672   5.115   3.486
 2335SOL    HW1 7077   0.594   5.065   3.524
 2335SOL    HW2 7078   0.669   5.210   3.517
 2336SOL     OW 7079   0.428   4.148   2.382
 2336SOL    HW1 7080   0.458   4.076   2.320
 2336SOL    HW2 7081   0.389   4.108   2.465
 2337SOL     OW 7082   1.705   5.211   2.966
 2337SOL    HW1 7083   1.612   5.186   2.939
 2337SOL    HW2 7084   1.731   5.161   3.048
 2338SOL     OW 7085   0.317   4.271   3.142
 2338SOL    HW1 7086   0.355   4.212   3.214
 2338SOL    HW2 7087   0.357   4.245   3.054
 2339SOL     OW 7088   0.812   5.310   2.549
 2339SOL    HW1 7089   0.844   5.320   2.455
 2339SOL    HW2 7090   0.733   5.248   2.551
 2340SOL     OW 7091   1.001   3.758   3.016
 2340SOL    HW1 7092   0.938   3.686   2.985
 2340SOL    HW2 7093   1.094   3.722   3.016
 2341SOL     OW 7094   0.770   5.054   2.163
 2341SOL    HW1 7095   0.724   4.967   2.180
 2341SOL    HW2 7096   0.861   5.051   2.204
 2342SOL     OW 7097   0.618   5.291   3.146
 2342SOL    HW1 7098   0.613   5.373   3.203
 2342SOL    HW2 7099   0.707   5.288   3.101
 2343SOL     OW 7100   1.352   3.776   2.030
 2343SOL    HW1 7101   1.387   3.735   1.946
 2343SOL    HW2 7102   1.262   3.738   2.050
 2344SOL     OW 7103   1.300   4.177   2.553
 2344SOL    HW1 7104   1.241   4.257   2.557
 2344SOL    HW2 7105   1.315   4.142   2.646
 2345SOL     OW 7106   0.039   4.801   2.162
 2345SOL    HW1 7107   0.138   4.790   2.153
 2345SOL    HW2 7108  -0.001   4.715   2.194
 2346SOL     OW 7109   0.875   5.370   2.199
 2346SOL    HW1 7110   0.798   5.335   2.145
 2346SOL    HW2 7111   0.843   5.441   2.261
 2347SOL     OW 7112   0.230   4.352   3.837
 2347SOL    HW1 7113   0.137   4.350   3.874
 2347SOL    HW2 7114   0.231   4.313   3.745
 2348SOL     OW 7115   0.225   3.999   4.720
 2348SOL    HW1 7116   0.260   3.982   4.812
 2348SOL    HW2 7117   0.137   3.954   4.708
 2349SOL     OW 7118   0.019   4.092   4.371
 2349SOL    HW1 7119  -0.063   4.135   4.410
 2349SOL    HW2 7120  -0.009   4.019   4.308
 2350SOL     OW 7121   0.569   4.999   4.889
 2350SOL    HW1 7122   0.476   4.992   4.852
 2350SOL    HW2 7123   0.580   5.088   4.933
 2351SOL     OW 7124   1.555   5.235   4.427
 2351SOL    HW1 7125   1.498   5.219   4.508
 2351SOL    HW2 7126   1.496   5.245   4.347
 2352SOL     OW 7127   1.135   4.427   4.441
 2352SOL    HW1 7128   1.192   4.505   4.416
 2352SOL    HW2 7129   1.075   4.453   4.517
 2353SOL     OW 7130   1.755   4.331   3.955
 2353SOL    HW1 7131   1.743   4.318   3.856
 2353SOL    HW2 7132   1.725   4.250   4.004
 2354SOL     OW 7133   0.768   4.868   4.747
 2354SOL    HW1 7134   0.690   4.885   4.807
 2354SOL    HW2 7135   0.802   4.955   4.711
 2355SOL     OW 7136   0.850   4.522   5.547
 2355SOL    HW1 7137   0.846   4.598   5.612
 2355SOL    HW2 7138   0.872   4.558   5.456
 2356SOL     OW 7139   0.685   4.736   4.389
 2356SOL    HW1 7140   0.754   4.720   4.459
 2356SOL    HW2 7141   0.612   4.793   4.427
 2357SOL     OW 7142   0.686   4.885   5.527
 2357SOL    HW1 7143   0.746   4.964   5.541
 2357SOL    HW2 7144   0.600   4.916   5.486
 2358SOL     OW 7145   0.335   5.159   4.785
 2358SOL    HW1 7146   0.257   5.128   4.732
 2358SOL    HW2 7147   0.393   5.217   4.728
 2359SOL     OW 7148   1.460   5.229   5.063
 2359SOL    HW1 7149   1.484   5.323   5.089
 2359SOL    HW2 7150   1.444   5.175   5.145
 2360SOL     OW 7151   0.438   4.116   5.223
 2360SOL    HW1 7152   0.520   4.060   5.232
 2360SOL    HW2 7153   0.357   4.058   5.227
 2361SOL     OW 7154   1.603   4.171   4.461
 2361SOL    HW1 7155   1.529   4.217   4.411
 2361SOL    HW2 7156   1.654   4.239   4.514
 2362SOL     OW 7157   0.231   5.437   4.207
 2362SOL    HW1 7158   0.265   5.514   4.261
 2362SOL    HW2 7159   0.275   5.437   4.117
 2363SOL     OW 7160   1.127   5.065   5.414
 2363SOL    HW1 7161   1.174   5.065   5.502
 2363SOL    HW2 7162   1.079   4.978   5.403
 2364SOL     OW 7163   0.230   5.158   4.262
 2364SOL    HW1 7164   0.204   5.254   4.262
 2364SOL    HW2 7165   0.159   5.104   4.307
 2365SOL     OW 7166   0.240   4.815   4.610
 2365SOL    HW1 7167   0.254   4.731   4.662
 2365SOL    HW2 7168   0.185   4.879   4.665
 2366SOL     OW 7169   0.620   5.510   5.163
 2366SOL    HW1 7170   0.528   5.493   5.198
 2366SOL    HW2 7171   0.648   5.602   5.189
 2367SOL     OW 7172   0.606   4.688   3.847
 2367SOL    HW1 7173   0.613   4.772   3.793
 2367SOL    HW2 7174   0.652   4.701   3.935
 2368SOL     OW 7175   1.594   3.838   5.204
 2368SOL    HW1 7176   1.576   3.905   5.132
 2368SOL    HW2 7177   1.591   3.884   5.293
 2369SOL     OW 7178   0.122   4.367   4.287
 2369SOL    HW1 7179   0.077   4.279   4.304
 2369SOL    HW2 7180   0.121   4.421   4.371
 2370SOL     OW 7181   1.842   5.491   4.083
 2370SOL    HW1 7182   1.896   5.462   4.163
 2370SOL    HW2 7183   1.872   5.581   4.054
 2371SOL     OW 7184   0.027   5.320   3.841
 2371SOL    HW1 7185   0.008   5.224   3.862
 2371SOL    HW2 7186  -0.006   5.378   3.916
 2372SOL     OW 7187   1.689   4.646   4.336
 2372SOL    HW1 7188   1.784   4.617   4.344
 2372SOL    HW2 7189   1.681   4.711   4.261
 2373SOL     OW 7190   1.641   4.832   4.156
 2373SOL    HW1 7191   1.727   4.834   4.104
 2373SOL    HW2 7192   1.655   4.879   4.244
 2374SOL     OW 7193   0.113   4.461   5.321
 2374SOL    HW1 7194   0.201   4.448   5.366
 2374SOL    HW2 7195   0.100   4.558   5.299
 2375SOL     OW 7196   0.613   5.089   4.450
 2375SOL    HW1 7197   0.564   5.002   4.459
 2375SOL    HW2 7198   0.590   5.132   4.363
 2376SOL     OW 7199   1.293   4.952   5.147
 2376SOL    HW1 7200   1.330   4.879   5.089
 2376SOL    HW2 7201   1.345   4.957   5.232
 2377SOL     OW 7202   0.809   3.728   4.226
 2377SOL    HW1 7203   0.849   3.819   4.217
 2377SOL    HW2 7204   0.709   3.736   4.232
 2378SOL     OW 7205   0.197   4.700   4.988
 2378SOL    HW1 7206   0.286   4.655   4.974
 2378SOL    HW2 7207   0.124   4.635   4.969
 2379SOL     OW 7208   1.525   4.723   3.914
 2379SOL    HW1 7209   1.462   4.647   3.927
 2379SOL    HW2 7210   1.573   4.741   4.000
 2380SOL     OW 7211   1.187   5.516   5.340
 2380SOL    HW1 7212   1.211   5.576   5.264
 2380SOL    HW2 7213   1.194   5.421   5.310
 2381SOL     OW 7214   0.317   3.975   5.525
 2381SOL    HW1 7215   0.388   4.046   5.531
 2381SOL    HW2 7216   0.229   4.014   5.553
 2382SOL     OW 7217   1.466   5.141   4.677
 2382SOL    HW1 7218   1.407   5.147   4.757
 2382SOL    HW2 7219   1.451   5.053   4.631
 2383SOL     OW 7220   1.667   5.438   4.296
 2383SOL    HW1 7221   1.626   5.415   4.208
 2383SOL    HW2 7222   1.649   5.364   4.361
 2384SOL     OW 7223   0.598   4.453   3.994
 2384SOL    HW1 7224   0.622   4.522   3.926
 2384SOL    HW2 7225   0.520   4.486   4.048
 2385SOL     OW 7226   1.281   4.069   4.668
 2385SOL    HW1 7227   1.195   4.019   4.655
 2385SOL    HW2 7228   1.343   4.015   4.724
 2386SOL     OW 7229   1.576   5.386   4.031
 2386SOL    HW1 7230   1.665   5.432   4.034
 2386SOL    HW2 7231   1.555   5.362   3.936
 2387SOL     OW 7232   0.807   4.329   5.189
 2387SOL    HW1 7233   0.760   4.326   5.278
 2387SOL    HW2 7234   0.756   4.274   5.123
 2388SOL     OW 7235   1.394   4.193   5.398
 2388SOL    HW1 7236   1.374   4.236   5.486
 2388SOL    HW2 7237   1.472   4.131   5.407
 2389SOL     OW 7238   0.973   4.614   5.296
 2389SOL    HW1 7239   1.019   4.530   5.267
 2389SOL    HW2 7240   0.917   4.648   5.221
 2390SOL     OW 7241   0.991   4.134   4.966
 2390SOL    HW1 7242   0.914   4.168   5.020
 2390SOL    HW2 7243   0.957   4.083   4.887
 2391SOL     OW 7244   1.041   4.425   4.153
 2391SOL    HW1 7245   1.067   4.421   4.249
 2391SOL    HW2 7246   0.956   4.374   4.139
 2392SOL     OW 7247   0.076   4.535   4.513
 2392SOL    HW1 7248   0.175   4.523   4.522
 2392SOL    HW2 7249   0.052   4.630   4.534
 2393SOL     OW 7250   0.130   5.545   5.295
 2393SOL    HW1 7251   0.120   5.530   5.394
 2393SOL    HW2 7252   0.044   5.581   5.259
 2394SOL     OW 7253   0.865   4.072   3.919
 2394SOL    HW1 7254   0.924   4.135   3.870
 2394SOL    HW2 7255   0.884   3.978   3.890
 2395SOL     OW 7256   1.719   4.309   5.555
 2395SOL    HW1 7257   1.693   4.398   5.519
 2395SOL    HW2 7258   1.717   4.241   5.482
 2396SOL     OW 7259   1.362   4.868   4.269
 2396SOL    HW1 7260   1.445   4.839   4.221
 2396SOL    HW2 7261   1.313   4.935   4.213
 2397SOL     OW 7262   0.550   3.920   4.609
 2397SOL    HW1 7263   0.545   3.915   4.709
 2397SOL    HW2 7264   0.552   4.016   4.580
 2398SOL     OW 7265   1.008   5.180   4.201
 2398SOL    HW1 7266   0.962   5.252   4.149
 2398SOL    HW2 7267   1.004   5.200   4.299
 2399SOL     OW 7268   0.351   5.525   4.577
 2399SOL    HW1 7269   0.401   5.439   4.583
 2399SOL    HW2 7270   0.416   5.602   4.574
 2400SOL     OW 7271   1.795   4.790   4.597
 2400SOL    HW1 7272   1.733   4.775   4.521
 2400SOL    HW2 7273   1.743   4.801   4.682
 2401SOL     OW 7274   1.227   5.274   5.230
 2401SOL    HW1 7275   1.233   5.197   5.294
 2401SOL    HW2 7276   1.175   5.248   5.150
 2402SOL     OW 7277   0.321   4.667   3.966
 2402SOL    HW1 7278   0.403   4.706   3.924
 2402SOL    HW2 7279   0.294   4.585   3.917
 2403SOL     OW 7280   1.458   4.459   4.452
 2403SOL    HW1 7281   1.453   4.394   4.527
 2403SOL    HW2 7282   1.538   4.518   4.465
 2404SOL     OW 7283   0.461   4.990   5.451
 2404SOL    HW1 7284   0.411   4.991   5.365
 2404SOL    HW2 7285   0.398   4.972   5.527
 2405SOL     OW 7286   1.111   5.500   3.961
 2405SOL    HW1 7287   1.051   5.438   4.011
 2405SOL    HW2 7288   1.142   5.456   3.876
 2406SOL     OW 7289   0.202   4.009   5.222
 2406SOL    HW1 7290   0.122   4.069   5.209
 2406SOL    HW2 7291   0.192   3.960   5.308
 2407SOL     OW 7292   1.632   5.101   3.805
 2407SOL    HW1 7293   1.600   5.195   3.795
 2407SOL    HW2 7294   1.556   5.038   3.793
 2408SOL     OW 7295   0.464   5.467   4.047
 2408SOL    HW1 7296   0.497   5.506   4.133
 2408SOL    HW2 7297   0.540   5.460   3.982
 2409SOL     OW 7298   1.400   3.831   4.150
 2409SOL    HW1 7299   1.376   3.794   4.060
 2409SOL    HW2 7300   1.499   3.847   4.154
 2410SOL     OW 7301   0.249   5.509   4.965
 2410SOL    HW1 7302   0.306   5.444   5.015
 2410SOL    HW2 7303   0.233   5.476   4.872
 2411SOL     OW 7304   0.940   5.422   4.628
 2411SOL    HW1 7305   1.020   5.365   4.649
 2411SOL    HW2 7306   0.891   5.382   4.551
 2412SOL     OW 7307   0.382   4.424   4.204
 2412SOL    HW1 7308   0.427   4.334   4.201
 2412SOL    HW2 7309   0.288   4.413   4.237
 2413SOL     OW 7310   1.547   3.946   5.453
 2413SOL    HW1 7311   1.542   3.983   5.545
 2413SOL    HW2 7312   1.475   3.877   5.441
 2414SOL     OW 7313   0.614   3.846   3.841
 2414SOL    HW1 7314   0.712   3.824   3.848
 2414SOL    HW2 7315   0.583   3.829   3.748
 2415SOL     OW 7316   0.781   3.988   5.473
 2415SOL    HW1 7317   0.848   3.927   5.516
 2415SOL    HW2 7318   0.708   4.007   5.538
 2416SOL     OW 7319   0.888   5.238   4.919
 2416SOL    HW1 7320   0.865   5.213   4.825
 2416SOL    HW2 7321   0.949   5.169   4.958
 2417SOL     OW 7322   1.351   4.314   5.157
 2417SOL    HW1 7323   1.379   4.271   5.242
 2417SOL    HW2 7324   1.376   4.410   5.158
 2418SOL     OW 7325   0.803   5.126   4.648
 2418SOL    HW1 7326   0.893   5.140   4.606
 2418SOL    HW2 7327   0.732   5.128   4.577
 2419SOL     OW 7328   0.922   4.227   4.623
 2419SOL    HW1 7329   0.897   4.218   4.527
 2419SOL    HW2 7330   0.970   4.145   4.654
 2420SOL     OW 7331   0.539   3.788   4.236
 2420SOL    HW1 7332   0.458   3.789   4.294
 2420SOL    HW2 7333   0.542   3.871   4.181
 2421SOL     OW 7334   1.434   4.912   3.765
 2421SOL    HW1 7335   1.466   4.836   3.822
 2421SOL    HW2 7336   1.342   4.939   3.795
 2422SOL     OW 7337   0.297   3.759   3.895
 2422SOL    HW1 7338   0.346   3.843   3.874
 2422SOL    HW2 7339   0.359   3.694   3.940
 2423SOL     OW 7340   0.935   3.960   4.204
 2423SOL    HW1 7341   0.887   4.001   4.126
 2423SOL    HW2 7342   1.034   3.958   4.185
 2424SOL     OW 7343   1.076   4.407   5.188
 2424SOL    HW1 7344   0.996   4.346   5.191
 2424SOL    HW2 7345   1.157   4.354   5.164
 2425SOL     OW 7346   1.227   5.294   4.517
 2425SOL    HW1 7347   1.248   5.368   4.452
 2425SOL    HW2 7348   1.295   5.294   4.590
 2426SOL     OW 7349   0.459   4.876   4.465
 2426SOL    HW1 7350   0.388   4.849   4.530
 2426SOL    HW2 7351   0.433   4.848   4.372
 2427SOL     OW 7352   1.271   5.521   4.315
 2427SOL    HW1 7353   1.315   5.585   4.251
 2427SOL    HW2 7354   1.221   5.573   4.385
 2428SOL     OW 7355   1.032   4.273   3.740
 2428SOL    HW1 7356   0.991   4.355   3.701
 2428SOL    HW2 7357   1.096   4.299   3.813
 2429SOL     OW 7358   0.078   4.280   5.110
 2429SOL    HW1 7359   0.170   4.279   5.069
 2429SOL    HW2 7360   0.072   4.354   5.177
 2430SOL     OW 7361   0.561   3.946   4.871
 2430SOL    HW1 7362   0.599   3.862   4.908
 2430SOL    HW2 7363   0.473   3.965   4.915
 2431SOL     OW 7364   0.866   4.178   4.366
 2431SOL    HW1 7365   0.834   4.250   4.304
 2431SOL    HW2 7366   0.890   4.097   4.313
 2432SOL     OW 7367   1.017   3.763   4.477
 2432SOL    HW1 7368   0.945   3.768   4.408
 2432SOL    HW2 7369   0.993   3.694   4.546
 2433SOL     OW 7370   1.429   4.897   4.591
 2433SOL    HW1 7371   1.374   4.813   4.584
 2433SOL    HW2 7372   1.455   4.926   4.499
 2434SOL     OW 7373   1.466   4.314   4.716
 2434SOL    HW1 7374   1.436   4.219   4.723
 2434SOL    HW2 7375   1.539   4.330   4.782
 2435SOL     OW 7376   1.857   4.557   4.101
 2435SOL    HW1 7377   1.899   4.493   4.165
 2435SOL    HW2 7378   1.819   4.506   4.023
 2436SOL     OW 7379   0.488   5.109   3.898
 2436SOL    HW1 7380   0.401   5.094   3.945
 2436SOL    HW2 7381   0.471   5.135   3.803
 2437SOL     OW 7382   1.664   5.004   4.381
 2437SOL    HW1 7383   1.763   5.012   4.395
 2437SOL    HW2 7384   1.619   5.088   4.412
 2438SOL     OW 7385   1.390   4.299   3.802
 2438SOL    HW1 7386   1.336   4.278   3.883
 2438SOL    HW2 7387   1.481   4.258   3.811
 2439SOL     OW 7388   0.527   3.980   4.052
 2439SOL    HW1 7389   0.554   3.921   3.977
 2439SOL    HW2 7390   0.527   4.075   4.021
 2440SOL     OW 7391   1.754   4.947   5.312
 2440SOL    HW1 7392   1.845   4.908   5.299
 2440SOL    HW2 7393   1.762   5.043   5.336
 2441SOL     OW 7394   1.064   5.071   5.064
 2441SOL    HW1 7395   0.984   5.048   5.119
 2441SOL    HW2 7396   1.147   5.045   5.113
 2442SOL     OW 7397   1.592   5.353   5.349
 2442SOL    HW1 7398   1.619   5.387   5.259
 2442SOL    HW2 7399   1.671   5.315   5.395
 2443SOL     OW 7400   1.111   4.919   4.824
 2443SOL    HW1 7401   1.071   4.963   4.905
 2443SOL    HW2 7402   1.070   4.956   4.741
 2444SOL     OW 7403   1.638   4.823   4.803
 2444SOL    HW1 7404   1.643   4.904   4.862
 2444SOL    HW2 7405   1.552   4.825   4.752
 2445SOL     OW 7406   0.915   3.813   5.126
 2445SOL    HW1 7407   0.940   3.793   5.031
 2445SOL    HW2 7408   0.987   3.869   5.168
 2446SOL     OW 7409   0.980   4.840   5.443
 2446SOL    HW1 7410   0.881   4.846   5.453
 2446SOL    HW2 7411   1.003   4.760   5.387
 2447SOL     OW 7412   0.705   4.774   4.092
 2447SOL    HW1 7413   0.691   4.781   4.191
 2447SOL    HW2 7414   0.789   4.723   4.074
 2448SOL     OW 7415   0.410   4.537   4.975
 2448SOL    HW1 7416   0.496   4.549   5.025
 2448SOL    HW2 7417   0.368   4.450   5.002
 2449SOL     OW 7418   1.274   4.110   4.986
 2449SOL    HW1 7419   1.295   4.184   5.050
 2449SOL    HW2 7420   1.185   4.127   4.943
 2450SOL     OW 7421   0.064   5.288   5.055
 2450SOL    HW1 7422   0.018   5.370   5.021
 2450SOL    HW2 7423   0.162   5.307   5.064
 2451SOL     OW 7424   0.367   4.824   4.225
 2451SOL    HW1 7425   0.360   4.907   4.169
 2451SOL    HW2 7426   0.371   4.744   4.165
 2452SOL     OW 7427   0.566   4.261   4.589
 2452SOL    HW1 7428   0.578   4.327   4.515
 2452SOL    HW2 7429   0.612   4.295   4.672
 2453SOL     OW 7430   1.252   5.072   4.112
 2453SOL    HW1 7431   1.302   5.149   4.152
 2453SOL    HW2 7432   1.157   5.074   4.144
 2454SOL     OW 7433   1.272   5.169   4.866
 2454SOL    HW1 7434   1.319   5.182   4.953
 2454SOL    HW2 7435   1.206   5.095   4.875
 2455SOL     OW 7436   1.582   4.363   4.196
 2455SOL    HW1 7437   1.551   4.424   4.269
 2455SOL    HW2 7438   1.632   4.415   4.127
 2456SOL     OW 7439   0.354   5.234   5.053
 2456SOL    HW1 7440   0.333   5.190   4.966
 2456SOL    HW2 7441   0.451   5.260   5.056
 2457SOL     OW 7442   0.402   4.475   5.322
 2457SOL    HW1 7443   0.470   4.530   5.275
 2457SOL    HW2 7444   0.442   4.387   5.349
 2458SOL     OW 7445   1.587   4.503   5.394
 2458SOL    HW1 7446   1.495   4.541   5.389
 2458SOL    HW2 7447   1.647   4.550   5.329
 2459SOL     OW 7448   1.013   3.829   5.494
 2459SOL    HW1 7449   1.019   3.914   5.442
 2459SOL    HW2 7450   1.045   3.753   5.437
 2460SOL     OW 7451   0.504   3.774   5.464
 2460SOL    HW1 7452   0.462   3.717   5.394
 2460SOL    HW2 7453   0.438   3.843   5.496
 2461SOL     OW 7454   0.573   4.594   4.753
 2461SOL    HW1 7455   0.617   4.683   4.744
 2461SOL    HW2 7456   0.510   4.594   4.830
 2462SOL     OW 7457   1.360   4.586   4.769
 2462SOL    HW1 7458   1.285   4.586   4.703
 2462SOL    HW2 7459   1.397   4.494   4.778
 2463SOL     OW 7460   1.209   4.249   3.999
 2463SOL    HW1 7461   1.222   4.165   4.053
 2463SOL    HW2 7462   1.180   4.323   4.059
 2464SOL     OW 7463   0.307   3.937   4.955
 2464SOL    HW1 7464   0.284   3.974   5.045
 2464SOL    HW2 7465   0.277   3.842   4.949
 2465SOL     OW 7466   0.037   5.034   5.006
 2465SOL    HW1 7467   0.090   4.985   5.074
 2465SOL    HW2 7468   0.059   5.132   5.011
 2466SOL     OW 7469   0.732   4.358   4.788
 2466SOL    HW1 7470   0.791   4.332   4.712
 2466SOL    HW2 7471   0.704   4.454   4.777
 2467SOL     OW 7472   1.728   4.659   5.578
 2467SOL    HW1 7473   1.682   4.652   5.489
 2467SOL    HW2 7474   1.666   4.703   5.644
 2468SOL     OW 7475   0.307   3.787   4.342
 2468SOL    HW1 7476   0.296   3.881   4.375
 2468SOL    HW2 7477   0.302   3.724   4.419
 2469SOL     OW 7478   1.023   4.490   4.690
 2469SOL    HW1 7479   1.038   4.511   4.786
 2469SOL    HW2 7480   0.993   4.395   4.681
 2470SOL     OW 7481   0.980   5.297   5.424
 2470SOL    HW1 7482   0.960   5.341   5.336
 2470SOL    HW2 7483   1.019   5.206   5.408
 2471SOL     OW 7484   1.859   5.242   5.329
 2471SOL    HW1 7485   1.873   5.269   5.234
 2471SOL    HW2 7486   1.942   5.264   5.382
 2472SOL     OW 7487   0.350   4.622   5.528
 2472SOL    HW1 7488   0.426   4.666   5.576
 2472SOL    HW2 7489   0.385   4.575   5.446
 2473SOL     OW 7490   1.540   3.998   3.849
 2473SOL    HW1 7491   1.479   3.923   3.872
 2473SOL    HW2 7492   1.562   4.050   3.932
 2474SOL     OW 7493   1.303   4.562   3.766
 2474SOL    HW1 7494   1.337   4.469   3.781
 2474SOL    HW2 7495   1.321   4.589   3.671
 2475SOL     OW 7496   1.068   5.057   4.573
 2475SOL    HW1 7497   1.075   4.973   4.518
 2475SOL    HW2 7498   1.130   5.126   4.537
 2476SOL     OW 7499   0.319   4.534   4.673
 2476SOL    HW1 7500   0.412   4.570   4.678
 2476SOL    HW2 7501   0.313   4.449   4.725
 2477SOL     OW 7502   0.339   4.233   4.730
 2477SOL    HW1 7503   0.287   4.150   4.713
 2477SOL    HW2 7504   0.416   4.238   4.666
 2478SOL     OW 7505   1.138   4.104   5.402
 2478SOL    HW1 7506   1.093   4.167   5.466
 2478SOL    HW2 7507   1.231   4.135   5.385
 2479SOL     OW 7508   1.160   3.931   5.201
 2479SOL    HW1 7509   1.160   3.995   5.278
 2479SOL    HW2 7510   1.188   3.979   5.118
 2480SOL     OW 7511   0.008   5.050   3.924
 2480SOL    HW1 7512  -0.085   5.071   3.893
 2480SOL    HW2 7513   0.018   4.951   3.937
 2481SOL     OW 7514   0.088   5.525   4.651
 2481SOL    HW1 7515   0.046   5.439   4.624
 2481SOL    HW2 7516   0.182   5.528   4.617
 2482SOL     OW 7517   0.504   5.292   4.634
 2482SOL    HW1 7518   0.570   5.366   4.643
 2482SOL    HW2 7519   0.548   5.213   4.592
 2483SOL     OW 7520   1.002   4.520   4.962
 2483SOL    HW1 7521   1.043   4.488   5.048
 2483SOL    HW2 7522   0.906   4.493   4.959
 2484SOL     OW 7523   0.040   4.268   4.838
 2484SOL    HW1 7524   0.125   4.235   4.797
 2484SOL    HW2 7525   0.053   4.283   4.936
 2485SOL     OW 7526   0.189   4.244   5.446
 2485SOL    HW1 7527   0.248   4.204   5.376
 2485SOL    HW2 7528   0.131   4.315   5.405
 2486SOL     OW 7529   1.369   4.674   5.384
 2486SOL    HW1 7530   1.408   4.763   5.404
 2486SOL    HW2 7531   1.379   4.654   5.287
 2487SOL     OW 7532   0.815   4.296   4.049
 2487SOL    HW1 7533   0.822   4.207   4.003
 2487SOL    HW2 7534   0.721   4.330   4.041
 2488SOL     OW 7535   1.657   4.328   4.930
 2488SOL    HW1 7536   1.619   4.259   4.992
 2488SOL    HW2 7537   1.739   4.292   4.886
 2489SOL     OW 7538   0.252   5.288   5.468
 2489SOL    HW1 7539   0.222   5.345   5.544
 2489SOL    HW2 7540   0.245   5.191   5.494
 2490SOL     OW 7541   0.671   4.188   4.993
 2490SOL    HW1 7542   0.637   4.099   4.963
 2490SOL    HW2 7543   0.697   4.242   4.913
 2491SOL     OW 7544   0.930   5.402   5.189
 2491SOL    HW1 7545   0.906   5.384   5.094
 2491SOL    HW2 7546   0.960   5.496   5.199
 2492SOL     OW 7547   0.473   4.224   3.915
 2492SOL    HW1 7548   0.534   4.304   3.919
 2492SOL    HW2 7549   0.378   4.255   3.922
 2493SOL     OW 7550   0.159   4.861   5.190
 2493SOL    HW1 7551   0.181   4.800   5.266
 2493SOL    HW2 7552   0.169   4.812   5.104
 2494SOL     OW 7553   1.347   4.783   4.958
 2494SOL    HW1 7554   1.371   4.720   4.884
 2494SOL    HW2 7555   1.257   4.823   4.940
 2495SOL     OW 7556   1.302   4.579   4.033
 2495SOL    HW1 7557   1.216   4.548   4.075
 2495SOL    HW2 7558   1.298   4.565   3.934
 2496SOL     OW 7559   1.759   5.471   4.878
 2496SOL    HW1 7560   1.820   5.501   4.805
 2496SOL    HW2 7561   1.721   5.382   4.856
 2497SOL     OW 7562   1.252   5.455   4.852
 2497SOL    HW1 7563   1.336   5.460   4.798
 2497SOL    HW2 7564   1.229   5.359   4.870
 2498SOL     OW 7565   0.083   4.982   4.746
 2498SOL    HW1 7566   0.078   4.981   4.846
 2498SOL    HW2 7567   0.000   4.941   4.708
 2499SOL     OW 7568   0.688   5.386   5.440
 2499SOL    HW1 7569   0.632   5.467   5.449
 2499SOL    HW2 7570   0.740   5.390   5.354
 2500SOL     OW 7571   1.726   3.859   4.247
 2500SOL    HW1 7572   1.799   3.842   4.180
 2500SOL    HW2 7573   1.695   3.772   4.285
 2501SOL     OW 7574   1.388   5.297   4.201
 2501SOL    HW1 7575   1.455   5.309   4.127
 2501SOL    HW2 7576   1.348   5.386   4.224
 2502SOL     OW 7577   0.130   5.518   5.575
 2502SOL    HW1 7578   0.089   5.444   5.628
 2502SOL    HW2 7579   0.194   5.569   5.633
 2503SOL     OW 7580   1.280   4.651   4.396
 2503SOL    HW1 7581   1.340   4.570   4.398
 2503SOL    HW2 7582   1.320   4.720   4.336
 2504SOL     OW 7583   0.830   4.997   5.146
 2504SOL    HW1 7584   0.825   5.030   5.241
 2504SOL    HW2 7585   0.744   5.016   5.100
 2505SOL     OW 7586   0.672   5.340   3.878
 2505SOL    HW1 7587   0.681   5.350   3.779
 2505SOL    HW2 7588   0.632   5.251   3.899
 2506SOL     OW 7589   1.650   5.444   5.118
 2506SOL    HW1 7590   1.703   5.454   5.034
 2506SOL    HW2 7591   1.623   5.534   5.152
 2507SOL     OW 7592   1.841   3.899   4.687
 2507SOL    HW1 7593   1.880   3.814   4.651
 2507SOL    HW2 7594   1.743   3.901   4.668
 2508SOL     OW 7595   0.263   4.050   4.444
 2508SOL    HW1 7596   0.184   4.101   4.410
 2508SOL    HW2 7597   0.254   4.035   4.542
 2509SOL     OW 7598   1.194   5.336   3.755
 2509SOL    HW1 7599   1.200   5.243   3.792
 2509SOL    HW2 7600   1.135   5.336   3.675
 2510SOL     OW 7601   0.822   4.726   5.096
 2510SOL    HW1 7602   0.862   4.725   5.004
 2510SOL    HW2 7603   0.832   4.818   5.136
 2511SOL     OW 7604   0.916   4.634   4.015
 2511SOL    HW1 7605   0.979   4.672   3.947
 2511SOL    HW2 7606   0.956   4.551   4.054
 2512SOL     OW 7607   1.504   5.331   3.768
 2512SOL    HW1 7608   1.412   5.368   3.775
 2512SOL    HW2 7609   1.542   5.351   3.678
 2513SOL     OW 7610   0.372   5.012   5.214
 2513SOL    HW1 7611   0.359   5.105   5.180
 2513SOL    HW2 7612   0.288   4.960   5.201
 2514SOL     OW 7613   1.614   5.016   5.013
 2514SOL    HW1 7614   1.674   5.019   5.093
 2514SOL    HW2 7615   1.539   5.080   5.026
 2515SOL     OW 7616   1.039   4.822   4.420
 2515SOL    HW1 7617   0.969   4.775   4.474
 2515SOL    HW2 7618   1.098   4.754   4.377
 2516SOL     OW 7619   1.014   3.960   4.695
 2516SOL    HW1 7620   1.006   3.924   4.602
 2516SOL    HW2 7621   1.012   3.884   4.760
 2517SOL     OW 7622   0.590   5.211   4.215
 2517SOL    HW1 7623   0.632   5.153   4.145
 2517SOL    HW2 7624   0.546   5.290   4.171
 2518SOL     OW 7625   1.709   4.109   5.105
 2518SOL    HW1 7626   1.782   4.178   5.109
 2518SOL    HW2 7627   1.737   4.034   5.046
 2519SOL     OW 7628   0.255   5.072   4.014
 2519SOL    HW1 7629   0.159   5.073   3.987
 2519SOL    HW2 7630   0.267   5.125   4.098
 2520SOL     OW 7631   0.105   4.737   5.450
 2520SOL    HW1 7632   0.028   4.704   5.504
 2520SOL    HW2 7633   0.190   4.707   5.492
 2521SOL     OW 7634   0.672   3.927   5.213
 2521SOL    HW1 7635   0.762   3.911   5.173
 2521SOL    HW2 7636   0.680   3.932   5.312
 2522SOL     OW 7637   0.075   4.069   3.757
 2522SOL    HW1 7638  -0.017   4.041   3.728
 2522SOL    HW2 7639   0.106   4.146   3.701
 2523SOL     OW 7640   1.440   4.580   5.122
 2523SOL    HW1 7641   1.383   4.632   5.059
 2523SOL    HW2 7642   1.536   4.592   5.098
 2524SOL     OW 7643   0.072   3.890   4.042
 2524SOL    HW1 7644   0.055   3.973   3.988
 2524SOL    HW2 7645   0.162   3.853   4.020
 2525SOL     OW 7646   1.183   5.059   3.843
 2525SOL    HW1 7647   1.084   5.048   3.845
 2525SOL    HW2 7648   1.217   5.074   3.936
 2526SOL     OW 7649   0.613   4.566   5.155
 2526SOL    HW1 7650   0.669   4.647   5.138
 2526SOL    HW2 7651   0.672   4.486   5.158
 2527SOL     OW 7652   1.493   5.491   4.683
 2527SOL    HW1 7653   1.526   5.555   4.614
 2527SOL    HW2 7654   1.559   5.485   4.758
 2528SOL     OW 7655   0.716   4.289   5.432
 2528SOL    HW1 7656   0.735   4.354   5.506
 2528SOL    HW2 7657   0.776   4.209   5.441
 2529SOL     OW 7658   1.450   4.944   5.357
 2529SOL    HW1 7659   1.441   4.934   5.456
 2529SOL    HW2 7660   1.546   4.937   5.331
 2530SOL     OW 7661   0.390   5.465   5.284
 2530SOL    HW1 7662   0.299   5.506   5.282
 2530SOL    HW2 7663   0.383   5.371   5.316
 2531SOL     OW 7664   1.674   4.607   4.978
 2531SOL    HW1 7665   1.647   4.518   4.941
 2531SOL    HW2 7666   1.675   4.675   4.905
 2532SOL     OW 7667   1.225   4.049   4.173
 2532SOL    HW1 7668   1.290   3.975   4.162
 2532SOL    HW2 7669   1.245   4.099   4.257
 2533SOL     OW 7670   0.594   4.469   4.376
 2533SOL    HW1 7671   0.644   4.554   4.357
 2533SOL    HW2 7672   0.506   4.471   4.328
 2534SOL     OW 7673   1.777   4.066   5.366
 2534SOL    HW1 7674   1.760   4.097   5.272
 2534SOL    HW2 7675   1.693   4.029   5.404
 2535SOL     OW 7676   1.730   4.658   5.241
 2535SOL    HW1 7677   1.768   4.749   5.256
 2535SOL    HW2 7678   1.722   4.641   5.142
 2536SOL     OW 7679   0.859   5.098   3.740
 2536SOL    HW1 7680   0.813   5.113   3.828
 2536SOL    HW2 7681   0.903   5.183   3.710
 2537SOL     OW 7682   0.661   5.514   4.677
 2537SOL    HW1 7683   0.615   5.602   4.664
 2537SOL    HW2 7684   0.760   5.526   4.670
 2538SOL     OW 7685   0.859   4.680   4.585
 2538SOL    HW1 7686   0.913   4.611   4.633
 2538SOL    HW2 7687   0.827   4.749   4.651
 2539SOL     OW 7688   1.083   4.708   3.811
 2539SOL    HW1 7689   1.060   4.761   3.729
 2539SOL    HW2 7690   1.164   4.652   3.792
 2540SOL     OW 7691   1.861   5.293   4.575
 2540SOL    HW1 7692   1.790   5.281   4.505
 2540SOL    HW2 7693   1.862   5.214   4.635
 2541SOL     OW 7694   0.221   5.038   5.568
 2541SOL    HW1 7695   0.156   4.965   5.547
 2541SOL    HW2 7696   0.225   5.052   5.666
 2542SOL     OW 7697   0.079   4.964   4.377
 2542SOL    HW1 7698   0.078   4.917   4.465
 2542SOL    HW2 7699   0.161   4.936   4.326
 2543SOL     OW 7700   0.672   5.115   5.348
 2543SOL    HW1 7701   0.594   5.065   5.386
 2543SOL    HW2 7702   0.669   5.210   5.379
 2544SOL     OW 7703   1.824   3.916   4.951
 2544SOL    HW1 7704   1.820   3.826   4.995
 2544SOL    HW2 7705   1.827   3.905   4.852
 2545SOL     OW 7706   0.428   4.148   4.244
 2545SOL    HW1 7707   0.458   4.076   4.182
 2545SOL    HW2 7708   0.389   4.108   4.327
 2546SOL     OW 7709   1.705   5.211   4.828
 2546SOL    HW1 7710   1.612   5.186   4.801
 2546SOL    HW2 7711   1.731   5.161   4.910
 2547SOL     OW 7712   0.317   4.271   5.004
 2547SOL    HW1 7713   0.355   4.212   5.076
 2547SOL    HW2 7714   0.357   4.245   4.916
 2548SOL     OW 7715   0.812   5.310   4.411
 2548SOL    HW1 7716   0.844   5.320   4.317
 2548SOL    HW2 7717   0.733   5.248   4.413
 2549SOL     OW 7718   1.424   3.938   4.836
 2549SOL    HW1 7719   1.476   3.873   4.891
 2549SOL    HW2 7720   1.375   4.001   4.897
 2550SOL     OW 7721   1.001   3.758   4.878
 2550SOL    HW1 7722   0.938   3.686   4.847
 2550SOL    HW2 7723   1.094   3.722   4.878
 2551SOL     OW 7724   0.770   5.054   4.025
 2551SOL    HW1 7725   0.724   4.967   4.042
 2551SOL    HW2 7726   0.861   5.051   4.066
 2552SOL     OW 7727   0.618   5.291   5.008
 2552SOL    HW1 7728   0.613   5.373   5.065
 2552SOL    HW2 7729   0.707   5.288   4.963
 2553SOL     OW 7730   1.352   3.776   3.892
 2553SOL    HW1 7731   1.387   3.735   3.808
 2553SOL    HW2 7732   1.262   3.738   3.912
 2554SOL     OW 7733   1.300   4.177   4.415
 2554SOL    HW1 7734   1.241   4.257   4.419
 2554SOL    HW2 7735   1.315   4.142   4.508
 2555SOL     OW 7736   1.593   3.945   4.606
 2555SOL    HW1 7737   1.509   3.944   4.660
 2555SOL    HW2 7738   1.595   4.028   4.550
 2556SOL     OW 7739   0.039   4.801   4.024
 2556SOL    HW1 7740   0.138   4.790   4.015
 2556SOL    HW2 7741  -0.001   4.715   4.056
 2557SOL     OW 7742   0.875   5.370   4.061
 2557SOL    HW1 7743   0.798   5.335   4.007
 2557SOL    HW2 7744   0.843   5.441   4.123
 2558SOL     OW 7745   0.230   4.352   5.699
 2558SOL    HW1 7746   0.137   4.350   5.736
 2558SOL    HW2 7747   0.231   4.313   5.607
 2559SOL     OW 7748   1.755   4.331   5.817
 2559SOL    HW1 7749   1.743   4.318   5.718
 2559SOL    HW2 7750   1.725   4.250   5.866
 2560SOL     OW 7751   0.231   5.437   6.069
 2560SOL    HW1 7752   0.265   5.514   6.123
 2560SOL    HW2 7753   0.275   5.437   5.979
 2561SOL     OW 7754   0.230   5.158   6.124
 2561SOL    HW1 7755   0.204   5.254   6.124
 2561SOL    HW2 7756   0.159   5.104   6.169
 2562SOL     OW 7757   0.606   4.688   5.709
 2562SOL    HW1 7758   0.613   4.772   5.655
 2562SOL    HW2 7759   0.652   4.701   5.797
 2563SOL     OW 7760   0.122   4.367   6.149
 2563SOL    HW1 7761   0.077   4.279   6.166
 2563SOL    HW2 7762   0.121   4.421   6.233
 2564SOL     OW 7763   1.842   5.491   5.945
 2564SOL    HW1 7764   1.896   5.462   6.025
 2564SOL    HW2 7765   1.872   5.581   5.916
 2565SOL     OW 7766   0.027   5.320   5.703
 2565SOL    HW1 7767   0.008   5.224   5.724
 2565SOL    HW2 7768  -0.006   5.378   5.778
 2566SOL     OW 7769   1.689   4.646   6.198
 2566SOL    HW1 7770   1.784   4.617   6.206
 2566SOL    HW2 7771   1.681   4.711   6.123
 2567SOL     OW 7772   1.641   4.832   6.018
 2567SOL    HW1 7773   1.727   4.834   5.966
 2567SOL    HW2 7774   1.655   4.879   6.106
 2568SOL     OW 7775   0.613   5.089   6.312
 2568SOL    HW1 7776   0.564   5.002   6.321
 2568SOL    HW2 7777   0.590   5.132   6.225
 2569SOL     OW 7778   0.809   3.728   6.088
 2569SOL    HW1 7779   0.849   3.819   6.079
 2569SOL    HW2 7780   0.709   3.736   6.094
 2570SOL     OW 7781   1.525   4.723   5.776
 2570SOL    HW1 7782   1.462   4.647   5.789
 2570SOL    HW2 7783   1.573   4.741   5.862
 2571SOL     OW 7784   1.466   5.141   6.539
 2571SOL    HW1 7785   1.407   5.147   6.619
 2571SOL    HW2 7786   1.451   5.053   6.493
 2572SOL     OW 7787   0.598   4.453   5.856
 2572SOL    HW1 7788   0.622   4.522   5.788
 2572SOL    HW2 7789   0.520   4.486   5.910
 2573SOL     OW 7790   1.576   5.386   5.893
 2573SOL    HW1 7791   1.665   5.432   5.896
 2573SOL    HW2 7792   1.555   5.362   5.798
 2574SOL     OW 7793   1.041   4.425   6.015
 2574SOL    HW1 7794   1.067   4.421   6.111
 2574SOL    HW2 7795   0.956   4.374   6.001
 2575SOL     OW 7796   0.076   4.535   6.375
 2575SOL    HW1 7797   0.175   4.523   6.384
 2575SOL    HW2 7798   0.052   4.630   6.396
 2576SOL     OW 7799   0.865   4.072   5.781
 2576SOL    HW1 7800   0.924   4.135   5.732
 2576SOL    HW2 7801   0.884   3.978   5.752
 2577SOL     OW 7802   1.362   4.868   6.131
 2577SOL    HW1 7803   1.445   4.839   6.083
 2577SOL    HW2 7804   1.313   4.935   6.075
 2578SOL     OW 7805   1.008   5.180   6.063
 2578SOL    HW1 7806   0.962   5.252   6.011
 2578SOL    HW2 7807   1.004   5.200   6.161
 2579SOL     OW 7808   0.351   5.525   6.439
 2579SOL    HW1 7809   0.401   5.439   6.445
 2579SOL    HW2 7810   0.416   5.602   6.436
 2580SOL     OW 7811   0.321   4.667   5.828
 2580SOL    HW1 7812   0.403   4.706   5.786
 2580SOL    HW2 7813   0.294   4.585   5.779
 2581SOL     OW 7814   1.111   5.500   5.823
 2581SOL    HW1 7815   1.051   5.438   5.873
 2581SOL    HW2 7816   1.142   5.456   5.738
 2582SOL     OW 7817   1.632   5.101   5.667
 2582SOL    HW1 7818   1.600   5.195   5.657
 2582SOL    HW2 7819   1.556   5.038   5.655
 2583SOL     OW 7820   0.464   5.467   5.909
 2583SOL    HW1 7821   0.497   5.506   5.995
 2583SOL    HW2 7822   0.540   5.460   5.844
 2584SOL     OW 7823   1.400   3.831   6.012
 2584SOL    HW1 7824   1.376   3.794   5.922
 2584SOL    HW2 7825   1.499   3.847   6.016
 2585SOL     OW 7826   0.382   4.424   6.066
 2585SOL    HW1 7827   0.427   4.334   6.063
 2585SOL    HW2 7828   0.288   4.413   6.099
 2586SOL     OW 7829   0.614   3.846   5.703
 2586SOL    HW1 7830   0.712   3.824   5.710
 2586SOL    HW2 7831   0.583   3.829   5.610
 2587SOL     OW 7832   0.539   3.788   6.098
 2587SOL    HW1 7833   0.458   3.789   6.156
 2587SOL    HW2 7834   0.542   3.871   6.043
 2588SOL     OW 7835   1.434   4.912   5.627
 2588SOL    HW1 7836   1.466   4.836   5.684
 2588SOL    HW2 7837   1.342   4.939   5.657
 2589SOL     OW 7838   0.297   3.759   5.757
 2589SOL    HW1 7839   0.346   3.843   5.736
 2589SOL    HW2 7840   0.359   3.694   5.802
 2590SOL     OW 7841   0.935   3.960   6.066
 2590SOL    HW1 7842   0.887   4.001   5.988
 2590SOL    HW2 7843   1.034   3.958   6.047
 2591SOL     OW 7844   0.459   4.876   6.327
 2591SOL    HW1 7845   0.388   4.849   6.392
 2591SOL    HW2 7846   0.433   4.848   6.234
 2592SOL     OW 7847   1.271   5.521   6.177
 2592SOL    HW1 7848   1.315   5.585   6.113
 2592SOL    HW2 7849   1.221   5.573   6.247
 2593SOL     OW 7850   1.032   4.273   5.602
 2593SOL    HW1 7851   0.991   4.355   5.563
 2593SOL    HW2 7852   1.096   4.299   5.675
 2594SOL     OW 7853   0.866   4.178   6.228
 2594SOL    HW1 7854   0.834   4.250   6.166
 2594SOL    HW2 7855   0.890   4.097   6.175
 2595SOL     OW 7856   1.857   4.557   5.963
 2595SOL    HW1 7857   1.899   4.493   6.027
 2595SOL    HW2 7858   1.819   4.506   5.885
 2596SOL     OW 7859   0.488   5.109   5.760
 2596SOL    HW1 7860   0.401   5.094   5.807
 2596SOL    HW2 7861   0.471   5.135   5.665
 2597SOL     OW 7862   1.390   4.299   5.664
 2597SOL    HW1 7863   1.336   4.278   5.745
 2597SOL    HW2 7864   1.481   4.258   5.673
 2598SOL     OW 7865   0.527   3.980   5.914
 2598SOL    HW1 7866   0.554   3.921   5.839
 2598SOL    HW2 7867   0.527   4.075   5.883
 2599SOL     OW 7868   0.705   4.774   5.954
 2599SOL    HW1 7869   0.691   4.781   6.053
 2599SOL    HW2 7870   0.789   4.723   5.936
 2600SOL     OW 7871   0.367   4.824   6.087
 2600SOL    HW1 7872   0.360   4.907   6.031
 2600SOL    HW2 7873   0.371   4.744   6.027
 2601SOL     OW 7874   1.252   5.072   5.974
 2601SOL    HW1 7875   1.302   5.149   6.014
 2601SOL    HW2 7876   1.157   5.074   6.006
 2602SOL     OW 7877   1.582   4.363   6.058
 2602SOL    HW1 7878   1.551   4.424   6.131
 2602SOL    HW2 7879   1.632   4.415   5.989
 2603SOL     OW 7880   1.209   4.249   5.861
 2603SOL    HW1 7881   1.222   4.165   5.915
 2603SOL    HW2 7882   1.180   4.323   5.921
 2604SOL     OW 7883   0.307   3.787   6.204
 2604SOL    HW1 7884   0.296   3.881   6.237
 2604SOL    HW2 7885   0.302   3.724   6.281
 2605SOL     OW 7886   1.622   4.091   5.960
 2605SOL    HW1 7887   1.624   4.015   6.024
 2605SOL    HW2 7888   1.574   4.168   6.000
 2606SOL     OW 7889   1.540   3.998   5.711
 2606SOL    HW1 7890   1.479   3.923   5.734
 2606SOL    HW2 7891   1.562   4.050   5.794
 2607SOL     OW 7892   1.303   4.562   5.628
 2607SOL    HW1 7893   1.337   4.469   5.643
 2607SOL    HW2 7894   1.321   4.589   5.533
 2608SOL     OW 7895   0.008   5.050   5.786
 2608SOL    HW1 7896  -0.085   5.071   5.755
 2608SOL    HW2 7897   0.018   4.951   5.799
 2609SOL     OW 7898   0.815   4.296   5.911
 2609SOL    HW1 7899   0.822   4.207   5.865
 2609SOL    HW2 7900   0.721   4.330   5.903
 2610SOL     OW 7901   0.473   4.224   5.777
 2610SOL    HW1 7902   0.534   4.304   5.781
 2610SOL    HW2 7903   0.378   4.255   5.784
 2611SOL     OW 7904   1.302   4.579   5.895
 2611SOL    HW1 7905   1.216   4.548   5.937
 2611SOL    HW2 7906   1.298   4.565   5.796
 2612SOL     OW 7907   1.726   3.859   6.109
 2612SOL    HW1 7908   1.799   3.842   6.042
 2612SOL    HW2 7909   1.695   3.772   6.147
 2613SOL     OW 7910   1.388   5.297   6.063
 2613SOL    HW1 7911   1.455   5.309   5.989
 2613SOL    HW2 7912   1.348   5.386   6.086
 2614SOL     OW 7913   0.672   5.340   5.740
 2614SOL    HW1 7914   0.681   5.350   5.641
 2614SOL    HW2 7915   0.632   5.251   5.761
 2615SOL     OW 7916   1.841   3.899   6.549
 2615SOL    HW1 7917   1.880   3.814   6.513
 2615SOL    HW2 7918   1.743   3.901   6.530
 2616SOL     OW 7919   1.194   5.336   5.617
 2616SOL    HW1 7920   1.200   5.243   5.654
 2616SOL    HW2 7921   1.135   5.336   5.537
 2617SOL     OW 7922   0.916   4.634   5.877
 2617SOL    HW1 7923   0.979   4.672   5.809
 2617SOL    HW2 7924   0.956   4.551   5.916
 2618SOL     OW 7925   1.504   5.331   5.630
 2618SOL    HW1 7926   1.412   5.368   5.637
 2618SOL    HW2 7927   1.542   5.351   5.540
 2619SOL     OW 7928   0.590   5.211   6.077
 2619SOL    HW1 7929   0.632   5.153   6.007
 2619SOL    HW2 7930   0.546   5.290   6.033
 2620SOL     OW 7931   0.255   5.072   5.876
 2620SOL    HW1 7932   0.159   5.073   5.849
 2620SOL    HW2 7933   0.267   5.125   5.960
 2621SOL     OW 7934   0.075   4.069   5.619
 2621SOL    HW1 7935  -0.017   4.041   5.590
 2621SOL    HW2 7936   0.106   4.146   5.563
 2622SOL     OW 7937   0.072   3.890   5.904
 2622SOL    HW1 7938   0.055   3.973   5.850
 2622SOL    HW2 7939   0.162   3.853   5.882
 2623SOL     OW 7940   1.183   5.059   5.705
 2623SOL    HW1 7941   1.084   5.048   5.707
 2623SOL    HW2 7942   1.217   5.074   5.798
 2624SOL     OW 7943   1.225   4.049   6.035
 2624SOL    HW1 7944   1.290   3.975   6.024
 2624SOL    HW2 7945   1.245   4.099   6.119
 2625SOL     OW 7946   0.594   4.469   6.238
 2625SOL    HW1 7947   0.644   4.554   6.219
 2625SOL    HW2 7948   0.506   4.471   6.190
 2626SOL     OW 7949   0.859   5.098   5.602
 2626SOL    HW1 7950   0.813   5.113   5.690
 2626SOL    HW2 7951   0.903   5.183   5.572
 2627SOL     OW 7952   1.083   4.708   5.673
 2627SOL    HW1 7953   1.060   4.761   5.591
 2627SOL    HW2 7954   1.164   4.652   5.654
 2628SOL     OW 7955   0.079   4.964   6.239
 2628SOL    HW1 7956   0.078   4.917   6.327
 2628SOL    HW2 7957   0.161   4.936   6.188
 2629SOL     OW 7958   0.428   4.148   6.106
 2629SOL    HW1 7959   0.458   4.076   6.044
 2629SOL    HW2 7960   0.389   4.108   6.189
 2630SOL     OW 7961   0.770   5.054   5.887
 2630SOL    HW1 7962   0.724   4.967   5.904
 2630SOL    HW2 7963   0.861   5.051   5.928
 2631SOL     OW 7964   1.352   3.776   5.754
 2631SOL    HW1 7965   1.387   3.735   5.670
 2631SOL    HW2 7966   1.262   3.738   5.774
 2632SOL     OW 7967   0.039   4.801   5.886
 2632SOL    HW1 7968   0.138   4.790   5.877
 2632SOL    HW2 7969  -0.001   4.715   5.918
 2633SOL     OW 7970   0.875   5.370   5.923
 2633SOL    HW1 7971   0.798   5.335   5.869
 2633SOL    HW2 7972   0.843   5.441   5.985
 2634SOL     OW 7973   0.225   5.861   0.996
 2634SOL    HW1 7974   0.260   5.844   1.088
 2634SOL    HW2 7975   0.137   5.816   0.984
 2635SOL     OW 7976   0.019   5.954   0.647
 2635SOL    HW1 7977  -0.063   5.997   0.686
 2635SOL    HW2 7978  -0.009   5.881   0.584
 2636SOL     OW 7979   0.438   5.978   1.499
 2636SOL    HW1 7980   0.520   5.922   1.508
 2636SOL    HW2 7981   0.357   5.920   1.503
 2637SOL     OW 7982   1.594   5.700   1.480
 2637SOL    HW1 7983   1.576   5.767   1.408
 2637SOL    HW2 7984   1.591   5.746   1.569
 2638SOL     OW 7985   0.809   5.590   0.502
 2638SOL    HW1 7986   0.849   5.681   0.493
 2638SOL    HW2 7987   0.709   5.598   0.508
 2639SOL     OW 7988   1.281   5.931   0.944
 2639SOL    HW1 7989   1.195   5.881   0.931
 2639SOL    HW2 7990   1.343   5.877   1.000
 2640SOL     OW 7991   0.550   5.782   0.885
 2640SOL    HW1 7992   0.545   5.777   0.985
 2640SOL    HW2 7993   0.552   5.878   0.856
 2641SOL     OW 7994   0.202   5.871   1.498
 2641SOL    HW1 7995   0.122   5.931   1.485
 2641SOL    HW2 7996   0.192   5.822   1.584
 2642SOL     OW 7997   1.400   5.693   0.426
 2642SOL    HW1 7998   1.376   5.656   0.336
 2642SOL    HW2 7999   1.499   5.709   0.430
 2643SOL     OW 8000   1.547   5.808   1.729
 2643SOL    HW1 8001   1.542   5.845   1.821
 2643SOL    HW2 8002   1.475   5.739   1.717
 2644SOL     OW 8003   0.614   5.708   0.117
 2644SOL    HW1 8004   0.712   5.686   0.124
 2644SOL    HW2 8005   0.583   5.691   0.024
 2645SOL     OW 8006   0.781   5.850   1.749
 2645SOL    HW1 8007   0.848   5.789   1.792
 2645SOL    HW2 8008   0.708   5.869   1.814
 2646SOL     OW 8009   1.351   6.176   1.433
 2646SOL    HW1 8010   1.379   6.133   1.518
 2646SOL    HW2 8011   1.376   6.272   1.434
 2647SOL     OW 8012   0.539   5.650   0.512
 2647SOL    HW1 8013   0.458   5.651   0.570
 2647SOL    HW2 8014   0.542   5.733   0.457
 2648SOL     OW 8015   0.561   5.808   1.147
 2648SOL    HW1 8016   0.599   5.724   1.184
 2648SOL    HW2 8017   0.473   5.827   1.191
 2649SOL     OW 8018   1.017   5.625   0.753
 2649SOL    HW1 8019   0.945   5.630   0.684
 2649SOL    HW2 8020   0.993   5.556   0.822
 2650SOL     OW 8021   0.527   5.842   0.328
 2650SOL    HW1 8022   0.554   5.783   0.253
 2650SOL    HW2 8023   0.527   5.937   0.297
 2651SOL     OW 8024   0.915   5.675   1.402
 2651SOL    HW1 8025   0.940   5.655   1.307
 2651SOL    HW2 8026   0.987   5.731   1.444
 2652SOL     OW 8027   1.013   5.691   1.770
 2652SOL    HW1 8028   1.019   5.776   1.718
 2652SOL    HW2 8029   1.045   5.615   1.713
 2653SOL     OW 8030   0.504   5.636   1.740
 2653SOL    HW1 8031   0.462   5.579   1.670
 2653SOL    HW2 8032   0.438   5.705   1.772
 2654SOL     OW 8033   0.307   5.799   1.231
 2654SOL    HW1 8034   0.284   5.836   1.321
 2654SOL    HW2 8035   0.277   5.704   1.225
 2655SOL     OW 8036   0.307   5.649   0.618
 2655SOL    HW1 8037   0.296   5.743   0.651
 2655SOL    HW2 8038   0.302   5.586   0.695
 2656SOL     OW 8039   1.540   5.860   0.125
 2656SOL    HW1 8040   1.479   5.785   0.148
 2656SOL    HW2 8041   1.562   5.912   0.208
 2657SOL     OW 8042   1.160   5.793   1.477
 2657SOL    HW1 8043   1.160   5.857   1.554
 2657SOL    HW2 8044   1.188   5.841   1.394
 2658SOL     OW 8045   0.903   5.672   0.133
 2658SOL    HW1 8046   0.954   5.673   0.047
 2658SOL    HW2 8047   0.959   5.630   0.204
 2659SOL     OW 8048   1.726   5.721   0.523
 2659SOL    HW1 8049   1.799   5.704   0.456
 2659SOL    HW2 8050   1.695   5.634   0.561
 2660SOL     OW 8051   0.672   5.789   1.489
 2660SOL    HW1 8052   0.762   5.773   1.449
 2660SOL    HW2 8053   0.680   5.794   1.588
 2661SOL     OW 8054   0.075   5.931   0.033
 2661SOL    HW1 8055  -0.017   5.903   0.004
 2661SOL    HW2 8056   0.106   6.008  -0.023
 2662SOL     OW 8057   0.072   5.752   0.318
 2662SOL    HW1 8058   0.055   5.835   0.264
 2662SOL    HW2 8059   0.162   5.715   0.296
 2663SOL     OW 8060   1.225   5.911   0.449
 2663SOL    HW1 8061   1.290   5.837   0.438
 2663SOL    HW2 8062   1.245   5.961   0.533
 2664SOL     OW 8063   1.777   5.928   1.642
 2664SOL    HW1 8064   1.760   5.959   1.548
 2664SOL    HW2 8065   1.693   5.891   1.680
 2665SOL     OW 8066   1.824   5.778   1.227
 2665SOL    HW1 8067   1.820   5.688   1.271
 2665SOL    HW2 8068   1.827   5.767   1.128
 2666SOL     OW 8069   1.424   5.800   1.112
 2666SOL    HW1 8070   1.476   5.735   1.167
 2666SOL    HW2 8071   1.375   5.863   1.173
 2667SOL     OW 8072   1.001   5.620   1.154
 2667SOL    HW1 8073   0.938   5.548   1.123
 2667SOL    HW2 8074   1.094   5.584   1.154
 2668SOL     OW 8075   1.352   5.638   0.168
 2668SOL    HW1 8076   1.387   5.597   0.084
 2668SOL    HW2 8077   1.262   5.600   0.188
 2669SOL     OW 8078   1.300   6.039   0.691
 2669SOL    HW1 8079   1.241   6.119   0.695
 2669SOL    HW2 8080   1.315   6.004   0.784
 2670SOL     OW 8081   1.593   5.807   0.882
 2670SOL    HW1 8082   1.509   5.806   0.936
 2670SOL    HW2 8083   1.595   5.890   0.826
 2671SOL     OW 8084   0.225   5.861   2.858
 2671SOL    HW1 8085   0.260   5.844   2.950
 2671SOL    HW2 8086   0.137   5.816   2.846
 2672SOL     OW 8087   0.019   5.954   2.509
 2672SOL    HW1 8088  -0.063   5.997   2.548
 2672SOL    HW2 8089  -0.009   5.881   2.446
 2673SOL     OW 8090   1.755   6.193   2.093
 2673SOL    HW1 8091   1.743   6.180   1.994
 2673SOL    HW2 8092   1.725   6.112   2.142
 2674SOL     OW 8093   0.438   5.978   3.361
 2674SOL    HW1 8094   0.520   5.922   3.370
 2674SOL    HW2 8095   0.357   5.920   3.365
 2675SOL     OW 8096   0.809   5.590   2.364
 2675SOL    HW1 8097   0.849   5.681   2.355
 2675SOL    HW2 8098   0.709   5.598   2.370
 2676SOL     OW 8099   1.281   5.931   2.806
 2676SOL    HW1 8100   1.195   5.881   2.793
 2676SOL    HW2 8101   1.343   5.877   2.862
 2677SOL     OW 8102   0.865   5.934   2.057
 2677SOL    HW1 8103   0.924   5.997   2.008
 2677SOL    HW2 8104   0.884   5.840   2.028
 2678SOL     OW 8105   0.550   5.782   2.747
 2678SOL    HW1 8106   0.545   5.777   2.847
 2678SOL    HW2 8107   0.552   5.878   2.718
 2679SOL     OW 8108   0.202   5.871   3.360
 2679SOL    HW1 8109   0.122   5.931   3.347
 2679SOL    HW2 8110   0.192   5.822   3.446
 2680SOL     OW 8111   1.400   5.693   2.288
 2680SOL    HW1 8112   1.376   5.656   2.198
 2680SOL    HW2 8113   1.499   5.709   2.292
 2681SOL     OW 8114   1.547   5.808   3.591
 2681SOL    HW1 8115   1.542   5.845   3.683
 2681SOL    HW2 8116   1.475   5.739   3.579
 2682SOL     OW 8117   0.614   5.708   1.979
 2682SOL    HW1 8118   0.712   5.686   1.986
 2682SOL    HW2 8119   0.583   5.691   1.886
 2683SOL     OW 8120   0.781   5.850   3.611
 2683SOL    HW1 8121   0.848   5.789   3.654
 2683SOL    HW2 8122   0.708   5.869   3.676
 2684SOL     OW 8123   1.351   6.176   3.295
 2684SOL    HW1 8124   1.379   6.133   3.380
 2684SOL    HW2 8125   1.376   6.272   3.296
 2685SOL     OW 8126   0.539   5.650   2.374
 2685SOL    HW1 8127   0.458   5.651   2.432
 2685SOL    HW2 8128   0.542   5.733   2.319
 2686SOL     OW 8129   0.297   5.621   2.033
 2686SOL    HW1 8130   0.346   5.705   2.012
 2686SOL    HW2 8131   0.359   5.556   2.078
 2687SOL     OW 8132   0.561   5.808   3.009
 2687SOL    HW1 8133   0.599   5.724   3.046
 2687SOL    HW2 8134   0.473   5.827   3.053
 2688SOL     OW 8135   1.017   5.625   2.615
 2688SOL    HW1 8136   0.945   5.630   2.546
 2688SOL    HW2 8137   0.993   5.556   2.684
 2689SOL     OW 8138   0.527   5.842   2.190
 2689SOL    HW1 8139   0.554   5.783   2.115
 2689SOL    HW2 8140   0.527   5.937   2.159
 2690SOL     OW 8141   0.915   5.675   3.264
 2690SOL    HW1 8142   0.940   5.655   3.169
 2690SOL    HW2 8143   0.987   5.731   3.306
 2691SOL     OW 8144   1.013   5.691   3.632
 2691SOL    HW1 8145   1.019   5.776   3.580
 2691SOL    HW2 8146   1.045   5.615   3.575
 2692SOL     OW 8147   0.504   5.636   3.602
 2692SOL    HW1 8148   0.462   5.579   3.532
 2692SOL    HW2 8149   0.438   5.705   3.634
 2693SOL     OW 8150   0.307   5.799   3.093
 2693SOL    HW1 8151   0.284   5.836   3.183
 2693SOL    HW2 8152   0.277   5.704   3.087
 2694SOL     OW 8153   0.307   5.649   2.480
 2694SOL    HW1 8154   0.296   5.743   2.513
 2694SOL    HW2 8155   0.302   5.586   2.557
 2695SOL     OW 8156   1.540   5.860   1.987
 2695SOL    HW1 8157   1.479   5.785   2.010
 2695SOL    HW2 8158   1.562   5.912   2.070
 2696SOL     OW 8159   1.160   5.793   3.339
 2696SOL    HW1 8160   1.160   5.857   3.416
 2696SOL    HW2 8161   1.188   5.841   3.256
 2697SOL     OW 8162   1.726   5.721   2.385
 2697SOL    HW1 8163   1.799   5.704   2.318
 2697SOL    HW2 8164   1.695   5.634   2.423
 2698SOL     OW 8165   1.841   5.761   2.825
 2698SOL    HW1 8166   1.880   5.676   2.789
 2698SOL    HW2 8167   1.743   5.763   2.806
 2699SOL     OW 8168   0.672   5.789   3.351
 2699SOL    HW1 8169   0.762   5.773   3.311
 2699SOL    HW2 8170   0.680   5.794   3.450
 2700SOL     OW 8171   0.075   5.931   1.895
 2700SOL    HW1 8172  -0.017   5.903   1.866
 2700SOL    HW2 8173   0.106   6.008   1.839
 2701SOL     OW 8174   0.072   5.752   2.180
 2701SOL    HW1 8175   0.055   5.835   2.126
 2701SOL    HW2 8176   0.162   5.715   2.158
 2702SOL     OW 8177   1.225   5.911   2.311
 2702SOL    HW1 8178   1.290   5.837   2.300
 2702SOL    HW2 8179   1.245   5.961   2.395
 2703SOL     OW 8180   1.777   5.928   3.504
 2703SOL    HW1 8181   1.760   5.959   3.410
 2703SOL    HW2 8182   1.693   5.891   3.542
 2704SOL     OW 8183   1.824   5.778   3.089
 2704SOL    HW1 8184   1.820   5.688   3.133
 2704SOL    HW2 8185   1.827   5.767   2.990
 2705SOL     OW 8186   1.424   5.800   2.974
 2705SOL    HW1 8187   1.476   5.735   3.029
 2705SOL    HW2 8188   1.375   5.863   3.035
 2706SOL     OW 8189   1.001   5.620   3.016
 2706SOL    HW1 8190   0.938   5.548   2.985
 2706SOL    HW2 8191   1.094   5.584   3.016
 2707SOL     OW 8192   1.352   5.638   2.030
 2707SOL    HW1 8193   1.387   5.597   1.946
 2707SOL    HW2 8194   1.262   5.600   2.050
 2708SOL     OW 8195   1.300   6.039   2.553
 2708SOL    HW1 8196   1.241   6.119   2.557
 2708SOL    HW2 8197   1.315   6.004   2.646
 2709SOL     OW 8198   1.593   5.807   2.744
 2709SOL    HW1 8199   1.509   5.806   2.798
 2709SOL    HW2 8200   1.595   5.890   2.688
 2710SOL     OW 8201   0.225   5.861   4.720
 2710SOL    HW1 8202   0.260   5.844   4.812
 2710SOL    HW2 8203   0.137   5.816   4.708
 2711SOL     OW 8204   0.019   5.954   4.371
 2711SOL    HW1 8205  -0.063   5.997   4.410
 2711SOL    HW2 8206  -0.009   5.881   4.308
 2712SOL     OW 8207   1.755   6.193   3.955
 2712SOL    HW1 8208   1.743   6.180   3.856
 2712SOL    HW2 8209   1.725   6.112   4.004
 2713SOL     OW 8210   0.438   5.978   5.223
 2713SOL    HW1 8211   0.520   5.922   5.232
 2713SOL    HW2 8212   0.357   5.920   5.227
 2714SOL     OW 8213   1.594   5.700   5.204
 2714SOL    HW1 8214   1.576   5.767   5.132
 2714SOL    HW2 8215   1.591   5.746   5.293
 2715SOL     OW 8216   0.809   5.590   4.226
 2715SOL    HW1 8217   0.849   5.681   4.217
 2715SOL    HW2 8218   0.709   5.598   4.232
 2716SOL     OW 8219   1.281   5.931   4.668
 2716SOL    HW1 8220   1.195   5.881   4.655
 2716SOL    HW2 8221   1.343   5.877   4.724
 2717SOL     OW 8222   0.865   5.934   3.919
 2717SOL    HW1 8223   0.924   5.997   3.870
 2717SOL    HW2 8224   0.884   5.840   3.890
 2718SOL     OW 8225   0.550   5.782   4.609
 2718SOL    HW1 8226   0.545   5.777   4.709
 2718SOL    HW2 8227   0.552   5.878   4.580
 2719SOL     OW 8228   0.202   5.871   5.222
 2719SOL    HW1 8229   0.122   5.931   5.209
 2719SOL    HW2 8230   0.192   5.822   5.308
 2720SOL     OW 8231   1.400   5.693   4.150
 2720SOL    HW1 8232   1.376   5.656   4.060
 2720SOL    HW2 8233   1.499   5.709   4.154
 2721SOL     OW 8234   1.547   5.808   5.453
 2721SOL    HW1 8235   1.542   5.845   5.545
 2721SOL    HW2 8236   1.475   5.739   5.441
 2722SOL     OW 8237   0.614   5.708   3.841
 2722SOL    HW1 8238   0.712   5.686   3.848
 2722SOL    HW2 8239   0.583   5.691   3.748
 2723SOL     OW 8240   0.781   5.850   5.473
 2723SOL    HW1 8241   0.848   5.789   5.516
 2723SOL    HW2 8242   0.708   5.869   5.538
 2724SOL     OW 8243   1.351   6.176   5.157
 2724SOL    HW1 8244   1.379   6.133   5.242
 2724SOL    HW2 8245   1.376   6.272   5.158
 2725SOL     OW 8246   0.539   5.650   4.236
 2725SOL    HW1 8247   0.458   5.651   4.294
 2725SOL    HW2 8248   0.542   5.733   4.181
 2726SOL     OW 8249   0.297   5.621   3.895
 2726SOL    HW1 8250   0.346   5.705   3.874
 2726SOL    HW2 8251   0.359   5.556   3.940
 2727SOL     OW 8252   0.561   5.808   4.871
 2727SOL    HW1 8253   0.599   5.724   4.908
 2727SOL    HW2 8254   0.473   5.827   4.915
 2728SOL     OW 8255   1.017   5.625   4.477
 2728SOL    HW1 8256   0.945   5.630   4.408
 2728SOL    HW2 8257   0.993   5.556   4.546
 2729SOL     OW 8258   0.527   5.842   4.052
 2729SOL    HW1 8259   0.554   5.783   3.977
 2729SOL    HW2 8260   0.527   5.937   4.021
 2730SOL     OW 8261   0.915   5.675   5.126
 2730SOL    HW1 8262   0.940   5.655   5.031
 2730SOL    HW2 8263   0.987   5.731   5.168
 2731SOL     OW 8264   1.013   5.691   5.494
 2731SOL    HW1 8265   1.019   5.776   5.442
 2731SOL    HW2 8266   1.045   5.615   5.437
 2732SOL     OW 8267   0.504   5.636   5.464
 2732SOL    HW1 8268   0.462   5.579   5.394
 2732SOL    HW2 8269   0.438   5.705   5.496
 2733SOL     OW 8270   0.307   5.799   4.955
 2733SOL    HW1 8271   0.284   5.836   5.045
 2733SOL    HW2 8272   0.277   5.704   4.949
 2734SOL     OW 8273   0.307   5.649   4.342
 2734SOL    HW1 8274   0.296   5.743   4.375
 2734SOL    HW2 8275   0.302   5.586   4.419
 2735SOL     OW 8276   1.540   5.860   3.849
 2735SOL    HW1 8277   1.479   5.785   3.872
 2735SOL    HW2 8278   1.562   5.912   3.932
 2736SOL     OW 8279   1.160   5.793   5.201
 2736SOL    HW1 8280   1.160   5.857   5.278
 2736SOL    HW2 8281   1.188   5.841   5.118
 2737SOL     OW 8282   1.726   5.721   4.247
 2737SOL    HW1 8283   1.799   5.704   4.180
 2737SOL    HW2 8284   1.695   5.634   4.285
 2738SOL     OW 8285   1.841   5.761   4.687
 2738SOL    HW1 8286   1.880   5.676   4.651
 2738SOL    HW2 8287   1.743   5.763   4.668
 2739SOL     OW 8288   0.672   5.789   5.213
 2739SOL    HW1 8289   0.762   5.773   5.173
 2739SOL    HW2 8290   0.680   5.794   5.312
 2740SOL     OW 8291   0.075   5.931   3.757
 2740SOL    HW1 8292  -0.017   5.903   3.728
 2740SOL    HW2 8293   0.106   6.008   3.701
 2741SOL     OW 8294   0.072   5.752   4.042
 2741SOL    HW1 8295   0.055   5.835   3.988
 2741SOL    HW2 8296   0.162   5.715   4.020
 2742SOL     OW 8297   1.225   5.911   4.173
 2742SOL    HW1 8298   1.290   5.837   4.162
 2742SOL    HW2 8299   1.245   5.961   4.257
 2743SOL     OW 8300   1.777   5.928   5.366
 2743SOL    HW1 8301   1.760   5.959   5.272
 2743SOL    HW2 8302   1.693   5.891   5.404
 2744SOL     OW 8303   1.824   5.778   4.951
 2744SOL    HW1 8304   1.820   5.688   4.995
 2744SOL    HW2 8305   1.827   5.767   4.852
 2745SOL     OW 8306   1.424   5.800   4.836
 2745SOL    HW1 8307   1.476   5.735   4.891
 2745SOL    HW2 8308   1.375   5.863   4.897
 2746SOL     OW 8309   1.001   5.620   4.878
 2746SOL    HW1 8310   0.938   5.548   4.847
 2746SOL    HW2 8311   1.094   5.584   4.878
 2747SOL     OW 8312   1.352   5.638   3.892
 2747SOL    HW1 8313   1.387   5.597   3.808
 2747SOL    HW2 8314   1.262   5.600   3.912
 2748SOL     OW 8315   1.300   6.039   4.415
 2748SOL    HW1 8316   1.241   6.119   4.419
 2748SOL    HW2 8317   1.315   6.004   4.508
 2749SOL     OW 8318   1.593   5.807   4.606
 2749SOL    HW1 8319   1.509   5.806   4.660
 2749SOL    HW2 8320   1.595   5.890   4.550
 2750SOL     OW 8321   1.755   6.193   5.817
 2750SOL    HW1 8322   1.743   6.180   5.718
 2750SOL    HW2 8323   1.725   6.112   5.866
 2751SOL     OW 8324   1.603   6.033   6.323
 2751SOL    HW1 8325   1.529   6.079   6.273
 2751SOL    HW2 8326   1.654   6.101   6.376
 2752SOL     OW 8327   0.809   5.590   6.088
 2752SOL    HW1 8328   0.849   5.681   6.079
 2752SOL    HW2 8329   0.709   5.598   6.094
 2753SOL     OW 8330   0.865   5.934   5.781
 2753SOL    HW1 8331   0.924   5.997   5.732
 2753SOL    HW2 8332   0.884   5.840   5.752
 2754SOL     OW 8333   1.400   5.693   6.012
 2754SOL    HW1 8334   1.376   5.656   5.922
 2754SOL    HW2 8335   1.499   5.709   6.016
 2755SOL     OW 8336   0.614   5.708   5.703
 2755SOL    HW1 8337   0.712   5.686   5.710
 2755SOL    HW2 8338   0.583   5.691   5.610
 2756SOL     OW 8339   0.539   5.650   6.098
 2756SOL    HW1 8340   0.458   5.651   6.156
 2756SOL    HW2 8341   0.542   5.733   6.043
 2757SOL     OW 8342   0.297   5.621   5.757
 2757SOL    HW1 8343   0.346   5.705   5.736
 2757SOL    HW2 8344   0.359   5.556   5.802
 2758SOL     OW 8345   0.527   5.842   5.914
 2758SOL    HW1 8346   0.554   5.783   5.839
 2758SOL    HW2 8347   0.527   5.937   5.883
 2759SOL     OW 8348   0.307   5.649   6.204
 2759SOL    HW1 8349   0.296   5.743   6.237
 2759SOL    HW2 8350   0.302   5.586   6.281
 2760SOL     OW 8351   1.540   5.860   5.711
 2760SOL    HW1 8352   1.479   5.785   5.734
 2760SOL    HW2 8353   1.562   5.912   5.794
 2761SOL     OW 8354   1.726   5.721   6.109
 2761SOL    HW1 8355   1.799   5.704   6.042
 2761SOL    HW2 8356   1.695   5.634   6.147
 2762SOL     OW 8357   1.841   5.761   6.549
 2762SOL    HW1 8358   1.880   5.676   6.513
 2762SOL    HW2 8359   1.743   5.763   6.530
 2763SOL     OW 8360   1.014   5.822   6.557
 2763SOL    HW1 8361   1.006   5.786   6.464
 2763SOL    HW2 8362   1.012   5.746   6.622
 2764SOL     OW 8363   0.075   5.931   5.619
 2764SOL    HW1 8364  -0.017   5.903   5.590
 2764SOL    HW2 8365   0.106   6.008   5.563
 2765SOL     OW 8366   0.072   5.752   5.904
 2765SOL    HW1 8367   0.055   5.835   5.850
 2765SOL    HW2 8368   0.162   5.715   5.882
 2766SOL     OW 8369   1.225   5.911   6.035
 2766SOL    HW1 8370   1.290   5.837   6.024
 2766SOL    HW2 8371   1.245   5.961   6.119
 2767SOL     OW 8372   1.352   5.638   5.754
 2767SOL    HW1 8373   1.387   5.597   5.670
 2767SOL    HW2 8374   1.262   5.600   5.774
 2768SOL     OW 8375   2.092   0.628   0.113
 2768SOL    HW1 8376   1.999   0.626   0.150
 2768SOL    HW2 8377   2.093   0.589   0.021
 2769SOL     OW 8378   2.087   0.275   0.996
 2769SOL    HW1 8379   2.122   0.258   1.088
 2769SOL    HW2 8380   1.999   0.230   0.984
 2770SOL     OW 8381   1.881   0.368   0.647
 2770SOL    HW1 8382   1.799   0.411   0.686
 2770SOL    HW2 8383   1.853   0.295   0.584
 2771SOL     OW 8384   2.431   1.275   1.165
 2771SOL    HW1 8385   2.338   1.268   1.128
 2771SOL    HW2 8386   2.442   1.364   1.209
 2772SOL     OW 8387   3.417   1.511   0.703
 2772SOL    HW1 8388   3.360   1.495   0.784
 2772SOL    HW2 8389   3.358   1.521   0.623
 2773SOL     OW 8390   2.997   0.703   0.717
 2773SOL    HW1 8391   3.054   0.781   0.692
 2773SOL    HW2 8392   2.937   0.729   0.793
 2774SOL     OW 8393   3.617   0.607   0.231
 2774SOL    HW1 8394   3.605   0.594   0.132
 2774SOL    HW2 8395   3.587   0.526   0.280
 2775SOL     OW 8396   2.630   1.144   1.023
 2775SOL    HW1 8397   2.552   1.161   1.083
 2775SOL    HW2 8398   2.664   1.231   0.987
 2776SOL     OW 8399   2.712   0.798   1.823
 2776SOL    HW1 8400   2.708   0.874   1.888
 2776SOL    HW2 8401   2.734   0.834   1.732
 2777SOL     OW 8402   2.547   1.012   0.665
 2777SOL    HW1 8403   2.616   0.996   0.735
 2777SOL    HW2 8404   2.474   1.069   0.703
 2778SOL     OW 8405   2.548   1.161   1.803
 2778SOL    HW1 8406   2.608   1.240   1.817
 2778SOL    HW2 8407   2.462   1.192   1.762
 2779SOL     OW 8408   2.197   1.435   1.061
 2779SOL    HW1 8409   2.119   1.404   1.008
 2779SOL    HW2 8410   2.255   1.493   1.004
 2780SOL     OW 8411   3.322   1.505   1.339
 2780SOL    HW1 8412   3.346   1.599   1.365
 2780SOL    HW2 8413   3.306   1.451   1.421
 2781SOL     OW 8414   2.300   0.392   1.499
 2781SOL    HW1 8415   2.382   0.336   1.508
 2781SOL    HW2 8416   2.219   0.334   1.503
 2782SOL     OW 8417   3.465   0.447   0.737
 2782SOL    HW1 8418   3.391   0.493   0.687
 2782SOL    HW2 8419   3.516   0.515   0.790
 2783SOL     OW 8420   2.093   1.713   0.483
 2783SOL    HW1 8421   2.127   1.790   0.537
 2783SOL    HW2 8422   2.137   1.713   0.393
 2784SOL     OW 8423   2.989   1.341   1.690
 2784SOL    HW1 8424   3.036   1.341   1.778
 2784SOL    HW2 8425   2.941   1.254   1.679
 2785SOL     OW 8426   2.092   1.434   0.538
 2785SOL    HW1 8427   2.066   1.530   0.538
 2785SOL    HW2 8428   2.021   1.380   0.583
 2786SOL     OW 8429   2.102   1.091   0.886
 2786SOL    HW1 8430   2.116   1.007   0.938
 2786SOL    HW2 8431   2.047   1.155   0.941
 2787SOL     OW 8432   2.482   1.786   1.439
 2787SOL    HW1 8433   2.390   1.769   1.474
 2787SOL    HW2 8434   2.510   1.878   1.465
 2788SOL     OW 8435   2.468   0.964   0.123
 2788SOL    HW1 8436   2.475   1.048   0.069
 2788SOL    HW2 8437   2.514   0.977   0.211
 2789SOL     OW 8438   3.456   0.114   1.480
 2789SOL    HW1 8439   3.438   0.181   1.408
 2789SOL    HW2 8440   3.453   0.160   1.569
 2790SOL     OW 8441   1.984   0.643   0.563
 2790SOL    HW1 8442   1.939   0.555   0.580
 2790SOL    HW2 8443   1.983   0.697   0.647
 2791SOL     OW 8444   3.704   1.767   0.359
 2791SOL    HW1 8445   3.758   1.738   0.439
 2791SOL    HW2 8446   3.734   1.857   0.330
 2792SOL     OW 8447   1.889   1.596   0.117
 2792SOL    HW1 8448   1.870   1.500   0.138
 2792SOL    HW2 8449   1.856   1.654   0.192
 2793SOL     OW 8450   3.551   0.922   0.612
 2793SOL    HW1 8451   3.646   0.893   0.620
 2793SOL    HW2 8452   3.543   0.987   0.537
 2794SOL     OW 8453   3.503   1.108   0.432
 2794SOL    HW1 8454   3.589   1.110   0.380
 2794SOL    HW2 8455   3.517   1.155   0.520
 2795SOL     OW 8456   1.975   0.737   1.597
 2795SOL    HW1 8457   2.063   0.724   1.642
 2795SOL    HW2 8458   1.962   0.834   1.575
 2796SOL     OW 8459   2.475   1.365   0.726
 2796SOL    HW1 8460   2.426   1.278   0.735
 2796SOL    HW2 8461   2.452   1.408   0.639
 2797SOL     OW 8462   3.155   1.228   1.423
 2797SOL    HW1 8463   3.192   1.155   1.365
 2797SOL    HW2 8464   3.207   1.233   1.508
 2798SOL     OW 8465   2.671   0.004   0.502
 2798SOL    HW1 8466   2.711   0.095   0.493
 2798SOL    HW2 8467   2.571   0.012   0.508
 2799SOL     OW 8468   2.059   0.976   1.264
 2799SOL    HW1 8469   2.148   0.931   1.250
 2799SOL    HW2 8470   1.986   0.911   1.245
 2800SOL     OW 8471   3.387   0.999   0.190
 2800SOL    HW1 8472   3.324   0.923   0.203
 2800SOL    HW2 8473   3.435   1.017   0.276
 2801SOL     OW 8474   3.049   1.792   1.616
 2801SOL    HW1 8475   3.073   1.852   1.540
 2801SOL    HW2 8476   3.056   1.697   1.586
 2802SOL     OW 8477   2.179   0.251   1.801
 2802SOL    HW1 8478   2.250   0.322   1.807
 2802SOL    HW2 8479   2.091   0.290   1.829
 2803SOL     OW 8480   3.328   1.417   0.953
 2803SOL    HW1 8481   3.269   1.423   1.033
 2803SOL    HW2 8482   3.313   1.329   0.907
 2804SOL     OW 8483   3.529   1.714   0.572
 2804SOL    HW1 8484   3.488   1.691   0.484
 2804SOL    HW2 8485   3.511   1.640   0.637
 2805SOL     OW 8486   2.460   0.729   0.270
 2805SOL    HW1 8487   2.484   0.798   0.202
 2805SOL    HW2 8488   2.382   0.762   0.324
 2806SOL     OW 8489   3.143   0.345   0.944
 2806SOL    HW1 8490   3.057   0.295   0.931
 2806SOL    HW2 8491   3.205   0.291   1.000
 2807SOL     OW 8492   3.438   1.662   0.307
 2807SOL    HW1 8493   3.527   1.708   0.310
 2807SOL    HW2 8494   3.417   1.638   0.212
 2808SOL     OW 8495   2.669   0.605   1.465
 2808SOL    HW1 8496   2.622   0.602   1.554
 2808SOL    HW2 8497   2.618   0.550   1.399
 2809SOL     OW 8498   3.256   0.469   1.674
 2809SOL    HW1 8499   3.236   0.512   1.762
 2809SOL    HW2 8500   3.334   0.407   1.683
 2810SOL     OW 8501   2.835   0.890   1.572
 2810SOL    HW1 8502   2.881   0.806   1.543
 2810SOL    HW2 8503   2.779   0.924   1.497
 2811SOL     OW 8504   2.853   0.410   1.242
 2811SOL    HW1 8505   2.776   0.444   1.296
 2811SOL    HW2 8506   2.819   0.359   1.163
 2812SOL     OW 8507   2.903   0.701   0.429
 2812SOL    HW1 8508   2.929   0.697   0.525
 2812SOL    HW2 8509   2.818   0.650   0.415
 2813SOL     OW 8510   1.938   0.811   0.789
 2813SOL    HW1 8511   2.037   0.799   0.798
 2813SOL    HW2 8512   1.914   0.906   0.810
 2814SOL     OW 8513   1.992   1.821   1.571
 2814SOL    HW1 8514   1.982   1.806   1.670
 2814SOL    HW2 8515   1.906   1.857   1.535
 2815SOL     OW 8516   2.727   0.348   0.195
 2815SOL    HW1 8517   2.786   0.411   0.146
 2815SOL    HW2 8518   2.746   0.254   0.166
 2816SOL     OW 8519   3.581   0.585   1.831
 2816SOL    HW1 8520   3.555   0.674   1.795
 2816SOL    HW2 8521   3.579   0.517   1.758
 2817SOL     OW 8522   3.224   1.144   0.545
 2817SOL    HW1 8523   3.307   1.115   0.497
 2817SOL    HW2 8524   3.175   1.211   0.489
 2818SOL     OW 8525   2.412   0.196   0.885
 2818SOL    HW1 8526   2.407   0.191   0.985
 2818SOL    HW2 8527   2.414   0.292   0.856
 2819SOL     OW 8528   2.870   1.456   0.477
 2819SOL    HW1 8529   2.824   1.528   0.425
 2819SOL    HW2 8530   2.866   1.476   0.575
 2820SOL     OW 8531   2.213   1.801   0.853
 2820SOL    HW1 8532   2.263   1.715   0.859
 2820SOL    HW2 8533   2.278   1.878   0.850
 2821SOL     OW 8534   3.657   1.066   0.873
 2821SOL    HW1 8535   3.595   1.051   0.797
 2821SOL    HW2 8536   3.605   1.077   0.958
 2822SOL     OW 8537   3.089   1.550   1.506
 2822SOL    HW1 8538   3.095   1.473   1.570
 2822SOL    HW2 8539   3.037   1.524   1.426
 2823SOL     OW 8540   2.183   0.943   0.242
 2823SOL    HW1 8541   2.265   0.982   0.200
 2823SOL    HW2 8542   2.156   0.861   0.193
 2824SOL     OW 8543   3.320   0.735   0.728
 2824SOL    HW1 8544   3.315   0.670   0.803
 2824SOL    HW2 8545   3.400   0.794   0.741
 2825SOL     OW 8546   2.323   1.266   1.727
 2825SOL    HW1 8547   2.273   1.267   1.641
 2825SOL    HW2 8548   2.260   1.248   1.803
 2826SOL     OW 8549   2.973   1.776   0.237
 2826SOL    HW1 8550   2.913   1.714   0.287
 2826SOL    HW2 8551   3.004   1.732   0.152
 2827SOL     OW 8552   2.064   0.285   1.498
 2827SOL    HW1 8553   1.984   0.345   1.485
 2827SOL    HW2 8554   2.054   0.236   1.584
 2828SOL     OW 8555   3.494   1.377   0.081
 2828SOL    HW1 8556   3.462   1.471   0.071
 2828SOL    HW2 8557   3.418   1.314   0.069
 2829SOL     OW 8558   2.326   1.743   0.323
 2829SOL    HW1 8559   2.359   1.782   0.409
 2829SOL    HW2 8560   2.402   1.736   0.258
 2830SOL     OW 8561   3.262   0.107   0.426
 2830SOL    HW1 8562   3.238   0.070   0.336
 2830SOL    HW2 8563   3.361   0.123   0.430
 2831SOL     OW 8564   2.111   1.785   1.241
 2831SOL    HW1 8565   2.168   1.720   1.291
 2831SOL    HW2 8566   2.095   1.752   1.148
 2832SOL     OW 8567   2.802   1.698   0.904
 2832SOL    HW1 8568   2.882   1.641   0.925
 2832SOL    HW2 8569   2.753   1.658   0.827
 2833SOL     OW 8570   2.244   0.700   0.480
 2833SOL    HW1 8571   2.289   0.610   0.477
 2833SOL    HW2 8572   2.150   0.689   0.513
 2834SOL     OW 8573   3.409   0.222   1.729
 2834SOL    HW1 8574   3.404   0.259   1.821
 2834SOL    HW2 8575   3.337   0.153   1.717
 2835SOL     OW 8576   2.476   0.122   0.117
 2835SOL    HW1 8577   2.574   0.100   0.124
 2835SOL    HW2 8578   2.445   0.105   0.024
 2836SOL     OW 8579   2.643   0.264   1.749
 2836SOL    HW1 8580   2.710   0.203   1.792
 2836SOL    HW2 8581   2.570   0.283   1.814
 2837SOL     OW 8582   2.750   1.514   1.195
 2837SOL    HW1 8583   2.727   1.489   1.101
 2837SOL    HW2 8584   2.811   1.445   1.234
 2838SOL     OW 8585   3.213   0.590   1.433
 2838SOL    HW1 8586   3.241   0.547   1.518
 2838SOL    HW2 8587   3.238   0.686   1.434
 2839SOL     OW 8588   2.665   1.402   0.924
 2839SOL    HW1 8589   2.755   1.416   0.882
 2839SOL    HW2 8590   2.594   1.404   0.853
 2840SOL     OW 8591   2.784   0.503   0.899
 2840SOL    HW1 8592   2.759   0.494   0.803
 2840SOL    HW2 8593   2.832   0.421   0.930
 2841SOL     OW 8594   2.401   0.064   0.512
 2841SOL    HW1 8595   2.320   0.065   0.570
 2841SOL    HW2 8596   2.404   0.147   0.457
 2842SOL     OW 8597   3.296   1.188   0.041
 2842SOL    HW1 8598   3.328   1.112   0.098
 2842SOL    HW2 8599   3.204   1.215   0.071
 2843SOL     OW 8600   2.159   0.035   0.171
 2843SOL    HW1 8601   2.208   0.119   0.150
 2843SOL    HW2 8602   2.221  -0.030   0.216
 2844SOL     OW 8603   2.797   0.236   0.480
 2844SOL    HW1 8604   2.749   0.277   0.402
 2844SOL    HW2 8605   2.896   0.234   0.461
 2845SOL     OW 8606   2.938   0.683   1.464
 2845SOL    HW1 8607   2.858   0.622   1.467
 2845SOL    HW2 8608   3.019   0.630   1.440
 2846SOL     OW 8609   3.089   1.570   0.793
 2846SOL    HW1 8610   3.110   1.644   0.728
 2846SOL    HW2 8611   3.157   1.570   0.866
 2847SOL     OW 8612   2.321   1.152   0.741
 2847SOL    HW1 8613   2.250   1.125   0.806
 2847SOL    HW2 8614   2.295   1.124   0.648
 2848SOL     OW 8615   3.133   1.797   0.591
 2848SOL    HW1 8616   3.177   1.861   0.527
 2848SOL    HW2 8617   3.083   1.849   0.661
 2849SOL     OW 8618   2.894   0.549   0.016
 2849SOL    HW1 8619   2.853   0.631  -0.023
 2849SOL    HW2 8620   2.958   0.575   0.089
 2850SOL     OW 8621   1.940   0.556   1.386
 2850SOL    HW1 8622   2.032   0.555   1.345
 2850SOL    HW2 8623   1.934   0.630   1.453
 2851SOL     OW 8624   2.423   0.222   1.147
 2851SOL    HW1 8625   2.461   0.138   1.184
 2851SOL    HW2 8626   2.335   0.241   1.191
 2852SOL     OW 8627   2.728   0.454   0.642
 2852SOL    HW1 8628   2.696   0.526   0.580
 2852SOL    HW2 8629   2.752   0.373   0.589
 2853SOL     OW 8630   2.879   0.039   0.753
 2853SOL    HW1 8631   2.807   0.044   0.684
 2853SOL    HW2 8632   2.855  -0.030   0.822
 2854SOL     OW 8633   3.291   1.173   0.867
 2854SOL    HW1 8634   3.236   1.089   0.860
 2854SOL    HW2 8635   3.317   1.202   0.775
 2855SOL     OW 8636   3.328   0.590   0.992
 2855SOL    HW1 8637   3.298   0.495   0.999
 2855SOL    HW2 8638   3.401   0.606   1.058
 2856SOL     OW 8639   3.719   0.833   0.377
 2856SOL    HW1 8640   3.761   0.769   0.441
 2856SOL    HW2 8641   3.681   0.782   0.299
 2857SOL     OW 8642   2.350   1.385   0.174
 2857SOL    HW1 8643   2.263   1.370   0.221
 2857SOL    HW2 8644   2.333   1.411   0.079
 2858SOL     OW 8645   3.526   1.280   0.657
 2858SOL    HW1 8646   3.625   1.288   0.671
 2858SOL    HW2 8647   3.481   1.364   0.688
 2859SOL     OW 8648   3.252   0.575   0.078
 2859SOL    HW1 8649   3.198   0.554   0.159
 2859SOL    HW2 8650   3.343   0.534   0.087
 2860SOL     OW 8651   2.389   0.256   0.328
 2860SOL    HW1 8652   2.416   0.197   0.253
 2860SOL    HW2 8653   2.389   0.351   0.297
 2861SOL     OW 8654   3.616   1.223   1.588
 2861SOL    HW1 8655   3.707   1.184   1.575
 2861SOL    HW2 8656   3.624   1.319   1.612
 2862SOL     OW 8657   2.926   1.347   1.340
 2862SOL    HW1 8658   2.846   1.324   1.395
 2862SOL    HW2 8659   3.009   1.321   1.389
 2863SOL     OW 8660   3.454   1.629   1.625
 2863SOL    HW1 8661   3.481   1.663   1.535
 2863SOL    HW2 8662   3.533   1.591   1.671
 2864SOL     OW 8663   2.973   1.195   1.100
 2864SOL    HW1 8664   2.933   1.239   1.181
 2864SOL    HW2 8665   2.932   1.232   1.017
 2865SOL     OW 8666   3.500   1.099   1.079
 2865SOL    HW1 8667   3.505   1.180   1.138
 2865SOL    HW2 8668   3.414   1.101   1.028
 2866SOL     OW 8669   2.777   0.089   1.402
 2866SOL    HW1 8670   2.802   0.069   1.307
 2866SOL    HW2 8671   2.849   0.145   1.444
 2867SOL     OW 8672   2.842   1.116   1.719
 2867SOL    HW1 8673   2.743   1.122   1.729
 2867SOL    HW2 8674   2.865   1.036   1.663
 2868SOL     OW 8675   2.272   0.813   1.251
 2868SOL    HW1 8676   2.358   0.825   1.301
 2868SOL    HW2 8677   2.230   0.726   1.278
 2869SOL     OW 8678   3.136   0.386   1.262
 2869SOL    HW1 8679   3.157   0.460   1.326
 2869SOL    HW2 8680   3.047   0.403   1.219
 2870SOL     OW 8681   1.926   1.564   1.331
 2870SOL    HW1 8682   1.880   1.646   1.297
 2870SOL    HW2 8683   2.024   1.583   1.340
 2871SOL     OW 8684   2.229   1.100   0.501
 2871SOL    HW1 8685   2.222   1.183   0.445
 2871SOL    HW2 8686   2.233   1.020   0.441
 2872SOL     OW 8687   2.428   0.537   0.865
 2872SOL    HW1 8688   2.440   0.603   0.791
 2872SOL    HW2 8689   2.474   0.571   0.948
 2873SOL     OW 8690   3.114   1.348   0.388
 2873SOL    HW1 8691   3.164   1.425   0.428
 2873SOL    HW2 8692   3.019   1.350   0.420
 2874SOL     OW 8693   3.134   1.445   1.142
 2874SOL    HW1 8694   3.181   1.458   1.229
 2874SOL    HW2 8695   3.068   1.371   1.151
 2875SOL     OW 8696   3.444   0.639   0.472
 2875SOL    HW1 8697   3.413   0.700   0.545
 2875SOL    HW2 8698   3.494   0.691   0.403
 2876SOL     OW 8699   2.216   1.510   1.329
 2876SOL    HW1 8700   2.195   1.466   1.242
 2876SOL    HW2 8701   2.313   1.536   1.332
 2877SOL     OW 8702   2.264   0.751   1.598
 2877SOL    HW1 8703   2.332   0.806   1.551
 2877SOL    HW2 8704   2.304   0.663   1.625
 2878SOL     OW 8705   3.449   0.779   1.670
 2878SOL    HW1 8706   3.357   0.817   1.665
 2878SOL    HW2 8707   3.509   0.826   1.605
 2879SOL     OW 8708   2.875   0.105   1.770
 2879SOL    HW1 8709   2.881   0.190   1.718
 2879SOL    HW2 8710   2.907   0.029   1.713
 2880SOL     OW 8711   2.366   0.050   1.740
 2880SOL    HW1 8712   2.324  -0.007   1.670
 2880SOL    HW2 8713   2.300   0.119   1.772
 2881SOL     OW 8714   2.435   0.870   1.029
 2881SOL    HW1 8715   2.479   0.959   1.020
 2881SOL    HW2 8716   2.372   0.870   1.106
 2882SOL     OW 8717   3.222   0.862   1.045
 2882SOL    HW1 8718   3.147   0.862   0.979
 2882SOL    HW2 8719   3.259   0.770   1.054
 2883SOL     OW 8720   3.071   0.525   0.275
 2883SOL    HW1 8721   3.084   0.441   0.329
 2883SOL    HW2 8722   3.042   0.599   0.335
 2884SOL     OW 8723   2.169   0.213   1.231
 2884SOL    HW1 8724   2.146   0.250   1.321
 2884SOL    HW2 8725   2.139   0.118   1.225
 2885SOL     OW 8726   1.899   1.310   1.282
 2885SOL    HW1 8727   1.952   1.261   1.350
 2885SOL    HW2 8728   1.921   1.408   1.287
 2886SOL     OW 8729   2.594   0.634   1.064
 2886SOL    HW1 8730   2.653   0.608   0.988
 2886SOL    HW2 8731   2.566   0.730   1.053
 2887SOL     OW 8732   3.590   0.935   1.854
 2887SOL    HW1 8733   3.544   0.928   1.765
 2887SOL    HW2 8734   3.528   0.979   1.920
 2888SOL     OW 8735   2.169   0.063   0.618
 2888SOL    HW1 8736   2.158   0.157   0.651
 2888SOL    HW2 8737   2.164   0.000   0.695
 2889SOL     OW 8738   3.484   0.367   0.374
 2889SOL    HW1 8739   3.486   0.291   0.438
 2889SOL    HW2 8740   3.436   0.444   0.414
 2890SOL     OW 8741   2.885   0.766   0.966
 2890SOL    HW1 8742   2.900   0.787   1.062
 2890SOL    HW2 8743   2.855   0.671   0.957
 2891SOL     OW 8744   2.842   1.573   1.700
 2891SOL    HW1 8745   2.822   1.617   1.612
 2891SOL    HW2 8746   2.881   1.482   1.684
 2892SOL     OW 8747   3.721   1.518   1.605
 2892SOL    HW1 8748   3.735   1.545   1.510
 2892SOL    HW2 8749   3.804   1.540   1.658
 2893SOL     OW 8750   2.212   0.898   1.804
 2893SOL    HW1 8751   2.288   0.942   1.852
 2893SOL    HW2 8752   2.247   0.851   1.722
 2894SOL     OW 8753   3.402   0.274   0.125
 2894SOL    HW1 8754   3.341   0.199   0.148
 2894SOL    HW2 8755   3.424   0.326   0.208
 2895SOL     OW 8756   3.165   0.838   0.042
 2895SOL    HW1 8757   3.199   0.745   0.057
 2895SOL    HW2 8758   3.183   0.865  -0.053
 2896SOL     OW 8759   2.930   1.333   0.849
 2896SOL    HW1 8760   2.937   1.249   0.794
 2896SOL    HW2 8761   2.992   1.402   0.813
 2897SOL     OW 8762   2.181   0.810   0.949
 2897SOL    HW1 8763   2.274   0.846   0.954
 2897SOL    HW2 8764   2.175   0.725   1.001
 2898SOL     OW 8765   2.201   0.509   1.006
 2898SOL    HW1 8766   2.149   0.426   0.989
 2898SOL    HW2 8767   2.278   0.514   0.942
 2899SOL     OW 8768   3.000   0.380   1.678
 2899SOL    HW1 8769   2.955   0.443   1.742
 2899SOL    HW2 8770   3.093   0.411   1.661
 2900SOL     OW 8771   3.022   0.207   1.477
 2900SOL    HW1 8772   3.022   0.271   1.554
 2900SOL    HW2 8773   3.050   0.255   1.394
 2901SOL     OW 8774   1.870   1.326   0.200
 2901SOL    HW1 8775   1.777   1.347   0.169
 2901SOL    HW2 8776   1.880   1.227   0.213
 2902SOL     OW 8777   1.950   1.801   0.927
 2902SOL    HW1 8778   1.908   1.715   0.900
 2902SOL    HW2 8779   2.044   1.804   0.893
 2903SOL     OW 8780   2.366   1.568   0.910
 2903SOL    HW1 8781   2.432   1.642   0.919
 2903SOL    HW2 8782   2.410   1.489   0.868
 2904SOL     OW 8783   2.864   0.796   1.238
 2904SOL    HW1 8784   2.905   0.764   1.324
 2904SOL    HW2 8785   2.768   0.769   1.235
 2905SOL     OW 8786   1.902   0.544   1.114
 2905SOL    HW1 8787   1.987   0.511   1.073
 2905SOL    HW2 8788   1.915   0.559   1.212
 2906SOL     OW 8789   2.051   0.520   1.722
 2906SOL    HW1 8790   2.110   0.480   1.652
 2906SOL    HW2 8791   1.993   0.591   1.681
 2907SOL     OW 8792   3.231   0.950   1.660
 2907SOL    HW1 8793   3.270   1.039   1.680
 2907SOL    HW2 8794   3.241   0.930   1.563
 2908SOL     OW 8795   2.677   0.572   0.325
 2908SOL    HW1 8796   2.684   0.483   0.279
 2908SOL    HW2 8797   2.583   0.606   0.317
 2909SOL     OW 8798   3.519   0.604   1.206
 2909SOL    HW1 8799   3.481   0.535   1.268
 2909SOL    HW2 8800   3.601   0.568   1.162
 2910SOL     OW 8801   2.114   1.564   1.744
 2910SOL    HW1 8802   2.084   1.621   1.820
 2910SOL    HW2 8803   2.107   1.467   1.770
 2911SOL     OW 8804   2.533   0.464   1.269
 2911SOL    HW1 8805   2.499   0.375   1.239
 2911SOL    HW2 8806   2.559   0.518   1.189
 2912SOL     OW 8807   2.792   1.678   1.465
 2912SOL    HW1 8808   2.768   1.660   1.370
 2912SOL    HW2 8809   2.822   1.772   1.475
 2913SOL     OW 8810   2.335   0.500   0.191
 2913SOL    HW1 8811   2.396   0.580   0.195
 2913SOL    HW2 8812   2.240   0.531   0.198
 2914SOL     OW 8813   2.021   1.137   1.466
 2914SOL    HW1 8814   2.043   1.076   1.542
 2914SOL    HW2 8815   2.031   1.088   1.380
 2915SOL     OW 8816   3.209   1.059   1.234
 2915SOL    HW1 8817   3.233   0.996   1.160
 2915SOL    HW2 8818   3.119   1.099   1.216
 2916SOL     OW 8819   3.164   0.855   0.309
 2916SOL    HW1 8820   3.078   0.824   0.351
 2916SOL    HW2 8821   3.160   0.841   0.210
 2917SOL     OW 8822   3.621   1.747   1.154
 2917SOL    HW1 8823   3.682   1.777   1.081
 2917SOL    HW2 8824   3.583   1.658   1.132
 2918SOL     OW 8825   3.114   1.731   1.128
 2918SOL    HW1 8826   3.198   1.736   1.074
 2918SOL    HW2 8827   3.091   1.635   1.146
 2919SOL     OW 8828   1.945   1.258   1.022
 2919SOL    HW1 8829   1.940   1.257   1.122
 2919SOL    HW2 8830   1.862   1.217   0.984
 2920SOL     OW 8831   2.550   1.662   1.716
 2920SOL    HW1 8832   2.494   1.743   1.725
 2920SOL    HW2 8833   2.602   1.666   1.630
 2921SOL     OW 8834   2.765   0.086   0.133
 2921SOL    HW1 8835   2.816   0.087   0.047
 2921SOL    HW2 8836   2.821   0.044   0.204
 2922SOL     OW 8837   3.588   0.135   0.523
 2922SOL    HW1 8838   3.661   0.118   0.456
 2922SOL    HW2 8839   3.557   0.048   0.561
 2923SOL     OW 8840   3.250   1.573   0.477
 2923SOL    HW1 8841   3.317   1.585   0.403
 2923SOL    HW2 8842   3.210   1.662   0.500
 2924SOL     OW 8843   1.992   1.794   1.851
 2924SOL    HW1 8844   1.951   1.720   1.904
 2924SOL    HW2 8845   2.056   1.845   1.909
 2925SOL     OW 8846   3.142   0.927   0.672
 2925SOL    HW1 8847   3.202   0.846   0.674
 2925SOL    HW2 8848   3.182   0.996   0.612
 2926SOL     OW 8849   2.692   1.273   1.422
 2926SOL    HW1 8850   2.687   1.306   1.517
 2926SOL    HW2 8851   2.606   1.292   1.376
 2927SOL     OW 8852   2.534   1.616   0.154
 2927SOL    HW1 8853   2.543   1.626   0.055
 2927SOL    HW2 8854   2.494   1.527   0.175
 2928SOL     OW 8855   3.512   1.720   1.394
 2928SOL    HW1 8856   3.565   1.730   1.310
 2928SOL    HW2 8857   3.485   1.810   1.428
 2929SOL     OW 8858   3.703   0.175   0.963
 2929SOL    HW1 8859   3.742   0.090   0.927
 2929SOL    HW2 8860   3.605   0.177   0.944
 2930SOL     OW 8861   2.125   0.326   0.720
 2930SOL    HW1 8862   2.046   0.377   0.686
 2930SOL    HW2 8863   2.116   0.311   0.818
 2931SOL     OW 8864   3.056   1.612   0.031
 2931SOL    HW1 8865   3.062   1.519   0.068
 2931SOL    HW2 8866   2.997   1.612  -0.049
 2932SOL     OW 8867   2.684   1.002   1.372
 2932SOL    HW1 8868   2.724   1.001   1.280
 2932SOL    HW2 8869   2.694   1.094   1.412
 2933SOL     OW 8870   2.778   0.910   0.291
 2933SOL    HW1 8871   2.841   0.948   0.223
 2933SOL    HW2 8872   2.818   0.827   0.330
 2934SOL     OW 8873   3.366   1.607   0.044
 2934SOL    HW1 8874   3.274   1.644   0.051
 2934SOL    HW2 8875   3.404   1.627  -0.046
 2935SOL     OW 8876   2.234   1.288   1.490
 2935SOL    HW1 8877   2.221   1.381   1.456
 2935SOL    HW2 8878   2.150   1.236   1.477
 2936SOL     OW 8879   3.476   1.292   1.289
 2936SOL    HW1 8880   3.536   1.295   1.369
 2936SOL    HW2 8881   3.401   1.356   1.302
 2937SOL     OW 8882   2.901   1.098   0.696
 2937SOL    HW1 8883   2.831   1.051   0.750
 2937SOL    HW2 8884   2.960   1.030   0.653
 2938SOL     OW 8885   2.876   0.236   0.971
 2938SOL    HW1 8886   2.868   0.200   0.878
 2938SOL    HW2 8887   2.874   0.160   1.036
[truncated: 519,692 more chars]
