# Supplementary material for: Redox Potentials of Disulfide Bonds in LOXL2 Studied by Nonequilibrium Alchemical Simulation
Source: Front Chem. 2021 Dec 14;9:797036. doi: 10.3389/fchem.2021.797036 (PMC8713139; doi:10.3389/fchem.2021.797036)
Supplement: Supplementary file 2 [file DataSheet2.ZIP › Raw Date for Redox potential LOXL2-797036/Input files/477x543/salted.gro]

Good ROcking Metal Altar for Chronical Sinners in water
20441
  432GLN      N    1   4.141   2.462   3.408
  432GLN     H1    2   4.121   2.365   3.424
  432GLN     H2    3   4.233   2.472   3.370
  432GLN     H3    4   4.135   2.512   3.495
  432GLN     CA    5   4.044   2.516   3.316
  432GLN     HA    6   4.054   2.465   3.230
  432GLN     CB    7   3.904   2.497   3.371
  432GLN    HB1    8   3.902   2.528   3.466
  432GLN    HB2    9   3.841   2.553   3.317
  432GLN     CG   10   3.857   2.353   3.366
  432GLN    HG1   11   3.896   2.304   3.443
  432GLN    HG2   12   3.757   2.352   3.373
  432GLN     CD   13   3.896   2.283   3.237
  432GLN    OE1   14   3.989   2.203   3.236
  432GLN    NE2   15   3.827   2.313   3.130
  432GLN   HE21   16   3.752   2.379   3.135
  432GLN   HE22   17   3.849   2.269   3.042
  432GLN      C   18   4.074   2.662   3.293
  432GLN      O   19   4.083   2.740   3.387
  433LYS      N   20   4.090   2.699   3.166
  433LYS     HN   21   4.081   2.631   3.093
  433LYS     CA   22   4.120   2.837   3.132
  433LYS     HA   23   4.109   2.884   3.220
  433LYS     CB   24   4.261   2.848   3.077
  433LYS    HB1   25   4.265   2.797   2.991
  433LYS    HB2   26   4.282   2.944   3.060
  433LYS     CG   27   4.366   2.792   3.170
  433LYS    HG1   28   4.337   2.702   3.201
  433LYS    HG2   29   4.452   2.783   3.119
  433LYS     CD   30   4.387   2.882   3.289
  433LYS    HD1   31   4.457   2.950   3.267
  433LYS    HD2   32   4.301   2.928   3.311
  433LYS     CE   33   4.433   2.802   3.410
  433LYS    HE1   34   4.370   2.818   3.486
  433LYS    HE2   35   4.433   2.704   3.386
  433LYS     NZ   36   4.570   2.837   3.457
  433LYS    HZ1   37   4.594   2.781   3.536
  433LYS    HZ2   38   4.636   2.821   3.383
  433LYS    HZ3   39   4.573   2.934   3.482
  433LYS      C   40   4.024   2.903   3.035
  433LYS      O   41   4.034   3.020   3.011
  434LYS      N   42   3.932   2.828   2.978
  434LYS     HN   43   3.923   2.732   3.004
  434LYS     CA   44   3.844   2.883   2.877
  434LYS     HA   45   3.878   2.975   2.859
  434LYS     CB   46   3.850   2.798   2.750
  434LYS    HB1   47   3.814   2.708   2.770
  434LYS    HB2   48   3.794   2.842   2.680
  434LYS     CG   49   3.989   2.781   2.693
  434LYS    HG1   50   4.051   2.845   2.738
  434LYS    HG2   51   4.020   2.687   2.709
  434LYS     CD   52   3.992   2.808   2.544
  434LYS    HD1   53   3.901   2.838   2.515
  434LYS    HD2   54   4.058   2.881   2.526
  434LYS     CE   55   4.032   2.685   2.465
  434LYS    HE1   56   3.968   2.611   2.486
  434LYS    HE2   57   4.028   2.707   2.368
  434LYS     NZ   58   4.169   2.638   2.497
  434LYS    HZ1   59   4.190   2.557   2.443
  434LYS    HZ2   60   4.235   2.710   2.476
  434LYS    HZ3   61   4.175   2.615   2.595
  434LYS      C   62   3.702   2.893   2.928
  434LYS      O   63   3.613   2.940   2.860
  435LEU      N   64   3.682   2.844   3.048
  435LEU     HN   65   3.760   2.800   3.094
  435LEU     CA   66   3.555   2.850   3.118
  435LEU     HA   67   3.505   2.925   3.076
  435LEU     CB   68   3.480   2.719   3.101
  435LEU    HB1   69   3.482   2.696   3.003
  435LEU    HB2   70   3.529   2.649   3.153
  435LEU     CG   71   3.335   2.717   3.145
  435LEU     HG   72   3.319   2.796   3.204
  435LEU    CD1   73   3.239   2.730   3.028
  435LEU   HD11   74   3.145   2.728   3.062
  435LEU   HD12   75   3.256   2.816   2.981
  435LEU   HD13   76   3.253   2.654   2.965
  435LEU    CD2   77   3.311   2.588   3.219
  435LEU   HD21   78   3.216   2.584   3.249
  435LEU   HD22   79   3.330   2.511   3.158
  435LEU   HD23   80   3.372   2.583   3.298
  435LEU      C   81   3.574   2.883   3.265
  435LEU      O   82   3.664   2.832   3.328
  436ARG      N   83   3.488   2.968   3.320
  436ARG     HN   84   3.415   3.007   3.266
  436ARG     CA   85   3.502   3.003   3.460
  436ARG     HA   86   3.539   2.921   3.504
  436ARG     CB   87   3.597   3.120   3.482
  436ARG    HB1   88   3.616   3.129   3.580
  436ARG    HB2   89   3.683   3.102   3.434
  436ARG     CG   90   3.541   3.248   3.433
  436ARG    HG1   91   3.527   3.243   3.334
  436ARG    HG2   92   3.453   3.266   3.478
  436ARG     CD   93   3.636   3.358   3.465
  436ARG    HD1   94   3.662   3.353   3.561
  436ARG    HD2   95   3.718   3.348   3.408
  436ARG     NE   96   3.577   3.488   3.439
  436ARG     HE   97   3.479   3.493   3.420
  436ARG     CZ   98   3.647   3.601   3.438
  436ARG    NH1   99   3.587   3.714   3.413
  436ARG   HH11  100   3.489   3.716   3.395
  436ARG   HH12  101   3.639   3.800   3.413
  436ARG    NH2  102   3.778   3.599   3.462
  436ARG   HH21  103   3.824   3.512   3.480
  436ARG   HH22  104   3.830   3.684   3.461
  436ARG      C  105   3.366   3.039   3.515
  436ARG      O  106   3.270   3.062   3.441
  437LEU      N  107   3.360   3.037   3.647
  437LEU     HN  108   3.437   2.999   3.698
  437LEU     CA  109   3.246   3.086   3.721
  437LEU     HA  110   3.167   3.088   3.661
  437LEU     CB  111   3.216   2.993   3.838
  437LEU    HB1  112   3.295   2.933   3.849
  437LEU    HB2  113   3.205   3.050   3.919
  437LEU     CG  114   3.091   2.903   3.830
  437LEU     HG  115   3.010   2.957   3.849
  437LEU    CD1  116   3.072   2.840   3.689
  437LEU   HD11  117   2.990   2.782   3.690
  437LEU   HD12  118   3.061   2.912   3.622
  437LEU   HD13  119   3.151   2.784   3.666
  437LEU    CD2  120   3.105   2.797   3.935
  437LEU   HD21  121   3.025   2.737   3.932
  437LEU   HD22  122   3.187   2.743   3.918
  437LEU   HD23  123   3.111   2.840   4.025
  437LEU      C  124   3.282   3.226   3.770
  437LEU      O  125   3.392   3.248   3.821
  438ASN      N  126   3.191   3.321   3.753
  438ASN     HN  127   3.099   3.297   3.721
  438ASN     CA  128   3.224   3.461   3.780
  438ASN     HA  129   3.311   3.458   3.830
  438ASN     CB  130   3.241   3.539   3.650
  438ASN    HB1  131   3.321   3.505   3.602
  438ASN    HB2  132   3.160   3.525   3.594
  438ASN     CG  133   3.259   3.689   3.673
  438ASN    OD1  134   3.170   3.769   3.641
  438ASN    ND2  135   3.374   3.728   3.729
  438ASN   HD21  136   3.442   3.659   3.754
  438ASN   HD22  137   3.391   3.825   3.746
  438ASN      C  138   3.118   3.525   3.868
  438ASN      O  139   2.998   3.511   3.842
  439GLY      N  140   3.159   3.593   3.973
  439GLY     HN  141   3.257   3.599   3.993
  439GLY     CA  142   3.064   3.658   4.061
  439GLY    HA1  143   3.110   3.737   4.104
  439GLY    HA2  144   2.988   3.691   4.006
  439GLY      C  145   3.015   3.563   4.168
  439GLY      O  146   3.030   3.443   4.154
  440GLY      N  147   2.955   3.615   4.273
  440GLY     HN  148   2.944   3.714   4.280
  440GLY     CA  149   2.907   3.529   4.379
  440GLY    HA1  150   2.826   3.573   4.418
  440GLY    HA2  151   2.881   3.442   4.338
  440GLY      C  152   3.011   3.507   4.486
  440GLY      O  153   3.131   3.511   4.462
  441ARG      N  154   2.963   3.480   4.607
  441ARG     HN  155   2.864   3.473   4.619
  441ARG     CA  156   3.051   3.463   4.721
  441ARG     HA  157   3.133   3.516   4.702
  441ARG     CB  158   2.982   3.514   4.847
  441ARG    HB1  159   2.889   3.477   4.850
  441ARG    HB2  160   3.033   3.482   4.927
  441ARG     CG  161   2.973   3.665   4.853
  441ARG    HG1  162   3.056   3.704   4.812
  441ARG    HG2  163   2.893   3.696   4.801
  441ARG     CD  164   2.961   3.714   4.996
  441ARG    HD1  165   2.950   3.636   5.057
  441ARG    HD2  166   3.043   3.765   5.022
  441ARG     NE  167   2.845   3.802   5.014
  441ARG     HE  168   2.757   3.759   5.034
  441ARG     CZ  169   2.850   3.934   5.005
  441ARG    NH1  170   2.964   3.995   4.979
  441ARG   HH11  171   3.048   3.942   4.966
  441ARG   HH12  172   2.967   4.095   4.973
  441ARG    NH2  173   2.740   4.005   5.023
  441ARG   HH21  174   2.653   3.959   5.043
  441ARG   HH22  175   2.743   4.105   5.017
  441ARG      C  176   3.089   3.317   4.738
  441ARG      O  177   3.164   3.280   4.828
  442ASN      N  178   3.037   3.235   4.649
  442ASN     HN  179   2.983   3.272   4.574
  442ASN     CA  180   3.058   3.094   4.659
  442ASN     HA  181   3.103   3.078   4.747
  442ASN     CB  182   2.922   3.027   4.650
  442ASN    HB1  183   2.853   3.087   4.691
  442ASN    HB2  184   2.900   3.011   4.554
  442ASN     CG  185   2.919   2.896   4.722
  442ASN    OD1  186   3.022   2.834   4.744
  442ASN    ND2  187   2.800   2.853   4.758
  442ASN   HD21  188   2.719   2.907   4.737
  442ASN   HD22  189   2.792   2.765   4.806
  442ASN      C  190   3.147   3.046   4.548
  442ASN      O  191   3.124   3.076   4.433
  443PRO      N  192   3.253   2.965   4.589
  443PRO     CD  193   3.330   2.925   4.717
  443PRO    HD1  194   3.290   2.844   4.761
  443PRO    HD2  195   3.334   3.000   4.783
  443PRO     CA  196   3.325   2.903   4.476
  443PRO     HA  197   3.360   2.974   4.415
  443PRO     CB  198   3.433   2.819   4.545
  443PRO    HB1  199   3.399   2.728   4.568
  443PRO    HB2  200   3.514   2.811   4.488
  443PRO     CG  201   3.464   2.893   4.666
  443PRO    HG1  202   3.515   2.837   4.731
  443PRO    HG2  203   3.516   2.977   4.646
  443PRO      C  204   3.235   2.811   4.394
  443PRO      O  205   3.262   2.781   4.279
  444TYR      N  206   3.129   2.765   4.455
  444TYR     HN  207   3.107   2.799   4.547
  444TYR     CA  208   3.043   2.667   4.395
  444TYR     HA  209   3.105   2.619   4.333
  444TYR     CB  210   2.988   2.571   4.501
  444TYR    HB1  211   2.974   2.622   4.586
  444TYR    HB2  212   2.901   2.534   4.470
  444TYR     CG  213   3.080   2.455   4.531
  444TYR    CD1  214   3.192   2.472   4.610
  444TYR    HD1  215   3.212   2.562   4.648
  444TYR    CE1  216   3.276   2.367   4.637
  444TYR    HE1  217   3.356   2.380   4.695
  444TYR     CZ  218   3.250   2.244   4.584
  444TYR     OH  219   3.332   2.140   4.608
  444TYR     HH  220   3.297   2.059   4.561
  444TYR    CD2  221   3.056   2.330   4.479
  444TYR    HD2  222   2.976   2.316   4.421
  444TYR    CE2  223   3.141   2.225   4.505
  444TYR    HE2  224   3.122   2.135   4.467
  444TYR      C  225   2.931   2.727   4.310
  444TYR      O  226   2.840   2.658   4.272
  445GLU      N  227   2.933   2.857   4.284
  445GLU     HN  228   3.005   2.915   4.322
  445GLU     CA  229   2.830   2.911   4.198
  445GLU     HA  230   2.810   2.841   4.130
  445GLU     CB  231   2.702   2.941   4.277
  445GLU    HB1  232   2.623   2.924   4.218
  445GLU    HB2  233   2.698   2.879   4.356
  445GLU     CG  234   2.693   3.084   4.328
  445GLU    HG1  235   2.786   3.117   4.346
  445GLU    HG2  236   2.651   3.140   4.257
  445GLU     CD  237   2.612   3.098   4.454
  445GLU    OE1  238   2.524   3.012   4.478
  445GLU    OE2  239   2.639   3.195   4.529
  445GLU      C  240   2.885   3.036   4.132
  445GLU      O  241   2.991   3.088   4.169
  446GLY      N  242   2.809   3.086   4.036
  446GLY     HN  243   2.722   3.041   4.014
  446GLY     CA  244   2.848   3.203   3.960
  446GLY    HA1  245   2.816   3.284   4.010
  446GLY    HA2  246   2.948   3.205   3.955
  446GLY      C  247   2.789   3.200   3.822
  446GLY      O  248   2.734   3.099   3.777
  447ARG      N  249   2.796   3.315   3.756
  447ARG     HN  250   2.823   3.398   3.804
  447ARG     CA  251   2.763   3.322   3.614
  447ARG     HA  252   2.675   3.278   3.600
  447ARG     CB  253   2.753   3.468   3.569
  447ARG    HB1  254   2.667   3.506   3.604
  447ARG    HB2  255   2.829   3.519   3.608
  447ARG     CG  256   2.754   3.490   3.418
  447ARG    HG1  257   2.838   3.449   3.381
  447ARG    HG2  258   2.675   3.444   3.378
  447ARG     CD  259   2.750   3.638   3.381
  447ARG    HD1  260   2.776   3.650   3.286
  447ARG    HD2  261   2.658   3.674   3.396
  447ARG     NE  262   2.841   3.719   3.462
  447ARG     HE  263   2.940   3.712   3.443
  447ARG     CZ  264   2.801   3.801   3.558
  447ARG    NH1  265   2.672   3.813   3.584
  447ARG   HH11  266   2.605   3.761   3.531
  447ARG   HH12  267   2.641   3.875   3.656
  447ARG    NH2  268   2.889   3.869   3.628
  447ARG   HH21  269   2.987   3.859   3.609
  447ARG   HH22  270   2.859   3.931   3.700
  447ARG      C  271   2.873   3.248   3.539
  447ARG      O  272   2.989   3.251   3.579
  448VAL      N  273   2.835   3.175   3.434
  448VAL     HN  274   2.739   3.172   3.408
  448VAL     CA  275   2.934   3.100   3.358
  448VAL     HA  276   3.009   3.079   3.421
  448VAL     CB  277   2.879   2.964   3.308
  448VAL     HB  278   2.923   2.893   3.363
  448VAL    CG1  279   2.735   2.947   3.335
  448VAL   HG11  280   2.705   2.858   3.300
  448VAL   HG12  281   2.718   2.952   3.433
  448VAL   HG13  282   2.684   3.020   3.288
  448VAL    CG2  283   2.914   2.936   3.162
  448VAL   HG21  284   2.876   2.847   3.135
  448VAL   HG22  285   2.875   3.008   3.104
  448VAL   HG23  286   3.014   2.935   3.151
  448VAL      C  287   2.982   3.187   3.245
  448VAL      O  288   2.902   3.240   3.167
  449GLU      N  289   3.114   3.207   3.238
  449GLU     HN  290   3.173   3.163   3.306
  449GLU     CA  291   3.176   3.290   3.136
  449GLU     HA  292   3.102   3.321   3.077
  449GLU     CB  293   3.245   3.410   3.196
  449GLU    HB1  294   3.333   3.381   3.233
  449GLU    HB2  295   3.260   3.478   3.124
  449GLU     CG  296   3.169   3.475   3.305
  449GLU    HG1  297   3.073   3.479   3.278
  449GLU    HG2  298   3.179   3.419   3.387
  449GLU     CD  299   3.220   3.615   3.332
  449GLU    OE1  300   3.345   3.631   3.344
  449GLU    OE2  301   3.135   3.707   3.341
  449GLU      C  302   3.278   3.207   3.060
  449GLU      O  303   3.339   3.117   3.117
  450VAL      N  304   3.297   3.240   2.932
  450VAL     HN  305   3.249   3.320   2.896
  450VAL     CA  306   3.383   3.165   2.841
  450VAL     HA  307   3.430   3.097   2.898
  450VAL     CB  308   3.303   3.091   2.732
  450VAL     HB  309   3.362   3.072   2.653
  450VAL    CG1  310   3.249   2.960   2.784
  450VAL   HG11  311   3.198   2.914   2.712
  450VAL   HG12  312   3.326   2.902   2.813
  450VAL   HG13  313   3.190   2.977   2.863
  450VAL    CG2  314   3.188   3.175   2.690
  450VAL   HG21  315   3.136   3.127   2.619
  450VAL   HG22  316   3.129   3.193   2.769
  450VAL   HG23  317   3.222   3.262   2.653
  450VAL      C  318   3.483   3.260   2.776
  450VAL      O  319   3.446   3.367   2.728
  451LEU      N  320   3.609   3.219   2.773
  451LEU     HN  321   3.635   3.134   2.819
  451LEU     CA  322   3.711   3.296   2.703
  451LEU     HA  323   3.700   3.391   2.732
  451LEU     CB  324   3.850   3.243   2.742
  451LEU    HB1  325   3.848   3.218   2.838
  451LEU    HB2  326   3.869   3.162   2.686
  451LEU     CG  327   3.969   3.338   2.723
  451LEU     HG  328   3.993   3.342   2.626
  451LEU    CD1  329   3.929   3.475   2.776
  451LEU   HD11  330   4.005   3.539   2.764
  451LEU   HD12  331   3.849   3.509   2.724
  451LEU   HD13  332   3.905   3.468   2.873
  451LEU    CD2  333   4.092   3.289   2.796
  451LEU   HD21  334   4.167   3.353   2.782
  451LEU   HD22  335   4.072   3.282   2.894
  451LEU   HD23  336   4.117   3.199   2.761
  451LEU      C  337   3.691   3.285   2.552
  451LEU      O  338   3.667   3.176   2.499
  452VAL      N  339   3.702   3.398   2.482
  452VAL     HN  340   3.709   3.484   2.533
  452VAL     CA  341   3.703   3.404   2.336
  452VAL     HA  342   3.733   3.313   2.309
  452VAL     CB  343   3.563   3.431   2.275
  452VAL     HB  344   3.564   3.411   2.177
  452VAL    CG1  345   3.459   3.344   2.337
  452VAL   HG11  346   3.370   3.363   2.296
  452VAL   HG12  347   3.482   3.248   2.322
  452VAL   HG13  348   3.455   3.362   2.436
  452VAL    CG2  349   3.528   3.574   2.285
  452VAL   HG21  350   3.437   3.589   2.244
  452VAL   HG22  351   3.526   3.602   2.381
  452VAL   HG23  352   3.595   3.629   2.236
  452VAL      C  353   3.799   3.513   2.289
  452VAL      O  354   3.850   3.595   2.366
  453GLU      N  355   3.813   3.521   2.157
  453GLU     HN  356   3.767   3.453   2.101
  453GLU     CA  357   3.893   3.623   2.091
  453GLU     HA  358   3.954   3.662   2.160
  453GLU     CB  359   3.974   3.562   1.978
  453GLU    HB1  360   4.036   3.494   2.017
  453GLU    HB2  361   3.911   3.518   1.914
  453GLU     CG  362   4.059   3.661   1.899
  453GLU    HG1  363   4.095   3.730   1.962
  453GLU    HG2  364   4.135   3.612   1.857
  453GLU     CD  365   3.982   3.734   1.789
  453GLU    OE1  366   4.024   3.843   1.750
  453GLU    OE2  367   3.880   3.683   1.742
  453GLU      C  368   3.797   3.725   2.032
  453GLU      O  369   3.706   3.689   1.961
  454ARG      N  370   3.815   3.852   2.062
  454ARG     HN  371   3.889   3.878   2.124
  454ARG     CA  372   3.729   3.956   2.006
  454ARG     HA  373   3.689   3.916   1.924
  454ARG     CB  374   3.619   3.995   2.101
  454ARG    HB1  375   3.659   4.012   2.191
  454ARG    HB2  376   3.577   4.079   2.068
  454ARG     CG  377   3.510   3.892   2.118
  454ARG    HG1  378   3.552   3.805   2.143
  454ARG    HG2  379   3.448   3.921   2.191
  454ARG     CD  380   3.429   3.872   1.991
  454ARG    HD1  381   3.340   3.918   2.000
  454ARG    HD2  382   3.478   3.909   1.913
  454ARG     NE  383   3.403   3.731   1.966
  454ARG     HE  384   3.478   3.676   1.927
  454ARG     CZ  385   3.289   3.670   1.992
  454ARG    NH1  386   3.188   3.739   2.042
  454ARG   HH11  387   3.198   3.837   2.061
  454ARG   HH12  388   3.101   3.693   2.062
  454ARG    NH2  389   3.275   3.542   1.967
  454ARG   HH21  390   3.351   3.490   1.929
  454ARG   HH22  391   3.188   3.496   1.987
  454ARG      C  392   3.813   4.077   1.972
  454ARG      O  393   3.871   4.140   2.060
  455GLN      N  394   3.824   4.105   1.843
  455GLN     HN  395   3.776   4.046   1.778
  455GLN     CA  396   3.901   4.216   1.790
  455GLN     HA  397   3.902   4.201   1.691
  455GLN     CB  398   3.833   4.350   1.821
  455GLN    HB1  399   3.795   4.345   1.913
  455GLN    HB2  400   3.903   4.422   1.818
  455GLN     CG  401   3.721   4.389   1.725
  455GLN    HG1  402   3.702   4.486   1.737
  455GLN    HG2  403   3.753   4.373   1.631
  455GLN     CD  404   3.593   4.311   1.746
  455GLN    OE1  405   3.502   4.357   1.815
  455GLN    NE2  406   3.583   4.193   1.686
  455GLN   HE21  407   3.659   4.159   1.630
  455GLN   HE22  408   3.501   4.137   1.697
  455GLN      C  409   4.046   4.214   1.839
  455GLN      O  410   4.102   4.316   1.874
  456GLY      N  411   4.107   4.097   1.839
  456GLY     HN  412   4.059   4.016   1.806
  456GLY     CA  413   4.243   4.086   1.885
  456GLY    HA1  414   4.285   4.012   1.833
  456GLY    HA2  415   4.288   4.173   1.863
  456GLY      C  416   4.258   4.059   2.033
  456GLY      O  417   4.354   3.994   2.071
  457SER      N  418   4.169   4.107   2.119
  457SER     HN  419   4.091   4.162   2.087
  457SER     CA  420   4.188   4.079   2.260
  457SER     HA  421   4.288   4.074   2.269
  457SER     CB  422   4.128   4.189   2.348
  457SER    HB1  423   4.031   4.172   2.363
  457SER    HB2  424   4.175   4.193   2.436
  457SER     OG  425   4.140   4.316   2.288
  457SER    HG1  426   4.100   4.385   2.348
  457SER      C  427   4.127   3.946   2.302
  457SER      O  428   4.034   3.894   2.239
  458LEU      N  429   4.181   3.892   2.410
  458LEU     HN  430   4.267   3.930   2.446
  458LEU     CA  431   4.122   3.778   2.481
  458LEU     HA  432   4.073   3.723   2.414
  458LEU     CB  433   4.230   3.691   2.544
  458LEU    HB1  434   4.301   3.751   2.583
  458LEU    HB2  435   4.189   3.637   2.617
  458LEU     CG  436   4.294   3.598   2.443
  458LEU     HG  437   4.347   3.649   2.376
  458LEU    CD1  438   4.390   3.506   2.512
  458LEU   HD11  439   4.432   3.444   2.445
  458LEU   HD12  440   4.462   3.559   2.557
  458LEU   HD13  441   4.341   3.452   2.580
  458LEU    CD2  442   4.186   3.520   2.372
  458LEU   HD21  443   4.227   3.458   2.305
  458LEU   HD22  444   4.133   3.467   2.438
  458LEU   HD23  445   4.125   3.584   2.324
  458LEU      C  446   4.026   3.833   2.586
  458LEU      O  447   4.069   3.900   2.681
  459VAL      N  448   3.896   3.807   2.568
  459VAL     HN  449   3.869   3.747   2.493
  459VAL     CA  450   3.792   3.861   2.654
  459VAL     HA  451   3.841   3.906   2.729
  459VAL     CB  452   3.707   3.966   2.581
  459VAL     HB  453   3.633   3.998   2.641
  459VAL    CG1  454   3.793   4.087   2.541
  459VAL   HG11  455   3.736   4.154   2.494
  459VAL   HG12  456   3.832   4.128   2.623
  459VAL   HG13  457   3.866   4.057   2.480
  459VAL    CG2  458   3.641   3.904   2.462
  459VAL   HG21  459   3.586   3.973   2.415
  459VAL   HG22  460   3.711   3.869   2.400
  459VAL   HG23  461   3.583   3.829   2.492
  459VAL      C  462   3.705   3.747   2.707
  459VAL      O  463   3.698   3.639   2.650
  460TRP      N  464   3.642   3.773   2.822
  460TRP     HN  465   3.664   3.858   2.870
  460TRP     CA  466   3.542   3.685   2.881
  460TRP     HA  467   3.558   3.595   2.841
  460TRP     CB  468   3.558   3.680   3.032
  460TRP    HB1  469   3.564   3.773   3.068
  460TRP    HB2  470   3.479   3.634   3.072
  460TRP     CG  471   3.679   3.607   3.077
  460TRP    CD1  472   3.801   3.661   3.109
  460TRP    HD1  473   3.825   3.758   3.104
  460TRP    NE1  474   3.887   3.561   3.150
  460TRP    HE1  475   3.982   3.574   3.179
  460TRP    CE2  476   3.822   3.441   3.143
  460TRP    CD2  477   3.690   3.466   3.099
  460TRP    CE3  478   3.602   3.358   3.083
  460TRP    HE3  479   3.508   3.373   3.053
  460TRP    CZ3  480   3.646   3.230   3.111
  460TRP    HZ3  481   3.585   3.152   3.098
  460TRP    CZ2  482   3.867   3.313   3.172
  460TRP    HZ2  483   3.960   3.296   3.203
  460TRP    CH2  484   3.777   3.208   3.155
  460TRP    HH2  485   3.807   3.115   3.176
  460TRP      C  486   3.402   3.735   2.846
  460TRP      O  487   3.369   3.852   2.867
  461GLY      N  488   3.320   3.645   2.794
  461GLY     HN  489   3.353   3.553   2.772
  461GLY     CA  490   3.182   3.680   2.766
  461GLY    HA1  491   3.163   3.770   2.803
  461GLY    HA2  492   3.167   3.680   2.667
  461GLY      C  493   3.095   3.575   2.833
  461GLY      O  494   3.147   3.491   2.907
  462MET      N  495   2.965   3.584   2.807
  462MET     HN  496   2.933   3.654   2.744
  462MET     CA  497   2.867   3.495   2.867
  462MET     HA  498   2.926   3.436   2.922
  462MET     CB  499   2.767   3.574   2.951
  462MET    HB1  500   2.675   3.540   2.931
  462MET    HB2  501   2.787   3.558   3.048
  462MET     CG  502   2.768   3.723   2.928
  462MET    HG1  503   2.823   3.734   2.845
  462MET    HG2  504   2.672   3.745   2.909
  462MET     SD  505   2.833   3.818   3.065
  462MET     CE  506   2.743   3.969   3.040
  462MET    HE1  507   2.768   4.036   3.111
  462MET    HE2  508   2.765   4.006   2.950
  462MET    HE3  509   2.645   3.951   3.045
  462MET      C  510   2.792   3.404   2.772
  462MET      O  511   2.808   3.413   2.652
  463VAL      N  512   2.708   3.319   2.829
  463VAL     HN  513   2.697   3.323   2.928
  463VAL     CA  514   2.630   3.219   2.756
  463VAL     HA  515   2.665   3.216   2.663
  463VAL     CB  516   2.648   3.081   2.824
  463VAL     HB  517   2.615   3.086   2.918
  463VAL    CG1  518   2.564   2.976   2.756
  463VAL   HG11  519   2.578   2.888   2.802
  463VAL   HG12  520   2.468   3.001   2.761
  463VAL   HG13  521   2.592   2.968   2.660
  463VAL    CG2  522   2.797   3.043   2.825
  463VAL   HG21  523   2.808   2.954   2.869
  463VAL   HG22  524   2.831   3.038   2.731
  463VAL   HG23  525   2.849   3.112   2.876
  463VAL      C  526   2.483   3.260   2.754
  463VAL      O  527   2.431   3.306   2.854
  464CYS      N  528   2.416   3.242   2.642
  464CYS     HN  529   2.462   3.212   2.558
  464CYS     CA  530   2.273   3.269   2.642
  464CYS     HA  531   2.263   3.366   2.662
  464CYS     CB  532   2.212   3.238   2.506
  464CYS    HB1  533   2.284   3.261   2.441
  464CYS    HB2  534   2.198   3.138   2.507
  464CYS     SG  535   2.059   3.325   2.469
  464CYS      C  536   2.205   3.185   2.750
  464CYS      O  537   2.236   3.067   2.770
  465GLY      N  538   2.115   3.250   2.824
  465GLY     HN  539   2.101   3.348   2.810
  465GLY     CA  540   2.039   3.181   2.925
  465GLY    HA1  541   2.098   3.111   2.966
  465GLY    HA2  542   2.013   3.247   2.994
  465GLY      C  543   1.916   3.115   2.872
  465GLY      O  544   1.850   3.043   2.946
  466GLN      N  545   1.884   3.137   2.744
  466GLN     HN  546   1.945   3.192   2.687
  466GLN     CA  547   1.762   3.082   2.687
  466GLN     HA  548   1.687   3.112   2.746
  466GLN     CB  549   1.739   3.135   2.546
  466GLN    HB1  550   1.785   3.224   2.539
  466GLN    HB2  551   1.779   3.071   2.481
  466GLN     CG  552   1.592   3.155   2.510
  466GLN    HG1  553   1.539   3.081   2.551
  466GLN    HG2  554   1.561   3.242   2.548
  466GLN     CD  555   1.567   3.155   2.359
  466GLN    OE1  556   1.651   3.111   2.280
  466GLN    NE2  557   1.451   3.205   2.319
  466GLN   HE21  558   1.386   3.240   2.387
  466GLN   HE22  559   1.429   3.208   2.222
  466GLN      C  560   1.771   2.929   2.687
  466GLN      O  561   1.864   2.871   2.628
  467ASN      N  562   1.675   2.865   2.755
  467ASN     HN  563   1.605   2.920   2.801
  467ASN     CA  564   1.667   2.719   2.765
  467ASN     HA  565   1.590   2.701   2.826
  467ASN     CB  566   1.638   2.656   2.629
  467ASN    HB1  567   1.710   2.684   2.565
  467ASN    HB2  568   1.639   2.556   2.638
  467ASN     CG  569   1.504   2.699   2.574
  467ASN    OD1  570   1.407   2.716   2.649
  467ASN    ND2  571   1.497   2.717   2.443
  467ASN   HD21  572   1.578   2.702   2.386
  467ASN   HD22  573   1.411   2.745   2.401
  467ASN      C  574   1.793   2.661   2.828
  467ASN      O  575   1.849   2.561   2.783
  468TRP      N  576   1.842   2.727   2.932
  468TRP     HN  577   1.800   2.814   2.958
  468TRP     CA  578   1.954   2.678   3.010
  468TRP     HA  579   2.009   2.619   2.951
  468TRP     CB  580   2.040   2.795   3.056
  468TRP    HB1  581   2.072   2.845   2.975
  468TRP    HB2  582   1.984   2.855   3.113
  468TRP     CG  583   2.161   2.757   3.136
  468TRP    CD1  584   2.174   2.762   3.272
  468TRP    HD1  585   2.101   2.791   3.335
  468TRP    NE1  586   2.298   2.722   3.310
  468TRP    HE1  587   2.332   2.716   3.404
  468TRP    CE2  588   2.371   2.690   3.198
  468TRP    CD2  589   2.287   2.711   3.087
  468TRP    CE3  590   2.337   2.685   2.959
  468TRP    HE3  591   2.279   2.698   2.878
  468TRP    CZ3  592   2.466   2.641   2.947
  468TRP    HZ3  593   2.504   2.624   2.856
  468TRP    CZ2  594   2.501   2.645   3.186
  468TRP    HZ2  595   2.559   2.630   3.266
  468TRP    CH2  596   2.547   2.621   3.060
  468TRP    HH2  597   2.641   2.589   3.048
  468TRP      C  598   1.899   2.597   3.128
  468TRP      O  599   1.825   2.651   3.210
  469GLY      N  600   1.933   2.469   3.135
  469GLY     HN  601   2.000   2.433   3.070
  469GLY     CA  602   1.876   2.379   3.233
  469GLY    HA1  603   1.814   2.433   3.290
  469GLY    HA2  604   1.824   2.310   3.183
  469GLY      C  605   1.980   2.311   3.321
  469GLY      O  606   2.100   2.339   3.316
  470ILE      N  607   1.929   2.216   3.402
  470ILE     HN  608   1.831   2.198   3.401
  470ILE     CA  609   2.015   2.139   3.491
  470ILE     HA  610   2.063   2.205   3.548
  470ILE     CB  611   1.929   2.046   3.579
  470ILE     HB  612   1.867   1.995   3.520
  470ILE    CG2  613   2.014   1.950   3.656
  470ILE   HG21  614   1.956   1.891   3.712
  470ILE   HG22  615   2.066   1.893   3.592
  470ILE   HG23  616   2.077   2.000   3.715
  470ILE    CG1  617   1.853   2.127   3.682
  470ILE   HG11  618   1.796   2.195   3.634
  470ILE   HG12  619   1.793   2.066   3.734
  470ILE     CD  620   1.942   2.200   3.778
  470ILE    HD1  621   1.886   2.251   3.843
  470ILE    HD2  622   1.998   2.134   3.827
  470ILE    HD3  623   2.001   2.263   3.727
  470ILE      C  624   2.120   2.061   3.412
  470ILE      O  625   2.236   2.055   3.451
  471VAL      N  626   2.080   2.001   3.299
  471VAL     HN  627   1.988   2.017   3.264
  471VAL     CA  628   2.171   1.912   3.226
  471VAL     HA  629   2.202   1.843   3.292
  471VAL     CB  630   2.096   1.843   3.111
  471VAL     HB  631   2.068   1.912   3.044
  471VAL    CG1  632   2.186   1.742   3.041
  471VAL   HG11  633   2.136   1.699   2.967
  471VAL   HG12  634   2.266   1.789   3.004
  471VAL   HG13  635   2.216   1.673   3.107
  471VAL    CG2  636   1.973   1.774   3.165
  471VAL   HG21  637   1.924   1.729   3.090
  471VAL   HG22  638   2.000   1.706   3.233
  471VAL   HG23  639   1.913   1.842   3.208
  471VAL      C  640   2.295   1.988   3.178
  471VAL      O  641   2.410   1.946   3.201
  472GLU      N  642   2.275   2.103   3.114
  472GLU     HN  643   2.182   2.131   3.088
  472GLU     CA  644   2.389   2.188   3.082
  472GLU     HA  645   2.447   2.135   3.020
  472GLU     CB  646   2.341   2.316   3.012
  472GLU    HB1  647   2.281   2.364   3.075
  472GLU    HB2  648   2.422   2.372   2.993
  472GLU     CG  649   2.265   2.295   2.881
  472GLU    HG1  650   2.262   2.382   2.833
  472GLU    HG2  651   2.315   2.228   2.826
  472GLU     CD  652   2.123   2.245   2.899
  472GLU    OE1  653   2.053   2.298   2.989
  472GLU    OE2  654   2.081   2.153   2.823
  472GLU      C  655   2.469   2.222   3.208
  472GLU      O  656   2.593   2.211   3.209
  473ALA      N  657   2.399   2.262   3.315
  473ALA     HN  658   2.299   2.268   3.309
  473ALA     CA  659   2.464   2.297   3.441
  473ALA     HA  660   2.520   2.377   3.420
  473ALA     CB  661   2.360   2.331   3.547
  473ALA    HB1  662   2.405   2.355   3.632
  473ALA    HB2  663   2.305   2.409   3.515
  473ALA    HB3  664   2.300   2.252   3.561
  473ALA      C  665   2.555   2.186   3.492
  473ALA      O  666   2.669   2.210   3.532
  474MET      N  667   2.503   2.062   3.493
  474MET     HN  668   2.405   2.051   3.475
  474MET     CA  669   2.582   1.942   3.519
  474MET     HA  670   2.607   1.950   3.615
  474MET     CB  671   2.501   1.815   3.492
  474MET    HB1  672   2.461   1.821   3.401
  474MET    HB2  673   2.563   1.736   3.496
  474MET     CG  674   2.392   1.793   3.590
  474MET    HG1  675   2.359   1.884   3.612
  474MET    HG2  676   2.321   1.744   3.538
  474MET     SD  677   2.448   1.701   3.734
  474MET     CE  678   2.286   1.681   3.805
  474MET    HE1  679   2.294   1.630   3.891
  474MET    HE2  680   2.246   1.771   3.823
  474MET    HE3  681   2.228   1.631   3.742
  474MET      C  682   2.708   1.939   3.434
  474MET      O  683   2.816   1.903   3.484
  475VAL      N  684   2.697   1.973   3.306
  475VAL     HN  685   2.611   2.001   3.264
  475VAL     CA  686   2.822   1.966   3.230
  475VAL     HA  687   2.860   1.877   3.251
  475VAL     CB  688   2.798   1.973   3.078
  475VAL     HB  689   2.750   2.058   3.055
  475VAL    CG1  690   2.932   1.969   3.006
  475VAL   HG11  691   2.917   1.973   2.908
  475VAL   HG12  692   2.987   2.047   3.035
  475VAL   HG13  693   2.979   1.883   3.030
  475VAL    CG2  694   2.712   1.855   3.033
  475VAL   HG21  695   2.697   1.860   2.934
  475VAL   HG22  696   2.758   1.769   3.055
  475VAL   HG23  697   2.623   1.858   3.080
  475VAL      C  698   2.919   2.074   3.277
  475VAL      O  699   3.040   2.049   3.286
  476VAL      N  700   2.869   2.194   3.312
  476VAL     HN  701   2.771   2.212   3.307
  476VAL     CA  702   2.964   2.296   3.359
  476VAL     HA  703   3.032   2.304   3.286
  476VAL     CB  704   2.896   2.432   3.379
  476VAL     HB  705   2.815   2.422   3.435
  476VAL    CG1  706   2.996   2.527   3.445
  476VAL   HG11  707   2.953   2.616   3.458
  476VAL   HG12  708   3.024   2.489   3.533
  476VAL   HG13  709   3.077   2.537   3.386
  476VAL    CG2  710   2.852   2.489   3.247
  476VAL   HG21  711   2.809   2.577   3.262
  476VAL   HG22  712   2.932   2.500   3.187
  476VAL   HG23  713   2.787   2.426   3.204
  476VAL      C  714   3.032   2.251   3.488
  476VAL      O  715   3.155   2.253   3.499
  477CYD      N  716   2.952   2.210   3.587
  477CYD     HN  717   2.853   2.208   3.574
  477CYD     CA  718   3.008   2.167   3.716
  477CYD     HA  719   3.056   2.247   3.752
  477CYD     CB  720   2.896   2.126   3.811
  477CYD     Vc  721   2.896   2.126   3.811
  477CYD    HB1  722   2.850   2.050   3.766
  477CYD    HB2  723   2.943   2.092   3.893
  477CYD     SG  724   2.784   2.262   3.848
  477CYD     Vs  725   2.784   2.262   3.848
  477CYD    HUD  726   2.850   2.050   3.766
  477CYD      C  727   3.107   2.053   3.697
  477CYD      O  728   3.216   2.054   3.757
  478ARG      N  729   3.072   1.955   3.614
  478ARG     HN  730   2.981   1.954   3.572
  478ARG     CA  731   3.168   1.849   3.584
  478ARG     HA  732   3.186   1.805   3.671
  478ARG     CB  733   3.108   1.749   3.486
  478ARG    HB1  734   3.027   1.707   3.527
  478ARG    HB2  735   3.082   1.796   3.402
  478ARG     CG  736   3.208   1.638   3.451
  478ARG    HG1  737   3.256   1.663   3.367
  478ARG    HG2  738   3.275   1.631   3.525
  478ARG     CD  739   3.144   1.504   3.431
  478ARG    HD1  740   3.215   1.433   3.427
  478ARG    HD2  741   3.082   1.484   3.506
  478ARG     NE  742   3.070   1.501   3.307
  478ARG     HE  743   3.120   1.509   3.221
  478ARG     CZ  744   2.938   1.489   3.300
  478ARG    NH1  745   2.866   1.478   3.411
  478ARG   HH11  746   2.911   1.478   3.500
  478ARG   HH12  747   2.766   1.469   3.406
  478ARG    NH2  748   2.878   1.488   3.182
  478ARG   HH21  749   2.933   1.496   3.098
  478ARG   HH22  750   2.779   1.479   3.176
  478ARG      C  751   3.298   1.908   3.528
  478ARG      O  752   3.407   1.883   3.580
  479GLN      N  753   3.287   1.988   3.421
  479GLN     HN  754   3.196   2.011   3.385
  479GLN     CA  755   3.407   2.042   3.359
  479GLN     HA  756   3.459   1.963   3.328
  479GLN     CB  757   3.368   2.129   3.241
  479GLN    HB1  758   3.330   2.071   3.169
  479GLN    HB2  759   3.299   2.195   3.271
  479GLN     CG  760   3.482   2.205   3.184
  479GLN    HG1  761   3.519   2.266   3.254
  479GLN    HG2  762   3.553   2.140   3.156
  479GLN     CD  763   3.442   2.287   3.065
  479GLN    OE1  764   3.325   2.288   3.027
  479GLN    NE2  765   3.537   2.359   3.007
  479GLN   HE21  766   3.630   2.356   3.043
  479GLN   HE22  767   3.516   2.415   2.927
  479GLN      C  768   3.492   2.121   3.459
  479GLN      O  769   3.616   2.114   3.452
  480LEU      N  770   3.429   2.192   3.554
  480LEU     HN  771   3.329   2.190   3.557
  480LEU     CA  772   3.501   2.271   3.653
  480LEU     HA  773   3.584   2.299   3.605
  480LEU     CB  774   3.416   2.391   3.695
  480LEU    HB1  775   3.321   2.362   3.704
  480LEU    HB2  776   3.449   2.425   3.783
  480LEU     CG  777   3.425   2.503   3.592
  480LEU     HG  778   3.409   2.469   3.500
  480LEU    CD1  779   3.320   2.603   3.624
  480LEU   HD11  780   3.324   2.677   3.558
  480LEU   HD12  781   3.230   2.559   3.620
  480LEU   HD13  782   3.335   2.639   3.716
  480LEU    CD2  783   3.562   2.565   3.596
  480LEU   HD21  784   3.567   2.638   3.528
  480LEU   HD22  785   3.579   2.603   3.687
  480LEU   HD23  786   3.631   2.496   3.575
  480LEU      C  787   3.543   2.192   3.776
  480LEU      O  788   3.604   2.250   3.866
  481GLY      N  789   3.509   2.064   3.784
  481GLY     HN  790   3.456   2.022   3.710
  481GLY     CA  791   3.548   1.986   3.900
  481GLY    HA1  792   3.528   1.890   3.879
  481GLY    HA2  793   3.646   1.997   3.911
  481GLY      C  794   3.478   2.023   4.028
  481GLY      O  795   3.536   2.007   4.137
  482LEU      N  796   3.355   2.074   4.019
  482LEU     HN  797   3.315   2.090   3.929
  482LEU     CA  798   3.278   2.108   4.138
  482LEU     HA  799   3.343   2.100   4.214
  482LEU     CB  800   3.225   2.251   4.128
  482LEU    HB1  801   3.159   2.255   4.053
  482LEU    HB2  802   3.179   2.273   4.214
  482LEU     CG  803   3.334   2.358   4.103
  482LEU     HG  804   3.365   2.346   4.009
  482LEU    CD1  805   3.282   2.500   4.112
  482LEU   HD11  806   3.356   2.564   4.095
  482LEU   HD12  807   3.210   2.514   4.044
  482LEU   HD13  808   3.244   2.516   4.203
  482LEU    CD2  809   3.452   2.339   4.198
  482LEU   HD21  810   3.521   2.409   4.180
  482LEU   HD22  811   3.421   2.347   4.293
  482LEU   HD23  812   3.492   2.248   4.184
  482LEU      C  813   3.165   2.007   4.163
  482LEU      O  814   3.065   2.042   4.229
  483GLY      N  815   3.176   1.884   4.111
  483GLY     HN  816   3.253   1.861   4.051
  483GLY     CA  817   3.074   1.781   4.143
  483GLY    HA1  818   3.117   1.691   4.133
  483GLY    HA2  819   3.047   1.794   4.239
  483GLY      C  820   2.951   1.789   4.054
  483GLY      O  821   2.960   1.796   3.931
  484PHE      N  822   2.834   1.785   4.116
  484PHE     HN  823   2.832   1.783   4.216
  484PHE     CA  824   2.707   1.785   4.044
  484PHE     HA  825   2.728   1.738   3.958
  484PHE     CB  826   2.594   1.713   4.121
  484PHE    HB1  827   2.583   1.758   4.209
  484PHE    HB2  828   2.510   1.721   4.067
  484PHE     CG  829   2.617   1.564   4.148
  484PHE    CD1  830   2.621   1.470   4.046
  484PHE    HD1  831   2.611   1.501   3.951
  484PHE    CE1  832   2.640   1.338   4.072
  484PHE    HE1  833   2.646   1.273   3.997
  484PHE     CZ  834   2.649   1.295   4.201
  484PHE     HZ  835   2.661   1.197   4.220
  484PHE    CD2  836   2.626   1.519   4.278
  484PHE    HD2  837   2.619   1.584   4.354
  484PHE    CE2  838   2.643   1.385   4.305
  484PHE    HE2  839   2.651   1.353   4.399
  484PHE      C  840   2.662   1.929   4.024
  484PHE      O  841   2.713   2.021   4.087
  485ALA      N  842   2.560   1.946   3.940
  485ALA     HN  843   2.538   1.873   3.875
  485ALA     CA  844   2.480   2.067   3.941
  485ALA     HA  845   2.544   2.143   3.955
  485ALA     CB  846   2.408   2.087   3.808
  485ALA    HB1  847   2.354   2.172   3.812
  485ALA    HB2  848   2.475   2.094   3.734
  485ALA    HB3  849   2.347   2.010   3.791
  485ALA      C  850   2.379   2.058   4.054
  485ALA      O  851   2.328   1.949   4.084
  486SER      N  852   2.358   2.170   4.122
  486SER     HN  853   2.421   2.248   4.110
  486SER     CA  854   2.245   2.183   4.212
  486SER     HA  855   2.211   2.089   4.221
  486SER     CB  856   2.291   2.237   4.348
  486SER    HB1  857   2.216   2.284   4.395
  486SER    HB2  858   2.325   2.163   4.406
  486SER     OG  859   2.396   2.331   4.336
  486SER    HG1  860   2.422   2.364   4.427
  486SER      C  861   2.133   2.270   4.156
  486SER      O  862   2.016   2.242   4.184
  487ASN      N  863   2.166   2.371   4.075
  487ASN     HN  864   2.263   2.384   4.054
  487ASN     CA  865   2.071   2.463   4.015
  487ASN     HA  866   1.986   2.410   4.008
  487ASN     CB  867   2.051   2.589   4.100
  487ASN    HB1  868   2.138   2.635   4.110
  487ASN    HB2  869   1.986   2.649   4.053
  487ASN     CG  870   1.996   2.559   4.237
  487ASN    OD1  871   2.068   2.508   4.325
  487ASN    ND2  872   1.870   2.595   4.259
  487ASN   HD21  873   1.817   2.638   4.186
  487ASN   HD22  874   1.827   2.578   4.348
  487ASN      C  875   2.124   2.508   3.880
  487ASN      O  876   2.245   2.508   3.857
  488ALA      N  877   2.034   2.552   3.794
  488ALA     HN  878   1.937   2.530   3.808
  488ALA     CA  879   2.073   2.632   3.679
  488ALA     HA  880   2.169   2.654   3.694
  488ALA     CB  881   2.061   2.556   3.549
  488ALA    HB1  882   2.089   2.615   3.473
  488ALA    HB2  883   2.121   2.475   3.552
  488ALA    HB3  884   1.966   2.527   3.535
  488ALA      C  885   1.987   2.758   3.675
  488ALA      O  886   1.871   2.758   3.716
  489PHE      N  887   2.047   2.866   3.626
  489PHE     HN  888   2.141   2.857   3.591
  489PHE     CA  889   1.983   2.997   3.620
  489PHE     HA  890   1.888   2.982   3.649
  489PHE     CB  891   2.050   3.097   3.715
  489PHE    HB1  892   2.142   3.117   3.680
  489PHE    HB2  893   1.996   3.180   3.717
  489PHE     CG  894   2.065   3.047   3.856
  489PHE    CD1  895   1.956   3.037   3.939
  489PHE    HD1  896   1.865   3.062   3.905
  489PHE    CE1  897   1.970   2.993   4.069
  489PHE    HE1  898   1.890   2.986   4.128
  489PHE     CZ  899   2.093   2.959   4.118
  489PHE     HZ  900   2.103   2.928   4.212
  489PHE    CD2  901   2.189   3.014   3.907
  489PHE    HD2  902   2.271   3.022   3.849
  489PHE    CE2  903   2.202   2.969   4.037
  489PHE    HE2  904   2.292   2.943   4.072
  489PHE      C  905   1.989   3.049   3.477
  489PHE      O  906   2.094   3.042   3.414
  490GLN      N  907   1.875   3.100   3.427
  490GLN     HN  908   1.795   3.104   3.486
  490GLN     CA  909   1.862   3.151   3.290
  490GLN     HA  910   1.928   3.096   3.238
  490GLN     CB  911   1.719   3.133   3.239
  490GLN    HB1  912   1.656   3.169   3.308
  490GLN    HB2  913   1.708   3.185   3.155
  490GLN     CG  914   1.679   2.992   3.211
  490GLN    HG1  915   1.756   2.946   3.166
  490GLN    HG2  916   1.660   2.946   3.298
  490GLN     CD  917   1.557   2.983   3.123
  490GLN    OE1  918   1.481   3.079   3.111
  490GLN    NE2  919   1.539   2.868   3.059
  490GLN   HE21  920   1.604   2.793   3.071
  490GLN   HE22  921   1.460   2.856   2.999
  490GLN      C  922   1.899   3.299   3.279
  490GLN      O  923   1.963   3.341   3.181
  491GLU      N  924   1.861   3.376   3.380
  491GLU     HN  925   1.809   3.335   3.455
  491GLU     CA  926   1.894   3.516   3.386
  491GLU     HA  927   1.952   3.534   3.306
  491GLU     CB  928   1.766   3.601   3.381
  491GLU    HB1  929   1.746   3.632   3.473
  491GLU    HB2  930   1.783   3.680   3.322
  491GLU     CG  931   1.642   3.529   3.327
  491GLU    HG1  932   1.658   3.507   3.230
  491GLU    HG2  933   1.629   3.445   3.379
  491GLU     CD  934   1.515   3.613   3.336
  491GLU    OE1  935   1.491   3.694   3.246
  491GLU    OE2  936   1.439   3.598   3.434
  491GLU      C  937   1.969   3.547   3.514
  491GLU      O  938   1.917   3.522   3.620
  492THR      N  939   2.091   3.598   3.504
  492THR     HN  940   2.133   3.609   3.414
  492THR     CA  941   2.165   3.639   3.623
  492THR     HA  942   2.103   3.619   3.699
  492THR     CB  943   2.295   3.559   3.637
  492THR     HB  944   2.359   3.606   3.697
  492THR    OG1  945   2.358   3.548   3.510
  492THR    HG1  946   2.443   3.496   3.519
  492THR    CG2  947   2.269   3.419   3.689
  492THR   HG21  948   2.356   3.370   3.697
  492THR   HG22  949   2.226   3.425   3.778
  492THR   HG23  950   2.209   3.371   3.625
  492THR      C  951   2.198   3.788   3.615
  492THR      O  952   2.274   3.831   3.531
  493TRP      N  953   2.143   3.867   3.704
  493TRP     HN  954   2.080   3.829   3.772
  493TRP     CA  955   2.173   4.010   3.705
  493TRP     HA  956   2.235   4.024   3.628
  493TRP     CB  957   2.044   4.089   3.690
  493TRP    HB1  958   2.063   4.187   3.694
  493TRP    HB2  959   2.000   4.068   3.602
  493TRP     CG  960   1.950   4.055   3.796
  493TRP    CD1  961   1.856   3.958   3.794
  493TRP    HD1  962   1.837   3.899   3.716
  493TRP    NE1  963   1.790   3.953   3.914
  493TRP    HE1  964   1.716   3.891   3.936
  493TRP    CE2  965   1.843   4.048   3.997
  493TRP    CD2  966   1.944   4.114   3.926
  493TRP    CE3  967   2.015   4.216   3.989
  493TRP    HE3  968   2.088   4.265   3.940
  493TRP    CZ3  969   1.982   4.249   4.117
  493TRP    HZ3  970   2.032   4.322   4.163
  493TRP    CZ2  971   1.811   4.081   4.127
  493TRP    HZ2  972   1.738   4.034   4.176
  493TRP    CH2  973   1.881   4.182   4.185
  493TRP    HH2  974   1.860   4.208   4.280
  493TRP      C  975   2.242   4.050   3.836
  493TRP      O  976   2.304   4.154   3.844
  494TYR      N  977   2.229   3.964   3.935
  494TYR     HN  978   2.180   3.879   3.917
  494TYR     CA  979   2.281   3.985   4.069
  494TYR     HA  980   2.273   4.084   4.080
  494TYR     CB  981   2.199   3.899   4.163
  494TYR    HB1  982   2.250   3.886   4.248
  494TYR    HB2  983   2.113   3.947   4.183
  494TYR     CG  984   2.166   3.764   4.104
  494TYR    CD1  985   2.260   3.663   4.104
  494TYR    HD1  986   2.350   3.679   4.144
  494TYR    CE1  987   2.231   3.540   4.049
  494TYR    HE1  988   2.300   3.467   4.050
  494TYR     CZ  989   2.108   3.519   3.993
  494TYR     OH  990   2.078   3.397   3.938
  494TYR     HH  991   1.985   3.399   3.901
  494TYR    CD2  992   2.044   3.740   4.046
  494TYR    HD2  993   1.975   3.812   4.044
  494TYR    CE2  994   2.014   3.618   3.991
  494TYR    HE2  995   1.925   3.601   3.950
  494TYR      C  996   2.428   3.950   4.090
  494TYR      O  997   2.475   3.954   4.203
  495TRP      N  998   2.497   3.910   3.984
  495TRP     HN  999   2.453   3.908   3.894
  495TRP     CA 1000   2.636   3.869   3.997
  495TRP     HA 1001   2.651   3.880   4.095
  495TRP     CB 1002   2.657   3.722   3.957
  495TRP    HB1 1003   2.599   3.700   3.878
  495TRP    HB2 1004   2.753   3.706   3.934
  495TRP     CG 1005   2.620   3.629   4.066
  495TRP    CD1 1006   2.626   3.654   4.199
  495TRP    HD1 1007   2.658   3.740   4.240
  495TRP    NE1 1008   2.584   3.545   4.270
  495TRP    HE1 1009   2.579   3.539   4.369
  495TRP    CE2 1010   2.547   3.447   4.182
  495TRP    CD2 1011   2.570   3.496   4.053
  495TRP    CE3 1012   2.540   3.414   3.945
  495TRP    HE3 1013   2.555   3.446   3.851
  495TRP    CZ3 1014   2.491   3.288   3.968
  495TRP    HZ3 1015   2.469   3.228   3.891
  495TRP    CZ2 1016   2.498   3.320   4.206
  495TRP    HZ2 1017   2.483   3.287   4.299
  495TRP    CH2 1018   2.470   3.242   4.098
  495TRP    HH2 1019   2.433   3.150   4.112
  495TRP      C 1020   2.737   3.960   3.929
  495TRP      O 1021   2.738   3.979   3.809
  496HSP      N 1022   2.823   4.014   4.014
  496HSP     HN 1023   2.814   3.988   4.111
  496HSP     CA 1024   2.929   4.108   3.981
  496HSP     HA 1025   2.876   4.157   3.912
  496HSP     CB 1026   2.975   4.177   4.111
  496HSP    HB1 1027   3.073   4.198   4.103
  496HSP    HB2 1028   2.923   4.261   4.124
  496HSP    CD2 1029   3.046   4.052   4.328
  496HSP    HD2 1030   3.144   4.073   4.330
  496HSP     CG 1031   2.957   4.092   4.235
  496HSP    NE2 1032   2.978   3.976   4.420
  496HSP    HE2 1033   3.017   3.933   4.501
  496HSP    ND1 1034   2.836   4.038   4.272
  496HSP    HD1 1035   2.750   4.049   4.222
  496HSP    CE1 1036   2.851   3.969   4.383
  496HSP    HE1 1037   2.779   3.920   4.432
  496HSP      C 1038   3.058   4.069   3.912
  496HSP      O 1039   3.077   4.095   3.795
  497GLY      N 1040   3.144   4.004   3.989
  497GLY     HN 1041   3.119   3.989   4.085
  497GLY     CA 1042   3.271   3.954   3.943
  497GLY    HA1 1043   3.315   3.912   4.023
  497GLY    HA2 1044   3.251   3.883   3.875
  497GLY      C 1045   3.366   4.053   3.883
  497GLY      O 1046   3.355   4.173   3.901
  498ASP      N 1047   3.462   4.000   3.809
  498ASP     HN 1048   3.466   3.900   3.799
  498ASP     CA 1049   3.563   4.080   3.743
  498ASP     HA 1050   3.571   4.161   3.801
  498ASP     CB 1051   3.698   4.009   3.736
  498ASP    HB1 1052   3.715   3.981   3.641
  498ASP    HB2 1053   3.770   4.072   3.765
  498ASP     CG 1054   3.706   3.886   3.823
  498ASP    OD1 1055   3.614   3.803   3.814
  498ASP    OD2 1056   3.803   3.873   3.899
  498ASP      C 1057   3.516   4.119   3.605
  498ASP      O 1058   3.425   4.060   3.550
  499VAL      N 1059   3.581   4.221   3.551
  499VAL     HN 1060   3.657   4.262   3.601
  499VAL     CA 1061   3.546   4.276   3.421
  499VAL     HA 1062   3.455   4.313   3.442
  499VAL     CB 1063   3.643   4.388   3.376
  499VAL     HB 1064   3.678   4.436   3.456
  499VAL    CG1 1065   3.762   4.330   3.303
  499VAL   HG11 1066   3.823   4.404   3.275
  499VAL   HG12 1067   3.811   4.267   3.364
  499VAL   HG13 1068   3.731   4.280   3.222
  499VAL    CG2 1069   3.569   4.487   3.287
  499VAL   HG21 1070   3.633   4.559   3.258
  499VAL   HG22 1071   3.534   4.440   3.207
  499VAL   HG23 1072   3.494   4.528   3.338
  499VAL      C 1073   3.523   4.175   3.309
  499VAL      O 1074   3.600   4.081   3.289
  500ASN      N 1075   3.412   4.197   3.240
  500ASN     HN 1076   3.356   4.276   3.266
  500ASN     CA 1077   3.367   4.116   3.130
  500ASN     HA 1078   3.431   4.041   3.119
  500ASN     CB 1079   3.225   4.066   3.158
  500ASN    HB1 1080   3.167   4.143   3.183
  500ASN    HB2 1081   3.189   4.022   3.076
  500ASN     CG 1082   3.221   3.966   3.269
  500ASN    OD1 1083   3.311   3.884   3.282
  500ASN    ND2 1084   3.117   3.973   3.350
  500ASN   HD21 1085   3.046   4.042   3.334
  500ASN   HD22 1086   3.108   3.909   3.426
  500ASN      C 1087   3.364   4.203   3.006
  500ASN      O 1088   3.443   4.296   2.991
  501SER      N 1089   3.271   4.173   2.917
  501SER     HN 1090   3.211   4.095   2.935
  501SER     CA 1091   3.253   4.246   2.796
  501SER     HA 1092   3.304   4.332   2.802
  501SER     CB 1093   3.306   4.167   2.678
  501SER    HB1 1094   3.269   4.203   2.592
  501SER    HB2 1095   3.406   4.170   2.676
  501SER     OG 1096   3.268   4.031   2.688
  501SER    HG1 1097   3.304   3.981   2.609
  501SER      C 1098   3.104   4.271   2.783
  501SER      O 1099   3.061   4.339   2.691
  502ASN      N 1100   3.025   4.217   2.876
  502ASN     HN 1101   3.066   4.165   2.952
  502ASN     CA 1102   2.881   4.235   2.870
  502ASN     HA 1103   2.843   4.168   2.935
  502ASN     CB 1104   2.841   4.377   2.911
  502ASN    HB1 1105   2.880   4.441   2.845
  502ASN    HB2 1106   2.742   4.384   2.910
  502ASN     CG 1107   2.891   4.413   3.049
  502ASN    OD1 1108   2.815   4.411   3.146
  502ASN    ND2 1109   3.018   4.446   3.059
  502ASN   HD21 1110   3.077   4.446   2.977
  502ASN   HD22 1111   3.057   4.471   3.148
  502ASN      C 1112   2.830   4.203   2.733
  502ASN      O 1113   2.769   4.285   2.668
  503LYS      N 1114   2.856   4.082   2.688
  503LYS     HN 1115   2.906   4.017   2.745
  503LYS     CA 1116   2.814   4.044   2.556
  503LYS     HA 1117   2.725   4.088   2.540
  503LYS     CB 1118   2.919   4.087   2.455
  503LYS    HB1 1119   2.952   4.178   2.481
  503LYS    HB2 1120   2.995   4.022   2.459
  503LYS     CG 1121   2.872   4.094   2.311
  503LYS    HG1 1122   2.817   4.013   2.291
  503LYS    HG2 1123   2.817   4.177   2.299
  503LYS     CD 1124   2.991   4.100   2.216
  503LYS    HD1 1125   3.069   4.139   2.264
  503LYS    HD2 1126   3.013   4.006   2.187
  503LYS     CE 1127   2.962   4.184   2.092
  503LYS    HE1 1128   2.872   4.159   2.056
  503LYS    HE2 1129   2.962   4.280   2.117
  503LYS     NZ 1130   3.061   4.166   1.981
  503LYS    HZ1 1131   3.035   4.224   1.904
  503LYS    HZ2 1132   3.152   4.192   2.013
  503LYS    HZ3 1133   3.061   4.070   1.952
  503LYS      C 1134   2.798   3.895   2.551
  503LYS      O 1135   2.888   3.822   2.587
  504VAL      N 1136   2.682   3.848   2.509
  504VAL     HN 1137   2.606   3.910   2.488
  504VAL     CA 1138   2.667   3.704   2.494
  504VAL     HA 1139   2.693   3.665   2.582
  504VAL     CB 1140   2.522   3.665   2.463
  504VAL     HB 1141   2.501   3.687   2.368
  504VAL    CG1 1142   2.502   3.516   2.489
  504VAL   HG11 1143   2.407   3.491   2.469
  504VAL   HG12 1144   2.564   3.464   2.430
  504VAL   HG13 1145   2.522   3.496   2.585
  504VAL    CG2 1146   2.430   3.743   2.552
  504VAL   HG21 1147   2.335   3.717   2.532
  504VAL   HG22 1148   2.450   3.723   2.648
  504VAL   HG23 1149   2.442   3.841   2.535
  504VAL      C 1150   2.761   3.654   2.386
  504VAL      O 1151   2.779   3.716   2.281
  505VAL      N 1152   2.821   3.539   2.413
  505VAL     HN 1153   2.787   3.484   2.489
  505VAL     CA 1154   2.933   3.488   2.335
  505VAL     HA 1155   2.934   3.540   2.250
  505VAL     CB 1156   3.063   3.509   2.418
  505VAL     HB 1157   3.036   3.526   2.513
  505VAL    CG1 1158   3.148   3.386   2.425
  505VAL   HG11 1159   3.230   3.405   2.480
  505VAL   HG12 1160   3.096   3.312   2.467
  505VAL   HG13 1161   3.175   3.359   2.333
  505VAL    CG2 1162   3.142   3.629   2.369
  505VAL   HG21 1163   3.224   3.640   2.425
  505VAL   HG22 1164   3.167   3.615   2.274
  505VAL   HG23 1165   3.085   3.711   2.377
  505VAL      C 1166   2.916   3.342   2.295
  505VAL      O 1167   2.978   3.297   2.197
  506MET      N 1168   2.830   3.269   2.364
  506MET     HN 1169   2.795   3.309   2.449
  506MET     CA 1170   2.782   3.136   2.330
  506MET     HA 1171   2.809   3.115   2.236
  506MET     CB 1172   2.844   3.034   2.424
  506MET    HB1 1173   2.943   3.041   2.416
  506MET    HB2 1174   2.817   3.057   2.517
  506MET     CG 1175   2.807   2.891   2.400
  506MET    HG1 1176   2.710   2.883   2.425
  506MET    HG2 1177   2.817   2.876   2.302
  506MET     SD 1178   2.915   2.786   2.500
  506MET     CE 1179   3.046   2.756   2.383
  506MET    HE1 1180   3.116   2.697   2.425
  506MET    HE2 1181   3.009   2.710   2.302
  506MET    HE3 1182   3.088   2.843   2.356
  506MET      C 1183   2.631   3.138   2.344
  506MET      O 1184   2.577   3.216   2.424
  507SER      N 1185   2.559   3.057   2.267
  507SER     HN 1186   2.604   2.996   2.202
  507SER     CA 1187   2.414   3.059   2.282
  507SER     HA 1188   2.395   3.070   2.380
  507SER     CB 1189   2.352   3.178   2.208
  507SER    HB1 1190   2.263   3.202   2.247
  507SER    HB2 1191   2.413   3.258   2.213
  507SER     OG 1192   2.332   3.152   2.071
  507SER    HG1 1193   2.292   3.232   2.027
  507SER      C 1194   2.356   2.927   2.234
  507SER      O 1195   2.428   2.841   2.183
  508GLY      N 1196   2.224   2.912   2.251
  508GLY     HN 1197   2.173   2.986   2.295
  508GLY     CA 1198   2.150   2.793   2.210
  508GLY    HA1 1199   2.056   2.806   2.240
  508GLY    HA2 1200   2.153   2.791   2.110
  508GLY      C 1201   2.202   2.661   2.264
  508GLY      O 1202   2.170   2.556   2.206
  509VAL      N 1203   2.280   2.663   2.372
  509VAL     HN 1204   2.294   2.750   2.420
  509VAL     CA 1205   2.345   2.542   2.423
  509VAL     HA 1206   2.395   2.506   2.344
  509VAL     CB 1207   2.438   2.575   2.539
  509VAL     HB 1208   2.388   2.628   2.608
  509VAL    CG1 1209   2.486   2.446   2.603
  509VAL   HG11 1210   2.547   2.467   2.679
  509VAL   HG12 1211   2.408   2.394   2.637
  509VAL   HG13 1212   2.535   2.391   2.535
  509VAL    CG2 1213   2.553   2.665   2.495
  509VAL   HG21 1214   2.612   2.685   2.573
  509VAL   HG22 1215   2.606   2.618   2.424
  509VAL   HG23 1216   2.516   2.750   2.458
  509VAL      C 1217   2.242   2.439   2.470
  509VAL      O 1218   2.153   2.469   2.550
  510LYS      N 1219   2.256   2.315   2.421
  510LYS     HN 1220   2.316   2.300   2.342
  510LYS     CA 1221   2.186   2.201   2.480
  510LYS     HA 1222   2.153   2.237   2.568
  510LYS     CB 1223   2.067   2.154   2.398
  510LYS    HB1 1224   1.989   2.216   2.412
  510LYS    HB2 1225   2.091   2.152   2.301
  510LYS     CG 1226   2.027   2.012   2.443
  510LYS    HG1 1227   2.099   1.948   2.415
  510LYS    HG2 1228   2.018   2.011   2.543
  510LYS     CD 1229   1.897   1.967   2.382
  510LYS    HD1 1230   1.908   1.959   2.283
  510LYS    HD2 1231   1.873   1.877   2.420
  510LYS     CE 1232   1.786   2.065   2.412
  510LYS    HE1 1233   1.784   2.084   2.510
  510LYS    HE2 1234   1.802   2.150   2.362
  510LYS     NZ 1235   1.652   2.011   2.372
  510LYS    HZ1 1236   1.581   2.078   2.393
  510LYS    HZ2 1237   1.652   1.992   2.273
  510LYS    HZ3 1238   1.633   1.927   2.422
  510LYS      C 1239   2.283   2.085   2.496
  510LYS      O 1240   2.353   2.049   2.401
  511CYS      N 1241   2.287   2.029   2.616
  511CYS     HN 1242   2.227   2.063   2.688
  511CYS     CA 1243   2.376   1.918   2.645
  511CYS     HA 1244   2.438   1.913   2.567
  511CYS     CB 1245   2.454   1.942   2.775
  511CYS    HB1 1246   2.384   1.954   2.845
  511CYS    HB2 1247   2.503   1.856   2.791
  511CYS     SG 1248   2.567   2.083   2.767
  511CYS      C 1249   2.296   1.788   2.657
  511CYS      O 1250   2.180   1.789   2.699
  512SER      N 1251   2.359   1.677   2.616
  512SER     HN 1252   2.445   1.684   2.566
  512SER     CA 1253   2.302   1.546   2.645
  512SER     HA 1254   2.205   1.552   2.618
  512SER     CB 1255   2.370   1.437   2.563
  512SER    HB1 1256   2.314   1.355   2.558
  512SER    HB2 1257   2.390   1.470   2.470
  512SER     OG 1258   2.494   1.402   2.624
  512SER    HG1 1259   2.539   1.330   2.570
  512SER      C 1260   2.314   1.515   2.793
  512SER      O 1261   2.218   1.469   2.855
  513GLY      N 1262   2.430   1.541   2.851
  513GLY     HN 1263   2.505   1.576   2.794
  513GLY     CA 1264   2.454   1.522   2.993
  513GLY    HA1 1265   2.444   1.611   3.039
  513GLY    HA2 1266   2.386   1.458   3.028
  513GLY      C 1267   2.594   1.468   3.014
  513GLY      O 1268   2.657   1.493   3.117
  514THR      N 1269   2.642   1.396   2.913
  514THR     HN 1270   2.591   1.396   2.827
  514THR     CA 1271   2.765   1.319   2.921
  514THR     HA 1272   2.775   1.299   3.018
  514THR     CB 1273   2.750   1.193   2.835
  514THR     HB 1274   2.835   1.139   2.836
  514THR    OG1 1275   2.726   1.231   2.698
  514THR    HG1 1276   2.716   1.149   2.642
  514THR    CG2 1277   2.631   1.109   2.885
  514THR   HG21 1278   2.621   1.027   2.829
  514THR   HG22 1279   2.646   1.083   2.980
  514THR   HG23 1280   2.547   1.164   2.879
  514THR      C 1281   2.888   1.395   2.874
  514THR      O 1282   3.001   1.349   2.899
  515GLU      N 1283   2.868   1.510   2.808
  515GLU     HN 1284   2.774   1.543   2.795
  515GLU     CA 1285   2.977   1.589   2.753
  515GLU     HA 1286   3.022   1.534   2.682
  515GLU     CB 1287   2.920   1.715   2.693
  515GLU    HB1 1288   2.876   1.767   2.766
  515GLU    HB2 1289   2.996   1.768   2.655
  515GLU     CG 1290   2.818   1.692   2.582
  515GLU    HG1 1291   2.814   1.774   2.525
  515GLU    HG2 1292   2.848   1.615   2.526
  515GLU     CD 1293   2.681   1.664   2.630
  515GLU    OE1 1294   2.664   1.623   2.746
  515GLU    OE2 1295   2.587   1.678   2.551
  515GLU      C 1296   3.079   1.622   2.860
  515GLU      O 1297   3.047   1.627   2.979
  516LEU      N 1298   3.204   1.641   2.820
  516LEU     HN 1299   3.225   1.635   2.722
  516LEU     CA 1300   3.313   1.669   2.913
  516LEU     HA 1301   3.276   1.641   3.001
  516LEU     CB 1302   3.436   1.590   2.875
  516LEU    HB1 1303   3.472   1.627   2.790
  516LEU    HB2 1304   3.504   1.604   2.948
  516LEU     CG 1305   3.416   1.441   2.857
  516LEU     HG 1306   3.352   1.423   2.783
  516LEU    CD1 1307   3.552   1.381   2.822
  516LEU   HD11 1308   3.542   1.282   2.810
  516LEU   HD12 1309   3.586   1.422   2.738
  516LEU   HD13 1310   3.616   1.399   2.897
  516LEU    CD2 1311   3.358   1.381   2.986
  516LEU   HD21 1312   3.344   1.282   2.974
  516LEU   HD22 1313   3.421   1.396   3.062
  516LEU   HD23 1314   3.270   1.424   3.006
  516LEU      C 1315   3.350   1.816   2.917
  516LEU      O 1316   3.448   1.852   2.982
  517SER      N 1317   3.277   1.900   2.846
  517SER     HN 1318   3.203   1.865   2.789
  517SER     CA 1319   3.302   2.043   2.849
  517SER     HA 1320   3.306   2.070   2.945
  517SER     CB 1321   3.436   2.080   2.785
  517SER    HB1 1322   3.465   2.171   2.813
  517SER    HB2 1323   3.507   2.013   2.808
  517SER     OG 1324   3.423   2.080   2.644
  517SER    HG1 1325   3.511   2.105   2.603
  517SER      C 1326   3.188   2.109   2.776
  517SER      O 1327   3.146   2.061   2.671
  518LEU      N 1328   3.139   2.219   2.832
  518LEU     HN 1329   3.183   2.255   2.914
  518LEU     CA 1330   3.025   2.289   2.776
  518LEU     HA 1331   2.946   2.231   2.798
  518LEU     CB 1332   3.013   2.425   2.844
  518LEU    HB1 1333   3.055   2.419   2.935
  518LEU    HB2 1334   3.064   2.491   2.789
  518LEU     CG 1335   2.873   2.478   2.861
  518LEU     HG 1336   2.853   2.488   2.959
  518LEU    CD1 1337   2.866   2.613   2.796
  518LEU   HD11 1338   2.774   2.651   2.806
  518LEU   HD12 1339   2.932   2.675   2.839
  518LEU   HD13 1340   2.888   2.604   2.699
  518LEU    CD2 1341   2.767   2.384   2.807
  518LEU   HD21 1342   2.676   2.423   2.821
  518LEU   HD22 1343   2.782   2.369   2.710
  518LEU   HD23 1344   2.772   2.296   2.855
  518LEU      C 1345   3.033   2.302   2.624
  518LEU      O 1346   2.932   2.286   2.554
  519ALA      N 1347   3.152   2.329   2.570
  519ALA     HN 1348   3.234   2.333   2.628
  519ALA     CA 1349   3.164   2.352   2.427
  519ALA     HA 1350   3.094   2.421   2.408
  519ALA     CB 1351   3.304   2.404   2.391
  519ALA    HB1 1352   3.310   2.419   2.293
  519ALA    HB2 1353   3.320   2.491   2.439
  519ALA    HB3 1354   3.373   2.337   2.419
  519ALA      C 1355   3.131   2.227   2.344
  519ALA      O 1356   3.097   2.241   2.226
  520HSP      N 1357   3.140   2.107   2.402
  520HSP     HN 1358   3.163   2.101   2.499
  520HSP     CA 1359   3.116   1.983   2.328
  520HSP     HA 1360   3.150   2.004   2.236
  520HSP     CB 1361   3.190   1.865   2.390
  520HSP    HB1 1362   3.181   1.870   2.489
  520HSP    HB2 1363   3.149   1.780   2.357
  520HSP    CD2 1364   3.404   1.799   2.257
  520HSP    HD2 1365   3.364   1.745   2.183
  520HSP     CG 1366   3.337   1.860   2.357
  520HSP    NE2 1367   3.538   1.824   2.276
  520HSP    HE2 1368   3.612   1.793   2.217
  520HSP    ND1 1369   3.432   1.920   2.436
  520HSP    HD1 1370   3.414   1.974   2.519
  520HSP    CE1 1371   3.552   1.897   2.385
  520HSP    HE1 1372   3.639   1.928   2.423
  520HSP      C 1373   2.969   1.948   2.320
  520HSP      O 1374   2.933   1.848   2.257
  521CYS      N 1375   2.882   2.027   2.384
  521CYS     HN 1376   2.916   2.097   2.447
  521CYS     CA 1377   2.740   2.011   2.361
  521CYS     HA 1378   2.722   1.913   2.357
  521CYS     CB 1379   2.660   2.073   2.476
  521CYS    HB1 1380   2.669   2.171   2.462
  521CYS    HB2 1381   2.566   2.045   2.459
  521CYS     SG 1382   2.716   2.022   2.642
  521CYS      C 1383   2.702   2.075   2.227
  521CYS      O 1384   2.780   2.148   2.166
  522ARG      N 1385   2.579   2.053   2.186
  522ARG     HN 1386   2.521   1.987   2.234
  522ARG     CA 1387   2.529   2.124   2.072
  522ARG     HA 1388   2.594   2.115   1.997
  522ARG     CB 1389   2.396   2.063   2.025
  522ARG    HB1 1390   2.409   2.031   1.931
  522ARG    HB2 1391   2.375   1.985   2.084
  522ARG     CG 1392   2.272   2.152   2.024
  522ARG    HG1 1393   2.193   2.097   2.048
  522ARG    HG2 1394   2.284   2.225   2.091
  522ARG     CD 1395   2.250   2.214   1.888
  522ARG    HD1 1396   2.197   2.298   1.898
  522ARG    HD2 1397   2.338   2.235   1.846
  522ARG     NE 1398   2.176   2.126   1.797
  522ARG     HE 1399   2.227   2.083   1.723
  522ARG     CZ 1400   2.047   2.100   1.807
  522ARG    NH1 1401   1.988   2.018   1.720
  522ARG   HH11 1402   2.042   1.977   1.646
  522ARG   HH12 1403   1.891   1.999   1.727
  522ARG    NH2 1404   1.976   2.154   1.905
  522ARG   HH21 1405   2.020   2.215   1.971
  522ARG   HH22 1406   1.878   2.134   1.912
  522ARG      C 1407   2.516   2.268   2.115
  522ARG      O 1408   2.463   2.298   2.220
  523HSP      N 1409   2.569   2.356   2.033
  523HSP     HN 1410   2.628   2.323   1.959
  523HSP     CA 1411   2.544   2.497   2.045
  523HSP     HA 1412   2.450   2.511   2.076
  523HSP     CB 1413   2.638   2.562   2.145
  523HSP    HB1 1414   2.618   2.659   2.150
  523HSP    HB2 1415   2.623   2.520   2.235
  523HSP    CD2 1416   2.866   2.441   2.121
  523HSP    HD2 1417   2.843   2.350   2.155
  523HSP     CG 1418   2.783   2.547   2.111
  523HSP    NE2 1419   2.989   2.482   2.077
  523HSP    HE2 1420   3.071   2.425   2.072
  523HSP    ND1 1421   2.859   2.650   2.062
  523HSP    HD1 1422   2.825   2.743   2.044
  523HSP    CE1 1423   2.982   2.609   2.042
  523HSP    HE1 1424   3.057   2.664   2.006
  523HSP      C 1425   2.568   2.550   1.908
  523HSP      O 1426   2.642   2.491   1.830
  524ASP      N 1427   2.508   2.663   1.877
  524ASP     HN 1428   2.443   2.705   1.940
  524ASP     CA 1429   2.538   2.728   1.751
  524ASP     HA 1430   2.532   2.664   1.675
  524ASP     CB 1431   2.439   2.837   1.714
  524ASP    HB1 1432   2.488   2.912   1.671
  524ASP    HB2 1433   2.372   2.799   1.649
  524ASP     CG 1434   2.364   2.890   1.831
  524ASP    OD1 1435   2.430   2.946   1.917
  524ASP    OD2 1436   2.241   2.879   1.835
  524ASP      C 1437   2.677   2.780   1.778
  524ASP      O 1438   2.720   2.779   1.892
  525GLY      N 1439   2.748   2.819   1.676
  525GLY     HN 1440   2.707   2.824   1.585
  525GLY     CA 1441   2.887   2.852   1.693
  525GLY    HA1 1442   2.925   2.797   1.767
  525GLY    HA2 1443   2.936   2.832   1.608
  525GLY      C 1444   2.896   2.999   1.726
  525GLY      O 1445   2.830   3.047   1.815
  526GLU      N 1446   2.982   3.070   1.656
  526GLU     HN 1447   3.030   3.028   1.580
  526GLU     CA 1448   3.007   3.208   1.690
  526GLU     HA 1449   3.007   3.213   1.789
  526GLU     CB 1450   3.145   3.254   1.643
  526GLU    HB1 1451   3.142   3.262   1.543
  526GLU    HB2 1452   3.164   3.343   1.683
  526GLU     CG 1453   3.262   3.162   1.679
  526GLU    HG1 1454   3.272   3.095   1.605
  526GLU    HG2 1455   3.345   3.217   1.685
  526GLU     CD 1456   3.245   3.086   1.810
  526GLU    OE1 1457   3.148   3.010   1.823
  526GLU    OE2 1458   3.330   3.100   1.899
  526GLU      C 1459   2.895   3.295   1.634
  526GLU      O 1460   2.898   3.416   1.647
  527ASP      N 1461   2.798   3.231   1.568
  527ASP     HN 1462   2.813   3.136   1.542
  527ASP     CA 1463   2.670   3.293   1.532
  527ASP     HA 1464   2.691   3.389   1.516
  527ASP     CB 1465   2.616   3.225   1.407
  527ASP    HB1 1466   2.645   3.130   1.407
  527ASP    HB2 1467   2.516   3.229   1.410
  527ASP     CG 1468   2.663   3.291   1.279
  527ASP    OD1 1469   2.703   3.409   1.282
  527ASP    OD2 1470   2.659   3.223   1.174
  527ASP      C 1471   2.567   3.280   1.644
  527ASP      O 1472   2.481   3.194   1.639
  528VAL      N 1473   2.573   3.370   1.742
  528VAL     HN 1474   2.617   3.457   1.721
  528VAL     CA 1475   2.522   3.351   1.879
  528VAL     HA 1476   2.505   3.254   1.894
  528VAL     CB 1477   2.625   3.393   1.984
  528VAL     HB 1478   2.582   3.388   2.074
  528VAL    CG1 1479   2.745   3.299   1.977
  528VAL   HG11 1480   2.812   3.326   2.046
  528VAL   HG12 1481   2.715   3.206   1.995
  528VAL   HG13 1482   2.786   3.305   1.886
  528VAL    CG2 1483   2.675   3.535   1.961
  528VAL   HG21 1484   2.742   3.559   2.031
  528VAL   HG22 1485   2.717   3.541   1.871
  528VAL   HG23 1486   2.598   3.598   1.966
  528VAL      C 1487   2.390   3.428   1.889
  528VAL      O 1488   2.381   3.539   1.942
  529ALA      N 1489   2.285   3.366   1.840
  529ALA     HN 1490   2.296   3.278   1.795
  529ALA     CA 1491   2.151   3.425   1.849
  529ALA     HA 1492   2.159   3.520   1.819
  529ALA     CB 1493   2.053   3.352   1.759
  529ALA    HB1 1494   1.963   3.394   1.766
  529ALA    HB2 1495   2.085   3.358   1.664
  529ALA    HB3 1496   2.048   3.256   1.786
  529ALA      C 1497   2.105   3.420   1.994
  529ALA      O 1498   2.067   3.315   2.045
  530CYS      N 1499   2.107   3.533   2.061
  530CYS     HN 1500   2.152   3.615   2.025
  530CYS     CA 1501   2.043   3.534   2.191
  530CYS     HA 1502   2.016   3.439   2.209
  530CYS     CB 1503   2.139   3.582   2.300
  530CYS    HB1 1504   2.228   3.552   2.267
  530CYS    HB2 1505   2.133   3.682   2.293
  530CYS     SG 1506   2.108   3.525   2.471
  530CYS      C 1507   1.921   3.625   2.185
  530CYS      O 1508   1.918   3.720   2.105
  531PRO      N 1509   1.816   3.596   2.262
  531PRO     CD 1510   1.781   3.463   2.312
  531PRO    HD1 1511   1.826   3.445   2.399
  531PRO    HD2 1512   1.807   3.392   2.246
  531PRO     CA 1513   1.703   3.689   2.270
  531PRO     HA 1514   1.671   3.713   2.178
  531PRO     CB 1515   1.600   3.614   2.354
  531PRO    HB1 1516   1.611   3.634   2.451
  531PRO    HB2 1517   1.506   3.635   2.326
  531PRO     CG 1518   1.631   3.471   2.327
  531PRO    HG1 1519   1.600   3.415   2.404
  531PRO    HG2 1520   1.585   3.442   2.243
  531PRO      C 1521   1.742   3.819   2.336
  531PRO      O 1522   1.853   3.838   2.387
  532GLN      N 1523   1.651   3.914   2.330
  532GLN     HN 1524   1.565   3.896   2.282
  532GLN     CA 1525   1.673   4.042   2.390
  532GLN     HA 1526   1.770   4.053   2.413
  532GLN     CB 1527   1.636   4.154   2.293
  532GLN    HB1 1528   1.676   4.133   2.204
  532GLN    HB2 1529   1.536   4.156   2.285
  532GLN     CG 1530   1.682   4.293   2.335
  532GLN    HG1 1531   1.625   4.360   2.289
  532GLN    HG2 1532   1.672   4.301   2.434
  532GLN     CD 1533   1.827   4.321   2.298
  532GLN    OE1 1534   1.888   4.414   2.350
  532GLN    NE2 1535   1.883   4.240   2.209
  532GLN   HE21 1536   1.830   4.165   2.169
  532GLN   HE22 1537   1.978   4.254   2.181
  532GLN      C 1538   1.585   4.044   2.512
  532GLN      O 1539   1.464   4.046   2.501
  533GLY      N 1540   1.645   4.043   2.629
  533GLY     HN 1541   1.745   4.042   2.634
  533GLY     CA 1542   1.568   4.046   2.751
  533GLY    HA1 1543   1.522   4.135   2.757
  533GLY    HA2 1544   1.499   3.974   2.745
  533GLY      C 1545   1.654   4.025   2.872
  533GLY      O 1546   1.767   4.070   2.875
  534GLY      N 1547   1.600   3.955   2.971
  534GLY     HN 1548   1.506   3.922   2.960
  534GLY     CA 1549   1.671   3.924   3.093
  534GLY    HA1 1550   1.725   4.004   3.118
  534GLY    HA2 1551   1.603   3.905   3.164
  534GLY      C 1552   1.764   3.804   3.079
  534GLY      O 1553   1.852   3.781   3.162
  535VAL      N 1554   1.748   3.730   2.969
  535VAL     HN 1555   1.677   3.756   2.904
  535VAL     CA 1556   1.830   3.613   2.939
  535VAL     HA 1557   1.852   3.575   3.029
  535VAL     CB 1558   1.749   3.510   2.858
  535VAL     HB 1559   1.659   3.549   2.838
  535VAL    CG1 1560   1.813   3.480   2.725
  535VAL   HG11 1561   1.757   3.413   2.676
  535VAL   HG12 1562   1.819   3.564   2.671
  535VAL   HG13 1563   1.905   3.443   2.740
  535VAL    CG2 1564   1.728   3.385   2.940
  535VAL   HG21 1565   1.675   3.319   2.886
  535VAL   HG22 1566   1.817   3.345   2.963
  535VAL   HG23 1567   1.679   3.407   3.024
  535VAL      C 1568   1.962   3.648   2.872
  535VAL      O 1569   2.046   3.562   2.851
  536GLN      N 1570   1.981   3.777   2.842
  536GLN     HN 1571   1.907   3.841   2.862
  536GLN     CA 1572   2.102   3.830   2.782
  536GLN     HA 1573   2.136   3.757   2.722
  536GLN     CB 1574   2.069   3.955   2.699
  536GLN    HB1 1575   2.005   3.929   2.628
  536GLN    HB2 1576   2.026   4.022   2.760
  536GLN     CG 1577   2.188   4.023   2.632
  536GLN    HG1 1578   2.174   4.122   2.634
  536GLN    HG2 1579   2.271   4.001   2.684
  536GLN     CD 1580   2.209   3.980   2.488
  536GLN    OE1 1581   2.312   4.011   2.427
  536GLN    NE2 1582   2.112   3.909   2.433
  536GLN   HE21 1583   2.031   3.886   2.487
  536GLN   HE22 1584   2.120   3.877   2.339
  536GLN      C 1585   2.209   3.861   2.888
  536GLN      O 1586   2.320   3.900   2.854
  537TYR      N 1587   2.176   3.843   3.016
  537TYR     HN 1588   2.083   3.814   3.038
  537TYR     CA 1589   2.270   3.865   3.125
  537TYR     HA 1590   2.323   3.946   3.101
  537TYR     CB 1591   2.196   3.891   3.255
  537TYR    HB1 1592   2.113   3.836   3.257
  537TYR    HB2 1593   2.256   3.865   3.331
  537TYR     CG 1594   2.157   4.035   3.274
  537TYR    CD1 1595   2.056   4.091   3.198
  537TYR    HD1 1596   2.009   4.036   3.130
  537TYR    CE1 1597   2.019   4.223   3.216
  537TYR    HE1 1598   1.946   4.262   3.160
  537TYR     CZ 1599   2.084   4.299   3.309
  537TYR     OH 1600   2.048   4.431   3.327
  537TYR     HH 1601   2.105   4.472   3.398
  537TYR    CD2 1602   2.220   4.114   3.368
  537TYR    HD2 1603   2.294   4.075   3.424
  537TYR    CE2 1604   2.184   4.246   3.386
  537TYR    HE2 1605   2.231   4.302   3.454
  537TYR      C 1606   2.359   3.744   3.139
  537TYR      O 1607   2.473   3.754   3.179
  538GLY      N 1608   2.306   3.627   3.105
  538GLY     HN 1609   2.210   3.623   3.076
  538GLY     CA 1610   2.384   3.505   3.111
  538GLY    HA1 1611   2.379   3.465   3.020
  538GLY    HA2 1612   2.478   3.533   3.130
  538GLY      C 1613   2.343   3.401   3.211
  538GLY      O 1614   2.293   3.431   3.317
  539ALA      N 1615   2.364   3.277   3.175
  539ALA     HN 1616   2.400   3.260   3.084
  539ALA     CA 1617   2.337   3.163   3.261
  539ALA     HA 1618   2.246   3.178   3.297
  539ALA     CB 1619   2.345   3.038   3.177
  539ALA    HB1 1620   2.327   2.958   3.235
  539ALA    HB2 1621   2.277   3.043   3.104
  539ALA    HB3 1622   2.436   3.030   3.137
  539ALA      C 1623   2.435   3.154   3.377
  539ALA      O 1624   2.550   3.194   3.363
  540GLY      N 1625   2.391   3.103   3.492
  540GLY     HN 1626   2.293   3.087   3.504
  540GLY     CA 1627   2.481   3.072   3.600
  540GLY    HA1 1628   2.575   3.077   3.567
  540GLY    HA2 1629   2.468   3.139   3.674
  540GLY      C 1630   2.446   2.933   3.646
  540GLY      O 1631   2.343   2.878   3.608
  541VAL      N 1632   2.534   2.876   3.727
  541VAL     HN 1633   2.621   2.922   3.747
  541VAL     CA 1634   2.507   2.747   3.787
  541VAL     HA 1635   2.411   2.726   3.766
  541VAL     CB 1636   2.594   2.635   3.726
  541VAL     HB 1637   2.564   2.547   3.763
  541VAL    CG1 1638   2.578   2.635   3.572
  541VAL   HG11 1639   2.635   2.563   3.533
  541VAL   HG12 1640   2.482   2.619   3.549
  541VAL   HG13 1641   2.607   2.724   3.536
  541VAL    CG2 1642   2.743   2.657   3.764
  541VAL   HG21 1643   2.798   2.584   3.724
  541VAL   HG22 1644   2.774   2.745   3.728
  541VAL   HG23 1645   2.753   2.656   3.863
  541VAL      C 1646   2.527   2.758   3.936
  541VAL      O 1647   2.578   2.858   3.987
  542ALA      N 1648   2.481   2.656   4.006
  542ALA     HN 1649   2.412   2.597   3.964
  542ALA     CA 1650   2.525   2.626   4.141
  542ALA     HA 1651   2.605   2.683   4.161
  542ALA     CB 1652   2.417   2.661   4.244
  542ALA    HB1 1653   2.451   2.639   4.336
  542ALA    HB2 1654   2.396   2.758   4.239
  542ALA    HB3 1655   2.335   2.607   4.225
  542ALA      C 1656   2.559   2.478   4.143
  542ALA      O 1657   2.479   2.395   4.096
  543CYD      N 1658   2.677   2.446   4.196
  543CYD     HN 1659   2.734   2.518   4.235
  543CYD     CA 1660   2.726   2.309   4.198
  543CYD     HA 1661   2.660   2.258   4.144
  543CYD     CB 1662   2.864   2.299   4.137
  543CYD     Vc 1663   2.864   2.299   4.137
  543CYD    HB1 1664   2.923   2.341   4.207
  543CYD    HB2 1665   2.881   2.201   4.134
  543CYD     SG 1666   2.889   2.374   3.979
  543CYD     Vs 1667   2.889   2.374   3.979
  543CYD    HUD 1668   2.923   2.341   4.207
  543CYD      C 1669   2.733   2.257   4.341
  543CYD      O 1670   2.751   2.334   4.436
  544SER      N 1671   2.719   2.124   4.358
  544SER     HN 1672   2.694   2.068   4.279
  544SER     CA 1673   2.740   2.061   4.487
  544SER     HA 1674   2.798   2.127   4.535
  544SER     CB 1675   2.612   2.039   4.565
  544SER    HB1 1676   2.560   2.124   4.574
  544SER    HB2 1677   2.555   1.970   4.522
  544SER     OG 1678   2.648   1.994   4.695
  544SER    HG1 1679   2.566   1.979   4.749
  544SER      C 1680   2.807   1.925   4.471
  544SER      O 1681   2.809   1.865   4.363
  545GLU      N 1682   2.868   1.879   4.579
  545GLU     HN 1683   2.866   1.931   4.664
  545GLU     CA 1684   2.938   1.752   4.573
  545GLU     HA 1685   2.975   1.748   4.480
  545GLU     CB 1686   3.052   1.746   4.676
  545GLU    HB1 1687   3.010   1.749   4.767
  545GLU    HB2 1688   3.098   1.659   4.664
  545GLU     CG 1689   3.159   1.861   4.667
  545GLU    HG1 1690   3.112   1.949   4.661
  545GLU    HG2 1691   3.216   1.859   4.749
  545GLU     CD 1692   3.251   1.849   4.545
  545GLU    OE1 1693   3.266   1.739   4.490
  545GLU    OE2 1694   3.312   1.950   4.505
  545GLU      C 1695   2.841   1.638   4.592
  545GLU      O 1696   2.880   1.522   4.579
  546THR      N 1697   2.714   1.667   4.618
  546THR     HN 1698   2.685   1.762   4.631
  546THR     CA 1699   2.618   1.559   4.629
  546THR     HA 1700   2.659   1.479   4.587
  546THR     CB 1701   2.588   1.528   4.776
  546THR     HB 1702   2.511   1.465   4.783
  546THR    OG1 1703   2.550   1.647   4.846
  546THR    HG1 1704   2.532   1.626   4.942
  546THR    CG2 1705   2.712   1.471   4.845
  546THR   HG21 1706   2.692   1.451   4.940
  546THR   HG22 1707   2.740   1.387   4.798
  546THR   HG23 1708   2.787   1.537   4.840
  546THR      C 1709   2.491   1.596   4.551
  546THR    OT1 1710   2.479   1.706   4.497
  546THR    OT2 1711   2.390   1.505   4.551
  547SOL     OW 1712   0.230   0.628   0.113
  547SOL    HW1 1713   0.137   0.626   0.150
  547SOL    HW2 1714   0.231   0.589   0.021
  548SOL     OW 1715   0.225   0.275   0.996
  548SOL    HW1 1716   0.260   0.258   1.088
  548SOL    HW2 1717   0.137   0.230   0.984
  549SOL     OW 1718   0.019   0.368   0.647
  549SOL    HW1 1719  -0.063   0.411   0.686
  549SOL    HW2 1720  -0.009   0.295   0.584
  550SOL     OW 1721   0.569   1.275   1.165
  550SOL    HW1 1722   0.476   1.268   1.128
  550SOL    HW2 1723   0.580   1.364   1.209
  551SOL     OW 1724   1.555   1.511   0.703
  551SOL    HW1 1725   1.498   1.495   0.784
  551SOL    HW2 1726   1.496   1.521   0.623
  552SOL     OW 1727   1.135   0.703   0.717
  552SOL    HW1 1728   1.192   0.781   0.692
  552SOL    HW2 1729   1.075   0.729   0.793
  553SOL     OW 1730   1.755   0.607   0.231
  553SOL    HW1 1731   1.743   0.594   0.132
  553SOL    HW2 1732   1.725   0.526   0.280
  554SOL     OW 1733   0.768   1.144   1.023
  554SOL    HW1 1734   0.690   1.161   1.083
  554SOL    HW2 1735   0.802   1.231   0.987
  555SOL     OW 1736   0.850   0.798   1.823
  555SOL    HW1 1737   0.846   0.874   1.888
  555SOL    HW2 1738   0.872   0.834   1.732
  556SOL     OW 1739   0.685   1.012   0.665
  556SOL    HW1 1740   0.754   0.996   0.735
  556SOL    HW2 1741   0.612   1.069   0.703
  557SOL     OW 1742   0.686   1.161   1.803
  557SOL    HW1 1743   0.746   1.240   1.817
  557SOL    HW2 1744   0.600   1.192   1.762
  558SOL     OW 1745   0.335   1.435   1.061
  558SOL    HW1 1746   0.257   1.404   1.008
  558SOL    HW2 1747   0.393   1.493   1.004
  559SOL     OW 1748   1.460   1.505   1.339
  559SOL    HW1 1749   1.484   1.599   1.365
  559SOL    HW2 1750   1.444   1.451   1.421
  560SOL     OW 1751   0.438   0.392   1.499
  560SOL    HW1 1752   0.520   0.336   1.508
  560SOL    HW2 1753   0.357   0.334   1.503
  561SOL     OW 1754   1.603   0.447   0.737
  561SOL    HW1 1755   1.529   0.493   0.687
  561SOL    HW2 1756   1.654   0.515   0.790
  562SOL     OW 1757   0.231   1.713   0.483
  562SOL    HW1 1758   0.265   1.790   0.537
  562SOL    HW2 1759   0.275   1.713   0.393
  563SOL     OW 1760   1.127   1.341   1.690
  563SOL    HW1 1761   1.174   1.341   1.778
  563SOL    HW2 1762   1.079   1.254   1.679
  564SOL     OW 1763   0.230   1.434   0.538
  564SOL    HW1 1764   0.204   1.530   0.538
  564SOL    HW2 1765   0.159   1.380   0.583
  565SOL     OW 1766   0.240   1.091   0.886
  565SOL    HW1 1767   0.254   1.007   0.938
  565SOL    HW2 1768   0.185   1.155   0.941
  566SOL     OW 1769   0.620   1.786   1.439
  566SOL    HW1 1770   0.528   1.769   1.474
  566SOL    HW2 1771   0.648   1.878   1.465
  567SOL     OW 1772   0.606   0.964   0.123
  567SOL    HW1 1773   0.613   1.048   0.069
  567SOL    HW2 1774   0.652   0.977   0.211
  568SOL     OW 1775   1.594   0.114   1.480
  568SOL    HW1 1776   1.576   0.181   1.408
  568SOL    HW2 1777   1.591   0.160   1.569
  569SOL     OW 1778   0.122   0.643   0.563
  569SOL    HW1 1779   0.077   0.555   0.580
  569SOL    HW2 1780   0.121   0.697   0.647
  570SOL     OW 1781   1.842   1.767   0.359
  570SOL    HW1 1782   1.896   1.738   0.439
  570SOL    HW2 1783   1.872   1.857   0.330
  571SOL     OW 1784   0.027   1.596   0.117
  571SOL    HW1 1785   0.008   1.500   0.138
  571SOL    HW2 1786  -0.006   1.654   0.192
  572SOL     OW 1787   1.689   0.922   0.612
  572SOL    HW1 1788   1.784   0.893   0.620
  572SOL    HW2 1789   1.681   0.987   0.537
  573SOL     OW 1790   1.641   1.108   0.432
  573SOL    HW1 1791   1.727   1.110   0.380
  573SOL    HW2 1792   1.655   1.155   0.520
  574SOL     OW 1793   0.113   0.737   1.597
  574SOL    HW1 1794   0.201   0.724   1.642
  574SOL    HW2 1795   0.100   0.834   1.575
  575SOL     OW 1796   0.613   1.365   0.726
  575SOL    HW1 1797   0.564   1.278   0.735
  575SOL    HW2 1798   0.590   1.408   0.639
  576SOL     OW 1799   1.293   1.228   1.423
  576SOL    HW1 1800   1.330   1.155   1.365
  576SOL    HW2 1801   1.345   1.233   1.508
  577SOL     OW 1802   0.809   0.004   0.502
  577SOL    HW1 1803   0.849   0.095   0.493
  577SOL    HW2 1804   0.709   0.012   0.508
  578SOL     OW 1805   0.197   0.976   1.264
  578SOL    HW1 1806   0.286   0.931   1.250
  578SOL    HW2 1807   0.124   0.911   1.245
  579SOL     OW 1808   1.525   0.999   0.190
  579SOL    HW1 1809   1.462   0.923   0.203
  579SOL    HW2 1810   1.573   1.017   0.276
  580SOL     OW 1811   1.187   1.792   1.616
  580SOL    HW1 1812   1.211   1.852   1.540
  580SOL    HW2 1813   1.194   1.697   1.586
  581SOL     OW 1814   0.317   0.251   1.801
  581SOL    HW1 1815   0.388   0.322   1.807
  581SOL    HW2 1816   0.229   0.290   1.829
  582SOL     OW 1817   1.466   1.417   0.953
  582SOL    HW1 1818   1.407   1.423   1.033
  582SOL    HW2 1819   1.451   1.329   0.907
  583SOL     OW 1820   1.667   1.714   0.572
  583SOL    HW1 1821   1.626   1.691   0.484
  583SOL    HW2 1822   1.649   1.640   0.637
  584SOL     OW 1823   0.598   0.729   0.270
  584SOL    HW1 1824   0.622   0.798   0.202
  584SOL    HW2 1825   0.520   0.762   0.324
  585SOL     OW 1826   1.281   0.345   0.944
  585SOL    HW1 1827   1.195   0.295   0.931
  585SOL    HW2 1828   1.343   0.291   1.000
  586SOL     OW 1829   1.576   1.662   0.307
  586SOL    HW1 1830   1.665   1.708   0.310
  586SOL    HW2 1831   1.555   1.638   0.212
  587SOL     OW 1832   0.807   0.605   1.465
  587SOL    HW1 1833   0.760   0.602   1.554
  587SOL    HW2 1834   0.756   0.550   1.399
  588SOL     OW 1835   1.394   0.469   1.674
  588SOL    HW1 1836   1.374   0.512   1.762
  588SOL    HW2 1837   1.472   0.407   1.683
  589SOL     OW 1838   0.973   0.890   1.572
  589SOL    HW1 1839   1.019   0.806   1.543
  589SOL    HW2 1840   0.917   0.924   1.497
  590SOL     OW 1841   0.991   0.410   1.242
  590SOL    HW1 1842   0.914   0.444   1.296
  590SOL    HW2 1843   0.957   0.359   1.163
  591SOL     OW 1844   1.041   0.701   0.429
  591SOL    HW1 1845   1.067   0.697   0.525
  591SOL    HW2 1846   0.956   0.650   0.415
  592SOL     OW 1847   0.076   0.811   0.789
  592SOL    HW1 1848   0.175   0.799   0.798
  592SOL    HW2 1849   0.052   0.906   0.810
  593SOL     OW 1850   0.130   1.821   1.571
  593SOL    HW1 1851   0.120   1.806   1.670
  593SOL    HW2 1852   0.044   1.857   1.535
  594SOL     OW 1853   0.865   0.348   0.195
  594SOL    HW1 1854   0.924   0.411   0.146
  594SOL    HW2 1855   0.884   0.254   0.166
  595SOL     OW 1856   1.719   0.585   1.831
  595SOL    HW1 1857   1.693   0.674   1.795
  595SOL    HW2 1858   1.717   0.517   1.758
  596SOL     OW 1859   1.362   1.144   0.545
  596SOL    HW1 1860   1.445   1.115   0.497
  596SOL    HW2 1861   1.313   1.211   0.489
  597SOL     OW 1862   0.550   0.196   0.885
  597SOL    HW1 1863   0.545   0.191   0.985
  597SOL    HW2 1864   0.552   0.292   0.856
  598SOL     OW 1865   1.008   1.456   0.477
  598SOL    HW1 1866   0.962   1.528   0.425
  598SOL    HW2 1867   1.004   1.476   0.575
  599SOL     OW 1868   0.351   1.801   0.853
  599SOL    HW1 1869   0.401   1.715   0.859
  599SOL    HW2 1870   0.416   1.878   0.850
  600SOL     OW 1871   1.795   1.066   0.873
  600SOL    HW1 1872   1.733   1.051   0.797
  600SOL    HW2 1873   1.743   1.077   0.958
  601SOL     OW 1874   1.227   1.550   1.506
  601SOL    HW1 1875   1.233   1.473   1.570
  601SOL    HW2 1876   1.175   1.524   1.426
  602SOL     OW 1877   0.321   0.943   0.242
  602SOL    HW1 1878   0.403   0.982   0.200
  602SOL    HW2 1879   0.294   0.861   0.193
  603SOL     OW 1880   1.458   0.735   0.728
  603SOL    HW1 1881   1.453   0.670   0.803
  603SOL    HW2 1882   1.538   0.794   0.741
  604SOL     OW 1883   0.461   1.266   1.727
  604SOL    HW1 1884   0.411   1.267   1.641
  604SOL    HW2 1885   0.398   1.248   1.803
  605SOL     OW 1886   1.111   1.776   0.237
  605SOL    HW1 1887   1.051   1.714   0.287
  605SOL    HW2 1888   1.142   1.732   0.152
  606SOL     OW 1889   0.202   0.285   1.498
  606SOL    HW1 1890   0.122   0.345   1.485
  606SOL    HW2 1891   0.192   0.236   1.584
  607SOL     OW 1892   1.632   1.377   0.081
  607SOL    HW1 1893   1.600   1.471   0.071
  607SOL    HW2 1894   1.556   1.314   0.069
  608SOL     OW 1895   0.464   1.743   0.323
  608SOL    HW1 1896   0.497   1.782   0.409
  608SOL    HW2 1897   0.540   1.736   0.258
  609SOL     OW 1898   1.400   0.107   0.426
  609SOL    HW1 1899   1.376   0.070   0.336
  609SOL    HW2 1900   1.499   0.123   0.430
  610SOL     OW 1901   0.249   1.785   1.241
  610SOL    HW1 1902   0.306   1.720   1.291
  610SOL    HW2 1903   0.233   1.752   1.148
  611SOL     OW 1904   0.940   1.698   0.904
  611SOL    HW1 1905   1.020   1.641   0.925
  611SOL    HW2 1906   0.891   1.658   0.827
  612SOL     OW 1907   0.382   0.700   0.480
  612SOL    HW1 1908   0.427   0.610   0.477
  612SOL    HW2 1909   0.288   0.689   0.513
  613SOL     OW 1910   1.547   0.222   1.729
  613SOL    HW1 1911   1.542   0.259   1.821
  613SOL    HW2 1912   1.475   0.153   1.717
  614SOL     OW 1913   0.614   0.122   0.117
  614SOL    HW1 1914   0.712   0.100   0.124
  614SOL    HW2 1915   0.583   0.105   0.024
  615SOL     OW 1916   0.781   0.264   1.749
  615SOL    HW1 1917   0.848   0.203   1.792
  615SOL    HW2 1918   0.708   0.283   1.814
  616SOL     OW 1919   0.888   1.514   1.195
  616SOL    HW1 1920   0.865   1.489   1.101
  616SOL    HW2 1921   0.949   1.445   1.234
  617SOL     OW 1922   1.351   0.590   1.433
  617SOL    HW1 1923   1.379   0.547   1.518
  617SOL    HW2 1924   1.376   0.686   1.434
  618SOL     OW 1925   0.803   1.402   0.924
  618SOL    HW1 1926   0.893   1.416   0.882
  618SOL    HW2 1927   0.732   1.404   0.853
  619SOL     OW 1928   0.922   0.503   0.899
  619SOL    HW1 1929   0.897   0.494   0.803
  619SOL    HW2 1930   0.970   0.421   0.930
  620SOL     OW 1931   0.539   0.064   0.512
  620SOL    HW1 1932   0.458   0.065   0.570
  620SOL    HW2 1933   0.542   0.147   0.457
  621SOL     OW 1934   1.434   1.188   0.041
  621SOL    HW1 1935   1.466   1.112   0.098
  621SOL    HW2 1936   1.342   1.215   0.071
  622SOL     OW 1937   0.297   0.035   0.171
  622SOL    HW1 1938   0.346   0.119   0.150
  622SOL    HW2 1939   0.359  -0.030   0.216
  623SOL     OW 1940   0.935   0.236   0.480
  623SOL    HW1 1941   0.887   0.277   0.402
  623SOL    HW2 1942   1.034   0.234   0.461
  624SOL     OW 1943   1.076   0.683   1.464
  624SOL    HW1 1944   0.996   0.622   1.467
  624SOL    HW2 1945   1.157   0.630   1.440
  625SOL     OW 1946   1.227   1.570   0.793
  625SOL    HW1 1947   1.248   1.644   0.728
  625SOL    HW2 1948   1.295   1.570   0.866
  626SOL     OW 1949   0.459   1.152   0.741
  626SOL    HW1 1950   0.388   1.125   0.806
  626SOL    HW2 1951   0.433   1.124   0.648
  627SOL     OW 1952   1.271   1.797   0.591
  627SOL    HW1 1953   1.315   1.861   0.527
  627SOL    HW2 1954   1.221   1.849   0.661
  628SOL     OW 1955   1.032   0.549   0.016
  628SOL    HW1 1956   0.991   0.631  -0.023
  628SOL    HW2 1957   1.096   0.575   0.089
  629SOL     OW 1958   0.078   0.556   1.386
  629SOL    HW1 1959   0.170   0.555   1.345
  629SOL    HW2 1960   0.072   0.630   1.453
  630SOL     OW 1961   0.561   0.222   1.147
  630SOL    HW1 1962   0.599   0.138   1.184
  630SOL    HW2 1963   0.473   0.241   1.191
  631SOL     OW 1964   0.866   0.454   0.642
  631SOL    HW1 1965   0.834   0.526   0.580
  631SOL    HW2 1966   0.890   0.373   0.589
  632SOL     OW 1967   1.017   0.039   0.753
  632SOL    HW1 1968   0.945   0.044   0.684
  632SOL    HW2 1969   0.993  -0.030   0.822
  633SOL     OW 1970   1.429   1.173   0.867
  633SOL    HW1 1971   1.374   1.089   0.860
  633SOL    HW2 1972   1.455   1.202   0.775
  634SOL     OW 1973   1.466   0.590   0.992
  634SOL    HW1 1974   1.436   0.495   0.999
  634SOL    HW2 1975   1.539   0.606   1.058
  635SOL     OW 1976   1.857   0.833   0.377
  635SOL    HW1 1977   1.899   0.769   0.441
  635SOL    HW2 1978   1.819   0.782   0.299
  636SOL     OW 1979   0.488   1.385   0.174
  636SOL    HW1 1980   0.401   1.370   0.221
  636SOL    HW2 1981   0.471   1.411   0.079
  637SOL     OW 1982   1.664   1.280   0.657
  637SOL    HW1 1983   1.763   1.288   0.671
  637SOL    HW2 1984   1.619   1.364   0.688
  638SOL     OW 1985   1.390   0.575   0.078
  638SOL    HW1 1986   1.336   0.554   0.159
  638SOL    HW2 1987   1.481   0.534   0.087
  639SOL     OW 1988   0.527   0.256   0.328
  639SOL    HW1 1989   0.554   0.197   0.253
  639SOL    HW2 1990   0.527   0.351   0.297
  640SOL     OW 1991   1.754   1.223   1.588
  640SOL    HW1 1992   1.845   1.184   1.575
  640SOL    HW2 1993   1.762   1.319   1.612
  641SOL     OW 1994   1.064   1.347   1.340
  641SOL    HW1 1995   0.984   1.324   1.395
  641SOL    HW2 1996   1.147   1.321   1.389
  642SOL     OW 1997   1.592   1.629   1.625
  642SOL    HW1 1998   1.619   1.663   1.535
  642SOL    HW2 1999   1.671   1.591   1.671
  643SOL     OW 2000   1.111   1.195   1.100
  643SOL    HW1 2001   1.071   1.239   1.181
  643SOL    HW2 2002   1.070   1.232   1.017
  644SOL     OW 2003   1.638   1.099   1.079
  644SOL    HW1 2004   1.643   1.180   1.138
  644SOL    HW2 2005   1.552   1.101   1.028
  645SOL     OW 2006   0.915   0.089   1.402
  645SOL    HW1 2007   0.940   0.069   1.307
  645SOL    HW2 2008   0.987   0.145   1.444
  646SOL     OW 2009   0.980   1.116   1.719
  646SOL    HW1 2010   0.881   1.122   1.729
  646SOL    HW2 2011   1.003   1.036   1.663
  647SOL     OW 2012   0.705   1.050   0.368
  647SOL    HW1 2013   0.691   1.057   0.467
  647SOL    HW2 2014   0.789   0.999   0.350
  648SOL     OW 2015   0.410   0.813   1.251
  648SOL    HW1 2016   0.496   0.825   1.301
  648SOL    HW2 2017   0.368   0.726   1.278
  649SOL     OW 2018   1.274   0.386   1.262
  649SOL    HW1 2019   1.295   0.460   1.326
  649SOL    HW2 2020   1.185   0.403   1.219
  650SOL     OW 2021   0.064   1.564   1.331
  650SOL    HW1 2022   0.018   1.646   1.297
  650SOL    HW2 2023   0.162   1.583   1.340
  651SOL     OW 2024   0.367   1.100   0.501
  651SOL    HW1 2025   0.360   1.183   0.445
  651SOL    HW2 2026   0.371   1.020   0.441
  652SOL     OW 2027   0.566   0.537   0.865
  652SOL    HW1 2028   0.578   0.603   0.791
  652SOL    HW2 2029   0.612   0.571   0.948
  653SOL     OW 2030   1.252   1.348   0.388
  653SOL    HW1 2031   1.302   1.425   0.428
  653SOL    HW2 2032   1.157   1.350   0.420
  654SOL     OW 2033   1.272   1.445   1.142
  654SOL    HW1 2034   1.319   1.458   1.229
  654SOL    HW2 2035   1.206   1.371   1.151
  655SOL     OW 2036   1.582   0.639   0.472
  655SOL    HW1 2037   1.551   0.700   0.545
  655SOL    HW2 2038   1.632   0.691   0.403
  656SOL     OW 2039   0.354   1.510   1.329
  656SOL    HW1 2040   0.333   1.466   1.242
  656SOL    HW2 2041   0.451   1.536   1.332
  657SOL     OW 2042   0.402   0.751   1.598
  657SOL    HW1 2043   0.470   0.806   1.551
  657SOL    HW2 2044   0.442   0.663   1.625
  658SOL     OW 2045   1.587   0.779   1.670
  658SOL    HW1 2046   1.495   0.817   1.665
  658SOL    HW2 2047   1.647   0.826   1.605
  659SOL     OW 2048   1.013   0.105   1.770
  659SOL    HW1 2049   1.019   0.190   1.718
  659SOL    HW2 2050   1.045   0.029   1.713
  660SOL     OW 2051   0.504   0.050   1.740
  660SOL    HW1 2052   0.462  -0.007   1.670
  660SOL    HW2 2053   0.438   0.119   1.772
  661SOL     OW 2054   0.573   0.870   1.029
  661SOL    HW1 2055   0.617   0.959   1.020
  661SOL    HW2 2056   0.510   0.870   1.106
  662SOL     OW 2057   1.360   0.862   1.045
  662SOL    HW1 2058   1.285   0.862   0.979
  662SOL    HW2 2059   1.397   0.770   1.054
  663SOL     OW 2060   1.209   0.525   0.275
  663SOL    HW1 2061   1.222   0.441   0.329
  663SOL    HW2 2062   1.180   0.599   0.335
  664SOL     OW 2063   0.307   0.213   1.231
  664SOL    HW1 2064   0.284   0.250   1.321
  664SOL    HW2 2065   0.277   0.118   1.225
  665SOL     OW 2066   0.037   1.310   1.282
  665SOL    HW1 2067   0.090   1.261   1.350
  665SOL    HW2 2068   0.059   1.408   1.287
  666SOL     OW 2069   0.732   0.634   1.064
  666SOL    HW1 2070   0.791   0.608   0.988
  666SOL    HW2 2071   0.704   0.730   1.053
  667SOL     OW 2072   1.728   0.935   1.854
  667SOL    HW1 2073   1.682   0.928   1.765
  667SOL    HW2 2074   1.666   0.979   1.920
  668SOL     OW 2075   0.307   0.063   0.618
  668SOL    HW1 2076   0.296   0.157   0.651
  668SOL    HW2 2077   0.302   0.000   0.695
  669SOL     OW 2078   1.622   0.367   0.374
  669SOL    HW1 2079   1.624   0.291   0.438
  669SOL    HW2 2080   1.574   0.444   0.414
  670SOL     OW 2081   1.023   0.766   0.966
  670SOL    HW1 2082   1.038   0.787   1.062
  670SOL    HW2 2083   0.993   0.671   0.957
  671SOL     OW 2084   0.980   1.573   1.700
  671SOL    HW1 2085   0.960   1.617   1.612
  671SOL    HW2 2086   1.019   1.482   1.684
  672SOL     OW 2087   1.859   1.518   1.605
  672SOL    HW1 2088   1.873   1.545   1.510
  672SOL    HW2 2089   1.942   1.540   1.658
  673SOL     OW 2090   0.350   0.898   1.804
  673SOL    HW1 2091   0.426   0.942   1.852
  673SOL    HW2 2092   0.385   0.851   1.722
  674SOL     OW 2093   1.540   0.274   0.125
  674SOL    HW1 2094   1.479   0.199   0.148
  674SOL    HW2 2095   1.562   0.326   0.208
  675SOL     OW 2096   1.303   0.838   0.042
  675SOL    HW1 2097   1.337   0.745   0.057
  675SOL    HW2 2098   1.321   0.865  -0.053
  676SOL     OW 2099   1.068   1.333   0.849
  676SOL    HW1 2100   1.075   1.249   0.794
  676SOL    HW2 2101   1.130   1.402   0.813
  677SOL     OW 2102   0.319   0.810   0.949
  677SOL    HW1 2103   0.412   0.846   0.954
  677SOL    HW2 2104   0.313   0.725   1.001
  678SOL     OW 2105   0.339   0.509   1.006
  678SOL    HW1 2106   0.287   0.426   0.989
  678SOL    HW2 2107   0.416   0.514   0.942
  679SOL     OW 2108   1.138   0.380   1.678
  679SOL    HW1 2109   1.093   0.443   1.742
  679SOL    HW2 2110   1.231   0.411   1.661
  680SOL     OW 2111   1.160   0.207   1.477
  680SOL    HW1 2112   1.160   0.271   1.554
  680SOL    HW2 2113   1.188   0.255   1.394
  681SOL     OW 2114   0.008   1.326   0.200
  681SOL    HW1 2115  -0.085   1.347   0.169
  681SOL    HW2 2116   0.018   1.227   0.213
  682SOL     OW 2117   0.088   1.801   0.927
  682SOL    HW1 2118   0.046   1.715   0.900
  682SOL    HW2 2119   0.182   1.804   0.893
  683SOL     OW 2120   0.504   1.568   0.910
  683SOL    HW1 2121   0.570   1.642   0.919
  683SOL    HW2 2122   0.548   1.489   0.868
  684SOL     OW 2123   1.002   0.796   1.238
  684SOL    HW1 2124   1.043   0.764   1.324
  684SOL    HW2 2125   0.906   0.769   1.235
  685SOL     OW 2126   0.040   0.544   1.114
  685SOL    HW1 2127   0.125   0.511   1.073
  685SOL    HW2 2128   0.053   0.559   1.212
  686SOL     OW 2129   0.189   0.520   1.722
  686SOL    HW1 2130   0.248   0.480   1.652
  686SOL    HW2 2131   0.131   0.591   1.681
  687SOL     OW 2132   1.369   0.950   1.660
  687SOL    HW1 2133   1.408   1.039   1.680
  687SOL    HW2 2134   1.379   0.930   1.563
  688SOL     OW 2135   0.815   0.572   0.325
  688SOL    HW1 2136   0.822   0.483   0.279
  688SOL    HW2 2137   0.721   0.606   0.317
  689SOL     OW 2138   1.657   0.604   1.206
  689SOL    HW1 2139   1.619   0.535   1.268
  689SOL    HW2 2140   1.739   0.568   1.162
  690SOL     OW 2141   0.252   1.564   1.744
  690SOL    HW1 2142   0.222   1.621   1.820
  690SOL    HW2 2143   0.245   1.467   1.770
  691SOL     OW 2144   0.671   0.464   1.269
  691SOL    HW1 2145   0.637   0.375   1.239
  691SOL    HW2 2146   0.697   0.518   1.189
  692SOL     OW 2147   0.930   1.678   1.465
  692SOL    HW1 2148   0.906   1.660   1.370
  692SOL    HW2 2149   0.960   1.772   1.475
  693SOL     OW 2150   0.473   0.500   0.191
  693SOL    HW1 2151   0.534   0.580   0.195
  693SOL    HW2 2152   0.378   0.531   0.198
  694SOL     OW 2153   0.159   1.137   1.466
  694SOL    HW1 2154   0.181   1.076   1.542
  694SOL    HW2 2155   0.169   1.088   1.380
  695SOL     OW 2156   1.347   1.059   1.234
  695SOL    HW1 2157   1.371   0.996   1.160
  695SOL    HW2 2158   1.257   1.099   1.216
  696SOL     OW 2159   1.302   0.855   0.309
  696SOL    HW1 2160   1.216   0.824   0.351
  696SOL    HW2 2161   1.298   0.841   0.210
  697SOL     OW 2162   1.759   1.747   1.154
  697SOL    HW1 2163   1.820   1.777   1.081
  697SOL    HW2 2164   1.721   1.658   1.132
  698SOL     OW 2165   1.252   1.731   1.128
  698SOL    HW1 2166   1.336   1.736   1.074
  698SOL    HW2 2167   1.229   1.635   1.146
  699SOL     OW 2168   0.083   1.258   1.022
  699SOL    HW1 2169   0.078   1.257   1.122
  699SOL    HW2 2170   0.000   1.217   0.984
  700SOL     OW 2171   0.688   1.662   1.716
  700SOL    HW1 2172   0.632   1.743   1.725
  700SOL    HW2 2173   0.740   1.666   1.630
  701SOL     OW 2174   0.903   0.086   0.133
  701SOL    HW1 2175   0.954   0.087   0.047
  701SOL    HW2 2176   0.959   0.044   0.204
  702SOL     OW 2177   1.726   0.135   0.523
  702SOL    HW1 2178   1.799   0.118   0.456
  702SOL    HW2 2179   1.695   0.048   0.561
  703SOL     OW 2180   1.388   1.573   0.477
  703SOL    HW1 2181   1.455   1.585   0.403
  703SOL    HW2 2182   1.348   1.662   0.500
  704SOL     OW 2183   0.130   1.794   1.851
  704SOL    HW1 2184   0.089   1.720   1.904
  704SOL    HW2 2185   0.194   1.845   1.909
  705SOL     OW 2186   1.280   0.927   0.672
  705SOL    HW1 2187   1.340   0.846   0.674
  705SOL    HW2 2188   1.320   0.996   0.612
  706SOL     OW 2189   0.830   1.273   1.422
  706SOL    HW1 2190   0.825   1.306   1.517
  706SOL    HW2 2191   0.744   1.292   1.376
  707SOL     OW 2192   0.672   1.616   0.154
  707SOL    HW1 2193   0.681   1.626   0.055
  707SOL    HW2 2194   0.632   1.527   0.175
  708SOL     OW 2195   1.650   1.720   1.394
  708SOL    HW1 2196   1.703   1.730   1.310
  708SOL    HW2 2197   1.623   1.810   1.428
  709SOL     OW 2198   1.841   0.175   0.963
  709SOL    HW1 2199   1.880   0.090   0.927
  709SOL    HW2 2200   1.743   0.177   0.944
  710SOL     OW 2201   0.263   0.326   0.720
  710SOL    HW1 2202   0.184   0.377   0.686
  710SOL    HW2 2203   0.254   0.311   0.818
  711SOL     OW 2204   1.194   1.612   0.031
  711SOL    HW1 2205   1.200   1.519   0.068
  711SOL    HW2 2206   1.135   1.612  -0.049
  712SOL     OW 2207   0.822   1.002   1.372
  712SOL    HW1 2208   0.862   1.001   1.280
  712SOL    HW2 2209   0.832   1.094   1.412
  713SOL     OW 2210   0.916   0.910   0.291
  713SOL    HW1 2211   0.979   0.948   0.223
  713SOL    HW2 2212   0.956   0.827   0.330
  714SOL     OW 2213   1.504   1.607   0.044
  714SOL    HW1 2214   1.412   1.644   0.051
  714SOL    HW2 2215   1.542   1.627  -0.046
  715SOL     OW 2216   0.372   1.288   1.490
  715SOL    HW1 2217   0.359   1.381   1.456
  715SOL    HW2 2218   0.288   1.236   1.477
  716SOL     OW 2219   1.614   1.292   1.289
  716SOL    HW1 2220   1.674   1.295   1.369
  716SOL    HW2 2221   1.539   1.356   1.302
  717SOL     OW 2222   1.039   1.098   0.696
  717SOL    HW1 2223   0.969   1.051   0.750
  717SOL    HW2 2224   1.098   1.030   0.653
  718SOL     OW 2225   1.014   0.236   0.971
  718SOL    HW1 2226   1.006   0.200   0.878
  718SOL    HW2 2227   1.012   0.160   1.036
  719SOL     OW 2228   0.590   1.487   0.491
  719SOL    HW1 2229   0.632   1.429   0.421
  719SOL    HW2 2230   0.546   1.566   0.447
  720SOL     OW 2231   1.709   0.385   1.381
  720SOL    HW1 2232   1.782   0.454   1.385
  720SOL    HW2 2233   1.737   0.310   1.322
  721SOL     OW 2234   0.255   1.348   0.290
  721SOL    HW1 2235   0.159   1.349   0.263
  721SOL    HW2 2236   0.267   1.401   0.374
  722SOL     OW 2237   0.105   1.013   1.726
  722SOL    HW1 2238   0.028   0.980   1.780
  722SOL    HW2 2239   0.190   0.983   1.768
  723SOL     OW 2240   0.672   0.203   1.489
  723SOL    HW1 2241   0.762   0.187   1.449
  723SOL    HW2 2242   0.680   0.208   1.588
  724SOL     OW 2243   0.075   0.345   0.033
  724SOL    HW1 2244  -0.017   0.317   0.004
  724SOL    HW2 2245   0.106   0.422  -0.023
  725SOL     OW 2246   1.440   0.856   1.398
  725SOL    HW1 2247   1.383   0.908   1.335
  725SOL    HW2 2248   1.536   0.868   1.374
  726SOL     OW 2249   0.072   0.166   0.318
  726SOL    HW1 2250   0.055   0.249   0.264
  726SOL    HW2 2251   0.162   0.129   0.296
  727SOL     OW 2252   1.183   1.335   0.119
  727SOL    HW1 2253   1.084   1.324   0.121
  727SOL    HW2 2254   1.217   1.350   0.212
  728SOL     OW 2255   0.613   0.842   1.431
  728SOL    HW1 2256   0.669   0.923   1.414
  728SOL    HW2 2257   0.672   0.762   1.434
  729SOL     OW 2258   1.493   1.767   0.959
  729SOL    HW1 2259   1.526   1.831   0.890
  729SOL    HW2 2260   1.559   1.761   1.034
  730SOL     OW 2261   0.716   0.565   1.708
  730SOL    HW1 2262   0.735   0.630   1.782
  730SOL    HW2 2263   0.776   0.485   1.717
  731SOL     OW 2264   1.450   1.220   1.633
  731SOL    HW1 2265   1.441   1.210   1.732
  731SOL    HW2 2266   1.546   1.213   1.607
  732SOL     OW 2267   0.390   1.741   1.560
  732SOL    HW1 2268   0.299   1.782   1.558
  732SOL    HW2 2269   0.383   1.647   1.592
  733SOL     OW 2270   1.674   0.883   1.254
  733SOL    HW1 2271   1.647   0.794   1.217
  733SOL    HW2 2272   1.675   0.951   1.181
  734SOL     OW 2273   1.225   0.325   0.449
  734SOL    HW1 2274   1.290   0.251   0.438
  734SOL    HW2 2275   1.245   0.375   0.533
  735SOL     OW 2276   0.594   0.745   0.652
  735SOL    HW1 2277   0.644   0.830   0.633
  735SOL    HW2 2278   0.506   0.747   0.604
  736SOL     OW 2279   1.777   0.342   1.642
  736SOL    HW1 2280   1.760   0.373   1.548
  736SOL    HW2 2281   1.693   0.305   1.680
  737SOL     OW 2282   1.730   0.934   1.517
  737SOL    HW1 2283   1.768   1.025   1.532
  737SOL    HW2 2284   1.722   0.917   1.418
  738SOL     OW 2285   0.859   1.374   0.016
  738SOL    HW1 2286   0.813   1.389   0.104
  738SOL    HW2 2287   0.903   1.459  -0.014
  739SOL     OW 2288   0.661   1.790   0.953
  739SOL    HW1 2289   0.615   1.878   0.940
  739SOL    HW2 2290   0.760   1.802   0.946
  740SOL     OW 2291   0.859   0.956   0.861
  740SOL    HW1 2292   0.913   0.887   0.909
  740SOL    HW2 2293   0.827   1.025   0.927
  741SOL     OW 2294   1.083   0.984   0.087
  741SOL    HW1 2295   1.060   1.037   0.005
  741SOL    HW2 2296   1.164   0.928   0.068
  742SOL     OW 2297   1.861   1.569   0.851
  742SOL    HW1 2298   1.790   1.557   0.781
  742SOL    HW2 2299   1.862   1.490   0.911
  743SOL     OW 2300   0.221   1.314   1.844
  743SOL    HW1 2301   0.156   1.241   1.823
  743SOL    HW2 2302   0.225   1.328   1.942
  744SOL     OW 2303   0.079   1.240   0.653
  744SOL    HW1 2304   0.078   1.193   0.741
  744SOL    HW2 2305   0.161   1.212   0.602
  745SOL     OW 2306   0.672   1.391   1.624
  745SOL    HW1 2307   0.594   1.341   1.662
  745SOL    HW2 2308   0.669   1.486   1.655
  746SOL     OW 2309   1.824   0.192   1.227
  746SOL    HW1 2310   1.820   0.102   1.271
  746SOL    HW2 2311   1.827   0.181   1.128
  747SOL     OW 2312   0.428   0.424   0.520
  747SOL    HW1 2313   0.458   0.352   0.458
  747SOL    HW2 2314   0.389   0.384   0.603
  748SOL     OW 2315   1.705   1.487   1.104
  748SOL    HW1 2316   1.612   1.462   1.077
  748SOL    HW2 2317   1.731   1.437   1.186
  749SOL     OW 2318   0.317   0.547   1.280
  749SOL    HW1 2319   0.355   0.488   1.352
  749SOL    HW2 2320   0.357   0.521   1.192
  750SOL     OW 2321   0.812   1.586   0.687
  750SOL    HW1 2322   0.844   1.596   0.593
  750SOL    HW2 2323   0.733   1.524   0.689
  751SOL     OW 2324   1.424   0.214   1.112
  751SOL    HW1 2325   1.476   0.149   1.167
  751SOL    HW2 2326   1.375   0.277   1.173
  752SOL     OW 2327   1.001   0.034   1.154
  752SOL    HW1 2328   0.938  -0.038   1.123
  752SOL    HW2 2329   1.094  -0.002   1.154
  753SOL     OW 2330   0.770   1.330   0.301
  753SOL    HW1 2331   0.724   1.243   0.318
  753SOL    HW2 2332   0.861   1.327   0.342
  754SOL     OW 2333   0.618   1.567   1.284
  754SOL    HW1 2334   0.613   1.649   1.341
  754SOL    HW2 2335   0.707   1.564   1.239
  755SOL     OW 2336   1.352   0.052   0.168
  755SOL    HW1 2337   1.387   0.011   0.084
  755SOL    HW2 2338   1.262   0.014   0.188
  756SOL     OW 2339   1.300   0.453   0.691
  756SOL    HW1 2340   1.241   0.533   0.695
  756SOL    HW2 2341   1.315   0.418   0.784
  757SOL     OW 2342   1.593   0.221   0.882
  757SOL    HW1 2343   1.509   0.220   0.936
  757SOL    HW2 2344   1.595   0.304   0.826
  758SOL     OW 2345   0.039   1.077   0.300
  758SOL    HW1 2346   0.138   1.066   0.291
  758SOL    HW2 2347  -0.001   0.991   0.332
  759SOL     OW 2348   0.875   1.646   0.337
  759SOL    HW1 2349   0.798   1.611   0.283
  759SOL    HW2 2350   0.843   1.717   0.399
  760SOL     OW 2351   0.230   0.628   1.975
  760SOL    HW1 2352   0.137   0.626   2.012
  760SOL    HW2 2353   0.231   0.589   1.883
  761SOL     OW 2354   0.225   0.275   2.858
  761SOL    HW1 2355   0.260   0.258   2.950
  761SOL    HW2 2356   0.137   0.230   2.846
  762SOL     OW 2357   0.019   0.368   2.509
  762SOL    HW1 2358  -0.063   0.411   2.548
  762SOL    HW2 2359  -0.009   0.295   2.446
  763SOL     OW 2360   0.569   1.275   3.027
  763SOL    HW1 2361   0.476   1.268   2.990
  763SOL    HW2 2362   0.580   1.364   3.071
  764SOL     OW 2363   1.555   1.511   2.565
  764SOL    HW1 2364   1.498   1.495   2.646
  764SOL    HW2 2365   1.496   1.521   2.485
  765SOL     OW 2366   1.135   0.703   2.579
  765SOL    HW1 2367   1.192   0.781   2.554
  765SOL    HW2 2368   1.075   0.729   2.655
  766SOL     OW 2369   1.755   0.607   2.093
  766SOL    HW1 2370   1.743   0.594   1.994
  766SOL    HW2 2371   1.725   0.526   2.142
  767SOL     OW 2372   0.768   1.144   2.885
  767SOL    HW1 2373   0.690   1.161   2.945
  767SOL    HW2 2374   0.802   1.231   2.849
  768SOL     OW 2375   0.850   0.798   3.685
  768SOL    HW1 2376   0.846   0.874   3.750
  768SOL    HW2 2377   0.872   0.834   3.594
  769SOL     OW 2378   0.685   1.012   2.527
  769SOL    HW1 2379   0.754   0.996   2.597
  769SOL    HW2 2380   0.612   1.069   2.565
  770SOL     OW 2381   0.686   1.161   3.665
  770SOL    HW1 2382   0.746   1.240   3.679
  770SOL    HW2 2383   0.600   1.192   3.624
  771SOL     OW 2384   0.335   1.435   2.923
  771SOL    HW1 2385   0.257   1.404   2.870
  771SOL    HW2 2386   0.393   1.493   2.866
  772SOL     OW 2387   1.460   1.505   3.201
  772SOL    HW1 2388   1.484   1.599   3.227
  772SOL    HW2 2389   1.444   1.451   3.283
  773SOL     OW 2390   0.438   0.392   3.361
  773SOL    HW1 2391   0.520   0.336   3.370
  773SOL    HW2 2392   0.357   0.334   3.365
  774SOL     OW 2393   1.603   0.447   2.599
  774SOL    HW1 2394   1.529   0.493   2.549
  774SOL    HW2 2395   1.654   0.515   2.652
  775SOL     OW 2396   0.231   1.713   2.345
  775SOL    HW1 2397   0.265   1.790   2.399
  775SOL    HW2 2398   0.275   1.713   2.255
  776SOL     OW 2399   1.127   1.341   3.552
  776SOL    HW1 2400   1.174   1.341   3.640
  776SOL    HW2 2401   1.079   1.254   3.541
  777SOL     OW 2402   0.230   1.434   2.400
  777SOL    HW1 2403   0.204   1.530   2.400
  777SOL    HW2 2404   0.159   1.380   2.445
  778SOL     OW 2405   0.240   1.091   2.748
  778SOL    HW1 2406   0.254   1.007   2.800
  778SOL    HW2 2407   0.185   1.155   2.803
  779SOL     OW 2408   0.620   1.786   3.301
  779SOL    HW1 2409   0.528   1.769   3.336
  779SOL    HW2 2410   0.648   1.878   3.327
  780SOL     OW 2411   0.606   0.964   1.985
  780SOL    HW1 2412   0.613   1.048   1.931
  780SOL    HW2 2413   0.652   0.977   2.073
  781SOL     OW 2414   1.594   0.114   3.342
  781SOL    HW1 2415   1.576   0.181   3.270
  781SOL    HW2 2416   1.591   0.160   3.431
  782SOL     OW 2417   0.122   0.643   2.425
  782SOL    HW1 2418   0.077   0.555   2.442
  782SOL    HW2 2419   0.121   0.697   2.509
  783SOL     OW 2420   1.842   1.767   2.221
  783SOL    HW1 2421   1.896   1.738   2.301
  783SOL    HW2 2422   1.872   1.857   2.192
  784SOL     OW 2423   0.027   1.596   1.979
  784SOL    HW1 2424   0.008   1.500   2.000
  784SOL    HW2 2425  -0.006   1.654   2.054
  785SOL     OW 2426   1.689   0.922   2.474
  785SOL    HW1 2427   1.784   0.893   2.482
  785SOL    HW2 2428   1.681   0.987   2.399
  786SOL     OW 2429   1.641   1.108   2.294
  786SOL    HW1 2430   1.727   1.110   2.242
  786SOL    HW2 2431   1.655   1.155   2.382
  787SOL     OW 2432   0.113   0.737   3.459
  787SOL    HW1 2433   0.201   0.724   3.504
  787SOL    HW2 2434   0.100   0.834   3.437
  788SOL     OW 2435   0.613   1.365   2.588
  788SOL    HW1 2436   0.564   1.278   2.597
  788SOL    HW2 2437   0.590   1.408   2.501
  789SOL     OW 2438   1.293   1.228   3.285
  789SOL    HW1 2439   1.330   1.155   3.227
  789SOL    HW2 2440   1.345   1.233   3.370
  790SOL     OW 2441   0.809   0.004   2.364
  790SOL    HW1 2442   0.849   0.095   2.355
  790SOL    HW2 2443   0.709   0.012   2.370
  791SOL     OW 2444   0.197   0.976   3.126
  791SOL    HW1 2445   0.286   0.931   3.112
  791SOL    HW2 2446   0.124   0.911   3.107
  792SOL     OW 2447   1.525   0.999   2.052
  792SOL    HW1 2448   1.462   0.923   2.065
  792SOL    HW2 2449   1.573   1.017   2.138
  793SOL     OW 2450   1.187   1.792   3.478
  793SOL    HW1 2451   1.211   1.852   3.402
  793SOL    HW2 2452   1.194   1.697   3.448
  794SOL     OW 2453   0.317   0.251   3.663
  794SOL    HW1 2454   0.388   0.322   3.669
  794SOL    HW2 2455   0.229   0.290   3.691
  795SOL     OW 2456   1.466   1.417   2.815
  795SOL    HW1 2457   1.407   1.423   2.895
  795SOL    HW2 2458   1.451   1.329   2.769
  796SOL     OW 2459   1.667   1.714   2.434
  796SOL    HW1 2460   1.626   1.691   2.346
  796SOL    HW2 2461   1.649   1.640   2.499
  797SOL     OW 2462   0.598   0.729   2.132
  797SOL    HW1 2463   0.622   0.798   2.064
  797SOL    HW2 2464   0.520   0.762   2.186
  798SOL     OW 2465   1.281   0.345   2.806
  798SOL    HW1 2466   1.195   0.295   2.793
  798SOL    HW2 2467   1.343   0.291   2.862
  799SOL     OW 2468   1.576   1.662   2.169
  799SOL    HW1 2469   1.665   1.708   2.172
  799SOL    HW2 2470   1.555   1.638   2.074
  800SOL     OW 2471   0.807   0.605   3.327
  800SOL    HW1 2472   0.760   0.602   3.416
  800SOL    HW2 2473   0.756   0.550   3.261
  801SOL     OW 2474   1.394   0.469   3.536
  801SOL    HW1 2475   1.374   0.512   3.624
  801SOL    HW2 2476   1.472   0.407   3.545
  802SOL     OW 2477   0.973   0.890   3.434
  802SOL    HW1 2478   1.019   0.806   3.405
  802SOL    HW2 2479   0.917   0.924   3.359
  803SOL     OW 2480   0.991   0.410   3.104
  803SOL    HW1 2481   0.914   0.444   3.158
  803SOL    HW2 2482   0.957   0.359   3.025
  804SOL     OW 2483   1.041   0.701   2.291
  804SOL    HW1 2484   1.067   0.697   2.387
  804SOL    HW2 2485   0.956   0.650   2.277
  805SOL     OW 2486   0.076   0.811   2.651
  805SOL    HW1 2487   0.175   0.799   2.660
  805SOL    HW2 2488   0.052   0.906   2.672
  806SOL     OW 2489   0.130   1.821   3.433
  806SOL    HW1 2490   0.120   1.806   3.532
  806SOL    HW2 2491   0.044   1.857   3.397
  807SOL     OW 2492   0.865   0.348   2.057
  807SOL    HW1 2493   0.924   0.411   2.008
  807SOL    HW2 2494   0.884   0.254   2.028
  808SOL     OW 2495   1.719   0.585   3.693
  808SOL    HW1 2496   1.693   0.674   3.657
  808SOL    HW2 2497   1.717   0.517   3.620
  809SOL     OW 2498   1.362   1.144   2.407
  809SOL    HW1 2499   1.445   1.115   2.359
  809SOL    HW2 2500   1.313   1.211   2.351
  810SOL     OW 2501   0.550   0.196   2.747
  810SOL    HW1 2502   0.545   0.191   2.847
  810SOL    HW2 2503   0.552   0.292   2.718
  811SOL     OW 2504   1.008   1.456   2.339
  811SOL    HW1 2505   0.962   1.528   2.287
  811SOL    HW2 2506   1.004   1.476   2.437
  812SOL     OW 2507   0.351   1.801   2.715
  812SOL    HW1 2508   0.401   1.715   2.721
  812SOL    HW2 2509   0.416   1.878   2.712
  813SOL     OW 2510   1.795   1.066   2.735
  813SOL    HW1 2511   1.733   1.051   2.659
  813SOL    HW2 2512   1.743   1.077   2.820
  814SOL     OW 2513   1.227   1.550   3.368
  814SOL    HW1 2514   1.233   1.473   3.432
  814SOL    HW2 2515   1.175   1.524   3.288
  815SOL     OW 2516   0.321   0.943   2.104
  815SOL    HW1 2517   0.403   0.982   2.062
  815SOL    HW2 2518   0.294   0.861   2.055
  816SOL     OW 2519   1.458   0.735   2.590
  816SOL    HW1 2520   1.453   0.670   2.665
  816SOL    HW2 2521   1.538   0.794   2.603
  817SOL     OW 2522   0.461   1.266   3.589
  817SOL    HW1 2523   0.411   1.267   3.503
  817SOL    HW2 2524   0.398   1.248   3.665
  818SOL     OW 2525   1.111   1.776   2.099
  818SOL    HW1 2526   1.051   1.714   2.149
  818SOL    HW2 2527   1.142   1.732   2.014
  819SOL     OW 2528   0.202   0.285   3.360
  819SOL    HW1 2529   0.122   0.345   3.347
  819SOL    HW2 2530   0.192   0.236   3.446
  820SOL     OW 2531   1.632   1.377   1.943
  820SOL    HW1 2532   1.600   1.471   1.933
  820SOL    HW2 2533   1.556   1.314   1.931
  821SOL     OW 2534   0.464   1.743   2.185
  821SOL    HW1 2535   0.497   1.782   2.271
  821SOL    HW2 2536   0.540   1.736   2.120
  822SOL     OW 2537   0.249   1.785   3.103
  822SOL    HW1 2538   0.306   1.720   3.153
  822SOL    HW2 2539   0.233   1.752   3.010
  823SOL     OW 2540   0.940   1.698   2.766
  823SOL    HW1 2541   1.020   1.641   2.787
  823SOL    HW2 2542   0.891   1.658   2.689
  824SOL     OW 2543   0.382   0.700   2.342
  824SOL    HW1 2544   0.427   0.610   2.339
  824SOL    HW2 2545   0.288   0.689   2.375
  825SOL     OW 2546   1.547   0.222   3.591
  825SOL    HW1 2547   1.542   0.259   3.683
  825SOL    HW2 2548   1.475   0.153   3.579
  826SOL     OW 2549   0.614   0.122   1.979
  826SOL    HW1 2550   0.712   0.100   1.986
  826SOL    HW2 2551   0.583   0.105   1.886
  827SOL     OW 2552   0.781   0.264   3.611
  827SOL    HW1 2553   0.848   0.203   3.654
  827SOL    HW2 2554   0.708   0.283   3.676
  828SOL     OW 2555   0.888   1.514   3.057
  828SOL    HW1 2556   0.865   1.489   2.963
  828SOL    HW2 2557   0.949   1.445   3.096
  829SOL     OW 2558   1.351   0.590   3.295
  829SOL    HW1 2559   1.379   0.547   3.380
  829SOL    HW2 2560   1.376   0.686   3.296
  830SOL     OW 2561   0.803   1.402   2.786
  830SOL    HW1 2562   0.893   1.416   2.744
  830SOL    HW2 2563   0.732   1.404   2.715
  831SOL     OW 2564   0.922   0.503   2.761
  831SOL    HW1 2565   0.897   0.494   2.665
  831SOL    HW2 2566   0.970   0.421   2.792
  832SOL     OW 2567   0.539   0.064   2.374
  832SOL    HW1 2568   0.458   0.065   2.432
  832SOL    HW2 2569   0.542   0.147   2.319
  833SOL     OW 2570   1.434   1.188   1.903
  833SOL    HW1 2571   1.466   1.112   1.960
  833SOL    HW2 2572   1.342   1.215   1.933
  834SOL     OW 2573   0.297   0.035   2.033
  834SOL    HW1 2574   0.346   0.119   2.012
  834SOL    HW2 2575   0.359  -0.030   2.078
  835SOL     OW 2576   0.935   0.236   2.342
  835SOL    HW1 2577   0.887   0.277   2.264
  835SOL    HW2 2578   1.034   0.234   2.323
  836SOL     OW 2579   1.076   0.683   3.326
  836SOL    HW1 2580   0.996   0.622   3.329
  836SOL    HW2 2581   1.157   0.630   3.302
  837SOL     OW 2582   1.227   1.570   2.655
  837SOL    HW1 2583   1.248   1.644   2.590
  837SOL    HW2 2584   1.295   1.570   2.728
  838SOL     OW 2585   0.459   1.152   2.603
  838SOL    HW1 2586   0.388   1.125   2.668
  838SOL    HW2 2587   0.433   1.124   2.510
  839SOL     OW 2588   1.271   1.797   2.453
  839SOL    HW1 2589   1.315   1.861   2.389
  839SOL    HW2 2590   1.221   1.849   2.523
  840SOL     OW 2591   1.032   0.549   1.878
  840SOL    HW1 2592   0.991   0.631   1.839
  840SOL    HW2 2593   1.096   0.575   1.951
  841SOL     OW 2594   0.078   0.556   3.248
  841SOL    HW1 2595   0.170   0.555   3.207
  841SOL    HW2 2596   0.072   0.630   3.315
  842SOL     OW 2597   0.561   0.222   3.009
  842SOL    HW1 2598   0.599   0.138   3.046
  842SOL    HW2 2599   0.473   0.241   3.053
  843SOL     OW 2600   0.866   0.454   2.504
  843SOL    HW1 2601   0.834   0.526   2.442
  843SOL    HW2 2602   0.890   0.373   2.451
  844SOL     OW 2603   1.017   0.039   2.615
  844SOL    HW1 2604   0.945   0.044   2.546
  844SOL    HW2 2605   0.993  -0.030   2.684
  845SOL     OW 2606   1.429   1.173   2.729
  845SOL    HW1 2607   1.374   1.089   2.722
  845SOL    HW2 2608   1.455   1.202   2.637
  846SOL     OW 2609   1.466   0.590   2.854
  846SOL    HW1 2610   1.436   0.495   2.861
  846SOL    HW2 2611   1.539   0.606   2.920
  847SOL     OW 2612   1.857   0.833   2.239
  847SOL    HW1 2613   1.899   0.769   2.303
  847SOL    HW2 2614   1.819   0.782   2.161
  848SOL     OW 2615   0.488   1.385   2.036
  848SOL    HW1 2616   0.401   1.370   2.083
  848SOL    HW2 2617   0.471   1.411   1.941
  849SOL     OW 2618   1.664   1.280   2.519
  849SOL    HW1 2619   1.763   1.288   2.533
  849SOL    HW2 2620   1.619   1.364   2.550
  850SOL     OW 2621   1.390   0.575   1.940
  850SOL    HW1 2622   1.336   0.554   2.021
  850SOL    HW2 2623   1.481   0.534   1.949
  851SOL     OW 2624   0.527   0.256   2.190
  851SOL    HW1 2625   0.554   0.197   2.115
  851SOL    HW2 2626   0.527   0.351   2.159
  852SOL     OW 2627   1.754   1.223   3.450
  852SOL    HW1 2628   1.845   1.184   3.437
  852SOL    HW2 2629   1.762   1.319   3.474
  853SOL     OW 2630   1.064   1.347   3.202
  853SOL    HW1 2631   0.984   1.324   3.257
  853SOL    HW2 2632   1.147   1.321   3.251
  854SOL     OW 2633   1.592   1.629   3.487
  854SOL    HW1 2634   1.619   1.663   3.397
  854SOL    HW2 2635   1.671   1.591   3.533
  855SOL     OW 2636   1.111   1.195   2.962
  855SOL    HW1 2637   1.071   1.239   3.043
  855SOL    HW2 2638   1.070   1.232   2.879
  856SOL     OW 2639   1.638   1.099   2.941
  856SOL    HW1 2640   1.643   1.180   3.000
  856SOL    HW2 2641   1.552   1.101   2.890
  857SOL     OW 2642   0.915   0.089   3.264
  857SOL    HW1 2643   0.940   0.069   3.169
  857SOL    HW2 2644   0.987   0.145   3.306
  858SOL     OW 2645   0.980   1.116   3.581
  858SOL    HW1 2646   0.881   1.122   3.591
  858SOL    HW2 2647   1.003   1.036   3.525
  859SOL     OW 2648   0.705   1.050   2.230
  859SOL    HW1 2649   0.691   1.057   2.329
  859SOL    HW2 2650   0.789   0.999   2.212
  860SOL     OW 2651   0.410   0.813   3.113
  860SOL    HW1 2652   0.496   0.825   3.163
  860SOL    HW2 2653   0.368   0.726   3.140
  861SOL     OW 2654   1.274   0.386   3.124
  861SOL    HW1 2655   1.295   0.460   3.188
  861SOL    HW2 2656   1.185   0.403   3.081
  862SOL     OW 2657   0.064   1.564   3.193
  862SOL    HW1 2658   0.018   1.646   3.159
  862SOL    HW2 2659   0.162   1.583   3.202
  863SOL     OW 2660   0.367   1.100   2.363
  863SOL    HW1 2661   0.360   1.183   2.307
  863SOL    HW2 2662   0.371   1.020   2.303
  864SOL     OW 2663   0.566   0.537   2.727
  864SOL    HW1 2664   0.578   0.603   2.653
  864SOL    HW2 2665   0.612   0.571   2.810
  865SOL     OW 2666   1.252   1.348   2.250
  865SOL    HW1 2667   1.302   1.425   2.290
  865SOL    HW2 2668   1.157   1.350   2.282
  866SOL     OW 2669   1.272   1.445   3.004
  866SOL    HW1 2670   1.319   1.458   3.091
  866SOL    HW2 2671   1.206   1.371   3.013
  867SOL     OW 2672   1.582   0.639   2.334
  867SOL    HW1 2673   1.551   0.700   2.407
  867SOL    HW2 2674   1.632   0.691   2.265
  868SOL     OW 2675   0.354   1.510   3.191
  868SOL    HW1 2676   0.333   1.466   3.104
  868SOL    HW2 2677   0.451   1.536   3.194
  869SOL     OW 2678   0.402   0.751   3.460
  869SOL    HW1 2679   0.470   0.806   3.413
  869SOL    HW2 2680   0.442   0.663   3.487
  870SOL     OW 2681   1.587   0.779   3.532
  870SOL    HW1 2682   1.495   0.817   3.527
  870SOL    HW2 2683   1.647   0.826   3.467
  871SOL     OW 2684   1.013   0.105   3.632
  871SOL    HW1 2685   1.019   0.190   3.580
  871SOL    HW2 2686   1.045   0.029   3.575
  872SOL     OW 2687   0.504   0.050   3.602
  872SOL    HW1 2688   0.462  -0.007   3.532
  872SOL    HW2 2689   0.438   0.119   3.634
  873SOL     OW 2690   0.573   0.870   2.891
  873SOL    HW1 2691   0.617   0.959   2.882
  873SOL    HW2 2692   0.510   0.870   2.968
  874SOL     OW 2693   1.360   0.862   2.907
  874SOL    HW1 2694   1.285   0.862   2.841
  874SOL    HW2 2695   1.397   0.770   2.916
  875SOL     OW 2696   1.209   0.525   2.137
  875SOL    HW1 2697   1.222   0.441   2.191
  875SOL    HW2 2698   1.180   0.599   2.197
  876SOL     OW 2699   0.307   0.213   3.093
  876SOL    HW1 2700   0.284   0.250   3.183
  876SOL    HW2 2701   0.277   0.118   3.087
  877SOL     OW 2702   0.037   1.310   3.144
  877SOL    HW1 2703   0.090   1.261   3.212
  877SOL    HW2 2704   0.059   1.408   3.149
  878SOL     OW 2705   0.732   0.634   2.926
  878SOL    HW1 2706   0.791   0.608   2.850
  878SOL    HW2 2707   0.704   0.730   2.915
  879SOL     OW 2708   1.728   0.935   3.716
  879SOL    HW1 2709   1.682   0.928   3.627
  879SOL    HW2 2710   1.666   0.979   3.782
  880SOL     OW 2711   0.307   0.063   2.480
  880SOL    HW1 2712   0.296   0.157   2.513
  880SOL    HW2 2713   0.302   0.000   2.557
  881SOL     OW 2714   1.622   0.367   2.236
  881SOL    HW1 2715   1.624   0.291   2.300
  881SOL    HW2 2716   1.574   0.444   2.276
  882SOL     OW 2717   1.023   0.766   2.828
  882SOL    HW1 2718   1.038   0.787   2.924
  882SOL    HW2 2719   0.993   0.671   2.819
  883SOL     OW 2720   0.980   1.573   3.562
  883SOL    HW1 2721   0.960   1.617   3.474
  883SOL    HW2 2722   1.019   1.482   3.546
  884SOL     OW 2723   1.859   1.518   3.467
  884SOL    HW1 2724   1.873   1.545   3.372
  884SOL    HW2 2725   1.942   1.540   3.520
  885SOL     OW 2726   0.350   0.898   3.666
  885SOL    HW1 2727   0.426   0.942   3.714
  885SOL    HW2 2728   0.385   0.851   3.584
  886SOL     OW 2729   1.540   0.274   1.987
  886SOL    HW1 2730   1.479   0.199   2.010
  886SOL    HW2 2731   1.562   0.326   2.070
  887SOL     OW 2732   1.303   0.838   1.904
  887SOL    HW1 2733   1.337   0.745   1.919
  887SOL    HW2 2734   1.321   0.865   1.809
  888SOL     OW 2735   1.068   1.333   2.711
  888SOL    HW1 2736   1.075   1.249   2.656
  888SOL    HW2 2737   1.130   1.402   2.675
  889SOL     OW 2738   0.319   0.810   2.811
  889SOL    HW1 2739   0.412   0.846   2.816
  889SOL    HW2 2740   0.313   0.725   2.863
  890SOL     OW 2741   0.339   0.509   2.868
  890SOL    HW1 2742   0.287   0.426   2.851
  890SOL    HW2 2743   0.416   0.514   2.804
  891SOL     OW 2744   1.138   0.380   3.540
  891SOL    HW1 2745   1.093   0.443   3.604
  891SOL    HW2 2746   1.231   0.411   3.523
  892SOL     OW 2747   1.160   0.207   3.339
  892SOL    HW1 2748   1.160   0.271   3.416
  892SOL    HW2 2749   1.188   0.255   3.256
  893SOL     OW 2750   0.008   1.326   2.062
  893SOL    HW1 2751  -0.085   1.347   2.031
  893SOL    HW2 2752   0.018   1.227   2.075
  894SOL     OW 2753   0.088   1.801   2.789
  894SOL    HW1 2754   0.046   1.715   2.762
  894SOL    HW2 2755   0.182   1.804   2.755
  895SOL     OW 2756   0.504   1.568   2.772
  895SOL    HW1 2757   0.570   1.642   2.781
  895SOL    HW2 2758   0.548   1.489   2.730
  896SOL     OW 2759   1.002   0.796   3.100
  896SOL    HW1 2760   1.043   0.764   3.186
  896SOL    HW2 2761   0.906   0.769   3.097
  897SOL     OW 2762   0.040   0.544   2.976
  897SOL    HW1 2763   0.125   0.511   2.935
  897SOL    HW2 2764   0.053   0.559   3.074
  898SOL     OW 2765   0.189   0.520   3.584
  898SOL    HW1 2766   0.248   0.480   3.514
  898SOL    HW2 2767   0.131   0.591   3.543
  899SOL     OW 2768   1.369   0.950   3.522
  899SOL    HW1 2769   1.408   1.039   3.542
  899SOL    HW2 2770   1.379   0.930   3.425
  900SOL     OW 2771   0.815   0.572   2.187
  900SOL    HW1 2772   0.822   0.483   2.141
  900SOL    HW2 2773   0.721   0.606   2.179
  901SOL     OW 2774   1.657   0.604   3.068
  901SOL    HW1 2775   1.619   0.535   3.130
  901SOL    HW2 2776   1.739   0.568   3.024
  902SOL     OW 2777   0.252   1.564   3.606
  902SOL    HW1 2778   0.222   1.621   3.682
  902SOL    HW2 2779   0.245   1.467   3.632
  903SOL     OW 2780   0.671   0.464   3.131
  903SOL    HW1 2781   0.637   0.375   3.101
  903SOL    HW2 2782   0.697   0.518   3.051
  904SOL     OW 2783   0.930   1.678   3.327
  904SOL    HW1 2784   0.906   1.660   3.232
  904SOL    HW2 2785   0.960   1.772   3.337
  905SOL     OW 2786   0.473   0.500   2.053
  905SOL    HW1 2787   0.534   0.580   2.057
  905SOL    HW2 2788   0.378   0.531   2.060
  906SOL     OW 2789   0.159   1.137   3.328
  906SOL    HW1 2790   0.181   1.076   3.404
  906SOL    HW2 2791   0.169   1.088   3.242
  907SOL     OW 2792   1.347   1.059   3.096
  907SOL    HW1 2793   1.371   0.996   3.022
  907SOL    HW2 2794   1.257   1.099   3.078
  908SOL     OW 2795   1.302   0.855   2.171
  908SOL    HW1 2796   1.216   0.824   2.213
  908SOL    HW2 2797   1.298   0.841   2.072
  909SOL     OW 2798   1.759   1.747   3.016
  909SOL    HW1 2799   1.820   1.777   2.943
  909SOL    HW2 2800   1.721   1.658   2.994
  910SOL     OW 2801   1.252   1.731   2.990
  910SOL    HW1 2802   1.336   1.736   2.936
  910SOL    HW2 2803   1.229   1.635   3.008
  911SOL     OW 2804   0.083   1.258   2.884
  911SOL    HW1 2805   0.078   1.257   2.984
  911SOL    HW2 2806   0.000   1.217   2.846
  912SOL     OW 2807   0.688   1.662   3.578
  912SOL    HW1 2808   0.632   1.743   3.587
  912SOL    HW2 2809   0.740   1.666   3.492
  913SOL     OW 2810   1.726   0.135   2.385
  913SOL    HW1 2811   1.799   0.118   2.318
  913SOL    HW2 2812   1.695   0.048   2.423
  914SOL     OW 2813   1.388   1.573   2.339
  914SOL    HW1 2814   1.455   1.585   2.265
  914SOL    HW2 2815   1.348   1.662   2.362
  915SOL     OW 2816   0.130   1.794   3.713
  915SOL    HW1 2817   0.089   1.720   3.766
  915SOL    HW2 2818   0.194   1.845   3.771
  916SOL     OW 2819   1.280   0.927   2.534
  916SOL    HW1 2820   1.340   0.846   2.536
  916SOL    HW2 2821   1.320   0.996   2.474
  917SOL     OW 2822   0.830   1.273   3.284
  917SOL    HW1 2823   0.825   1.306   3.379
  917SOL    HW2 2824   0.744   1.292   3.238
  918SOL     OW 2825   0.672   1.616   2.016
  918SOL    HW1 2826   0.681   1.626   1.917
  918SOL    HW2 2827   0.632   1.527   2.037
  919SOL     OW 2828   1.650   1.720   3.256
  919SOL    HW1 2829   1.703   1.730   3.172
  919SOL    HW2 2830   1.623   1.810   3.290
  920SOL     OW 2831   1.841   0.175   2.825
  920SOL    HW1 2832   1.880   0.090   2.789
  920SOL    HW2 2833   1.743   0.177   2.806
  921SOL     OW 2834   0.263   0.326   2.582
  921SOL    HW1 2835   0.184   0.377   2.548
  921SOL    HW2 2836   0.254   0.311   2.680
  922SOL     OW 2837   1.194   1.612   1.893
  922SOL    HW1 2838   1.200   1.519   1.930
  922SOL    HW2 2839   1.135   1.612   1.813
  923SOL     OW 2840   0.822   1.002   3.234
  923SOL    HW1 2841   0.862   1.001   3.142
  923SOL    HW2 2842   0.832   1.094   3.274
  924SOL     OW 2843   0.916   0.910   2.153
  924SOL    HW1 2844   0.979   0.948   2.085
  924SOL    HW2 2845   0.956   0.827   2.192
  925SOL     OW 2846   1.504   1.607   1.906
  925SOL    HW1 2847   1.412   1.644   1.913
  925SOL    HW2 2848   1.542   1.627   1.816
  926SOL     OW 2849   0.372   1.288   3.352
  926SOL    HW1 2850   0.359   1.381   3.318
  926SOL    HW2 2851   0.288   1.236   3.339
  927SOL     OW 2852   1.614   1.292   3.151
  927SOL    HW1 2853   1.674   1.295   3.231
  927SOL    HW2 2854   1.539   1.356   3.164
  928SOL     OW 2855   1.039   1.098   2.558
  928SOL    HW1 2856   0.969   1.051   2.612
  928SOL    HW2 2857   1.098   1.030   2.515
  929SOL     OW 2858   1.014   0.236   2.833
  929SOL    HW1 2859   1.006   0.200   2.740
  929SOL    HW2 2860   1.012   0.160   2.898
  930SOL     OW 2861   0.590   1.487   2.353
  930SOL    HW1 2862   0.632   1.429   2.283
  930SOL    HW2 2863   0.546   1.566   2.309
  931SOL     OW 2864   1.709   0.385   3.243
  931SOL    HW1 2865   1.782   0.454   3.247
  931SOL    HW2 2866   1.737   0.310   3.184
  932SOL     OW 2867   0.255   1.348   2.152
  932SOL    HW1 2868   0.159   1.349   2.125
  932SOL    HW2 2869   0.267   1.401   2.236
  933SOL     OW 2870   0.105   1.013   3.588
  933SOL    HW1 2871   0.028   0.980   3.642
  933SOL    HW2 2872   0.190   0.983   3.630
  934SOL     OW 2873   0.672   0.203   3.351
  934SOL    HW1 2874   0.762   0.187   3.311
  934SOL    HW2 2875   0.680   0.208   3.450
  935SOL     OW 2876   0.075   0.345   1.895
  935SOL    HW1 2877  -0.017   0.317   1.866
  935SOL    HW2 2878   0.106   0.422   1.839
  936SOL     OW 2879   1.440   0.856   3.260
  936SOL    HW1 2880   1.383   0.908   3.197
  936SOL    HW2 2881   1.536   0.868   3.236
  937SOL     OW 2882   0.072   0.166   2.180
  937SOL    HW1 2883   0.055   0.249   2.126
  937SOL    HW2 2884   0.162   0.129   2.158
  938SOL     OW 2885   1.183   1.335   1.981
  938SOL    HW1 2886   1.084   1.324   1.983
  938SOL    HW2 2887   1.217   1.350   2.074
  939SOL     OW 2888   0.613   0.842   3.293
  939SOL    HW1 2889   0.669   0.923   3.276
  939SOL    HW2 2890   0.672   0.762   3.296
  940SOL     OW 2891   1.493   1.767   2.821
  940SOL    HW1 2892   1.526   1.831   2.752
  940SOL    HW2 2893   1.559   1.761   2.896
  941SOL     OW 2894   0.716   0.565   3.570
  941SOL    HW1 2895   0.735   0.630   3.644
  941SOL    HW2 2896   0.776   0.485   3.579
  942SOL     OW 2897   1.450   1.220   3.495
  942SOL    HW1 2898   1.441   1.210   3.594
  942SOL    HW2 2899   1.546   1.213   3.469
  943SOL     OW 2900   0.390   1.741   3.422
  943SOL    HW1 2901   0.299   1.782   3.420
  943SOL    HW2 2902   0.383   1.647   3.454
  944SOL     OW 2903   1.225   0.325   2.311
  944SOL    HW1 2904   1.290   0.251   2.300
  944SOL    HW2 2905   1.245   0.375   2.395
  945SOL     OW 2906   0.594   0.745   2.514
  945SOL    HW1 2907   0.644   0.830   2.495
  945SOL    HW2 2908   0.506   0.747   2.466
  946SOL     OW 2909   1.777   0.342   3.504
  946SOL    HW1 2910   1.760   0.373   3.410
  946SOL    HW2 2911   1.693   0.305   3.542
  947SOL     OW 2912   1.730   0.934   3.379
  947SOL    HW1 2913   1.768   1.025   3.394
  947SOL    HW2 2914   1.722   0.917   3.280
  948SOL     OW 2915   0.859   1.374   1.878
  948SOL    HW1 2916   0.813   1.389   1.966
  948SOL    HW2 2917   0.903   1.459   1.848
  949SOL     OW 2918   0.859   0.956   2.723
  949SOL    HW1 2919   0.913   0.887   2.771
  949SOL    HW2 2920   0.827   1.025   2.789
  950SOL     OW 2921   1.083   0.984   1.949
  950SOL    HW1 2922   1.060   1.037   1.867
  950SOL    HW2 2923   1.164   0.928   1.930
  951SOL     OW 2924   1.861   1.569   2.713
  951SOL    HW1 2925   1.790   1.557   2.643
  951SOL    HW2 2926   1.862   1.490   2.773
  952SOL     OW 2927   0.221   1.314   3.706
  952SOL    HW1 2928   0.156   1.241   3.685
  952SOL    HW2 2929   0.225   1.328   3.804
  953SOL     OW 2930   0.079   1.240   2.515
  953SOL    HW1 2931   0.078   1.193   2.603
  953SOL    HW2 2932   0.161   1.212   2.464
  954SOL     OW 2933   0.672   1.391   3.486
  954SOL    HW1 2934   0.594   1.341   3.524
  954SOL    HW2 2935   0.669   1.486   3.517
  955SOL     OW 2936   1.824   0.192   3.089
  955SOL    HW1 2937   1.820   0.102   3.133
  955SOL    HW2 2938   1.827   0.181   2.990
  956SOL     OW 2939   0.428   0.424   2.382
  956SOL    HW1 2940   0.458   0.352   2.320
  956SOL    HW2 2941   0.389   0.384   2.465
  957SOL     OW 2942   1.705   1.487   2.966
  957SOL    HW1 2943   1.612   1.462   2.939
  957SOL    HW2 2944   1.731   1.437   3.048
  958SOL     OW 2945   0.317   0.547   3.142
  958SOL    HW1 2946   0.355   0.488   3.214
  958SOL    HW2 2947   0.357   0.521   3.054
  959SOL     OW 2948   0.812   1.586   2.549
  959SOL    HW1 2949   0.844   1.596   2.455
  959SOL    HW2 2950   0.733   1.524   2.551
  960SOL     OW 2951   1.424   0.214   2.974
  960SOL    HW1 2952   1.476   0.149   3.029
  960SOL    HW2 2953   1.375   0.277   3.035
  961SOL     OW 2954   1.001   0.034   3.016
  961SOL    HW1 2955   0.938  -0.038   2.985
  961SOL    HW2 2956   1.094  -0.002   3.016
  962SOL     OW 2957   0.770   1.330   2.163
  962SOL    HW1 2958   0.724   1.243   2.180
  962SOL    HW2 2959   0.861   1.327   2.204
  963SOL     OW 2960   0.618   1.567   3.146
  963SOL    HW1 2961   0.613   1.649   3.203
  963SOL    HW2 2962   0.707   1.564   3.101
  964SOL     OW 2963   1.352   0.052   2.030
  964SOL    HW1 2964   1.387   0.011   1.946
  964SOL    HW2 2965   1.262   0.014   2.050
  965SOL     OW 2966   1.300   0.453   2.553
  965SOL    HW1 2967   1.241   0.533   2.557
  965SOL    HW2 2968   1.315   0.418   2.646
  966SOL     OW 2969   1.593   0.221   2.744
  966SOL    HW1 2970   1.509   0.220   2.798
  966SOL    HW2 2971   1.595   0.304   2.688
  967SOL     OW 2972   0.039   1.077   2.162
  967SOL    HW1 2973   0.138   1.066   2.153
  967SOL    HW2 2974  -0.001   0.991   2.194
  968SOL     OW 2975   0.875   1.646   2.199
  968SOL    HW1 2976   0.798   1.611   2.145
  968SOL    HW2 2977   0.843   1.717   2.261
  969SOL     OW 2978   0.230   0.628   3.837
  969SOL    HW1 2979   0.137   0.626   3.874
  969SOL    HW2 2980   0.231   0.589   3.745
  970SOL     OW 2981   0.225   0.275   4.720
  970SOL    HW1 2982   0.260   0.258   4.812
  970SOL    HW2 2983   0.137   0.230   4.708
  971SOL     OW 2984   0.019   0.368   4.371
  971SOL    HW1 2985  -0.063   0.411   4.410
  971SOL    HW2 2986  -0.009   0.295   4.308
  972SOL     OW 2987   0.569   1.275   4.889
  972SOL    HW1 2988   0.476   1.268   4.852
  972SOL    HW2 2989   0.580   1.364   4.933
  973SOL     OW 2990   1.555   1.511   4.427
  973SOL    HW1 2991   1.498   1.495   4.508
  973SOL    HW2 2992   1.496   1.521   4.347
  974SOL     OW 2993   1.135   0.703   4.441
  974SOL    HW1 2994   1.192   0.781   4.416
  974SOL    HW2 2995   1.075   0.729   4.517
  975SOL     OW 2996   1.755   0.607   3.955
  975SOL    HW1 2997   1.743   0.594   3.856
  975SOL    HW2 2998   1.725   0.526   4.004
  976SOL     OW 2999   0.768   1.144   4.747
  976SOL    HW1 3000   0.690   1.161   4.807
  976SOL    HW2 3001   0.802   1.231   4.711
  977SOL     OW 3002   0.850   0.798   5.547
  977SOL    HW1 3003   0.846   0.874   5.612
  977SOL    HW2 3004   0.872   0.834   5.456
  978SOL     OW 3005   0.685   1.012   4.389
  978SOL    HW1 3006   0.754   0.996   4.459
  978SOL    HW2 3007   0.612   1.069   4.427
  979SOL     OW 3008   0.686   1.161   5.527
  979SOL    HW1 3009   0.746   1.240   5.541
  979SOL    HW2 3010   0.600   1.192   5.486
  980SOL     OW 3011   0.335   1.435   4.785
  980SOL    HW1 3012   0.257   1.404   4.732
  980SOL    HW2 3013   0.393   1.493   4.728
  981SOL     OW 3014   1.460   1.505   5.063
  981SOL    HW1 3015   1.484   1.599   5.089
  981SOL    HW2 3016   1.444   1.451   5.145
  982SOL     OW 3017   0.438   0.392   5.223
  982SOL    HW1 3018   0.520   0.336   5.232
  982SOL    HW2 3019   0.357   0.334   5.227
  983SOL     OW 3020   1.603   0.447   4.461
  983SOL    HW1 3021   1.529   0.493   4.411
  983SOL    HW2 3022   1.654   0.515   4.514
  984SOL     OW 3023   0.231   1.713   4.207
  984SOL    HW1 3024   0.265   1.790   4.261
  984SOL    HW2 3025   0.275   1.713   4.117
  985SOL     OW 3026   1.127   1.341   5.414
  985SOL    HW1 3027   1.174   1.341   5.502
  985SOL    HW2 3028   1.079   1.254   5.403
  986SOL     OW 3029   0.230   1.434   4.262
  986SOL    HW1 3030   0.204   1.530   4.262
  986SOL    HW2 3031   0.159   1.380   4.307
  987SOL     OW 3032   0.240   1.091   4.610
  987SOL    HW1 3033   0.254   1.007   4.662
  987SOL    HW2 3034   0.185   1.155   4.665
  988SOL     OW 3035   0.620   1.786   5.163
  988SOL    HW1 3036   0.528   1.769   5.198
  988SOL    HW2 3037   0.648   1.878   5.189
  989SOL     OW 3038   0.606   0.964   3.847
  989SOL    HW1 3039   0.613   1.048   3.793
  989SOL    HW2 3040   0.652   0.977   3.935
  990SOL     OW 3041   1.594   0.114   5.204
  990SOL    HW1 3042   1.576   0.181   5.132
  990SOL    HW2 3043   1.591   0.160   5.293
  991SOL     OW 3044   0.122   0.643   4.287
  991SOL    HW1 3045   0.077   0.555   4.304
  991SOL    HW2 3046   0.121   0.697   4.371
  992SOL     OW 3047   1.842   1.767   4.083
  992SOL    HW1 3048   1.896   1.738   4.163
  992SOL    HW2 3049   1.872   1.857   4.054
  993SOL     OW 3050   0.027   1.596   3.841
  993SOL    HW1 3051   0.008   1.500   3.862
  993SOL    HW2 3052  -0.006   1.654   3.916
  994SOL     OW 3053   1.689   0.922   4.336
  994SOL    HW1 3054   1.784   0.893   4.344
  994SOL    HW2 3055   1.681   0.987   4.261
  995SOL     OW 3056   1.641   1.108   4.156
  995SOL    HW1 3057   1.727   1.110   4.104
  995SOL    HW2 3058   1.655   1.155   4.244
  996SOL     OW 3059   0.113   0.737   5.321
  996SOL    HW1 3060   0.201   0.724   5.366
  996SOL    HW2 3061   0.100   0.834   5.299
  997SOL     OW 3062   0.613   1.365   4.450
  997SOL    HW1 3063   0.564   1.278   4.459
  997SOL    HW2 3064   0.590   1.408   4.363
  998SOL     OW 3065   1.293   1.228   5.147
  998SOL    HW1 3066   1.330   1.155   5.089
  998SOL    HW2 3067   1.345   1.233   5.232
  999SOL     OW 3068   0.809   0.004   4.226
  999SOL    HW1 3069   0.849   0.095   4.217
  999SOL    HW2 3070   0.709   0.012   4.232
 1000SOL     OW 3071   0.197   0.976   4.988
 1000SOL    HW1 3072   0.286   0.931   4.974
 1000SOL    HW2 3073   0.124   0.911   4.969
 1001SOL     OW 3074   1.525   0.999   3.914
 1001SOL    HW1 3075   1.462   0.923   3.927
 1001SOL    HW2 3076   1.573   1.017   4.000
 1002SOL     OW 3077   1.187   1.792   5.340
 1002SOL    HW1 3078   1.211   1.852   5.264
 1002SOL    HW2 3079   1.194   1.697   5.310
 1003SOL     OW 3080   0.317   0.251   5.525
 1003SOL    HW1 3081   0.388   0.322   5.531
 1003SOL    HW2 3082   0.229   0.290   5.553
 1004SOL     OW 3083   1.466   1.417   4.677
 1004SOL    HW1 3084   1.407   1.423   4.757
 1004SOL    HW2 3085   1.451   1.329   4.631
 1005SOL     OW 3086   1.667   1.714   4.296
 1005SOL    HW1 3087   1.626   1.691   4.208
 1005SOL    HW2 3088   1.649   1.640   4.361
 1006SOL     OW 3089   0.598   0.729   3.994
 1006SOL    HW1 3090   0.622   0.798   3.926
 1006SOL    HW2 3091   0.520   0.762   4.048
 1007SOL     OW 3092   1.281   0.345   4.668
 1007SOL    HW1 3093   1.195   0.295   4.655
 1007SOL    HW2 3094   1.343   0.291   4.724
 1008SOL     OW 3095   1.576   1.662   4.031
 1008SOL    HW1 3096   1.665   1.708   4.034
 1008SOL    HW2 3097   1.555   1.638   3.936
 1009SOL     OW 3098   0.807   0.605   5.189
 1009SOL    HW1 3099   0.760   0.602   5.278
 1009SOL    HW2 3100   0.756   0.550   5.123
 1010SOL     OW 3101   1.394   0.469   5.398
 1010SOL    HW1 3102   1.374   0.512   5.486
 1010SOL    HW2 3103   1.472   0.407   5.407
 1011SOL     OW 3104   0.973   0.890   5.296
 1011SOL    HW1 3105   1.019   0.806   5.267
 1011SOL    HW2 3106   0.917   0.924   5.221
 1012SOL     OW 3107   0.991   0.410   4.966
 1012SOL    HW1 3108   0.914   0.444   5.020
 1012SOL    HW2 3109   0.957   0.359   4.887
 1013SOL     OW 3110   1.041   0.701   4.153
 1013SOL    HW1 3111   1.067   0.697   4.249
 1013SOL    HW2 3112   0.956   0.650   4.139
 1014SOL     OW 3113   0.076   0.811   4.513
 1014SOL    HW1 3114   0.175   0.799   4.522
 1014SOL    HW2 3115   0.052   0.906   4.534
 1015SOL     OW 3116   0.130   1.821   5.295
 1015SOL    HW1 3117   0.120   1.806   5.394
 1015SOL    HW2 3118   0.044   1.857   5.259
 1016SOL     OW 3119   0.865   0.348   3.919
 1016SOL    HW1 3120   0.924   0.411   3.870
 1016SOL    HW2 3121   0.884   0.254   3.890
 1017SOL     OW 3122   1.719   0.585   5.555
 1017SOL    HW1 3123   1.693   0.674   5.519
 1017SOL    HW2 3124   1.717   0.517   5.482
 1018SOL     OW 3125   1.362   1.144   4.269
 1018SOL    HW1 3126   1.445   1.115   4.221
 1018SOL    HW2 3127   1.313   1.211   4.213
 1019SOL     OW 3128   0.550   0.196   4.609
 1019SOL    HW1 3129   0.545   0.191   4.709
 1019SOL    HW2 3130   0.552   0.292   4.580
 1020SOL     OW 3131   1.008   1.456   4.201
 1020SOL    HW1 3132   0.962   1.528   4.149
 1020SOL    HW2 3133   1.004   1.476   4.299
 1021SOL     OW 3134   0.351   1.801   4.577
 1021SOL    HW1 3135   0.401   1.715   4.583
 1021SOL    HW2 3136   0.416   1.878   4.574
 1022SOL     OW 3137   1.795   1.066   4.597
 1022SOL    HW1 3138   1.733   1.051   4.521
 1022SOL    HW2 3139   1.743   1.077   4.682
 1023SOL     OW 3140   1.227   1.550   5.230
 1023SOL    HW1 3141   1.233   1.473   5.294
 1023SOL    HW2 3142   1.175   1.524   5.150
 1024SOL     OW 3143   0.321   0.943   3.966
 1024SOL    HW1 3144   0.403   0.982   3.924
 1024SOL    HW2 3145   0.294   0.861   3.917
 1025SOL     OW 3146   1.458   0.735   4.452
 1025SOL    HW1 3147   1.453   0.670   4.527
 1025SOL    HW2 3148   1.538   0.794   4.465
 1026SOL     OW 3149   0.461   1.266   5.451
 1026SOL    HW1 3150   0.411   1.267   5.365
 1026SOL    HW2 3151   0.398   1.248   5.527
 1027SOL     OW 3152   1.111   1.776   3.961
 1027SOL    HW1 3153   1.051   1.714   4.011
 1027SOL    HW2 3154   1.142   1.732   3.876
 1028SOL     OW 3155   0.202   0.285   5.222
 1028SOL    HW1 3156   0.122   0.345   5.209
 1028SOL    HW2 3157   0.192   0.236   5.308
 1029SOL     OW 3158   1.632   1.377   3.805
 1029SOL    HW1 3159   1.600   1.471   3.795
 1029SOL    HW2 3160   1.556   1.314   3.793
 1030SOL     OW 3161   0.464   1.743   4.047
 1030SOL    HW1 3162   0.497   1.782   4.133
 1030SOL    HW2 3163   0.540   1.736   3.982
 1031SOL     OW 3164   1.400   0.107   4.150
 1031SOL    HW1 3165   1.376   0.070   4.060
 1031SOL    HW2 3166   1.499   0.123   4.154
 1032SOL     OW 3167   0.249   1.785   4.965
 1032SOL    HW1 3168   0.306   1.720   5.015
 1032SOL    HW2 3169   0.233   1.752   4.872
 1033SOL     OW 3170   0.940   1.698   4.628
 1033SOL    HW1 3171   1.020   1.641   4.649
 1033SOL    HW2 3172   0.891   1.658   4.551
 1034SOL     OW 3173   0.382   0.700   4.204
 1034SOL    HW1 3174   0.427   0.610   4.201
 1034SOL    HW2 3175   0.288   0.689   4.237
 1035SOL     OW 3176   1.547   0.222   5.453
 1035SOL    HW1 3177   1.542   0.259   5.545
 1035SOL    HW2 3178   1.475   0.153   5.441
 1036SOL     OW 3179   0.614   0.122   3.841
 1036SOL    HW1 3180   0.712   0.100   3.848
 1036SOL    HW2 3181   0.583   0.105   3.748
 1037SOL     OW 3182   0.781   0.264   5.473
 1037SOL    HW1 3183   0.848   0.203   5.516
 1037SOL    HW2 3184   0.708   0.283   5.538
 1038SOL     OW 3185   0.888   1.514   4.919
 1038SOL    HW1 3186   0.865   1.489   4.825
 1038SOL    HW2 3187   0.949   1.445   4.958
 1039SOL     OW 3188   1.351   0.590   5.157
 1039SOL    HW1 3189   1.379   0.547   5.242
 1039SOL    HW2 3190   1.376   0.686   5.158
 1040SOL     OW 3191   0.803   1.402   4.648
 1040SOL    HW1 3192   0.893   1.416   4.606
 1040SOL    HW2 3193   0.732   1.404   4.577
 1041SOL     OW 3194   0.922   0.503   4.623
 1041SOL    HW1 3195   0.897   0.494   4.527
 1041SOL    HW2 3196   0.970   0.421   4.654
 1042SOL     OW 3197   0.539   0.064   4.236
 1042SOL    HW1 3198   0.458   0.065   4.294
 1042SOL    HW2 3199   0.542   0.147   4.181
 1043SOL     OW 3200   1.434   1.188   3.765
 1043SOL    HW1 3201   1.466   1.112   3.822
 1043SOL    HW2 3202   1.342   1.215   3.795
 1044SOL     OW 3203   0.297   0.035   3.895
 1044SOL    HW1 3204   0.346   0.119   3.874
 1044SOL    HW2 3205   0.359  -0.030   3.940
 1045SOL     OW 3206   0.935   0.236   4.204
 1045SOL    HW1 3207   0.887   0.277   4.126
 1045SOL    HW2 3208   1.034   0.234   4.185
 1046SOL     OW 3209   1.076   0.683   5.188
 1046SOL    HW1 3210   0.996   0.622   5.191
 1046SOL    HW2 3211   1.157   0.630   5.164
 1047SOL     OW 3212   1.227   1.570   4.517
 1047SOL    HW1 3213   1.248   1.644   4.452
 1047SOL    HW2 3214   1.295   1.570   4.590
 1048SOL     OW 3215   0.459   1.152   4.465
 1048SOL    HW1 3216   0.388   1.125   4.530
 1048SOL    HW2 3217   0.433   1.124   4.372
 1049SOL     OW 3218   1.271   1.797   4.315
 1049SOL    HW1 3219   1.315   1.861   4.251
 1049SOL    HW2 3220   1.221   1.849   4.385
 1050SOL     OW 3221   1.032   0.549   3.740
 1050SOL    HW1 3222   0.991   0.631   3.701
 1050SOL    HW2 3223   1.096   0.575   3.813
 1051SOL     OW 3224   0.078   0.556   5.110
 1051SOL    HW1 3225   0.170   0.555   5.069
 1051SOL    HW2 3226   0.072   0.630   5.177
 1052SOL     OW 3227   0.561   0.222   4.871
 1052SOL    HW1 3228   0.599   0.138   4.908
 1052SOL    HW2 3229   0.473   0.241   4.915
 1053SOL     OW 3230   0.866   0.454   4.366
 1053SOL    HW1 3231   0.834   0.526   4.304
 1053SOL    HW2 3232   0.890   0.373   4.313
 1054SOL     OW 3233   1.017   0.039   4.477
 1054SOL    HW1 3234   0.945   0.044   4.408
 1054SOL    HW2 3235   0.993  -0.030   4.546
 1055SOL     OW 3236   1.429   1.173   4.591
 1055SOL    HW1 3237   1.374   1.089   4.584
 1055SOL    HW2 3238   1.455   1.202   4.499
 1056SOL     OW 3239   1.466   0.590   4.716
 1056SOL    HW1 3240   1.436   0.495   4.723
 1056SOL    HW2 3241   1.539   0.606   4.782
 1057SOL     OW 3242   1.857   0.833   4.101
 1057SOL    HW1 3243   1.899   0.769   4.165
 1057SOL    HW2 3244   1.819   0.782   4.023
 1058SOL     OW 3245   0.488   1.385   3.898
 1058SOL    HW1 3246   0.401   1.370   3.945
 1058SOL    HW2 3247   0.471   1.411   3.803
 1059SOL     OW 3248   1.664   1.280   4.381
 1059SOL    HW1 3249   1.763   1.288   4.395
 1059SOL    HW2 3250   1.619   1.364   4.412
 1060SOL     OW 3251   1.390   0.575   3.802
 1060SOL    HW1 3252   1.336   0.554   3.883
 1060SOL    HW2 3253   1.481   0.534   3.811
 1061SOL     OW 3254   0.527   0.256   4.052
 1061SOL    HW1 3255   0.554   0.197   3.977
 1061SOL    HW2 3256   0.527   0.351   4.021
 1062SOL     OW 3257   1.754   1.223   5.312
 1062SOL    HW1 3258   1.845   1.184   5.299
 1062SOL    HW2 3259   1.762   1.319   5.336
 1063SOL     OW 3260   1.064   1.347   5.064
 1063SOL    HW1 3261   0.984   1.324   5.119
 1063SOL    HW2 3262   1.147   1.321   5.113
 1064SOL     OW 3263   1.592   1.629   5.349
 1064SOL    HW1 3264   1.619   1.663   5.259
 1064SOL    HW2 3265   1.671   1.591   5.395
 1065SOL     OW 3266   1.111   1.195   4.824
 1065SOL    HW1 3267   1.071   1.239   4.905
 1065SOL    HW2 3268   1.070   1.232   4.741
 1066SOL     OW 3269   1.638   1.099   4.803
 1066SOL    HW1 3270   1.643   1.180   4.862
 1066SOL    HW2 3271   1.552   1.101   4.752
 1067SOL     OW 3272   0.915   0.089   5.126
 1067SOL    HW1 3273   0.940   0.069   5.031
 1067SOL    HW2 3274   0.987   0.145   5.168
 1068SOL     OW 3275   0.980   1.116   5.443
 1068SOL    HW1 3276   0.881   1.122   5.453
 1068SOL    HW2 3277   1.003   1.036   5.387
 1069SOL     OW 3278   0.705   1.050   4.092
 1069SOL    HW1 3279   0.691   1.057   4.191
 1069SOL    HW2 3280   0.789   0.999   4.074
 1070SOL     OW 3281   0.410   0.813   4.975
 1070SOL    HW1 3282   0.496   0.825   5.025
 1070SOL    HW2 3283   0.368   0.726   5.002
 1071SOL     OW 3284   1.274   0.386   4.986
 1071SOL    HW1 3285   1.295   0.460   5.050
 1071SOL    HW2 3286   1.185   0.403   4.943
 1072SOL     OW 3287   0.064   1.564   5.055
 1072SOL    HW1 3288   0.018   1.646   5.021
 1072SOL    HW2 3289   0.162   1.583   5.064
 1073SOL     OW 3290   0.367   1.100   4.225
 1073SOL    HW1 3291   0.360   1.183   4.169
 1073SOL    HW2 3292   0.371   1.020   4.165
 1074SOL     OW 3293   0.566   0.537   4.589
 1074SOL    HW1 3294   0.578   0.603   4.515
 1074SOL    HW2 3295   0.612   0.571   4.672
 1075SOL     OW 3296   1.252   1.348   4.112
 1075SOL    HW1 3297   1.302   1.425   4.152
 1075SOL    HW2 3298   1.157   1.350   4.144
 1076SOL     OW 3299   1.272   1.445   4.866
 1076SOL    HW1 3300   1.319   1.458   4.953
 1076SOL    HW2 3301   1.206   1.371   4.875
 1077SOL     OW 3302   1.582   0.639   4.196
 1077SOL    HW1 3303   1.551   0.700   4.269
 1077SOL    HW2 3304   1.632   0.691   4.127
 1078SOL     OW 3305   0.354   1.510   5.053
 1078SOL    HW1 3306   0.333   1.466   4.966
 1078SOL    HW2 3307   0.451   1.536   5.056
 1079SOL     OW 3308   0.402   0.751   5.322
 1079SOL    HW1 3309   0.470   0.806   5.275
 1079SOL    HW2 3310   0.442   0.663   5.349
 1080SOL     OW 3311   1.587   0.779   5.394
 1080SOL    HW1 3312   1.495   0.817   5.389
 1080SOL    HW2 3313   1.647   0.826   5.329
 1081SOL     OW 3314   1.013   0.105   5.494
 1081SOL    HW1 3315   1.019   0.190   5.442
 1081SOL    HW2 3316   1.045   0.029   5.437
 1082SOL     OW 3317   0.504   0.050   5.464
 1082SOL    HW1 3318   0.462  -0.007   5.394
 1082SOL    HW2 3319   0.438   0.119   5.496
 1083SOL     OW 3320   0.573   0.870   4.753
 1083SOL    HW1 3321   0.617   0.959   4.744
 1083SOL    HW2 3322   0.510   0.870   4.830
 1084SOL     OW 3323   1.360   0.862   4.769
 1084SOL    HW1 3324   1.285   0.862   4.703
 1084SOL    HW2 3325   1.397   0.770   4.778
 1085SOL     OW 3326   1.209   0.525   3.999
 1085SOL    HW1 3327   1.222   0.441   4.053
 1085SOL    HW2 3328   1.180   0.599   4.059
 1086SOL     OW 3329   0.307   0.213   4.955
 1086SOL    HW1 3330   0.284   0.250   5.045
 1086SOL    HW2 3331   0.277   0.118   4.949
 1087SOL     OW 3332   0.037   1.310   5.006
 1087SOL    HW1 3333   0.090   1.261   5.074
 1087SOL    HW2 3334   0.059   1.408   5.011
 1088SOL     OW 3335   0.732   0.634   4.788
 1088SOL    HW1 3336   0.791   0.608   4.712
 1088SOL    HW2 3337   0.704   0.730   4.777
 1089SOL     OW 3338   1.728   0.935   5.578
 1089SOL    HW1 3339   1.682   0.928   5.489
 1089SOL    HW2 3340   1.666   0.979   5.644
 1090SOL     OW 3341   0.307   0.063   4.342
 1090SOL    HW1 3342   0.296   0.157   4.375
 1090SOL    HW2 3343   0.302   0.000   4.419
 1091SOL     OW 3344   1.023   0.766   4.690
 1091SOL    HW1 3345   1.038   0.787   4.786
 1091SOL    HW2 3346   0.993   0.671   4.681
 1092SOL     OW 3347   0.980   1.573   5.424
 1092SOL    HW1 3348   0.960   1.617   5.336
 1092SOL    HW2 3349   1.019   1.482   5.408
 1093SOL     OW 3350   1.859   1.518   5.329
 1093SOL    HW1 3351   1.873   1.545   5.234
 1093SOL    HW2 3352   1.942   1.540   5.382
 1094SOL     OW 3353   0.350   0.898   5.528
 1094SOL    HW1 3354   0.426   0.942   5.576
 1094SOL    HW2 3355   0.385   0.851   5.446
 1095SOL     OW 3356   1.540   0.274   3.849
 1095SOL    HW1 3357   1.479   0.199   3.872
 1095SOL    HW2 3358   1.562   0.326   3.932
 1096SOL     OW 3359   1.303   0.838   3.766
 1096SOL    HW1 3360   1.337   0.745   3.781
 1096SOL    HW2 3361   1.321   0.865   3.671
 1097SOL     OW 3362   1.068   1.333   4.573
 1097SOL    HW1 3363   1.075   1.249   4.518
 1097SOL    HW2 3364   1.130   1.402   4.537
 1098SOL     OW 3365   0.319   0.810   4.673
 1098SOL    HW1 3366   0.412   0.846   4.678
 1098SOL    HW2 3367   0.313   0.725   4.725
 1099SOL     OW 3368   0.339   0.509   4.730
 1099SOL    HW1 3369   0.287   0.426   4.713
 1099SOL    HW2 3370   0.416   0.514   4.666
 1100SOL     OW 3371   1.138   0.380   5.402
 1100SOL    HW1 3372   1.093   0.443   5.466
 1100SOL    HW2 3373   1.231   0.411   5.385
 1101SOL     OW 3374   1.160   0.207   5.201
 1101SOL    HW1 3375   1.160   0.271   5.278
 1101SOL    HW2 3376   1.188   0.255   5.118
 1102SOL     OW 3377   0.008   1.326   3.924
 1102SOL    HW1 3378  -0.085   1.347   3.893
 1102SOL    HW2 3379   0.018   1.227   3.937
 1103SOL     OW 3380   0.088   1.801   4.651
 1103SOL    HW1 3381   0.046   1.715   4.624
 1103SOL    HW2 3382   0.182   1.804   4.617
 1104SOL     OW 3383   0.504   1.568   4.634
 1104SOL    HW1 3384   0.570   1.642   4.643
 1104SOL    HW2 3385   0.548   1.489   4.592
 1105SOL     OW 3386   1.002   0.796   4.962
 1105SOL    HW1 3387   1.043   0.764   5.048
 1105SOL    HW2 3388   0.906   0.769   4.959
 1106SOL     OW 3389   0.040   0.544   4.838
 1106SOL    HW1 3390   0.125   0.511   4.797
 1106SOL    HW2 3391   0.053   0.559   4.936
 1107SOL     OW 3392   0.189   0.520   5.446
 1107SOL    HW1 3393   0.248   0.480   5.376
 1107SOL    HW2 3394   0.131   0.591   5.405
 1108SOL     OW 3395   1.369   0.950   5.384
 1108SOL    HW1 3396   1.408   1.039   5.404
 1108SOL    HW2 3397   1.379   0.930   5.287
 1109SOL     OW 3398   0.815   0.572   4.049
 1109SOL    HW1 3399   0.822   0.483   4.003
 1109SOL    HW2 3400   0.721   0.606   4.041
 1110SOL     OW 3401   1.657   0.604   4.930
 1110SOL    HW1 3402   1.619   0.535   4.992
 1110SOL    HW2 3403   1.739   0.568   4.886
 1111SOL     OW 3404   0.252   1.564   5.468
 1111SOL    HW1 3405   0.222   1.621   5.544
 1111SOL    HW2 3406   0.245   1.467   5.494
 1112SOL     OW 3407   0.671   0.464   4.993
 1112SOL    HW1 3408   0.637   0.375   4.963
 1112SOL    HW2 3409   0.697   0.518   4.913
 1113SOL     OW 3410   0.930   1.678   5.189
 1113SOL    HW1 3411   0.906   1.660   5.094
 1113SOL    HW2 3412   0.960   1.772   5.199
 1114SOL     OW 3413   0.473   0.500   3.915
 1114SOL    HW1 3414   0.534   0.580   3.919
 1114SOL    HW2 3415   0.378   0.531   3.922
 1115SOL     OW 3416   0.159   1.137   5.190
 1115SOL    HW1 3417   0.181   1.076   5.266
 1115SOL    HW2 3418   0.169   1.088   5.104
 1116SOL     OW 3419   1.347   1.059   4.958
 1116SOL    HW1 3420   1.371   0.996   4.884
 1116SOL    HW2 3421   1.257   1.099   4.940
 1117SOL     OW 3422   1.302   0.855   4.033
 1117SOL    HW1 3423   1.216   0.824   4.075
 1117SOL    HW2 3424   1.298   0.841   3.934
 1118SOL     OW 3425   1.759   1.747   4.878
 1118SOL    HW1 3426   1.820   1.777   4.805
 1118SOL    HW2 3427   1.721   1.658   4.856
 1119SOL     OW 3428   1.252   1.731   4.852
 1119SOL    HW1 3429   1.336   1.736   4.798
 1119SOL    HW2 3430   1.229   1.635   4.870
 1120SOL     OW 3431   0.083   1.258   4.746
 1120SOL    HW1 3432   0.078   1.257   4.846
 1120SOL    HW2 3433   0.000   1.217   4.708
 1121SOL     OW 3434   0.688   1.662   5.440
 1121SOL    HW1 3435   0.632   1.743   5.449
 1121SOL    HW2 3436   0.740   1.666   5.354
 1122SOL     OW 3437   1.726   0.135   4.247
 1122SOL    HW1 3438   1.799   0.118   4.180
 1122SOL    HW2 3439   1.695   0.048   4.285
 1123SOL     OW 3440   1.388   1.573   4.201
 1123SOL    HW1 3441   1.455   1.585   4.127
 1123SOL    HW2 3442   1.348   1.662   4.224
 1124SOL     OW 3443   0.130   1.794   5.575
 1124SOL    HW1 3444   0.089   1.720   5.628
 1124SOL    HW2 3445   0.194   1.845   5.633
 1125SOL     OW 3446   1.280   0.927   4.396
 1125SOL    HW1 3447   1.340   0.846   4.398
 1125SOL    HW2 3448   1.320   0.996   4.336
 1126SOL     OW 3449   0.830   1.273   5.146
 1126SOL    HW1 3450   0.825   1.306   5.241
 1126SOL    HW2 3451   0.744   1.292   5.100
 1127SOL     OW 3452   0.672   1.616   3.878
 1127SOL    HW1 3453   0.681   1.626   3.779
 1127SOL    HW2 3454   0.632   1.527   3.899
 1128SOL     OW 3455   1.650   1.720   5.118
 1128SOL    HW1 3456   1.703   1.730   5.034
 1128SOL    HW2 3457   1.623   1.810   5.152
 1129SOL     OW 3458   1.841   0.175   4.687
 1129SOL    HW1 3459   1.880   0.090   4.651
 1129SOL    HW2 3460   1.743   0.177   4.668
 1130SOL     OW 3461   0.263   0.326   4.444
 1130SOL    HW1 3462   0.184   0.377   4.410
 1130SOL    HW2 3463   0.254   0.311   4.542
 1131SOL     OW 3464   1.194   1.612   3.755
 1131SOL    HW1 3465   1.200   1.519   3.792
 1131SOL    HW2 3466   1.135   1.612   3.675
 1132SOL     OW 3467   0.822   1.002   5.096
 1132SOL    HW1 3468   0.862   1.001   5.004
 1132SOL    HW2 3469   0.832   1.094   5.136
 1133SOL     OW 3470   0.916   0.910   4.015
 1133SOL    HW1 3471   0.979   0.948   3.947
 1133SOL    HW2 3472   0.956   0.827   4.054
 1134SOL     OW 3473   1.504   1.607   3.768
 1134SOL    HW1 3474   1.412   1.644   3.775
 1134SOL    HW2 3475   1.542   1.627   3.678
 1135SOL     OW 3476   0.372   1.288   5.214
 1135SOL    HW1 3477   0.359   1.381   5.180
 1135SOL    HW2 3478   0.288   1.236   5.201
 1136SOL     OW 3479   1.614   1.292   5.013
 1136SOL    HW1 3480   1.674   1.295   5.093
 1136SOL    HW2 3481   1.539   1.356   5.026
 1137SOL     OW 3482   1.039   1.098   4.420
 1137SOL    HW1 3483   0.969   1.051   4.474
 1137SOL    HW2 3484   1.098   1.030   4.377
 1138SOL     OW 3485   1.014   0.236   4.695
 1138SOL    HW1 3486   1.006   0.200   4.602
 1138SOL    HW2 3487   1.012   0.160   4.760
 1139SOL     OW 3488   0.590   1.487   4.215
 1139SOL    HW1 3489   0.632   1.429   4.145
 1139SOL    HW2 3490   0.546   1.566   4.171
 1140SOL     OW 3491   1.709   0.385   5.105
 1140SOL    HW1 3492   1.782   0.454   5.109
 1140SOL    HW2 3493   1.737   0.310   5.046
 1141SOL     OW 3494   0.255   1.348   4.014
 1141SOL    HW1 3495   0.159   1.349   3.987
 1141SOL    HW2 3496   0.267   1.401   4.098
 1142SOL     OW 3497   0.105   1.013   5.450
 1142SOL    HW1 3498   0.028   0.980   5.504
 1142SOL    HW2 3499   0.190   0.983   5.492
 1143SOL     OW 3500   0.672   0.203   5.213
 1143SOL    HW1 3501   0.762   0.187   5.173
 1143SOL    HW2 3502   0.680   0.208   5.312
 1144SOL     OW 3503   0.075   0.345   3.757
 1144SOL    HW1 3504  -0.017   0.317   3.728
 1144SOL    HW2 3505   0.106   0.422   3.701
 1145SOL     OW 3506   1.440   0.856   5.122
 1145SOL    HW1 3507   1.383   0.908   5.059
 1145SOL    HW2 3508   1.536   0.868   5.098
 1146SOL     OW 3509   0.072   0.166   4.042
 1146SOL    HW1 3510   0.055   0.249   3.988
 1146SOL    HW2 3511   0.162   0.129   4.020
 1147SOL     OW 3512   1.183   1.335   3.843
 1147SOL    HW1 3513   1.084   1.324   3.845
 1147SOL    HW2 3514   1.217   1.350   3.936
 1148SOL     OW 3515   0.613   0.842   5.155
 1148SOL    HW1 3516   0.669   0.923   5.138
 1148SOL    HW2 3517   0.672   0.762   5.158
 1149SOL     OW 3518   1.493   1.767   4.683
 1149SOL    HW1 3519   1.526   1.831   4.614
 1149SOL    HW2 3520   1.559   1.761   4.758
 1150SOL     OW 3521   1.450   1.220   5.357
 1150SOL    HW1 3522   1.441   1.210   5.456
 1150SOL    HW2 3523   1.546   1.213   5.331
 1151SOL     OW 3524   0.390   1.741   5.284
 1151SOL    HW1 3525   0.299   1.782   5.282
 1151SOL    HW2 3526   0.383   1.647   5.316
 1152SOL     OW 3527   1.674   0.883   4.978
 1152SOL    HW1 3528   1.647   0.794   4.941
 1152SOL    HW2 3529   1.675   0.951   4.905
 1153SOL     OW 3530   1.225   0.325   4.173
 1153SOL    HW1 3531   1.290   0.251   4.162
 1153SOL    HW2 3532   1.245   0.375   4.257
 1154SOL     OW 3533   0.594   0.745   4.376
 1154SOL    HW1 3534   0.644   0.830   4.357
 1154SOL    HW2 3535   0.506   0.747   4.328
 1155SOL     OW 3536   1.777   0.342   5.366
 1155SOL    HW1 3537   1.760   0.373   5.272
 1155SOL    HW2 3538   1.693   0.305   5.404
 1156SOL     OW 3539   1.730   0.934   5.241
 1156SOL    HW1 3540   1.768   1.025   5.256
 1156SOL    HW2 3541   1.722   0.917   5.142
 1157SOL     OW 3542   0.859   1.374   3.740
 1157SOL    HW1 3543   0.813   1.389   3.828
 1157SOL    HW2 3544   0.903   1.459   3.710
 1158SOL     OW 3545   0.661   1.790   4.677
 1158SOL    HW1 3546   0.615   1.878   4.664
 1158SOL    HW2 3547   0.760   1.802   4.670
 1159SOL     OW 3548   0.859   0.956   4.585
 1159SOL    HW1 3549   0.913   0.887   4.633
 1159SOL    HW2 3550   0.827   1.025   4.651
 1160SOL     OW 3551   1.083   0.984   3.811
 1160SOL    HW1 3552   1.060   1.037   3.729
 1160SOL    HW2 3553   1.164   0.928   3.792
 1161SOL     OW 3554   1.861   1.569   4.575
 1161SOL    HW1 3555   1.790   1.557   4.505
 1161SOL    HW2 3556   1.862   1.490   4.635
 1162SOL     OW 3557   0.221   1.314   5.568
 1162SOL    HW1 3558   0.156   1.241   5.547
 1162SOL    HW2 3559   0.225   1.328   5.666
 1163SOL     OW 3560   0.079   1.240   4.377
 1163SOL    HW1 3561   0.078   1.193   4.465
 1163SOL    HW2 3562   0.161   1.212   4.326
 1164SOL     OW 3563   0.672   1.391   5.348
 1164SOL    HW1 3564   0.594   1.341   5.386
 1164SOL    HW2 3565   0.669   1.486   5.379
 1165SOL     OW 3566   1.824   0.192   4.951
 1165SOL    HW1 3567   1.820   0.102   4.995
 1165SOL    HW2 3568   1.827   0.181   4.852
 1166SOL     OW 3569   0.428   0.424   4.244
 1166SOL    HW1 3570   0.458   0.352   4.182
 1166SOL    HW2 3571   0.389   0.384   4.327
 1167SOL     OW 3572   1.705   1.487   4.828
 1167SOL    HW1 3573   1.612   1.462   4.801
 1167SOL    HW2 3574   1.731   1.437   4.910
 1168SOL     OW 3575   0.317   0.547   5.004
 1168SOL    HW1 3576   0.355   0.488   5.076
 1168SOL    HW2 3577   0.357   0.521   4.916
 1169SOL     OW 3578   0.812   1.586   4.411
 1169SOL    HW1 3579   0.844   1.596   4.317
 1169SOL    HW2 3580   0.733   1.524   4.413
 1170SOL     OW 3581   1.424   0.214   4.836
 1170SOL    HW1 3582   1.476   0.149   4.891
 1170SOL    HW2 3583   1.375   0.277   4.897
 1171SOL     OW 3584   1.001   0.034   4.878
 1171SOL    HW1 3585   0.938  -0.038   4.847
 1171SOL    HW2 3586   1.094  -0.002   4.878
 1172SOL     OW 3587   0.770   1.330   4.025
 1172SOL    HW1 3588   0.724   1.243   4.042
 1172SOL    HW2 3589   0.861   1.327   4.066
 1173SOL     OW 3590   0.618   1.567   5.008
 1173SOL    HW1 3591   0.613   1.649   5.065
 1173SOL    HW2 3592   0.707   1.564   4.963
 1174SOL     OW 3593   1.352   0.052   3.892
 1174SOL    HW1 3594   1.387   0.011   3.808
 1174SOL    HW2 3595   1.262   0.014   3.912
 1175SOL     OW 3596   1.300   0.453   4.415
 1175SOL    HW1 3597   1.241   0.533   4.419
 1175SOL    HW2 3598   1.315   0.418   4.508
 1176SOL     OW 3599   1.593   0.221   4.606
 1176SOL    HW1 3600   1.509   0.220   4.660
 1176SOL    HW2 3601   1.595   0.304   4.550
 1177SOL     OW 3602   0.039   1.077   4.024
 1177SOL    HW1 3603   0.138   1.066   4.015
 1177SOL    HW2 3604  -0.001   0.991   4.056
 1178SOL     OW 3605   0.875   1.646   4.061
 1178SOL    HW1 3606   0.798   1.611   4.007
 1178SOL    HW2 3607   0.843   1.717   4.123
 1179SOL     OW 3608   0.230   0.628   5.699
 1179SOL    HW1 3609   0.137   0.626   5.736
 1179SOL    HW2 3610   0.231   0.589   5.607
 1180SOL     OW 3611   1.755   0.607   5.817
 1180SOL    HW1 3612   1.743   0.594   5.718
 1180SOL    HW2 3613   1.725   0.526   5.866
 1181SOL     OW 3614   0.231   1.713   6.069
 1181SOL    HW1 3615   0.265   1.790   6.123
 1181SOL    HW2 3616   0.275   1.713   5.979
 1182SOL     OW 3617   0.230   1.434   6.124
 1182SOL    HW1 3618   0.204   1.530   6.124
 1182SOL    HW2 3619   0.159   1.380   6.169
 1183SOL     OW 3620   0.606   0.964   5.709
 1183SOL    HW1 3621   0.613   1.048   5.655
 1183SOL    HW2 3622   0.652   0.977   5.797
 1184SOL     OW 3623   0.122   0.643   6.149
 1184SOL    HW1 3624   0.077   0.555   6.166
 1184SOL    HW2 3625   0.121   0.697   6.233
 1185SOL     OW 3626   1.842   1.767   5.945
 1185SOL    HW1 3627   1.896   1.738   6.025
 1185SOL    HW2 3628   1.872   1.857   5.916
 1186SOL     OW 3629   0.027   1.596   5.703
 1186SOL    HW1 3630   0.008   1.500   5.724
 1186SOL    HW2 3631  -0.006   1.654   5.778
 1187SOL     OW 3632   1.689   0.922   6.198
 1187SOL    HW1 3633   1.784   0.893   6.206
 1187SOL    HW2 3634   1.681   0.987   6.123
 1188SOL     OW 3635   1.641   1.108   6.018
 1188SOL    HW1 3636   1.727   1.110   5.966
 1188SOL    HW2 3637   1.655   1.155   6.106
 1189SOL     OW 3638   0.613   1.365   6.312
 1189SOL    HW1 3639   0.564   1.278   6.321
 1189SOL    HW2 3640   0.590   1.408   6.225
 1190SOL     OW 3641   0.809   0.004   6.088
 1190SOL    HW1 3642   0.849   0.095   6.079
 1190SOL    HW2 3643   0.709   0.012   6.094
 1191SOL     OW 3644   1.525   0.999   5.776
 1191SOL    HW1 3645   1.462   0.923   5.789
 1191SOL    HW2 3646   1.573   1.017   5.862
 1192SOL     OW 3647   1.466   1.417   6.539
 1192SOL    HW1 3648   1.407   1.423   6.619
 1192SOL    HW2 3649   1.451   1.329   6.493
 1193SOL     OW 3650   0.598   0.729   5.856
 1193SOL    HW1 3651   0.622   0.798   5.788
 1193SOL    HW2 3652   0.520   0.762   5.910
 1194SOL     OW 3653   1.576   1.662   5.893
 1194SOL    HW1 3654   1.665   1.708   5.896
 1194SOL    HW2 3655   1.555   1.638   5.798
 1195SOL     OW 3656   1.041   0.701   6.015
 1195SOL    HW1 3657   1.067   0.697   6.111
 1195SOL    HW2 3658   0.956   0.650   6.001
 1196SOL     OW 3659   0.076   0.811   6.375
 1196SOL    HW1 3660   0.175   0.799   6.384
 1196SOL    HW2 3661   0.052   0.906   6.396
 1197SOL     OW 3662   0.865   0.348   5.781
 1197SOL    HW1 3663   0.924   0.411   5.732
 1197SOL    HW2 3664   0.884   0.254   5.752
 1198SOL     OW 3665   1.362   1.144   6.131
 1198SOL    HW1 3666   1.445   1.115   6.083
 1198SOL    HW2 3667   1.313   1.211   6.075
 1199SOL     OW 3668   1.008   1.456   6.063
 1199SOL    HW1 3669   0.962   1.528   6.011
 1199SOL    HW2 3670   1.004   1.476   6.161
 1200SOL     OW 3671   0.351   1.801   6.439
 1200SOL    HW1 3672   0.401   1.715   6.445
 1200SOL    HW2 3673   0.416   1.878   6.436
 1201SOL     OW 3674   0.321   0.943   5.828
 1201SOL    HW1 3675   0.403   0.982   5.786
 1201SOL    HW2 3676   0.294   0.861   5.779
 1202SOL     OW 3677   1.111   1.776   5.823
 1202SOL    HW1 3678   1.051   1.714   5.873
 1202SOL    HW2 3679   1.142   1.732   5.738
 1203SOL     OW 3680   1.632   1.377   5.667
 1203SOL    HW1 3681   1.600   1.471   5.657
 1203SOL    HW2 3682   1.556   1.314   5.655
 1204SOL     OW 3683   0.464   1.743   5.909
 1204SOL    HW1 3684   0.497   1.782   5.995
 1204SOL    HW2 3685   0.540   1.736   5.844
 1205SOL     OW 3686   1.400   0.107   6.012
 1205SOL    HW1 3687   1.376   0.070   5.922
 1205SOL    HW2 3688   1.499   0.123   6.016
 1206SOL     OW 3689   0.382   0.700   6.066
 1206SOL    HW1 3690   0.427   0.610   6.063
 1206SOL    HW2 3691   0.288   0.689   6.099
 1207SOL     OW 3692   0.614   0.122   5.703
 1207SOL    HW1 3693   0.712   0.100   5.710
 1207SOL    HW2 3694   0.583   0.105   5.610
 1208SOL     OW 3695   0.539   0.064   6.098
 1208SOL    HW1 3696   0.458   0.065   6.156
 1208SOL    HW2 3697   0.542   0.147   6.043
 1209SOL     OW 3698   1.434   1.188   5.627
 1209SOL    HW1 3699   1.466   1.112   5.684
 1209SOL    HW2 3700   1.342   1.215   5.657
 1210SOL     OW 3701   0.297   0.035   5.757
 1210SOL    HW1 3702   0.346   0.119   5.736
 1210SOL    HW2 3703   0.359  -0.030   5.802
 1211SOL     OW 3704   0.935   0.236   6.066
 1211SOL    HW1 3705   0.887   0.277   5.988
 1211SOL    HW2 3706   1.034   0.234   6.047
 1212SOL     OW 3707   0.459   1.152   6.327
 1212SOL    HW1 3708   0.388   1.125   6.392
 1212SOL    HW2 3709   0.433   1.124   6.234
 1213SOL     OW 3710   1.271   1.797   6.177
 1213SOL    HW1 3711   1.315   1.861   6.113
 1213SOL    HW2 3712   1.221   1.849   6.247
 1214SOL     OW 3713   1.032   0.549   5.602
 1214SOL    HW1 3714   0.991   0.631   5.563
 1214SOL    HW2 3715   1.096   0.575   5.675
 1215SOL     OW 3716   0.866   0.454   6.228
 1215SOL    HW1 3717   0.834   0.526   6.166
 1215SOL    HW2 3718   0.890   0.373   6.175
 1216SOL     OW 3719   1.857   0.833   5.963
 1216SOL    HW1 3720   1.899   0.769   6.027
 1216SOL    HW2 3721   1.819   0.782   5.885
 1217SOL     OW 3722   0.488   1.385   5.760
 1217SOL    HW1 3723   0.401   1.370   5.807
 1217SOL    HW2 3724   0.471   1.411   5.665
 1218SOL     OW 3725   1.390   0.575   5.664
 1218SOL    HW1 3726   1.336   0.554   5.745
 1218SOL    HW2 3727   1.481   0.534   5.673
 1219SOL     OW 3728   0.527   0.256   5.914
 1219SOL    HW1 3729   0.554   0.197   5.839
 1219SOL    HW2 3730   0.527   0.351   5.883
 1220SOL     OW 3731   0.705   1.050   5.954
 1220SOL    HW1 3732   0.691   1.057   6.053
 1220SOL    HW2 3733   0.789   0.999   5.936
 1221SOL     OW 3734   0.367   1.100   6.087
 1221SOL    HW1 3735   0.360   1.183   6.031
 1221SOL    HW2 3736   0.371   1.020   6.027
 1222SOL     OW 3737   1.252   1.348   5.974
 1222SOL    HW1 3738   1.302   1.425   6.014
 1222SOL    HW2 3739   1.157   1.350   6.006
 1223SOL     OW 3740   1.582   0.639   6.058
 1223SOL    HW1 3741   1.551   0.700   6.131
 1223SOL    HW2 3742   1.632   0.691   5.989
 1224SOL     OW 3743   1.209   0.525   5.861
 1224SOL    HW1 3744   1.222   0.441   5.915
 1224SOL    HW2 3745   1.180   0.599   5.921
 1225SOL     OW 3746   0.307   0.063   6.204
 1225SOL    HW1 3747   0.296   0.157   6.237
 1225SOL    HW2 3748   0.302   0.000   6.281
 1226SOL     OW 3749   1.622   0.367   5.960
 1226SOL    HW1 3750   1.624   0.291   6.024
 1226SOL    HW2 3751   1.574   0.444   6.000
 1227SOL     OW 3752   1.540   0.274   5.711
 1227SOL    HW1 3753   1.479   0.199   5.734
 1227SOL    HW2 3754   1.562   0.326   5.794
 1228SOL     OW 3755   1.303   0.838   5.628
 1228SOL    HW1 3756   1.337   0.745   5.643
 1228SOL    HW2 3757   1.321   0.865   5.533
 1229SOL     OW 3758   0.008   1.326   5.786
 1229SOL    HW1 3759  -0.085   1.347   5.755
 1229SOL    HW2 3760   0.018   1.227   5.799
 1230SOL     OW 3761   0.815   0.572   5.911
 1230SOL    HW1 3762   0.822   0.483   5.865
 1230SOL    HW2 3763   0.721   0.606   5.903
 1231SOL     OW 3764   0.473   0.500   5.777
 1231SOL    HW1 3765   0.534   0.580   5.781
 1231SOL    HW2 3766   0.378   0.531   5.784
 1232SOL     OW 3767   1.302   0.855   5.895
 1232SOL    HW1 3768   1.216   0.824   5.937
 1232SOL    HW2 3769   1.298   0.841   5.796
 1233SOL     OW 3770   1.726   0.135   6.109
 1233SOL    HW1 3771   1.799   0.118   6.042
 1233SOL    HW2 3772   1.695   0.048   6.147
 1234SOL     OW 3773   1.388   1.573   6.063
 1234SOL    HW1 3774   1.455   1.585   5.989
 1234SOL    HW2 3775   1.348   1.662   6.086
 1235SOL     OW 3776   0.672   1.616   5.740
 1235SOL    HW1 3777   0.681   1.626   5.641
 1235SOL    HW2 3778   0.632   1.527   5.761
 1236SOL     OW 3779   1.841   0.175   6.549
 1236SOL    HW1 3780   1.880   0.090   6.513
 1236SOL    HW2 3781   1.743   0.177   6.530
 1237SOL     OW 3782   1.194   1.612   5.617
 1237SOL    HW1 3783   1.200   1.519   5.654
 1237SOL    HW2 3784   1.135   1.612   5.537
 1238SOL     OW 3785   0.916   0.910   5.877
 1238SOL    HW1 3786   0.979   0.948   5.809
 1238SOL    HW2 3787   0.956   0.827   5.916
 1239SOL     OW 3788   1.504   1.607   5.630
 1239SOL    HW1 3789   1.412   1.644   5.637
 1239SOL    HW2 3790   1.542   1.627   5.540
 1240SOL     OW 3791   0.590   1.487   6.077
 1240SOL    HW1 3792   0.632   1.429   6.007
 1240SOL    HW2 3793   0.546   1.566   6.033
 1241SOL     OW 3794   0.255   1.348   5.876
 1241SOL    HW1 3795   0.159   1.349   5.849
 1241SOL    HW2 3796   0.267   1.401   5.960
 1242SOL     OW 3797   0.075   0.345   5.619
 1242SOL    HW1 3798  -0.017   0.317   5.590
 1242SOL    HW2 3799   0.106   0.422   5.563
 1243SOL     OW 3800   0.072   0.166   5.904
 1243SOL    HW1 3801   0.055   0.249   5.850
 1243SOL    HW2 3802   0.162   0.129   5.882
 1244SOL     OW 3803   1.183   1.335   5.705
 1244SOL    HW1 3804   1.084   1.324   5.707
 1244SOL    HW2 3805   1.217   1.350   5.798
 1245SOL     OW 3806   1.225   0.325   6.035
 1245SOL    HW1 3807   1.290   0.251   6.024
 1245SOL    HW2 3808   1.245   0.375   6.119
 1246SOL     OW 3809   0.594   0.745   6.238
 1246SOL    HW1 3810   0.644   0.830   6.219
 1246SOL    HW2 3811   0.506   0.747   6.190
 1247SOL     OW 3812   0.859   1.374   5.602
 1247SOL    HW1 3813   0.813   1.389   5.690
 1247SOL    HW2 3814   0.903   1.459   5.572
 1248SOL     OW 3815   1.083   0.984   5.673
 1248SOL    HW1 3816   1.060   1.037   5.591
 1248SOL    HW2 3817   1.164   0.928   5.654
 1249SOL     OW 3818   0.079   1.240   6.239
 1249SOL    HW1 3819   0.078   1.193   6.327
 1249SOL    HW2 3820   0.161   1.212   6.188
 1250SOL     OW 3821   0.770   1.330   5.887
 1250SOL    HW1 3822   0.724   1.243   5.904
 1250SOL    HW2 3823   0.861   1.327   5.928
 1251SOL     OW 3824   1.352   0.052   5.754
 1251SOL    HW1 3825   1.387   0.011   5.670
 1251SOL    HW2 3826   1.262   0.014   5.774
 1252SOL     OW 3827   0.039   1.077   5.886
 1252SOL    HW1 3828   0.138   1.066   5.877
 1252SOL    HW2 3829  -0.001   0.991   5.918
 1253SOL     OW 3830   0.875   1.646   5.923
 1253SOL    HW1 3831   0.798   1.611   5.869
 1253SOL    HW2 3832   0.843   1.717   5.985
 1254SOL     OW 3833   0.230   2.490   0.113
 1254SOL    HW1 3834   0.137   2.488   0.150
 1254SOL    HW2 3835   0.231   2.451   0.021
 1255SOL     OW 3836   0.225   2.137   0.996
 1255SOL    HW1 3837   0.260   2.120   1.088
 1255SOL    HW2 3838   0.137   2.092   0.984
 1256SOL     OW 3839   0.019   2.230   0.647
 1256SOL    HW1 3840  -0.063   2.273   0.686
 1256SOL    HW2 3841  -0.009   2.157   0.584
 1257SOL     OW 3842   0.569   3.137   1.165
 1257SOL    HW1 3843   0.476   3.130   1.128
 1257SOL    HW2 3844   0.580   3.226   1.209
 1258SOL     OW 3845   1.555   3.373   0.703
 1258SOL    HW1 3846   1.498   3.357   0.784
 1258SOL    HW2 3847   1.496   3.383   0.623
 1259SOL     OW 3848   1.135   2.565   0.717
 1259SOL    HW1 3849   1.192   2.643   0.692
 1259SOL    HW2 3850   1.075   2.591   0.793
 1260SOL     OW 3851   1.755   2.469   0.231
 1260SOL    HW1 3852   1.743   2.456   0.132
 1260SOL    HW2 3853   1.725   2.388   0.280
 1261SOL     OW 3854   0.768   3.006   1.023
 1261SOL    HW1 3855   0.690   3.023   1.083
 1261SOL    HW2 3856   0.802   3.093   0.987
 1262SOL     OW 3857   0.850   2.660   1.823
 1262SOL    HW1 3858   0.846   2.736   1.888
 1262SOL    HW2 3859   0.872   2.696   1.732
 1263SOL     OW 3860   0.685   2.874   0.665
 1263SOL    HW1 3861   0.754   2.858   0.735
 1263SOL    HW2 3862   0.612   2.931   0.703
 1264SOL     OW 3863   0.686   3.023   1.803
 1264SOL    HW1 3864   0.746   3.102   1.817
 1264SOL    HW2 3865   0.600   3.054   1.762
 1265SOL     OW 3866   0.335   3.297   1.061
 1265SOL    HW1 3867   0.257   3.266   1.008
 1265SOL    HW2 3868   0.393   3.355   1.004
 1266SOL     OW 3869   1.460   3.367   1.339
 1266SOL    HW1 3870   1.484   3.461   1.365
 1266SOL    HW2 3871   1.444   3.313   1.421
 1267SOL     OW 3872   0.438   2.254   1.499
 1267SOL    HW1 3873   0.520   2.198   1.508
 1267SOL    HW2 3874   0.357   2.196   1.503
 1268SOL     OW 3875   1.603   2.309   0.737
 1268SOL    HW1 3876   1.529   2.355   0.687
 1268SOL    HW2 3877   1.654   2.377   0.790
 1269SOL     OW 3878   0.231   3.575   0.483
 1269SOL    HW1 3879   0.265   3.652   0.537
 1269SOL    HW2 3880   0.275   3.575   0.393
 1270SOL     OW 3881   1.127   3.203   1.690
 1270SOL    HW1 3882   1.174   3.203   1.778
 1270SOL    HW2 3883   1.079   3.116   1.679
 1271SOL     OW 3884   0.230   3.296   0.538
 1271SOL    HW1 3885   0.204   3.392   0.538
 1271SOL    HW2 3886   0.159   3.242   0.583
 1272SOL     OW 3887   0.240   2.953   0.886
 1272SOL    HW1 3888   0.254   2.869   0.938
 1272SOL    HW2 3889   0.185   3.017   0.941
 1273SOL     OW 3890   0.620   3.648   1.439
 1273SOL    HW1 3891   0.528   3.631   1.474
 1273SOL    HW2 3892   0.648   3.740   1.465
 1274SOL     OW 3893   0.606   2.826   0.123
 1274SOL    HW1 3894   0.613   2.910   0.069
 1274SOL    HW2 3895   0.652   2.839   0.211
 1275SOL     OW 3896   1.594   1.976   1.480
 1275SOL    HW1 3897   1.576   2.043   1.408
 1275SOL    HW2 3898   1.591   2.022   1.569
 1276SOL     OW 3899   0.122   2.505   0.563
 1276SOL    HW1 3900   0.077   2.417   0.580
 1276SOL    HW2 3901   0.121   2.559   0.647
 1277SOL     OW 3902   1.842   3.629   0.359
 1277SOL    HW1 3903   1.896   3.600   0.439
 1277SOL    HW2 3904   1.872   3.719   0.330
 1278SOL     OW 3905   0.027   3.458   0.117
 1278SOL    HW1 3906   0.008   3.362   0.138
 1278SOL    HW2 3907  -0.006   3.516   0.192
 1279SOL     OW 3908   1.689   2.784   0.612
 1279SOL    HW1 3909   1.784   2.755   0.620
 1279SOL    HW2 3910   1.681   2.849   0.537
 1280SOL     OW 3911   1.641   2.970   0.432
 1280SOL    HW1 3912   1.727   2.972   0.380
 1280SOL    HW2 3913   1.655   3.017   0.520
 1281SOL     OW 3914   0.113   2.599   1.597
 1281SOL    HW1 3915   0.201   2.586   1.642
 1281SOL    HW2 3916   0.100   2.696   1.575
 1282SOL     OW 3917   0.613   3.227   0.726
 1282SOL    HW1 3918   0.564   3.140   0.735
 1282SOL    HW2 3919   0.590   3.270   0.639
 1283SOL     OW 3920   1.293   3.090   1.423
 1283SOL    HW1 3921   1.330   3.017   1.365
 1283SOL    HW2 3922   1.345   3.095   1.508
 1284SOL     OW 3923   0.809   1.866   0.502
 1284SOL    HW1 3924   0.849   1.957   0.493
 1284SOL    HW2 3925   0.709   1.874   0.508
 1285SOL     OW 3926   0.197   2.838   1.264
 1285SOL    HW1 3927   0.286   2.793   1.250
 1285SOL    HW2 3928   0.124   2.773   1.245
 1286SOL     OW 3929   1.525   2.861   0.190
 1286SOL    HW1 3930   1.462   2.785   0.203
 1286SOL    HW2 3931   1.573   2.879   0.276
 1287SOL     OW 3932   1.187   3.654   1.616
 1287SOL    HW1 3933   1.211   3.714   1.540
 1287SOL    HW2 3934   1.194   3.559   1.586
 1288SOL     OW 3935   0.317   2.113   1.801
 1288SOL    HW1 3936   0.388   2.184   1.807
 1288SOL    HW2 3937   0.229   2.152   1.829
 1289SOL     OW 3938   1.466   3.279   0.953
 1289SOL    HW1 3939   1.407   3.285   1.033
 1289SOL    HW2 3940   1.451   3.191   0.907
 1290SOL     OW 3941   1.667   3.576   0.572
 1290SOL    HW1 3942   1.626   3.553   0.484
 1290SOL    HW2 3943   1.649   3.502   0.637
 1291SOL     OW 3944   0.598   2.591   0.270
 1291SOL    HW1 3945   0.622   2.660   0.202
 1291SOL    HW2 3946   0.520   2.624   0.324
 1292SOL     OW 3947   1.281   2.207   0.944
 1292SOL    HW1 3948   1.195   2.157   0.931
 1292SOL    HW2 3949   1.343   2.153   1.000
 1293SOL     OW 3950   1.576   3.524   0.307
 1293SOL    HW1 3951   1.665   3.570   0.310
 1293SOL    HW2 3952   1.555   3.500   0.212
 1294SOL     OW 3953   0.807   2.467   1.465
 1294SOL    HW1 3954   0.760   2.464   1.554
 1294SOL    HW2 3955   0.756   2.412   1.399
 1295SOL     OW 3956   1.394   2.331   1.674
 1295SOL    HW1 3957   1.374   2.374   1.762
 1295SOL    HW2 3958   1.472   2.269   1.683
 1296SOL     OW 3959   0.973   2.752   1.572
 1296SOL    HW1 3960   1.019   2.668   1.543
 1296SOL    HW2 3961   0.917   2.786   1.497
 1297SOL     OW 3962   0.991   2.272   1.242
 1297SOL    HW1 3963   0.914   2.306   1.296
 1297SOL    HW2 3964   0.957   2.221   1.163
 1298SOL     OW 3965   1.041   2.563   0.429
 1298SOL    HW1 3966   1.067   2.559   0.525
 1298SOL    HW2 3967   0.956   2.512   0.415
 1299SOL     OW 3968   0.076   2.673   0.789
 1299SOL    HW1 3969   0.175   2.661   0.798
 1299SOL    HW2 3970   0.052   2.768   0.810
 1300SOL     OW 3971   0.130   3.683   1.571
 1300SOL    HW1 3972   0.120   3.668   1.670
 1300SOL    HW2 3973   0.044   3.719   1.535
 1301SOL     OW 3974   0.865   2.210   0.195
 1301SOL    HW1 3975   0.924   2.273   0.146
 1301SOL    HW2 3976   0.884   2.116   0.166
 1302SOL     OW 3977   1.719   2.447   1.831
 1302SOL    HW1 3978   1.693   2.536   1.795
 1302SOL    HW2 3979   1.717   2.379   1.758
 1303SOL     OW 3980   1.362   3.006   0.545
 1303SOL    HW1 3981   1.445   2.977   0.497
 1303SOL    HW2 3982   1.313   3.073   0.489
 1304SOL     OW 3983   0.550   2.058   0.885
 1304SOL    HW1 3984   0.545   2.053   0.985
 1304SOL    HW2 3985   0.552   2.154   0.856
 1305SOL     OW 3986   1.008   3.318   0.477
 1305SOL    HW1 3987   0.962   3.390   0.425
 1305SOL    HW2 3988   1.004   3.338   0.575
 1306SOL     OW 3989   0.351   3.663   0.853
 1306SOL    HW1 3990   0.401   3.577   0.859
 1306SOL    HW2 3991   0.416   3.740   0.850
 1307SOL     OW 3992   1.795   2.928   0.873
 1307SOL    HW1 3993   1.733   2.913   0.797
 1307SOL    HW2 3994   1.743   2.939   0.958
 1308SOL     OW 3995   1.227   3.412   1.506
 1308SOL    HW1 3996   1.233   3.335   1.570
 1308SOL    HW2 3997   1.175   3.386   1.426
 1309SOL     OW 3998   0.321   2.805   0.242
 1309SOL    HW1 3999   0.403   2.844   0.200
 1309SOL    HW2 4000   0.294   2.723   0.193
 1310SOL     OW 4001   1.458   2.597   0.728
 1310SOL    HW1 4002   1.453   2.532   0.803
 1310SOL    HW2 4003   1.538   2.656   0.741
 1311SOL     OW 4004   0.461   3.128   1.727
 1311SOL    HW1 4005   0.411   3.129   1.641
 1311SOL    HW2 4006   0.398   3.110   1.803
 1312SOL     OW 4007   1.111   3.638   0.237
 1312SOL    HW1 4008   1.051   3.576   0.287
 1312SOL    HW2 4009   1.142   3.594   0.152
 1313SOL     OW 4010   0.202   2.147   1.498
 1313SOL    HW1 4011   0.122   2.207   1.485
 1313SOL    HW2 4012   0.192   2.098   1.584
 1314SOL     OW 4013   1.632   3.239   0.081
 1314SOL    HW1 4014   1.600   3.333   0.071
 1314SOL    HW2 4015   1.556   3.176   0.069
 1315SOL     OW 4016   0.464   3.605   0.323
 1315SOL    HW1 4017   0.497   3.644   0.409
 1315SOL    HW2 4018   0.540   3.598   0.258
 1316SOL     OW 4019   1.400   1.969   0.426
 1316SOL    HW1 4020   1.376   1.932   0.336
 1316SOL    HW2 4021   1.499   1.985   0.430
 1317SOL     OW 4022   0.249   3.647   1.241
 1317SOL    HW1 4023   0.306   3.582   1.291
 1317SOL    HW2 4024   0.233   3.614   1.148
 1318SOL     OW 4025   0.940   3.560   0.904
 1318SOL    HW1 4026   1.020   3.503   0.925
 1318SOL    HW2 4027   0.891   3.520   0.827
 1319SOL     OW 4028   0.382   2.562   0.480
 1319SOL    HW1 4029   0.427   2.472   0.477
 1319SOL    HW2 4030   0.288   2.551   0.513
 1320SOL     OW 4031   1.547   2.084   1.729
 1320SOL    HW1 4032   1.542   2.121   1.821
 1320SOL    HW2 4033   1.475   2.015   1.717
 1321SOL     OW 4034   0.614   1.984   0.117
 1321SOL    HW1 4035   0.712   1.962   0.124
 1321SOL    HW2 4036   0.583   1.967   0.024
 1322SOL     OW 4037   0.781   2.126   1.749
 1322SOL    HW1 4038   0.848   2.065   1.792
 1322SOL    HW2 4039   0.708   2.145   1.814
 1323SOL     OW 4040   0.888   3.376   1.195
 1323SOL    HW1 4041   0.865   3.351   1.101
 1323SOL    HW2 4042   0.949   3.307   1.234
 1324SOL     OW 4043   1.351   2.452   1.433
 1324SOL    HW1 4044   1.379   2.409   1.518
 1324SOL    HW2 4045   1.376   2.548   1.434
 1325SOL     OW 4046   0.803   3.264   0.924
 1325SOL    HW1 4047   0.893   3.278   0.882
 1325SOL    HW2 4048   0.732   3.266   0.853
 1326SOL     OW 4049   0.922   2.365   0.899
 1326SOL    HW1 4050   0.897   2.356   0.803
 1326SOL    HW2 4051   0.970   2.283   0.930
 1327SOL     OW 4052   0.539   1.926   0.512
 1327SOL    HW1 4053   0.458   1.927   0.570
 1327SOL    HW2 4054   0.542   2.009   0.457
 1328SOL     OW 4055   1.434   3.050   0.041
 1328SOL    HW1 4056   1.466   2.974   0.098
 1328SOL    HW2 4057   1.342   3.077   0.071
 1329SOL     OW 4058   0.935   2.098   0.480
 1329SOL    HW1 4059   0.887   2.139   0.402
 1329SOL    HW2 4060   1.034   2.096   0.461
 1330SOL     OW 4061   1.076   2.545   1.464
 1330SOL    HW1 4062   0.996   2.484   1.467
 1330SOL    HW2 4063   1.157   2.492   1.440
 1331SOL     OW 4064   1.227   3.432   0.793
 1331SOL    HW1 4065   1.248   3.506   0.728
 1331SOL    HW2 4066   1.295   3.432   0.866
 1332SOL     OW 4067   0.459   3.014   0.741
 1332SOL    HW1 4068   0.388   2.987   0.806
 1332SOL    HW2 4069   0.433   2.986   0.648
 1333SOL     OW 4070   1.271   3.659   0.591
 1333SOL    HW1 4071   1.315   3.723   0.527
 1333SOL    HW2 4072   1.221   3.711   0.661
 1334SOL     OW 4073   1.032   2.411   0.016
 1334SOL    HW1 4074   0.991   2.493  -0.023
 1334SOL    HW2 4075   1.096   2.437   0.089
 1335SOL     OW 4076   0.078   2.418   1.386
 1335SOL    HW1 4077   0.170   2.417   1.345
 1335SOL    HW2 4078   0.072   2.492   1.453
 1336SOL     OW 4079   0.561   2.084   1.147
 1336SOL    HW1 4080   0.599   2.000   1.184
 1336SOL    HW2 4081   0.473   2.103   1.191
 1337SOL     OW 4082   0.866   2.316   0.642
 1337SOL    HW1 4083   0.834   2.388   0.580
 1337SOL    HW2 4084   0.890   2.235   0.589
 1338SOL     OW 4085   1.017   1.901   0.753
 1338SOL    HW1 4086   0.945   1.906   0.684
 1338SOL    HW2 4087   0.993   1.832   0.822
 1339SOL     OW 4088   1.429   3.035   0.867
 1339SOL    HW1 4089   1.374   2.951   0.860
 1339SOL    HW2 4090   1.455   3.064   0.775
 1340SOL     OW 4091   1.466   2.452   0.992
 1340SOL    HW1 4092   1.436   2.357   0.999
 1340SOL    HW2 4093   1.539   2.468   1.058
 1341SOL     OW 4094   1.857   2.695   0.377
 1341SOL    HW1 4095   1.899   2.631   0.441
 1341SOL    HW2 4096   1.819   2.644   0.299
 1342SOL     OW 4097   0.488   3.247   0.174
 1342SOL    HW1 4098   0.401   3.232   0.221
 1342SOL    HW2 4099   0.471   3.273   0.079
 1343SOL     OW 4100   1.664   3.142   0.657
 1343SOL    HW1 4101   1.763   3.150   0.671
 1343SOL    HW2 4102   1.619   3.226   0.688
 1344SOL     OW 4103   1.390   2.437   0.078
 1344SOL    HW1 4104   1.336   2.416   0.159
 1344SOL    HW2 4105   1.481   2.396   0.087
 1345SOL     OW 4106   0.527   2.118   0.328
 1345SOL    HW1 4107   0.554   2.059   0.253
 1345SOL    HW2 4108   0.527   2.213   0.297
 1346SOL     OW 4109   1.754   3.085   1.588
 1346SOL    HW1 4110   1.845   3.046   1.575
 1346SOL    HW2 4111   1.762   3.181   1.612
 1347SOL     OW 4112   1.064   3.209   1.340
 1347SOL    HW1 4113   0.984   3.186   1.395
 1347SOL    HW2 4114   1.147   3.183   1.389
 1348SOL     OW 4115   1.592   3.491   1.625
 1348SOL    HW1 4116   1.619   3.525   1.535
 1348SOL    HW2 4117   1.671   3.453   1.671
 1349SOL     OW 4118   1.111   3.057   1.100
 1349SOL    HW1 4119   1.071   3.101   1.181
 1349SOL    HW2 4120   1.070   3.094   1.017
 1350SOL     OW 4121   1.638   2.961   1.079
 1350SOL    HW1 4122   1.643   3.042   1.138
 1350SOL    HW2 4123   1.552   2.963   1.028
 1351SOL     OW 4124   0.915   1.951   1.402
 1351SOL    HW1 4125   0.940   1.931   1.307
 1351SOL    HW2 4126   0.987   2.007   1.444
 1352SOL     OW 4127   0.980   2.978   1.719
 1352SOL    HW1 4128   0.881   2.984   1.729
 1352SOL    HW2 4129   1.003   2.898   1.663
 1353SOL     OW 4130   0.705   2.912   0.368
 1353SOL    HW1 4131   0.691   2.919   0.467
 1353SOL    HW2 4132   0.789   2.861   0.350
 1354SOL     OW 4133   0.410   2.675   1.251
 1354SOL    HW1 4134   0.496   2.687   1.301
 1354SOL    HW2 4135   0.368   2.588   1.278
 1355SOL     OW 4136   1.274   2.248   1.262
 1355SOL    HW1 4137   1.295   2.322   1.326
 1355SOL    HW2 4138   1.185   2.265   1.219
 1356SOL     OW 4139   0.064   3.426   1.331
 1356SOL    HW1 4140   0.018   3.508   1.297
 1356SOL    HW2 4141   0.162   3.445   1.340
 1357SOL     OW 4142   0.367   2.962   0.501
 1357SOL    HW1 4143   0.360   3.045   0.445
 1357SOL    HW2 4144   0.371   2.882   0.441
 1358SOL     OW 4145   0.566   2.399   0.865
 1358SOL    HW1 4146   0.578   2.465   0.791
 1358SOL    HW2 4147   0.612   2.433   0.948
 1359SOL     OW 4148   1.252   3.210   0.388
 1359SOL    HW1 4149   1.302   3.287   0.428
 1359SOL    HW2 4150   1.157   3.212   0.420
 1360SOL     OW 4151   1.272   3.307   1.142
 1360SOL    HW1 4152   1.319   3.320   1.229
 1360SOL    HW2 4153   1.206   3.233   1.151
 1361SOL     OW 4154   1.582   2.501   0.472
 1361SOL    HW1 4155   1.551   2.562   0.545
 1361SOL    HW2 4156   1.632   2.553   0.403
 1362SOL     OW 4157   0.354   3.372   1.329
 1362SOL    HW1 4158   0.333   3.328   1.242
 1362SOL    HW2 4159   0.451   3.398   1.332
 1363SOL     OW 4160   0.402   2.613   1.598
 1363SOL    HW1 4161   0.470   2.668   1.551
 1363SOL    HW2 4162   0.442   2.525   1.625
 1364SOL     OW 4163   1.587   2.641   1.670
 1364SOL    HW1 4164   1.495   2.679   1.665
 1364SOL    HW2 4165   1.647   2.688   1.605
 1365SOL     OW 4166   1.013   1.967   1.770
 1365SOL    HW1 4167   1.019   2.052   1.718
 1365SOL    HW2 4168   1.045   1.891   1.713
 1366SOL     OW 4169   0.504   1.912   1.740
 1366SOL    HW1 4170   0.462   1.855   1.670
 1366SOL    HW2 4171   0.438   1.981   1.772
 1367SOL     OW 4172   0.573   2.732   1.029
 1367SOL    HW1 4173   0.617   2.821   1.020
 1367SOL    HW2 4174   0.510   2.732   1.106
 1368SOL     OW 4175   1.360   2.724   1.045
 1368SOL    HW1 4176   1.285   2.724   0.979
 1368SOL    HW2 4177   1.397   2.632   1.054
 1369SOL     OW 4178   1.209   2.387   0.275
 1369SOL    HW1 4179   1.222   2.303   0.329
 1369SOL    HW2 4180   1.180   2.461   0.335
 1370SOL     OW 4181   0.307   2.075   1.231
 1370SOL    HW1 4182   0.284   2.112   1.321
 1370SOL    HW2 4183   0.277   1.980   1.225
 1371SOL     OW 4184   0.037   3.172   1.282
 1371SOL    HW1 4185   0.090   3.123   1.350
 1371SOL    HW2 4186   0.059   3.270   1.287
 1372SOL     OW 4187   0.732   2.496   1.064
 1372SOL    HW1 4188   0.791   2.470   0.988
 1372SOL    HW2 4189   0.704   2.592   1.053
 1373SOL     OW 4190   1.728   2.797   1.854
 1373SOL    HW1 4191   1.682   2.790   1.765
 1373SOL    HW2 4192   1.666   2.841   1.920
 1374SOL     OW 4193   0.307   1.925   0.618
 1374SOL    HW1 4194   0.296   2.019   0.651
 1374SOL    HW2 4195   0.302   1.862   0.695
 1375SOL     OW 4196   1.622   2.229   0.374
 1375SOL    HW1 4197   1.624   2.153   0.438
 1375SOL    HW2 4198   1.574   2.306   0.414
 1376SOL     OW 4199   1.023   2.628   0.966
 1376SOL    HW1 4200   1.038   2.649   1.062
 1376SOL    HW2 4201   0.993   2.533   0.957
 1377SOL     OW 4202   0.980   3.435   1.700
 1377SOL    HW1 4203   0.960   3.479   1.612
 1377SOL    HW2 4204   1.019   3.344   1.684
 1378SOL     OW 4205   0.350   2.760   1.804
 1378SOL    HW1 4206   0.426   2.804   1.852
 1378SOL    HW2 4207   0.385   2.713   1.722
 1379SOL     OW 4208   1.540   2.136   0.125
 1379SOL    HW1 4209   1.479   2.061   0.148
 1379SOL    HW2 4210   1.562   2.188   0.208
 1380SOL     OW 4211   1.303   2.700   0.042
 1380SOL    HW1 4212   1.337   2.607   0.057
 1380SOL    HW2 4213   1.321   2.727  -0.053
 1381SOL     OW 4214   1.068   3.195   0.849
 1381SOL    HW1 4215   1.075   3.111   0.794
 1381SOL    HW2 4216   1.130   3.264   0.813
 1382SOL     OW 4217   0.319   2.672   0.949
 1382SOL    HW1 4218   0.412   2.708   0.954
 1382SOL    HW2 4219   0.313   2.587   1.001
 1383SOL     OW 4220   0.339   2.371   1.006
 1383SOL    HW1 4221   0.287   2.288   0.989
 1383SOL    HW2 4222   0.416   2.376   0.942
 1384SOL     OW 4223   1.160   2.069   1.477
 1384SOL    HW1 4224   1.160   2.133   1.554
 1384SOL    HW2 4225   1.188   2.117   1.394
 1385SOL     OW 4226   0.008   3.188   0.200
 1385SOL    HW1 4227  -0.085   3.209   0.169
 1385SOL    HW2 4228   0.018   3.089   0.213
 1386SOL     OW 4229   0.088   3.663   0.927
 1386SOL    HW1 4230   0.046   3.577   0.900
 1386SOL    HW2 4231   0.182   3.666   0.893
 1387SOL     OW 4232   0.504   3.430   0.910
 1387SOL    HW1 4233   0.570   3.504   0.919
 1387SOL    HW2 4234   0.548   3.351   0.868
 1388SOL     OW 4235   1.002   2.658   1.238
 1388SOL    HW1 4236   1.043   2.626   1.324
 1388SOL    HW2 4237   0.906   2.631   1.235
 1389SOL     OW 4238   0.040   2.406   1.114
 1389SOL    HW1 4239   0.125   2.373   1.073
 1389SOL    HW2 4240   0.053   2.421   1.212
 1390SOL     OW 4241   0.189   2.382   1.722
 1390SOL    HW1 4242   0.248   2.342   1.652
 1390SOL    HW2 4243   0.131   2.453   1.681
 1391SOL     OW 4244   1.369   2.812   1.660
 1391SOL    HW1 4245   1.408   2.901   1.680
 1391SOL    HW2 4246   1.379   2.792   1.563
 1392SOL     OW 4247   0.815   2.434   0.325
 1392SOL    HW1 4248   0.822   2.345   0.279
 1392SOL    HW2 4249   0.721   2.468   0.317
 1393SOL     OW 4250   1.657   2.466   1.206
 1393SOL    HW1 4251   1.619   2.397   1.268
 1393SOL    HW2 4252   1.739   2.430   1.162
 1394SOL     OW 4253   0.252   3.426   1.744
 1394SOL    HW1 4254   0.222   3.483   1.820
 1394SOL    HW2 4255   0.245   3.329   1.770
 1395SOL     OW 4256   0.671   2.326   1.269
 1395SOL    HW1 4257   0.637   2.237   1.239
 1395SOL    HW2 4258   0.697   2.380   1.189
 1396SOL     OW 4259   0.930   3.540   1.465
 1396SOL    HW1 4260   0.906   3.522   1.370
 1396SOL    HW2 4261   0.960   3.634   1.475
 1397SOL     OW 4262   0.473   2.362   0.191
 1397SOL    HW1 4263   0.534   2.442   0.195
 1397SOL    HW2 4264   0.378   2.393   0.198
 1398SOL     OW 4265   0.159   2.999   1.466
 1398SOL    HW1 4266   0.181   2.938   1.542
 1398SOL    HW2 4267   0.169   2.950   1.380
 1399SOL     OW 4268   1.347   2.921   1.234
 1399SOL    HW1 4269   1.371   2.858   1.160
 1399SOL    HW2 4270   1.257   2.961   1.216
 1400SOL     OW 4271   1.302   2.717   0.309
 1400SOL    HW1 4272   1.216   2.686   0.351
 1400SOL    HW2 4273   1.298   2.703   0.210
 1401SOL     OW 4274   1.759   3.609   1.154
 1401SOL    HW1 4275   1.820   3.639   1.081
 1401SOL    HW2 4276   1.721   3.520   1.132
 1402SOL     OW 4277   1.252   3.593   1.128
 1402SOL    HW1 4278   1.336   3.598   1.074
 1402SOL    HW2 4279   1.229   3.497   1.146
 1403SOL     OW 4280   0.083   3.120   1.022
 1403SOL    HW1 4281   0.078   3.119   1.122
 1403SOL    HW2 4282   0.000   3.079   0.984
 1404SOL     OW 4283   0.688   3.524   1.716
 1404SOL    HW1 4284   0.632   3.605   1.725
 1404SOL    HW2 4285   0.740   3.528   1.630
 1405SOL     OW 4286   0.903   1.948   0.133
 1405SOL    HW1 4287   0.954   1.949   0.047
 1405SOL    HW2 4288   0.959   1.906   0.204
 1406SOL     OW 4289   1.726   1.997   0.523
 1406SOL    HW1 4290   1.799   1.980   0.456
 1406SOL    HW2 4291   1.695   1.910   0.561
 1407SOL     OW 4292   1.388   3.435   0.477
 1407SOL    HW1 4293   1.455   3.447   0.403
 1407SOL    HW2 4294   1.348   3.524   0.500
 1408SOL     OW 4295   0.130   3.656   1.851
 1408SOL    HW1 4296   0.089   3.582   1.904
 1408SOL    HW2 4297   0.194   3.707   1.909
 1409SOL     OW 4298   1.280   2.789   0.672
 1409SOL    HW1 4299   1.340   2.708   0.674
 1409SOL    HW2 4300   1.320   2.858   0.612
 1410SOL     OW 4301   0.830   3.135   1.422
 1410SOL    HW1 4302   0.825   3.168   1.517
 1410SOL    HW2 4303   0.744   3.154   1.376
 1411SOL     OW 4304   0.672   3.478   0.154
 1411SOL    HW1 4305   0.681   3.488   0.055
 1411SOL    HW2 4306   0.632   3.389   0.175
 1412SOL     OW 4307   1.650   3.582   1.394
 1412SOL    HW1 4308   1.703   3.592   1.310
 1412SOL    HW2 4309   1.623   3.672   1.428
 1413SOL     OW 4310   1.841   2.037   0.963
 1413SOL    HW1 4311   1.880   1.952   0.927
 1413SOL    HW2 4312   1.743   2.039   0.944
 1414SOL     OW 4313   0.263   2.188   0.720
 1414SOL    HW1 4314   0.184   2.239   0.686
 1414SOL    HW2 4315   0.254   2.173   0.818
 1415SOL     OW 4316   1.194   3.474   0.031
 1415SOL    HW1 4317   1.200   3.381   0.068
 1415SOL    HW2 4318   1.135   3.474  -0.049
 1416SOL     OW 4319   0.822   2.864   1.372
 1416SOL    HW1 4320   0.862   2.863   1.280
 1416SOL    HW2 4321   0.832   2.956   1.412
 1417SOL     OW 4322   0.916   2.772   0.291
 1417SOL    HW1 4323   0.979   2.810   0.223
 1417SOL    HW2 4324   0.956   2.689   0.330
 1418SOL     OW 4325   1.504   3.469   0.044
 1418SOL    HW1 4326   1.412   3.506   0.051
 1418SOL    HW2 4327   1.542   3.489  -0.046
 1419SOL     OW 4328   0.372   3.150   1.490
 1419SOL    HW1 4329   0.359   3.243   1.456
 1419SOL    HW2 4330   0.288   3.098   1.477
 1420SOL     OW 4331   1.614   3.154   1.289
 1420SOL    HW1 4332   1.674   3.157   1.369
 1420SOL    HW2 4333   1.539   3.218   1.302
 1421SOL     OW 4334   1.039   2.960   0.696
 1421SOL    HW1 4335   0.969   2.913   0.750
 1421SOL    HW2 4336   1.098   2.892   0.653
 1422SOL     OW 4337   1.014   2.098   0.971
 1422SOL    HW1 4338   1.006   2.062   0.878
 1422SOL    HW2 4339   1.012   2.022   1.036
 1423SOL     OW 4340   0.590   3.349   0.491
 1423SOL    HW1 4341   0.632   3.291   0.421
 1423SOL    HW2 4342   0.546   3.428   0.447
 1424SOL     OW 4343   1.709   2.247   1.381
 1424SOL    HW1 4344   1.782   2.316   1.385
 1424SOL    HW2 4345   1.737   2.172   1.322
 1425SOL     OW 4346   0.255   3.210   0.290
 1425SOL    HW1 4347   0.159   3.211   0.263
 1425SOL    HW2 4348   0.267   3.263   0.374
 1426SOL     OW 4349   0.105   2.875   1.726
 1426SOL    HW1 4350   0.028   2.842   1.780
 1426SOL    HW2 4351   0.190   2.845   1.768
 1427SOL     OW 4352   0.672   2.065   1.489
 1427SOL    HW1 4353   0.762   2.049   1.449
 1427SOL    HW2 4354   0.680   2.070   1.588
 1428SOL     OW 4355   0.075   2.207   0.033
 1428SOL    HW1 4356  -0.017   2.179   0.004
 1428SOL    HW2 4357   0.106   2.284  -0.023
 1429SOL     OW 4358   1.440   2.718   1.398
 1429SOL    HW1 4359   1.383   2.770   1.335
 1429SOL    HW2 4360   1.536   2.730   1.374
 1430SOL     OW 4361   0.072   2.028   0.318
 1430SOL    HW1 4362   0.055   2.111   0.264
 1430SOL    HW2 4363   0.162   1.991   0.296
 1431SOL     OW 4364   1.183   3.197   0.119
 1431SOL    HW1 4365   1.084   3.186   0.121
 1431SOL    HW2 4366   1.217   3.212   0.212
 1432SOL     OW 4367   0.613   2.704   1.431
 1432SOL    HW1 4368   0.669   2.785   1.414
 1432SOL    HW2 4369   0.672   2.624   1.434
 1433SOL     OW 4370   1.493   3.629   0.959
 1433SOL    HW1 4371   1.526   3.693   0.890
 1433SOL    HW2 4372   1.559   3.623   1.034
 1434SOL     OW 4373   0.716   2.427   1.708
 1434SOL    HW1 4374   0.735   2.492   1.782
 1434SOL    HW2 4375   0.776   2.347   1.717
 1435SOL     OW 4376   1.450   3.082   1.633
 1435SOL    HW1 4377   1.441   3.072   1.732
 1435SOL    HW2 4378   1.546   3.075   1.607
 1436SOL     OW 4379   0.390   3.603   1.560
 1436SOL    HW1 4380   0.299   3.644   1.558
 1436SOL    HW2 4381   0.383   3.509   1.592
 1437SOL     OW 4382   1.674   2.745   1.254
 1437SOL    HW1 4383   1.647   2.656   1.217
 1437SOL    HW2 4384   1.675   2.813   1.181
 1438SOL     OW 4385   1.225   2.187   0.449
 1438SOL    HW1 4386   1.290   2.113   0.438
 1438SOL    HW2 4387   1.245   2.237   0.533
 1439SOL     OW 4388   0.594   2.607   0.652
 1439SOL    HW1 4389   0.644   2.692   0.633
 1439SOL    HW2 4390   0.506   2.609   0.604
 1440SOL     OW 4391   1.777   2.204   1.642
 1440SOL    HW1 4392   1.760   2.235   1.548
 1440SOL    HW2 4393   1.693   2.167   1.680
 1441SOL     OW 4394   1.730   2.796   1.517
 1441SOL    HW1 4395   1.768   2.887   1.532
 1441SOL    HW2 4396   1.722   2.779   1.418
 1442SOL     OW 4397   0.859   3.236   0.016
 1442SOL    HW1 4398   0.813   3.251   0.104
 1442SOL    HW2 4399   0.903   3.321  -0.014
 1443SOL     OW 4400   0.661   3.652   0.953
 1443SOL    HW1 4401   0.615   3.740   0.940
 1443SOL    HW2 4402   0.760   3.664   0.946
 1444SOL     OW 4403   0.859   2.818   0.861
 1444SOL    HW1 4404   0.913   2.749   0.909
 1444SOL    HW2 4405   0.827   2.887   0.927
 1445SOL     OW 4406   1.083   2.846   0.087
 1445SOL    HW1 4407   1.060   2.899   0.005
 1445SOL    HW2 4408   1.164   2.790   0.068
 1446SOL     OW 4409   1.861   3.431   0.851
 1446SOL    HW1 4410   1.790   3.419   0.781
 1446SOL    HW2 4411   1.862   3.352   0.911
 1447SOL     OW 4412   0.221   3.176   1.844
 1447SOL    HW1 4413   0.156   3.103   1.823
 1447SOL    HW2 4414   0.225   3.190   1.942
 1448SOL     OW 4415   0.079   3.102   0.653
 1448SOL    HW1 4416   0.078   3.055   0.741
 1448SOL    HW2 4417   0.161   3.074   0.602
 1449SOL     OW 4418   0.672   3.253   1.624
 1449SOL    HW1 4419   0.594   3.203   1.662
 1449SOL    HW2 4420   0.669   3.348   1.655
 1450SOL     OW 4421   1.824   2.054   1.227
 1450SOL    HW1 4422   1.820   1.964   1.271
 1450SOL    HW2 4423   1.827   2.043   1.128
 1451SOL     OW 4424   0.428   2.286   0.520
 1451SOL    HW1 4425   0.458   2.214   0.458
 1451SOL    HW2 4426   0.389   2.246   0.603
 1452SOL     OW 4427   1.705   3.349   1.104
 1452SOL    HW1 4428   1.612   3.324   1.077
 1452SOL    HW2 4429   1.731   3.299   1.186
 1453SOL     OW 4430   0.317   2.409   1.280
 1453SOL    HW1 4431   0.355   2.350   1.352
 1453SOL    HW2 4432   0.357   2.383   1.192
 1454SOL     OW 4433   0.812   3.448   0.687
 1454SOL    HW1 4434   0.844   3.458   0.593
 1454SOL    HW2 4435   0.733   3.386   0.689
 1455SOL     OW 4436   1.424   2.076   1.112
 1455SOL    HW1 4437   1.476   2.011   1.167
 1455SOL    HW2 4438   1.375   2.139   1.173
 1456SOL     OW 4439   1.001   1.896   1.154
 1456SOL    HW1 4440   0.938   1.824   1.123
 1456SOL    HW2 4441   1.094   1.860   1.154
 1457SOL     OW 4442   0.770   3.192   0.301
 1457SOL    HW1 4443   0.724   3.105   0.318
 1457SOL    HW2 4444   0.861   3.189   0.342
 1458SOL     OW 4445   0.618   3.429   1.284
 1458SOL    HW1 4446   0.613   3.511   1.341
 1458SOL    HW2 4447   0.707   3.426   1.239
 1459SOL     OW 4448   1.352   1.914   0.168
 1459SOL    HW1 4449   1.387   1.873   0.084
 1459SOL    HW2 4450   1.262   1.876   0.188
 1460SOL     OW 4451   1.300   2.315   0.691
 1460SOL    HW1 4452   1.241   2.395   0.695
 1460SOL    HW2 4453   1.315   2.280   0.784
 1461SOL     OW 4454   1.593   2.083   0.882
 1461SOL    HW1 4455   1.509   2.082   0.936
 1461SOL    HW2 4456   1.595   2.166   0.826
 1462SOL     OW 4457   0.039   2.939   0.300
 1462SOL    HW1 4458   0.138   2.928   0.291
 1462SOL    HW2 4459  -0.001   2.853   0.332
 1463SOL     OW 4460   0.875   3.508   0.337
 1463SOL    HW1 4461   0.798   3.473   0.283
 1463SOL    HW2 4462   0.843   3.579   0.399
 1464SOL     OW 4463   0.230   2.490   1.975
 1464SOL    HW1 4464   0.137   2.488   2.012
 1464SOL    HW2 4465   0.231   2.451   1.883
 1465SOL     OW 4466   0.225   2.137   2.858
 1465SOL    HW1 4467   0.260   2.120   2.950
 1465SOL    HW2 4468   0.137   2.092   2.846
 1466SOL     OW 4469   0.019   2.230   2.509
 1466SOL    HW1 4470  -0.063   2.273   2.548
 1466SOL    HW2 4471  -0.009   2.157   2.446
 1467SOL     OW 4472   0.569   3.137   3.027
 1467SOL    HW1 4473   0.476   3.130   2.990
 1467SOL    HW2 4474   0.580   3.226   3.071
 1468SOL     OW 4475   1.135   2.565   2.579
 1468SOL    HW1 4476   1.192   2.643   2.554
 1468SOL    HW2 4477   1.075   2.591   2.655
 1469SOL     OW 4478   1.755   2.469   2.093
 1469SOL    HW1 4479   1.743   2.456   1.994
 1469SOL    HW2 4480   1.725   2.388   2.142
 1470SOL     OW 4481   0.768   3.006   2.885
 1470SOL    HW1 4482   0.690   3.023   2.945
 1470SOL    HW2 4483   0.802   3.093   2.849
 1471SOL     OW 4484   0.850   2.660   3.685
 1471SOL    HW1 4485   0.846   2.736   3.750
 1471SOL    HW2 4486   0.872   2.696   3.594
 1472SOL     OW 4487   0.685   2.874   2.527
 1472SOL    HW1 4488   0.754   2.858   2.597
 1472SOL    HW2 4489   0.612   2.931   2.565
 1473SOL     OW 4490   0.686   3.023   3.665
 1473SOL    HW1 4491   0.746   3.102   3.679
 1473SOL    HW2 4492   0.600   3.054   3.624
 1474SOL     OW 4493   0.335   3.297   2.923
 1474SOL    HW1 4494   0.257   3.266   2.870
 1474SOL    HW2 4495   0.393   3.355   2.866
 1475SOL     OW 4496   1.460   3.367   3.201
 1475SOL    HW1 4497   1.484   3.461   3.227
 1475SOL    HW2 4498   1.444   3.313   3.283
 1476SOL     OW 4499   0.438   2.254   3.361
 1476SOL    HW1 4500   0.520   2.198   3.370
 1476SOL    HW2 4501   0.357   2.196   3.365
 1477SOL     OW 4502   1.603   2.309   2.599
 1477SOL    HW1 4503   1.529   2.355   2.549
 1477SOL    HW2 4504   1.654   2.377   2.652
 1478SOL     OW 4505   0.231   3.575   2.345
 1478SOL    HW1 4506   0.265   3.652   2.399
 1478SOL    HW2 4507   0.275   3.575   2.255
 1479SOL     OW 4508   1.127   3.203   3.552
 1479SOL    HW1 4509   1.174   3.203   3.640
 1479SOL    HW2 4510   1.079   3.116   3.541
 1480SOL     OW 4511   0.230   3.296   2.400
 1480SOL    HW1 4512   0.204   3.392   2.400
 1480SOL    HW2 4513   0.159   3.242   2.445
 1481SOL     OW 4514   0.240   2.953   2.748
 1481SOL    HW1 4515   0.254   2.869   2.800
 1481SOL    HW2 4516   0.185   3.017   2.803
 1482SOL     OW 4517   0.620   3.648   3.301
 1482SOL    HW1 4518   0.528   3.631   3.336
 1482SOL    HW2 4519   0.648   3.740   3.327
 1483SOL     OW 4520   0.606   2.826   1.985
 1483SOL    HW1 4521   0.613   2.910   1.931
 1483SOL    HW2 4522   0.652   2.839   2.073
 1484SOL     OW 4523   1.594   1.976   3.342
 1484SOL    HW1 4524   1.576   2.043   3.270
 1484SOL    HW2 4525   1.591   2.022   3.431
 1485SOL     OW 4526   0.122   2.505   2.425
 1485SOL    HW1 4527   0.077   2.417   2.442
 1485SOL    HW2 4528   0.121   2.559   2.509
 1486SOL     OW 4529   0.027   3.458   1.979
 1486SOL    HW1 4530   0.008   3.362   2.000
 1486SOL    HW2 4531  -0.006   3.516   2.054
 1487SOL     OW 4532   0.113   2.599   3.459
 1487SOL    HW1 4533   0.201   2.586   3.504
 1487SOL    HW2 4534   0.100   2.696   3.437
 1488SOL     OW 4535   0.613   3.227   2.588
 1488SOL    HW1 4536   0.564   3.140   2.597
 1488SOL    HW2 4537   0.590   3.270   2.501
 1489SOL     OW 4538   1.293   3.090   3.285
 1489SOL    HW1 4539   1.330   3.017   3.227
 1489SOL    HW2 4540   1.345   3.095   3.370
 1490SOL     OW 4541   0.809   1.866   2.364
 1490SOL    HW1 4542   0.849   1.957   2.355
 1490SOL    HW2 4543   0.709   1.874   2.370
 1491SOL     OW 4544   0.197   2.838   3.126
 1491SOL    HW1 4545   0.286   2.793   3.112
 1491SOL    HW2 4546   0.124   2.773   3.107
 1492SOL     OW 4547   1.525   2.861   2.052
 1492SOL    HW1 4548   1.462   2.785   2.065
 1492SOL    HW2 4549   1.573   2.879   2.138
 1493SOL     OW 4550   1.187   3.654   3.478
 1493SOL    HW1 4551   1.211   3.714   3.402
 1493SOL    HW2 4552   1.194   3.559   3.448
 1494SOL     OW 4553   0.317   2.113   3.663
 1494SOL    HW1 4554   0.388   2.184   3.669
 1494SOL    HW2 4555   0.229   2.152   3.691
 1495SOL     OW 4556   1.466   3.279   2.815
 1495SOL    HW1 4557   1.407   3.285   2.895
 1495SOL    HW2 4558   1.451   3.191   2.769
 1496SOL     OW 4559   0.598   2.591   2.132
 1496SOL    HW1 4560   0.622   2.660   2.064
 1496SOL    HW2 4561   0.520   2.624   2.186
 1497SOL     OW 4562   1.281   2.207   2.806
 1497SOL    HW1 4563   1.195   2.157   2.793
 1497SOL    HW2 4564   1.343   2.153   2.862
 1498SOL     OW 4565   0.807   2.467   3.327
 1498SOL    HW1 4566   0.760   2.464   3.416
 1498SOL    HW2 4567   0.756   2.412   3.261
 1499SOL     OW 4568   1.394   2.331   3.536
 1499SOL    HW1 4569   1.374   2.374   3.624
 1499SOL    HW2 4570   1.472   2.269   3.545
 1500SOL     OW 4571   0.973   2.752   3.434
 1500SOL    HW1 4572   1.019   2.668   3.405
 1500SOL    HW2 4573   0.917   2.786   3.359
 1501SOL     OW 4574   0.991   2.272   3.104
 1501SOL    HW1 4575   0.914   2.306   3.158
 1501SOL    HW2 4576   0.957   2.221   3.025
 1502SOL     OW 4577   1.041   2.563   2.291
 1502SOL    HW1 4578   1.067   2.559   2.387
 1502SOL    HW2 4579   0.956   2.512   2.277
 1503SOL     OW 4580   0.076   2.673   2.651
 1503SOL    HW1 4581   0.175   2.661   2.660
 1503SOL    HW2 4582   0.052   2.768   2.672
 1504SOL     OW 4583   0.130   3.683   3.433
 1504SOL    HW1 4584   0.120   3.668   3.532
 1504SOL    HW2 4585   0.044   3.719   3.397
 1505SOL     OW 4586   0.865   2.210   2.057
 1505SOL    HW1 4587   0.924   2.273   2.008
 1505SOL    HW2 4588   0.884   2.116   2.028
 1506SOL     OW 4589   1.719   2.447   3.693
 1506SOL    HW1 4590   1.693   2.536   3.657
 1506SOL    HW2 4591   1.717   2.379   3.620
 1507SOL     OW 4592   1.362   3.006   2.407
 1507SOL    HW1 4593   1.445   2.977   2.359
 1507SOL    HW2 4594   1.313   3.073   2.351
 1508SOL     OW 4595   0.550   2.058   2.747
 1508SOL    HW1 4596   0.545   2.053   2.847
 1508SOL    HW2 4597   0.552   2.154   2.718
 1509SOL     OW 4598   1.008   3.318   2.339
 1509SOL    HW1 4599   0.962   3.390   2.287
 1509SOL    HW2 4600   1.004   3.338   2.437
 1510SOL     OW 4601   0.351   3.663   2.715
 1510SOL    HW1 4602   0.401   3.577   2.721
 1510SOL    HW2 4603   0.416   3.740   2.712
 1511SOL     OW 4604   1.227   3.412   3.368
 1511SOL    HW1 4605   1.233   3.335   3.432
 1511SOL    HW2 4606   1.175   3.386   3.288
 1512SOL     OW 4607   0.321   2.805   2.104
 1512SOL    HW1 4608   0.403   2.844   2.062
 1512SOL    HW2 4609   0.294   2.723   2.055
 1513SOL     OW 4610   0.461   3.128   3.589
 1513SOL    HW1 4611   0.411   3.129   3.503
 1513SOL    HW2 4612   0.398   3.110   3.665
 1514SOL     OW 4613   1.111   3.638   2.099
 1514SOL    HW1 4614   1.051   3.576   2.149
 1514SOL    HW2 4615   1.142   3.594   2.014
 1515SOL     OW 4616   0.202   2.147   3.360
 1515SOL    HW1 4617   0.122   2.207   3.347
 1515SOL    HW2 4618   0.192   2.098   3.446
 1516SOL     OW 4619   1.632   3.239   1.943
 1516SOL    HW1 4620   1.600   3.333   1.933
 1516SOL    HW2 4621   1.556   3.176   1.931
 1517SOL     OW 4622   0.464   3.605   2.185
 1517SOL    HW1 4623   0.497   3.644   2.271
 1517SOL    HW2 4624   0.540   3.598   2.120
 1518SOL     OW 4625   1.400   1.969   2.288
 1518SOL    HW1 4626   1.376   1.932   2.198
 1518SOL    HW2 4627   1.499   1.985   2.292
 1519SOL     OW 4628   0.249   3.647   3.103
 1519SOL    HW1 4629   0.306   3.582   3.153
 1519SOL    HW2 4630   0.233   3.614   3.010
 1520SOL     OW 4631   0.940   3.560   2.766
 1520SOL    HW1 4632   1.020   3.503   2.787
 1520SOL    HW2 4633   0.891   3.520   2.689
 1521SOL     OW 4634   0.382   2.562   2.342
 1521SOL    HW1 4635   0.427   2.472   2.339
 1521SOL    HW2 4636   0.288   2.551   2.375
 1522SOL     OW 4637   1.547   2.084   3.591
 1522SOL    HW1 4638   1.542   2.121   3.683
 1522SOL    HW2 4639   1.475   2.015   3.579
 1523SOL     OW 4640   0.614   1.984   1.979
 1523SOL    HW1 4641   0.712   1.962   1.986
 1523SOL    HW2 4642   0.583   1.967   1.886
 1524SOL     OW 4643   0.781   2.126   3.611
 1524SOL    HW1 4644   0.848   2.065   3.654
 1524SOL    HW2 4645   0.708   2.145   3.676
 1525SOL     OW 4646   0.888   3.376   3.057
 1525SOL    HW1 4647   0.865   3.351   2.963
 1525SOL    HW2 4648   0.949   3.307   3.096
 1526SOL     OW 4649   1.351   2.452   3.295
 1526SOL    HW1 4650   1.379   2.409   3.380
 1526SOL    HW2 4651   1.376   2.548   3.296
 1527SOL     OW 4652   0.803   3.264   2.786
 1527SOL    HW1 4653   0.893   3.278   2.744
 1527SOL    HW2 4654   0.732   3.266   2.715
 1528SOL     OW 4655   0.922   2.365   2.761
 1528SOL    HW1 4656   0.897   2.356   2.665
 1528SOL    HW2 4657   0.970   2.283   2.792
 1529SOL     OW 4658   0.539   1.926   2.374
 1529SOL    HW1 4659   0.458   1.927   2.432
 1529SOL    HW2 4660   0.542   2.009   2.319
 1530SOL     OW 4661   1.434   3.050   1.903
 1530SOL    HW1 4662   1.466   2.974   1.960
 1530SOL    HW2 4663   1.342   3.077   1.933
 1531SOL     OW 4664   0.297   1.897   2.033
 1531SOL    HW1 4665   0.346   1.981   2.012
 1531SOL    HW2 4666   0.359   1.832   2.078
 1532SOL     OW 4667   0.935   2.098   2.342
 1532SOL    HW1 4668   0.887   2.139   2.264
 1532SOL    HW2 4669   1.034   2.096   2.323
 1533SOL     OW 4670   1.076   2.545   3.326
 1533SOL    HW1 4671   0.996   2.484   3.329
 1533SOL    HW2 4672   1.157   2.492   3.302
 1534SOL     OW 4673   1.227   3.432   2.655
 1534SOL    HW1 4674   1.248   3.506   2.590
 1534SOL    HW2 4675   1.295   3.432   2.728
 1535SOL     OW 4676   0.459   3.014   2.603
 1535SOL    HW1 4677   0.388   2.987   2.668
 1535SOL    HW2 4678   0.433   2.986   2.510
 1536SOL     OW 4679   1.271   3.659   2.453
 1536SOL    HW1 4680   1.315   3.723   2.389
 1536SOL    HW2 4681   1.221   3.711   2.523
 1537SOL     OW 4682   1.032   2.411   1.878
 1537SOL    HW1 4683   0.991   2.493   1.839
 1537SOL    HW2 4684   1.096   2.437   1.951
 1538SOL     OW 4685   0.078   2.418   3.248
 1538SOL    HW1 4686   0.170   2.417   3.207
 1538SOL    HW2 4687   0.072   2.492   3.315
 1539SOL     OW 4688   0.561   2.084   3.009
 1539SOL    HW1 4689   0.599   2.000   3.046
 1539SOL    HW2 4690   0.473   2.103   3.053
 1540SOL     OW 4691   0.866   2.316   2.504
 1540SOL    HW1 4692   0.834   2.388   2.442
 1540SOL    HW2 4693   0.890   2.235   2.451
 1541SOL     OW 4694   1.017   1.901   2.615
 1541SOL    HW1 4695   0.945   1.906   2.546
 1541SOL    HW2 4696   0.993   1.832   2.684
 1542SOL     OW 4697   1.466   2.452   2.854
 1542SOL    HW1 4698   1.436   2.357   2.861
 1542SOL    HW2 4699   1.539   2.468   2.920
 1543SOL     OW 4700   1.857   2.695   2.239
 1543SOL    HW1 4701   1.899   2.631   2.303
 1543SOL    HW2 4702   1.819   2.644   2.161
 1544SOL     OW 4703   0.488   3.247   2.036
 1544SOL    HW1 4704   0.401   3.232   2.083
 1544SOL    HW2 4705   0.471   3.273   1.941
 1545SOL     OW 4706   1.390   2.437   1.940
 1545SOL    HW1 4707   1.336   2.416   2.021
 1545SOL    HW2 4708   1.481   2.396   1.949
 1546SOL     OW 4709   0.527   2.118   2.190
 1546SOL    HW1 4710   0.554   2.059   2.115
 1546SOL    HW2 4711   0.527   2.213   2.159
 1547SOL     OW 4712   1.064   3.209   3.202
 1547SOL    HW1 4713   0.984   3.186   3.257
 1547SOL    HW2 4714   1.147   3.183   3.251
 1548SOL     OW 4715   1.111   3.057   2.962
 1548SOL    HW1 4716   1.071   3.101   3.043
 1548SOL    HW2 4717   1.070   3.094   2.879
 1549SOL     OW 4718   0.915   1.951   3.264
 1549SOL    HW1 4719   0.940   1.931   3.169
 1549SOL    HW2 4720   0.987   2.007   3.306
 1550SOL     OW 4721   0.980   2.978   3.581
 1550SOL    HW1 4722   0.881   2.984   3.591
 1550SOL    HW2 4723   1.003   2.898   3.525
 1551SOL     OW 4724   0.705   2.912   2.230
 1551SOL    HW1 4725   0.691   2.919   2.329
 1551SOL    HW2 4726   0.789   2.861   2.212
 1552SOL     OW 4727   0.410   2.675   3.113
 1552SOL    HW1 4728   0.496   2.687   3.163
 1552SOL    HW2 4729   0.368   2.588   3.140
 1553SOL     OW 4730   1.274   2.248   3.124
 1553SOL    HW1 4731   1.295   2.322   3.188
 1553SOL    HW2 4732   1.185   2.265   3.081
 1554SOL     OW 4733   0.064   3.426   3.193
 1554SOL    HW1 4734   0.018   3.508   3.159
 1554SOL    HW2 4735   0.162   3.445   3.202
 1555SOL     OW 4736   0.367   2.962   2.363
 1555SOL    HW1 4737   0.360   3.045   2.307
 1555SOL    HW2 4738   0.371   2.882   2.303
 1556SOL     OW 4739   0.566   2.399   2.727
 1556SOL    HW1 4740   0.578   2.465   2.653
 1556SOL    HW2 4741   0.612   2.433   2.810
 1557SOL     OW 4742   1.272   3.307   3.004
 1557SOL    HW1 4743   1.319   3.320   3.091
 1557SOL    HW2 4744   1.206   3.233   3.013
 1558SOL     OW 4745   1.582   2.501   2.334
 1558SOL    HW1 4746   1.551   2.562   2.407
 1558SOL    HW2 4747   1.632   2.553   2.265
 1559SOL     OW 4748   0.354   3.372   3.191
 1559SOL    HW1 4749   0.333   3.328   3.104
 1559SOL    HW2 4750   0.451   3.398   3.194
 1560SOL     OW 4751   0.402   2.613   3.460
 1560SOL    HW1 4752   0.470   2.668   3.413
 1560SOL    HW2 4753   0.442   2.525   3.487
 1561SOL     OW 4754   1.587   2.641   3.532
 1561SOL    HW1 4755   1.495   2.679   3.527
 1561SOL    HW2 4756   1.647   2.688   3.467
 1562SOL     OW 4757   1.013   1.967   3.632
 1562SOL    HW1 4758   1.019   2.052   3.580
 1562SOL    HW2 4759   1.045   1.891   3.575
 1563SOL     OW 4760   0.504   1.912   3.602
 1563SOL    HW1 4761   0.462   1.855   3.532
 1563SOL    HW2 4762   0.438   1.981   3.634
 1564SOL     OW 4763   0.573   2.732   2.891
 1564SOL    HW1 4764   0.617   2.821   2.882
 1564SOL    HW2 4765   0.510   2.732   2.968
 1565SOL     OW 4766   1.360   2.724   2.907
 1565SOL    HW1 4767   1.285   2.724   2.841
 1565SOL    HW2 4768   1.397   2.632   2.916
 1566SOL     OW 4769   1.209   2.387   2.137
 1566SOL    HW1 4770   1.222   2.303   2.191
 1566SOL    HW2 4771   1.180   2.461   2.197
 1567SOL     OW 4772   0.307   2.075   3.093
 1567SOL    HW1 4773   0.284   2.112   3.183
 1567SOL    HW2 4774   0.277   1.980   3.087
 1568SOL     OW 4775   0.037   3.172   3.144
 1568SOL    HW1 4776   0.090   3.123   3.212
 1568SOL    HW2 4777   0.059   3.270   3.149
 1569SOL     OW 4778   0.732   2.496   2.926
 1569SOL    HW1 4779   0.791   2.470   2.850
 1569SOL    HW2 4780   0.704   2.592   2.915
 1570SOL     OW 4781   0.307   1.925   2.480
 1570SOL    HW1 4782   0.296   2.019   2.513
 1570SOL    HW2 4783   0.302   1.862   2.557
 1571SOL     OW 4784   1.023   2.628   2.828
 1571SOL    HW1 4785   1.038   2.649   2.924
 1571SOL    HW2 4786   0.993   2.533   2.819
 1572SOL     OW 4787   0.980   3.435   3.562
 1572SOL    HW1 4788   0.960   3.479   3.474
 1572SOL    HW2 4789   1.019   3.344   3.546
 1573SOL     OW 4790   0.350   2.760   3.666
 1573SOL    HW1 4791   0.426   2.804   3.714
 1573SOL    HW2 4792   0.385   2.713   3.584
 1574SOL     OW 4793   1.540   2.136   1.987
 1574SOL    HW1 4794   1.479   2.061   2.010
 1574SOL    HW2 4795   1.562   2.188   2.070
 1575SOL     OW 4796   1.303   2.700   1.904
 1575SOL    HW1 4797   1.337   2.607   1.919
 1575SOL    HW2 4798   1.321   2.727   1.809
 1576SOL     OW 4799   1.068   3.195   2.711
 1576SOL    HW1 4800   1.075   3.111   2.656
 1576SOL    HW2 4801   1.130   3.264   2.675
 1577SOL     OW 4802   0.319   2.672   2.811
 1577SOL    HW1 4803   0.412   2.708   2.816
 1577SOL    HW2 4804   0.313   2.587   2.863
 1578SOL     OW 4805   0.339   2.371   2.868
 1578SOL    HW1 4806   0.287   2.288   2.851
 1578SOL    HW2 4807   0.416   2.376   2.804
 1579SOL     OW 4808   1.138   2.242   3.540
 1579SOL    HW1 4809   1.093   2.305   3.604
 1579SOL    HW2 4810   1.231   2.273   3.523
 1580SOL     OW 4811   1.160   2.069   3.339
 1580SOL    HW1 4812   1.160   2.133   3.416
 1580SOL    HW2 4813   1.188   2.117   3.256
 1581SOL     OW 4814   0.008   3.188   2.062
 1581SOL    HW1 4815  -0.085   3.209   2.031
 1581SOL    HW2 4816   0.018   3.089   2.075
 1582SOL     OW 4817   0.088   3.663   2.789
 1582SOL    HW1 4818   0.046   3.577   2.762
 1582SOL    HW2 4819   0.182   3.666   2.755
 1583SOL     OW 4820   0.504   3.430   2.772
 1583SOL    HW1 4821   0.570   3.504   2.781
 1583SOL    HW2 4822   0.548   3.351   2.730
 1584SOL     OW 4823   1.002   2.658   3.100
 1584SOL    HW1 4824   1.043   2.626   3.186
 1584SOL    HW2 4825   0.906   2.631   3.097
 1585SOL     OW 4826   0.040   2.406   2.976
 1585SOL    HW1 4827   0.125   2.373   2.935
 1585SOL    HW2 4828   0.053   2.421   3.074
 1586SOL     OW 4829   0.189   2.382   3.584
 1586SOL    HW1 4830   0.248   2.342   3.514
 1586SOL    HW2 4831   0.131   2.453   3.543
 1587SOL     OW 4832   1.369   2.812   3.522
 1587SOL    HW1 4833   1.408   2.901   3.542
 1587SOL    HW2 4834   1.379   2.792   3.425
 1588SOL     OW 4835   0.815   2.434   2.187
 1588SOL    HW1 4836   0.822   2.345   2.141
 1588SOL    HW2 4837   0.721   2.468   2.179
 1589SOL     OW 4838   1.657   2.466   3.068
 1589SOL    HW1 4839   1.619   2.397   3.130
 1589SOL    HW2 4840   1.739   2.430   3.024
 1590SOL     OW 4841   0.252   3.426   3.606
 1590SOL    HW1 4842   0.222   3.483   3.682
 1590SOL    HW2 4843   0.245   3.329   3.632
 1591SOL     OW 4844   0.671   2.326   3.131
 1591SOL    HW1 4845   0.637   2.237   3.101
 1591SOL    HW2 4846   0.697   2.380   3.051
 1592SOL     OW 4847   0.930   3.540   3.327
 1592SOL    HW1 4848   0.906   3.522   3.232
 1592SOL    HW2 4849   0.960   3.634   3.337
 1593SOL     OW 4850   0.473   2.362   2.053
 1593SOL    HW1 4851   0.534   2.442   2.057
 1593SOL    HW2 4852   0.378   2.393   2.060
 1594SOL     OW 4853   0.159   2.999   3.328
 1594SOL    HW1 4854   0.181   2.938   3.404
 1594SOL    HW2 4855   0.169   2.950   3.242
 1595SOL     OW 4856   1.302   2.717   2.171
 1595SOL    HW1 4857   1.216   2.686   2.213
 1595SOL    HW2 4858   1.298   2.703   2.072
 1596SOL     OW 4859   1.252   3.593   2.990
 1596SOL    HW1 4860   1.336   3.598   2.936
 1596SOL    HW2 4861   1.229   3.497   3.008
 1597SOL     OW 4862   0.083   3.120   2.884
 1597SOL    HW1 4863   0.078   3.119   2.984
 1597SOL    HW2 4864   0.000   3.079   2.846
 1598SOL     OW 4865   0.688   3.524   3.578
 1598SOL    HW1 4866   0.632   3.605   3.587
 1598SOL    HW2 4867   0.740   3.528   3.492
 1599SOL     OW 4868   0.130   3.656   3.713
 1599SOL    HW1 4869   0.089   3.582   3.766
 1599SOL    HW2 4870   0.194   3.707   3.771
 1600SOL     OW 4871   0.830   3.135   3.284
 1600SOL    HW1 4872   0.825   3.168   3.379
 1600SOL    HW2 4873   0.744   3.154   3.238
 1601SOL     OW 4874   0.672   3.478   2.016
 1601SOL    HW1 4875   0.681   3.488   1.917
 1601SOL    HW2 4876   0.632   3.389   2.037
 1602SOL     OW 4877   1.841   2.037   2.825
 1602SOL    HW1 4878   1.880   1.952   2.789
 1602SOL    HW2 4879   1.743   2.039   2.806
 1603SOL     OW 4880   0.263   2.188   2.582
 1603SOL    HW1 4881   0.184   2.239   2.548
 1603SOL    HW2 4882   0.254   2.173   2.680
 1604SOL     OW 4883   1.194   3.474   1.893
 1604SOL    HW1 4884   1.200   3.381   1.930
 1604SOL    HW2 4885   1.135   3.474   1.813
 1605SOL     OW 4886   0.822   2.864   3.234
 1605SOL    HW1 4887   0.862   2.863   3.142
 1605SOL    HW2 4888   0.832   2.956   3.274
 1606SOL     OW 4889   0.916   2.772   2.153
 1606SOL    HW1 4890   0.979   2.810   2.085
 1606SOL    HW2 4891   0.956   2.689   2.192
 1607SOL     OW 4892   1.504   3.469   1.906
 1607SOL    HW1 4893   1.412   3.506   1.913
 1607SOL    HW2 4894   1.542   3.489   1.816
 1608SOL     OW 4895   0.372   3.150   3.352
 1608SOL    HW1 4896   0.359   3.243   3.318
 1608SOL    HW2 4897   0.288   3.098   3.339
 1609SOL     OW 4898   1.039   2.960   2.558
 1609SOL    HW1 4899   0.969   2.913   2.612
 1609SOL    HW2 4900   1.098   2.892   2.515
 1610SOL     OW 4901   1.014   2.098   2.833
 1610SOL    HW1 4902   1.006   2.062   2.740
 1610SOL    HW2 4903   1.012   2.022   2.898
 1611SOL     OW 4904   0.590   3.349   2.353
 1611SOL    HW1 4905   0.632   3.291   2.283
 1611SOL    HW2 4906   0.546   3.428   2.309
 1612SOL     OW 4907   0.255   3.210   2.152
 1612SOL    HW1 4908   0.159   3.211   2.125
 1612SOL    HW2 4909   0.267   3.263   2.236
 1613SOL     OW 4910   0.105   2.875   3.588
 1613SOL    HW1 4911   0.028   2.842   3.642
 1613SOL    HW2 4912   0.190   2.845   3.630
 1614SOL     OW 4913   0.672   2.065   3.351
 1614SOL    HW1 4914   0.762   2.049   3.311
 1614SOL    HW2 4915   0.680   2.070   3.450
 1615SOL     OW 4916   0.075   2.207   1.895
 1615SOL    HW1 4917  -0.017   2.179   1.866
 1615SOL    HW2 4918   0.106   2.284   1.839
 1616SOL     OW 4919   1.440   2.718   3.260
 1616SOL    HW1 4920   1.383   2.770   3.197
 1616SOL    HW2 4921   1.536   2.730   3.236
 1617SOL     OW 4922   0.072   2.028   2.180
 1617SOL    HW1 4923   0.055   2.111   2.126
 1617SOL    HW2 4924   0.162   1.991   2.158
 1618SOL     OW 4925   1.183   3.197   1.981
 1618SOL    HW1 4926   1.084   3.186   1.983
 1618SOL    HW2 4927   1.217   3.212   2.074
 1619SOL     OW 4928   0.613   2.704   3.293
 1619SOL    HW1 4929   0.669   2.785   3.276
 1619SOL    HW2 4930   0.672   2.624   3.296
 1620SOL     OW 4931   1.493   3.629   2.821
 1620SOL    HW1 4932   1.526   3.693   2.752
 1620SOL    HW2 4933   1.559   3.623   2.896
 1621SOL     OW 4934   0.716   2.427   3.570
 1621SOL    HW1 4935   0.735   2.492   3.644
 1621SOL    HW2 4936   0.776   2.347   3.579
 1622SOL     OW 4937   1.450   3.082   3.495
 1622SOL    HW1 4938   1.441   3.072   3.594
 1622SOL    HW2 4939   1.546   3.075   3.469
 1623SOL     OW 4940   0.390   3.603   3.422
 1623SOL    HW1 4941   0.299   3.644   3.420
 1623SOL    HW2 4942   0.383   3.509   3.454
 1624SOL     OW 4943   1.225   2.187   2.311
 1624SOL    HW1 4944   1.290   2.113   2.300
 1624SOL    HW2 4945   1.245   2.237   2.395
 1625SOL     OW 4946   0.594   2.607   2.514
 1625SOL    HW1 4947   0.644   2.692   2.495
 1625SOL    HW2 4948   0.506   2.609   2.466
 1626SOL     OW 4949   1.730   2.796   3.379
 1626SOL    HW1 4950   1.768   2.887   3.394
 1626SOL    HW2 4951   1.722   2.779   3.280
 1627SOL     OW 4952   0.859   3.236   1.878
 1627SOL    HW1 4953   0.813   3.251   1.966
 1627SOL    HW2 4954   0.903   3.321   1.848
 1628SOL     OW 4955   0.661   3.652   2.815
 1628SOL    HW1 4956   0.615   3.740   2.802
 1628SOL    HW2 4957   0.760   3.664   2.808
 1629SOL     OW 4958   0.859   2.818   2.723
 1629SOL    HW1 4959   0.913   2.749   2.771
 1629SOL    HW2 4960   0.827   2.887   2.789
 1630SOL     OW 4961   1.083   2.846   1.949
 1630SOL    HW1 4962   1.060   2.899   1.867
 1630SOL    HW2 4963   1.164   2.790   1.930
 1631SOL     OW 4964   0.221   3.176   3.706
 1631SOL    HW1 4965   0.156   3.103   3.685
 1631SOL    HW2 4966   0.225   3.190   3.804
 1632SOL     OW 4967   0.079   3.102   2.515
 1632SOL    HW1 4968   0.078   3.055   2.603
 1632SOL    HW2 4969   0.161   3.074   2.464
 1633SOL     OW 4970   0.672   3.253   3.486
 1633SOL    HW1 4971   0.594   3.203   3.524
 1633SOL    HW2 4972   0.669   3.348   3.517
 1634SOL     OW 4973   1.824   2.054   3.089
 1634SOL    HW1 4974   1.820   1.964   3.133
 1634SOL    HW2 4975   1.827   2.043   2.990
 1635SOL     OW 4976   0.428   2.286   2.382
 1635SOL    HW1 4977   0.458   2.214   2.320
 1635SOL    HW2 4978   0.389   2.246   2.465
 1636SOL     OW 4979   0.317   2.409   3.142
 1636SOL    HW1 4980   0.355   2.350   3.214
 1636SOL    HW2 4981   0.357   2.383   3.054
 1637SOL     OW 4982   0.812   3.448   2.549
 1637SOL    HW1 4983   0.844   3.458   2.455
 1637SOL    HW2 4984   0.733   3.386   2.551
 1638SOL     OW 4985   1.424   2.076   2.974
 1638SOL    HW1 4986   1.476   2.011   3.029
 1638SOL    HW2 4987   1.375   2.139   3.035
 1639SOL     OW 4988   1.001   1.896   3.016
 1639SOL    HW1 4989   0.938   1.824   2.985
 1639SOL    HW2 4990   1.094   1.860   3.016
 1640SOL     OW 4991   0.770   3.192   2.163
 1640SOL    HW1 4992   0.724   3.105   2.180
 1640SOL    HW2 4993   0.861   3.189   2.204
 1641SOL     OW 4994   0.618   3.429   3.146
 1641SOL    HW1 4995   0.613   3.511   3.203
 1641SOL    HW2 4996   0.707   3.426   3.101
 1642SOL     OW 4997   1.352   1.914   2.030
 1642SOL    HW1 4998   1.387   1.873   1.946
 1642SOL    HW2 4999   1.262   1.876   2.050
 1643SOL     OW 5000   1.300   2.315   2.553
 1643SOL    HW1 5001   1.241   2.395   2.557
 1643SOL    HW2 5002   1.315   2.280   2.646
 1644SOL     OW 5003   1.593   2.083   2.744
 1644SOL    HW1 5004   1.509   2.082   2.798
 1644SOL    HW2 5005   1.595   2.166   2.688
 1645SOL     OW 5006   0.039   2.939   2.162
 1645SOL    HW1 5007   0.138   2.928   2.153
 1645SOL    HW2 5008  -0.001   2.853   2.194
 1646SOL     OW 5009   0.875   3.508   2.199
 1646SOL    HW1 5010   0.798   3.473   2.145
 1646SOL    HW2 5011   0.843   3.579   2.261
 1647SOL     OW 5012   0.230   2.490   3.837
 1647SOL    HW1 5013   0.137   2.488   3.874
 1647SOL    HW2 5014   0.231   2.451   3.745
 1648SOL     OW 5015   0.225   2.137   4.720
 1648SOL    HW1 5016   0.260   2.120   4.812
 1648SOL    HW2 5017   0.137   2.092   4.708
 1649SOL     OW 5018   0.019   2.230   4.371
 1649SOL    HW1 5019  -0.063   2.273   4.410
 1649SOL    HW2 5020  -0.009   2.157   4.308
 1650SOL     OW 5021   0.569   3.137   4.889
 1650SOL    HW1 5022   0.476   3.130   4.852
 1650SOL    HW2 5023   0.580   3.226   4.933
 1651SOL     OW 5024   1.555   3.373   4.427
 1651SOL    HW1 5025   1.498   3.357   4.508
 1651SOL    HW2 5026   1.496   3.383   4.347
 1652SOL     OW 5027   1.135   2.565   4.441
 1652SOL    HW1 5028   1.192   2.643   4.416
 1652SOL    HW2 5029   1.075   2.591   4.517
 1653SOL     OW 5030   1.755   2.469   3.955
 1653SOL    HW1 5031   1.743   2.456   3.856
 1653SOL    HW2 5032   1.725   2.388   4.004
 1654SOL     OW 5033   0.768   3.006   4.747
 1654SOL    HW1 5034   0.690   3.023   4.807
 1654SOL    HW2 5035   0.802   3.093   4.711
 1655SOL     OW 5036   0.850   2.660   5.547
 1655SOL    HW1 5037   0.846   2.736   5.612
 1655SOL    HW2 5038   0.872   2.696   5.456
 1656SOL     OW 5039   0.685   2.874   4.389
 1656SOL    HW1 5040   0.754   2.858   4.459
 1656SOL    HW2 5041   0.612   2.931   4.427
 1657SOL     OW 5042   0.686   3.023   5.527
 1657SOL    HW1 5043   0.746   3.102   5.541
 1657SOL    HW2 5044   0.600   3.054   5.486
 1658SOL     OW 5045   0.335   3.297   4.785
 1658SOL    HW1 5046   0.257   3.266   4.732
 1658SOL    HW2 5047   0.393   3.355   4.728
 1659SOL     OW 5048   1.460   3.367   5.063
 1659SOL    HW1 5049   1.484   3.461   5.089
 1659SOL    HW2 5050   1.444   3.313   5.145
 1660SOL     OW 5051   0.438   2.254   5.223
 1660SOL    HW1 5052   0.520   2.198   5.232
 1660SOL    HW2 5053   0.357   2.196   5.227
 1661SOL     OW 5054   1.603   2.309   4.461
 1661SOL    HW1 5055   1.529   2.355   4.411
 1661SOL    HW2 5056   1.654   2.377   4.514
 1662SOL     OW 5057   0.231   3.575   4.207
 1662SOL    HW1 5058   0.265   3.652   4.261
 1662SOL    HW2 5059   0.275   3.575   4.117
 1663SOL     OW 5060   1.127   3.203   5.414
 1663SOL    HW1 5061   1.174   3.203   5.502
 1663SOL    HW2 5062   1.079   3.116   5.403
 1664SOL     OW 5063   0.230   3.296   4.262
 1664SOL    HW1 5064   0.204   3.392   4.262
 1664SOL    HW2 5065   0.159   3.242   4.307
 1665SOL     OW 5066   0.240   2.953   4.610
 1665SOL    HW1 5067   0.254   2.869   4.662
 1665SOL    HW2 5068   0.185   3.017   4.665
 1666SOL     OW 5069   0.620   3.648   5.163
 1666SOL    HW1 5070   0.528   3.631   5.198
 1666SOL    HW2 5071   0.648   3.740   5.189
 1667SOL     OW 5072   0.606   2.826   3.847
 1667SOL    HW1 5073   0.613   2.910   3.793
 1667SOL    HW2 5074   0.652   2.839   3.935
 1668SOL     OW 5075   1.594   1.976   5.204
 1668SOL    HW1 5076   1.576   2.043   5.132
 1668SOL    HW2 5077   1.591   2.022   5.293
 1669SOL     OW 5078   0.122   2.505   4.287
 1669SOL    HW1 5079   0.077   2.417   4.304
 1669SOL    HW2 5080   0.121   2.559   4.371
 1670SOL     OW 5081   1.842   3.629   4.083
 1670SOL    HW1 5082   1.896   3.600   4.163
 1670SOL    HW2 5083   1.872   3.719   4.054
 1671SOL     OW 5084   0.027   3.458   3.841
 1671SOL    HW1 5085   0.008   3.362   3.862
 1671SOL    HW2 5086  -0.006   3.516   3.916
 1672SOL     OW 5087   1.689   2.784   4.336
 1672SOL    HW1 5088   1.784   2.755   4.344
 1672SOL    HW2 5089   1.681   2.849   4.261
 1673SOL     OW 5090   1.641   2.970   4.156
 1673SOL    HW1 5091   1.727   2.972   4.104
 1673SOL    HW2 5092   1.655   3.017   4.244
 1674SOL     OW 5093   0.113   2.599   5.321
 1674SOL    HW1 5094   0.201   2.586   5.366
 1674SOL    HW2 5095   0.100   2.696   5.299
 1675SOL     OW 5096   0.613   3.227   4.450
 1675SOL    HW1 5097   0.564   3.140   4.459
 1675SOL    HW2 5098   0.590   3.270   4.363
 1676SOL     OW 5099   1.293   3.090   5.147
 1676SOL    HW1 5100   1.330   3.017   5.089
 1676SOL    HW2 5101   1.345   3.095   5.232
 1677SOL     OW 5102   0.809   1.866   4.226
 1677SOL    HW1 5103   0.849   1.957   4.217
 1677SOL    HW2 5104   0.709   1.874   4.232
 1678SOL     OW 5105   0.197   2.838   4.988
 1678SOL    HW1 5106   0.286   2.793   4.974
 1678SOL    HW2 5107   0.124   2.773   4.969
 1679SOL     OW 5108   1.525   2.861   3.914
 1679SOL    HW1 5109   1.462   2.785   3.927
 1679SOL    HW2 5110   1.573   2.879   4.000
 1680SOL     OW 5111   1.187   3.654   5.340
 1680SOL    HW1 5112   1.211   3.714   5.264
 1680SOL    HW2 5113   1.194   3.559   5.310
 1681SOL     OW 5114   0.317   2.113   5.525
 1681SOL    HW1 5115   0.388   2.184   5.531
 1681SOL    HW2 5116   0.229   2.152   5.553
 1682SOL     OW 5117   1.466   3.279   4.677
 1682SOL    HW1 5118   1.407   3.285   4.757
 1682SOL    HW2 5119   1.451   3.191   4.631
 1683SOL     OW 5120   1.667   3.576   4.296
 1683SOL    HW1 5121   1.626   3.553   4.208
 1683SOL    HW2 5122   1.649   3.502   4.361
 1684SOL     OW 5123   0.598   2.591   3.994
 1684SOL    HW1 5124   0.622   2.660   3.926
 1684SOL    HW2 5125   0.520   2.624   4.048
 1685SOL     OW 5126   1.281   2.207   4.668
 1685SOL    HW1 5127   1.195   2.157   4.655
 1685SOL    HW2 5128   1.343   2.153   4.724
 1686SOL     OW 5129   1.576   3.524   4.031
 1686SOL    HW1 5130   1.665   3.570   4.034
 1686SOL    HW2 5131   1.555   3.500   3.936
 1687SOL     OW 5132   0.807   2.467   5.189
 1687SOL    HW1 5133   0.760   2.464   5.278
 1687SOL    HW2 5134   0.756   2.412   5.123
 1688SOL     OW 5135   1.394   2.331   5.398
 1688SOL    HW1 5136   1.374   2.374   5.486
 1688SOL    HW2 5137   1.472   2.269   5.407
 1689SOL     OW 5138   0.973   2.752   5.296
 1689SOL    HW1 5139   1.019   2.668   5.267
 1689SOL    HW2 5140   0.917   2.786   5.221
 1690SOL     OW 5141   0.991   2.272   4.966
 1690SOL    HW1 5142   0.914   2.306   5.020
 1690SOL    HW2 5143   0.957   2.221   4.887
 1691SOL     OW 5144   1.041   2.563   4.153
 1691SOL    HW1 5145   1.067   2.559   4.249
 1691SOL    HW2 5146   0.956   2.512   4.139
 1692SOL     OW 5147   0.076   2.673   4.513
 1692SOL    HW1 5148   0.175   2.661   4.522
 1692SOL    HW2 5149   0.052   2.768   4.534
 1693SOL     OW 5150   0.130   3.683   5.295
 1693SOL    HW1 5151   0.120   3.668   5.394
 1693SOL    HW2 5152   0.044   3.719   5.259
 1694SOL     OW 5153   0.865   2.210   3.919
 1694SOL    HW1 5154   0.924   2.273   3.870
 1694SOL    HW2 5155   0.884   2.116   3.890
 1695SOL     OW 5156   1.719   2.447   5.555
 1695SOL    HW1 5157   1.693   2.536   5.519
 1695SOL    HW2 5158   1.717   2.379   5.482
 1696SOL     OW 5159   1.362   3.006   4.269
 1696SOL    HW1 5160   1.445   2.977   4.221
 1696SOL    HW2 5161   1.313   3.073   4.213
 1697SOL     OW 5162   0.550   2.058   4.609
 1697SOL    HW1 5163   0.545   2.053   4.709
 1697SOL    HW2 5164   0.552   2.154   4.580
 1698SOL     OW 5165   1.008   3.318   4.201
 1698SOL    HW1 5166   0.962   3.390   4.149
 1698SOL    HW2 5167   1.004   3.338   4.299
 1699SOL     OW 5168   0.351   3.663   4.577
 1699SOL    HW1 5169   0.401   3.577   4.583
 1699SOL    HW2 5170   0.416   3.740   4.574
 1700SOL     OW 5171   1.795   2.928   4.597
 1700SOL    HW1 5172   1.733   2.913   4.521
 1700SOL    HW2 5173   1.743   2.939   4.682
 1701SOL     OW 5174   1.227   3.412   5.230
 1701SOL    HW1 5175   1.233   3.335   5.294
 1701SOL    HW2 5176   1.175   3.386   5.150
 1702SOL     OW 5177   0.321   2.805   3.966
 1702SOL    HW1 5178   0.403   2.844   3.924
 1702SOL    HW2 5179   0.294   2.723   3.917
 1703SOL     OW 5180   1.458   2.597   4.452
 1703SOL    HW1 5181   1.453   2.532   4.527
 1703SOL    HW2 5182   1.538   2.656   4.465
 1704SOL     OW 5183   0.461   3.128   5.451
 1704SOL    HW1 5184   0.411   3.129   5.365
 1704SOL    HW2 5185   0.398   3.110   5.527
 1705SOL     OW 5186   1.111   3.638   3.961
 1705SOL    HW1 5187   1.051   3.576   4.011
 1705SOL    HW2 5188   1.142   3.594   3.876
 1706SOL     OW 5189   0.202   2.147   5.222
 1706SOL    HW1 5190   0.122   2.207   5.209
 1706SOL    HW2 5191   0.192   2.098   5.308
 1707SOL     OW 5192   1.632   3.239   3.805
 1707SOL    HW1 5193   1.600   3.333   3.795
 1707SOL    HW2 5194   1.556   3.176   3.793
 1708SOL     OW 5195   0.464   3.605   4.047
 1708SOL    HW1 5196   0.497   3.644   4.133
 1708SOL    HW2 5197   0.540   3.598   3.982
 1709SOL     OW 5198   1.400   1.969   4.150
 1709SOL    HW1 5199   1.376   1.932   4.060
 1709SOL    HW2 5200   1.499   1.985   4.154
 1710SOL     OW 5201   0.249   3.647   4.965
 1710SOL    HW1 5202   0.306   3.582   5.015
 1710SOL    HW2 5203   0.233   3.614   4.872
 1711SOL     OW 5204   0.940   3.560   4.628
 1711SOL    HW1 5205   1.020   3.503   4.649
 1711SOL    HW2 5206   0.891   3.520   4.551
 1712SOL     OW 5207   0.382   2.562   4.204
 1712SOL    HW1 5208   0.427   2.472   4.201
 1712SOL    HW2 5209   0.288   2.551   4.237
 1713SOL     OW 5210   1.547   2.084   5.453
 1713SOL    HW1 5211   1.542   2.121   5.545
 1713SOL    HW2 5212   1.475   2.015   5.441
 1714SOL     OW 5213   0.614   1.984   3.841
 1714SOL    HW1 5214   0.712   1.962   3.848
 1714SOL    HW2 5215   0.583   1.967   3.748
 1715SOL     OW 5216   0.781   2.126   5.473
 1715SOL    HW1 5217   0.848   2.065   5.516
 1715SOL    HW2 5218   0.708   2.145   5.538
 1716SOL     OW 5219   0.888   3.376   4.919
 1716SOL    HW1 5220   0.865   3.351   4.825
 1716SOL    HW2 5221   0.949   3.307   4.958
 1717SOL     OW 5222   1.351   2.452   5.157
 1717SOL    HW1 5223   1.379   2.409   5.242
 1717SOL    HW2 5224   1.376   2.548   5.158
 1718SOL     OW 5225   0.803   3.264   4.648
 1718SOL    HW1 5226   0.893   3.278   4.606
 1718SOL    HW2 5227   0.732   3.266   4.577
 1719SOL     OW 5228   0.922   2.365   4.623
 1719SOL    HW1 5229   0.897   2.356   4.527
 1719SOL    HW2 5230   0.970   2.283   4.654
 1720SOL     OW 5231   0.539   1.926   4.236
 1720SOL    HW1 5232   0.458   1.927   4.294
 1720SOL    HW2 5233   0.542   2.009   4.181
 1721SOL     OW 5234   1.434   3.050   3.765
 1721SOL    HW1 5235   1.466   2.974   3.822
 1721SOL    HW2 5236   1.342   3.077   3.795
 1722SOL     OW 5237   0.297   1.897   3.895
 1722SOL    HW1 5238   0.346   1.981   3.874
 1722SOL    HW2 5239   0.359   1.832   3.940
 1723SOL     OW 5240   0.935   2.098   4.204
 1723SOL    HW1 5241   0.887   2.139   4.126
 1723SOL    HW2 5242   1.034   2.096   4.185
 1724SOL     OW 5243   1.076   2.545   5.188
 1724SOL    HW1 5244   0.996   2.484   5.191
 1724SOL    HW2 5245   1.157   2.492   5.164
 1725SOL     OW 5246   1.227   3.432   4.517
 1725SOL    HW1 5247   1.248   3.506   4.452
 1725SOL    HW2 5248   1.295   3.432   4.590
 1726SOL     OW 5249   0.459   3.014   4.465
 1726SOL    HW1 5250   0.388   2.987   4.530
 1726SOL    HW2 5251   0.433   2.986   4.372
 1727SOL     OW 5252   1.271   3.659   4.315
 1727SOL    HW1 5253   1.315   3.723   4.251
 1727SOL    HW2 5254   1.221   3.711   4.385
 1728SOL     OW 5255   1.032   2.411   3.740
 1728SOL    HW1 5256   0.991   2.493   3.701
 1728SOL    HW2 5257   1.096   2.437   3.813
 1729SOL     OW 5258   0.078   2.418   5.110
 1729SOL    HW1 5259   0.170   2.417   5.069
 1729SOL    HW2 5260   0.072   2.492   5.177
 1730SOL     OW 5261   0.561   2.084   4.871
 1730SOL    HW1 5262   0.599   2.000   4.908
 1730SOL    HW2 5263   0.473   2.103   4.915
 1731SOL     OW 5264   0.866   2.316   4.366
 1731SOL    HW1 5265   0.834   2.388   4.304
 1731SOL    HW2 5266   0.890   2.235   4.313
 1732SOL     OW 5267   1.017   1.901   4.477
 1732SOL    HW1 5268   0.945   1.906   4.408
 1732SOL    HW2 5269   0.993   1.832   4.546
 1733SOL     OW 5270   1.429   3.035   4.591
 1733SOL    HW1 5271   1.374   2.951   4.584
 1733SOL    HW2 5272   1.455   3.064   4.499
 1734SOL     OW 5273   1.466   2.452   4.716
 1734SOL    HW1 5274   1.436   2.357   4.723
 1734SOL    HW2 5275   1.539   2.468   4.782
 1735SOL     OW 5276   0.488   3.247   3.898
 1735SOL    HW1 5277   0.401   3.232   3.945
 1735SOL    HW2 5278   0.471   3.273   3.803
 1736SOL     OW 5279   1.664   3.142   4.381
 1736SOL    HW1 5280   1.763   3.150   4.395
 1736SOL    HW2 5281   1.619   3.226   4.412
 1737SOL     OW 5282   1.390   2.437   3.802
 1737SOL    HW1 5283   1.336   2.416   3.883
 1737SOL    HW2 5284   1.481   2.396   3.811
 1738SOL     OW 5285   0.527   2.118   4.052
 1738SOL    HW1 5286   0.554   2.059   3.977
 1738SOL    HW2 5287   0.527   2.213   4.021
 1739SOL     OW 5288   1.754   3.085   5.312
 1739SOL    HW1 5289   1.845   3.046   5.299
 1739SOL    HW2 5290   1.762   3.181   5.336
 1740SOL     OW 5291   1.064   3.209   5.064
 1740SOL    HW1 5292   0.984   3.186   5.119
 1740SOL    HW2 5293   1.147   3.183   5.113
 1741SOL     OW 5294   1.592   3.491   5.349
 1741SOL    HW1 5295   1.619   3.525   5.259
 1741SOL    HW2 5296   1.671   3.453   5.395
 1742SOL     OW 5297   1.111   3.057   4.824
 1742SOL    HW1 5298   1.071   3.101   4.905
 1742SOL    HW2 5299   1.070   3.094   4.741
 1743SOL     OW 5300   1.638   2.961   4.803
 1743SOL    HW1 5301   1.643   3.042   4.862
 1743SOL    HW2 5302   1.552   2.963   4.752
 1744SOL     OW 5303   0.915   1.951   5.126
 1744SOL    HW1 5304   0.940   1.931   5.031
 1744SOL    HW2 5305   0.987   2.007   5.168
 1745SOL     OW 5306   0.980   2.978   5.443
 1745SOL    HW1 5307   0.881   2.984   5.453
 1745SOL    HW2 5308   1.003   2.898   5.387
 1746SOL     OW 5309   0.705   2.912   4.092
 1746SOL    HW1 5310   0.691   2.919   4.191
 1746SOL    HW2 5311   0.789   2.861   4.074
 1747SOL     OW 5312   0.410   2.675   4.975
 1747SOL    HW1 5313   0.496   2.687   5.025
 1747SOL    HW2 5314   0.368   2.588   5.002
 1748SOL     OW 5315   1.274   2.248   4.986
 1748SOL    HW1 5316   1.295   2.322   5.050
 1748SOL    HW2 5317   1.185   2.265   4.943
 1749SOL     OW 5318   0.064   3.426   5.055
 1749SOL    HW1 5319   0.018   3.508   5.021
 1749SOL    HW2 5320   0.162   3.445   5.064
 1750SOL     OW 5321   0.367   2.962   4.225
 1750SOL    HW1 5322   0.360   3.045   4.169
 1750SOL    HW2 5323   0.371   2.882   4.165
 1751SOL     OW 5324   0.566   2.399   4.589
 1751SOL    HW1 5325   0.578   2.465   4.515
 1751SOL    HW2 5326   0.612   2.433   4.672
 1752SOL     OW 5327   1.252   3.210   4.112
 1752SOL    HW1 5328   1.302   3.287   4.152
 1752SOL    HW2 5329   1.157   3.212   4.144
 1753SOL     OW 5330   1.272   3.307   4.866
 1753SOL    HW1 5331   1.319   3.320   4.953
 1753SOL    HW2 5332   1.206   3.233   4.875
 1754SOL     OW 5333   1.582   2.501   4.196
 1754SOL    HW1 5334   1.551   2.562   4.269
 1754SOL    HW2 5335   1.632   2.553   4.127
 1755SOL     OW 5336   0.354   3.372   5.053
 1755SOL    HW1 5337   0.333   3.328   4.966
 1755SOL    HW2 5338   0.451   3.398   5.056
 1756SOL     OW 5339   0.402   2.613   5.322
 1756SOL    HW1 5340   0.470   2.668   5.275
 1756SOL    HW2 5341   0.442   2.525   5.349
 1757SOL     OW 5342   1.587   2.641   5.394
 1757SOL    HW1 5343   1.495   2.679   5.389
 1757SOL    HW2 5344   1.647   2.688   5.329
 1758SOL     OW 5345   1.013   1.967   5.494
 1758SOL    HW1 5346   1.019   2.052   5.442
 1758SOL    HW2 5347   1.045   1.891   5.437
 1759SOL     OW 5348   0.504   1.912   5.464
 1759SOL    HW1 5349   0.462   1.855   5.394
 1759SOL    HW2 5350   0.438   1.981   5.496
 1760SOL     OW 5351   0.573   2.732   4.753
 1760SOL    HW1 5352   0.617   2.821   4.744
 1760SOL    HW2 5353   0.510   2.732   4.830
 1761SOL     OW 5354   1.360   2.724   4.769
 1761SOL    HW1 5355   1.285   2.724   4.703
 1761SOL    HW2 5356   1.397   2.632   4.778
 1762SOL     OW 5357   1.209   2.387   3.999
 1762SOL    HW1 5358   1.222   2.303   4.053
 1762SOL    HW2 5359   1.180   2.461   4.059
 1763SOL     OW 5360   0.307   2.075   4.955
 1763SOL    HW1 5361   0.284   2.112   5.045
 1763SOL    HW2 5362   0.277   1.980   4.949
 1764SOL     OW 5363   0.037   3.172   5.006
 1764SOL    HW1 5364   0.090   3.123   5.074
 1764SOL    HW2 5365   0.059   3.270   5.011
 1765SOL     OW 5366   0.732   2.496   4.788
 1765SOL    HW1 5367   0.791   2.470   4.712
 1765SOL    HW2 5368   0.704   2.592   4.777
 1766SOL     OW 5369   1.728   2.797   5.578
 1766SOL    HW1 5370   1.682   2.790   5.489
 1766SOL    HW2 5371   1.666   2.841   5.644
 1767SOL     OW 5372   0.307   1.925   4.342
 1767SOL    HW1 5373   0.296   2.019   4.375
 1767SOL    HW2 5374   0.302   1.862   4.419
 1768SOL     OW 5375   1.622   2.229   4.098
 1768SOL    HW1 5376   1.624   2.153   4.162
 1768SOL    HW2 5377   1.574   2.306   4.138
 1769SOL     OW 5378   1.023   2.628   4.690
 1769SOL    HW1 5379   1.038   2.649   4.786
 1769SOL    HW2 5380   0.993   2.533   4.681
 1770SOL     OW 5381   0.980   3.435   5.424
 1770SOL    HW1 5382   0.960   3.479   5.336
 1770SOL    HW2 5383   1.019   3.344   5.408
 1771SOL     OW 5384   1.859   3.380   5.329
 1771SOL    HW1 5385   1.873   3.407   5.234
 1771SOL    HW2 5386   1.942   3.402   5.382
 1772SOL     OW 5387   0.350   2.760   5.528
 1772SOL    HW1 5388   0.426   2.804   5.576
 1772SOL    HW2 5389   0.385   2.713   5.446
 1773SOL     OW 5390   1.540   2.136   3.849
 1773SOL    HW1 5391   1.479   2.061   3.872
 1773SOL    HW2 5392   1.562   2.188   3.932
 1774SOL     OW 5393   1.303   2.700   3.766
 1774SOL    HW1 5394   1.337   2.607   3.781
 1774SOL    HW2 5395   1.321   2.727   3.671
 1775SOL     OW 5396   1.068   3.195   4.573
 1775SOL    HW1 5397   1.075   3.111   4.518
 1775SOL    HW2 5398   1.130   3.264   4.537
 1776SOL     OW 5399   0.319   2.672   4.673
 1776SOL    HW1 5400   0.412   2.708   4.678
 1776SOL    HW2 5401   0.313   2.587   4.725
 1777SOL     OW 5402   0.339   2.371   4.730
 1777SOL    HW1 5403   0.287   2.288   4.713
 1777SOL    HW2 5404   0.416   2.376   4.666
 1778SOL     OW 5405   1.138   2.242   5.402
 1778SOL    HW1 5406   1.093   2.305   5.466
 1778SOL    HW2 5407   1.231   2.273   5.385
 1779SOL     OW 5408   1.160   2.069   5.201
 1779SOL    HW1 5409   1.160   2.133   5.278
 1779SOL    HW2 5410   1.188   2.117   5.118
 1780SOL     OW 5411   0.008   3.188   3.924
 1780SOL    HW1 5412  -0.085   3.209   3.893
 1780SOL    HW2 5413   0.018   3.089   3.937
 1781SOL     OW 5414   0.088   3.663   4.651
 1781SOL    HW1 5415   0.046   3.577   4.624
 1781SOL    HW2 5416   0.182   3.666   4.617
 1782SOL     OW 5417   0.504   3.430   4.634
 1782SOL    HW1 5418   0.570   3.504   4.643
 1782SOL    HW2 5419   0.548   3.351   4.592
 1783SOL     OW 5420   1.002   2.658   4.962
 1783SOL    HW1 5421   1.043   2.626   5.048
 1783SOL    HW2 5422   0.906   2.631   4.959
 1784SOL     OW 5423   0.040   2.406   4.838
 1784SOL    HW1 5424   0.125   2.373   4.797
 1784SOL    HW2 5425   0.053   2.421   4.936
 1785SOL     OW 5426   0.189   2.382   5.446
 1785SOL    HW1 5427   0.248   2.342   5.376
 1785SOL    HW2 5428   0.131   2.453   5.405
 1786SOL     OW 5429   1.369   2.812   5.384
 1786SOL    HW1 5430   1.408   2.901   5.404
 1786SOL    HW2 5431   1.379   2.792   5.287
 1787SOL     OW 5432   0.815   2.434   4.049
 1787SOL    HW1 5433   0.822   2.345   4.003
 1787SOL    HW2 5434   0.721   2.468   4.041
 1788SOL     OW 5435   1.657   2.466   4.930
 1788SOL    HW1 5436   1.619   2.397   4.992
 1788SOL    HW2 5437   1.739   2.430   4.886
 1789SOL     OW 5438   0.252   3.426   5.468
 1789SOL    HW1 5439   0.222   3.483   5.544
 1789SOL    HW2 5440   0.245   3.329   5.494
 1790SOL     OW 5441   0.671   2.326   4.993
 1790SOL    HW1 5442   0.637   2.237   4.963
 1790SOL    HW2 5443   0.697   2.380   4.913
 1791SOL     OW 5444   0.930   3.540   5.189
 1791SOL    HW1 5445   0.906   3.522   5.094
 1791SOL    HW2 5446   0.960   3.634   5.199
 1792SOL     OW 5447   0.473   2.362   3.915
 1792SOL    HW1 5448   0.534   2.442   3.919
 1792SOL    HW2 5449   0.378   2.393   3.922
 1793SOL     OW 5450   0.159   2.999   5.190
 1793SOL    HW1 5451   0.181   2.938   5.266
 1793SOL    HW2 5452   0.169   2.950   5.104
 1794SOL     OW 5453   1.347   2.921   4.958
 1794SOL    HW1 5454   1.371   2.858   4.884
 1794SOL    HW2 5455   1.257   2.961   4.940
 1795SOL     OW 5456   1.302   2.717   4.033
 1795SOL    HW1 5457   1.216   2.686   4.075
 1795SOL    HW2 5458   1.298   2.703   3.934
 1796SOL     OW 5459   1.759   3.609   4.878
 1796SOL    HW1 5460   1.820   3.639   4.805
 1796SOL    HW2 5461   1.721   3.520   4.856
 1797SOL     OW 5462   1.252   3.593   4.852
 1797SOL    HW1 5463   1.336   3.598   4.798
 1797SOL    HW2 5464   1.229   3.497   4.870
 1798SOL     OW 5465   0.083   3.120   4.746
 1798SOL    HW1 5466   0.078   3.119   4.846
 1798SOL    HW2 5467   0.000   3.079   4.708
 1799SOL     OW 5468   0.688   3.524   5.440
 1799SOL    HW1 5469   0.632   3.605   5.449
 1799SOL    HW2 5470   0.740   3.528   5.354
 1800SOL     OW 5471   1.726   1.997   4.247
 1800SOL    HW1 5472   1.799   1.980   4.180
 1800SOL    HW2 5473   1.695   1.910   4.285
 1801SOL     OW 5474   1.388   3.435   4.201
 1801SOL    HW1 5475   1.455   3.447   4.127
 1801SOL    HW2 5476   1.348   3.524   4.224
 1802SOL     OW 5477   0.130   3.656   5.575
 1802SOL    HW1 5478   0.089   3.582   5.628
 1802SOL    HW2 5479   0.194   3.707   5.633
 1803SOL     OW 5480   1.280   2.789   4.396
 1803SOL    HW1 5481   1.340   2.708   4.398
 1803SOL    HW2 5482   1.320   2.858   4.336
 1804SOL     OW 5483   0.830   3.135   5.146
 1804SOL    HW1 5484   0.825   3.168   5.241
 1804SOL    HW2 5485   0.744   3.154   5.100
 1805SOL     OW 5486   0.672   3.478   3.878
 1805SOL    HW1 5487   0.681   3.488   3.779
 1805SOL    HW2 5488   0.632   3.389   3.899
 1806SOL     OW 5489   1.650   3.582   5.118
 1806SOL    HW1 5490   1.703   3.592   5.034
 1806SOL    HW2 5491   1.623   3.672   5.152
 1807SOL     OW 5492   1.841   2.037   4.687
 1807SOL    HW1 5493   1.880   1.952   4.651
 1807SOL    HW2 5494   1.743   2.039   4.668
 1808SOL     OW 5495   0.263   2.188   4.444
 1808SOL    HW1 5496   0.184   2.239   4.410
 1808SOL    HW2 5497   0.254   2.173   4.542
 1809SOL     OW 5498   1.194   3.474   3.755
 1809SOL    HW1 5499   1.200   3.381   3.792
 1809SOL    HW2 5500   1.135   3.474   3.675
 1810SOL     OW 5501   0.822   2.864   5.096
 1810SOL    HW1 5502   0.862   2.863   5.004
 1810SOL    HW2 5503   0.832   2.956   5.136
 1811SOL     OW 5504   0.916   2.772   4.015
 1811SOL    HW1 5505   0.979   2.810   3.947
 1811SOL    HW2 5506   0.956   2.689   4.054
 1812SOL     OW 5507   1.504   3.469   3.768
 1812SOL    HW1 5508   1.412   3.506   3.775
 1812SOL    HW2 5509   1.542   3.489   3.678
 1813SOL     OW 5510   0.372   3.150   5.214
 1813SOL    HW1 5511   0.359   3.243   5.180
 1813SOL    HW2 5512   0.288   3.098   5.201
 1814SOL     OW 5513   1.614   3.154   5.013
 1814SOL    HW1 5514   1.674   3.157   5.093
 1814SOL    HW2 5515   1.539   3.218   5.026
 1815SOL     OW 5516   1.039   2.960   4.420
 1815SOL    HW1 5517   0.969   2.913   4.474
 1815SOL    HW2 5518   1.098   2.892   4.377
 1816SOL     OW 5519   1.014   2.098   4.695
 1816SOL    HW1 5520   1.006   2.062   4.602
 1816SOL    HW2 5521   1.012   2.022   4.760
 1817SOL     OW 5522   0.590   3.349   4.215
 1817SOL    HW1 5523   0.632   3.291   4.145
 1817SOL    HW2 5524   0.546   3.428   4.171
 1818SOL     OW 5525   1.709   2.247   5.105
 1818SOL    HW1 5526   1.782   2.316   5.109
 1818SOL    HW2 5527   1.737   2.172   5.046
 1819SOL     OW 5528   0.255   3.210   4.014
 1819SOL    HW1 5529   0.159   3.211   3.987
 1819SOL    HW2 5530   0.267   3.263   4.098
 1820SOL     OW 5531   0.105   2.875   5.450
 1820SOL    HW1 5532   0.028   2.842   5.504
 1820SOL    HW2 5533   0.190   2.845   5.492
 1821SOL     OW 5534   0.672   2.065   5.213
 1821SOL    HW1 5535   0.762   2.049   5.173
 1821SOL    HW2 5536   0.680   2.070   5.312
 1822SOL     OW 5537   0.075   2.207   3.757
 1822SOL    HW1 5538  -0.017   2.179   3.728
 1822SOL    HW2 5539   0.106   2.284   3.701
 1823SOL     OW 5540   1.440   2.718   5.122
 1823SOL    HW1 5541   1.383   2.770   5.059
 1823SOL    HW2 5542   1.536   2.730   5.098
 1824SOL     OW 5543   0.072   2.028   4.042
 1824SOL    HW1 5544   0.055   2.111   3.988
 1824SOL    HW2 5545   0.162   1.991   4.020
 1825SOL     OW 5546   1.183   3.197   3.843
 1825SOL    HW1 5547   1.084   3.186   3.845
 1825SOL    HW2 5548   1.217   3.212   3.936
 1826SOL     OW 5549   0.613   2.704   5.155
 1826SOL    HW1 5550   0.669   2.785   5.138
 1826SOL    HW2 5551   0.672   2.624   5.158
 1827SOL     OW 5552   1.493   3.629   4.683
 1827SOL    HW1 5553   1.526   3.693   4.614
 1827SOL    HW2 5554   1.559   3.623   4.758
 1828SOL     OW 5555   0.716   2.427   5.432
 1828SOL    HW1 5556   0.735   2.492   5.506
 1828SOL    HW2 5557   0.776   2.347   5.441
 1829SOL     OW 5558   1.450   3.082   5.357
 1829SOL    HW1 5559   1.441   3.072   5.456
 1829SOL    HW2 5560   1.546   3.075   5.331
 1830SOL     OW 5561   0.390   3.603   5.284
 1830SOL    HW1 5562   0.299   3.644   5.282
 1830SOL    HW2 5563   0.383   3.509   5.316
 1831SOL     OW 5564   1.674   2.745   4.978
 1831SOL    HW1 5565   1.647   2.656   4.941
 1831SOL    HW2 5566   1.675   2.813   4.905
 1832SOL     OW 5567   1.225   2.187   4.173
 1832SOL    HW1 5568   1.290   2.113   4.162
 1832SOL    HW2 5569   1.245   2.237   4.257
 1833SOL     OW 5570   0.594   2.607   4.376
 1833SOL    HW1 5571   0.644   2.692   4.357
 1833SOL    HW2 5572   0.506   2.609   4.328
 1834SOL     OW 5573   1.777   2.204   5.366
 1834SOL    HW1 5574   1.760   2.235   5.272
 1834SOL    HW2 5575   1.693   2.167   5.404
 1835SOL     OW 5576   1.730   2.796   5.241
 1835SOL    HW1 5577   1.768   2.887   5.256
 1835SOL    HW2 5578   1.722   2.779   5.142
 1836SOL     OW 5579   0.859   3.236   3.740
 1836SOL    HW1 5580   0.813   3.251   3.828
 1836SOL    HW2 5581   0.903   3.321   3.710
 1837SOL     OW 5582   0.661   3.652   4.677
 1837SOL    HW1 5583   0.615   3.740   4.664
 1837SOL    HW2 5584   0.760   3.664   4.670
 1838SOL     OW 5585   0.859   2.818   4.585
 1838SOL    HW1 5586   0.913   2.749   4.633
 1838SOL    HW2 5587   0.827   2.887   4.651
 1839SOL     OW 5588   1.083   2.846   3.811
 1839SOL    HW1 5589   1.060   2.899   3.729
 1839SOL    HW2 5590   1.164   2.790   3.792
 1840SOL     OW 5591   1.861   3.431   4.575
 1840SOL    HW1 5592   1.790   3.419   4.505
 1840SOL    HW2 5593   1.862   3.352   4.635
 1841SOL     OW 5594   0.221   3.176   5.568
 1841SOL    HW1 5595   0.156   3.103   5.547
 1841SOL    HW2 5596   0.225   3.190   5.666
 1842SOL     OW 5597   0.079   3.102   4.377
 1842SOL    HW1 5598   0.078   3.055   4.465
 1842SOL    HW2 5599   0.161   3.074   4.326
 1843SOL     OW 5600   0.672   3.253   5.348
 1843SOL    HW1 5601   0.594   3.203   5.386
 1843SOL    HW2 5602   0.669   3.348   5.379
 1844SOL     OW 5603   1.824   2.054   4.951
 1844SOL    HW1 5604   1.820   1.964   4.995
 1844SOL    HW2 5605   1.827   2.043   4.852
 1845SOL     OW 5606   0.428   2.286   4.244
 1845SOL    HW1 5607   0.458   2.214   4.182
 1845SOL    HW2 5608   0.389   2.246   4.327
 1846SOL     OW 5609   1.705   3.349   4.828
 1846SOL    HW1 5610   1.612   3.324   4.801
 1846SOL    HW2 5611   1.731   3.299   4.910
 1847SOL     OW 5612   0.317   2.409   5.004
 1847SOL    HW1 5613   0.355   2.350   5.076
 1847SOL    HW2 5614   0.357   2.383   4.916
 1848SOL     OW 5615   0.812   3.448   4.411
 1848SOL    HW1 5616   0.844   3.458   4.317
 1848SOL    HW2 5617   0.733   3.386   4.413
 1849SOL     OW 5618   1.424   2.076   4.836
 1849SOL    HW1 5619   1.476   2.011   4.891
 1849SOL    HW2 5620   1.375   2.139   4.897
 1850SOL     OW 5621   1.001   1.896   4.878
 1850SOL    HW1 5622   0.938   1.824   4.847
 1850SOL    HW2 5623   1.094   1.860   4.878
 1851SOL     OW 5624   0.770   3.192   4.025
 1851SOL    HW1 5625   0.724   3.105   4.042
 1851SOL    HW2 5626   0.861   3.189   4.066
 1852SOL     OW 5627   0.618   3.429   5.008
 1852SOL    HW1 5628   0.613   3.511   5.065
 1852SOL    HW2 5629   0.707   3.426   4.963
 1853SOL     OW 5630   1.352   1.914   3.892
 1853SOL    HW1 5631   1.387   1.873   3.808
 1853SOL    HW2 5632   1.262   1.876   3.912
 1854SOL     OW 5633   1.300   2.315   4.415
 1854SOL    HW1 5634   1.241   2.395   4.419
 1854SOL    HW2 5635   1.315   2.280   4.508
 1855SOL     OW 5636   1.593   2.083   4.606
 1855SOL    HW1 5637   1.509   2.082   4.660
 1855SOL    HW2 5638   1.595   2.166   4.550
 1856SOL     OW 5639   0.039   2.939   4.024
 1856SOL    HW1 5640   0.138   2.928   4.015
 1856SOL    HW2 5641  -0.001   2.853   4.056
 1857SOL     OW 5642   0.875   3.508   4.061
 1857SOL    HW1 5643   0.798   3.473   4.007
 1857SOL    HW2 5644   0.843   3.579   4.123
 1858SOL     OW 5645   0.230   2.490   5.699
 1858SOL    HW1 5646   0.137   2.488   5.736
 1858SOL    HW2 5647   0.231   2.451   5.607
 1859SOL     OW 5648   1.755   2.469   5.817
 1859SOL    HW1 5649   1.743   2.456   5.718
 1859SOL    HW2 5650   1.725   2.388   5.866
 1860SOL     OW 5651   0.231   3.575   6.069
 1860SOL    HW1 5652   0.265   3.652   6.123
 1860SOL    HW2 5653   0.275   3.575   5.979
 1861SOL     OW 5654   0.230   3.296   6.124
 1861SOL    HW1 5655   0.204   3.392   6.124
 1861SOL    HW2 5656   0.159   3.242   6.169
 1862SOL     OW 5657   0.606   2.826   5.709
 1862SOL    HW1 5658   0.613   2.910   5.655
 1862SOL    HW2 5659   0.652   2.839   5.797
 1863SOL     OW 5660   0.122   2.505   6.149
 1863SOL    HW1 5661   0.077   2.417   6.166
 1863SOL    HW2 5662   0.121   2.559   6.233
 1864SOL     OW 5663   1.842   3.629   5.945
 1864SOL    HW1 5664   1.896   3.600   6.025
 1864SOL    HW2 5665   1.872   3.719   5.916
 1865SOL     OW 5666   0.027   3.458   5.703
 1865SOL    HW1 5667   0.008   3.362   5.724
 1865SOL    HW2 5668  -0.006   3.516   5.778
 1866SOL     OW 5669   1.689   2.784   6.198
 1866SOL    HW1 5670   1.784   2.755   6.206
 1866SOL    HW2 5671   1.681   2.849   6.123
 1867SOL     OW 5672   1.641   2.970   6.018
 1867SOL    HW1 5673   1.727   2.972   5.966
 1867SOL    HW2 5674   1.655   3.017   6.106
 1868SOL     OW 5675   0.613   3.227   6.312
 1868SOL    HW1 5676   0.564   3.140   6.321
 1868SOL    HW2 5677   0.590   3.270   6.225
 1869SOL     OW 5678   0.809   1.866   6.088
 1869SOL    HW1 5679   0.849   1.957   6.079
 1869SOL    HW2 5680   0.709   1.874   6.094
 1870SOL     OW 5681   1.525   2.861   5.776
 1870SOL    HW1 5682   1.462   2.785   5.789
 1870SOL    HW2 5683   1.573   2.879   5.862
 1871SOL     OW 5684   1.466   3.279   6.539
 1871SOL    HW1 5685   1.407   3.285   6.619
 1871SOL    HW2 5686   1.451   3.191   6.493
 1872SOL     OW 5687   0.598   2.591   5.856
 1872SOL    HW1 5688   0.622   2.660   5.788
 1872SOL    HW2 5689   0.520   2.624   5.910
 1873SOL     OW 5690   1.576   3.524   5.893
 1873SOL    HW1 5691   1.665   3.570   5.896
 1873SOL    HW2 5692   1.555   3.500   5.798
 1874SOL     OW 5693   1.041   2.563   6.015
 1874SOL    HW1 5694   1.067   2.559   6.111
 1874SOL    HW2 5695   0.956   2.512   6.001
 1875SOL     OW 5696   0.076   2.673   6.375
 1875SOL    HW1 5697   0.175   2.661   6.384
 1875SOL    HW2 5698   0.052   2.768   6.396
 1876SOL     OW 5699   0.865   2.210   5.781
 1876SOL    HW1 5700   0.924   2.273   5.732
 1876SOL    HW2 5701   0.884   2.116   5.752
 1877SOL     OW 5702   1.362   3.006   6.131
 1877SOL    HW1 5703   1.445   2.977   6.083
 1877SOL    HW2 5704   1.313   3.073   6.075
 1878SOL     OW 5705   1.008   3.318   6.063
 1878SOL    HW1 5706   0.962   3.390   6.011
 1878SOL    HW2 5707   1.004   3.338   6.161
 1879SOL     OW 5708   0.351   3.663   6.439
 1879SOL    HW1 5709   0.401   3.577   6.445
 1879SOL    HW2 5710   0.416   3.740   6.436
 1880SOL     OW 5711   0.321   2.805   5.828
 1880SOL    HW1 5712   0.403   2.844   5.786
 1880SOL    HW2 5713   0.294   2.723   5.779
 1881SOL     OW 5714   1.111   3.638   5.823
 1881SOL    HW1 5715   1.051   3.576   5.873
 1881SOL    HW2 5716   1.142   3.594   5.738
 1882SOL     OW 5717   1.632   3.239   5.667
 1882SOL    HW1 5718   1.600   3.333   5.657
 1882SOL    HW2 5719   1.556   3.176   5.655
 1883SOL     OW 5720   0.464   3.605   5.909
 1883SOL    HW1 5721   0.497   3.644   5.995
 1883SOL    HW2 5722   0.540   3.598   5.844
 1884SOL     OW 5723   1.400   1.969   6.012
 1884SOL    HW1 5724   1.376   1.932   5.922
 1884SOL    HW2 5725   1.499   1.985   6.016
 1885SOL     OW 5726   0.382   2.562   6.066
 1885SOL    HW1 5727   0.427   2.472   6.063
 1885SOL    HW2 5728   0.288   2.551   6.099
 1886SOL     OW 5729   0.614   1.984   5.703
 1886SOL    HW1 5730   0.712   1.962   5.710
 1886SOL    HW2 5731   0.583   1.967   5.610
 1887SOL     OW 5732   0.539   1.926   6.098
 1887SOL    HW1 5733   0.458   1.927   6.156
 1887SOL    HW2 5734   0.542   2.009   6.043
 1888SOL     OW 5735   1.434   3.050   5.627
 1888SOL    HW1 5736   1.466   2.974   5.684
 1888SOL    HW2 5737   1.342   3.077   5.657
 1889SOL     OW 5738   0.297   1.897   5.757
 1889SOL    HW1 5739   0.346   1.981   5.736
 1889SOL    HW2 5740   0.359   1.832   5.802
 1890SOL     OW 5741   0.935   2.098   6.066
 1890SOL    HW1 5742   0.887   2.139   5.988
 1890SOL    HW2 5743   1.034   2.096   6.047
 1891SOL     OW 5744   0.459   3.014   6.327
 1891SOL    HW1 5745   0.388   2.987   6.392
 1891SOL    HW2 5746   0.433   2.986   6.234
 1892SOL     OW 5747   1.271   3.659   6.177
 1892SOL    HW1 5748   1.315   3.723   6.113
 1892SOL    HW2 5749   1.221   3.711   6.247
 1893SOL     OW 5750   1.032   2.411   5.602
 1893SOL    HW1 5751   0.991   2.493   5.563
 1893SOL    HW2 5752   1.096   2.437   5.675
 1894SOL     OW 5753   0.866   2.316   6.228
 1894SOL    HW1 5754   0.834   2.388   6.166
 1894SOL    HW2 5755   0.890   2.235   6.175
 1895SOL     OW 5756   1.857   2.695   5.963
 1895SOL    HW1 5757   1.899   2.631   6.027
 1895SOL    HW2 5758   1.819   2.644   5.885
 1896SOL     OW 5759   0.488   3.247   5.760
 1896SOL    HW1 5760   0.401   3.232   5.807
 1896SOL    HW2 5761   0.471   3.273   5.665
 1897SOL     OW 5762   1.390   2.437   5.664
 1897SOL    HW1 5763   1.336   2.416   5.745
 1897SOL    HW2 5764   1.481   2.396   5.673
 1898SOL     OW 5765   0.527   2.118   5.914
 1898SOL    HW1 5766   0.554   2.059   5.839
 1898SOL    HW2 5767   0.527   2.213   5.883
 1899SOL     OW 5768   0.705   2.912   5.954
 1899SOL    HW1 5769   0.691   2.919   6.053
 1899SOL    HW2 5770   0.789   2.861   5.936
 1900SOL     OW 5771   0.367   2.962   6.087
 1900SOL    HW1 5772   0.360   3.045   6.031
 1900SOL    HW2 5773   0.371   2.882   6.027
 1901SOL     OW 5774   1.252   3.210   5.974
 1901SOL    HW1 5775   1.302   3.287   6.014
 1901SOL    HW2 5776   1.157   3.212   6.006
 1902SOL     OW 5777   1.582   2.501   6.058
 1902SOL    HW1 5778   1.551   2.562   6.131
 1902SOL    HW2 5779   1.632   2.553   5.989
 1903SOL     OW 5780   1.209   2.387   5.861
 1903SOL    HW1 5781   1.222   2.303   5.915
 1903SOL    HW2 5782   1.180   2.461   5.921
 1904SOL     OW 5783   0.307   1.925   6.204
 1904SOL    HW1 5784   0.296   2.019   6.237
 1904SOL    HW2 5785   0.302   1.862   6.281
 1905SOL     OW 5786   1.622   2.229   5.960
 1905SOL    HW1 5787   1.624   2.153   6.024
 1905SOL    HW2 5788   1.574   2.306   6.000
 1906SOL     OW 5789   1.540   2.136   5.711
 1906SOL    HW1 5790   1.479   2.061   5.734
 1906SOL    HW2 5791   1.562   2.188   5.794
 1907SOL     OW 5792   1.303   2.700   5.628
 1907SOL    HW1 5793   1.337   2.607   5.643
 1907SOL    HW2 5794   1.321   2.727   5.533
 1908SOL     OW 5795   0.008   3.188   5.786
 1908SOL    HW1 5796  -0.085   3.209   5.755
 1908SOL    HW2 5797   0.018   3.089   5.799
 1909SOL     OW 5798   0.815   2.434   5.911
 1909SOL    HW1 5799   0.822   2.345   5.865
 1909SOL    HW2 5800   0.721   2.468   5.903
 1910SOL     OW 5801   0.473   2.362   5.777
 1910SOL    HW1 5802   0.534   2.442   5.781
 1910SOL    HW2 5803   0.378   2.393   5.784
 1911SOL     OW 5804   1.302   2.717   5.895
 1911SOL    HW1 5805   1.216   2.686   5.937
 1911SOL    HW2 5806   1.298   2.703   5.796
 1912SOL     OW 5807   1.726   1.997   6.109
 1912SOL    HW1 5808   1.799   1.980   6.042
 1912SOL    HW2 5809   1.695   1.910   6.147
 1913SOL     OW 5810   1.388   3.435   6.063
 1913SOL    HW1 5811   1.455   3.447   5.989
 1913SOL    HW2 5812   1.348   3.524   6.086
 1914SOL     OW 5813   0.672   3.478   5.740
 1914SOL    HW1 5814   0.681   3.488   5.641
 1914SOL    HW2 5815   0.632   3.389   5.761
 1915SOL     OW 5816   1.841   2.037   6.549
 1915SOL    HW1 5817   1.880   1.952   6.513
 1915SOL    HW2 5818   1.743   2.039   6.530
 1916SOL     OW 5819   1.194   3.474   5.617
 1916SOL    HW1 5820   1.200   3.381   5.654
 1916SOL    HW2 5821   1.135   3.474   5.537
 1917SOL     OW 5822   0.916   2.772   5.877
 1917SOL    HW1 5823   0.979   2.810   5.809
 1917SOL    HW2 5824   0.956   2.689   5.916
 1918SOL     OW 5825   1.504   3.469   5.630
 1918SOL    HW1 5826   1.412   3.506   5.637
 1918SOL    HW2 5827   1.542   3.489   5.540
 1919SOL     OW 5828   0.590   3.349   6.077
 1919SOL    HW1 5829   0.632   3.291   6.007
 1919SOL    HW2 5830   0.546   3.428   6.033
 1920SOL     OW 5831   0.255   3.210   5.876
 1920SOL    HW1 5832   0.159   3.211   5.849
 1920SOL    HW2 5833   0.267   3.263   5.960
 1921SOL     OW 5834   0.075   2.207   5.619
 1921SOL    HW1 5835  -0.017   2.179   5.590
 1921SOL    HW2 5836   0.106   2.284   5.563
 1922SOL     OW 5837   0.072   2.028   5.904
 1922SOL    HW1 5838   0.055   2.111   5.850
 1922SOL    HW2 5839   0.162   1.991   5.882
 1923SOL     OW 5840   1.225   2.187   6.035
 1923SOL    HW1 5841   1.290   2.113   6.024
 1923SOL    HW2 5842   1.245   2.237   6.119
 1924SOL     OW 5843   0.594   2.607   6.238
 1924SOL    HW1 5844   0.644   2.692   6.219
 1924SOL    HW2 5845   0.506   2.609   6.190
 1925SOL     OW 5846   0.859   3.236   5.602
 1925SOL    HW1 5847   0.813   3.251   5.690
 1925SOL    HW2 5848   0.903   3.321   5.572
 1926SOL     OW 5849   1.083   2.846   5.673
 1926SOL    HW1 5850   1.060   2.899   5.591
 1926SOL    HW2 5851   1.164   2.790   5.654
 1927SOL     OW 5852   0.079   3.102   6.239
 1927SOL    HW1 5853   0.078   3.055   6.327
 1927SOL    HW2 5854   0.161   3.074   6.188
 1928SOL     OW 5855   0.428   2.286   6.106
 1928SOL    HW1 5856   0.458   2.214   6.044
 1928SOL    HW2 5857   0.389   2.246   6.189
 1929SOL     OW 5858   0.770   3.192   5.887
 1929SOL    HW1 5859   0.724   3.105   5.904
 1929SOL    HW2 5860   0.861   3.189   5.928
 1930SOL     OW 5861   1.352   1.914   5.754
 1930SOL    HW1 5862   1.387   1.873   5.670
 1930SOL    HW2 5863   1.262   1.876   5.774
 1931SOL     OW 5864   0.039   2.939   5.886
 1931SOL    HW1 5865   0.138   2.928   5.877
 1931SOL    HW2 5866  -0.001   2.853   5.918
 1932SOL     OW 5867   0.875   3.508   5.923
 1932SOL    HW1 5868   0.798   3.473   5.869
 1932SOL    HW2 5869   0.843   3.579   5.985
 1933SOL     OW 5870   0.230   4.352   0.113
 1933SOL    HW1 5871   0.137   4.350   0.150
 1933SOL    HW2 5872   0.231   4.313   0.021
 1934SOL     OW 5873   0.225   3.999   0.996
 1934SOL    HW1 5874   0.260   3.982   1.088
 1934SOL    HW2 5875   0.137   3.954   0.984
 1935SOL     OW 5876   0.019   4.092   0.647
 1935SOL    HW1 5877  -0.063   4.135   0.686
 1935SOL    HW2 5878  -0.009   4.019   0.584
 1936SOL     OW 5879   0.569   4.999   1.165
 1936SOL    HW1 5880   0.476   4.992   1.128
 1936SOL    HW2 5881   0.580   5.088   1.209
 1937SOL     OW 5882   1.555   5.235   0.703
 1937SOL    HW1 5883   1.498   5.219   0.784
 1937SOL    HW2 5884   1.496   5.245   0.623
 1938SOL     OW 5885   1.135   4.427   0.717
 1938SOL    HW1 5886   1.192   4.505   0.692
 1938SOL    HW2 5887   1.075   4.453   0.793
 1939SOL     OW 5888   1.755   4.331   0.231
 1939SOL    HW1 5889   1.743   4.318   0.132
 1939SOL    HW2 5890   1.725   4.250   0.280
 1940SOL     OW 5891   0.768   4.868   1.023
 1940SOL    HW1 5892   0.690   4.885   1.083
 1940SOL    HW2 5893   0.802   4.955   0.987
 1941SOL     OW 5894   0.850   4.522   1.823
 1941SOL    HW1 5895   0.846   4.598   1.888
 1941SOL    HW2 5896   0.872   4.558   1.732
 1942SOL     OW 5897   0.685   4.736   0.665
 1942SOL    HW1 5898   0.754   4.720   0.735
 1942SOL    HW2 5899   0.612   4.793   0.703
 1943SOL     OW 5900   0.686   4.885   1.803
 1943SOL    HW1 5901   0.746   4.964   1.817
 1943SOL    HW2 5902   0.600   4.916   1.762
 1944SOL     OW 5903   0.335   5.159   1.061
 1944SOL    HW1 5904   0.257   5.128   1.008
 1944SOL    HW2 5905   0.393   5.217   1.004
 1945SOL     OW 5906   1.460   5.229   1.339
 1945SOL    HW1 5907   1.484   5.323   1.365
 1945SOL    HW2 5908   1.444   5.175   1.421
 1946SOL     OW 5909   0.438   4.116   1.499
 1946SOL    HW1 5910   0.520   4.060   1.508
 1946SOL    HW2 5911   0.357   4.058   1.503
 1947SOL     OW 5912   1.603   4.171   0.737
 1947SOL    HW1 5913   1.529   4.217   0.687
 1947SOL    HW2 5914   1.654   4.239   0.790
 1948SOL     OW 5915   0.231   5.437   0.483
 1948SOL    HW1 5916   0.265   5.514   0.537
 1948SOL    HW2 5917   0.275   5.437   0.393
 1949SOL     OW 5918   1.127   5.065   1.690
 1949SOL    HW1 5919   1.174   5.065   1.778
 1949SOL    HW2 5920   1.079   4.978   1.679
 1950SOL     OW 5921   0.230   5.158   0.538
 1950SOL    HW1 5922   0.204   5.254   0.538
 1950SOL    HW2 5923   0.159   5.104   0.583
 1951SOL     OW 5924   0.240   4.815   0.886
 1951SOL    HW1 5925   0.254   4.731   0.938
 1951SOL    HW2 5926   0.185   4.879   0.941
 1952SOL     OW 5927   0.620   5.510   1.439
 1952SOL    HW1 5928   0.528   5.493   1.474
 1952SOL    HW2 5929   0.648   5.602   1.465
 1953SOL     OW 5930   0.606   4.688   0.123
 1953SOL    HW1 5931   0.613   4.772   0.069
 1953SOL    HW2 5932   0.652   4.701   0.211
 1954SOL     OW 5933   1.594   3.838   1.480
 1954SOL    HW1 5934   1.576   3.905   1.408
 1954SOL    HW2 5935   1.591   3.884   1.569
 1955SOL     OW 5936   0.122   4.367   0.563
 1955SOL    HW1 5937   0.077   4.279   0.580
 1955SOL    HW2 5938   0.121   4.421   0.647
 1956SOL     OW 5939   1.842   5.491   0.359
 1956SOL    HW1 5940   1.896   5.462   0.439
 1956SOL    HW2 5941   1.872   5.581   0.330
 1957SOL     OW 5942   0.027   5.320   0.117
 1957SOL    HW1 5943   0.008   5.224   0.138
 1957SOL    HW2 5944  -0.006   5.378   0.192
 1958SOL     OW 5945   1.689   4.646   0.612
 1958SOL    HW1 5946   1.784   4.617   0.620
 1958SOL    HW2 5947   1.681   4.711   0.537
 1959SOL     OW 5948   1.641   4.832   0.432
 1959SOL    HW1 5949   1.727   4.834   0.380
 1959SOL    HW2 5950   1.655   4.879   0.520
 1960SOL     OW 5951   0.113   4.461   1.597
 1960SOL    HW1 5952   0.201   4.448   1.642
 1960SOL    HW2 5953   0.100   4.558   1.575
 1961SOL     OW 5954   0.613   5.089   0.726
 1961SOL    HW1 5955   0.564   5.002   0.735
 1961SOL    HW2 5956   0.590   5.132   0.639
 1962SOL     OW 5957   1.293   4.952   1.423
 1962SOL    HW1 5958   1.330   4.879   1.365
 1962SOL    HW2 5959   1.345   4.957   1.508
 1963SOL     OW 5960   0.809   3.728   0.502
 1963SOL    HW1 5961   0.849   3.819   0.493
 1963SOL    HW2 5962   0.709   3.736   0.508
 1964SOL     OW 5963   0.197   4.700   1.264
 1964SOL    HW1 5964   0.286   4.655   1.250
 1964SOL    HW2 5965   0.124   4.635   1.245
 1965SOL     OW 5966   1.525   4.723   0.190
 1965SOL    HW1 5967   1.462   4.647   0.203
 1965SOL    HW2 5968   1.573   4.741   0.276
 1966SOL     OW 5969   1.187   5.516   1.616
 1966SOL    HW1 5970   1.211   5.576   1.540
 1966SOL    HW2 5971   1.194   5.421   1.586
 1967SOL     OW 5972   0.317   3.975   1.801
 1967SOL    HW1 5973   0.388   4.046   1.807
 1967SOL    HW2 5974   0.229   4.014   1.829
 1968SOL     OW 5975   1.466   5.141   0.953
 1968SOL    HW1 5976   1.407   5.147   1.033
 1968SOL    HW2 5977   1.451   5.053   0.907
 1969SOL     OW 5978   1.667   5.438   0.572
 1969SOL    HW1 5979   1.626   5.415   0.484
 1969SOL    HW2 5980   1.649   5.364   0.637
 1970SOL     OW 5981   0.598   4.453   0.270
 1970SOL    HW1 5982   0.622   4.522   0.202
 1970SOL    HW2 5983   0.520   4.486   0.324
 1971SOL     OW 5984   1.281   4.069   0.944
 1971SOL    HW1 5985   1.195   4.019   0.931
 1971SOL    HW2 5986   1.343   4.015   1.000
 1972SOL     OW 5987   1.576   5.386   0.307
 1972SOL    HW1 5988   1.665   5.432   0.310
 1972SOL    HW2 5989   1.555   5.362   0.212
 1973SOL     OW 5990   0.807   4.329   1.465
 1973SOL    HW1 5991   0.760   4.326   1.554
 1973SOL    HW2 5992   0.756   4.274   1.399
 1974SOL     OW 5993   1.394   4.193   1.674
 1974SOL    HW1 5994   1.374   4.236   1.762
 1974SOL    HW2 5995   1.472   4.131   1.683
 1975SOL     OW 5996   0.973   4.614   1.572
 1975SOL    HW1 5997   1.019   4.530   1.543
 1975SOL    HW2 5998   0.917   4.648   1.497
 1976SOL     OW 5999   0.991   4.134   1.242
 1976SOL    HW1 6000   0.914   4.168   1.296
 1976SOL    HW2 6001   0.957   4.083   1.163
 1977SOL     OW 6002   1.041   4.425   0.429
 1977SOL    HW1 6003   1.067   4.421   0.525
 1977SOL    HW2 6004   0.956   4.374   0.415
 1978SOL     OW 6005   0.076   4.535   0.789
 1978SOL    HW1 6006   0.175   4.523   0.798
 1978SOL    HW2 6007   0.052   4.630   0.810
 1979SOL     OW 6008   0.130   5.545   1.571
 1979SOL    HW1 6009   0.120   5.530   1.670
 1979SOL    HW2 6010   0.044   5.581   1.535
 1980SOL     OW 6011   0.865   4.072   0.195
 1980SOL    HW1 6012   0.924   4.135   0.146
 1980SOL    HW2 6013   0.884   3.978   0.166
 1981SOL     OW 6014   1.719   4.309   1.831
 1981SOL    HW1 6015   1.693   4.398   1.795
 1981SOL    HW2 6016   1.717   4.241   1.758
 1982SOL     OW 6017   1.362   4.868   0.545
 1982SOL    HW1 6018   1.445   4.839   0.497
 1982SOL    HW2 6019   1.313   4.935   0.489
 1983SOL     OW 6020   0.550   3.920   0.885
 1983SOL    HW1 6021   0.545   3.915   0.985
 1983SOL    HW2 6022   0.552   4.016   0.856
 1984SOL     OW 6023   1.008   5.180   0.477
 1984SOL    HW1 6024   0.962   5.252   0.425
 1984SOL    HW2 6025   1.004   5.200   0.575
 1985SOL     OW 6026   0.351   5.525   0.853
 1985SOL    HW1 6027   0.401   5.439   0.859
 1985SOL    HW2 6028   0.416   5.602   0.850
 1986SOL     OW 6029   1.795   4.790   0.873
 1986SOL    HW1 6030   1.733   4.775   0.797
 1986SOL    HW2 6031   1.743   4.801   0.958
 1987SOL     OW 6032   1.227   5.274   1.506
 1987SOL    HW1 6033   1.233   5.197   1.570
 1987SOL    HW2 6034   1.175   5.248   1.426
 1988SOL     OW 6035   0.321   4.667   0.242
 1988SOL    HW1 6036   0.403   4.706   0.200
 1988SOL    HW2 6037   0.294   4.585   0.193
 1989SOL     OW 6038   1.458   4.459   0.728
 1989SOL    HW1 6039   1.453   4.394   0.803
 1989SOL    HW2 6040   1.538   4.518   0.741
 1990SOL     OW 6041   0.461   4.990   1.727
 1990SOL    HW1 6042   0.411   4.991   1.641
 1990SOL    HW2 6043   0.398   4.972   1.803
 1991SOL     OW 6044   1.111   5.500   0.237
 1991SOL    HW1 6045   1.051   5.438   0.287
 1991SOL    HW2 6046   1.142   5.456   0.152
 1992SOL     OW 6047   0.202   4.009   1.498
 1992SOL    HW1 6048   0.122   4.069   1.485
 1992SOL    HW2 6049   0.192   3.960   1.584
 1993SOL     OW 6050   1.632   5.101   0.081
 1993SOL    HW1 6051   1.600   5.195   0.071
 1993SOL    HW2 6052   1.556   5.038   0.069
 1994SOL     OW 6053   0.464   5.467   0.323
 1994SOL    HW1 6054   0.497   5.506   0.409
 1994SOL    HW2 6055   0.540   5.460   0.258
 1995SOL     OW 6056   1.400   3.831   0.426
 1995SOL    HW1 6057   1.376   3.794   0.336
 1995SOL    HW2 6058   1.499   3.847   0.430
 1996SOL     OW 6059   0.249   5.509   1.241
 1996SOL    HW1 6060   0.306   5.444   1.291
 1996SOL    HW2 6061   0.233   5.476   1.148
 1997SOL     OW 6062   0.940   5.422   0.904
 1997SOL    HW1 6063   1.020   5.365   0.925
 1997SOL    HW2 6064   0.891   5.382   0.827
 1998SOL     OW 6065   0.382   4.424   0.480
 1998SOL    HW1 6066   0.427   4.334   0.477
 1998SOL    HW2 6067   0.288   4.413   0.513
 1999SOL     OW 6068   1.547   3.946   1.729
 1999SOL    HW1 6069   1.542   3.983   1.821
 1999SOL    HW2 6070   1.475   3.877   1.717
 2000SOL     OW 6071   0.614   3.846   0.117
 2000SOL    HW1 6072   0.712   3.824   0.124
 2000SOL    HW2 6073   0.583   3.829   0.024
 2001SOL     OW 6074   0.781   3.988   1.749
 2001SOL    HW1 6075   0.848   3.927   1.792
 2001SOL    HW2 6076   0.708   4.007   1.814
 2002SOL     OW 6077   0.888   5.238   1.195
 2002SOL    HW1 6078   0.865   5.213   1.101
 2002SOL    HW2 6079   0.949   5.169   1.234
 2003SOL     OW 6080   1.351   4.314   1.433
 2003SOL    HW1 6081   1.379   4.271   1.518
 2003SOL    HW2 6082   1.376   4.410   1.434
 2004SOL     OW 6083   0.803   5.126   0.924
 2004SOL    HW1 6084   0.893   5.140   0.882
 2004SOL    HW2 6085   0.732   5.128   0.853
 2005SOL     OW 6086   0.922   4.227   0.899
 2005SOL    HW1 6087   0.897   4.218   0.803
 2005SOL    HW2 6088   0.970   4.145   0.930
 2006SOL     OW 6089   0.539   3.788   0.512
 2006SOL    HW1 6090   0.458   3.789   0.570
 2006SOL    HW2 6091   0.542   3.871   0.457
 2007SOL     OW 6092   1.434   4.912   0.041
 2007SOL    HW1 6093   1.466   4.836   0.098
 2007SOL    HW2 6094   1.342   4.939   0.071
 2008SOL     OW 6095   0.935   3.960   0.480
 2008SOL    HW1 6096   0.887   4.001   0.402
 2008SOL    HW2 6097   1.034   3.958   0.461
 2009SOL     OW 6098   1.076   4.407   1.464
 2009SOL    HW1 6099   0.996   4.346   1.467
 2009SOL    HW2 6100   1.157   4.354   1.440
 2010SOL     OW 6101   1.227   5.294   0.793
 2010SOL    HW1 6102   1.248   5.368   0.728
 2010SOL    HW2 6103   1.295   5.294   0.866
 2011SOL     OW 6104   0.459   4.876   0.741
 2011SOL    HW1 6105   0.388   4.849   0.806
 2011SOL    HW2 6106   0.433   4.848   0.648
 2012SOL     OW 6107   1.271   5.521   0.591
 2012SOL    HW1 6108   1.315   5.585   0.527
 2012SOL    HW2 6109   1.221   5.573   0.661
 2013SOL     OW 6110   1.032   4.273   0.016
 2013SOL    HW1 6111   0.991   4.355  -0.023
 2013SOL    HW2 6112   1.096   4.299   0.089
 2014SOL     OW 6113   0.078   4.280   1.386
 2014SOL    HW1 6114   0.170   4.279   1.345
 2014SOL    HW2 6115   0.072   4.354   1.453
 2015SOL     OW 6116   0.561   3.946   1.147
 2015SOL    HW1 6117   0.599   3.862   1.184
 2015SOL    HW2 6118   0.473   3.965   1.191
 2016SOL     OW 6119   0.866   4.178   0.642
 2016SOL    HW1 6120   0.834   4.250   0.580
 2016SOL    HW2 6121   0.890   4.097   0.589
 2017SOL     OW 6122   1.017   3.763   0.753
 2017SOL    HW1 6123   0.945   3.768   0.684
 2017SOL    HW2 6124   0.993   3.694   0.822
 2018SOL     OW 6125   1.429   4.897   0.867
 2018SOL    HW1 6126   1.374   4.813   0.860
 2018SOL    HW2 6127   1.455   4.926   0.775
 2019SOL     OW 6128   1.466   4.314   0.992
 2019SOL    HW1 6129   1.436   4.219   0.999
 2019SOL    HW2 6130   1.539   4.330   1.058
 2020SOL     OW 6131   1.857   4.557   0.377
 2020SOL    HW1 6132   1.899   4.493   0.441
 2020SOL    HW2 6133   1.819   4.506   0.299
 2021SOL     OW 6134   0.488   5.109   0.174
 2021SOL    HW1 6135   0.401   5.094   0.221
 2021SOL    HW2 6136   0.471   5.135   0.079
 2022SOL     OW 6137   1.664   5.004   0.657
 2022SOL    HW1 6138   1.763   5.012   0.671
 2022SOL    HW2 6139   1.619   5.088   0.688
 2023SOL     OW 6140   1.390   4.299   0.078
 2023SOL    HW1 6141   1.336   4.278   0.159
 2023SOL    HW2 6142   1.481   4.258   0.087
 2024SOL     OW 6143   0.527   3.980   0.328
 2024SOL    HW1 6144   0.554   3.921   0.253
 2024SOL    HW2 6145   0.527   4.075   0.297
 2025SOL     OW 6146   1.754   4.947   1.588
 2025SOL    HW1 6147   1.845   4.908   1.575
 2025SOL    HW2 6148   1.762   5.043   1.612
 2026SOL     OW 6149   1.064   5.071   1.340
 2026SOL    HW1 6150   0.984   5.048   1.395
 2026SOL    HW2 6151   1.147   5.045   1.389
 2027SOL     OW 6152   1.592   5.353   1.625
 2027SOL    HW1 6153   1.619   5.387   1.535
 2027SOL    HW2 6154   1.671   5.315   1.671
 2028SOL     OW 6155   1.111   4.919   1.100
 2028SOL    HW1 6156   1.071   4.963   1.181
 2028SOL    HW2 6157   1.070   4.956   1.017
 2029SOL     OW 6158   1.638   4.823   1.079
 2029SOL    HW1 6159   1.643   4.904   1.138
 2029SOL    HW2 6160   1.552   4.825   1.028
 2030SOL     OW 6161   0.915   3.813   1.402
 2030SOL    HW1 6162   0.940   3.793   1.307
 2030SOL    HW2 6163   0.987   3.869   1.444
 2031SOL     OW 6164   0.980   4.840   1.719
 2031SOL    HW1 6165   0.881   4.846   1.729
 2031SOL    HW2 6166   1.003   4.760   1.663
 2032SOL     OW 6167   0.705   4.774   0.368
 2032SOL    HW1 6168   0.691   4.781   0.467
 2032SOL    HW2 6169   0.789   4.723   0.350
 2033SOL     OW 6170   0.410   4.537   1.251
 2033SOL    HW1 6171   0.496   4.549   1.301
 2033SOL    HW2 6172   0.368   4.450   1.278
 2034SOL     OW 6173   1.274   4.110   1.262
 2034SOL    HW1 6174   1.295   4.184   1.326
 2034SOL    HW2 6175   1.185   4.127   1.219
 2035SOL     OW 6176   0.064   5.288   1.331
 2035SOL    HW1 6177   0.018   5.370   1.297
 2035SOL    HW2 6178   0.162   5.307   1.340
 2036SOL     OW 6179   0.367   4.824   0.501
 2036SOL    HW1 6180   0.360   4.907   0.445
 2036SOL    HW2 6181   0.371   4.744   0.441
 2037SOL     OW 6182   0.566   4.261   0.865
 2037SOL    HW1 6183   0.578   4.327   0.791
 2037SOL    HW2 6184   0.612   4.295   0.948
 2038SOL     OW 6185   1.252   5.072   0.388
 2038SOL    HW1 6186   1.302   5.149   0.428
 2038SOL    HW2 6187   1.157   5.074   0.420
 2039SOL     OW 6188   1.272   5.169   1.142
 2039SOL    HW1 6189   1.319   5.182   1.229
 2039SOL    HW2 6190   1.206   5.095   1.151
 2040SOL     OW 6191   1.582   4.363   0.472
 2040SOL    HW1 6192   1.551   4.424   0.545
 2040SOL    HW2 6193   1.632   4.415   0.403
 2041SOL     OW 6194   0.354   5.234   1.329
 2041SOL    HW1 6195   0.333   5.190   1.242
 2041SOL    HW2 6196   0.451   5.260   1.332
 2042SOL     OW 6197   0.402   4.475   1.598
 2042SOL    HW1 6198   0.470   4.530   1.551
 2042SOL    HW2 6199   0.442   4.387   1.625
 2043SOL     OW 6200   1.587   4.503   1.670
 2043SOL    HW1 6201   1.495   4.541   1.665
 2043SOL    HW2 6202   1.647   4.550   1.605
 2044SOL     OW 6203   1.013   3.829   1.770
 2044SOL    HW1 6204   1.019   3.914   1.718
 2044SOL    HW2 6205   1.045   3.753   1.713
 2045SOL     OW 6206   0.504   3.774   1.740
 2045SOL    HW1 6207   0.462   3.717   1.670
 2045SOL    HW2 6208   0.438   3.843   1.772
 2046SOL     OW 6209   0.573   4.594   1.029
 2046SOL    HW1 6210   0.617   4.683   1.020
 2046SOL    HW2 6211   0.510   4.594   1.106
 2047SOL     OW 6212   1.360   4.586   1.045
 2047SOL    HW1 6213   1.285   4.586   0.979
 2047SOL    HW2 6214   1.397   4.494   1.054
 2048SOL     OW 6215   1.209   4.249   0.275
 2048SOL    HW1 6216   1.222   4.165   0.329
 2048SOL    HW2 6217   1.180   4.323   0.335
 2049SOL     OW 6218   0.307   3.937   1.231
 2049SOL    HW1 6219   0.284   3.974   1.321
 2049SOL    HW2 6220   0.277   3.842   1.225
 2050SOL     OW 6221   0.037   5.034   1.282
 2050SOL    HW1 6222   0.090   4.985   1.350
 2050SOL    HW2 6223   0.059   5.132   1.287
 2051SOL     OW 6224   0.732   4.358   1.064
 2051SOL    HW1 6225   0.791   4.332   0.988
 2051SOL    HW2 6226   0.704   4.454   1.053
 2052SOL     OW 6227   1.728   4.659   1.854
 2052SOL    HW1 6228   1.682   4.652   1.765
 2052SOL    HW2 6229   1.666   4.703   1.920
 2053SOL     OW 6230   0.307   3.787   0.618
 2053SOL    HW1 6231   0.296   3.881   0.651
 2053SOL    HW2 6232   0.302   3.724   0.695
 2054SOL     OW 6233   1.622   4.091   0.374
 2054SOL    HW1 6234   1.624   4.015   0.438
 2054SOL    HW2 6235   1.574   4.168   0.414
 2055SOL     OW 6236   1.023   4.490   0.966
 2055SOL    HW1 6237   1.038   4.511   1.062
 2055SOL    HW2 6238   0.993   4.395   0.957
 2056SOL     OW 6239   0.980   5.297   1.700
 2056SOL    HW1 6240   0.960   5.341   1.612
 2056SOL    HW2 6241   1.019   5.206   1.684
 2057SOL     OW 6242   1.859   5.242   1.605
 2057SOL    HW1 6243   1.873   5.269   1.510
 2057SOL    HW2 6244   1.942   5.264   1.658
 2058SOL     OW 6245   0.350   4.622   1.804
 2058SOL    HW1 6246   0.426   4.666   1.852
 2058SOL    HW2 6247   0.385   4.575   1.722
 2059SOL     OW 6248   1.540   3.998   0.125
 2059SOL    HW1 6249   1.479   3.923   0.148
 2059SOL    HW2 6250   1.562   4.050   0.208
 2060SOL     OW 6251   1.303   4.562   0.042
 2060SOL    HW1 6252   1.337   4.469   0.057
 2060SOL    HW2 6253   1.321   4.589  -0.053
 2061SOL     OW 6254   1.068   5.057   0.849
 2061SOL    HW1 6255   1.075   4.973   0.794
 2061SOL    HW2 6256   1.130   5.126   0.813
 2062SOL     OW 6257   0.319   4.534   0.949
 2062SOL    HW1 6258   0.412   4.570   0.954
 2062SOL    HW2 6259   0.313   4.449   1.001
 2063SOL     OW 6260   0.339   4.233   1.006
 2063SOL    HW1 6261   0.287   4.150   0.989
 2063SOL    HW2 6262   0.416   4.238   0.942
 2064SOL     OW 6263   1.138   4.104   1.678
 2064SOL    HW1 6264   1.093   4.167   1.742
 2064SOL    HW2 6265   1.231   4.135   1.661
 2065SOL     OW 6266   1.160   3.931   1.477
 2065SOL    HW1 6267   1.160   3.995   1.554
 2065SOL    HW2 6268   1.188   3.979   1.394
 2066SOL     OW 6269   0.008   5.050   0.200
 2066SOL    HW1 6270  -0.085   5.071   0.169
 2066SOL    HW2 6271   0.018   4.951   0.213
 2067SOL     OW 6272   0.088   5.525   0.927
 2067SOL    HW1 6273   0.046   5.439   0.900
 2067SOL    HW2 6274   0.182   5.528   0.893
 2068SOL     OW 6275   0.504   5.292   0.910
 2068SOL    HW1 6276   0.570   5.366   0.919
 2068SOL    HW2 6277   0.548   5.213   0.868
 2069SOL     OW 6278   1.002   4.520   1.238
 2069SOL    HW1 6279   1.043   4.488   1.324
 2069SOL    HW2 6280   0.906   4.493   1.235
 2070SOL     OW 6281   0.040   4.268   1.114
 2070SOL    HW1 6282   0.125   4.235   1.073
 2070SOL    HW2 6283   0.053   4.283   1.212
 2071SOL     OW 6284   0.189   4.244   1.722
 2071SOL    HW1 6285   0.248   4.204   1.652
 2071SOL    HW2 6286   0.131   4.315   1.681
 2072SOL     OW 6287   1.369   4.674   1.660
 2072SOL    HW1 6288   1.408   4.763   1.680
 2072SOL    HW2 6289   1.379   4.654   1.563
 2073SOL     OW 6290   0.815   4.296   0.325
 2073SOL    HW1 6291   0.822   4.207   0.279
 2073SOL    HW2 6292   0.721   4.330   0.317
 2074SOL     OW 6293   1.657   4.328   1.206
 2074SOL    HW1 6294   1.619   4.259   1.268
 2074SOL    HW2 6295   1.739   4.292   1.162
 2075SOL     OW 6296   0.252   5.288   1.744
 2075SOL    HW1 6297   0.222   5.345   1.820
 2075SOL    HW2 6298   0.245   5.191   1.770
 2076SOL     OW 6299   0.671   4.188   1.269
 2076SOL    HW1 6300   0.637   4.099   1.239
 2076SOL    HW2 6301   0.697   4.242   1.189
 2077SOL     OW 6302   0.930   5.402   1.465
 2077SOL    HW1 6303   0.906   5.384   1.370
 2077SOL    HW2 6304   0.960   5.496   1.475
 2078SOL     OW 6305   0.473   4.224   0.191
 2078SOL    HW1 6306   0.534   4.304   0.195
 2078SOL    HW2 6307   0.378   4.255   0.198
 2079SOL     OW 6308   0.159   4.861   1.466
 2079SOL    HW1 6309   0.181   4.800   1.542
 2079SOL    HW2 6310   0.169   4.812   1.380
 2080SOL     OW 6311   1.347   4.783   1.234
 2080SOL    HW1 6312   1.371   4.720   1.160
 2080SOL    HW2 6313   1.257   4.823   1.216
 2081SOL     OW 6314   1.302   4.579   0.309
 2081SOL    HW1 6315   1.216   4.548   0.351
 2081SOL    HW2 6316   1.298   4.565   0.210
 2082SOL     OW 6317   1.759   5.471   1.154
 2082SOL    HW1 6318   1.820   5.501   1.081
 2082SOL    HW2 6319   1.721   5.382   1.132
 2083SOL     OW 6320   1.252   5.455   1.128
 2083SOL    HW1 6321   1.336   5.460   1.074
 2083SOL    HW2 6322   1.229   5.359   1.146
 2084SOL     OW 6323   0.083   4.982   1.022
 2084SOL    HW1 6324   0.078   4.981   1.122
 2084SOL    HW2 6325   0.000   4.941   0.984
 2085SOL     OW 6326   0.688   5.386   1.716
 2085SOL    HW1 6327   0.632   5.467   1.725
 2085SOL    HW2 6328   0.740   5.390   1.630
 2086SOL     OW 6329   0.903   3.810   0.133
 2086SOL    HW1 6330   0.954   3.811   0.047
 2086SOL    HW2 6331   0.959   3.768   0.204
 2087SOL     OW 6332   1.726   3.859   0.523
 2087SOL    HW1 6333   1.799   3.842   0.456
 2087SOL    HW2 6334   1.695   3.772   0.561
 2088SOL     OW 6335   1.388   5.297   0.477
 2088SOL    HW1 6336   1.455   5.309   0.403
 2088SOL    HW2 6337   1.348   5.386   0.500
 2089SOL     OW 6338   0.130   5.518   1.851
 2089SOL    HW1 6339   0.089   5.444   1.904
 2089SOL    HW2 6340   0.194   5.569   1.909
 2090SOL     OW 6341   1.280   4.651   0.672
 2090SOL    HW1 6342   1.340   4.570   0.674
 2090SOL    HW2 6343   1.320   4.720   0.612
 2091SOL     OW 6344   0.830   4.997   1.422
 2091SOL    HW1 6345   0.825   5.030   1.517
 2091SOL    HW2 6346   0.744   5.016   1.376
 2092SOL     OW 6347   0.672   5.340   0.154
 2092SOL    HW1 6348   0.681   5.350   0.055
 2092SOL    HW2 6349   0.632   5.251   0.175
 2093SOL     OW 6350   1.650   5.444   1.394
 2093SOL    HW1 6351   1.703   5.454   1.310
 2093SOL    HW2 6352   1.623   5.534   1.428
 2094SOL     OW 6353   1.841   3.899   0.963
 2094SOL    HW1 6354   1.880   3.814   0.927
 2094SOL    HW2 6355   1.743   3.901   0.944
 2095SOL     OW 6356   0.263   4.050   0.720
 2095SOL    HW1 6357   0.184   4.101   0.686
 2095SOL    HW2 6358   0.254   4.035   0.818
 2096SOL     OW 6359   1.194   5.336   0.031
 2096SOL    HW1 6360   1.200   5.243   0.068
 2096SOL    HW2 6361   1.135   5.336  -0.049
 2097SOL     OW 6362   0.822   4.726   1.372
 2097SOL    HW1 6363   0.862   4.725   1.280
 2097SOL    HW2 6364   0.832   4.818   1.412
 2098SOL     OW 6365   0.916   4.634   0.291
 2098SOL    HW1 6366   0.979   4.672   0.223
 2098SOL    HW2 6367   0.956   4.551   0.330
 2099SOL     OW 6368   1.504   5.331   0.044
 2099SOL    HW1 6369   1.412   5.368   0.051
 2099SOL    HW2 6370   1.542   5.351  -0.046
 2100SOL     OW 6371   0.372   5.012   1.490
 2100SOL    HW1 6372   0.359   5.105   1.456
 2100SOL    HW2 6373   0.288   4.960   1.477
 2101SOL     OW 6374   1.614   5.016   1.289
 2101SOL    HW1 6375   1.674   5.019   1.369
 2101SOL    HW2 6376   1.539   5.080   1.302
 2102SOL     OW 6377   1.039   4.822   0.696
 2102SOL    HW1 6378   0.969   4.775   0.750
 2102SOL    HW2 6379   1.098   4.754   0.653
 2103SOL     OW 6380   1.014   3.960   0.971
 2103SOL    HW1 6381   1.006   3.924   0.878
 2103SOL    HW2 6382   1.012   3.884   1.036
 2104SOL     OW 6383   0.590   5.211   0.491
 2104SOL    HW1 6384   0.632   5.153   0.421
 2104SOL    HW2 6385   0.546   5.290   0.447
 2105SOL     OW 6386   1.709   4.109   1.381
 2105SOL    HW1 6387   1.782   4.178   1.385
 2105SOL    HW2 6388   1.737   4.034   1.322
 2106SOL     OW 6389   0.255   5.072   0.290
 2106SOL    HW1 6390   0.159   5.073   0.263
 2106SOL    HW2 6391   0.267   5.125   0.374
 2107SOL     OW 6392   0.105   4.737   1.726
 2107SOL    HW1 6393   0.028   4.704   1.780
 2107SOL    HW2 6394   0.190   4.707   1.768
 2108SOL     OW 6395   0.672   3.927   1.489
 2108SOL    HW1 6396   0.762   3.911   1.449
 2108SOL    HW2 6397   0.680   3.932   1.588
 2109SOL     OW 6398   0.075   4.069   0.033
 2109SOL    HW1 6399  -0.017   4.041   0.004
 2109SOL    HW2 6400   0.106   4.146  -0.023
 2110SOL     OW 6401   1.440   4.580   1.398
 2110SOL    HW1 6402   1.383   4.632   1.335
 2110SOL    HW2 6403   1.536   4.592   1.374
 2111SOL     OW 6404   0.072   3.890   0.318
 2111SOL    HW1 6405   0.055   3.973   0.264
 2111SOL    HW2 6406   0.162   3.853   0.296
 2112SOL     OW 6407   1.183   5.059   0.119
 2112SOL    HW1 6408   1.084   5.048   0.121
 2112SOL    HW2 6409   1.217   5.074   0.212
 2113SOL     OW 6410   0.613   4.566   1.431
 2113SOL    HW1 6411   0.669   4.647   1.414
 2113SOL    HW2 6412   0.672   4.486   1.434
 2114SOL     OW 6413   1.493   5.491   0.959
 2114SOL    HW1 6414   1.526   5.555   0.890
 2114SOL    HW2 6415   1.559   5.485   1.034
 2115SOL     OW 6416   0.716   4.289   1.708
 2115SOL    HW1 6417   0.735   4.354   1.782
 2115SOL    HW2 6418   0.776   4.209   1.717
 2116SOL     OW 6419   1.450   4.944   1.633
 2116SOL    HW1 6420   1.441   4.934   1.732
 2116SOL    HW2 6421   1.546   4.937   1.607
 2117SOL     OW 6422   0.390   5.465   1.560
 2117SOL    HW1 6423   0.299   5.506   1.558
 2117SOL    HW2 6424   0.383   5.371   1.592
 2118SOL     OW 6425   1.674   4.607   1.254
 2118SOL    HW1 6426   1.647   4.518   1.217
 2118SOL    HW2 6427   1.675   4.675   1.181
 2119SOL     OW 6428   1.225   4.049   0.449
 2119SOL    HW1 6429   1.290   3.975   0.438
 2119SOL    HW2 6430   1.245   4.099   0.533
 2120SOL     OW 6431   0.594   4.469   0.652
 2120SOL    HW1 6432   0.644   4.554   0.633
 2120SOL    HW2 6433   0.506   4.471   0.604
 2121SOL     OW 6434   1.777   4.066   1.642
 2121SOL    HW1 6435   1.760   4.097   1.548
 2121SOL    HW2 6436   1.693   4.029   1.680
 2122SOL     OW 6437   1.730   4.658   1.517
 2122SOL    HW1 6438   1.768   4.749   1.532
 2122SOL    HW2 6439   1.722   4.641   1.418
 2123SOL     OW 6440   0.859   5.098   0.016
 2123SOL    HW1 6441   0.813   5.113   0.104
 2123SOL    HW2 6442   0.903   5.183  -0.014
 2124SOL     OW 6443   0.661   5.514   0.953
 2124SOL    HW1 6444   0.615   5.602   0.940
 2124SOL    HW2 6445   0.760   5.526   0.946
 2125SOL     OW 6446   0.859   4.680   0.861
 2125SOL    HW1 6447   0.913   4.611   0.909
 2125SOL    HW2 6448   0.827   4.749   0.927
 2126SOL     OW 6449   1.083   4.708   0.087
 2126SOL    HW1 6450   1.060   4.761   0.005
 2126SOL    HW2 6451   1.164   4.652   0.068
 2127SOL     OW 6452   1.861   5.293   0.851
 2127SOL    HW1 6453   1.790   5.281   0.781
 2127SOL    HW2 6454   1.862   5.214   0.911
 2128SOL     OW 6455   0.221   5.038   1.844
 2128SOL    HW1 6456   0.156   4.965   1.823
 2128SOL    HW2 6457   0.225   5.052   1.942
 2129SOL     OW 6458   0.079   4.964   0.653
 2129SOL    HW1 6459   0.078   4.917   0.741
 2129SOL    HW2 6460   0.161   4.936   0.602
 2130SOL     OW 6461   0.672   5.115   1.624
 2130SOL    HW1 6462   0.594   5.065   1.662
 2130SOL    HW2 6463   0.669   5.210   1.655
 2131SOL     OW 6464   1.824   3.916   1.227
 2131SOL    HW1 6465   1.820   3.826   1.271
 2131SOL    HW2 6466   1.827   3.905   1.128
 2132SOL     OW 6467   0.428   4.148   0.520
 2132SOL    HW1 6468   0.458   4.076   0.458
 2132SOL    HW2 6469   0.389   4.108   0.603
 2133SOL     OW 6470   1.705   5.211   1.104
 2133SOL    HW1 6471   1.612   5.186   1.077
 2133SOL    HW2 6472   1.731   5.161   1.186
 2134SOL     OW 6473   0.317   4.271   1.280
 2134SOL    HW1 6474   0.355   4.212   1.352
 2134SOL    HW2 6475   0.357   4.245   1.192
 2135SOL     OW 6476   0.812   5.310   0.687
 2135SOL    HW1 6477   0.844   5.320   0.593
 2135SOL    HW2 6478   0.733   5.248   0.689
 2136SOL     OW 6479   1.424   3.938   1.112
 2136SOL    HW1 6480   1.476   3.873   1.167
 2136SOL    HW2 6481   1.375   4.001   1.173
 2137SOL     OW 6482   1.001   3.758   1.154
 2137SOL    HW1 6483   0.938   3.686   1.123
 2137SOL    HW2 6484   1.094   3.722   1.154
 2138SOL     OW 6485   0.770   5.054   0.301
 2138SOL    HW1 6486   0.724   4.967   0.318
 2138SOL    HW2 6487   0.861   5.051   0.342
 2139SOL     OW 6488   0.618   5.291   1.284
 2139SOL    HW1 6489   0.613   5.373   1.341
 2139SOL    HW2 6490   0.707   5.288   1.239
 2140SOL     OW 6491   1.352   3.776   0.168
 2140SOL    HW1 6492   1.387   3.735   0.084
 2140SOL    HW2 6493   1.262   3.738   0.188
 2141SOL     OW 6494   1.300   4.177   0.691
 2141SOL    HW1 6495   1.241   4.257   0.695
 2141SOL    HW2 6496   1.315   4.142   0.784
 2142SOL     OW 6497   1.593   3.945   0.882
 2142SOL    HW1 6498   1.509   3.944   0.936
 2142SOL    HW2 6499   1.595   4.028   0.826
 2143SOL     OW 6500   0.039   4.801   0.300
 2143SOL    HW1 6501   0.138   4.790   0.291
 2143SOL    HW2 6502  -0.001   4.715   0.332
 2144SOL     OW 6503   0.875   5.370   0.337
 2144SOL    HW1 6504   0.798   5.335   0.283
 2144SOL    HW2 6505   0.843   5.441   0.399
 2145SOL     OW 6506   0.230   4.352   1.975
 2145SOL    HW1 6507   0.137   4.350   2.012
 2145SOL    HW2 6508   0.231   4.313   1.883
 2146SOL     OW 6509   0.225   3.999   2.858
 2146SOL    HW1 6510   0.260   3.982   2.950
 2146SOL    HW2 6511   0.137   3.954   2.846
 2147SOL     OW 6512   0.019   4.092   2.509
 2147SOL    HW1 6513  -0.063   4.135   2.548
 2147SOL    HW2 6514  -0.009   4.019   2.446
 2148SOL     OW 6515   0.569   4.999   3.027
 2148SOL    HW1 6516   0.476   4.992   2.990
 2148SOL    HW2 6517   0.580   5.088   3.071
 2149SOL     OW 6518   1.555   5.235   2.565
 2149SOL    HW1 6519   1.498   5.219   2.646
 2149SOL    HW2 6520   1.496   5.245   2.485
 2150SOL     OW 6521   1.135   4.427   2.579
 2150SOL    HW1 6522   1.192   4.505   2.554
 2150SOL    HW2 6523   1.075   4.453   2.655
 2151SOL     OW 6524   1.755   4.331   2.093
 2151SOL    HW1 6525   1.743   4.318   1.994
 2151SOL    HW2 6526   1.725   4.250   2.142
 2152SOL     OW 6527   0.768   4.868   2.885
 2152SOL    HW1 6528   0.690   4.885   2.945
 2152SOL    HW2 6529   0.802   4.955   2.849
 2153SOL     OW 6530   0.850   4.522   3.685
 2153SOL    HW1 6531   0.846   4.598   3.750
 2153SOL    HW2 6532   0.872   4.558   3.594
 2154SOL     OW 6533   0.685   4.736   2.527
 2154SOL    HW1 6534   0.754   4.720   2.597
 2154SOL    HW2 6535   0.612   4.793   2.565
 2155SOL     OW 6536   0.686   4.885   3.665
 2155SOL    HW1 6537   0.746   4.964   3.679
 2155SOL    HW2 6538   0.600   4.916   3.624
 2156SOL     OW 6539   0.335   5.159   2.923
 2156SOL    HW1 6540   0.257   5.128   2.870
 2156SOL    HW2 6541   0.393   5.217   2.866
 2157SOL     OW 6542   1.460   5.229   3.201
 2157SOL    HW1 6543   1.484   5.323   3.227
 2157SOL    HW2 6544   1.444   5.175   3.283
 2158SOL     OW 6545   0.438   4.116   3.361
 2158SOL    HW1 6546   0.520   4.060   3.370
 2158SOL    HW2 6547   0.357   4.058   3.365
 2159SOL     OW 6548   0.231   5.437   2.345
 2159SOL    HW1 6549   0.265   5.514   2.399
 2159SOL    HW2 6550   0.275   5.437   2.255
 2160SOL     OW 6551   1.127   5.065   3.552
 2160SOL    HW1 6552   1.174   5.065   3.640
 2160SOL    HW2 6553   1.079   4.978   3.541
 2161SOL     OW 6554   0.230   5.158   2.400
 2161SOL    HW1 6555   0.204   5.254   2.400
 2161SOL    HW2 6556   0.159   5.104   2.445
 2162SOL     OW 6557   0.240   4.815   2.748
 2162SOL    HW1 6558   0.254   4.731   2.800
 2162SOL    HW2 6559   0.185   4.879   2.803
 2163SOL     OW 6560   0.620   5.510   3.301
 2163SOL    HW1 6561   0.528   5.493   3.336
 2163SOL    HW2 6562   0.648   5.602   3.327
 2164SOL     OW 6563   0.606   4.688   1.985
 2164SOL    HW1 6564   0.613   4.772   1.931
 2164SOL    HW2 6565   0.652   4.701   2.073
 2165SOL     OW 6566   0.122   4.367   2.425
 2165SOL    HW1 6567   0.077   4.279   2.442
 2165SOL    HW2 6568   0.121   4.421   2.509
 2166SOL     OW 6569   1.842   5.491   2.221
 2166SOL    HW1 6570   1.896   5.462   2.301
 2166SOL    HW2 6571   1.872   5.581   2.192
 2167SOL     OW 6572   0.027   5.320   1.979
 2167SOL    HW1 6573   0.008   5.224   2.000
 2167SOL    HW2 6574  -0.006   5.378   2.054
 2168SOL     OW 6575   1.689   4.646   2.474
 2168SOL    HW1 6576   1.784   4.617   2.482
 2168SOL    HW2 6577   1.681   4.711   2.399
 2169SOL     OW 6578   1.641   4.832   2.294
 2169SOL    HW1 6579   1.727   4.834   2.242
 2169SOL    HW2 6580   1.655   4.879   2.382
 2170SOL     OW 6581   0.113   4.461   3.459
 2170SOL    HW1 6582   0.201   4.448   3.504
 2170SOL    HW2 6583   0.100   4.558   3.437
 2171SOL     OW 6584   0.613   5.089   2.588
 2171SOL    HW1 6585   0.564   5.002   2.597
 2171SOL    HW2 6586   0.590   5.132   2.501
 2172SOL     OW 6587   1.293   4.952   3.285
 2172SOL    HW1 6588   1.330   4.879   3.227
 2172SOL    HW2 6589   1.345   4.957   3.370
 2173SOL     OW 6590   0.809   3.728   2.364
 2173SOL    HW1 6591   0.849   3.819   2.355
 2173SOL    HW2 6592   0.709   3.736   2.370
 2174SOL     OW 6593   0.197   4.700   3.126
 2174SOL    HW1 6594   0.286   4.655   3.112
 2174SOL    HW2 6595   0.124   4.635   3.107
 2175SOL     OW 6596   1.525   4.723   2.052
 2175SOL    HW1 6597   1.462   4.647   2.065
 2175SOL    HW2 6598   1.573   4.741   2.138
 2176SOL     OW 6599   1.187   5.516   3.478
 2176SOL    HW1 6600   1.211   5.576   3.402
 2176SOL    HW2 6601   1.194   5.421   3.448
 2177SOL     OW 6602   0.317   3.975   3.663
 2177SOL    HW1 6603   0.388   4.046   3.669
 2177SOL    HW2 6604   0.229   4.014   3.691
 2178SOL     OW 6605   1.466   5.141   2.815
 2178SOL    HW1 6606   1.407   5.147   2.895
 2178SOL    HW2 6607   1.451   5.053   2.769
 2179SOL     OW 6608   1.667   5.438   2.434
 2179SOL    HW1 6609   1.626   5.415   2.346
 2179SOL    HW2 6610   1.649   5.364   2.499
 2180SOL     OW 6611   1.281   4.069   2.806
 2180SOL    HW1 6612   1.195   4.019   2.793
 2180SOL    HW2 6613   1.343   4.015   2.862
 2181SOL     OW 6614   1.576   5.386   2.169
 2181SOL    HW1 6615   1.665   5.432   2.172
 2181SOL    HW2 6616   1.555   5.362   2.074
 2182SOL     OW 6617   0.807   4.329   3.327
 2182SOL    HW1 6618   0.760   4.326   3.416
 2182SOL    HW2 6619   0.756   4.274   3.261
 2183SOL     OW 6620   1.394   4.193   3.536
 2183SOL    HW1 6621   1.374   4.236   3.624
 2183SOL    HW2 6622   1.472   4.131   3.545
 2184SOL     OW 6623   0.973   4.614   3.434
 2184SOL    HW1 6624   1.019   4.530   3.405
 2184SOL    HW2 6625   0.917   4.648   3.359
 2185SOL     OW 6626   0.991   4.134   3.104
 2185SOL    HW1 6627   0.914   4.168   3.158
 2185SOL    HW2 6628   0.957   4.083   3.025
 2186SOL     OW 6629   1.041   4.425   2.291
 2186SOL    HW1 6630   1.067   4.421   2.387
 2186SOL    HW2 6631   0.956   4.374   2.277
 2187SOL     OW 6632   0.076   4.535   2.651
 2187SOL    HW1 6633   0.175   4.523   2.660
 2187SOL    HW2 6634   0.052   4.630   2.672
 2188SOL     OW 6635   0.865   4.072   2.057
 2188SOL    HW1 6636   0.924   4.135   2.008
 2188SOL    HW2 6637   0.884   3.978   2.028
 2189SOL     OW 6638   1.719   4.309   3.693
 2189SOL    HW1 6639   1.693   4.398   3.657
 2189SOL    HW2 6640   1.717   4.241   3.620
 2190SOL     OW 6641   1.362   4.868   2.407
 2190SOL    HW1 6642   1.445   4.839   2.359
 2190SOL    HW2 6643   1.313   4.935   2.351
 2191SOL     OW 6644   0.550   3.920   2.747
 2191SOL    HW1 6645   0.545   3.915   2.847
 2191SOL    HW2 6646   0.552   4.016   2.718
 2192SOL     OW 6647   1.008   5.180   2.339
 2192SOL    HW1 6648   0.962   5.252   2.287
 2192SOL    HW2 6649   1.004   5.200   2.437
 2193SOL     OW 6650   0.351   5.525   2.715
 2193SOL    HW1 6651   0.401   5.439   2.721
 2193SOL    HW2 6652   0.416   5.602   2.712
 2194SOL     OW 6653   1.795   4.790   2.735
 2194SOL    HW1 6654   1.733   4.775   2.659
 2194SOL    HW2 6655   1.743   4.801   2.820
 2195SOL     OW 6656   1.227   5.274   3.368
 2195SOL    HW1 6657   1.233   5.197   3.432
 2195SOL    HW2 6658   1.175   5.248   3.288
 2196SOL     OW 6659   0.321   4.667   2.104
 2196SOL    HW1 6660   0.403   4.706   2.062
 2196SOL    HW2 6661   0.294   4.585   2.055
 2197SOL     OW 6662   1.458   4.459   2.590
 2197SOL    HW1 6663   1.453   4.394   2.665
 2197SOL    HW2 6664   1.538   4.518   2.603
 2198SOL     OW 6665   0.461   4.990   3.589
 2198SOL    HW1 6666   0.411   4.991   3.503
 2198SOL    HW2 6667   0.398   4.972   3.665
 2199SOL     OW 6668   1.111   5.500   2.099
 2199SOL    HW1 6669   1.051   5.438   2.149
 2199SOL    HW2 6670   1.142   5.456   2.014
 2200SOL     OW 6671   0.202   4.009   3.360
 2200SOL    HW1 6672   0.122   4.069   3.347
 2200SOL    HW2 6673   0.192   3.960   3.446
 2201SOL     OW 6674   1.632   5.101   1.943
 2201SOL    HW1 6675   1.600   5.195   1.933
 2201SOL    HW2 6676   1.556   5.038   1.931
 2202SOL     OW 6677   0.464   5.467   2.185
 2202SOL    HW1 6678   0.497   5.506   2.271
 2202SOL    HW2 6679   0.540   5.460   2.120
 2203SOL     OW 6680   0.249   5.509   3.103
 2203SOL    HW1 6681   0.306   5.444   3.153
 2203SOL    HW2 6682   0.233   5.476   3.010
 2204SOL     OW 6683   0.940   5.422   2.766
 2204SOL    HW1 6684   1.020   5.365   2.787
 2204SOL    HW2 6685   0.891   5.382   2.689
 2205SOL     OW 6686   0.382   4.424   2.342
 2205SOL    HW1 6687   0.427   4.334   2.339
 2205SOL    HW2 6688   0.288   4.413   2.375
 2206SOL     OW 6689   1.547   3.946   3.591
 2206SOL    HW1 6690   1.542   3.983   3.683
 2206SOL    HW2 6691   1.475   3.877   3.579
 2207SOL     OW 6692   0.614   3.846   1.979
 2207SOL    HW1 6693   0.712   3.824   1.986
 2207SOL    HW2 6694   0.583   3.829   1.886
 2208SOL     OW 6695   0.781   3.988   3.611
 2208SOL    HW1 6696   0.848   3.927   3.654
 2208SOL    HW2 6697   0.708   4.007   3.676
 2209SOL     OW 6698   0.888   5.238   3.057
 2209SOL    HW1 6699   0.865   5.213   2.963
 2209SOL    HW2 6700   0.949   5.169   3.096
 2210SOL     OW 6701   1.351   4.314   3.295
 2210SOL    HW1 6702   1.379   4.271   3.380
 2210SOL    HW2 6703   1.376   4.410   3.296
 2211SOL     OW 6704   0.803   5.126   2.786
 2211SOL    HW1 6705   0.893   5.140   2.744
 2211SOL    HW2 6706   0.732   5.128   2.715
 2212SOL     OW 6707   0.922   4.227   2.761
 2212SOL    HW1 6708   0.897   4.218   2.665
 2212SOL    HW2 6709   0.970   4.145   2.792
 2213SOL     OW 6710   0.539   3.788   2.374
 2213SOL    HW1 6711   0.458   3.789   2.432
 2213SOL    HW2 6712   0.542   3.871   2.319
 2214SOL     OW 6713   1.434   4.912   1.903
 2214SOL    HW1 6714   1.466   4.836   1.960
 2214SOL    HW2 6715   1.342   4.939   1.933
 2215SOL     OW 6716   0.297   3.759   2.033
 2215SOL    HW1 6717   0.346   3.843   2.012
 2215SOL    HW2 6718   0.359   3.694   2.078
 2216SOL     OW 6719   0.935   3.960   2.342
 2216SOL    HW1 6720   0.887   4.001   2.264
 2216SOL    HW2 6721   1.034   3.958   2.323
 2217SOL     OW 6722   1.076   4.407   3.326
 2217SOL    HW1 6723   0.996   4.346   3.329
 2217SOL    HW2 6724   1.157   4.354   3.302
 2218SOL     OW 6725   1.227   5.294   2.655
 2218SOL    HW1 6726   1.248   5.368   2.590
 2218SOL    HW2 6727   1.295   5.294   2.728
 2219SOL     OW 6728   0.459   4.876   2.603
 2219SOL    HW1 6729   0.388   4.849   2.668
 2219SOL    HW2 6730   0.433   4.848   2.510
 2220SOL     OW 6731   1.271   5.521   2.453
 2220SOL    HW1 6732   1.315   5.585   2.389
 2220SOL    HW2 6733   1.221   5.573   2.523
 2221SOL     OW 6734   1.032   4.273   1.878
 2221SOL    HW1 6735   0.991   4.355   1.839
 2221SOL    HW2 6736   1.096   4.299   1.951
 2222SOL     OW 6737   0.078   4.280   3.248
 2222SOL    HW1 6738   0.170   4.279   3.207
 2222SOL    HW2 6739   0.072   4.354   3.315
 2223SOL     OW 6740   0.561   3.946   3.009
 2223SOL    HW1 6741   0.599   3.862   3.046
 2223SOL    HW2 6742   0.473   3.965   3.053
 2224SOL     OW 6743   0.866   4.178   2.504
 2224SOL    HW1 6744   0.834   4.250   2.442
 2224SOL    HW2 6745   0.890   4.097   2.451
 2225SOL     OW 6746   1.017   3.763   2.615
 2225SOL    HW1 6747   0.945   3.768   2.546
 2225SOL    HW2 6748   0.993   3.694   2.684
 2226SOL     OW 6749   1.429   4.897   2.729
 2226SOL    HW1 6750   1.374   4.813   2.722
 2226SOL    HW2 6751   1.455   4.926   2.637
 2227SOL     OW 6752   1.466   4.314   2.854
 2227SOL    HW1 6753   1.436   4.219   2.861
 2227SOL    HW2 6754   1.539   4.330   2.920
 2228SOL     OW 6755   0.488   5.109   2.036
 2228SOL    HW1 6756   0.401   5.094   2.083
 2228SOL    HW2 6757   0.471   5.135   1.941
 2229SOL     OW 6758   1.664   5.004   2.519
 2229SOL    HW1 6759   1.763   5.012   2.533
 2229SOL    HW2 6760   1.619   5.088   2.550
 2230SOL     OW 6761   1.390   4.299   1.940
 2230SOL    HW1 6762   1.336   4.278   2.021
 2230SOL    HW2 6763   1.481   4.258   1.949
 2231SOL     OW 6764   0.527   3.980   2.190
 2231SOL    HW1 6765   0.554   3.921   2.115
 2231SOL    HW2 6766   0.527   4.075   2.159
 2232SOL     OW 6767   1.754   4.947   3.450
 2232SOL    HW1 6768   1.845   4.908   3.437
 2232SOL    HW2 6769   1.762   5.043   3.474
 2233SOL     OW 6770   1.064   5.071   3.202
 2233SOL    HW1 6771   0.984   5.048   3.257
 2233SOL    HW2 6772   1.147   5.045   3.251
 2234SOL     OW 6773   1.592   5.353   3.487
 2234SOL    HW1 6774   1.619   5.387   3.397
 2234SOL    HW2 6775   1.671   5.315   3.533
 2235SOL     OW 6776   1.111   4.919   2.962
 2235SOL    HW1 6777   1.071   4.963   3.043
 2235SOL    HW2 6778   1.070   4.956   2.879
 2236SOL     OW 6779   1.638   4.823   2.941
 2236SOL    HW1 6780   1.643   4.904   3.000
 2236SOL    HW2 6781   1.552   4.825   2.890
 2237SOL     OW 6782   0.915   3.813   3.264
 2237SOL    HW1 6783   0.940   3.793   3.169
 2237SOL    HW2 6784   0.987   3.869   3.306
 2238SOL     OW 6785   0.980   4.840   3.581
 2238SOL    HW1 6786   0.881   4.846   3.591
 2238SOL    HW2 6787   1.003   4.760   3.525
 2239SOL     OW 6788   0.705   4.774   2.230
 2239SOL    HW1 6789   0.691   4.781   2.329
 2239SOL    HW2 6790   0.789   4.723   2.212
 2240SOL     OW 6791   0.410   4.537   3.113
 2240SOL    HW1 6792   0.496   4.549   3.163
 2240SOL    HW2 6793   0.368   4.450   3.140
 2241SOL     OW 6794   1.274   4.110   3.124
 2241SOL    HW1 6795   1.295   4.184   3.188
 2241SOL    HW2 6796   1.185   4.127   3.081
 2242SOL     OW 6797   0.064   5.288   3.193
 2242SOL    HW1 6798   0.018   5.370   3.159
 2242SOL    HW2 6799   0.162   5.307   3.202
 2243SOL     OW 6800   0.367   4.824   2.363
 2243SOL    HW1 6801   0.360   4.907   2.307
 2243SOL    HW2 6802   0.371   4.744   2.303
 2244SOL     OW 6803   0.566   4.261   2.727
 2244SOL    HW1 6804   0.578   4.327   2.653
 2244SOL    HW2 6805   0.612   4.295   2.810
 2245SOL     OW 6806   1.252   5.072   2.250
 2245SOL    HW1 6807   1.302   5.149   2.290
 2245SOL    HW2 6808   1.157   5.074   2.282
 2246SOL     OW 6809   1.272   5.169   3.004
 2246SOL    HW1 6810   1.319   5.182   3.091
 2246SOL    HW2 6811   1.206   5.095   3.013
 2247SOL     OW 6812   0.354   5.234   3.191
 2247SOL    HW1 6813   0.333   5.190   3.104
 2247SOL    HW2 6814   0.451   5.260   3.194
 2248SOL     OW 6815   0.402   4.475   3.460
 2248SOL    HW1 6816   0.470   4.530   3.413
 2248SOL    HW2 6817   0.442   4.387   3.487
 2249SOL     OW 6818   1.587   4.503   3.532
 2249SOL    HW1 6819   1.495   4.541   3.527
 2249SOL    HW2 6820   1.647   4.550   3.467
 2250SOL     OW 6821   1.013   3.829   3.632
 2250SOL    HW1 6822   1.019   3.914   3.580
 2250SOL    HW2 6823   1.045   3.753   3.575
 2251SOL     OW 6824   0.504   3.774   3.602
 2251SOL    HW1 6825   0.462   3.717   3.532
 2251SOL    HW2 6826   0.438   3.843   3.634
 2252SOL     OW 6827   0.573   4.594   2.891
 2252SOL    HW1 6828   0.617   4.683   2.882
 2252SOL    HW2 6829   0.510   4.594   2.968
 2253SOL     OW 6830   1.360   4.586   2.907
 2253SOL    HW1 6831   1.285   4.586   2.841
 2253SOL    HW2 6832   1.397   4.494   2.916
 2254SOL     OW 6833   1.209   4.249   2.137
 2254SOL    HW1 6834   1.222   4.165   2.191
 2254SOL    HW2 6835   1.180   4.323   2.197
 2255SOL     OW 6836   0.307   3.937   3.093
 2255SOL    HW1 6837   0.284   3.974   3.183
 2255SOL    HW2 6838   0.277   3.842   3.087
 2256SOL     OW 6839   0.037   5.034   3.144
 2256SOL    HW1 6840   0.090   4.985   3.212
 2256SOL    HW2 6841   0.059   5.132   3.149
 2257SOL     OW 6842   0.732   4.358   2.926
 2257SOL    HW1 6843   0.791   4.332   2.850
 2257SOL    HW2 6844   0.704   4.454   2.915
 2258SOL     OW 6845   1.728   4.659   3.716
 2258SOL    HW1 6846   1.682   4.652   3.627
 2258SOL    HW2 6847   1.666   4.703   3.782
 2259SOL     OW 6848   0.307   3.787   2.480
 2259SOL    HW1 6849   0.296   3.881   2.513
 2259SOL    HW2 6850   0.302   3.724   2.557
 2260SOL     OW 6851   1.023   4.490   2.828
 2260SOL    HW1 6852   1.038   4.511   2.924
 2260SOL    HW2 6853   0.993   4.395   2.819
 2261SOL     OW 6854   0.980   5.297   3.562
 2261SOL    HW1 6855   0.960   5.341   3.474
 2261SOL    HW2 6856   1.019   5.206   3.546
 2262SOL     OW 6857   1.859   5.242   3.467
 2262SOL    HW1 6858   1.873   5.269   3.372
 2262SOL    HW2 6859   1.942   5.264   3.520
 2263SOL     OW 6860   0.350   4.622   3.666
 2263SOL    HW1 6861   0.426   4.666   3.714
 2263SOL    HW2 6862   0.385   4.575   3.584
 2264SOL     OW 6863   1.540   3.998   1.987
 2264SOL    HW1 6864   1.479   3.923   2.010
 2264SOL    HW2 6865   1.562   4.050   2.070
 2265SOL     OW 6866   1.303   4.562   1.904
 2265SOL    HW1 6867   1.337   4.469   1.919
 2265SOL    HW2 6868   1.321   4.589   1.809
 2266SOL     OW 6869   1.068   5.057   2.711
 2266SOL    HW1 6870   1.075   4.973   2.656
 2266SOL    HW2 6871   1.130   5.126   2.675
 2267SOL     OW 6872   0.319   4.534   2.811
 2267SOL    HW1 6873   0.412   4.570   2.816
 2267SOL    HW2 6874   0.313   4.449   2.863
 2268SOL     OW 6875   0.339   4.233   2.868
 2268SOL    HW1 6876   0.287   4.150   2.851
 2268SOL    HW2 6877   0.416   4.238   2.804
 2269SOL     OW 6878   1.138   4.104   3.540
 2269SOL    HW1 6879   1.093   4.167   3.604
 2269SOL    HW2 6880   1.231   4.135   3.523
 2270SOL     OW 6881   1.160   3.931   3.339
 2270SOL    HW1 6882   1.160   3.995   3.416
 2270SOL    HW2 6883   1.188   3.979   3.256
 2271SOL     OW 6884   0.008   5.050   2.062
 2271SOL    HW1 6885  -0.085   5.071   2.031
 2271SOL    HW2 6886   0.018   4.951   2.075
 2272SOL     OW 6887   0.088   5.525   2.789
 2272SOL    HW1 6888   0.046   5.439   2.762
 2272SOL    HW2 6889   0.182   5.528   2.755
 2273SOL     OW 6890   0.504   5.292   2.772
 2273SOL    HW1 6891   0.570   5.366   2.781
 2273SOL    HW2 6892   0.548   5.213   2.730
 2274SOL     OW 6893   1.002   4.520   3.100
 2274SOL    HW1 6894   1.043   4.488   3.186
 2274SOL    HW2 6895   0.906   4.493   3.097
 2275SOL     OW 6896   0.040   4.268   2.976
 2275SOL    HW1 6897   0.125   4.235   2.935
 2275SOL    HW2 6898   0.053   4.283   3.074
 2276SOL     OW 6899   0.189   4.244   3.584
 2276SOL    HW1 6900   0.248   4.204   3.514
 2276SOL    HW2 6901   0.131   4.315   3.543
 2277SOL     OW 6902   1.369   4.674   3.522
 2277SOL    HW1 6903   1.408   4.763   3.542
 2277SOL    HW2 6904   1.379   4.654   3.425
 2278SOL     OW 6905   0.815   4.296   2.187
 2278SOL    HW1 6906   0.822   4.207   2.141
 2278SOL    HW2 6907   0.721   4.330   2.179
 2279SOL     OW 6908   1.657   4.328   3.068
 2279SOL    HW1 6909   1.619   4.259   3.130
 2279SOL    HW2 6910   1.739   4.292   3.024
 2280SOL     OW 6911   0.252   5.288   3.606
 2280SOL    HW1 6912   0.222   5.345   3.682
 2280SOL    HW2 6913   0.245   5.191   3.632
 2281SOL     OW 6914   0.671   4.188   3.131
 2281SOL    HW1 6915   0.637   4.099   3.101
 2281SOL    HW2 6916   0.697   4.242   3.051
 2282SOL     OW 6917   0.930   5.402   3.327
 2282SOL    HW1 6918   0.906   5.384   3.232
 2282SOL    HW2 6919   0.960   5.496   3.337
 2283SOL     OW 6920   0.473   4.224   2.053
 2283SOL    HW1 6921   0.534   4.304   2.057
 2283SOL    HW2 6922   0.378   4.255   2.060
 2284SOL     OW 6923   0.159   4.861   3.328
 2284SOL    HW1 6924   0.181   4.800   3.404
 2284SOL    HW2 6925   0.169   4.812   3.242
 2285SOL     OW 6926   1.347   4.783   3.096
 2285SOL    HW1 6927   1.371   4.720   3.022
 2285SOL    HW2 6928   1.257   4.823   3.078
 2286SOL     OW 6929   1.302   4.579   2.171
 2286SOL    HW1 6930   1.216   4.548   2.213
 2286SOL    HW2 6931   1.298   4.565   2.072
 2287SOL     OW 6932   1.759   5.471   3.016
 2287SOL    HW1 6933   1.820   5.501   2.943
 2287SOL    HW2 6934   1.721   5.382   2.994
 2288SOL     OW 6935   1.252   5.455   2.990
 2288SOL    HW1 6936   1.336   5.460   2.936
 2288SOL    HW2 6937   1.229   5.359   3.008
 2289SOL     OW 6938   0.083   4.982   2.884
 2289SOL    HW1 6939   0.078   4.981   2.984
 2289SOL    HW2 6940   0.000   4.941   2.846
 2290SOL     OW 6941   0.688   5.386   3.578
 2290SOL    HW1 6942   0.632   5.467   3.587
 2290SOL    HW2 6943   0.740   5.390   3.492
 2291SOL     OW 6944   1.388   5.297   2.339
 2291SOL    HW1 6945   1.455   5.309   2.265
 2291SOL    HW2 6946   1.348   5.386   2.362
 2292SOL     OW 6947   0.130   5.518   3.713
 2292SOL    HW1 6948   0.089   5.444   3.766
 2292SOL    HW2 6949   0.194   5.569   3.771
 2293SOL     OW 6950   1.280   4.651   2.534
 2293SOL    HW1 6951   1.340   4.570   2.536
 2293SOL    HW2 6952   1.320   4.720   2.474
 2294SOL     OW 6953   0.830   4.997   3.284
 2294SOL    HW1 6954   0.825   5.030   3.379
 2294SOL    HW2 6955   0.744   5.016   3.238
 2295SOL     OW 6956   0.672   5.340   2.016
 2295SOL    HW1 6957   0.681   5.350   1.917
 2295SOL    HW2 6958   0.632   5.251   2.037
 2296SOL     OW 6959   1.650   5.444   3.256
 2296SOL    HW1 6960   1.703   5.454   3.172
 2296SOL    HW2 6961   1.623   5.534   3.290
 2297SOL     OW 6962   0.263   4.050   2.582
 2297SOL    HW1 6963   0.184   4.101   2.548
 2297SOL    HW2 6964   0.254   4.035   2.680
 2298SOL     OW 6965   1.194   5.336   1.893
 2298SOL    HW1 6966   1.200   5.243   1.930
 2298SOL    HW2 6967   1.135   5.336   1.813
 2299SOL     OW 6968   0.822   4.726   3.234
 2299SOL    HW1 6969   0.862   4.725   3.142
 2299SOL    HW2 6970   0.832   4.818   3.274
 2300SOL     OW 6971   0.916   4.634   2.153
 2300SOL    HW1 6972   0.979   4.672   2.085
 2300SOL    HW2 6973   0.956   4.551   2.192
 2301SOL     OW 6974   1.504   5.331   1.906
 2301SOL    HW1 6975   1.412   5.368   1.913
 2301SOL    HW2 6976   1.542   5.351   1.816
 2302SOL     OW 6977   0.372   5.012   3.352
 2302SOL    HW1 6978   0.359   5.105   3.318
 2302SOL    HW2 6979   0.288   4.960   3.339
 2303SOL     OW 6980   1.614   5.016   3.151
 2303SOL    HW1 6981   1.674   5.019   3.231
 2303SOL    HW2 6982   1.539   5.080   3.164
 2304SOL     OW 6983   1.039   4.822   2.558
 2304SOL    HW1 6984   0.969   4.775   2.612
 2304SOL    HW2 6985   1.098   4.754   2.515
 2305SOL     OW 6986   1.014   3.960   2.833
 2305SOL    HW1 6987   1.006   3.924   2.740
 2305SOL    HW2 6988   1.012   3.884   2.898
 2306SOL     OW 6989   0.590   5.211   2.353
 2306SOL    HW1 6990   0.632   5.153   2.283
 2306SOL    HW2 6991   0.546   5.290   2.309
 2307SOL     OW 6992   0.255   5.072   2.152
 2307SOL    HW1 6993   0.159   5.073   2.125
 2307SOL    HW2 6994   0.267   5.125   2.236
 2308SOL     OW 6995   0.105   4.737   3.588
 2308SOL    HW1 6996   0.028   4.704   3.642
 2308SOL    HW2 6997   0.190   4.707   3.630
 2309SOL     OW 6998   0.672   3.927   3.351
 2309SOL    HW1 6999   0.762   3.911   3.311
 2309SOL    HW2 7000   0.680   3.932   3.450
 2310SOL     OW 7001   0.075   4.069   1.895
 2310SOL    HW1 7002  -0.017   4.041   1.866
 2310SOL    HW2 7003   0.106   4.146   1.839
 2311SOL     OW 7004   1.440   4.580   3.260
 2311SOL    HW1 7005   1.383   4.632   3.197
 2311SOL    HW2 7006   1.536   4.592   3.236
 2312SOL     OW 7007   0.072   3.890   2.180
 2312SOL    HW1 7008   0.055   3.973   2.126
 2312SOL    HW2 7009   0.162   3.853   2.158
 2313SOL     OW 7010   1.183   5.059   1.981
 2313SOL    HW1 7011   1.084   5.048   1.983
 2313SOL    HW2 7012   1.217   5.074   2.074
 2314SOL     OW 7013   0.613   4.566   3.293
 2314SOL    HW1 7014   0.669   4.647   3.276
 2314SOL    HW2 7015   0.672   4.486   3.296
 2315SOL     OW 7016   1.493   5.491   2.821
 2315SOL    HW1 7017   1.526   5.555   2.752
 2315SOL    HW2 7018   1.559   5.485   2.896
 2316SOL     OW 7019   0.716   4.289   3.570
 2316SOL    HW1 7020   0.735   4.354   3.644
 2316SOL    HW2 7021   0.776   4.209   3.579
 2317SOL     OW 7022   1.450   4.944   3.495
 2317SOL    HW1 7023   1.441   4.934   3.594
 2317SOL    HW2 7024   1.546   4.937   3.469
 2318SOL     OW 7025   0.390   5.465   3.422
 2318SOL    HW1 7026   0.299   5.506   3.420
 2318SOL    HW2 7027   0.383   5.371   3.454
 2319SOL     OW 7028   1.674   4.607   3.116
 2319SOL    HW1 7029   1.647   4.518   3.079
 2319SOL    HW2 7030   1.675   4.675   3.043
 2320SOL     OW 7031   1.225   4.049   2.311
 2320SOL    HW1 7032   1.290   3.975   2.300
 2320SOL    HW2 7033   1.245   4.099   2.395
 2321SOL     OW 7034   0.594   4.469   2.514
 2321SOL    HW1 7035   0.644   4.554   2.495
 2321SOL    HW2 7036   0.506   4.471   2.466
 2322SOL     OW 7037   1.777   4.066   3.504
 2322SOL    HW1 7038   1.760   4.097   3.410
 2322SOL    HW2 7039   1.693   4.029   3.542
 2323SOL     OW 7040   1.730   4.658   3.379
 2323SOL    HW1 7041   1.768   4.749   3.394
 2323SOL    HW2 7042   1.722   4.641   3.280
 2324SOL     OW 7043   0.859   5.098   1.878
 2324SOL    HW1 7044   0.813   5.113   1.966
 2324SOL    HW2 7045   0.903   5.183   1.848
 2325SOL     OW 7046   0.661   5.514   2.815
 2325SOL    HW1 7047   0.615   5.602   2.802
 2325SOL    HW2 7048   0.760   5.526   2.808
 2326SOL     OW 7049   0.859   4.680   2.723
 2326SOL    HW1 7050   0.913   4.611   2.771
 2326SOL    HW2 7051   0.827   4.749   2.789
 2327SOL     OW 7052   1.083   4.708   1.949
 2327SOL    HW1 7053   1.060   4.761   1.867
 2327SOL    HW2 7054   1.164   4.652   1.930
 2328SOL     OW 7055   1.861   5.293   2.713
 2328SOL    HW1 7056   1.790   5.281   2.643
 2328SOL    HW2 7057   1.862   5.214   2.773
 2329SOL     OW 7058   0.221   5.038   3.706
 2329SOL    HW1 7059   0.156   4.965   3.685
 2329SOL    HW2 7060   0.225   5.052   3.804
 2330SOL     OW 7061   0.079   4.964   2.515
 2330SOL    HW1 7062   0.078   4.917   2.603
 2330SOL    HW2 7063   0.161   4.936   2.464
 2331SOL     OW 7064   0.672   5.115   3.486
 2331SOL    HW1 7065   0.594   5.065   3.524
 2331SOL    HW2 7066   0.669   5.210   3.517
 2332SOL     OW 7067   0.428   4.148   2.382
 2332SOL    HW1 7068   0.458   4.076   2.320
 2332SOL    HW2 7069   0.389   4.108   2.465
 2333SOL     OW 7070   1.705   5.211   2.966
 2333SOL    HW1 7071   1.612   5.186   2.939
 2333SOL    HW2 7072   1.731   5.161   3.048
 2334SOL     OW 7073   0.317   4.271   3.142
 2334SOL    HW1 7074   0.355   4.212   3.214
 2334SOL    HW2 7075   0.357   4.245   3.054
 2335SOL     OW 7076   0.812   5.310   2.549
 2335SOL    HW1 7077   0.844   5.320   2.455
 2335SOL    HW2 7078   0.733   5.248   2.551
 2336SOL     OW 7079   1.001   3.758   3.016
 2336SOL    HW1 7080   0.938   3.686   2.985
 2336SOL    HW2 7081   1.094   3.722   3.016
 2337SOL     OW 7082   0.770   5.054   2.163
 2337SOL    HW1 7083   0.724   4.967   2.180
 2337SOL    HW2 7084   0.861   5.051   2.204
 2338SOL     OW 7085   0.618   5.291   3.146
 2338SOL    HW1 7086   0.613   5.373   3.203
 2338SOL    HW2 7087   0.707   5.288   3.101
 2339SOL     OW 7088   1.352   3.776   2.030
 2339SOL    HW1 7089   1.387   3.735   1.946
 2339SOL    HW2 7090   1.262   3.738   2.050
 2340SOL     OW 7091   1.300   4.177   2.553
 2340SOL    HW1 7092   1.241   4.257   2.557
 2340SOL    HW2 7093   1.315   4.142   2.646
 2341SOL     OW 7094   0.039   4.801   2.162
 2341SOL    HW1 7095   0.138   4.790   2.153
 2341SOL    HW2 7096  -0.001   4.715   2.194
 2342SOL     OW 7097   0.875   5.370   2.199
 2342SOL    HW1 7098   0.798   5.335   2.145
 2342SOL    HW2 7099   0.843   5.441   2.261
 2343SOL     OW 7100   0.230   4.352   3.837
 2343SOL    HW1 7101   0.137   4.350   3.874
 2343SOL    HW2 7102   0.231   4.313   3.745
 2344SOL     OW 7103   0.225   3.999   4.720
 2344SOL    HW1 7104   0.260   3.982   4.812
 2344SOL    HW2 7105   0.137   3.954   4.708
 2345SOL     OW 7106   0.019   4.092   4.371
 2345SOL    HW1 7107  -0.063   4.135   4.410
 2345SOL    HW2 7108  -0.009   4.019   4.308
 2346SOL     OW 7109   0.569   4.999   4.889
 2346SOL    HW1 7110   0.476   4.992   4.852
 2346SOL    HW2 7111   0.580   5.088   4.933
 2347SOL     OW 7112   1.555   5.235   4.427
 2347SOL    HW1 7113   1.498   5.219   4.508
 2347SOL    HW2 7114   1.496   5.245   4.347
 2348SOL     OW 7115   1.135   4.427   4.441
 2348SOL    HW1 7116   1.192   4.505   4.416
 2348SOL    HW2 7117   1.075   4.453   4.517
 2349SOL     OW 7118   1.755   4.331   3.955
 2349SOL    HW1 7119   1.743   4.318   3.856
 2349SOL    HW2 7120   1.725   4.250   4.004
 2350SOL     OW 7121   0.768   4.868   4.747
 2350SOL    HW1 7122   0.690   4.885   4.807
 2350SOL    HW2 7123   0.802   4.955   4.711
 2351SOL     OW 7124   0.850   4.522   5.547
 2351SOL    HW1 7125   0.846   4.598   5.612
 2351SOL    HW2 7126   0.872   4.558   5.456
 2352SOL     OW 7127   0.685   4.736   4.389
 2352SOL    HW1 7128   0.754   4.720   4.459
 2352SOL    HW2 7129   0.612   4.793   4.427
 2353SOL     OW 7130   0.686   4.885   5.527
 2353SOL    HW1 7131   0.746   4.964   5.541
 2353SOL    HW2 7132   0.600   4.916   5.486
 2354SOL     OW 7133   0.335   5.159   4.785
 2354SOL    HW1 7134   0.257   5.128   4.732
 2354SOL    HW2 7135   0.393   5.217   4.728
 2355SOL     OW 7136   1.460   5.229   5.063
 2355SOL    HW1 7137   1.484   5.323   5.089
 2355SOL    HW2 7138   1.444   5.175   5.145
 2356SOL     OW 7139   0.438   4.116   5.223
 2356SOL    HW1 7140   0.520   4.060   5.232
 2356SOL    HW2 7141   0.357   4.058   5.227
 2357SOL     OW 7142   1.603   4.171   4.461
 2357SOL    HW1 7143   1.529   4.217   4.411
 2357SOL    HW2 7144   1.654   4.239   4.514
 2358SOL     OW 7145   0.231   5.437   4.207
 2358SOL    HW1 7146   0.265   5.514   4.261
 2358SOL    HW2 7147   0.275   5.437   4.117
 2359SOL     OW 7148   1.127   5.065   5.414
 2359SOL    HW1 7149   1.174   5.065   5.502
 2359SOL    HW2 7150   1.079   4.978   5.403
 2360SOL     OW 7151   0.230   5.158   4.262
 2360SOL    HW1 7152   0.204   5.254   4.262
 2360SOL    HW2 7153   0.159   5.104   4.307
 2361SOL     OW 7154   0.240   4.815   4.610
 2361SOL    HW1 7155   0.254   4.731   4.662
 2361SOL    HW2 7156   0.185   4.879   4.665
 2362SOL     OW 7157   0.620   5.510   5.163
 2362SOL    HW1 7158   0.528   5.493   5.198
 2362SOL    HW2 7159   0.648   5.602   5.189
 2363SOL     OW 7160   0.606   4.688   3.847
 2363SOL    HW1 7161   0.613   4.772   3.793
 2363SOL    HW2 7162   0.652   4.701   3.935
 2364SOL     OW 7163   1.594   3.838   5.204
 2364SOL    HW1 7164   1.576   3.905   5.132
 2364SOL    HW2 7165   1.591   3.884   5.293
 2365SOL     OW 7166   0.122   4.367   4.287
 2365SOL    HW1 7167   0.077   4.279   4.304
 2365SOL    HW2 7168   0.121   4.421   4.371
 2366SOL     OW 7169   1.842   5.491   4.083
 2366SOL    HW1 7170   1.896   5.462   4.163
 2366SOL    HW2 7171   1.872   5.581   4.054
 2367SOL     OW 7172   0.027   5.320   3.841
 2367SOL    HW1 7173   0.008   5.224   3.862
 2367SOL    HW2 7174  -0.006   5.378   3.916
 2368SOL     OW 7175   1.689   4.646   4.336
 2368SOL    HW1 7176   1.784   4.617   4.344
 2368SOL    HW2 7177   1.681   4.711   4.261
 2369SOL     OW 7178   1.641   4.832   4.156
 2369SOL    HW1 7179   1.727   4.834   4.104
 2369SOL    HW2 7180   1.655   4.879   4.244
 2370SOL     OW 7181   0.113   4.461   5.321
 2370SOL    HW1 7182   0.201   4.448   5.366
 2370SOL    HW2 7183   0.100   4.558   5.299
 2371SOL     OW 7184   0.613   5.089   4.450
 2371SOL    HW1 7185   0.564   5.002   4.459
 2371SOL    HW2 7186   0.590   5.132   4.363
 2372SOL     OW 7187   1.293   4.952   5.147
 2372SOL    HW1 7188   1.330   4.879   5.089
 2372SOL    HW2 7189   1.345   4.957   5.232
 2373SOL     OW 7190   0.809   3.728   4.226
 2373SOL    HW1 7191   0.849   3.819   4.217
 2373SOL    HW2 7192   0.709   3.736   4.232
 2374SOL     OW 7193   0.197   4.700   4.988
 2374SOL    HW1 7194   0.286   4.655   4.974
 2374SOL    HW2 7195   0.124   4.635   4.969
 2375SOL     OW 7196   1.525   4.723   3.914
 2375SOL    HW1 7197   1.462   4.647   3.927
 2375SOL    HW2 7198   1.573   4.741   4.000
 2376SOL     OW 7199   1.187   5.516   5.340
 2376SOL    HW1 7200   1.211   5.576   5.264
 2376SOL    HW2 7201   1.194   5.421   5.310
 2377SOL     OW 7202   0.317   3.975   5.525
 2377SOL    HW1 7203   0.388   4.046   5.531
 2377SOL    HW2 7204   0.229   4.014   5.553
 2378SOL     OW 7205   1.466   5.141   4.677
 2378SOL    HW1 7206   1.407   5.147   4.757
 2378SOL    HW2 7207   1.451   5.053   4.631
 2379SOL     OW 7208   1.667   5.438   4.296
 2379SOL    HW1 7209   1.626   5.415   4.208
 2379SOL    HW2 7210   1.649   5.364   4.361
 2380SOL     OW 7211   0.598   4.453   3.994
 2380SOL    HW1 7212   0.622   4.522   3.926
 2380SOL    HW2 7213   0.520   4.486   4.048
 2381SOL     OW 7214   1.281   4.069   4.668
 2381SOL    HW1 7215   1.195   4.019   4.655
 2381SOL    HW2 7216   1.343   4.015   4.724
 2382SOL     OW 7217   1.576   5.386   4.031
 2382SOL    HW1 7218   1.665   5.432   4.034
 2382SOL    HW2 7219   1.555   5.362   3.936
 2383SOL     OW 7220   0.807   4.329   5.189
 2383SOL    HW1 7221   0.760   4.326   5.278
 2383SOL    HW2 7222   0.756   4.274   5.123
 2384SOL     OW 7223   1.394   4.193   5.398
 2384SOL    HW1 7224   1.374   4.236   5.486
 2384SOL    HW2 7225   1.472   4.131   5.407
 2385SOL     OW 7226   0.973   4.614   5.296
 2385SOL    HW1 7227   1.019   4.530   5.267
 2385SOL    HW2 7228   0.917   4.648   5.221
 2386SOL     OW 7229   0.991   4.134   4.966
 2386SOL    HW1 7230   0.914   4.168   5.020
 2386SOL    HW2 7231   0.957   4.083   4.887
 2387SOL     OW 7232   1.041   4.425   4.153
 2387SOL    HW1 7233   1.067   4.421   4.249
 2387SOL    HW2 7234   0.956   4.374   4.139
 2388SOL     OW 7235   0.076   4.535   4.513
 2388SOL    HW1 7236   0.175   4.523   4.522
 2388SOL    HW2 7237   0.052   4.630   4.534
 2389SOL     OW 7238   0.130   5.545   5.295
 2389SOL    HW1 7239   0.120   5.530   5.394
 2389SOL    HW2 7240   0.044   5.581   5.259
 2390SOL     OW 7241   0.865   4.072   3.919
 2390SOL    HW1 7242   0.924   4.135   3.870
 2390SOL    HW2 7243   0.884   3.978   3.890
 2391SOL     OW 7244   1.719   4.309   5.555
 2391SOL    HW1 7245   1.693   4.398   5.519
 2391SOL    HW2 7246   1.717   4.241   5.482
 2392SOL     OW 7247   1.362   4.868   4.269
 2392SOL    HW1 7248   1.445   4.839   4.221
 2392SOL    HW2 7249   1.313   4.935   4.213
 2393SOL     OW 7250   0.550   3.920   4.609
 2393SOL    HW1 7251   0.545   3.915   4.709
 2393SOL    HW2 7252   0.552   4.016   4.580
 2394SOL     OW 7253   1.008   5.180   4.201
 2394SOL    HW1 7254   0.962   5.252   4.149
 2394SOL    HW2 7255   1.004   5.200   4.299
 2395SOL     OW 7256   0.351   5.525   4.577
 2395SOL    HW1 7257   0.401   5.439   4.583
 2395SOL    HW2 7258   0.416   5.602   4.574
 2396SOL     OW 7259   1.795   4.790   4.597
 2396SOL    HW1 7260   1.733   4.775   4.521
 2396SOL    HW2 7261   1.743   4.801   4.682
 2397SOL     OW 7262   1.227   5.274   5.230
 2397SOL    HW1 7263   1.233   5.197   5.294
 2397SOL    HW2 7264   1.175   5.248   5.150
 2398SOL     OW 7265   0.321   4.667   3.966
 2398SOL    HW1 7266   0.403   4.706   3.924
 2398SOL    HW2 7267   0.294   4.585   3.917
 2399SOL     OW 7268   1.458   4.459   4.452
 2399SOL    HW1 7269   1.453   4.394   4.527
 2399SOL    HW2 7270   1.538   4.518   4.465
 2400SOL     OW 7271   0.461   4.990   5.451
 2400SOL    HW1 7272   0.411   4.991   5.365
 2400SOL    HW2 7273   0.398   4.972   5.527
 2401SOL     OW 7274   1.111   5.500   3.961
 2401SOL    HW1 7275   1.051   5.438   4.011
 2401SOL    HW2 7276   1.142   5.456   3.876
 2402SOL     OW 7277   0.202   4.009   5.222
 2402SOL    HW1 7278   0.122   4.069   5.209
 2402SOL    HW2 7279   0.192   3.960   5.308
 2403SOL     OW 7280   1.632   5.101   3.805
 2403SOL    HW1 7281   1.600   5.195   3.795
 2403SOL    HW2 7282   1.556   5.038   3.793
 2404SOL     OW 7283   0.464   5.467   4.047
 2404SOL    HW1 7284   0.497   5.506   4.133
 2404SOL    HW2 7285   0.540   5.460   3.982
 2405SOL     OW 7286   1.400   3.831   4.150
 2405SOL    HW1 7287   1.376   3.794   4.060
 2405SOL    HW2 7288   1.499   3.847   4.154
 2406SOL     OW 7289   0.249   5.509   4.965
 2406SOL    HW1 7290   0.306   5.444   5.015
 2406SOL    HW2 7291   0.233   5.476   4.872
 2407SOL     OW 7292   0.940   5.422   4.628
 2407SOL    HW1 7293   1.020   5.365   4.649
 2407SOL    HW2 7294   0.891   5.382   4.551
 2408SOL     OW 7295   0.382   4.424   4.204
 2408SOL    HW1 7296   0.427   4.334   4.201
 2408SOL    HW2 7297   0.288   4.413   4.237
 2409SOL     OW 7298   0.614   3.846   3.841
 2409SOL    HW1 7299   0.712   3.824   3.848
 2409SOL    HW2 7300   0.583   3.829   3.748
 2410SOL     OW 7301   0.781   3.988   5.473
 2410SOL    HW1 7302   0.848   3.927   5.516
 2410SOL    HW2 7303   0.708   4.007   5.538
 2411SOL     OW 7304   0.888   5.238   4.919
 2411SOL    HW1 7305   0.865   5.213   4.825
 2411SOL    HW2 7306   0.949   5.169   4.958
 2412SOL     OW 7307   1.351   4.314   5.157
 2412SOL    HW1 7308   1.379   4.271   5.242
 2412SOL    HW2 7309   1.376   4.410   5.158
 2413SOL     OW 7310   0.803   5.126   4.648
 2413SOL    HW1 7311   0.893   5.140   4.606
 2413SOL    HW2 7312   0.732   5.128   4.577
 2414SOL     OW 7313   0.922   4.227   4.623
 2414SOL    HW1 7314   0.897   4.218   4.527
 2414SOL    HW2 7315   0.970   4.145   4.654
 2415SOL     OW 7316   0.539   3.788   4.236
 2415SOL    HW1 7317   0.458   3.789   4.294
 2415SOL    HW2 7318   0.542   3.871   4.181
 2416SOL     OW 7319   1.434   4.912   3.765
 2416SOL    HW1 7320   1.466   4.836   3.822
 2416SOL    HW2 7321   1.342   4.939   3.795
 2417SOL     OW 7322   0.297   3.759   3.895
 2417SOL    HW1 7323   0.346   3.843   3.874
 2417SOL    HW2 7324   0.359   3.694   3.940
 2418SOL     OW 7325   0.935   3.960   4.204
 2418SOL    HW1 7326   0.887   4.001   4.126
 2418SOL    HW2 7327   1.034   3.958   4.185
 2419SOL     OW 7328   1.076   4.407   5.188
 2419SOL    HW1 7329   0.996   4.346   5.191
 2419SOL    HW2 7330   1.157   4.354   5.164
 2420SOL     OW 7331   1.227   5.294   4.517
 2420SOL    HW1 7332   1.248   5.368   4.452
 2420SOL    HW2 7333   1.295   5.294   4.590
 2421SOL     OW 7334   0.459   4.876   4.465
 2421SOL    HW1 7335   0.388   4.849   4.530
 2421SOL    HW2 7336   0.433   4.848   4.372
 2422SOL     OW 7337   1.271   5.521   4.315
 2422SOL    HW1 7338   1.315   5.585   4.251
 2422SOL    HW2 7339   1.221   5.573   4.385
 2423SOL     OW 7340   1.032   4.273   3.740
 2423SOL    HW1 7341   0.991   4.355   3.701
 2423SOL    HW2 7342   1.096   4.299   3.813
 2424SOL     OW 7343   0.078   4.280   5.110
 2424SOL    HW1 7344   0.170   4.279   5.069
 2424SOL    HW2 7345   0.072   4.354   5.177
 2425SOL     OW 7346   0.561   3.946   4.871
 2425SOL    HW1 7347   0.599   3.862   4.908
 2425SOL    HW2 7348   0.473   3.965   4.915
 2426SOL     OW 7349   0.866   4.178   4.366
 2426SOL    HW1 7350   0.834   4.250   4.304
 2426SOL    HW2 7351   0.890   4.097   4.313
 2427SOL     OW 7352   1.017   3.763   4.477
 2427SOL    HW1 7353   0.945   3.768   4.408
 2427SOL    HW2 7354   0.993   3.694   4.546
 2428SOL     OW 7355   1.429   4.897   4.591
 2428SOL    HW1 7356   1.374   4.813   4.584
 2428SOL    HW2 7357   1.455   4.926   4.499
 2429SOL     OW 7358   1.466   4.314   4.716
 2429SOL    HW1 7359   1.436   4.219   4.723
 2429SOL    HW2 7360   1.539   4.330   4.782
 2430SOL     OW 7361   1.857   4.557   4.101
 2430SOL    HW1 7362   1.899   4.493   4.165
 2430SOL    HW2 7363   1.819   4.506   4.023
 2431SOL     OW 7364   0.488   5.109   3.898
 2431SOL    HW1 7365   0.401   5.094   3.945
 2431SOL    HW2 7366   0.471   5.135   3.803
 2432SOL     OW 7367   1.664   5.004   4.381
 2432SOL    HW1 7368   1.763   5.012   4.395
 2432SOL    HW2 7369   1.619   5.088   4.412
 2433SOL     OW 7370   1.390   4.299   3.802
 2433SOL    HW1 7371   1.336   4.278   3.883
 2433SOL    HW2 7372   1.481   4.258   3.811
 2434SOL     OW 7373   0.527   3.980   4.052
 2434SOL    HW1 7374   0.554   3.921   3.977
 2434SOL    HW2 7375   0.527   4.075   4.021
 2435SOL     OW 7376   1.754   4.947   5.312
 2435SOL    HW1 7377   1.845   4.908   5.299
 2435SOL    HW2 7378   1.762   5.043   5.336
 2436SOL     OW 7379   1.064   5.071   5.064
 2436SOL    HW1 7380   0.984   5.048   5.119
 2436SOL    HW2 7381   1.147   5.045   5.113
 2437SOL     OW 7382   1.592   5.353   5.349
 2437SOL    HW1 7383   1.619   5.387   5.259
 2437SOL    HW2 7384   1.671   5.315   5.395
 2438SOL     OW 7385   1.111   4.919   4.824
 2438SOL    HW1 7386   1.071   4.963   4.905
 2438SOL    HW2 7387   1.070   4.956   4.741
 2439SOL     OW 7388   1.638   4.823   4.803
 2439SOL    HW1 7389   1.643   4.904   4.862
 2439SOL    HW2 7390   1.552   4.825   4.752
 2440SOL     OW 7391   0.915   3.813   5.126
 2440SOL    HW1 7392   0.940   3.793   5.031
 2440SOL    HW2 7393   0.987   3.869   5.168
 2441SOL     OW 7394   0.980   4.840   5.443
 2441SOL    HW1 7395   0.881   4.846   5.453
 2441SOL    HW2 7396   1.003   4.760   5.387
 2442SOL     OW 7397   0.705   4.774   4.092
 2442SOL    HW1 7398   0.691   4.781   4.191
 2442SOL    HW2 7399   0.789   4.723   4.074
 2443SOL     OW 7400   0.410   4.537   4.975
 2443SOL    HW1 7401   0.496   4.549   5.025
 2443SOL    HW2 7402   0.368   4.450   5.002
 2444SOL     OW 7403   1.274   4.110   4.986
 2444SOL    HW1 7404   1.295   4.184   5.050
 2444SOL    HW2 7405   1.185   4.127   4.943
 2445SOL     OW 7406   0.064   5.288   5.055
 2445SOL    HW1 7407   0.018   5.370   5.021
 2445SOL    HW2 7408   0.162   5.307   5.064
 2446SOL     OW 7409   0.367   4.824   4.225
 2446SOL    HW1 7410   0.360   4.907   4.169
 2446SOL    HW2 7411   0.371   4.744   4.165
 2447SOL     OW 7412   0.566   4.261   4.589
 2447SOL    HW1 7413   0.578   4.327   4.515
 2447SOL    HW2 7414   0.612   4.295   4.672
 2448SOL     OW 7415   1.252   5.072   4.112
 2448SOL    HW1 7416   1.302   5.149   4.152
 2448SOL    HW2 7417   1.157   5.074   4.144
 2449SOL     OW 7418   1.272   5.169   4.866
 2449SOL    HW1 7419   1.319   5.182   4.953
 2449SOL    HW2 7420   1.206   5.095   4.875
 2450SOL     OW 7421   1.582   4.363   4.196
 2450SOL    HW1 7422   1.551   4.424   4.269
 2450SOL    HW2 7423   1.632   4.415   4.127
 2451SOL     OW 7424   0.354   5.234   5.053
 2451SOL    HW1 7425   0.333   5.190   4.966
 2451SOL    HW2 7426   0.451   5.260   5.056
 2452SOL     OW 7427   0.402   4.475   5.322
 2452SOL    HW1 7428   0.470   4.530   5.275
 2452SOL    HW2 7429   0.442   4.387   5.349
 2453SOL     OW 7430   1.587   4.503   5.394
 2453SOL    HW1 7431   1.495   4.541   5.389
 2453SOL    HW2 7432   1.647   4.550   5.329
 2454SOL     OW 7433   1.013   3.829   5.494
 2454SOL    HW1 7434   1.019   3.914   5.442
 2454SOL    HW2 7435   1.045   3.753   5.437
 2455SOL     OW 7436   0.504   3.774   5.464
 2455SOL    HW1 7437   0.462   3.717   5.394
 2455SOL    HW2 7438   0.438   3.843   5.496
 2456SOL     OW 7439   0.573   4.594   4.753
 2456SOL    HW1 7440   0.617   4.683   4.744
 2456SOL    HW2 7441   0.510   4.594   4.830
 2457SOL     OW 7442   1.360   4.586   4.769
 2457SOL    HW1 7443   1.285   4.586   4.703
 2457SOL    HW2 7444   1.397   4.494   4.778
 2458SOL     OW 7445   1.209   4.249   3.999
 2458SOL    HW1 7446   1.222   4.165   4.053
 2458SOL    HW2 7447   1.180   4.323   4.059
 2459SOL     OW 7448   0.307   3.937   4.955
 2459SOL    HW1 7449   0.284   3.974   5.045
 2459SOL    HW2 7450   0.277   3.842   4.949
 2460SOL     OW 7451   0.037   5.034   5.006
 2460SOL    HW1 7452   0.090   4.985   5.074
 2460SOL    HW2 7453   0.059   5.132   5.011
 2461SOL     OW 7454   0.732   4.358   4.788
 2461SOL    HW1 7455   0.791   4.332   4.712
 2461SOL    HW2 7456   0.704   4.454   4.777
 2462SOL     OW 7457   1.728   4.659   5.578
 2462SOL    HW1 7458   1.682   4.652   5.489
 2462SOL    HW2 7459   1.666   4.703   5.644
 2463SOL     OW 7460   0.307   3.787   4.342
 2463SOL    HW1 7461   0.296   3.881   4.375
 2463SOL    HW2 7462   0.302   3.724   4.419
 2464SOL     OW 7463   1.023   4.490   4.690
 2464SOL    HW1 7464   1.038   4.511   4.786
 2464SOL    HW2 7465   0.993   4.395   4.681
 2465SOL     OW 7466   0.980   5.297   5.424
 2465SOL    HW1 7467   0.960   5.341   5.336
 2465SOL    HW2 7468   1.019   5.206   5.408
 2466SOL     OW 7469   1.859   5.242   5.329
 2466SOL    HW1 7470   1.873   5.269   5.234
 2466SOL    HW2 7471   1.942   5.264   5.382
 2467SOL     OW 7472   0.350   4.622   5.528
 2467SOL    HW1 7473   0.426   4.666   5.576
 2467SOL    HW2 7474   0.385   4.575   5.446
 2468SOL     OW 7475   1.540   3.998   3.849
 2468SOL    HW1 7476   1.479   3.923   3.872
 2468SOL    HW2 7477   1.562   4.050   3.932
 2469SOL     OW 7478   1.303   4.562   3.766
 2469SOL    HW1 7479   1.337   4.469   3.781
 2469SOL    HW2 7480   1.321   4.589   3.671
 2470SOL     OW 7481   1.068   5.057   4.573
 2470SOL    HW1 7482   1.075   4.973   4.518
 2470SOL    HW2 7483   1.130   5.126   4.537
 2471SOL     OW 7484   0.319   4.534   4.673
 2471SOL    HW1 7485   0.412   4.570   4.678
 2471SOL    HW2 7486   0.313   4.449   4.725
 2472SOL     OW 7487   0.339   4.233   4.730
 2472SOL    HW1 7488   0.287   4.150   4.713
 2472SOL    HW2 7489   0.416   4.238   4.666
 2473SOL     OW 7490   1.138   4.104   5.402
 2473SOL    HW1 7491   1.093   4.167   5.466
 2473SOL    HW2 7492   1.231   4.135   5.385
 2474SOL     OW 7493   1.160   3.931   5.201
 2474SOL    HW1 7494   1.160   3.995   5.278
 2474SOL    HW2 7495   1.188   3.979   5.118
 2475SOL     OW 7496   0.008   5.050   3.924
 2475SOL    HW1 7497  -0.085   5.071   3.893
 2475SOL    HW2 7498   0.018   4.951   3.937
 2476SOL     OW 7499   0.088   5.525   4.651
 2476SOL    HW1 7500   0.046   5.439   4.624
 2476SOL    HW2 7501   0.182   5.528   4.617
 2477SOL     OW 7502   0.504   5.292   4.634
 2477SOL    HW1 7503   0.570   5.366   4.643
 2477SOL    HW2 7504   0.548   5.213   4.592
 2478SOL     OW 7505   1.002   4.520   4.962
 2478SOL    HW1 7506   1.043   4.488   5.048
 2478SOL    HW2 7507   0.906   4.493   4.959
 2479SOL     OW 7508   0.040   4.268   4.838
 2479SOL    HW1 7509   0.125   4.235   4.797
 2479SOL    HW2 7510   0.053   4.283   4.936
 2480SOL     OW 7511   0.189   4.244   5.446
 2480SOL    HW1 7512   0.248   4.204   5.376
 2480SOL    HW2 7513   0.131   4.315   5.405
 2481SOL     OW 7514   1.369   4.674   5.384
 2481SOL    HW1 7515   1.408   4.763   5.404
 2481SOL    HW2 7516   1.379   4.654   5.287
 2482SOL     OW 7517   0.815   4.296   4.049
 2482SOL    HW1 7518   0.822   4.207   4.003
 2482SOL    HW2 7519   0.721   4.330   4.041
 2483SOL     OW 7520   1.657   4.328   4.930
 2483SOL    HW1 7521   1.619   4.259   4.992
 2483SOL    HW2 7522   1.739   4.292   4.886
 2484SOL     OW 7523   0.252   5.288   5.468
 2484SOL    HW1 7524   0.222   5.345   5.544
 2484SOL    HW2 7525   0.245   5.191   5.494
 2485SOL     OW 7526   0.671   4.188   4.993
 2485SOL    HW1 7527   0.637   4.099   4.963
 2485SOL    HW2 7528   0.697   4.242   4.913
 2486SOL     OW 7529   0.930   5.402   5.189
 2486SOL    HW1 7530   0.906   5.384   5.094
 2486SOL    HW2 7531   0.960   5.496   5.199
 2487SOL     OW 7532   0.473   4.224   3.915
 2487SOL    HW1 7533   0.534   4.304   3.919
 2487SOL    HW2 7534   0.378   4.255   3.922
 2488SOL     OW 7535   0.159   4.861   5.190
 2488SOL    HW1 7536   0.181   4.800   5.266
 2488SOL    HW2 7537   0.169   4.812   5.104
 2489SOL     OW 7538   1.347   4.783   4.958
 2489SOL    HW1 7539   1.371   4.720   4.884
 2489SOL    HW2 7540   1.257   4.823   4.940
 2490SOL     OW 7541   1.302   4.579   4.033
 2490SOL    HW1 7542   1.216   4.548   4.075
 2490SOL    HW2 7543   1.298   4.565   3.934
 2491SOL     OW 7544   1.759   5.471   4.878
 2491SOL    HW1 7545   1.820   5.501   4.805
 2491SOL    HW2 7546   1.721   5.382   4.856
 2492SOL     OW 7547   1.252   5.455   4.852
 2492SOL    HW1 7548   1.336   5.460   4.798
 2492SOL    HW2 7549   1.229   5.359   4.870
 2493SOL     OW 7550   0.083   4.982   4.746
 2493SOL    HW1 7551   0.078   4.981   4.846
 2493SOL    HW2 7552   0.000   4.941   4.708
 2494SOL     OW 7553   0.688   5.386   5.440
 2494SOL    HW1 7554   0.632   5.467   5.449
 2494SOL    HW2 7555   0.740   5.390   5.354
 2495SOL     OW 7556   1.726   3.859   4.247
 2495SOL    HW1 7557   1.799   3.842   4.180
 2495SOL    HW2 7558   1.695   3.772   4.285
 2496SOL     OW 7559   1.388   5.297   4.201
 2496SOL    HW1 7560   1.455   5.309   4.127
 2496SOL    HW2 7561   1.348   5.386   4.224
 2497SOL     OW 7562   0.130   5.518   5.575
 2497SOL    HW1 7563   0.089   5.444   5.628
 2497SOL    HW2 7564   0.194   5.569   5.633
 2498SOL     OW 7565   1.280   4.651   4.396
 2498SOL    HW1 7566   1.340   4.570   4.398
 2498SOL    HW2 7567   1.320   4.720   4.336
 2499SOL     OW 7568   0.830   4.997   5.146
 2499SOL    HW1 7569   0.825   5.030   5.241
 2499SOL    HW2 7570   0.744   5.016   5.100
 2500SOL     OW 7571   0.672   5.340   3.878
 2500SOL    HW1 7572   0.681   5.350   3.779
 2500SOL    HW2 7573   0.632   5.251   3.899
 2501SOL     OW 7574   1.650   5.444   5.118
 2501SOL    HW1 7575   1.703   5.454   5.034
 2501SOL    HW2 7576   1.623   5.534   5.152
 2502SOL     OW 7577   1.841   3.899   4.687
 2502SOL    HW1 7578   1.880   3.814   4.651
 2502SOL    HW2 7579   1.743   3.901   4.668
 2503SOL     OW 7580   0.263   4.050   4.444
 2503SOL    HW1 7581   0.184   4.101   4.410
 2503SOL    HW2 7582   0.254   4.035   4.542
 2504SOL     OW 7583   1.194   5.336   3.755
 2504SOL    HW1 7584   1.200   5.243   3.792
 2504SOL    HW2 7585   1.135   5.336   3.675
 2505SOL     OW 7586   0.822   4.726   5.096
 2505SOL    HW1 7587   0.862   4.725   5.004
 2505SOL    HW2 7588   0.832   4.818   5.136
 2506SOL     OW 7589   0.916   4.634   4.015
 2506SOL    HW1 7590   0.979   4.672   3.947
 2506SOL    HW2 7591   0.956   4.551   4.054
 2507SOL     OW 7592   1.504   5.331   3.768
 2507SOL    HW1 7593   1.412   5.368   3.775
 2507SOL    HW2 7594   1.542   5.351   3.678
 2508SOL     OW 7595   0.372   5.012   5.214
 2508SOL    HW1 7596   0.359   5.105   5.180
 2508SOL    HW2 7597   0.288   4.960   5.201
 2509SOL     OW 7598   1.614   5.016   5.013
 2509SOL    HW1 7599   1.674   5.019   5.093
 2509SOL    HW2 7600   1.539   5.080   5.026
 2510SOL     OW 7601   1.039   4.822   4.420
 2510SOL    HW1 7602   0.969   4.775   4.474
 2510SOL    HW2 7603   1.098   4.754   4.377
 2511SOL     OW 7604   1.014   3.960   4.695
 2511SOL    HW1 7605   1.006   3.924   4.602
 2511SOL    HW2 7606   1.012   3.884   4.760
 2512SOL     OW 7607   0.590   5.211   4.215
 2512SOL    HW1 7608   0.632   5.153   4.145
 2512SOL    HW2 7609   0.546   5.290   4.171
 2513SOL     OW 7610   1.709   4.109   5.105
 2513SOL    HW1 7611   1.782   4.178   5.109
 2513SOL    HW2 7612   1.737   4.034   5.046
 2514SOL     OW 7613   0.255   5.072   4.014
 2514SOL    HW1 7614   0.159   5.073   3.987
 2514SOL    HW2 7615   0.267   5.125   4.098
 2515SOL     OW 7616   0.105   4.737   5.450
 2515SOL    HW1 7617   0.028   4.704   5.504
 2515SOL    HW2 7618   0.190   4.707   5.492
 2516SOL     OW 7619   0.672   3.927   5.213
 2516SOL    HW1 7620   0.762   3.911   5.173
 2516SOL    HW2 7621   0.680   3.932   5.312
 2517SOL     OW 7622   0.075   4.069   3.757
 2517SOL    HW1 7623  -0.017   4.041   3.728
 2517SOL    HW2 7624   0.106   4.146   3.701
 2518SOL     OW 7625   1.440   4.580   5.122
 2518SOL    HW1 7626   1.383   4.632   5.059
 2518SOL    HW2 7627   1.536   4.592   5.098
 2519SOL     OW 7628   0.072   3.890   4.042
 2519SOL    HW1 7629   0.055   3.973   3.988
 2519SOL    HW2 7630   0.162   3.853   4.020
 2520SOL     OW 7631   1.183   5.059   3.843
 2520SOL    HW1 7632   1.084   5.048   3.845
 2520SOL    HW2 7633   1.217   5.074   3.936
 2521SOL     OW 7634   0.613   4.566   5.155
 2521SOL    HW1 7635   0.669   4.647   5.138
 2521SOL    HW2 7636   0.672   4.486   5.158
 2522SOL     OW 7637   1.493   5.491   4.683
 2522SOL    HW1 7638   1.526   5.555   4.614
 2522SOL    HW2 7639   1.559   5.485   4.758
 2523SOL     OW 7640   0.716   4.289   5.432
 2523SOL    HW1 7641   0.735   4.354   5.506
 2523SOL    HW2 7642   0.776   4.209   5.441
 2524SOL     OW 7643   1.450   4.944   5.357
 2524SOL    HW1 7644   1.441   4.934   5.456
 2524SOL    HW2 7645   1.546   4.937   5.331
 2525SOL     OW 7646   0.390   5.465   5.284
 2525SOL    HW1 7647   0.299   5.506   5.282
 2525SOL    HW2 7648   0.383   5.371   5.316
 2526SOL     OW 7649   1.674   4.607   4.978
 2526SOL    HW1 7650   1.647   4.518   4.941
 2526SOL    HW2 7651   1.675   4.675   4.905
 2527SOL     OW 7652   1.225   4.049   4.173
 2527SOL    HW1 7653   1.290   3.975   4.162
 2527SOL    HW2 7654   1.245   4.099   4.257
 2528SOL     OW 7655   0.594   4.469   4.376
 2528SOL    HW1 7656   0.644   4.554   4.357
 2528SOL    HW2 7657   0.506   4.471   4.328
 2529SOL     OW 7658   1.777   4.066   5.366
 2529SOL    HW1 7659   1.760   4.097   5.272
 2529SOL    HW2 7660   1.693   4.029   5.404
 2530SOL     OW 7661   1.730   4.658   5.241
 2530SOL    HW1 7662   1.768   4.749   5.256
 2530SOL    HW2 7663   1.722   4.641   5.142
 2531SOL     OW 7664   0.859   5.098   3.740
 2531SOL    HW1 7665   0.813   5.113   3.828
 2531SOL    HW2 7666   0.903   5.183   3.710
 2532SOL     OW 7667   0.661   5.514   4.677
 2532SOL    HW1 7668   0.615   5.602   4.664
 2532SOL    HW2 7669   0.760   5.526   4.670
 2533SOL     OW 7670   0.859   4.680   4.585
 2533SOL    HW1 7671   0.913   4.611   4.633
 2533SOL    HW2 7672   0.827   4.749   4.651
 2534SOL     OW 7673   1.083   4.708   3.811
 2534SOL    HW1 7674   1.060   4.761   3.729
 2534SOL    HW2 7675   1.164   4.652   3.792
 2535SOL     OW 7676   1.861   5.293   4.575
 2535SOL    HW1 7677   1.790   5.281   4.505
 2535SOL    HW2 7678   1.862   5.214   4.635
 2536SOL     OW 7679   0.221   5.038   5.568
 2536SOL    HW1 7680   0.156   4.965   5.547
 2536SOL    HW2 7681   0.225   5.052   5.666
 2537SOL     OW 7682   0.079   4.964   4.377
 2537SOL    HW1 7683   0.078   4.917   4.465
 2537SOL    HW2 7684   0.161   4.936   4.326
 2538SOL     OW 7685   0.672   5.115   5.348
 2538SOL    HW1 7686   0.594   5.065   5.386
 2538SOL    HW2 7687   0.669   5.210   5.379
 2539SOL     OW 7688   1.824   3.916   4.951
 2539SOL    HW1 7689   1.820   3.826   4.995
 2539SOL    HW2 7690   1.827   3.905   4.852
 2540SOL     OW 7691   0.428   4.148   4.244
 2540SOL    HW1 7692   0.458   4.076   4.182
 2540SOL    HW2 7693   0.389   4.108   4.327
 2541SOL     OW 7694   1.705   5.211   4.828
 2541SOL    HW1 7695   1.612   5.186   4.801
 2541SOL    HW2 7696   1.731   5.161   4.910
 2542SOL     OW 7697   0.317   4.271   5.004
 2542SOL    HW1 7698   0.355   4.212   5.076
 2542SOL    HW2 7699   0.357   4.245   4.916
 2543SOL     OW 7700   0.812   5.310   4.411
 2543SOL    HW1 7701   0.844   5.320   4.317
 2543SOL    HW2 7702   0.733   5.248   4.413
 2544SOL     OW 7703   1.424   3.938   4.836
 2544SOL    HW1 7704   1.476   3.873   4.891
 2544SOL    HW2 7705   1.375   4.001   4.897
 2545SOL     OW 7706   1.001   3.758   4.878
 2545SOL    HW1 7707   0.938   3.686   4.847
 2545SOL    HW2 7708   1.094   3.722   4.878
 2546SOL     OW 7709   0.770   5.054   4.025
 2546SOL    HW1 7710   0.724   4.967   4.042
 2546SOL    HW2 7711   0.861   5.051   4.066
 2547SOL     OW 7712   0.618   5.291   5.008
 2547SOL    HW1 7713   0.613   5.373   5.065
 2547SOL    HW2 7714   0.707   5.288   4.963
 2548SOL     OW 7715   1.352   3.776   3.892
 2548SOL    HW1 7716   1.387   3.735   3.808
 2548SOL    HW2 7717   1.262   3.738   3.912
 2549SOL     OW 7718   1.300   4.177   4.415
 2549SOL    HW1 7719   1.241   4.257   4.419
 2549SOL    HW2 7720   1.315   4.142   4.508
 2550SOL     OW 7721   1.593   3.945   4.606
 2550SOL    HW1 7722   1.509   3.944   4.660
 2550SOL    HW2 7723   1.595   4.028   4.550
 2551SOL     OW 7724   0.039   4.801   4.024
 2551SOL    HW1 7725   0.138   4.790   4.015
 2551SOL    HW2 7726  -0.001   4.715   4.056
 2552SOL     OW 7727   0.875   5.370   4.061
 2552SOL    HW1 7728   0.798   5.335   4.007
 2552SOL    HW2 7729   0.843   5.441   4.123
 2553SOL     OW 7730   0.230   4.352   5.699
 2553SOL    HW1 7731   0.137   4.350   5.736
 2553SOL    HW2 7732   0.231   4.313   5.607
 2554SOL     OW 7733   1.755   4.331   5.817
 2554SOL    HW1 7734   1.743   4.318   5.718
 2554SOL    HW2 7735   1.725   4.250   5.866
 2555SOL     OW 7736   0.231   5.437   6.069
 2555SOL    HW1 7737   0.265   5.514   6.123
 2555SOL    HW2 7738   0.275   5.437   5.979
 2556SOL     OW 7739   0.230   5.158   6.124
 2556SOL    HW1 7740   0.204   5.254   6.124
 2556SOL    HW2 7741   0.159   5.104   6.169
 2557SOL     OW 7742   0.606   4.688   5.709
 2557SOL    HW1 7743   0.613   4.772   5.655
 2557SOL    HW2 7744   0.652   4.701   5.797
 2558SOL     OW 7745   0.122   4.367   6.149
 2558SOL    HW1 7746   0.077   4.279   6.166
 2558SOL    HW2 7747   0.121   4.421   6.233
 2559SOL     OW 7748   1.842   5.491   5.945
 2559SOL    HW1 7749   1.896   5.462   6.025
 2559SOL    HW2 7750   1.872   5.581   5.916
 2560SOL     OW 7751   0.027   5.320   5.703
 2560SOL    HW1 7752   0.008   5.224   5.724
 2560SOL    HW2 7753  -0.006   5.378   5.778
 2561SOL     OW 7754   1.689   4.646   6.198
 2561SOL    HW1 7755   1.784   4.617   6.206
 2561SOL    HW2 7756   1.681   4.711   6.123
 2562SOL     OW 7757   1.641   4.832   6.018
 2562SOL    HW1 7758   1.727   4.834   5.966
 2562SOL    HW2 7759   1.655   4.879   6.106
 2563SOL     OW 7760   0.613   5.089   6.312
 2563SOL    HW1 7761   0.564   5.002   6.321
 2563SOL    HW2 7762   0.590   5.132   6.225
 2564SOL     OW 7763   0.809   3.728   6.088
 2564SOL    HW1 7764   0.849   3.819   6.079
 2564SOL    HW2 7765   0.709   3.736   6.094
 2565SOL     OW 7766   1.525   4.723   5.776
 2565SOL    HW1 7767   1.462   4.647   5.789
 2565SOL    HW2 7768   1.573   4.741   5.862
 2566SOL     OW 7769   1.466   5.141   6.539
 2566SOL    HW1 7770   1.407   5.147   6.619
 2566SOL    HW2 7771   1.451   5.053   6.493
 2567SOL     OW 7772   0.598   4.453   5.856
 2567SOL    HW1 7773   0.622   4.522   5.788
 2567SOL    HW2 7774   0.520   4.486   5.910
 2568SOL     OW 7775   1.576   5.386   5.893
 2568SOL    HW1 7776   1.665   5.432   5.896
 2568SOL    HW2 7777   1.555   5.362   5.798
 2569SOL     OW 7778   1.041   4.425   6.015
 2569SOL    HW1 7779   1.067   4.421   6.111
 2569SOL    HW2 7780   0.956   4.374   6.001
 2570SOL     OW 7781   0.076   4.535   6.375
 2570SOL    HW1 7782   0.175   4.523   6.384
 2570SOL    HW2 7783   0.052   4.630   6.396
 2571SOL     OW 7784   0.865   4.072   5.781
 2571SOL    HW1 7785   0.924   4.135   5.732
 2571SOL    HW2 7786   0.884   3.978   5.752
 2572SOL     OW 7787   1.362   4.868   6.131
 2572SOL    HW1 7788   1.445   4.839   6.083
 2572SOL    HW2 7789   1.313   4.935   6.075
 2573SOL     OW 7790   1.008   5.180   6.063
 2573SOL    HW1 7791   0.962   5.252   6.011
 2573SOL    HW2 7792   1.004   5.200   6.161
 2574SOL     OW 7793   0.351   5.525   6.439
 2574SOL    HW1 7794   0.401   5.439   6.445
 2574SOL    HW2 7795   0.416   5.602   6.436
 2575SOL     OW 7796   0.321   4.667   5.828
 2575SOL    HW1 7797   0.403   4.706   5.786
 2575SOL    HW2 7798   0.294   4.585   5.779
 2576SOL     OW 7799   1.111   5.500   5.823
 2576SOL    HW1 7800   1.051   5.438   5.873
 2576SOL    HW2 7801   1.142   5.456   5.738
 2577SOL     OW 7802   1.632   5.101   5.667
 2577SOL    HW1 7803   1.600   5.195   5.657
 2577SOL    HW2 7804   1.556   5.038   5.655
 2578SOL     OW 7805   0.464   5.467   5.909
 2578SOL    HW1 7806   0.497   5.506   5.995
 2578SOL    HW2 7807   0.540   5.460   5.844
 2579SOL     OW 7808   1.400   3.831   6.012
 2579SOL    HW1 7809   1.376   3.794   5.922
 2579SOL    HW2 7810   1.499   3.847   6.016
 2580SOL     OW 7811   0.382   4.424   6.066
 2580SOL    HW1 7812   0.427   4.334   6.063
 2580SOL    HW2 7813   0.288   4.413   6.099
 2581SOL     OW 7814   0.614   3.846   5.703
 2581SOL    HW1 7815   0.712   3.824   5.710
 2581SOL    HW2 7816   0.583   3.829   5.610
 2582SOL     OW 7817   0.539   3.788   6.098
 2582SOL    HW1 7818   0.458   3.789   6.156
 2582SOL    HW2 7819   0.542   3.871   6.043
 2583SOL     OW 7820   1.434   4.912   5.627
 2583SOL    HW1 7821   1.466   4.836   5.684
 2583SOL    HW2 7822   1.342   4.939   5.657
 2584SOL     OW 7823   0.297   3.759   5.757
 2584SOL    HW1 7824   0.346   3.843   5.736
 2584SOL    HW2 7825   0.359   3.694   5.802
 2585SOL     OW 7826   0.935   3.960   6.066
 2585SOL    HW1 7827   0.887   4.001   5.988
 2585SOL    HW2 7828   1.034   3.958   6.047
 2586SOL     OW 7829   0.459   4.876   6.327
 2586SOL    HW1 7830   0.388   4.849   6.392
 2586SOL    HW2 7831   0.433   4.848   6.234
 2587SOL     OW 7832   1.271   5.521   6.177
 2587SOL    HW1 7833   1.315   5.585   6.113
 2587SOL    HW2 7834   1.221   5.573   6.247
 2588SOL     OW 7835   1.032   4.273   5.602
 2588SOL    HW1 7836   0.991   4.355   5.563
 2588SOL    HW2 7837   1.096   4.299   5.675
 2589SOL     OW 7838   0.866   4.178   6.228
 2589SOL    HW1 7839   0.834   4.250   6.166
 2589SOL    HW2 7840   0.890   4.097   6.175
 2590SOL     OW 7841   1.857   4.557   5.963
 2590SOL    HW1 7842   1.899   4.493   6.027
 2590SOL    HW2 7843   1.819   4.506   5.885
 2591SOL     OW 7844   0.488   5.109   5.760
 2591SOL    HW1 7845   0.401   5.094   5.807
 2591SOL    HW2 7846   0.471   5.135   5.665
 2592SOL     OW 7847   1.390   4.299   5.664
 2592SOL    HW1 7848   1.336   4.278   5.745
 2592SOL    HW2 7849   1.481   4.258   5.673
 2593SOL     OW 7850   0.527   3.980   5.914
 2593SOL    HW1 7851   0.554   3.921   5.839
 2593SOL    HW2 7852   0.527   4.075   5.883
 2594SOL     OW 7853   0.705   4.774   5.954
 2594SOL    HW1 7854   0.691   4.781   6.053
 2594SOL    HW2 7855   0.789   4.723   5.936
 2595SOL     OW 7856   0.367   4.824   6.087
 2595SOL    HW1 7857   0.360   4.907   6.031
 2595SOL    HW2 7858   0.371   4.744   6.027
 2596SOL     OW 7859   1.252   5.072   5.974
 2596SOL    HW1 7860   1.302   5.149   6.014
 2596SOL    HW2 7861   1.157   5.074   6.006
 2597SOL     OW 7862   1.582   4.363   6.058
 2597SOL    HW1 7863   1.551   4.424   6.131
 2597SOL    HW2 7864   1.632   4.415   5.989
 2598SOL     OW 7865   1.209   4.249   5.861
 2598SOL    HW1 7866   1.222   4.165   5.915
 2598SOL    HW2 7867   1.180   4.323   5.921
 2599SOL     OW 7868   0.307   3.787   6.204
 2599SOL    HW1 7869   0.296   3.881   6.237
 2599SOL    HW2 7870   0.302   3.724   6.281
 2600SOL     OW 7871   1.622   4.091   5.960
 2600SOL    HW1 7872   1.624   4.015   6.024
 2600SOL    HW2 7873   1.574   4.168   6.000
 2601SOL     OW 7874   1.540   3.998   5.711
 2601SOL    HW1 7875   1.479   3.923   5.734
 2601SOL    HW2 7876   1.562   4.050   5.794
 2602SOL     OW 7877   1.303   4.562   5.628
 2602SOL    HW1 7878   1.337   4.469   5.643
 2602SOL    HW2 7879   1.321   4.589   5.533
 2603SOL     OW 7880   0.008   5.050   5.786
 2603SOL    HW1 7881  -0.085   5.071   5.755
 2603SOL    HW2 7882   0.018   4.951   5.799
 2604SOL     OW 7883   0.815   4.296   5.911
 2604SOL    HW1 7884   0.822   4.207   5.865
 2604SOL    HW2 7885   0.721   4.330   5.903
 2605SOL     OW 7886   0.473   4.224   5.777
 2605SOL    HW1 7887   0.534   4.304   5.781
 2605SOL    HW2 7888   0.378   4.255   5.784
 2606SOL     OW 7889   1.302   4.579   5.895
 2606SOL    HW1 7890   1.216   4.548   5.937
 2606SOL    HW2 7891   1.298   4.565   5.796
 2607SOL     OW 7892   1.726   3.859   6.109
 2607SOL    HW1 7893   1.799   3.842   6.042
 2607SOL    HW2 7894   1.695   3.772   6.147
 2608SOL     OW 7895   1.388   5.297   6.063
 2608SOL    HW1 7896   1.455   5.309   5.989
 2608SOL    HW2 7897   1.348   5.386   6.086
 2609SOL     OW 7898   0.672   5.340   5.740
 2609SOL    HW1 7899   0.681   5.350   5.641
 2609SOL    HW2 7900   0.632   5.251   5.761
 2610SOL     OW 7901   1.841   3.899   6.549
 2610SOL    HW1 7902   1.880   3.814   6.513
 2610SOL    HW2 7903   1.743   3.901   6.530
 2611SOL     OW 7904   1.194   5.336   5.617
 2611SOL    HW1 7905   1.200   5.243   5.654
 2611SOL    HW2 7906   1.135   5.336   5.537
 2612SOL     OW 7907   0.916   4.634   5.877
 2612SOL    HW1 7908   0.979   4.672   5.809
 2612SOL    HW2 7909   0.956   4.551   5.916
 2613SOL     OW 7910   1.504   5.331   5.630
 2613SOL    HW1 7911   1.412   5.368   5.637
 2613SOL    HW2 7912   1.542   5.351   5.540
 2614SOL     OW 7913   0.590   5.211   6.077
 2614SOL    HW1 7914   0.632   5.153   6.007
 2614SOL    HW2 7915   0.546   5.290   6.033
 2615SOL     OW 7916   0.255   5.072   5.876
 2615SOL    HW1 7917   0.159   5.073   5.849
 2615SOL    HW2 7918   0.267   5.125   5.960
 2616SOL     OW 7919   0.075   4.069   5.619
 2616SOL    HW1 7920  -0.017   4.041   5.590
 2616SOL    HW2 7921   0.106   4.146   5.563
 2617SOL     OW 7922   0.072   3.890   5.904
 2617SOL    HW1 7923   0.055   3.973   5.850
 2617SOL    HW2 7924   0.162   3.853   5.882
 2618SOL     OW 7925   1.183   5.059   5.705
 2618SOL    HW1 7926   1.084   5.048   5.707
 2618SOL    HW2 7927   1.217   5.074   5.798
 2619SOL     OW 7928   1.225   4.049   6.035
 2619SOL    HW1 7929   1.290   3.975   6.024
 2619SOL    HW2 7930   1.245   4.099   6.119
 2620SOL     OW 7931   0.594   4.469   6.238
 2620SOL    HW1 7932   0.644   4.554   6.219
 2620SOL    HW2 7933   0.506   4.471   6.190
 2621SOL     OW 7934   0.859   5.098   5.602
 2621SOL    HW1 7935   0.813   5.113   5.690
 2621SOL    HW2 7936   0.903   5.183   5.572
 2622SOL     OW 7937   1.083   4.708   5.673
 2622SOL    HW1 7938   1.060   4.761   5.591
 2622SOL    HW2 7939   1.164   4.652   5.654
 2623SOL     OW 7940   0.079   4.964   6.239
 2623SOL    HW1 7941   0.078   4.917   6.327
 2623SOL    HW2 7942   0.161   4.936   6.188
 2624SOL     OW 7943   0.428   4.148   6.106
 2624SOL    HW1 7944   0.458   4.076   6.044
 2624SOL    HW2 7945   0.389   4.108   6.189
 2625SOL     OW 7946   0.770   5.054   5.887
 2625SOL    HW1 7947   0.724   4.967   5.904
 2625SOL    HW2 7948   0.861   5.051   5.928
 2626SOL     OW 7949   1.352   3.776   5.754
 2626SOL    HW1 7950   1.387   3.735   5.670
 2626SOL    HW2 7951   1.262   3.738   5.774
 2627SOL     OW 7952   0.039   4.801   5.886
 2627SOL    HW1 7953   0.138   4.790   5.877
 2627SOL    HW2 7954  -0.001   4.715   5.918
 2628SOL     OW 7955   0.875   5.370   5.923
 2628SOL    HW1 7956   0.798   5.335   5.869
 2628SOL    HW2 7957   0.843   5.441   5.985
 2629SOL     OW 7958   0.225   5.861   0.996
 2629SOL    HW1 7959   0.260   5.844   1.088
 2629SOL    HW2 7960   0.137   5.816   0.984
 2630SOL     OW 7961   0.019   5.954   0.647
 2630SOL    HW1 7962  -0.063   5.997   0.686
 2630SOL    HW2 7963  -0.009   5.881   0.584
 2631SOL     OW 7964   0.438   5.978   1.499
 2631SOL    HW1 7965   0.520   5.922   1.508
 2631SOL    HW2 7966   0.357   5.920   1.503
 2632SOL     OW 7967   1.594   5.700   1.480
 2632SOL    HW1 7968   1.576   5.767   1.408
 2632SOL    HW2 7969   1.591   5.746   1.569
 2633SOL     OW 7970   0.809   5.590   0.502
 2633SOL    HW1 7971   0.849   5.681   0.493
 2633SOL    HW2 7972   0.709   5.598   0.508
 2634SOL     OW 7973   1.281   5.931   0.944
 2634SOL    HW1 7974   1.195   5.881   0.931
 2634SOL    HW2 7975   1.343   5.877   1.000
 2635SOL     OW 7976   0.550   5.782   0.885
 2635SOL    HW1 7977   0.545   5.777   0.985
 2635SOL    HW2 7978   0.552   5.878   0.856
 2636SOL     OW 7979   0.202   5.871   1.498
 2636SOL    HW1 7980   0.122   5.931   1.485
 2636SOL    HW2 7981   0.192   5.822   1.584
 2637SOL     OW 7982   1.400   5.693   0.426
 2637SOL    HW1 7983   1.376   5.656   0.336
 2637SOL    HW2 7984   1.499   5.709   0.430
 2638SOL     OW 7985   1.547   5.808   1.729
 2638SOL    HW1 7986   1.542   5.845   1.821
 2638SOL    HW2 7987   1.475   5.739   1.717
 2639SOL     OW 7988   0.614   5.708   0.117
 2639SOL    HW1 7989   0.712   5.686   0.124
 2639SOL    HW2 7990   0.583   5.691   0.024
 2640SOL     OW 7991   0.781   5.850   1.749
 2640SOL    HW1 7992   0.848   5.789   1.792
 2640SOL    HW2 7993   0.708   5.869   1.814
 2641SOL     OW 7994   1.351   6.176   1.433
 2641SOL    HW1 7995   1.379   6.133   1.518
 2641SOL    HW2 7996   1.376   6.272   1.434
 2642SOL     OW 7997   0.539   5.650   0.512
 2642SOL    HW1 7998   0.458   5.651   0.570
 2642SOL    HW2 7999   0.542   5.733   0.457
 2643SOL     OW 8000   0.561   5.808   1.147
 2643SOL    HW1 8001   0.599   5.724   1.184
 2643SOL    HW2 8002   0.473   5.827   1.191
 2644SOL     OW 8003   1.017   5.625   0.753
 2644SOL    HW1 8004   0.945   5.630   0.684
 2644SOL    HW2 8005   0.993   5.556   0.822
 2645SOL     OW 8006   0.527   5.842   0.328
 2645SOL    HW1 8007   0.554   5.783   0.253
 2645SOL    HW2 8008   0.527   5.937   0.297
 2646SOL     OW 8009   0.915   5.675   1.402
 2646SOL    HW1 8010   0.940   5.655   1.307
 2646SOL    HW2 8011   0.987   5.731   1.444
 2647SOL     OW 8012   1.013   5.691   1.770
 2647SOL    HW1 8013   1.019   5.776   1.718
 2647SOL    HW2 8014   1.045   5.615   1.713
 2648SOL     OW 8015   0.504   5.636   1.740
 2648SOL    HW1 8016   0.462   5.579   1.670
 2648SOL    HW2 8017   0.438   5.705   1.772
 2649SOL     OW 8018   0.307   5.799   1.231
 2649SOL    HW1 8019   0.284   5.836   1.321
 2649SOL    HW2 8020   0.277   5.704   1.225
 2650SOL     OW 8021   0.307   5.649   0.618
 2650SOL    HW1 8022   0.296   5.743   0.651
 2650SOL    HW2 8023   0.302   5.586   0.695
 2651SOL     OW 8024   1.540   5.860   0.125
 2651SOL    HW1 8025   1.479   5.785   0.148
 2651SOL    HW2 8026   1.562   5.912   0.208
 2652SOL     OW 8027   1.160   5.793   1.477
 2652SOL    HW1 8028   1.160   5.857   1.554
 2652SOL    HW2 8029   1.188   5.841   1.394
 2653SOL     OW 8030   0.903   5.672   0.133
 2653SOL    HW1 8031   0.954   5.673   0.047
 2653SOL    HW2 8032   0.959   5.630   0.204
 2654SOL     OW 8033   1.726   5.721   0.523
 2654SOL    HW1 8034   1.799   5.704   0.456
 2654SOL    HW2 8035   1.695   5.634   0.561
 2655SOL     OW 8036   1.841   5.761   0.963
 2655SOL    HW1 8037   1.880   5.676   0.927
 2655SOL    HW2 8038   1.743   5.763   0.944
 2656SOL     OW 8039   0.672   5.789   1.489
 2656SOL    HW1 8040   0.762   5.773   1.449
 2656SOL    HW2 8041   0.680   5.794   1.588
 2657SOL     OW 8042   0.075   5.931   0.033
 2657SOL    HW1 8043  -0.017   5.903   0.004
 2657SOL    HW2 8044   0.106   6.008  -0.023
 2658SOL     OW 8045   0.072   5.752   0.318
 2658SOL    HW1 8046   0.055   5.835   0.264
 2658SOL    HW2 8047   0.162   5.715   0.296
 2659SOL     OW 8048   1.225   5.911   0.449
 2659SOL    HW1 8049   1.290   5.837   0.438
 2659SOL    HW2 8050   1.245   5.961   0.533
 2660SOL     OW 8051   1.777   5.928   1.642
 2660SOL    HW1 8052   1.760   5.959   1.548
 2660SOL    HW2 8053   1.693   5.891   1.680
 2661SOL     OW 8054   1.824   5.778   1.227
 2661SOL    HW1 8055   1.820   5.688   1.271
 2661SOL    HW2 8056   1.827   5.767   1.128
 2662SOL     OW 8057   1.424   5.800   1.112
 2662SOL    HW1 8058   1.476   5.735   1.167
 2662SOL    HW2 8059   1.375   5.863   1.173
 2663SOL     OW 8060   1.001   5.620   1.154
 2663SOL    HW1 8061   0.938   5.548   1.123
 2663SOL    HW2 8062   1.094   5.584   1.154
 2664SOL     OW 8063   1.352   5.638   0.168
 2664SOL    HW1 8064   1.387   5.597   0.084
 2664SOL    HW2 8065   1.262   5.600   0.188
 2665SOL     OW 8066   1.300   6.039   0.691
 2665SOL    HW1 8067   1.241   6.119   0.695
 2665SOL    HW2 8068   1.315   6.004   0.784
 2666SOL     OW 8069   1.593   5.807   0.882
 2666SOL    HW1 8070   1.509   5.806   0.936
 2666SOL    HW2 8071   1.595   5.890   0.826
 2667SOL     OW 8072   0.225   5.861   2.858
 2667SOL    HW1 8073   0.260   5.844   2.950
 2667SOL    HW2 8074   0.137   5.816   2.846
 2668SOL     OW 8075   0.019   5.954   2.509
 2668SOL    HW1 8076  -0.063   5.997   2.548
 2668SOL    HW2 8077  -0.009   5.881   2.446
 2669SOL     OW 8078   1.755   6.193   2.093
 2669SOL    HW1 8079   1.743   6.180   1.994
 2669SOL    HW2 8080   1.725   6.112   2.142
 2670SOL     OW 8081   0.438   5.978   3.361
 2670SOL    HW1 8082   0.520   5.922   3.370
 2670SOL    HW2 8083   0.357   5.920   3.365
 2671SOL     OW 8084   1.594   5.700   3.342
 2671SOL    HW1 8085   1.576   5.767   3.270
 2671SOL    HW2 8086   1.591   5.746   3.431
 2672SOL     OW 8087   0.809   5.590   2.364
 2672SOL    HW1 8088   0.849   5.681   2.355
 2672SOL    HW2 8089   0.709   5.598   2.370
 2673SOL     OW 8090   1.281   5.931   2.806
 2673SOL    HW1 8091   1.195   5.881   2.793
 2673SOL    HW2 8092   1.343   5.877   2.862
 2674SOL     OW 8093   0.865   5.934   2.057
 2674SOL    HW1 8094   0.924   5.997   2.008
 2674SOL    HW2 8095   0.884   5.840   2.028
 2675SOL     OW 8096   0.550   5.782   2.747
 2675SOL    HW1 8097   0.545   5.777   2.847
 2675SOL    HW2 8098   0.552   5.878   2.718
 2676SOL     OW 8099   0.202   5.871   3.360
 2676SOL    HW1 8100   0.122   5.931   3.347
 2676SOL    HW2 8101   0.192   5.822   3.446
 2677SOL     OW 8102   1.400   5.693   2.288
 2677SOL    HW1 8103   1.376   5.656   2.198
 2677SOL    HW2 8104   1.499   5.709   2.292
 2678SOL     OW 8105   1.547   5.808   3.591
 2678SOL    HW1 8106   1.542   5.845   3.683
 2678SOL    HW2 8107   1.475   5.739   3.579
 2679SOL     OW 8108   0.614   5.708   1.979
 2679SOL    HW1 8109   0.712   5.686   1.986
 2679SOL    HW2 8110   0.583   5.691   1.886
 2680SOL     OW 8111   0.781   5.850   3.611
 2680SOL    HW1 8112   0.848   5.789   3.654
 2680SOL    HW2 8113   0.708   5.869   3.676
 2681SOL     OW 8114   1.351   6.176   3.295
 2681SOL    HW1 8115   1.379   6.133   3.380
 2681SOL    HW2 8116   1.376   6.272   3.296
 2682SOL     OW 8117   0.539   5.650   2.374
 2682SOL    HW1 8118   0.458   5.651   2.432
 2682SOL    HW2 8119   0.542   5.733   2.319
 2683SOL     OW 8120   0.297   5.621   2.033
 2683SOL    HW1 8121   0.346   5.705   2.012
 2683SOL    HW2 8122   0.359   5.556   2.078
 2684SOL     OW 8123   0.561   5.808   3.009
 2684SOL    HW1 8124   0.599   5.724   3.046
 2684SOL    HW2 8125   0.473   5.827   3.053
 2685SOL     OW 8126   1.017   5.625   2.615
 2685SOL    HW1 8127   0.945   5.630   2.546
 2685SOL    HW2 8128   0.993   5.556   2.684
 2686SOL     OW 8129   0.527   5.842   2.190
 2686SOL    HW1 8130   0.554   5.783   2.115
 2686SOL    HW2 8131   0.527   5.937   2.159
 2687SOL     OW 8132   0.915   5.675   3.264
 2687SOL    HW1 8133   0.940   5.655   3.169
 2687SOL    HW2 8134   0.987   5.731   3.306
 2688SOL     OW 8135   1.013   5.691   3.632
 2688SOL    HW1 8136   1.019   5.776   3.580
 2688SOL    HW2 8137   1.045   5.615   3.575
 2689SOL     OW 8138   0.504   5.636   3.602
 2689SOL    HW1 8139   0.462   5.579   3.532
 2689SOL    HW2 8140   0.438   5.705   3.634
 2690SOL     OW 8141   0.307   5.799   3.093
 2690SOL    HW1 8142   0.284   5.836   3.183
 2690SOL    HW2 8143   0.277   5.704   3.087
 2691SOL     OW 8144   0.307   5.649   2.480
 2691SOL    HW1 8145   0.296   5.743   2.513
 2691SOL    HW2 8146   0.302   5.586   2.557
 2692SOL     OW 8147   1.540   5.860   1.987
 2692SOL    HW1 8148   1.479   5.785   2.010
 2692SOL    HW2 8149   1.562   5.912   2.070
 2693SOL     OW 8150   1.160   5.793   3.339
 2693SOL    HW1 8151   1.160   5.857   3.416
 2693SOL    HW2 8152   1.188   5.841   3.256
 2694SOL     OW 8153   1.726   5.721   2.385
 2694SOL    HW1 8154   1.799   5.704   2.318
 2694SOL    HW2 8155   1.695   5.634   2.423
 2695SOL     OW 8156   1.841   5.761   2.825
 2695SOL    HW1 8157   1.880   5.676   2.789
 2695SOL    HW2 8158   1.743   5.763   2.806
 2696SOL     OW 8159   0.672   5.789   3.351
 2696SOL    HW1 8160   0.762   5.773   3.311
 2696SOL    HW2 8161   0.680   5.794   3.450
 2697SOL     OW 8162   0.075   5.931   1.895
 2697SOL    HW1 8163  -0.017   5.903   1.866
 2697SOL    HW2 8164   0.106   6.008   1.839
 2698SOL     OW 8165   0.072   5.752   2.180
 2698SOL    HW1 8166   0.055   5.835   2.126
 2698SOL    HW2 8167   0.162   5.715   2.158
 2699SOL     OW 8168   1.225   5.911   2.311
 2699SOL    HW1 8169   1.290   5.837   2.300
 2699SOL    HW2 8170   1.245   5.961   2.395
 2700SOL     OW 8171   1.777   5.928   3.504
 2700SOL    HW1 8172   1.760   5.959   3.410
 2700SOL    HW2 8173   1.693   5.891   3.542
 2701SOL     OW 8174   1.824   5.778   3.089
 2701SOL    HW1 8175   1.820   5.688   3.133
 2701SOL    HW2 8176   1.827   5.767   2.990
 2702SOL     OW 8177   1.424   5.800   2.974
 2702SOL    HW1 8178   1.476   5.735   3.029
 2702SOL    HW2 8179   1.375   5.863   3.035
 2703SOL     OW 8180   1.001   5.620   3.016
 2703SOL    HW1 8181   0.938   5.548   2.985
 2703SOL    HW2 8182   1.094   5.584   3.016
 2704SOL     OW 8183   1.352   5.638   2.030
 2704SOL    HW1 8184   1.387   5.597   1.946
 2704SOL    HW2 8185   1.262   5.600   2.050
 2705SOL     OW 8186   1.300   6.039   2.553
 2705SOL    HW1 8187   1.241   6.119   2.557
 2705SOL    HW2 8188   1.315   6.004   2.646
 2706SOL     OW 8189   1.593   5.807   2.744
 2706SOL    HW1 8190   1.509   5.806   2.798
 2706SOL    HW2 8191   1.595   5.890   2.688
 2707SOL     OW 8192   0.225   5.861   4.720
 2707SOL    HW1 8193   0.260   5.844   4.812
 2707SOL    HW2 8194   0.137   5.816   4.708
 2708SOL     OW 8195   0.019   5.954   4.371
 2708SOL    HW1 8196  -0.063   5.997   4.410
 2708SOL    HW2 8197  -0.009   5.881   4.308
 2709SOL     OW 8198   1.755   6.193   3.955
 2709SOL    HW1 8199   1.743   6.180   3.856
 2709SOL    HW2 8200   1.725   6.112   4.004
 2710SOL     OW 8201   0.438   5.978   5.223
 2710SOL    HW1 8202   0.520   5.922   5.232
 2710SOL    HW2 8203   0.357   5.920   5.227
 2711SOL     OW 8204   1.594   5.700   5.204
 2711SOL    HW1 8205   1.576   5.767   5.132
 2711SOL    HW2 8206   1.591   5.746   5.293
 2712SOL     OW 8207   0.809   5.590   4.226
 2712SOL    HW1 8208   0.849   5.681   4.217
 2712SOL    HW2 8209   0.709   5.598   4.232
 2713SOL     OW 8210   1.281   5.931   4.668
 2713SOL    HW1 8211   1.195   5.881   4.655
 2713SOL    HW2 8212   1.343   5.877   4.724
 2714SOL     OW 8213   0.865   5.934   3.919
 2714SOL    HW1 8214   0.924   5.997   3.870
 2714SOL    HW2 8215   0.884   5.840   3.890
 2715SOL     OW 8216   0.550   5.782   4.609
 2715SOL    HW1 8217   0.545   5.777   4.709
 2715SOL    HW2 8218   0.552   5.878   4.580
 2716SOL     OW 8219   0.202   5.871   5.222
 2716SOL    HW1 8220   0.122   5.931   5.209
 2716SOL    HW2 8221   0.192   5.822   5.308
 2717SOL     OW 8222   1.400   5.693   4.150
 2717SOL    HW1 8223   1.376   5.656   4.060
 2717SOL    HW2 8224   1.499   5.709   4.154
 2718SOL     OW 8225   1.547   5.808   5.453
 2718SOL    HW1 8226   1.542   5.845   5.545
 2718SOL    HW2 8227   1.475   5.739   5.441
 2719SOL     OW 8228   0.614   5.708   3.841
 2719SOL    HW1 8229   0.712   5.686   3.848
 2719SOL    HW2 8230   0.583   5.691   3.748
 2720SOL     OW 8231   0.781   5.850   5.473
 2720SOL    HW1 8232   0.848   5.789   5.516
 2720SOL    HW2 8233   0.708   5.869   5.538
 2721SOL     OW 8234   1.351   6.176   5.157
 2721SOL    HW1 8235   1.379   6.133   5.242
 2721SOL    HW2 8236   1.376   6.272   5.158
 2722SOL     OW 8237   0.539   5.650   4.236
 2722SOL    HW1 8238   0.458   5.651   4.294
 2722SOL    HW2 8239   0.542   5.733   4.181
 2723SOL     OW 8240   0.297   5.621   3.895
 2723SOL    HW1 8241   0.346   5.705   3.874
 2723SOL    HW2 8242   0.359   5.556   3.940
 2724SOL     OW 8243   0.561   5.808   4.871
 2724SOL    HW1 8244   0.599   5.724   4.908
 2724SOL    HW2 8245   0.473   5.827   4.915
 2725SOL     OW 8246   1.017   5.625   4.477
 2725SOL    HW1 8247   0.945   5.630   4.408
 2725SOL    HW2 8248   0.993   5.556   4.546
 2726SOL     OW 8249   0.527   5.842   4.052
 2726SOL    HW1 8250   0.554   5.783   3.977
 2726SOL    HW2 8251   0.527   5.937   4.021
 2727SOL     OW 8252   0.915   5.675   5.126
 2727SOL    HW1 8253   0.940   5.655   5.031
 2727SOL    HW2 8254   0.987   5.731   5.168
 2728SOL     OW 8255   1.013   5.691   5.494
 2728SOL    HW1 8256   1.019   5.776   5.442
 2728SOL    HW2 8257   1.045   5.615   5.437
 2729SOL     OW 8258   0.504   5.636   5.464
 2729SOL    HW1 8259   0.462   5.579   5.394
 2729SOL    HW2 8260   0.438   5.705   5.496
 2730SOL     OW 8261   0.307   5.799   4.955
 2730SOL    HW1 8262   0.284   5.836   5.045
 2730SOL    HW2 8263   0.277   5.704   4.949
 2731SOL     OW 8264   0.307   5.649   4.342
 2731SOL    HW1 8265   0.296   5.743   4.375
 2731SOL    HW2 8266   0.302   5.586   4.419
 2732SOL     OW 8267   1.540   5.860   3.849
 2732SOL    HW1 8268   1.479   5.785   3.872
 2732SOL    HW2 8269   1.562   5.912   3.932
 2733SOL     OW 8270   1.160   5.793   5.201
 2733SOL    HW1 8271   1.160   5.857   5.278
 2733SOL    HW2 8272   1.188   5.841   5.118
 2734SOL     OW 8273   1.726   5.721   4.247
 2734SOL    HW1 8274   1.799   5.704   4.180
 2734SOL    HW2 8275   1.695   5.634   4.285
 2735SOL     OW 8276   1.841   5.761   4.687
 2735SOL    HW1 8277   1.880   5.676   4.651
 2735SOL    HW2 8278   1.743   5.763   4.668
 2736SOL     OW 8279   0.672   5.789   5.213
 2736SOL    HW1 8280   0.762   5.773   5.173
 2736SOL    HW2 8281   0.680   5.794   5.312
 2737SOL     OW 8282   0.075   5.931   3.757
 2737SOL    HW1 8283  -0.017   5.903   3.728
 2737SOL    HW2 8284   0.106   6.008   3.701
 2738SOL     OW 8285   0.072   5.752   4.042
 2738SOL    HW1 8286   0.055   5.835   3.988
 2738SOL    HW2 8287   0.162   5.715   4.020
 2739SOL     OW 8288   1.225   5.911   4.173
 2739SOL    HW1 8289   1.290   5.837   4.162
 2739SOL    HW2 8290   1.245   5.961   4.257
 2740SOL     OW 8291   1.777   5.928   5.366
 2740SOL    HW1 8292   1.760   5.959   5.272
 2740SOL    HW2 8293   1.693   5.891   5.404
 2741SOL     OW 8294   1.824   5.778   4.951
 2741SOL    HW1 8295   1.820   5.688   4.995
 2741SOL    HW2 8296   1.827   5.767   4.852
 2742SOL     OW 8297   1.424   5.800   4.836
 2742SOL    HW1 8298   1.476   5.735   4.891
 2742SOL    HW2 8299   1.375   5.863   4.897
 2743SOL     OW 8300   1.001   5.620   4.878
 2743SOL    HW1 8301   0.938   5.548   4.847
 2743SOL    HW2 8302   1.094   5.584   4.878
 2744SOL     OW 8303   1.352   5.638   3.892
 2744SOL    HW1 8304   1.387   5.597   3.808
 2744SOL    HW2 8305   1.262   5.600   3.912
 2745SOL     OW 8306   1.300   6.039   4.415
 2745SOL    HW1 8307   1.241   6.119   4.419
 2745SOL    HW2 8308   1.315   6.004   4.508
 2746SOL     OW 8309   1.593   5.807   4.606
 2746SOL    HW1 8310   1.509   5.806   4.660
 2746SOL    HW2 8311   1.595   5.890   4.550
 2747SOL     OW 8312   1.755   6.193   5.817
 2747SOL    HW1 8313   1.743   6.180   5.718
 2747SOL    HW2 8314   1.725   6.112   5.866
 2748SOL     OW 8315   1.603   6.033   6.323
 2748SOL    HW1 8316   1.529   6.079   6.273
 2748SOL    HW2 8317   1.654   6.101   6.376
 2749SOL     OW 8318   0.809   5.590   6.088
 2749SOL    HW1 8319   0.849   5.681   6.079
 2749SOL    HW2 8320   0.709   5.598   6.094
 2750SOL     OW 8321   0.865   5.934   5.781
 2750SOL    HW1 8322   0.924   5.997   5.732
 2750SOL    HW2 8323   0.884   5.840   5.752
 2751SOL     OW 8324   1.400   5.693   6.012
 2751SOL    HW1 8325   1.376   5.656   5.922
 2751SOL    HW2 8326   1.499   5.709   6.016
 2752SOL     OW 8327   0.614   5.708   5.703
 2752SOL    HW1 8328   0.712   5.686   5.710
 2752SOL    HW2 8329   0.583   5.691   5.610
 2753SOL     OW 8330   0.539   5.650   6.098
 2753SOL    HW1 8331   0.458   5.651   6.156
 2753SOL    HW2 8332   0.542   5.733   6.043
 2754SOL     OW 8333   0.297   5.621   5.757
 2754SOL    HW1 8334   0.346   5.705   5.736
 2754SOL    HW2 8335   0.359   5.556   5.802
 2755SOL     OW 8336   0.527   5.842   5.914
 2755SOL    HW1 8337   0.554   5.783   5.839
 2755SOL    HW2 8338   0.527   5.937   5.883
 2756SOL     OW 8339   0.307   5.649   6.204
 2756SOL    HW1 8340   0.296   5.743   6.237
 2756SOL    HW2 8341   0.302   5.586   6.281
 2757SOL     OW 8342   1.540   5.860   5.711
 2757SOL    HW1 8343   1.479   5.785   5.734
 2757SOL    HW2 8344   1.562   5.912   5.794
 2758SOL     OW 8345   1.726   5.721   6.109
 2758SOL    HW1 8346   1.799   5.704   6.042
 2758SOL    HW2 8347   1.695   5.634   6.147
 2759SOL     OW 8348   1.841   5.761   6.549
 2759SOL    HW1 8349   1.880   5.676   6.513
 2759SOL    HW2 8350   1.743   5.763   6.530
 2760SOL     OW 8351   1.014   5.822   6.557
 2760SOL    HW1 8352   1.006   5.786   6.464
 2760SOL    HW2 8353   1.012   5.746   6.622
 2761SOL     OW 8354   0.075   5.931   5.619
 2761SOL    HW1 8355  -0.017   5.903   5.590
 2761SOL    HW2 8356   0.106   6.008   5.563
 2762SOL     OW 8357   0.072   5.752   5.904
 2762SOL    HW1 8358   0.055   5.835   5.850
 2762SOL    HW2 8359   0.162   5.715   5.882
 2763SOL     OW 8360   1.225   5.911   6.035
 2763SOL    HW1 8361   1.290   5.837   6.024
 2763SOL    HW2 8362   1.245   5.961   6.119
 2764SOL     OW 8363   1.352   5.638   5.754
 2764SOL    HW1 8364   1.387   5.597   5.670
 2764SOL    HW2 8365   1.262   5.600   5.774
 2765SOL     OW 8366   2.092   0.628   0.113
 2765SOL    HW1 8367   1.999   0.626   0.150
 2765SOL    HW2 8368   2.093   0.589   0.021
 2766SOL     OW 8369   2.087   0.275   0.996
 2766SOL    HW1 8370   2.122   0.258   1.088
 2766SOL    HW2 8371   1.999   0.230   0.984
 2767SOL     OW 8372   1.881   0.368   0.647
 2767SOL    HW1 8373   1.799   0.411   0.686
 2767SOL    HW2 8374   1.853   0.295   0.584
 2768SOL     OW 8375   2.431   1.275   1.165
 2768SOL    HW1 8376   2.338   1.268   1.128
 2768SOL    HW2 8377   2.442   1.364   1.209
 2769SOL     OW 8378   3.417   1.511   0.703
 2769SOL    HW1 8379   3.360   1.495   0.784
 2769SOL    HW2 8380   3.358   1.521   0.623
 2770SOL     OW 8381   2.997   0.703   0.717
 2770SOL    HW1 8382   3.054   0.781   0.692
 2770SOL    HW2 8383   2.937   0.729   0.793
 2771SOL     OW 8384   3.617   0.607   0.231
 2771SOL    HW1 8385   3.605   0.594   0.132
 2771SOL    HW2 8386   3.587   0.526   0.280
 2772SOL     OW 8387   2.630   1.144   1.023
 2772SOL    HW1 8388   2.552   1.161   1.083
 2772SOL    HW2 8389   2.664   1.231   0.987
 2773SOL     OW 8390   2.712   0.798   1.823
 2773SOL    HW1 8391   2.708   0.874   1.888
 2773SOL    HW2 8392   2.734   0.834   1.732
 2774SOL     OW 8393   2.547   1.012   0.665
 2774SOL    HW1 8394   2.616   0.996   0.735
 2774SOL    HW2 8395   2.474   1.069   0.703
 2775SOL     OW 8396   2.548   1.161   1.803
 2775SOL    HW1 8397   2.608   1.240   1.817
 2775SOL    HW2 8398   2.462   1.192   1.762
 2776SOL     OW 8399   2.197   1.435   1.061
 2776SOL    HW1 8400   2.119   1.404   1.008
 2776SOL    HW2 8401   2.255   1.493   1.004
 2777SOL     OW 8402   2.300   0.392   1.499
 2777SOL    HW1 8403   2.382   0.336   1.508
 2777SOL    HW2 8404   2.219   0.334   1.503
 2778SOL     OW 8405   3.465   0.447   0.737
 2778SOL    HW1 8406   3.391   0.493   0.687
 2778SOL    HW2 8407   3.516   0.515   0.790
 2779SOL     OW 8408   2.093   1.713   0.483
 2779SOL    HW1 8409   2.127   1.790   0.537
 2779SOL    HW2 8410   2.137   1.713   0.393
 2780SOL     OW 8411   2.989   1.341   1.690
 2780SOL    HW1 8412   3.036   1.341   1.778
 2780SOL    HW2 8413   2.941   1.254   1.679
 2781SOL     OW 8414   2.092   1.434   0.538
 2781SOL    HW1 8415   2.066   1.530   0.538
 2781SOL    HW2 8416   2.021   1.380   0.583
 2782SOL     OW 8417   2.102   1.091   0.886
 2782SOL    HW1 8418   2.116   1.007   0.938
 2782SOL    HW2 8419   2.047   1.155   0.941
 2783SOL     OW 8420   2.482   1.786   1.439
 2783SOL    HW1 8421   2.390   1.769   1.474
 2783SOL    HW2 8422   2.510   1.878   1.465
 2784SOL     OW 8423   2.468   0.964   0.123
 2784SOL    HW1 8424   2.475   1.048   0.069
 2784SOL    HW2 8425   2.514   0.977   0.211
 2785SOL     OW 8426   3.456   0.114   1.480
 2785SOL    HW1 8427   3.438   0.181   1.408
 2785SOL    HW2 8428   3.453   0.160   1.569
 2786SOL     OW 8429   1.984   0.643   0.563
 2786SOL    HW1 8430   1.939   0.555   0.580
 2786SOL    HW2 8431   1.983   0.697   0.647
 2787SOL     OW 8432   3.704   1.767   0.359
 2787SOL    HW1 8433   3.758   1.738   0.439
 2787SOL    HW2 8434   3.734   1.857   0.330
 2788SOL     OW 8435   1.889   1.596   0.117
 2788SOL    HW1 8436   1.870   1.500   0.138
 2788SOL    HW2 8437   1.856   1.654   0.192
 2789SOL     OW 8438   3.551   0.922   0.612
 2789SOL    HW1 8439   3.646   0.893   0.620
 2789SOL    HW2 8440   3.543   0.987   0.537
 2790SOL     OW 8441   3.503   1.108   0.432
 2790SOL    HW1 8442   3.589   1.110   0.380
 2790SOL    HW2 8443   3.517   1.155   0.520
 2791SOL     OW 8444   1.975   0.737   1.597
 2791SOL    HW1 8445   2.063   0.724   1.642
 2791SOL    HW2 8446   1.962   0.834   1.575
 2792SOL     OW 8447   2.475   1.365   0.726
 2792SOL    HW1 8448   2.426   1.278   0.735
 2792SOL    HW2 8449   2.452   1.408   0.639
 2793SOL     OW 8450   3.155   1.228   1.423
 2793SOL    HW1 8451   3.192   1.155   1.365
 2793SOL    HW2 8452   3.207   1.233   1.508
 2794SOL     OW 8453   2.671   0.004   0.502
 2794SOL    HW1 8454   2.711   0.095   0.493
 2794SOL    HW2 8455   2.571   0.012   0.508
 2795SOL     OW 8456   2.059   0.976   1.264
 2795SOL    HW1 8457   2.148   0.931   1.250
 2795SOL    HW2 8458   1.986   0.911   1.245
 2796SOL     OW 8459   3.387   0.999   0.190
 2796SOL    HW1 8460   3.324   0.923   0.203
 2796SOL    HW2 8461   3.435   1.017   0.276
 2797SOL     OW 8462   3.049   1.792   1.616
 2797SOL    HW1 8463   3.073   1.852   1.540
 2797SOL    HW2 8464   3.056   1.697   1.586
 2798SOL     OW 8465   2.179   0.251   1.801
 2798SOL    HW1 8466   2.250   0.322   1.807
 2798SOL    HW2 8467   2.091   0.290   1.829
 2799SOL     OW 8468   3.328   1.417   0.953
 2799SOL    HW1 8469   3.269   1.423   1.033
 2799SOL    HW2 8470   3.313   1.329   0.907
 2800SOL     OW 8471   3.529   1.714   0.572
 2800SOL    HW1 8472   3.488   1.691   0.484
 2800SOL    HW2 8473   3.511   1.640   0.637
 2801SOL     OW 8474   2.460   0.729   0.270
 2801SOL    HW1 8475   2.484   0.798   0.202
 2801SOL    HW2 8476   2.382   0.762   0.324
 2802SOL     OW 8477   3.143   0.345   0.944
 2802SOL    HW1 8478   3.057   0.295   0.931
 2802SOL    HW2 8479   3.205   0.291   1.000
 2803SOL     OW 8480   3.438   1.662   0.307
 2803SOL    HW1 8481   3.527   1.708   0.310
 2803SOL    HW2 8482   3.417   1.638   0.212
 2804SOL     OW 8483   2.669   0.605   1.465
 2804SOL    HW1 8484   2.622   0.602   1.554
 2804SOL    HW2 8485   2.618   0.550   1.399
 2805SOL     OW 8486   3.256   0.469   1.674
 2805SOL    HW1 8487   3.236   0.512   1.762
 2805SOL    HW2 8488   3.334   0.407   1.683
 2806SOL     OW 8489   2.835   0.890   1.572
 2806SOL    HW1 8490   2.881   0.806   1.543
 2806SOL    HW2 8491   2.779   0.924   1.497
 2807SOL     OW 8492   2.853   0.410   1.242
 2807SOL    HW1 8493   2.776   0.444   1.296
 2807SOL    HW2 8494   2.819   0.359   1.163
 2808SOL     OW 8495   2.903   0.701   0.429
 2808SOL    HW1 8496   2.929   0.697   0.525
 2808SOL    HW2 8497   2.818   0.650   0.415
 2809SOL     OW 8498   1.938   0.811   0.789
 2809SOL    HW1 8499   2.037   0.799   0.798
 2809SOL    HW2 8500   1.914   0.906   0.810
 2810SOL     OW 8501   1.992   1.821   1.571
 2810SOL    HW1 8502   1.982   1.806   1.670
 2810SOL    HW2 8503   1.906   1.857   1.535
 2811SOL     OW 8504   2.727   0.348   0.195
 2811SOL    HW1 8505   2.786   0.411   0.146
 2811SOL    HW2 8506   2.746   0.254   0.166
 2812SOL     OW 8507   3.581   0.585   1.831
 2812SOL    HW1 8508   3.555   0.674   1.795
 2812SOL    HW2 8509   3.579   0.517   1.758
 2813SOL     OW 8510   3.224   1.144   0.545
 2813SOL    HW1 8511   3.307   1.115   0.497
 2813SOL    HW2 8512   3.175   1.211   0.489
 2814SOL     OW 8513   2.412   0.196   0.885
 2814SOL    HW1 8514   2.407   0.191   0.985
 2814SOL    HW2 8515   2.414   0.292   0.856
 2815SOL     OW 8516   2.870   1.456   0.477
 2815SOL    HW1 8517   2.824   1.528   0.425
 2815SOL    HW2 8518   2.866   1.476   0.575
 2816SOL     OW 8519   2.213   1.801   0.853
 2816SOL    HW1 8520   2.263   1.715   0.859
 2816SOL    HW2 8521   2.278   1.878   0.850
 2817SOL     OW 8522   3.657   1.066   0.873
 2817SOL    HW1 8523   3.595   1.051   0.797
 2817SOL    HW2 8524   3.605   1.077   0.958
 2818SOL     OW 8525   3.089   1.550   1.506
 2818SOL    HW1 8526   3.095   1.473   1.570
 2818SOL    HW2 8527   3.037   1.524   1.426
 2819SOL     OW 8528   2.183   0.943   0.242
 2819SOL    HW1 8529   2.265   0.982   0.200
 2819SOL    HW2 8530   2.156   0.861   0.193
 2820SOL     OW 8531   3.320   0.735   0.728
 2820SOL    HW1 8532   3.315   0.670   0.803
 2820SOL    HW2 8533   3.400   0.794   0.741
 2821SOL     OW 8534   2.323   1.266   1.727
 2821SOL    HW1 8535   2.273   1.267   1.641
 2821SOL    HW2 8536   2.260   1.248   1.803
 2822SOL     OW 8537   2.973   1.776   0.237
 2822SOL    HW1 8538   2.913   1.714   0.287
 2822SOL    HW2 8539   3.004   1.732   0.152
 2823SOL     OW 8540   2.064   0.285   1.498
 2823SOL    HW1 8541   1.984   0.345   1.485
 2823SOL    HW2 8542   2.054   0.236   1.584
 2824SOL     OW 8543   3.494   1.377   0.081
 2824SOL    HW1 8544   3.462   1.471   0.071
 2824SOL    HW2 8545   3.418   1.314   0.069
 2825SOL     OW 8546   2.326   1.743   0.323
 2825SOL    HW1 8547   2.359   1.782   0.409
 2825SOL    HW2 8548   2.402   1.736   0.258
 2826SOL     OW 8549   3.262   0.107   0.426
 2826SOL    HW1 8550   3.238   0.070   0.336
 2826SOL    HW2 8551   3.361   0.123   0.430
 2827SOL     OW 8552   2.111   1.785   1.241
 2827SOL    HW1 8553   2.168   1.720   1.291
 2827SOL    HW2 8554   2.095   1.752   1.148
 2828SOL     OW 8555   2.802   1.698   0.904
 2828SOL    HW1 8556   2.882   1.641   0.925
 2828SOL    HW2 8557   2.753   1.658   0.827
 2829SOL     OW 8558   2.244   0.700   0.480
 2829SOL    HW1 8559   2.289   0.610   0.477
 2829SOL    HW2 8560   2.150   0.689   0.513
 2830SOL     OW 8561   3.409   0.222   1.729
 2830SOL    HW1 8562   3.404   0.259   1.821
 2830SOL    HW2 8563   3.337   0.153   1.717
 2831SOL     OW 8564   2.476   0.122   0.117
 2831SOL    HW1 8565   2.574   0.100   0.124
 2831SOL    HW2 8566   2.445   0.105   0.024
 2832SOL     OW 8567   2.643   0.264   1.749
 2832SOL    HW1 8568   2.710   0.203   1.792
 2832SOL    HW2 8569   2.570   0.283   1.814
 2833SOL     OW 8570   2.750   1.514   1.195
 2833SOL    HW1 8571   2.727   1.489   1.101
 2833SOL    HW2 8572   2.811   1.445   1.234
 2834SOL     OW 8573   3.213   0.590   1.433
 2834SOL    HW1 8574   3.241   0.547   1.518
 2834SOL    HW2 8575   3.238   0.686   1.434
 2835SOL     OW 8576   2.665   1.402   0.924
 2835SOL    HW1 8577   2.755   1.416   0.882
 2835SOL    HW2 8578   2.594   1.404   0.853
 2836SOL     OW 8579   2.784   0.503   0.899
 2836SOL    HW1 8580   2.759   0.494   0.803
 2836SOL    HW2 8581   2.832   0.421   0.930
 2837SOL     OW 8582   2.401   0.064   0.512
 2837SOL    HW1 8583   2.320   0.065   0.570
 2837SOL    HW2 8584   2.404   0.147   0.457
 2838SOL     OW 8585   3.296   1.188   0.041
 2838SOL    HW1 8586   3.328   1.112   0.098
 2838SOL    HW2 8587   3.204   1.215   0.071
 2839SOL     OW 8588   2.159   0.035   0.171
 2839SOL    HW1 8589   2.208   0.119   0.150
 2839SOL    HW2 8590   2.221  -0.030   0.216
 2840SOL     OW 8591   2.797   0.236   0.480
 2840SOL    HW1 8592   2.749   0.277   0.402
 2840SOL    HW2 8593   2.896   0.234   0.461
 2841SOL     OW 8594   2.938   0.683   1.464
 2841SOL    HW1 8595   2.858   0.622   1.467
 2841SOL    HW2 8596   3.019   0.630   1.440
 2842SOL     OW 8597   3.089   1.570   0.793
 2842SOL    HW1 8598   3.110   1.644   0.728
 2842SOL    HW2 8599   3.157   1.570   0.866
 2843SOL     OW 8600   2.321   1.152   0.741
 2843SOL    HW1 8601   2.250   1.125   0.806
 2843SOL    HW2 8602   2.295   1.124   0.648
 2844SOL     OW 8603   3.133   1.797   0.591
 2844SOL    HW1 8604   3.177   1.861   0.527
 2844SOL    HW2 8605   3.083   1.849   0.661
 2845SOL     OW 8606   2.894   0.549   0.016
 2845SOL    HW1 8607   2.853   0.631  -0.023
 2845SOL    HW2 8608   2.958   0.575   0.089
 2846SOL     OW 8609   1.940   0.556   1.386
 2846SOL    HW1 8610   2.032   0.555   1.345
 2846SOL    HW2 8611   1.934   0.630   1.453
 2847SOL     OW 8612   2.423   0.222   1.147
 2847SOL    HW1 8613   2.461   0.138   1.184
 2847SOL    HW2 8614   2.335   0.241   1.191
 2848SOL     OW 8615   2.728   0.454   0.642
 2848SOL    HW1 8616   2.696   0.526   0.580
 2848SOL    HW2 8617   2.752   0.373   0.589
 2849SOL     OW 8618   2.879   0.039   0.753
 2849SOL    HW1 8619   2.807   0.044   0.684
 2849SOL    HW2 8620   2.855  -0.030   0.822
 2850SOL     OW 8621   3.291   1.173   0.867
 2850SOL    HW1 8622   3.236   1.089   0.860
 2850SOL    HW2 8623   3.317   1.202   0.775
 2851SOL     OW 8624   3.328   0.590   0.992
 2851SOL    HW1 8625   3.298   0.495   0.999
 2851SOL    HW2 8626   3.401   0.606   1.058
 2852SOL     OW 8627   3.719   0.833   0.377
 2852SOL    HW1 8628   3.761   0.769   0.441
 2852SOL    HW2 8629   3.681   0.782   0.299
 2853SOL     OW 8630   2.350   1.385   0.174
 2853SOL    HW1 8631   2.263   1.370   0.221
 2853SOL    HW2 8632   2.333   1.411   0.079
 2854SOL     OW 8633   3.526   1.280   0.657
 2854SOL    HW1 8634   3.625   1.288   0.671
 2854SOL    HW2 8635   3.481   1.364   0.688
 2855SOL     OW 8636   3.252   0.575   0.078
 2855SOL    HW1 8637   3.198   0.554   0.159
 2855SOL    HW2 8638   3.343   0.534   0.087
 2856SOL     OW 8639   2.389   0.256   0.328
 2856SOL    HW1 8640   2.416   0.197   0.253
 2856SOL    HW2 8641   2.389   0.351   0.297
 2857SOL     OW 8642   3.616   1.223   1.588
 2857SOL    HW1 8643   3.707   1.184   1.575
 2857SOL    HW2 8644   3.624   1.319   1.612
 2858SOL     OW 8645   2.926   1.347   1.340
 2858SOL    HW1 8646   2.846   1.324   1.395
 2858SOL    HW2 8647   3.009   1.321   1.389
 2859SOL     OW 8648   3.454   1.629   1.625
 2859SOL    HW1 8649   3.481   1.663   1.535
 2859SOL    HW2 8650   3.533   1.591   1.671
 2860SOL     OW 8651   2.973   1.195   1.100
 2860SOL    HW1 8652   2.933   1.239   1.181
 2860SOL    HW2 8653   2.932   1.232   1.017
 2861SOL     OW 8654   3.500   1.099   1.079
 2861SOL    HW1 8655   3.505   1.180   1.138
 2861SOL    HW2 8656   3.414   1.101   1.028
 2862SOL     OW 8657   2.777   0.089   1.402
 2862SOL    HW1 8658   2.802   0.069   1.307
 2862SOL    HW2 8659   2.849   0.145   1.444
 2863SOL     OW 8660   2.842   1.116   1.719
 2863SOL    HW1 8661   2.743   1.122   1.729
 2863SOL    HW2 8662   2.865   1.036   1.663
 2864SOL     OW 8663   2.567   1.050   0.368
 2864SOL    HW1 8664   2.553   1.057   0.467
 2864SOL    HW2 8665   2.651   0.999   0.350
 2865SOL     OW 8666   2.272   0.813   1.251
 2865SOL    HW1 8667   2.358   0.825   1.301
 2865SOL    HW2 8668   2.230   0.726   1.278
 2866SOL     OW 8669   3.136   0.386   1.262
 2866SOL    HW1 8670   3.157   0.460   1.326
 2866SOL    HW2 8671   3.047   0.403   1.219
 2867SOL     OW 8672   1.926   1.564   1.331
 2867SOL    HW1 8673   1.880   1.646   1.297
 2867SOL    HW2 8674   2.024   1.583   1.340
 2868SOL     OW 8675   2.229   1.100   0.501
 2868SOL    HW1 8676   2.222   1.183   0.445
 2868SOL    HW2 8677   2.233   1.020   0.441
 2869SOL     OW 8678   2.428   0.537   0.865
 2869SOL    HW1 8679   2.440   0.603   0.791
 2869SOL    HW2 8680   2.474   0.571   0.948
 2870SOL     OW 8681   3.114   1.348   0.388
 2870SOL    HW1 8682   3.164   1.425   0.428
 2870SOL    HW2 8683   3.019   1.350   0.420
 2871SOL     OW 8684   3.134   1.445   1.142
 2871SOL    HW1 8685   3.181   1.458   1.229
 2871SOL    HW2 8686   3.068   1.371   1.151
 2872SOL     OW 8687   3.444   0.639   0.472
 2872SOL    HW1 8688   3.413   0.700   0.545
 2872SOL    HW2 8689   3.494   0.691   0.403
 2873SOL     OW 8690   2.216   1.510   1.329
 2873SOL    HW1 8691   2.195   1.466   1.242
 2873SOL    HW2 8692   2.313   1.536   1.332
 2874SOL     OW 8693   2.264   0.751   1.598
 2874SOL    HW1 8694   2.332   0.806   1.551
 2874SOL    HW2 8695   2.304   0.663   1.625
 2875SOL     OW 8696   3.449   0.779   1.670
 2875SOL    HW1 8697   3.357   0.817   1.665
 2875SOL    HW2 8698   3.509   0.826   1.605
 2876SOL     OW 8699   2.875   0.105   1.770
 2876SOL    HW1 8700   2.881   0.190   1.718
 2876SOL    HW2 8701   2.907   0.029   1.713
 2877SOL     OW 8702   2.366   0.050   1.740
 2877SOL    HW1 8703   2.324  -0.007   1.670
 2877SOL    HW2 8704   2.300   0.119   1.772
 2878SOL     OW 8705   2.435   0.870   1.029
 2878SOL    HW1 8706   2.479   0.959   1.020
 2878SOL    HW2 8707   2.372   0.870   1.106
 2879SOL     OW 8708   3.222   0.862   1.045
 2879SOL    HW1 8709   3.147   0.862   0.979
 2879SOL    HW2 8710   3.259   0.770   1.054
 2880SOL     OW 8711   3.071   0.525   0.275
 2880SOL    HW1 8712   3.084   0.441   0.329
 2880SOL    HW2 8713   3.042   0.599   0.335
 2881SOL     OW 8714   2.169   0.213   1.231
 2881SOL    HW1 8715   2.146   0.250   1.321
 2881SOL    HW2 8716   2.139   0.118   1.225
 2882SOL     OW 8717   1.899   1.310   1.282
 2882SOL    HW1 8718   1.952   1.261   1.350
 2882SOL    HW2 8719   1.921   1.408   1.287
 2883SOL     OW 8720   2.594   0.634   1.064
 2883SOL    HW1 8721   2.653   0.608   0.988
 2883SOL    HW2 8722   2.566   0.730   1.053
 2884SOL     OW 8723   3.590   0.935   1.854
 2884SOL    HW1 8724   3.544   0.928   1.765
 2884SOL    HW2 8725   3.528   0.979   1.920
 2885SOL     OW 8726   2.169   0.063   0.618
 2885SOL    HW1 8727   2.158   0.157   0.651
 2885SOL    HW2 8728   2.164   0.000   0.695
 2886SOL     OW 8729   3.484   0.367   0.374
 2886SOL    HW1 8730   3.486   0.291   0.438
 2886SOL    HW2 8731   3.436   0.444   0.414
 2887SOL     OW 8732   2.885   0.766   0.966
 2887SOL    HW1 8733   2.900   0.787   1.062
 2887SOL    HW2 8734   2.855   0.671   0.957
 2888SOL     OW 8735   2.842   1.573   1.700
 2888SOL    HW1 8736   2.822   1.617   1.612
 2888SOL    HW2 8737   2.881   1.482   1.684
 2889SOL     OW 8738   3.721   1.518   1.605
 2889SOL    HW1 8739   3.735   1.545   1.510
 2889SOL    HW2 8740   3.804   1.540   1.658
 2890SOL     OW 8741   2.212   0.898   1.804
 2890SOL    HW1 8742   2.288   0.942   1.852
 2890SOL    HW2 8743   2.247   0.851   1.722
 2891SOL     OW 8744   3.402   0.274   0.125
 2891SOL    HW1 8745   3.341   0.199   0.148
 2891SOL    HW2 8746   3.424   0.326   0.208
 2892SOL     OW 8747   3.165   0.838   0.042
 2892SOL    HW1 8748   3.199   0.745   0.057
 2892SOL    HW2 8749   3.183   0.865  -0.053
 2893SOL     OW 8750   2.930   1.333   0.849
 2893SOL    HW1 8751   2.937   1.249   0.794
 2893SOL    HW2 8752   2.992   1.402   0.813
 2894SOL     OW 8753   2.181   0.810   0.949
 2894SOL    HW1 8754   2.274   0.846   0.954
 2894SOL    HW2 8755   2.175   0.725   1.001
 2895SOL     OW 8756   2.201   0.509   1.006
 2895SOL    HW1 8757   2.149   0.426   0.989
 2895SOL    HW2 8758   2.278   0.514   0.942
 2896SOL     OW 8759   3.000   0.380   1.678
 2896SOL    HW1 8760   2.955   0.443   1.742
 2896SOL    HW2 8761   3.093   0.411   1.661
 2897SOL     OW 8762   3.022   0.207   1.477
 2897SOL    HW1 8763   3.022   0.271   1.554
 2897SOL    HW2 8764   3.050   0.255   1.394
 2898SOL     OW 8765   1.870   1.326   0.200
 2898SOL    HW1 8766   1.777   1.347   0.169
 2898SOL    HW2 8767   1.880   1.227   0.213
 2899SOL     OW 8768   1.950   1.801   0.927
 2899SOL    HW1 8769   1.908   1.715   0.900
 2899SOL    HW2 8770   2.044   1.804   0.893
 2900SOL     OW 8771   2.366   1.568   0.910
 2900SOL    HW1 8772   2.432   1.642   0.919
 2900SOL    HW2 8773   2.410   1.489   0.868
 2901SOL     OW 8774   2.864   0.796   1.238
 2901SOL    HW1 8775   2.905   0.764   1.324
 2901SOL    HW2 8776   2.768   0.769   1.235
 2902SOL     OW 8777   1.902   0.544   1.114
 2902SOL    HW1 8778   1.987   0.511   1.073
 2902SOL    HW2 8779   1.915   0.559   1.212
 2903SOL     OW 8780   2.051   0.520   1.722
 2903SOL    HW1 8781   2.110   0.480   1.652
 2903SOL    HW2 8782   1.993   0.591   1.681
 2904SOL     OW 8783   3.231   0.950   1.660
 2904SOL    HW1 8784   3.270   1.039   1.680
 2904SOL    HW2 8785   3.241   0.930   1.563
 2905SOL     OW 8786   2.677   0.572   0.325
 2905SOL    HW1 8787   2.684   0.483   0.279
 2905SOL    HW2 8788   2.583   0.606   0.317
 2906SOL     OW 8789   3.519   0.604   1.206
 2906SOL    HW1 8790   3.481   0.535   1.268
 2906SOL    HW2 8791   3.601   0.568   1.162
 2907SOL     OW 8792   2.114   1.564   1.744
 2907SOL    HW1 8793   2.084   1.621   1.820
 2907SOL    HW2 8794   2.107   1.467   1.770
 2908SOL     OW 8795   2.533   0.464   1.269
 2908SOL    HW1 8796   2.499   0.375   1.239
 2908SOL    HW2 8797   2.559   0.518   1.189
 2909SOL     OW 8798   2.792   1.678   1.465
 2909SOL    HW1 8799   2.768   1.660   1.370
 2909SOL    HW2 8800   2.822   1.772   1.475
 2910SOL     OW 8801   2.335   0.500   0.191
 2910SOL    HW1 8802   2.396   0.580   0.195
 2910SOL    HW2 8803   2.240   0.531   0.198
 2911SOL     OW 8804   2.021   1.137   1.466
 2911SOL    HW1 8805   2.043   1.076   1.542
 2911SOL    HW2 8806   2.031   1.088   1.380
 2912SOL     OW 8807   3.209   1.059   1.234
 2912SOL    HW1 8808   3.233   0.996   1.160
 2912SOL    HW2 8809   3.119   1.099   1.216
 2913SOL     OW 8810   3.164   0.855   0.309
 2913SOL    HW1 8811   3.078   0.824   0.351
 2913SOL    HW2 8812   3.160   0.841   0.210
 2914SOL     OW 8813   3.621   1.747   1.154
 2914SOL    HW1 8814   3.682   1.777   1.081
 2914SOL    HW2 8815   3.583   1.658   1.132
 2915SOL     OW 8816   3.114   1.731   1.128
 2915SOL    HW1 8817   3.198   1.736   1.074
 2915SOL    HW2 8818   3.091   1.635   1.146
 2916SOL     OW 8819   1.945   1.258   1.022
 2916SOL    HW1 8820   1.940   1.257   1.122
 2916SOL    HW2 8821   1.862   1.217   0.984
 2917SOL     OW 8822   2.550   1.662   1.716
 2917SOL    HW1 8823   2.494   1.743   1.725
 2917SOL    HW2 8824   2.602   1.666   1.630
 2918SOL     OW 8825   2.765   0.086   0.133
 2918SOL    HW1 8826   2.816   0.087   0.047
 2918SOL    HW2 8827   2.821   0.044   0.204
 2919SOL     OW 8828   3.588   0.135   0.523
 2919SOL    HW1 8829   3.661   0.118   0.456
 2919SOL    HW2 8830   3.557   0.048   0.561
 2920SOL     OW 8831   3.250   1.573   0.477
 2920SOL    HW1 8832   3.317   1.585   0.403
 2920SOL    HW2 8833   3.210   1.662   0.500
 2921SOL     OW 8834   1.992   1.794   1.851
 2921SOL    HW1 8835   1.951   1.720   1.904
 2921SOL    HW2 8836   2.056   1.845   1.909
 2922SOL     OW 8837   3.142   0.927   0.672
 2922SOL    HW1 8838   3.202   0.846   0.674
 2922SOL    HW2 8839   3.182   0.996   0.612
 2923SOL     OW 8840   2.692   1.273   1.422
 2923SOL    HW1 8841   2.687   1.306   1.517
 2923SOL    HW2 8842   2.606   1.292   1.376
 2924SOL     OW 8843   2.534   1.616   0.154
 2924SOL    HW1 8844   2.543   1.626   0.055
 2924SOL    HW2 8845   2.494   1.527   0.175
 2925SOL     OW 8846   3.512   1.720   1.394
 2925SOL    HW1 8847   3.565   1.730   1.310
 2925SOL    HW2 8848   3.485   1.810   1.428
 2926SOL     OW 8849   3.703   0.175   0.963
 2926SOL    HW1 8850   3.742   0.090   0.927
 2926SOL    HW2 8851   3.605   0.177   0.944
 2927SOL     OW 8852   2.125   0.326   0.720
 2927SOL    HW1 8853   2.046   0.377   0.686
 2927SOL    HW2 8854   2.116   0.311   0.818
 2928SOL     OW 8855   3.056   1.612   0.031
 2928SOL    HW1 8856   3.062   1.519   0.068
 2928SOL    HW2 8857   2.997   1.612  -0.049
 2929SOL     OW 8858   2.684   1.002   1.372
 2929SOL    HW1 8859   2.724   1.001   1.280
 2929SOL    HW2 8860   2.694   1.094   1.412
 2930SOL     OW 8861   2.778   0.910   0.291
 2930SOL    HW1 8862   2.841   0.948   0.223
 2930SOL    HW2 8863   2.818   0.827   0.330
 2931SOL     OW 8864   3.366   1.607   0.044
 2931SOL    HW1 8865   3.274   1.644   0.051
 2931SOL    HW2 8866   3.404   1.627  -0.046
 2932SOL     OW 8867   2.234   1.288   1.490
 2932SOL    HW1 8868   2.221   1.381   1.456
 2932SOL    HW2 8869   2.150   1.236   1.477
 2933SOL     OW 8870   3.476   1.292   1.289
 2933SOL    HW1 8871   3.536   1.295   1.369
 2933SOL    HW2 8872   3.401   1.356   1.302
 2934SOL     OW 8873   2.901   1.098   0.696
 2934SOL    HW1 8874   2.831   1.051   0.750
 2934SOL    HW2 8875   2.960   1.030   0.653
 2935SOL     OW 8876   2.876   0.236   0.971
 2935SOL    HW1 8877   2.868   0.200   0.878
 2935SOL    HW2 8878   2.874   0.160   1.036
 2936SOL     OW 8879   2.452   1.487   0.491
 2936SOL    HW1 8880   2.494   1.429   0.421
 2936SOL    HW2 8881   2.408   1.566   0.447
 2937SOL     OW 8882   3.571   0.385   1.381
 2937SOL    HW1 8883   3.644   0.454   1.385
 2937SOL    HW2 8884   3.599   0.310   1.322
 2938SOL     OW 8885   2.117   1.348   0.290
 2938SOL    HW1 8886   2.021   1.349   0.263
 2938SOL    HW2 8887   2.129   1.401   0.374
[truncated: 519,962 more chars]
