# Supplementary material for: Redox Potentials of Disulfide Bonds in LOXL2 Studied by Nonequilibrium Alchemical Simulation
Source: Front Chem. 2021 Dec 14;9:797036. doi: 10.3389/fchem.2021.797036 (PMC8713139; doi:10.3389/fchem.2021.797036)
Supplement: Supplementary file 2 [file DataSheet2.ZIP › Raw Date for Redox potential LOXL2-797036/Input files/511x521/input.pdb]

TITLE     GRowing Old MAkes el Chrono Sweat
MODEL        1
ATOM      1  N   GLN A 432      27.648   9.261  51.824  1.00  0.00           N
ATOM      2  H1  GLN A 432      27.454   8.293  51.980  1.00  0.00            
ATOM      3  H2  GLN A 432      28.567   9.360  51.442  1.00  0.00            
ATOM      4  H3  GLN A 432      27.593   9.756  52.691  1.00  0.00            
ATOM      5  CA  GLN A 432      26.683   9.801  50.900  1.00  0.00           C
ATOM      6  HA  GLN A 432      26.782   9.294  50.044  1.00  0.00            
ATOM      7  CB  GLN A 432      25.278   9.611  51.446  1.00  0.00           C
ATOM      8  HB1 GLN A 432      25.262   9.916  52.398  1.00  0.00            
ATOM      9  HB2 GLN A 432      24.648  10.170  50.906  1.00  0.00            
ATOM     10  CG  GLN A 432      24.806   8.172  51.396  1.00  0.00           C
ATOM     11  HG1 GLN A 432      25.204   7.677  52.168  1.00  0.00            
ATOM     12  HG2 GLN A 432      23.809   8.159  51.470  1.00  0.00            
ATOM     13  CD  GLN A 432      25.205   7.471  50.115  1.00  0.00           C
ATOM     14  OE1 GLN A 432      26.129   6.669  50.102  1.00  0.00           O
ATOM     15  NE2 GLN A 432      24.507   7.767  49.036  1.00  0.00           N
ATOM     16 1HE2 GLN A 432      23.757   8.426  49.091  1.00  0.00            
ATOM     17 2HE2 GLN A 432      24.728   7.333  48.163  1.00  0.00            
ATOM     18  C   GLN A 432      26.980  11.264  50.667  1.00  0.00           C
ATOM     19  O   GLN A 432      27.067  12.040  51.605  1.00  0.00           O
ATOM     20  N   LYS A 433      27.140  11.633  49.403  1.00  0.00           N
ATOM     21  HN  LYS A 433      27.053  10.953  48.675  1.00  0.00            
ATOM     22  CA  LYS A 433      27.440  13.014  49.063  1.00  0.00           C
ATOM     23  HA  LYS A 433      27.329  13.478  49.942  1.00  0.00            
ATOM     24  CB  LYS A 433      28.849  13.116  48.508  1.00  0.00           C
ATOM     25  HB1 LYS A 433      28.890  12.611  47.646  1.00  0.00            
ATOM     26  HB2 LYS A 433      29.057  14.080  48.339  1.00  0.00            
ATOM     27  CG  LYS A 433      29.901  12.559  49.435  1.00  0.00           C
ATOM     28  HG1 LYS A 433      29.608  11.657  49.753  1.00  0.00            
ATOM     29  HG2 LYS A 433      30.762  12.472  48.934  1.00  0.00            
ATOM     30  CD  LYS A 433      30.115  13.460  50.633  1.00  0.00           C
ATOM     31  HD1 LYS A 433      30.811  14.142  50.408  1.00  0.00            
ATOM     32  HD2 LYS A 433      29.255  13.921  50.851  1.00  0.00            
ATOM     33  CE  LYS A 433      30.573  12.656  51.841  1.00  0.00           C
ATOM     34  HE1 LYS A 433      29.939  12.817  52.597  1.00  0.00            
ATOM     35  HE2 LYS A 433      30.569  11.684  51.604  1.00  0.00            
ATOM     36  NZ  LYS A 433      31.945  13.012  52.306  1.00  0.00           N
ATOM     37  HZ1 LYS A 433      32.185  12.451  53.098  1.00  0.00            
ATOM     38  HZ2 LYS A 433      32.600  12.846  51.569  1.00  0.00            
ATOM     39  HZ3 LYS A 433      31.970  13.978  52.562  1.00  0.00            
ATOM     40  C   LYS A 433      26.481  13.666  48.089  1.00  0.00           C
ATOM     41  O   LYS A 433      26.585  14.840  47.847  1.00  0.00           O
ATOM     42  N   LYS A 434      25.561  12.916  47.517  1.00  0.00           N
ATOM     43  HN  LYS A 434      25.469  11.957  47.783  1.00  0.00            
ATOM     44  CA  LYS A 434      24.682  13.468  46.506  1.00  0.00           C
ATOM     45  HA  LYS A 434      25.024  14.390  46.326  1.00  0.00            
ATOM     46  CB  LYS A 434      24.745  12.624  45.237  1.00  0.00           C
ATOM     47  HB1 LYS A 434      24.381  11.716  45.443  1.00  0.00            
ATOM     48  HB2 LYS A 434      24.177  13.060  44.539  1.00  0.00            
ATOM     49  CG  LYS A 434      26.134  12.452  44.667  1.00  0.00           C
ATOM     50  HG1 LYS A 434      26.755  13.088  45.125  1.00  0.00            
ATOM     51  HG2 LYS A 434      26.439  11.514  44.830  1.00  0.00            
ATOM     52  CD  LYS A 434      26.162  12.724  43.183  1.00  0.00           C
ATOM     53  HD1 LYS A 434      25.251  13.017  42.892  1.00  0.00            
ATOM     54  HD2 LYS A 434      26.821  13.454  43.001  1.00  0.00            
ATOM     55  CE  LYS A 434      26.559  11.493  42.394  1.00  0.00           C
ATOM     56  HE1 LYS A 434      25.918  10.753  42.599  1.00  0.00            
ATOM     57  HE2 LYS A 434      26.521  11.705  41.418  1.00  0.00            
ATOM     58  NZ  LYS A 434      27.931  11.020  42.713  1.00  0.00           N
ATOM     59  HZ1 LYS A 434      28.140  10.209  42.166  1.00  0.00            
ATOM     60  HZ2 LYS A 434      28.590  11.742  42.503  1.00  0.00            
ATOM     61  HZ3 LYS A 434      27.987  10.790  43.685  1.00  0.00            
ATOM     62  C   LYS A 434      23.259  13.569  47.017  1.00  0.00           C
ATOM     63  O   LYS A 434      22.370  14.037  46.344  1.00  0.00           O
ATOM     64  N   LEU A 435      23.064  13.078  48.219  1.00  0.00           N
ATOM     65  HN  LEU A 435      23.835  12.636  48.678  1.00  0.00            
ATOM     66  CA  LEU A 435      21.794  13.139  48.922  1.00  0.00           C
ATOM     67  HA  LEU A 435      21.287  13.888  48.496  1.00  0.00            
ATOM     68  CB  LEU A 435      21.042  11.832  48.746  1.00  0.00           C
ATOM     69  HB1 LEU A 435      21.064  11.597  47.774  1.00  0.00            
ATOM     70  HB2 LEU A 435      21.526  11.131  49.269  1.00  0.00            
ATOM     71  CG  LEU A 435      19.595  11.811  49.186  1.00  0.00           C
ATOM     72  HG  LEU A 435      19.428  12.598  49.779  1.00  0.00            
ATOM     73  CD1 LEU A 435      18.634  11.939  48.023  1.00  0.00           C
ATOM     74 1HD1 LEU A 435      17.694  11.920  48.364  1.00  0.00            
ATOM     75 2HD1 LEU A 435      18.799  12.803  47.548  1.00  0.00            
ATOM     76 3HD1 LEU A 435      18.774  11.178  47.389  1.00  0.00            
ATOM     77  CD2 LEU A 435      19.352  10.519  49.928  1.00  0.00           C
ATOM     78 1HD2 LEU A 435      18.399  10.482  50.230  1.00  0.00            
ATOM     79 2HD2 LEU A 435      19.540   9.746  49.322  1.00  0.00            
ATOM     80 3HD2 LEU A 435      19.956  10.473  50.724  1.00  0.00            
ATOM     81  C   LEU A 435      21.978  13.470  50.390  1.00  0.00           C
ATOM     82  O   LEU A 435      22.876  12.963  51.023  1.00  0.00           O
ATOM     83  N   ARG A 436      21.122  14.317  50.942  1.00  0.00           N
ATOM     84  HN  ARG A 436      20.385  14.713  50.395  1.00  0.00            
ATOM     85  CA  ARG A 436      21.257  14.669  52.342  1.00  0.00           C
ATOM     86  HA  ARG A 436      21.628  13.851  52.781  1.00  0.00            
ATOM     87  CB  ARG A 436      22.215  15.835  52.563  1.00  0.00           C
ATOM     88  HB1 ARG A 436      22.402  15.930  53.541  1.00  0.00            
ATOM     89  HB2 ARG A 436      23.070  15.659  52.076  1.00  0.00            
ATOM     90  CG  ARG A 436      21.649  17.120  52.067  1.00  0.00           C
ATOM     91  HG1 ARG A 436      21.514  17.069  51.078  1.00  0.00            
ATOM     92  HG2 ARG A 436      20.772  17.297  52.515  1.00  0.00            
ATOM     93  CD  ARG A 436      22.605  18.216  52.386  1.00  0.00           C
ATOM     94  HD1 ARG A 436      22.858  18.166  53.352  1.00  0.00            
ATOM     95  HD2 ARG A 436      23.424  18.118  51.821  1.00  0.00            
ATOM     96  NE  ARG A 436      22.015  19.524  52.127  1.00  0.00           N
ATOM     97  HE  ARG A 436      21.033  19.574  51.945  1.00  0.00            
ATOM     98  CZ  ARG A 436      22.713  20.649  52.120  1.00  0.00           C
ATOM     99  NH1 ARG A 436      22.111  21.785  51.872  1.00  0.00           N
ATOM    100 1HH1 ARG A 436      21.128  21.800  51.689  1.00  0.00            
ATOM    101 2HH1 ARG A 436      22.634  22.637  51.866  1.00  0.00            
ATOM    102  NH2 ARG A 436      24.020  20.629  52.356  1.00  0.00           N
ATOM    103 1HH2 ARG A 436      24.482  19.761  52.540  1.00  0.00            
ATOM    104 2HH2 ARG A 436      24.542  21.482  52.350  1.00  0.00            
ATOM    105  C   ARG A 436      19.900  15.032  52.890  1.00  0.00           C
ATOM    106  O   ARG A 436      18.941  15.265  52.148  1.00  0.00           O
ATOM    107  N   LEU A 437      19.838  15.009  54.210  1.00  0.00           N
ATOM    108  HN  LEU A 437      20.613  14.633  54.717  1.00  0.00            
ATOM    109  CA  LEU A 437      18.702  15.502  54.954  1.00  0.00           C
ATOM    110  HA  LEU A 437      17.907  15.522  54.347  1.00  0.00            
ATOM    111  CB  LEU A 437      18.396  14.566  56.120  1.00  0.00           C
ATOM    112  HB1 LEU A 437      19.190  13.968  56.229  1.00  0.00            
ATOM    113  HB2 LEU A 437      18.295  15.138  56.934  1.00  0.00            
ATOM    114  CG  LEU A 437      17.154  13.666  56.038  1.00  0.00           C
ATOM    115  HG  LEU A 437      16.338  14.212  56.227  1.00  0.00            
ATOM    116  CD1 LEU A 437      16.956  13.037  54.634  1.00  0.00           C
ATOM    117 1HD1 LEU A 437      16.137  12.464  54.638  1.00  0.00            
ATOM    118 2HD1 LEU A 437      16.851  13.764  53.955  1.00  0.00            
ATOM    119 3HD1 LEU A 437      17.753  12.478  54.404  1.00  0.00            
ATOM    120  CD2 LEU A 437      17.287  12.607  57.087  1.00  0.00           C
ATOM    121 1HD2 LEU A 437      16.489  12.005  57.056  1.00  0.00            
ATOM    122 2HD2 LEU A 437      18.115  12.072  56.918  1.00  0.00            
ATOM    123 3HD2 LEU A 437      17.346  13.036  57.988  1.00  0.00            
ATOM    124  C   LEU A 437      19.058  16.901  55.438  1.00  0.00           C
ATOM    125  O   LEU A 437      20.159  17.116  55.954  1.00  0.00           O
ATOM    126  N   ASN A 438      18.146  17.850  55.269  1.00  0.00           N
ATOM    127  HN  ASN A 438      17.228  17.609  54.954  1.00  0.00            
ATOM    128  CA  ASN A 438      18.480  19.246  55.542  1.00  0.00           C
ATOM    129  HA  ASN A 438      19.349  19.218  56.036  1.00  0.00            
ATOM    130  CB  ASN A 438      18.648  20.033  54.242  1.00  0.00           C
ATOM    131  HB1 ASN A 438      19.453  19.686  53.761  1.00  0.00            
ATOM    132  HB2 ASN A 438      17.836  19.891  53.676  1.00  0.00            
ATOM    133  CG  ASN A 438      18.826  21.532  54.466  1.00  0.00           C
ATOM    134  OD1 ASN A 438      17.945  22.329  54.152  1.00  0.00           O
ATOM    135  ND2 ASN A 438      19.979  21.916  55.032  1.00  0.00           N
ATOM    136 1HD2 ASN A 438      20.665  21.233  55.282  1.00  0.00            
ATOM    137 2HD2 ASN A 438      20.153  22.886  55.204  1.00  0.00            
ATOM    138  C   ASN A 438      17.421  19.894  56.418  1.00  0.00           C
ATOM    139  O   ASN A 438      16.223  19.751  56.165  1.00  0.00           O
ATOM    140  N   GLY A 439      17.831  20.570  57.475  1.00  0.00           N
ATOM    141  HN  GLY A 439      18.809  20.631  57.673  1.00  0.00            
ATOM    142  CA  GLY A 439      16.883  21.224  58.352  1.00  0.00           C
ATOM    143  HA1 GLY A 439      17.339  22.005  58.778  1.00  0.00            
ATOM    144  HA2 GLY A 439      16.116  21.547  57.798  1.00  0.00            
ATOM    145  C   GLY A 439      16.389  20.269  59.415  1.00  0.00           C
ATOM    146  O   GLY A 439      16.541  19.069  59.284  1.00  0.00           O
ATOM    147  N   GLY A 440      15.793  20.788  60.469  1.00  0.00           N
ATOM    148  HN  GLY A 440      15.677  21.779  60.537  1.00  0.00            
ATOM    149  CA  GLY A 440      15.306  19.934  61.527  1.00  0.00           C
ATOM    150  HA1 GLY A 440      14.499  20.370  61.924  1.00  0.00            
ATOM    151  HA2 GLY A 440      15.045  19.060  61.118  1.00  0.00            
ATOM    152  C   GLY A 440      16.347  19.706  62.602  1.00  0.00           C
ATOM    153  O   GLY A 440      17.546  19.746  62.359  1.00  0.00           O
ATOM    154  N   ARG A 441      15.872  19.444  63.808  1.00  0.00           N
ATOM    155  HN  ARG A 441      14.883  19.366  63.934  1.00  0.00            
ATOM    156  CA  ARG A 441      16.746  19.267  64.954  1.00  0.00           C
ATOM    157  HA  ARG A 441      17.569  19.801  64.761  1.00  0.00            
ATOM    158  CB  ARG A 441      16.060  19.781  66.210  1.00  0.00           C
ATOM    159  HB1 ARG A 441      15.132  19.409  66.241  1.00  0.00            
ATOM    160  HB2 ARG A 441      16.574  19.462  67.007  1.00  0.00            
ATOM    161  CG  ARG A 441      15.973  21.295  66.268  1.00  0.00           C
ATOM    162  HG1 ARG A 441      16.799  21.685  65.862  1.00  0.00            
ATOM    163  HG2 ARG A 441      15.173  21.596  65.749  1.00  0.00            
ATOM    164  CD  ARG A 441      15.847  21.780  67.701  1.00  0.00           C
ATOM    165  HD1 ARG A 441      15.739  20.997  68.313  1.00  0.00            
ATOM    166  HD2 ARG A 441      16.667  22.292  67.956  1.00  0.00            
ATOM    167  NE  ARG A 441      14.690  22.658  67.879  1.00  0.00           N
ATOM    168  HE  ARG A 441      13.807  22.233  68.079  1.00  0.00            
ATOM    169  CZ  ARG A 441      14.736  23.979  67.793  1.00  0.00           C
ATOM    170  NH1 ARG A 441      15.881  24.593  67.531  1.00  0.00           N
ATOM    171 1HH1 ARG A 441      16.716  24.059  67.397  1.00  0.00            
ATOM    172 2HH1 ARG A 441      15.910  25.591  67.467  1.00  0.00            
ATOM    173  NH2 ARG A 441      13.637  24.690  67.971  1.00  0.00           N
ATOM    174 1HH2 ARG A 441      12.771  24.231  68.170  1.00  0.00            
ATOM    175 2HH2 ARG A 441      13.671  25.687  67.906  1.00  0.00            
ATOM    176  C   ARG A 441      17.132  17.814  65.119  1.00  0.00           C
ATOM    177  O   ARG A 441      17.878  17.437  66.021  1.00  0.00           O
ATOM    178  N   ASN A 442      16.615  16.992  64.232  1.00  0.00           N
ATOM    179  HN  ASN A 442      16.073  17.359  63.476  1.00  0.00            
ATOM    180  CA  ASN A 442      16.817  15.584  64.335  1.00  0.00           C
ATOM    181  HA  ASN A 442      17.265  15.417  65.213  1.00  0.00            
ATOM    182  CB  ASN A 442      15.462  14.910  64.244  1.00  0.00           C
ATOM    183  HB1 ASN A 442      14.772  15.508  64.651  1.00  0.00            
ATOM    184  HB2 ASN A 442      15.240  14.751  63.282  1.00  0.00            
ATOM    185  CG  ASN A 442      15.429  13.600  64.957  1.00  0.00           C
ATOM    186  OD1 ASN A 442      16.457  12.979  65.177  1.00  0.00           O
ATOM    187  ND2 ASN A 442      14.245  13.166  65.318  1.00  0.00           N
ATOM    188 1HD2 ASN A 442      13.430  13.707  65.112  1.00  0.00            
ATOM    189 2HD2 ASN A 442      14.158  12.294  65.800  1.00  0.00            
ATOM    190  C   ASN A 442      17.707  15.099  63.222  1.00  0.00           C
ATOM    191  O   ASN A 442      17.477  15.403  62.068  1.00  0.00           O
ATOM    192  N   PRO A 443      18.771  14.287  63.625  1.00  0.00           N
ATOM    193  CD  PRO A 443      19.536  13.887  64.909  1.00  0.00           C
ATOM    194  HD1 PRO A 443      19.136  13.082  65.348  1.00  0.00            
ATOM    195  HD2 PRO A 443      19.580  14.638  65.568  1.00  0.00            
ATOM    196  CA  PRO A 443      19.495  13.668  62.503  1.00  0.00           C
ATOM    197  HA  PRO A 443      19.842  14.377  61.889  1.00  0.00            
ATOM    198  CB  PRO A 443      20.566  12.835  63.186  1.00  0.00           C
ATOM    199  HB1 PRO A 443      20.227  11.923  63.418  1.00  0.00            
ATOM    200  HB2 PRO A 443      21.383  12.752  62.616  1.00  0.00            
ATOM    201  CG  PRO A 443      20.880  13.575  64.404  1.00  0.00           C
ATOM    202  HG1 PRO A 443      21.394  13.011  65.050  1.00  0.00            
ATOM    203  HG2 PRO A 443      21.399  14.406  64.202  1.00  0.00            
ATOM    204  C   PRO A 443      18.593  12.748  61.680  1.00  0.00           C
ATOM    205  O   PRO A 443      18.864  12.451  60.526  1.00  0.00           O
ATOM    206  N   TYR A 444      17.530  12.287  62.293  1.00  0.00           N
ATOM    207  HN  TYR A 444      17.312  12.627  63.208  1.00  0.00            
ATOM    208  CA  TYR A 444      16.669  11.308  61.691  1.00  0.00           C
ATOM    209  HA  TYR A 444      17.287  10.830  61.067  1.00  0.00            
ATOM    210  CB  TYR A 444      16.122  10.349  62.753  1.00  0.00           C
ATOM    211  HB1 TYR A 444      15.978  10.856  63.603  1.00  0.00            
ATOM    212  HB2 TYR A 444      15.250   9.977  62.435  1.00  0.00            
ATOM    213  CG  TYR A 444      17.042   9.195  63.048  1.00  0.00           C
ATOM    214  CD1 TYR A 444      18.155   9.357  63.838  1.00  0.00           C
ATOM    215  HD1 TYR A 444      18.355  10.257  64.224  1.00  0.00            
ATOM    216  CE1 TYR A 444      18.997   8.308  64.107  1.00  0.00           C
ATOM    217  HE1 TYR A 444      19.798   8.444  64.690  1.00  0.00            
ATOM    218  CZ  TYR A 444      18.740   7.084  63.579  1.00  0.00           C
ATOM    219  OH  TYR A 444      19.557   6.042  63.823  1.00  0.00           O
ATOM    220  HH  TYR A 444      19.210   5.230  63.354  1.00  0.00            
ATOM    221  CD2 TYR A 444      16.804   7.945  62.529  1.00  0.00           C
ATOM    222  HD2 TYR A 444      16.003   7.799  61.949  1.00  0.00            
ATOM    223  CE2 TYR A 444      17.646   6.893  62.792  1.00  0.00           C
ATOM    224  HE2 TYR A 444      17.456   5.990  62.407  1.00  0.00            
ATOM    225  C   TYR A 444      15.546  11.914  60.843  1.00  0.00           C
ATOM    226  O   TYR A 444      14.638  11.224  60.463  1.00  0.00           O
ATOM    227  N   GLU A 445      15.574  13.206  60.581  1.00  0.00           N
ATOM    228  HN  GLU A 445      16.287  13.794  60.964  1.00  0.00            
ATOM    229  CA  GLU A 445      14.540  13.748  59.721  1.00  0.00           C
ATOM    230  HA  GLU A 445      14.335  13.048  59.037  1.00  0.00            
ATOM    231  CB  GLU A 445      13.256  14.047  60.513  1.00  0.00           C
ATOM    232  HB1 GLU A 445      12.468  13.880  59.921  1.00  0.00            
ATOM    233  HB2 GLU A 445      13.216  13.434  61.302  1.00  0.00            
ATOM    234  CG  GLU A 445      13.173  15.477  61.019  1.00  0.00           C
ATOM    235  HG1 GLU A 445      14.100  15.806  61.201  1.00  0.00            
ATOM    236  HG2 GLU A 445      12.751  16.043  60.311  1.00  0.00            
ATOM    237  CD  GLU A 445      12.363  15.618  62.283  1.00  0.00           C
ATOM    238  OE1 GLU A 445      11.478  14.757  62.515  1.00  0.00           O
ATOM    239  OE2 GLU A 445      12.634  16.593  63.032  1.00  0.00           O
ATOM    240  C   GLU A 445      15.086  15.001  59.057  1.00  0.00           C
ATOM    241  O   GLU A 445      16.146  15.517  59.425  1.00  0.00           O
ATOM    242  N   GLY A 446      14.332  15.498  58.095  1.00  0.00           N
ATOM    243  HN  GLY A 446      13.464  15.051  57.878  1.00  0.00            
ATOM    244  CA  GLY A 446      14.725  16.673  57.345  1.00  0.00           C
ATOM    245  HA1 GLY A 446      14.403  17.482  57.837  1.00  0.00            
ATOM    246  HA2 GLY A 446      15.723  16.692  57.291  1.00  0.00            
ATOM    247  C   GLY A 446      14.130  16.638  55.956  1.00  0.00           C
ATOM    248  O   GLY A 446      13.582  15.631  55.507  1.00  0.00           O
ATOM    249  N   ARG A 447      14.197  17.794  55.295  1.00  0.00           N
ATOM    250  HN  ARG A 447      14.474  18.624  55.779  1.00  0.00            
ATOM    251  CA  ARG A 447      13.873  17.861  53.881  1.00  0.00           C
ATOM    252  HA  ARG A 447      12.988  17.417  53.737  1.00  0.00            
ATOM    253  CB  ARG A 447      13.765  19.324  53.431  1.00  0.00           C
ATOM    254  HB1 ARG A 447      12.907  19.698  53.783  1.00  0.00            
ATOM    255  HB2 ARG A 447      14.534  19.830  53.822  1.00  0.00            
ATOM    256  CG  ARG A 447      13.784  19.535  51.923  1.00  0.00           C
ATOM    257  HG1 ARG A 447      14.621  19.133  51.553  1.00  0.00            
ATOM    258  HG2 ARG A 447      12.989  19.077  51.524  1.00  0.00            
ATOM    259  CD  ARG A 447      13.740  21.021  51.555  1.00  0.00           C
ATOM    260  HD1 ARG A 447      13.995  21.138  50.595  1.00  0.00            
ATOM    261  HD2 ARG A 447      12.817  21.376  51.700  1.00  0.00            
ATOM    262  NE  ARG A 447      14.655  21.830  52.356  1.00  0.00           N
ATOM    263  HE  ARG A 447      15.635  21.762  52.171  1.00  0.00            
ATOM    264  CZ  ARG A 447      14.250  22.650  53.316  1.00  0.00           C
ATOM    265  NH1 ARG A 447      12.956  22.774  53.577  1.00  0.00           N
ATOM    266 1HH1 ARG A 447      12.287  22.250  53.050  1.00  0.00            
ATOM    267 2HH1 ARG A 447      12.649  23.392  54.301  1.00  0.00            
ATOM    268  NH2 ARG A 447      15.133  23.334  54.017  1.00  0.00           N
ATOM    269 1HH2 ARG A 447      16.109  23.235  53.825  1.00  0.00            
ATOM    270 2HH2 ARG A 447      14.826  23.952  54.741  1.00  0.00            
ATOM    271  C   ARG A 447      14.965  17.121  53.130  1.00  0.00           C
ATOM    272  O   ARG A 447      16.133  17.146  53.535  1.00  0.00           O
ATOM    273  N   VAL A 448      14.589  16.393  52.085  1.00  0.00           N
ATOM    274  HN  VAL A 448      13.626  16.364  51.818  1.00  0.00            
ATOM    275  CA  VAL A 448      15.578  15.635  51.324  1.00  0.00           C
ATOM    276  HA  VAL A 448      16.329  15.432  51.953  1.00  0.00            
ATOM    277  CB  VAL A 448      15.034  14.281  50.822  1.00  0.00           C
ATOM    278  HB  VAL A 448      15.472  13.568  51.370  1.00  0.00            
ATOM    279  CG1 VAL A 448      13.587  14.112  51.085  1.00  0.00           C
ATOM    280 1HG1 VAL A 448      13.287  13.222  50.741  1.00  0.00            
ATOM    281 2HG1 VAL A 448      13.419  14.163  52.069  1.00  0.00            
ATOM    282 3HG1 VAL A 448      13.077  14.837  50.622  1.00  0.00            
ATOM    283  CG2 VAL A 448      15.381  14.000  49.362  1.00  0.00           C
ATOM    284 1HG2 VAL A 448      15.004  13.113  49.094  1.00  0.00            
ATOM    285 2HG2 VAL A 448      14.991  14.716  48.783  1.00  0.00            
ATOM    286 3HG2 VAL A 448      16.375  13.986  49.252  1.00  0.00            
ATOM    287  C   VAL A 448      16.064  16.514  50.188  1.00  0.00           C
ATOM    288  O   VAL A 448      15.261  17.035  49.413  1.00  0.00           O
ATOM    289  N   GLU A 449      17.382  16.711  50.116  1.00  0.00           N
ATOM    290  HN  GLU A 449      17.969  16.269  50.795  1.00  0.00            
ATOM    291  CA  GLU A 449      18.001  17.538  49.096  1.00  0.00           C
ATOM    292  HA  GLU A 449      17.257  17.849  48.505  1.00  0.00            
ATOM    293  CB  GLU A 449      18.691  18.739  49.698  1.00  0.00           C
ATOM    294  HB1 GLU A 449      19.573  18.451  50.070  1.00  0.00            
ATOM    295  HB2 GLU A 449      18.838  19.420  48.980  1.00  0.00            
ATOM    296  CG  GLU A 449      17.932  19.387  50.786  1.00  0.00           C
ATOM    297  HG1 GLU A 449      16.969  19.428  50.520  1.00  0.00            
ATOM    298  HG2 GLU A 449      18.026  18.831  51.612  1.00  0.00            
ATOM    299  CD  GLU A 449      18.440  20.786  51.058  1.00  0.00           C
ATOM    300  OE1 GLU A 449      19.686  20.945  51.176  1.00  0.00           O
ATOM    301  OE2 GLU A 449      17.589  21.706  51.155  1.00  0.00           O
ATOM    302  C   GLU A 449      19.020  16.709  48.340  1.00  0.00           C
ATOM    303  O   GLU A 449      19.632  15.806  48.915  1.00  0.00           O
ATOM    304  N   VAL A 450      19.208  17.038  47.055  1.00  0.00           N
ATOM    305  HN  VAL A 450      18.730  17.841  46.697  1.00  0.00            
ATOM    306  CA  VAL A 450      20.075  16.286  46.146  1.00  0.00           C
ATOM    307  HA  VAL A 450      20.543  15.615  46.720  1.00  0.00            
ATOM    308  CB  VAL A 450      19.271  15.547  45.062  1.00  0.00           C
ATOM    309  HB  VAL A 450      19.858  15.362  44.274  1.00  0.00            
ATOM    310  CG1 VAL A 450      18.735  14.240  45.585  1.00  0.00           C
ATOM    311 1HG1 VAL A 450      18.217  13.780  44.864  1.00  0.00            
ATOM    312 2HG1 VAL A 450      19.496  13.659  45.872  1.00  0.00            
ATOM    313 3HG1 VAL A 450      18.136  14.414  46.366  1.00  0.00            
ATOM    314  CG2 VAL A 450      18.121  16.393  44.638  1.00  0.00           C
ATOM    315 1HG2 VAL A 450      17.597  15.914  43.933  1.00  0.00            
ATOM    316 2HG2 VAL A 450      17.532  16.574  45.426  1.00  0.00            
ATOM    317 3HG2 VAL A 450      18.462  17.258  44.270  1.00  0.00            
ATOM    318  C   VAL A 450      21.074  17.236  45.497  1.00  0.00           C
ATOM    319  O   VAL A 450      20.705  18.313  45.022  1.00  0.00           O
ATOM    320  N   LEU A 451      22.333  16.830  45.467  1.00  0.00           N
ATOM    321  HN  LEU A 451      22.587  15.982  45.932  1.00  0.00            
ATOM    322  CA  LEU A 451      23.353  17.596  44.770  1.00  0.00           C
ATOM    323  HA  LEU A 451      23.238  18.546  45.060  1.00  0.00            
ATOM    324  CB  LEU A 451      24.745  17.071  45.155  1.00  0.00           C
ATOM    325  HB1 LEU A 451      24.716  16.818  46.122  1.00  0.00            
ATOM    326  HB2 LEU A 451      24.925  16.257  44.602  1.00  0.00            
ATOM    327  CG  LEU A 451      25.929  18.019  44.968  1.00  0.00           C
ATOM    328  HG  LEU A 451      26.170  18.065  43.999  1.00  0.00            
ATOM    329  CD1 LEU A 451      25.526  19.393  45.496  1.00  0.00           C
ATOM    330 1HD1 LEU A 451      26.288  20.030  45.383  1.00  0.00            
ATOM    331 2HD1 LEU A 451      24.734  19.727  44.985  1.00  0.00            
ATOM    332 3HD1 LEU A 451      25.292  19.322  46.466  1.00  0.00            
ATOM    333  CD2 LEU A 451      27.157  17.525  45.698  1.00  0.00           C
ATOM    334 1HD2 LEU A 451      27.910  18.167  45.555  1.00  0.00            
ATOM    335 2HD2 LEU A 451      26.959  17.457  46.676  1.00  0.00            
ATOM    336 3HD2 LEU A 451      27.414  16.625  45.346  1.00  0.00            
ATOM    337  C   LEU A 451      23.151  17.487  43.260  1.00  0.00           C
ATOM    338  O   LEU A 451      22.908  16.403  42.729  1.00  0.00           O
ATOM    339  N   VAL A 452      23.256  18.620  42.562  1.00  0.00           N
ATOM    340  HN  VAL A 452      23.333  19.478  43.070  1.00  0.00            
ATOM    341  CA  VAL A 452      23.266  18.685  41.098  1.00  0.00           C
ATOM    342  HA  VAL A 452      23.574  17.773  40.829  1.00  0.00            
ATOM    343  CB  VAL A 452      21.873  18.955  40.486  1.00  0.00           C
ATOM    344  HB  VAL A 452      21.880  18.749  39.508  1.00  0.00            
ATOM    345  CG1 VAL A 452      20.827  18.080  41.115  1.00  0.00           C
ATOM    346 1HG1 VAL A 452      19.937  18.274  40.702  1.00  0.00            
ATOM    347 2HG1 VAL A 452      21.061  17.120  40.965  1.00  0.00            
ATOM    348 3HG1 VAL A 452      20.786  18.263  42.097  1.00  0.00            
ATOM    349  CG2 VAL A 452      21.516  20.383  40.587  1.00  0.00           C
ATOM    350 1HG2 VAL A 452      20.612  20.530  40.185  1.00  0.00            
ATOM    351 2HG2 VAL A 452      21.501  20.656  41.549  1.00  0.00            
ATOM    352 3HG2 VAL A 452      22.193  20.931  40.096  1.00  0.00            
ATOM    353  C   VAL A 452      24.233  19.770  40.627  1.00  0.00           C
ATOM    354  O   VAL A 452      24.740  20.588  41.401  1.00  0.00           O
ATOM    355  N   GLU A 453      24.374  19.847  39.312  1.00  0.00           N
ATOM    356  HN  GLU A 453      23.910  19.167  38.745  1.00  0.00            
ATOM    357  CA  GLU A 453      25.168  20.868  38.650  1.00  0.00           C
ATOM    358  HA  GLU A 453      25.776  21.261  39.340  1.00  0.00            
ATOM    359  CB  GLU A 453      25.984  20.261  37.518  1.00  0.00           C
ATOM    360  HB1 GLU A 453      26.598  19.576  37.911  1.00  0.00            
ATOM    361  HB2 GLU A 453      25.351  19.817  36.884  1.00  0.00            
ATOM    362  CG  GLU A 453      26.827  21.253  36.728  1.00  0.00           C
ATOM    363  HG1 GLU A 453      27.189  21.935  37.363  1.00  0.00            
ATOM    364  HG2 GLU A 453      27.585  20.756  36.305  1.00  0.00            
ATOM    365  CD  GLU A 453      26.065  21.980  35.634  1.00  0.00           C
ATOM    366  OE1 GLU A 453      26.485  23.074  35.240  1.00  0.00           O
ATOM    367  OE2 GLU A 453      25.043  21.470  35.163  1.00  0.00           O
ATOM    368  C   GLU A 453      24.207  21.890  38.055  1.00  0.00           C
ATOM    369  O   GLU A 453      23.297  21.530  37.348  1.00  0.00           O
ATOM    370  N   ARG A 454      24.388  23.161  38.358  1.00  0.00           N
ATOM    371  HN  ARG A 454      25.125  23.417  38.983  1.00  0.00            
ATOM    372  CA  ARG A 454      23.534  24.195  37.798  1.00  0.00           C
ATOM    373  HA  ARG A 454      23.126  23.796  36.977  1.00  0.00            
ATOM    374  CB  ARG A 454      22.427  24.591  38.754  1.00  0.00           C
ATOM    375  HB1 ARG A 454      22.833  24.757  39.652  1.00  0.00            
ATOM    376  HB2 ARG A 454      22.008  25.434  38.416  1.00  0.00            
ATOM    377  CG  ARG A 454      21.338  23.558  38.916  1.00  0.00           C
ATOM    378  HG1 ARG A 454      21.760  22.686  39.165  1.00  0.00            
ATOM    379  HG2 ARG A 454      20.725  23.853  39.649  1.00  0.00            
ATOM    380  CD  ARG A 454      20.526  23.361  37.653  1.00  0.00           C
ATOM    381  HD1 ARG A 454      19.644  23.825  37.741  1.00  0.00            
ATOM    382  HD2 ARG A 454      21.022  23.734  36.869  1.00  0.00            
ATOM    383  NE  ARG A 454      20.274  21.947  37.402  1.00  0.00           N
ATOM    384  HE  ARG A 454      21.015  21.401  37.011  1.00  0.00            
ATOM    385  CZ  ARG A 454      19.127  21.342  37.659  1.00  0.00           C
ATOM    386  NH1 ARG A 454      18.118  22.029  38.161  1.00  0.00           N
ATOM    387 1HH1 ARG A 454      18.222  23.006  38.347  1.00  0.00            
ATOM    388 2HH1 ARG A 454      17.250  21.572  38.356  1.00  0.00            
ATOM    389  NH2 ARG A 454      18.991  20.056  37.413  1.00  0.00           N
ATOM    390 1HH2 ARG A 454      19.755  19.536  37.032  1.00  0.00            
ATOM    391 2HH2 ARG A 454      18.123  19.599  37.608  1.00  0.00            
ATOM    392  C   ARG A 454      24.374  25.407  37.464  1.00  0.00           C
ATOM    393  O   ARG A 454      24.947  26.040  38.344  1.00  0.00           O
ATOM    394  N   GLN A 455      24.479  25.687  36.169  1.00  0.00           N
ATOM    395  HN  GLN A 455      23.998  25.097  35.520  1.00  0.00            
ATOM    396  CA  GLN A 455      25.253  26.803  35.636  1.00  0.00           C
ATOM    397  HA  GLN A 455      25.260  26.653  34.647  1.00  0.00            
ATOM    398  CB  GLN A 455      24.574  28.143  35.947  1.00  0.00           C
ATOM    399  HB1 GLN A 455      24.189  28.093  36.869  1.00  0.00            
ATOM    400  HB2 GLN A 455      25.269  28.861  35.915  1.00  0.00            
ATOM    401  CG  GLN A 455      23.453  28.531  34.991  1.00  0.00           C
ATOM    402  HG1 GLN A 455      23.255  29.503  35.114  1.00  0.00            
ATOM    403  HG2 GLN A 455      23.766  28.370  34.055  1.00  0.00            
ATOM    404  CD  GLN A 455      22.167  27.751  35.205  1.00  0.00           C
ATOM    405  OE1 GLN A 455      21.265  28.208  35.894  1.00  0.00           O
ATOM    406  NE2 GLN A 455      22.074  26.568  34.599  1.00  0.00           N
ATOM    407 1HE2 GLN A 455      22.830  26.234  34.036  1.00  0.00            
ATOM    408 2HE2 GLN A 455      21.248  26.014  34.707  1.00  0.00            
ATOM    409  C   GLN A 455      26.697  26.782  36.127  1.00  0.00           C
ATOM    410  O   GLN A 455      27.256  27.798  36.483  1.00  0.00           O
ATOM    411  N   GLY A 456      27.312  25.613  36.127  1.00  0.00           N
ATOM    412  HN  GLY A 456      26.831  24.799  35.802  1.00  0.00            
ATOM    413  CA  GLY A 456      28.670  25.503  36.592  1.00  0.00           C
ATOM    414  HA1 GLY A 456      29.095  24.761  36.073  1.00  0.00            
ATOM    415  HA2 GLY A 456      29.123  26.367  36.371  1.00  0.00            
ATOM    416  C   GLY A 456      28.823  25.226  38.073  1.00  0.00           C
ATOM    417  O   GLY A 456      29.779  24.580  38.448  1.00  0.00           O
ATOM    418  N   SER A 457      27.928  25.714  38.928  1.00  0.00           N
ATOM    419  HN  SER A 457      27.151  26.258  38.612  1.00  0.00            
ATOM    420  CA  SER A 457      28.124  25.426  40.342  1.00  0.00           C
ATOM    421  HA  SER A 457      29.119  25.383  40.427  1.00  0.00            
ATOM    422  CB  SER A 457      27.523  26.527  41.220  1.00  0.00           C
ATOM    423  HB1 SER A 457      26.548  26.363  41.373  1.00  0.00            
ATOM    424  HB2 SER A 457      27.995  26.572  42.100  1.00  0.00            
ATOM    425  OG  SER A 457      27.641  27.798  40.619  1.00  0.00           O
ATOM    426  HG1 SER A 457      27.239  28.489  41.219  1.00  0.00            
ATOM    427  C   SER A 457      27.510  24.098  40.758  1.00  0.00           C
ATOM    428  O   SER A 457      26.582  23.580  40.132  1.00  0.00           O
ATOM    429  N   LEU A 458      28.051  23.556  41.844  1.00  0.00           N
ATOM    430  HN  LEU A 458      28.905  23.941  42.195  1.00  0.00            
ATOM    431  CA  LEU A 458      27.457  22.424  42.549  1.00  0.00           C
ATOM    432  HA  LEU A 458      26.965  21.869  41.878  1.00  0.00            
ATOM    433  CB  LEU A 458      28.538  21.555  43.181  1.00  0.00           C
ATOM    434  HB1 LEU A 458      29.246  22.148  43.565  1.00  0.00            
ATOM    435  HB2 LEU A 458      28.128  21.009  43.912  1.00  0.00            
ATOM    436  CG  LEU A 458      29.182  20.616  42.173  1.00  0.00           C
ATOM    437  HG  LEU A 458      29.710  21.134  41.500  1.00  0.00            
ATOM    438  CD1 LEU A 458      30.142  19.696  42.861  1.00  0.00           C
ATOM    439 1HD1 LEU A 458      30.558  19.085  42.188  1.00  0.00            
ATOM    440 2HD1 LEU A 458      30.856  20.234  43.309  1.00  0.00            
ATOM    441 3HD1 LEU A 458      29.653  19.155  43.545  1.00  0.00            
ATOM    442  CD2 LEU A 458      28.097  19.843  41.457  1.00  0.00           C
ATOM    443 1HD2 LEU A 458      28.513  19.223  40.792  1.00  0.00            
ATOM    444 2HD2 LEU A 458      27.570  19.314  42.122  1.00  0.00            
ATOM    445 3HD2 LEU A 458      27.490  20.481  40.983  1.00  0.00            
ATOM    446  C   LEU A 458      26.501  22.971  43.602  1.00  0.00           C
ATOM    447  O   LEU A 458      26.931  23.636  44.552  1.00  0.00           O
ATOM    448  N   VAL A 459      25.202  22.708  43.423  1.00  0.00           N
ATOM    449  HN  VAL A 459      24.934  22.111  42.667  1.00  0.00            
ATOM    450  CA  VAL A 459      24.163  23.253  44.281  1.00  0.00           C
ATOM    451  HA  VAL A 459      24.651  23.704  45.029  1.00  0.00            
ATOM    452  CB  VAL A 459      23.307  24.301  43.552  1.00  0.00           C
ATOM    453  HB  VAL A 459      22.571  24.621  44.149  1.00  0.00            
ATOM    454  CG1 VAL A 459      24.167  25.509  43.150  1.00  0.00           C
ATOM    455 1HG1 VAL A 459      23.597  26.181  42.677  1.00  0.00            
ATOM    456 2HG1 VAL A 459      24.562  25.924  43.969  1.00  0.00            
ATOM    457 3HG1 VAL A 459      24.901  25.208  42.542  1.00  0.00            
ATOM    458  CG2 VAL A 459      22.652  23.680  42.365  1.00  0.00           C
ATOM    459 1HG2 VAL A 459      22.096  24.365  41.894  1.00  0.00            
ATOM    460 2HG2 VAL A 459      23.352  23.333  41.741  1.00  0.00            
ATOM    461 3HG2 VAL A 459      22.068  22.925  42.663  1.00  0.00            
ATOM    462  C   VAL A 459      23.292  22.114  44.813  1.00  0.00           C
ATOM    463  O   VAL A 459      23.222  21.026  44.237  1.00  0.00           O
ATOM    464  N   TRP A 460      22.659  22.374  45.959  1.00  0.00           N
ATOM    465  HN  TRP A 460      22.882  23.221  46.441  1.00  0.00            
ATOM    466  CA  TRP A 460      21.661  21.491  46.545  1.00  0.00           C
ATOM    467  HA  TRP A 460      21.825  20.589  46.145  1.00  0.00            
ATOM    468  CB  TRP A 460      21.825  21.435  48.060  1.00  0.00           C
ATOM    469  HB1 TRP A 460      21.883  22.367  48.416  1.00  0.00            
ATOM    470  HB2 TRP A 460      21.031  20.975  48.457  1.00  0.00            
ATOM    471  CG  TRP A 460      23.026  20.713  48.513  1.00  0.00           C
ATOM    472  CD1 TRP A 460      24.253  21.253  48.832  1.00  0.00           C
ATOM    473  HD1 TRP A 460      24.486  22.224  48.779  1.00  0.00            
ATOM    474  NE1 TRP A 460      25.111  20.252  49.235  1.00  0.00           N
ATOM    475  HE1 TRP A 460      26.057  20.383  49.531  1.00  0.00            
ATOM    476  CE2 TRP A 460      24.457  19.046  49.165  1.00  0.00           C
ATOM    477  CD2 TRP A 460      23.137  19.298  48.732  1.00  0.00           C
ATOM    478  CE3 TRP A 460      22.255  18.217  48.573  1.00  0.00           C
ATOM    479  HE3 TRP A 460      21.316  18.370  48.266  1.00  0.00            
ATOM    480  CZ3 TRP A 460      22.703  16.938  48.846  1.00  0.00           C
ATOM    481  HZ3 TRP A 460      22.086  16.160  48.724  1.00  0.00            
ATOM    482  CZ2 TRP A 460      24.907  17.766  49.457  1.00  0.00           C
ATOM    483  HZ2 TRP A 460      25.841  17.603  49.774  1.00  0.00            
ATOM    484  CH2 TRP A 460      24.009  16.722  49.291  1.00  0.00           C
ATOM    485  HH2 TRP A 460      24.305  15.789  49.496  1.00  0.00            
ATOM    486  C   TRP A 460      20.259  21.986  46.202  1.00  0.00           C
ATOM    487  O   TRP A 460      19.934  23.160  46.411  1.00  0.00           O
ATOM    488  N   GLY A 461      19.436  21.094  45.675  1.00  0.00           N
ATOM    489  HN  GLY A 461      19.770  20.175  45.464  1.00  0.00            
ATOM    490  CA  GLY A 461      18.057  21.435  45.401  1.00  0.00           C
ATOM    491  HA1 GLY A 461      17.866  22.345  45.768  1.00  0.00            
ATOM    492  HA2 GLY A 461      17.911  21.438  44.412  1.00  0.00            
ATOM    493  C   GLY A 461      17.187  20.395  46.068  1.00  0.00           C
ATOM    494  O   GLY A 461      17.706  19.548  46.814  1.00  0.00           O
ATOM    495  N   MET A 462      15.886  20.478  45.812  1.00  0.00           N
ATOM    496  HN  MET A 462      15.568  21.183  45.178  1.00  0.00            
ATOM    497  CA  MET A 462      14.907  19.591  46.412  1.00  0.00           C
ATOM    498  HA  MET A 462      15.496  19.000  46.963  1.00  0.00            
ATOM    499  CB  MET A 462      13.910  20.380  47.252  1.00  0.00           C
ATOM    500  HB1 MET A 462      12.990  20.045  47.046  1.00  0.00            
ATOM    501  HB2 MET A 462      14.115  20.220  48.218  1.00  0.00            
ATOM    502  CG  MET A 462      13.920  21.867  47.021  1.00  0.00           C
ATOM    503  HG1 MET A 462      14.466  21.984  46.191  1.00  0.00            
ATOM    504  HG2 MET A 462      12.965  22.093  46.826  1.00  0.00            
ATOM    505  SD  MET A 462      14.570  22.817  48.395  1.00  0.00           S
ATOM    506  CE  MET A 462      13.669  24.333  48.139  1.00  0.00           C
ATOM    507  HE1 MET A 462      13.923  24.995  48.845  1.00  0.00            
ATOM    508  HE2 MET A 462      13.891  24.705  47.238  1.00  0.00            
ATOM    509  HE3 MET A 462      12.687  24.150  48.191  1.00  0.00            
ATOM    510  C   MET A 462      14.163  18.679  45.459  1.00  0.00           C
ATOM    511  O   MET A 462      14.321  18.769  44.262  1.00  0.00           O
ATOM    512  N   VAL A 463      13.321  17.828  46.031  1.00  0.00           N
ATOM    513  HN  VAL A 463      13.213  17.874  47.024  1.00  0.00            
ATOM    514  CA  VAL A 463      12.541  16.827  45.305  1.00  0.00           C
ATOM    515  HA  VAL A 463      12.886  16.801  44.367  1.00  0.00            
ATOM    516  CB  VAL A 463      12.720  15.454  45.981  1.00  0.00           C
ATOM    517  HB  VAL A 463      12.388  15.503  46.923  1.00  0.00            
ATOM    518  CG1 VAL A 463      11.882  14.398  45.299  1.00  0.00           C
ATOM    519 1HG1 VAL A 463      12.017  13.519  45.756  1.00  0.00            
ATOM    520 2HG1 VAL A 463      10.917  14.655  45.348  1.00  0.00            
ATOM    521 3HG1 VAL A 463      12.158  14.321  44.341  1.00  0.00            
ATOM    522  CG2 VAL A 463      14.213  15.067  45.990  1.00  0.00           C
ATOM    523 1HG2 VAL A 463      14.324  14.176  46.430  1.00  0.00            
ATOM    524 2HG2 VAL A 463      14.551  15.019  45.050  1.00  0.00            
ATOM    525 3HG2 VAL A 463      14.733  15.755  46.496  1.00  0.00            
ATOM    526  C   VAL A 463      11.075  17.237  45.281  1.00  0.00           C
ATOM    527  O   VAL A 463      10.547  17.700  46.283  1.00  0.00           O
ATOM    528  N   CYS A 464      10.401  17.062  44.155  1.00  0.00           N
ATOM    529  HN  CYS A 464      10.863  16.757  43.322  1.00  0.00            
ATOM    530  CA  CYS A 464       8.970  17.326  44.162  1.00  0.00           C
ATOM    531  HA  CYS A 464       8.874  18.301  44.361  1.00  0.00            
ATOM    532  CB  CYS A 464       8.357  17.016  42.800  1.00  0.00           C
ATOM    533  HB1 CYS A 464       9.079  17.246  42.147  1.00  0.00            
ATOM    534  HB2 CYS A 464       8.222  16.025  42.811  1.00  0.00            
ATOM    535  SG  CYS A 464       6.833  17.887  42.434  1.00  0.00           S
ATOM    536  C   CYS A 464       8.290  16.494  45.244  1.00  0.00           C
ATOM    537  O   CYS A 464       8.600  15.315  45.439  1.00  0.00           O
ATOM    538  N   GLY A 465       7.394  17.137  45.984  1.00  0.00           N
ATOM    539  HN  GLY A 465       7.249  18.116  45.841  1.00  0.00            
ATOM    540  CA  GLY A 465       6.628  16.445  46.989  1.00  0.00           C
ATOM    541  HA1 GLY A 465       7.221  15.752  47.398  1.00  0.00            
ATOM    542  HA2 GLY A 465       6.368  17.114  47.685  1.00  0.00            
ATOM    543  C   GLY A 465       5.398  15.787  46.457  1.00  0.00           C
ATOM    544  O   GLY A 465       4.736  15.069  47.204  1.00  0.00           O
ATOM    545  N   GLN A 466       5.080  16.007  45.184  1.00  0.00           N
ATOM    546  HN  GLN A 466       5.687  16.559  44.612  1.00  0.00            
ATOM    547  CA  GLN A 466       3.861  15.455  44.613  1.00  0.00           C
ATOM    548  HA  GLN A 466       3.109  15.758  45.198  1.00  0.00            
ATOM    549  CB  GLN A 466       3.631  15.994  43.205  1.00  0.00           C
ATOM    550  HB1 GLN A 466       4.093  16.877  43.129  1.00  0.00            
ATOM    551  HB2 GLN A 466       4.034  15.350  42.554  1.00  0.00            
ATOM    552  CG  GLN A 466       2.156  16.188  42.843  1.00  0.00           C
ATOM    553  HG1 GLN A 466       1.626  15.446  43.253  1.00  0.00            
ATOM    554  HG2 GLN A 466       1.848  17.063  43.216  1.00  0.00            
ATOM    555  CD  GLN A 466       1.909  16.187  41.333  1.00  0.00           C
ATOM    556  OE1 GLN A 466       2.752  15.749  40.541  1.00  0.00           O
ATOM    557  NE2 GLN A 466       0.752  16.691  40.933  1.00  0.00           N
ATOM    558 1HE2 GLN A 466       0.101  17.043  41.605  1.00  0.00            
ATOM    559 2HE2 GLN A 466       0.529  16.720  39.959  1.00  0.00            
ATOM    560  C   GLN A 466       3.953  13.929  44.609  1.00  0.00           C
ATOM    561  O   GLN A 466       4.885  13.348  44.019  1.00  0.00           O
ATOM    562  N   ASN A 467       2.990  13.289  45.289  1.00  0.00           N
ATOM    563  HN  ASN A 467       2.290  13.836  45.748  1.00  0.00            
ATOM    564  CA  ASN A 467       2.910  11.830  45.394  1.00  0.00           C
ATOM    565  HA  ASN A 467       2.139  11.649  46.004  1.00  0.00            
ATOM    566  CB  ASN A 467       2.624  11.199  44.031  1.00  0.00           C
ATOM    567  HB1 ASN A 467       3.337  11.476  43.387  1.00  0.00            
ATOM    568  HB2 ASN A 467       2.628  10.203  44.125  1.00  0.00            
ATOM    569  CG  ASN A 467       1.280  11.628  43.480  1.00  0.00           C
ATOM    570  OD1 ASN A 467       0.310  11.796  44.230  1.00  0.00           O
ATOM    571  ND2 ASN A 467       1.210  11.810  42.173  1.00  0.00           N
ATOM    572 1HD2 ASN A 467       2.019  11.664  41.604  1.00  0.00            
ATOM    573 2HD2 ASN A 467       0.348  12.093  41.753  1.00  0.00            
ATOM    574  C   ASN A 467       4.175  11.250  46.024  1.00  0.00           C
ATOM    575  O   ASN A 467       4.727  10.248  45.568  1.00  0.00           O
ATOM    576  N   TRP A 468       4.658  11.914  47.060  1.00  0.00           N
ATOM    577  HN  TRP A 468       4.238  12.785  47.315  1.00  0.00            
ATOM    578  CA  TRP A 468       5.779  11.418  47.839  1.00  0.00           C
ATOM    579  HA  TRP A 468       6.334  10.829  47.251  1.00  0.00            
ATOM    580  CB  TRP A 468       6.642  12.587  48.301  1.00  0.00           C
ATOM    581  HB1 TRP A 468       6.957  13.085  47.493  1.00  0.00            
ATOM    582  HB2 TRP A 468       6.079  13.190  48.866  1.00  0.00            
ATOM    583  CG  TRP A 468       7.852  12.213  49.103  1.00  0.00           C
ATOM    584  CD1 TRP A 468       7.975  12.259  50.456  1.00  0.00           C
ATOM    585  HD1 TRP A 468       7.253  12.548  51.085  1.00  0.00            
ATOM    586  NE1 TRP A 468       9.224  11.855  50.837  1.00  0.00           N
ATOM    587  HE1 TRP A 468       9.555  11.798  51.779  1.00  0.00            
ATOM    588  CE2 TRP A 468       9.946  11.542  49.720  1.00  0.00           C
ATOM    589  CD2 TRP A 468       9.109  11.748  48.606  1.00  0.00           C
ATOM    590  CE3 TRP A 468       9.607  11.490  47.332  1.00  0.00           C
ATOM    591  HE3 TRP A 468       9.033  11.619  46.523  1.00  0.00            
ATOM    592  CZ3 TRP A 468      10.902  11.055  47.211  1.00  0.00           C
ATOM    593  HZ3 TRP A 468      11.276  10.879  46.300  1.00  0.00            
ATOM    594  CZ2 TRP A 468      11.252  11.086  49.600  1.00  0.00           C
ATOM    595  HZ2 TRP A 468      11.828  10.936  50.404  1.00  0.00            
ATOM    596  CH2 TRP A 468      11.715  10.851  48.340  1.00  0.00           C
ATOM    597  HH2 TRP A 468      12.653  10.527  48.216  1.00  0.00            
ATOM    598  C   TRP A 468       5.227  10.613  49.015  1.00  0.00           C
ATOM    599  O   TRP A 468       4.488  11.145  49.840  1.00  0.00           O
ATOM    600  N   GLY A 469       5.571   9.327  49.085  1.00  0.00           N
ATOM    601  HN  GLY A 469       6.245   8.971  48.437  1.00  0.00            
ATOM    602  CA  GLY A 469       5.003   8.428  50.066  1.00  0.00           C
ATOM    603  HA1 GLY A 469       4.382   8.966  50.636  1.00  0.00            
ATOM    604  HA2 GLY A 469       4.482   7.736  49.566  1.00  0.00            
ATOM    605  C   GLY A 469       6.040   7.745  50.948  1.00  0.00           C
ATOM    606  O   GLY A 469       7.242   8.035  50.897  1.00  0.00           O
ATOM    607  N   ILE A 470       5.535   6.799  51.760  1.00  0.00           N
ATOM    608  HN  ILE A 470       4.551   6.621  51.752  1.00  0.00            
ATOM    609  CA  ILE A 470       6.393   6.028  52.651  1.00  0.00           C
ATOM    610  HA  ILE A 470       6.874   6.693  53.223  1.00  0.00            
ATOM    611  CB  ILE A 470       5.532   5.101  53.535  1.00  0.00           C
ATOM    612  HB  ILE A 470       4.911   4.592  52.939  1.00  0.00            
ATOM    613  CG2 ILE A 470       6.380   4.136  54.298  1.00  0.00           C
ATOM    614 1HG2 ILE A 470       5.796   3.551  54.860  1.00  0.00            
ATOM    615 2HG2 ILE A 470       6.901   3.571  53.658  1.00  0.00            
ATOM    616 3HG2 ILE A 470       7.011   4.640  54.887  1.00  0.00            
ATOM    617  CG1 ILE A 470       4.765   5.911  54.559  1.00  0.00           C
ATOM    618 1HG1 ILE A 470       4.202   6.585  54.081  1.00  0.00            
ATOM    619 2HG1 ILE A 470       4.175   5.295  55.082  1.00  0.00            
ATOM    620  CD  ILE A 470       5.659   6.637  55.519  1.00  0.00           C
ATOM    621  HD1 ILE A 470       5.101   7.153  56.169  1.00  0.00            
ATOM    622  HD2 ILE A 470       6.223   5.976  56.014  1.00  0.00            
ATOM    623  HD3 ILE A 470       6.249   7.266  55.014  1.00  0.00            
ATOM    624  C   ILE A 470       7.438   5.252  51.856  1.00  0.00           C
ATOM    625  O   ILE A 470       8.604   5.190  52.245  1.00  0.00           O
ATOM    626  N   VAL A 471       7.044   4.649  50.730  1.00  0.00           N
ATOM    627  HN  VAL A 471       6.120   4.805  50.381  1.00  0.00            
ATOM    628  CA  VAL A 471       7.955   3.761  50.003  1.00  0.00           C
ATOM    629  HA  VAL A 471       8.262   3.070  50.658  1.00  0.00            
ATOM    630  CB  VAL A 471       7.203   3.073  48.852  1.00  0.00           C
ATOM    631  HB  VAL A 471       6.922   3.758  48.180  1.00  0.00            
ATOM    632  CG1 VAL A 471       8.102   2.063  48.154  1.00  0.00           C
ATOM    633 1HG1 VAL A 471       7.597   1.626  47.410  1.00  0.00            
ATOM    634 2HG1 VAL A 471       8.904   2.531  47.783  1.00  0.00            
ATOM    635 3HG1 VAL A 471       8.395   1.368  48.811  1.00  0.00            
ATOM    636  CG2 VAL A 471       5.968   2.382  49.392  1.00  0.00           C
ATOM    637 1HG2 VAL A 471       5.481   1.935  48.641  1.00  0.00            
ATOM    638 2HG2 VAL A 471       6.238   1.697  50.068  1.00  0.00            
ATOM    639 3HG2 VAL A 471       5.370   3.058  49.823  1.00  0.00            
ATOM    640  C   VAL A 471       9.191   4.520  49.518  1.00  0.00           C
ATOM    641  O   VAL A 471      10.338   4.100  49.746  1.00  0.00           O
ATOM    642  N   GLU A 472       8.987   5.670  48.877  1.00  0.00           N
ATOM    643  HN  GLU A 472       8.062   5.947  48.617  1.00  0.00            
ATOM    644  CA  GLU A 472      10.130   6.523  48.558  1.00  0.00           C
ATOM    645  HA  GLU A 472      10.706   5.990  47.938  1.00  0.00            
ATOM    646  CB  GLU A 472       9.652   7.796  47.863  1.00  0.00           C
ATOM    647  HB1 GLU A 472       9.048   8.282  48.494  1.00  0.00            
ATOM    648  HB2 GLU A 472      10.455   8.360  47.669  1.00  0.00            
ATOM    649  CG  GLU A 472       8.894   7.589  46.552  1.00  0.00           C
ATOM    650  HG1 GLU A 472       8.863   8.462  46.065  1.00  0.00            
ATOM    651  HG2 GLU A 472       9.392   6.918  46.003  1.00  0.00            
ATOM    652  CD  GLU A 472       7.466   7.093  46.729  1.00  0.00           C
ATOM    653  OE1 GLU A 472       6.772   7.619  47.634  1.00  0.00           O
ATOM    654  OE2 GLU A 472       7.053   6.172  45.975  1.00  0.00           O
ATOM    655  C   GLU A 472      10.931   6.861  49.816  1.00  0.00           C
ATOM    656  O   GLU A 472      12.170   6.747  49.832  1.00  0.00           O
ATOM    657  N   ALA A 473      10.226   7.263  50.892  1.00  0.00           N
ATOM    658  HN  ALA A 473       9.230   7.323  50.827  1.00  0.00            
ATOM    659  CA  ALA A 473      10.879   7.614  52.153  1.00  0.00           C
ATOM    660  HA  ALA A 473      11.439   8.415  51.942  1.00  0.00            
ATOM    661  CB  ALA A 473       9.836   7.954  53.206  1.00  0.00           C
ATOM    662  HB1 ALA A 473      10.293   8.192  54.063  1.00  0.00            
ATOM    663  HB2 ALA A 473       9.288   8.730  52.894  1.00  0.00            
ATOM    664  HB3 ALA A 473       9.241   7.164  53.354  1.00  0.00            
ATOM    665  C   ALA A 473      11.785   6.496  52.659  1.00  0.00           C
ATOM    666  O   ALA A 473      12.931   6.744  53.062  1.00  0.00           O
ATOM    667  N   MET A 474      11.265   5.260  52.670  1.00  0.00           N
ATOM    668  HN  MET A 474      10.287   5.153  52.493  1.00  0.00            
ATOM    669  CA  MET A 474      12.062   4.063  52.928  1.00  0.00           C
ATOM    670  HA  MET A 474      12.309   4.140  53.894  1.00  0.00            
ATOM    671  CB  MET A 474      11.255   2.791  52.658  1.00  0.00           C
ATOM    672  HB1 MET A 474      10.847   2.850  51.747  1.00  0.00            
ATOM    673  HB2 MET A 474      11.867   2.001  52.698  1.00  0.00            
ATOM    674  CG  MET A 474      10.156   2.567  53.637  1.00  0.00           C
ATOM    675  HG1 MET A 474       9.827   3.483  53.865  1.00  0.00            
ATOM    676  HG2 MET A 474       9.451   2.078  53.122  1.00  0.00            
ATOM    677  SD  MET A 474      10.722   1.654  55.077  1.00  0.00           S
ATOM    678  CE  MET A 474       9.104   1.450  55.792  1.00  0.00           C
ATOM    679  HE1 MET A 474       9.180   0.941  56.649  1.00  0.00            
ATOM    680  HE2 MET A 474       8.704   2.348  55.972  1.00  0.00            
ATOM    681  HE3 MET A 474       8.520   0.946  55.156  1.00  0.00            
ATOM    682  C   MET A 474      13.315   4.029  52.081  1.00  0.00           C
ATOM    683  O   MET A 474      14.396   3.669  52.576  1.00  0.00           O
ATOM    684  N   VAL A 475      13.214   4.372  50.797  1.00  0.00           N
ATOM    685  HN  VAL A 475      12.348   4.655  50.384  1.00  0.00            
ATOM    686  CA  VAL A 475      14.459   4.304  50.036  1.00  0.00           C
ATOM    687  HA  VAL A 475      14.844   3.406  50.246  1.00  0.00            
ATOM    688  CB  VAL A 475      14.217   4.368  48.519  1.00  0.00           C
ATOM    689  HB  VAL A 475      13.743   5.217  48.286  1.00  0.00            
ATOM    690  CG1 VAL A 475      15.557   4.325  47.804  1.00  0.00           C
ATOM    691 1HG1 VAL A 475      15.409   4.366  46.816  1.00  0.00            
ATOM    692 2HG1 VAL A 475      16.113   5.105  48.091  1.00  0.00            
ATOM    693 3HG1 VAL A 475      16.031   3.475  48.035  1.00  0.00            
ATOM    694  CG2 VAL A 475      13.355   3.187  48.071  1.00  0.00           C
ATOM    695 1HG2 VAL A 475      13.205   3.240  47.084  1.00  0.00            
ATOM    696 2HG2 VAL A 475      13.822   2.331  48.292  1.00  0.00            
ATOM    697 3HG2 VAL A 475      12.475   3.218  48.544  1.00  0.00            
ATOM    698  C   VAL A 475      15.429   5.377  50.510  1.00  0.00           C
ATOM    699  O   VAL A 475      16.641   5.126  50.597  1.00  0.00           O
ATOM    700  N   VAL A 476      14.935   6.575  50.864  1.00  0.00           N
ATOM    701  HN  VAL A 476      13.954   6.764  50.811  1.00  0.00            
ATOM    702  CA  VAL A 476      15.879   7.598  51.331  1.00  0.00           C
ATOM    703  HA  VAL A 476      16.557   7.676  50.600  1.00  0.00            
ATOM    704  CB  VAL A 476      15.204   8.960  51.525  1.00  0.00           C
ATOM    705  HB  VAL A 476      14.385   8.859  52.089  1.00  0.00            
ATOM    706  CG1 VAL A 476      16.200   9.907  52.188  1.00  0.00           C
ATOM    707 1HG1 VAL A 476      15.772  10.801  52.321  1.00  0.00            
ATOM    708 2HG1 VAL A 476      16.475   9.534  53.074  1.00  0.00            
ATOM    709 3HG1 VAL A 476      17.005  10.006  51.604  1.00  0.00            
ATOM    710  CG2 VAL A 476      14.764   9.527  50.208  1.00  0.00           C
ATOM    711 1HG2 VAL A 476      14.327  10.414  50.356  1.00  0.00            
ATOM    712 2HG2 VAL A 476      15.559   9.643  49.613  1.00  0.00            
ATOM    713 3HG2 VAL A 476      14.113   8.902  49.777  1.00  0.00            
ATOM    714  C   VAL A 476      16.556   7.150  52.619  1.00  0.00           C
ATOM    715  O   VAL A 476      17.792   7.171  52.725  1.00  0.00           O
ATOM    716  N   CYS A 477      15.758   6.738  53.614  1.00  0.00           N
ATOM    717  HN  CYS A 477      14.767   6.722  53.478  1.00  0.00            
ATOM    718  CA  CYS A 477      16.316   6.312  54.895  1.00  0.00           C
ATOM    719  HA  CYS A 477      16.797   7.111  55.256  1.00  0.00            
ATOM    720  CB  CYS A 477      15.204   5.898  55.851  1.00  0.00           C
ATOM    721  HB1 CYS A 477      14.742   5.137  55.397  1.00  0.00            
ATOM    722  HB2 CYS A 477      15.675   5.563  56.667  1.00  0.00            
ATOM    723  SG  CYS A 477      14.078   7.262  56.221  1.00  0.00           S
ATOM    724  C   CYS A 477      17.309   5.175  54.711  1.00  0.00           C
ATOM    725  O   CYS A 477      18.396   5.179  55.309  1.00  0.00           O
ATOM    726  N   ARG A 478      16.959   4.191  53.877  1.00  0.00           N
ATOM    727  HN  ARG A 478      16.049   4.179  53.463  1.00  0.00            
ATOM    728  CA  ARG A 478      17.918   3.135  53.577  1.00  0.00           C
ATOM    729  HA  ARG A 478      18.098   2.690  54.454  1.00  0.00            
ATOM    730  CB  ARG A 478      17.325   2.125  52.597  1.00  0.00           C
ATOM    731  HB1 ARG A 478      16.515   1.709  53.010  1.00  0.00            
ATOM    732  HB2 ARG A 478      17.063   2.602  51.758  1.00  0.00            
ATOM    733  CG  ARG A 478      18.325   1.025  52.250  1.00  0.00           C
ATOM    734  HG1 ARG A 478      18.798   1.274  51.405  1.00  0.00            
ATOM    735  HG2 ARG A 478      18.989   0.948  52.993  1.00  0.00            
ATOM    736  CD  ARG A 478      17.684  -0.323  52.050  1.00  0.00           C
ATOM    737  HD1 ARG A 478      18.387  -1.033  52.011  1.00  0.00            
ATOM    738  HD2 ARG A 478      17.055  -0.517  52.803  1.00  0.00            
ATOM    739  NE  ARG A 478      16.935  -0.349  50.807  1.00  0.00           N
ATOM    740  HE  ARG A 478      17.444  -0.274  49.950  1.00  0.00            
ATOM    741  CZ  ARG A 478      15.616  -0.466  50.741  1.00  0.00           C
ATOM    742  NH1 ARG A 478      14.897  -0.583  51.852  1.00  0.00           N
ATOM    743 1HH1 ARG A 478      15.350  -0.583  52.743  1.00  0.00            
ATOM    744 2HH1 ARG A 478      13.902  -0.671  51.797  1.00  0.00            
ATOM    745  NH2 ARG A 478      15.024  -0.478  49.556  1.00  0.00           N
ATOM    746 1HH2 ARG A 478      15.571  -0.399  48.723  1.00  0.00            
ATOM    747 2HH2 ARG A 478      14.030  -0.566  49.495  1.00  0.00            
ATOM    748  C   ARG A 478      19.216   3.717  53.019  1.00  0.00           C
ATOM    749  O   ARG A 478      20.311   3.466  53.544  1.00  0.00           O
ATOM    750  N   GLN A 479      19.106   4.519  51.954  1.00  0.00           N
ATOM    751  HN  GLN A 479      18.204   4.745  51.586  1.00  0.00            
ATOM    752  CA  GLN A 479      20.308   5.061  51.333  1.00  0.00           C
ATOM    753  HA  GLN A 479      20.831   4.267  51.023  1.00  0.00            
ATOM    754  CB  GLN A 479      19.922   5.933  50.154  1.00  0.00           C
ATOM    755  HB1 GLN A 479      19.541   5.353  49.434  1.00  0.00            
ATOM    756  HB2 GLN A 479      19.231   6.592  50.451  1.00  0.00            
ATOM    757  CG  GLN A 479      21.059   6.693  49.576  1.00  0.00           C
ATOM    758  HG1 GLN A 479      21.426   7.301  50.280  1.00  0.00            
ATOM    759  HG2 GLN A 479      21.766   6.044  49.295  1.00  0.00            
ATOM    760  CD  GLN A 479      20.656   7.512  48.391  1.00  0.00           C
ATOM    761  OE1 GLN A 479      19.488   7.523  48.006  1.00  0.00           O
ATOM    762  NE2 GLN A 479      21.612   8.226  47.809  1.00  0.00           N
ATOM    763 1HE2 GLN A 479      22.545   8.198  48.167  1.00  0.00            
ATOM    764 2HE2 GLN A 479      21.399   8.792  47.013  1.00  0.00            
ATOM    765  C   GLN A 479      21.162   5.845  52.326  1.00  0.00           C
ATOM    766  O   GLN A 479      22.399   5.781  52.258  1.00  0.00           O
ATOM    767  N   LEU A 480      20.530   6.556  53.278  1.00  0.00           N
ATOM    768  HN  LEU A 480      19.531   6.538  53.309  1.00  0.00            
ATOM    769  CA  LEU A 480      21.249   7.352  54.267  1.00  0.00           C
ATOM    770  HA  LEU A 480      22.081   7.631  53.788  1.00  0.00            
ATOM    771  CB  LEU A 480      20.400   8.549  54.690  1.00  0.00           C
ATOM    772  HB1 LEU A 480      19.446   8.261  54.779  1.00  0.00            
ATOM    773  HB2 LEU A 480      20.728   8.890  55.571  1.00  0.00            
ATOM    774  CG  LEU A 480      20.486   9.666  53.663  1.00  0.00           C
ATOM    775  HG  LEU A 480      20.326   9.326  52.736  1.00  0.00            
ATOM    776  CD1 LEU A 480      19.439  10.667  53.983  1.00  0.00           C
ATOM    777 1HD1 LEU A 480      19.477  11.413  53.318  1.00  0.00            
ATOM    778 2HD1 LEU A 480      18.539  10.232  53.945  1.00  0.00            
ATOM    779 3HD1 LEU A 480      19.595  11.030  54.901  1.00  0.00            
ATOM    780  CD2 LEU A 480      21.859  10.291  53.702  1.00  0.00           C
ATOM    781 1HD2 LEU A 480      21.910  11.025  53.025  1.00  0.00            
ATOM    782 2HD2 LEU A 480      22.029  10.666  54.613  1.00  0.00            
ATOM    783 3HD2 LEU A 480      22.547   9.596  53.494  1.00  0.00            
ATOM    784  C   LEU A 480      21.665   6.564  55.497  1.00  0.00           C
ATOM    785  O   LEU A 480      22.278   7.139  56.395  1.00  0.00           O
ATOM    786  N   GLY A 481      21.328   5.284  55.579  1.00  0.00           N
ATOM    787  HN  GLY A 481      20.803   4.859  54.841  1.00  0.00            
ATOM    788  CA  GLY A 481      21.718   4.496  56.736  1.00  0.00           C
ATOM    789  HA1 GLY A 481      21.516   3.540  56.526  1.00  0.00            
ATOM    790  HA2 GLY A 481      22.704   4.610  56.854  1.00  0.00            
ATOM    791  C   GLY A 481      21.023   4.874  58.021  1.00  0.00           C
ATOM    792  O   GLY A 481      21.603   4.712  59.105  1.00  0.00           O
ATOM    793  N   LEU A 482      19.792   5.382  57.935  1.00  0.00           N
ATOM    794  HN  LEU A 482      19.390   5.537  57.033  1.00  0.00            
ATOM    795  CA  LEU A 482      19.021   5.715  59.123  1.00  0.00           C
ATOM    796  HA  LEU A 482      19.673   5.639  59.878  1.00  0.00            
ATOM    797  CB  LEU A 482      18.489   7.154  59.024  1.00  0.00           C
ATOM    798  HB1 LEU A 482      17.832   7.191  58.271  1.00  0.00            
ATOM    799  HB2 LEU A 482      18.026   7.374  59.882  1.00  0.00            
ATOM    800  CG  LEU A 482      19.578   8.221  58.772  1.00  0.00           C
ATOM    801  HG  LEU A 482      19.889   8.104  57.829  1.00  0.00            
ATOM    802  CD1 LEU A 482      19.056   9.642  58.860  1.00  0.00           C
ATOM    803 1HD1 LEU A 482      19.804  10.283  58.688  1.00  0.00            
ATOM    804 2HD1 LEU A 482      18.338   9.776  58.177  1.00  0.00            
ATOM    805 3HD1 LEU A 482      18.681   9.804  59.773  1.00  0.00            
ATOM    806  CD2 LEU A 482      20.763   8.027  59.723  1.00  0.00           C
ATOM    807 1HD2 LEU A 482      21.454   8.727  59.542  1.00  0.00            
ATOM    808 2HD2 LEU A 482      20.448   8.106  60.669  1.00  0.00            
ATOM    809 3HD2 LEU A 482      21.161   7.121  59.579  1.00  0.00            
ATOM    810  C   LEU A 482      17.886   4.714  59.372  1.00  0.00           C
ATOM    811  O   LEU A 482      16.895   5.061  60.030  1.00  0.00           O
ATOM    812  N   GLY A 483      17.999   3.478  58.851  1.00  0.00           N
ATOM    813  HN  GLY A 483      18.765   3.254  58.249  1.00  0.00            
ATOM    814  CA  GLY A 483      16.983   2.452  59.174  1.00  0.00           C
ATOM    815  HA1 GLY A 483      17.410   1.554  59.068  1.00  0.00            
ATOM    816  HA2 GLY A 483      16.709   2.581  60.127  1.00  0.00            
ATOM    817  C   GLY A 483      15.748   2.529  58.282  1.00  0.00           C
ATOM    818  O   GLY A 483      15.835   2.602  57.053  1.00  0.00           O
ATOM    819  N   PHE A 484      14.577   2.494  58.900  1.00  0.00           N
ATOM    820  HN  PHE A 484      14.561   2.467  59.900  1.00  0.00            
ATOM    821  CA  PHE A 484      13.311   2.493  58.178  1.00  0.00           C
ATOM    822  HA  PHE A 484      13.518   2.020  57.322  1.00  0.00            
ATOM    823  CB  PHE A 484      12.184   1.766  58.946  1.00  0.00           C
ATOM    824  HB1 PHE A 484      12.065   2.222  59.828  1.00  0.00            
ATOM    825  HB2 PHE A 484      11.342   1.847  58.412  1.00  0.00            
ATOM    826  CG  PHE A 484      12.412   0.282  59.223  1.00  0.00           C
ATOM    827  CD1 PHE A 484      12.453  -0.656  58.196  1.00  0.00           C
ATOM    828  HD1 PHE A 484      12.345  -0.353  57.249  1.00  0.00            
ATOM    829  CE1 PHE A 484      12.637  -1.978  58.458  1.00  0.00           C
ATOM    830  HE1 PHE A 484      12.701  -2.632  57.705  1.00  0.00            
ATOM    831  CZ  PHE A 484      12.734  -2.413  59.752  1.00  0.00           C
ATOM    832  HZ  PHE A 484      12.850  -3.388  59.943  1.00  0.00            
ATOM    833  CD2 PHE A 484      12.498  -0.174  60.519  1.00  0.00           C
ATOM    834  HD2 PHE A 484      12.433   0.477  61.276  1.00  0.00            
ATOM    835  CE2 PHE A 484      12.672  -1.513  60.789  1.00  0.00           C
ATOM    836  HE2 PHE A 484      12.753  -1.829  61.734  1.00  0.00            
ATOM    837  C   PHE A 484      12.861   3.931  57.976  1.00  0.00           C
ATOM    838  O   PHE A 484      13.369   4.854  58.612  1.00  0.00           O
ATOM    839  N   ALA A 485      11.841   4.096  57.140  1.00  0.00           N
ATOM    840  HN  ALA A 485      11.617   3.368  56.492  1.00  0.00            
ATOM    841  CA  ALA A 485      11.044   5.312  57.147  1.00  0.00           C
ATOM    842  HA  ALA A 485      11.684   6.067  57.286  1.00  0.00            
ATOM    843  CB  ALA A 485      10.318   5.513  55.819  1.00  0.00           C
ATOM    844  HB1 ALA A 485       9.781   6.355  55.857  1.00  0.00            
ATOM    845  HB2 ALA A 485      10.988   5.578  55.079  1.00  0.00            
ATOM    846  HB3 ALA A 485       9.710   4.737  55.651  1.00  0.00            
ATOM    847  C   ALA A 485      10.034   5.219  58.278  1.00  0.00           C
ATOM    848  O   ALA A 485       9.519   4.132  58.584  1.00  0.00           O
ATOM    849  N   SER A 486       9.820   6.344  58.958  1.00  0.00           N
ATOM    850  HN  SER A 486      10.446   7.116  58.844  1.00  0.00            
ATOM    851  CA  SER A 486       8.689   6.466  59.865  1.00  0.00           C
ATOM    852  HA  SER A 486       8.348   5.530  59.946  1.00  0.00            
ATOM    853  CB  SER A 486       9.149   7.014  61.225  1.00  0.00           C
ATOM    854  HB1 SER A 486       8.395   7.479  61.688  1.00  0.00            
ATOM    855  HB2 SER A 486       9.489   6.273  61.804  1.00  0.00            
ATOM    856  OG  SER A 486      10.199   7.955  61.101  1.00  0.00           O
ATOM    857  HG1 SER A 486      10.463   8.282  62.009  1.00  0.00            
ATOM    858  C   SER A 486       7.570   7.335  59.300  1.00  0.00           C
ATOM    859  O   SER A 486       6.396   7.063  59.580  1.00  0.00           O
ATOM    860  N   ASN A 487       7.905   8.345  58.490  1.00  0.00           N
ATOM    861  HN  ASN A 487       8.875   8.475  58.283  1.00  0.00            
ATOM    862  CA  ASN A 487       6.952   9.268  57.890  1.00  0.00           C
ATOM    863  HA  ASN A 487       6.102   8.745  57.824  1.00  0.00            
ATOM    864  CB  ASN A 487       6.747  10.528  58.738  1.00  0.00           C
ATOM    865  HB1 ASN A 487       7.625  10.995  58.842  1.00  0.00            
ATOM    866  HB2 ASN A 487       6.102  11.132  58.270  1.00  0.00            
ATOM    867  CG  ASN A 487       6.203  10.234  60.115  1.00  0.00           C
ATOM    868  OD1 ASN A 487       6.916   9.721  60.992  1.00  0.00           O
ATOM    869  ND2 ASN A 487       4.936  10.588  60.329  1.00  0.00           N
ATOM    870 1HD2 ASN A 487       4.407  11.020  59.598  1.00  0.00            
ATOM    871 2HD2 ASN A 487       4.514  10.421  61.220  1.00  0.00            
ATOM    872  C   ASN A 487       7.482   9.717  56.541  1.00  0.00           C
ATOM    873  O   ASN A 487       8.692   9.719  56.311  1.00  0.00           O
ATOM    874  N   ALA A 488       6.578  10.160  55.677  1.00  0.00           N
ATOM    875  HN  ALA A 488       5.613   9.938  55.818  1.00  0.00            
ATOM    876  CA  ALA A 488       6.967  10.961  54.531  1.00  0.00           C
ATOM    877  HA  ALA A 488       7.932  11.179  54.676  1.00  0.00            
ATOM    878  CB  ALA A 488       6.852  10.197  53.226  1.00  0.00           C
ATOM    879  HB1 ALA A 488       7.130  10.788  52.468  1.00  0.00            
ATOM    880  HB2 ALA A 488       7.446   9.393  53.257  1.00  0.00            
ATOM    881  HB3 ALA A 488       5.905   9.906  53.092  1.00  0.00            
ATOM    882  C   ALA A 488       6.114  12.219  54.486  1.00  0.00           C
ATOM    883  O   ALA A 488       4.953  12.220  54.898  1.00  0.00           O
ATOM    884  N   PHE A 489       6.713  13.301  53.997  1.00  0.00           N
ATOM    885  HN  PHE A 489       7.648  13.215  53.653  1.00  0.00            
ATOM    886  CA  PHE A 489       6.067  14.608  53.940  1.00  0.00           C
ATOM    887  HA  PHE A 489       5.121  14.462  54.229  1.00  0.00            
ATOM    888  CB  PHE A 489       6.744  15.605  54.887  1.00  0.00           C
ATOM    889  HB1 PHE A 489       7.658  15.810  54.536  1.00  0.00            
ATOM    890  HB2 PHE A 489       6.200  16.444  54.911  1.00  0.00            
ATOM    891  CG  PHE A 489       6.892  15.111  56.301  1.00  0.00           C
ATOM    892  CD1 PHE A 489       5.799  15.012  57.134  1.00  0.00           C
ATOM    893  HD1 PHE A 489       4.893  15.263  56.794  1.00  0.00            
ATOM    894  CE1 PHE A 489       5.942  14.570  58.432  1.00  0.00           C
ATOM    895  HE1 PHE A 489       5.138  14.496  59.022  1.00  0.00            
ATOM    896  CZ  PHE A 489       7.170  14.233  58.917  1.00  0.00           C
ATOM    897  HZ  PHE A 489       7.267  13.919  59.861  1.00  0.00            
ATOM    898  CD2 PHE A 489       8.134  14.777  56.808  1.00  0.00           C
ATOM    899  HD2 PHE A 489       8.945  14.862  56.229  1.00  0.00            
ATOM    900  CE2 PHE A 489       8.264  14.325  58.113  1.00  0.00           C
ATOM    901  HE2 PHE A 489       9.164  14.066  58.464  1.00  0.00            
ATOM    902  C   PHE A 489       6.128  15.131  52.513  1.00  0.00           C
ATOM    903  O   PHE A 489       7.184  15.059  51.881  1.00  0.00           O
ATOM    904  N   GLN A 490       4.994  15.643  52.007  1.00  0.00           N
ATOM    905  HN  GLN A 490       4.190  15.679  52.600  1.00  0.00            
ATOM    906  CA  GLN A 490       4.862  16.152  50.641  1.00  0.00           C
ATOM    907  HA  GLN A 490       5.515  15.604  50.118  1.00  0.00            
ATOM    908  CB  GLN A 490       3.425  15.971  50.134  1.00  0.00           C
ATOM    909  HB1 GLN A 490       2.795  16.328  50.823  1.00  0.00            
ATOM    910  HB2 GLN A 490       3.317  16.488  49.285  1.00  0.00            
ATOM    911  CG  GLN A 490       3.032  14.555  49.853  1.00  0.00           C
ATOM    912  HG1 GLN A 490       3.796  14.095  49.400  1.00  0.00            
ATOM    913  HG2 GLN A 490       2.836  14.099  50.721  1.00  0.00            
ATOM    914  CD  GLN A 490       1.813  14.472  48.967  1.00  0.00           C
ATOM    915  OE1 GLN A 490       1.049  15.434  48.846  1.00  0.00           O
ATOM    916  NE2 GLN A 490       1.629  13.321  48.327  1.00  0.00           N
ATOM    917 1HE2 GLN A 490       2.281  12.572  48.448  1.00  0.00            
ATOM    918 2HE2 GLN A 490       0.839  13.204  47.725  1.00  0.00            
ATOM    919  C   GLN A 490       5.230  17.628  50.532  1.00  0.00           C
ATOM    920  O   GLN A 490       5.866  18.048  49.554  1.00  0.00           O
ATOM    921  N   GLU A 491       4.852  18.396  51.543  1.00  0.00           N
ATOM    922  HN  GLU A 491       4.325  17.991  52.290  1.00  0.00            
ATOM    923  CA  GLU A 491       5.181  19.805  51.597  1.00  0.00           C
ATOM    924  HA  GLU A 491       5.764  19.980  50.804  1.00  0.00            
ATOM    925  CB  GLU A 491       3.900  20.649  51.546  1.00  0.00           C
ATOM    926  HB1 GLU A 491       3.695  20.957  52.475  1.00  0.00            
ATOM    927  HB2 GLU A 491       4.074  21.442  50.962  1.00  0.00            
ATOM    928  CG  GLU A 491       2.663  19.933  51.006  1.00  0.00           C
ATOM    929  HG1 GLU A 491       2.820  19.708  50.044  1.00  0.00            
ATOM    930  HG2 GLU A 491       2.529  19.091  51.528  1.00  0.00            
ATOM    931  CD  GLU A 491       1.392  20.767  51.104  1.00  0.00           C
ATOM    932  OE1 GLU A 491       1.150  21.581  50.200  1.00  0.00           O
ATOM    933  OE2 GLU A 491       0.631  20.618  52.083  1.00  0.00           O
ATOM    934  C   GLU A 491       5.927  20.111  52.877  1.00  0.00           C
ATOM    935  O   GLU A 491       5.413  19.859  53.944  1.00  0.00           O
ATOM    936  N   THR A 492       7.149  20.621  52.782  1.00  0.00           N
ATOM    937  HN  THR A 492       7.569  20.727  51.881  1.00  0.00            
ATOM    938  CA  THR A 492       7.886  21.027  53.966  1.00  0.00           C
ATOM    939  HA  THR A 492       7.270  20.830  54.729  1.00  0.00            
ATOM    940  CB  THR A 492       9.194  20.227  54.108  1.00  0.00           C
ATOM    941  HB  THR A 492       9.831  20.704  54.713  1.00  0.00            
ATOM    942  OG1 THR A 492       9.821  20.116  52.836  1.00  0.00           O
ATOM    943  HG1 THR A 492      10.671  19.597  52.927  1.00  0.00            
ATOM    944  CG2 THR A 492       8.933  18.833  54.627  1.00  0.00           C
ATOM    945 1HG2 THR A 492       9.799  18.340  54.708  1.00  0.00            
ATOM    946 2HG2 THR A 492       8.495  18.888  55.524  1.00  0.00            
ATOM    947 3HG2 THR A 492       8.332  18.348  53.992  1.00  0.00            
ATOM    948  C   THR A 492       8.216  22.521  53.891  1.00  0.00           C
ATOM    949  O   THR A 492       8.983  22.954  53.052  1.00  0.00           O
ATOM    950  N   TRP A 493       7.669  23.311  54.781  1.00  0.00           N
ATOM    951  HN  TRP A 493       7.038  22.933  55.459  1.00  0.00            
ATOM    952  CA  TRP A 493       7.972  24.735  54.792  1.00  0.00           C
ATOM    953  HA  TRP A 493       8.588  24.884  54.019  1.00  0.00            
ATOM    954  CB  TRP A 493       6.676  25.533  54.635  1.00  0.00           C
ATOM    955  HB1 TRP A 493       6.866  26.514  54.684  1.00  0.00            
ATOM    956  HB2 TRP A 493       6.244  25.321  53.759  1.00  0.00            
ATOM    957  CG  TRP A 493       5.739  25.194  55.702  1.00  0.00           C
ATOM    958  CD1 TRP A 493       4.802  24.224  55.678  1.00  0.00           C
ATOM    959  HD1 TRP A 493       4.615  23.628  54.897  1.00  0.00            
ATOM    960  NE1 TRP A 493       4.144  24.172  56.875  1.00  0.00           N
ATOM    961  HE1 TRP A 493       3.399  23.545  57.105  1.00  0.00            
ATOM    962  CE2 TRP A 493       4.674  25.120  57.706  1.00  0.00           C
ATOM    963  CD2 TRP A 493       5.684  25.778  56.998  1.00  0.00           C
ATOM    964  CE3 TRP A 493       6.387  26.800  57.626  1.00  0.00           C
ATOM    965  HE3 TRP A 493       7.116  27.287  57.145  1.00  0.00            
ATOM    966  CZ3 TRP A 493       6.063  27.126  58.911  1.00  0.00           C
ATOM    967  HZ3 TRP A 493       6.561  27.861  59.371  1.00  0.00            
ATOM    968  CZ2 TRP A 493       4.345  25.454  59.009  1.00  0.00           C
ATOM    969  HZ2 TRP A 493       3.616  24.978  59.500  1.00  0.00            
ATOM    970  CH2 TRP A 493       5.054  26.456  59.593  1.00  0.00           C
ATOM    971  HH2 TRP A 493       4.845  26.717  60.535  1.00  0.00            
ATOM    972  C   TRP A 493       8.662  25.141  56.100  1.00  0.00           C
ATOM    973  O   TRP A 493       9.283  26.185  56.180  1.00  0.00           O
ATOM    974  N   TYR A 494       8.532  24.280  57.091  1.00  0.00           N
ATOM    975  HN  TYR A 494       8.042  23.428  56.909  1.00  0.00            
ATOM    976  CA  TYR A 494       9.054  24.490  58.425  1.00  0.00           C
ATOM    977  HA  TYR A 494       8.972  25.480  58.543  1.00  0.00            
ATOM    978  CB  TYR A 494       8.228  23.634  59.373  1.00  0.00           C
ATOM    979  HB1 TYR A 494       8.742  23.500  60.220  1.00  0.00            
ATOM    980  HB2 TYR A 494       7.371  24.108  59.574  1.00  0.00            
ATOM    981  CG  TYR A 494       7.905  22.280  58.785  1.00  0.00           C
ATOM    982  CD1 TYR A 494       8.842  21.268  58.777  1.00  0.00           C
ATOM    983  HD1 TYR A 494       9.744  21.429  59.177  1.00  0.00            
ATOM    984  CE1 TYR A 494       8.554  20.042  58.227  1.00  0.00           C
ATOM    985  HE1 TYR A 494       9.238  19.313  58.236  1.00  0.00            
ATOM    986  CZ  TYR A 494       7.321  19.826  57.666  1.00  0.00           C
ATOM    987  OH  TYR A 494       7.023  18.612  57.115  1.00  0.00           O
ATOM    988  HH  TYR A 494       6.090  18.629  56.755  1.00  0.00            
ATOM    989  CD2 TYR A 494       6.679  22.035  58.201  1.00  0.00           C
ATOM    990  HD2 TYR A 494       5.992  22.761  58.180  1.00  0.00            
ATOM    991  CE2 TYR A 494       6.385  20.815  57.649  1.00  0.00           C
ATOM    992  HE2 TYR A 494       5.489  20.652  57.236  1.00  0.00            
ATOM    993  C   TYR A 494      10.520  24.135  58.641  1.00  0.00           C
ATOM    994  O   TYR A 494      10.991  24.183  59.771  1.00  0.00           O
ATOM    995  N   TRP A 495      11.211  23.738  57.579  1.00  0.00           N
ATOM    996  HN  TRP A 495      10.773  23.721  56.680  1.00  0.00            
ATOM    997  CA  TRP A 495      12.604  23.327  57.712  1.00  0.00           C
ATOM    998  HA  TRP A 495      12.752  23.442  58.694  1.00  0.00            
ATOM    999  CB  TRP A 495      12.806  21.857  57.313  1.00  0.00           C
ATOM   1000  HB1 TRP A 495      12.234  21.643  56.521  1.00  0.00            
ATOM   1001  HB2 TRP A 495      13.766  21.701  57.082  1.00  0.00            
ATOM   1002  CG  TRP A 495      12.442  20.926  58.404  1.00  0.00           C
ATOM   1003  CD1 TRP A 495      12.504  21.177  59.730  1.00  0.00           C
ATOM   1004  HD1 TRP A 495      12.819  22.035  60.135  1.00  0.00            
ATOM   1005  NE1 TRP A 495      12.076  20.094  60.436  1.00  0.00           N
ATOM   1006  HE1 TRP A 495      12.034  20.030  61.433  1.00  0.00            
ATOM   1007  CE2 TRP A 495      11.714  19.110  59.561  1.00  0.00           C
ATOM   1008  CD2 TRP A 495      11.938  19.596  58.272  1.00  0.00           C
ATOM   1009  CE3 TRP A 495      11.641  18.777  57.186  1.00  0.00           C
ATOM   1010  HE3 TRP A 495      11.785  19.099  56.250  1.00  0.00            
ATOM   1011  CZ3 TRP A 495      11.146  17.515  57.425  1.00  0.00           C
ATOM   1012  HZ3 TRP A 495      10.933  16.916  56.653  1.00  0.00            
ATOM   1013  CZ2 TRP A 495      11.220  17.840  59.801  1.00  0.00           C
ATOM   1014  HZ2 TRP A 495      11.075  17.508  60.733  1.00  0.00            
ATOM   1015  CH2 TRP A 495      10.938  17.059  58.721  1.00  0.00           C
ATOM   1016  HH2 TRP A 495      10.574  16.139  58.864  1.00  0.00            
ATOM   1017  C   TRP A 495      13.613  24.244  57.035  1.00  0.00           C
ATOM   1018  O   TRP A 495      13.625  24.429  55.828  1.00  0.00           O
ATOM   1019  N   HSP A 496      14.470  24.785  57.884  1.00  0.00           N
ATOM   1020  HN  HSP A 496      14.382  24.521  58.845  1.00  0.00            
ATOM   1021  CA  HSP A 496      15.526  25.725  57.555  1.00  0.00           C
ATOM   1022  HA  HSP A 496      15.000  26.214  56.859  1.00  0.00            
ATOM   1023  CB  HSP A 496      15.994  26.405  58.852  1.00  0.00           C
ATOM   1024  HB1 HSP A 496      16.967  26.621  58.769  1.00  0.00            
ATOM   1025  HB2 HSP A 496      15.474  27.250  58.978  1.00  0.00            
ATOM   1026  CD2 HSP A 496      16.703  25.158  61.021  1.00  0.00           C
ATOM   1027  HD2 HSP A 496      17.680  25.370  61.040  1.00  0.00            
ATOM   1028  CG  HSP A 496      15.812  25.563  60.088  1.00  0.00           C
ATOM   1029  NE2 HSP A 496      16.015  24.401  61.937  1.00  0.00           N
ATOM   1030  HE2 HSP A 496      16.410  23.973  62.750  1.00  0.00            
ATOM   1031  ND1 HSP A 496      14.601  25.021  60.459  1.00  0.00           N
ATOM   1032  HD1 HSP A 496      13.741  25.134  59.961  1.00  0.00            
ATOM   1033  CE1 HSP A 496      14.750  24.330  61.572  1.00  0.00           C
ATOM   1034  HE1 HSP A 496      14.027  23.837  62.056  1.00  0.00            
ATOM   1035  C   HSP A 496      16.819  25.329  56.862  1.00  0.00           C
ATOM   1036  O   HSP A 496      17.011  25.585  55.690  1.00  0.00           O
ATOM   1037  N   GLY A 497      17.676  24.681  57.632  1.00  0.00           N
ATOM   1038  HN  GLY A 497      17.427  24.530  58.589  1.00  0.00            
ATOM   1039  CA  GLY A 497      18.950  24.178  57.174  1.00  0.00           C
ATOM   1040  HA1 GLY A 497      19.393  23.760  57.967  1.00  0.00            
ATOM   1041  HA2 GLY A 497      18.750  23.473  56.494  1.00  0.00            
ATOM   1042  C   GLY A 497      19.901  25.170  56.566  1.00  0.00           C
ATOM   1043  O   GLY A 497      19.787  26.369  56.750  1.00  0.00           O
ATOM   1044  N   ASP A 498      20.863  24.635  55.834  1.00  0.00           N
ATOM   1045  HN  ASP A 498      20.898  23.641  55.734  1.00  0.00            
ATOM   1046  CA  ASP A 498      21.866  25.439  55.173  1.00  0.00           C
ATOM   1047  HA  ASP A 498      21.952  26.251  55.750  1.00  0.00            
ATOM   1048  CB  ASP A 498      23.220  24.729  55.098  1.00  0.00           C
ATOM   1049  HB1 ASP A 498      23.387  24.451  54.152  1.00  0.00            
ATOM   1050  HB2 ASP A 498      23.935  25.364  55.390  1.00  0.00            
ATOM   1051  CG  ASP A 498      23.296  23.501  55.970  1.00  0.00           C
ATOM   1052  OD1 ASP A 498      22.380  22.667  55.879  1.00  0.00           O
ATOM   1053  OD2 ASP A 498      24.272  23.367  56.727  1.00  0.00           O
ATOM   1054  C   ASP A 498      21.397  25.835  53.792  1.00  0.00           C
ATOM   1055  O   ASP A 498      20.488  25.240  53.235  1.00  0.00           O
ATOM   1056  N   VAL A 499      22.049  26.852  53.247  1.00  0.00           N
ATOM   1057  HN  VAL A 499      22.813  27.257  53.749  1.00  0.00            
ATOM   1058  CA  VAL A 499      21.696  27.402  51.947  1.00  0.00           C
ATOM   1059  HA  VAL A 499      20.793  27.774  52.164  1.00  0.00            
ATOM   1060  CB  VAL A 499      22.667  28.516  51.496  1.00  0.00           C
ATOM   1061  HB  VAL A 499      23.018  28.999  52.298  1.00  0.00            
ATOM   1062  CG1 VAL A 499      23.864  27.937  50.768  1.00  0.00           C
ATOM   1063 1HG1 VAL A 499      24.474  28.678  50.488  1.00  0.00            
ATOM   1064 2HG1 VAL A 499      24.354  27.313  51.376  1.00  0.00            
ATOM   1065 3HG1 VAL A 499      23.553  27.438  49.959  1.00  0.00            
ATOM   1066  CG2 VAL A 499      21.933  29.509  50.610  1.00  0.00           C
ATOM   1067 1HG2 VAL A 499      22.565  30.228  50.321  1.00  0.00            
ATOM   1068 2HG2 VAL A 499      21.575  29.036  49.805  1.00  0.00            
ATOM   1069 3HG2 VAL A 499      21.176  29.916  51.122  1.00  0.00            
ATOM   1070  C   VAL A 499      21.467  26.387  50.835  1.00  0.00           C
ATOM   1071  O   VAL A 499      22.237  25.451  50.631  1.00  0.00           O
ATOM   1072  N   ASN A 500      20.360  26.613  50.142  1.00  0.00           N
ATOM   1073  HN  ASN A 500      19.799  27.398  50.404  1.00  0.00            
ATOM   1074  CA  ASN A 500      19.907  25.805  49.035  1.00  0.00           C
ATOM   1075  HA  ASN A 500      20.551  25.046  48.934  1.00  0.00            
ATOM   1076  CB  ASN A 500      18.491  25.297  49.318  1.00  0.00           C
ATOM   1077  HB1 ASN A 500      17.908  26.069  49.571  1.00  0.00            
ATOM   1078  HB2 ASN A 500      18.127  24.859  48.496  1.00  0.00            
ATOM   1079  CG  ASN A 500      18.450  24.304  50.427  1.00  0.00           C
ATOM   1080  OD1 ASN A 500      19.348  23.481  50.560  1.00  0.00           O
ATOM   1081  ND2 ASN A 500      17.406  24.371  51.236  1.00  0.00           N
ATOM   1082 1HD2 ASN A 500      16.700  25.062  51.084  1.00  0.00            
ATOM   1083 2HD2 ASN A 500      17.323  23.730  51.999  1.00  0.00            
ATOM   1084  C   ASN A 500      19.879  26.673  47.800  1.00  0.00           C
ATOM   1085  O   ASN A 500      20.672  27.595  47.654  1.00  0.00           O
ATOM   1086  N   SER A 501      18.950  26.367  46.910  1.00  0.00           N
ATOM   1087  HN  SER A 501      18.351  25.587  47.092  1.00  0.00            
ATOM   1088  CA  SER A 501      18.766  27.103  45.699  1.00  0.00           C
ATOM   1089  HA  SER A 501      19.280  27.958  45.765  1.00  0.00            
ATOM   1090  CB  SER A 501      19.298  26.309  44.521  1.00  0.00           C
ATOM   1091  HB1 SER A 501      18.930  26.665  43.662  1.00  0.00            
ATOM   1092  HB2 SER A 501      20.297  26.344  44.495  1.00  0.00            
ATOM   1093  OG  SER A 501      18.922  24.952  44.616  1.00  0.00           O
ATOM   1094  HG1 SER A 501      19.283  24.450  43.830  1.00  0.00            
ATOM   1095  C   SER A 501      17.277  27.347  45.567  1.00  0.00           C
ATOM   1096  O   SER A 501      16.849  28.033  44.648  1.00  0.00           O
ATOM   1097  N   ASN A 502      16.493  26.815  46.505  1.00  0.00           N
ATOM   1098  HN  ASN A 502      16.899  26.295  47.256  1.00  0.00            
ATOM   1099  CA  ASN A 502      15.053  26.987  46.442  1.00  0.00           C
ATOM   1100  HA  ASN A 502      14.674  26.323  47.087  1.00  0.00            
ATOM   1101  CB  ASN A 502      14.653  28.406  46.850  1.00  0.00           C
ATOM   1102  HB1 ASN A 502      15.039  29.054  46.193  1.00  0.00            
ATOM   1103  HB2 ASN A 502      13.656  28.478  46.842  1.00  0.00            
ATOM   1104  CG  ASN A 502      15.147  28.773  48.229  1.00  0.00           C
ATOM   1105  OD1 ASN A 502      14.388  28.752  49.197  1.00  0.00           O
ATOM   1106  ND2 ASN A 502      16.424  29.102  48.327  1.00  0.00           N
ATOM   1107 1HD2 ASN A 502      17.005  29.098  47.513  1.00  0.00            
ATOM   1108 2HD2 ASN A 502      16.809  29.355  49.215  1.00  0.00            
ATOM   1109  C   ASN A 502      14.543  26.669  45.069  1.00  0.00           C
ATOM   1110  O   ASN A 502      13.929  27.492  44.419  1.00  0.00           O
ATOM   1111  N   LYS A 503      14.803  25.463  44.619  1.00  0.00           N
ATOM   1112  HN  LYS A 503      15.299  24.812  45.194  1.00  0.00            
ATOM   1113  CA  LYS A 503      14.377  25.077  43.303  1.00  0.00           C
ATOM   1114  HA  LYS A 503      13.495  25.520  43.140  1.00  0.00            
ATOM   1115  CB  LYS A 503      15.433  25.513  42.290  1.00  0.00           C
ATOM   1116  HB1 LYS A 503      15.758  26.422  42.550  1.00  0.00            
ATOM   1117  HB2 LYS A 503      16.192  24.863  42.331  1.00  0.00            
ATOM   1118  CG  LYS A 503      14.963  25.584  40.854  1.00  0.00           C
ATOM   1119  HG1 LYS A 503      14.411  24.775  40.652  1.00  0.00            
ATOM   1120  HG2 LYS A 503      14.406  26.406  40.734  1.00  0.00            
ATOM   1121  CD  LYS A 503      16.150  25.636  39.899  1.00  0.00           C
ATOM   1122  HD1 LYS A 503      16.932  26.031  40.381  1.00  0.00            
ATOM   1123  HD2 LYS A 503      16.372  24.704  39.612  1.00  0.00            
ATOM   1124  CE  LYS A 503      15.858  26.479  38.657  1.00  0.00           C
ATOM   1125  HE1 LYS A 503      14.956  26.230  38.303  1.00  0.00            
ATOM   1126  HE2 LYS A 503      15.860  27.445  38.915  1.00  0.00            
ATOM   1127  NZ  LYS A 503      16.847  26.301  37.551  1.00  0.00           N
ATOM   1128  HZ1 LYS A 503      16.591  26.881  36.778  1.00  0.00            
ATOM   1129  HZ2 LYS A 503      17.758  26.559  37.874  1.00  0.00            
ATOM   1130  HZ3 LYS A 503      16.854  25.344  37.261  1.00  0.00            
ATOM   1131  C   LYS A 503      14.221  23.589  43.245  1.00  0.00           C
ATOM   1132  O   LYS A 503      15.122  22.862  43.612  1.00  0.00           O
ATOM   1133  N   VAL A 504      13.057  23.125  42.829  1.00  0.00           N
ATOM   1134  HN  VAL A 504      12.299  23.744  42.622  1.00  0.00            
ATOM   1135  CA  VAL A 504      12.912  21.685  42.681  1.00  0.00           C
ATOM   1136  HA  VAL A 504      13.171  21.294  43.564  1.00  0.00            
ATOM   1137  CB  VAL A 504      11.461  21.293  42.374  1.00  0.00           C
ATOM   1138  HB  VAL A 504      11.246  21.505  41.421  1.00  0.00            
ATOM   1139  CG1 VAL A 504      11.261  19.802  42.630  1.00  0.00           C
ATOM   1140 1HG1 VAL A 504      10.314  19.553  42.428  1.00  0.00            
ATOM   1141 2HG1 VAL A 504      11.876  19.277  42.042  1.00  0.00            
ATOM   1142 3HG1 VAL A 504      11.462  19.598  43.588  1.00  0.00            
ATOM   1143  CG2 VAL A 504      10.537  22.070  43.258  1.00  0.00           C
ATOM   1144 1HG2 VAL A 504       9.591  21.815  43.058  1.00  0.00            
ATOM   1145 2HG2 VAL A 504      10.742  21.866  44.215  1.00  0.00            
ATOM   1146 3HG2 VAL A 504      10.660  23.048  43.091  1.00  0.00            
ATOM   1147  C   VAL A 504      13.855  21.184  41.603  1.00  0.00           C
ATOM   1148  O   VAL A 504      14.025  21.801  40.549  1.00  0.00           O
ATOM   1149  N   VAL A 505      14.449  20.026  41.865  1.00  0.00           N
ATOM   1150  HN  VAL A 505      14.110  19.477  42.629  1.00  0.00            
ATOM   1151  CA  VAL A 505      15.573  19.520  41.089  1.00  0.00           C
ATOM   1152  HA  VAL A 505      15.579  20.045  40.238  1.00  0.00            
ATOM   1153  CB  VAL A 505      16.866  19.726  41.923  1.00  0.00           C
ATOM   1154  HB  VAL A 505      16.600  19.897  42.872  1.00  0.00            
ATOM   1155  CG1 VAL A 505      17.721  18.500  41.991  1.00  0.00           C
ATOM   1156 1HG1 VAL A 505      18.536  18.692  42.538  1.00  0.00            
ATOM   1157 2HG1 VAL A 505      17.203  17.756  42.413  1.00  0.00            
ATOM   1158 3HG1 VAL A 505      17.995  18.233  41.067  1.00  0.00            
ATOM   1159  CG2 VAL A 505      17.656  20.931  41.433  1.00  0.00           C
ATOM   1160 1HG2 VAL A 505      18.481  21.037  41.988  1.00  0.00            
ATOM   1161 2HG2 VAL A 505      17.914  20.794  40.476  1.00  0.00            
ATOM   1162 3HG2 VAL A 505      17.093  21.753  41.512  1.00  0.00            
ATOM   1163  C   VAL A 505      15.396  18.065  40.685  1.00  0.00           C
ATOM   1164  O   VAL A 505      16.016  17.611  39.708  1.00  0.00           O
ATOM   1165  N   MET A 506      14.541  17.328  41.383  1.00  0.00           N
ATOM   1166  HN  MET A 506      14.193  17.727  42.231  1.00  0.00            
ATOM   1167  CA  MET A 506      14.059  16.002  41.042  1.00  0.00           C
ATOM   1168  HA  MET A 506      14.331  15.786  40.104  1.00  0.00            
ATOM   1169  CB  MET A 506      14.680  14.980  41.979  1.00  0.00           C
ATOM   1170  HB1 MET A 506      15.674  15.048  41.898  1.00  0.00            
ATOM   1171  HB2 MET A 506      14.406  15.208  42.913  1.00  0.00            
ATOM   1172  CG  MET A 506      14.310  13.550  41.742  1.00  0.00           C
ATOM   1173  HG1 MET A 506      13.345  13.473  41.992  1.00  0.00            
ATOM   1174  HG2 MET A 506      14.412  13.401  40.758  1.00  0.00            
ATOM   1175  SD  MET A 506      15.389  12.499  42.737  1.00  0.00           S
ATOM   1176  CE  MET A 506      16.704  12.197  41.568  1.00  0.00           C
ATOM   1177  HE1 MET A 506      17.397  11.612  41.989  1.00  0.00            
ATOM   1178  HE2 MET A 506      16.332  11.743  40.758  1.00  0.00            
ATOM   1179  HE3 MET A 506      17.120  13.067  41.302  1.00  0.00            
ATOM   1180  C   MET A 506      12.546  16.024  41.180  1.00  0.00           C
ATOM   1181  O   MET A 506      12.014  16.797  41.975  1.00  0.00           O
ATOM   1182  N   SER A 507      11.834  15.207  40.413  1.00  0.00           N
ATOM   1183  HN  SER A 507      12.278  14.596  39.757  1.00  0.00            
ATOM   1184  CA  SER A 507      10.379  15.230  40.559  1.00  0.00           C
ATOM   1185  HA  SER A 507      10.194  15.336  41.536  1.00  0.00            
ATOM   1186  CB  SER A 507       9.763  16.424  39.819  1.00  0.00           C
ATOM   1187  HB1 SER A 507       8.871  16.655  40.207  1.00  0.00            
ATOM   1188  HB2 SER A 507      10.366  17.220  39.874  1.00  0.00            
ATOM   1189  OG  SER A 507       9.558  16.157  38.448  1.00  0.00           O
ATOM   1190  HG1 SER A 507       9.157  16.960  38.008  1.00  0.00            
ATOM   1191  C   SER A 507       9.799  13.910  40.075  1.00  0.00           C
ATOM   1192  O   SER A 507      10.519  13.048  39.574  1.00  0.00           O
ATOM   1193  N   GLY A 508       8.481  13.757  40.248  1.00  0.00           N
ATOM   1194  HN  GLY A 508       7.974  14.499  40.685  1.00  0.00            
ATOM   1195  CA  GLY A 508       7.744  12.572  39.836  1.00  0.00           C
ATOM   1196  HA1 GLY A 508       6.800  12.700  40.139  1.00  0.00            
ATOM   1197  HA2 GLY A 508       7.773  12.547  38.837  1.00  0.00            
ATOM   1198  C   GLY A 508       8.258  11.247  40.376  1.00  0.00           C
ATOM   1199  O   GLY A 508       7.942  10.197  39.803  1.00  0.00           O
ATOM   1200  N   VAL A 509       9.038  11.271  41.464  1.00  0.00           N
ATOM   1201  HN  VAL A 509       9.182  12.137  41.944  1.00  0.00            
ATOM   1202  CA  VAL A 509       9.685  10.058  41.967  1.00  0.00           C
ATOM   1203  HA  VAL A 509      10.193   9.698  41.184  1.00  0.00            
ATOM   1204  CB  VAL A 509      10.620  10.393  43.132  1.00  0.00           C
ATOM   1205  HB  VAL A 509      10.123  10.916  43.824  1.00  0.00            
ATOM   1206  CG1 VAL A 509      11.102   9.100  43.771  1.00  0.00           C
ATOM   1207 1HG1 VAL A 509      11.714   9.313  44.533  1.00  0.00            
ATOM   1208 2HG1 VAL A 509      10.316   8.582  44.109  1.00  0.00            
ATOM   1209 3HG1 VAL A 509      11.593   8.555  43.091  1.00  0.00            
ATOM   1210  CG2 VAL A 509      11.768  11.289  42.690  1.00  0.00           C
ATOM   1211 1HG2 VAL A 509      12.357  11.487  43.474  1.00  0.00            
ATOM   1212 2HG2 VAL A 509      12.300  10.824  41.982  1.00  0.00            
ATOM   1213 3HG2 VAL A 509      11.401  12.144  42.324  1.00  0.00            
ATOM   1214  C   VAL A 509       8.664   9.029  42.435  1.00  0.00           C
ATOM   1215  O   VAL A 509       7.774   9.333  43.237  1.00  0.00           O
ATOM   1216  N   LYS A 510       8.801   7.793  41.952  1.00  0.00           N
ATOM   1217  HN  LYS A 510       9.399   7.642  41.165  1.00  0.00            
ATOM   1218  CA  LYS A 510       8.102   6.655  42.542  1.00  0.00           C
ATOM   1219  HA  LYS A 510       7.775   7.006  43.419  1.00  0.00            
ATOM   1220  CB  LYS A 510       6.905   6.176  41.721  1.00  0.00           C
ATOM   1221  HB1 LYS A 510       6.135   6.798  41.862  1.00  0.00            
ATOM   1222  HB2 LYS A 510       7.151   6.164  40.752  1.00  0.00            
ATOM   1223  CG  LYS A 510       6.512   4.762  42.170  1.00  0.00           C
ATOM   1224  HG1 LYS A 510       7.229   4.121  41.895  1.00  0.00            
ATOM   1225  HG2 LYS A 510       6.417   4.750  43.165  1.00  0.00            
ATOM   1226  CD  LYS A 510       5.208   4.305  41.563  1.00  0.00           C
ATOM   1227  HD1 LYS A 510       5.320   4.226  40.572  1.00  0.00            
ATOM   1228  HD2 LYS A 510       4.967   3.412  41.944  1.00  0.00            
ATOM   1229  CE  LYS A 510       4.095   5.292  41.862  1.00  0.00           C
ATOM   1230  HE1 LYS A 510       4.079   5.483  42.843  1.00  0.00            
ATOM   1231  HE2 LYS A 510       4.264   6.140  41.360  1.00  0.00            
ATOM   1232  NZ  LYS A 510       2.757   4.751  41.456  1.00  0.00           N
ATOM   1233  HZ1 LYS A 510       2.048   5.424  41.666  1.00  0.00            
ATOM   1234  HZ2 LYS A 510       2.758   4.563  40.474  1.00  0.00            
ATOM   1235  HZ3 LYS A 510       2.573   3.905  41.957  1.00  0.00            
ATOM   1236  C   LYS A 510       9.067   5.494  42.700  1.00  0.00           C
ATOM   1237  O   LYS A 510       9.770   5.132  41.749  1.00  0.00           O
ATOM   1238  N   CYS A 511       9.107   4.926  43.898  1.00  0.00           N
ATOM   1239  HN  CYS A 511       8.508   5.272  44.620  1.00  0.00            
ATOM   1240  CA  CYS A 511       9.996   3.815  44.191  1.00  0.00           C
ATOM   1241  HA  CYS A 511      10.621   3.773  43.412  1.00  0.00            
ATOM   1242  CB  CYS A 511      10.784   4.056  45.486  1.00  0.00           C
ATOM   1243  HB1 CYS A 511      10.083   4.178  46.189  1.00  0.00            
ATOM   1244  HB2 CYS A 511      11.272   3.198  45.648  1.00  0.00            
ATOM   1245  SG  CYS A 511      11.911   5.468  45.405  1.00  0.00           S
ATOM   1246  C   CYS A 511       9.200   2.523  44.307  1.00  0.00           C
ATOM   1247  O   CYS A 511       8.042   2.531  44.735  1.00  0.00           O
ATOM   1248  N   SER A 512       9.829   1.411  43.902  1.00  0.00           N
ATOM   1249  HN  SER A 512      10.693   1.481  43.403  1.00  0.00            
ATOM   1250  CA  SER A 512       9.257   0.099  44.187  1.00  0.00           C
ATOM   1251  HA  SER A 512       8.294   0.160  43.923  1.00  0.00            
ATOM   1252  CB  SER A 512       9.945  -0.988  43.369  1.00  0.00           C
ATOM   1253  HB1 SER A 512       9.376  -1.809  43.319  1.00  0.00            
ATOM   1254  HB2 SER A 512      10.144  -0.664  42.444  1.00  0.00            
ATOM   1255  OG  SER A 512      11.178  -1.345  43.984  1.00  0.00           O
ATOM   1256  HG1 SER A 512      11.626  -2.058  43.444  1.00  0.00            
ATOM   1257  C   SER A 512       9.375  -0.213  45.668  1.00  0.00           C
ATOM   1258  O   SER A 512       8.416  -0.674  46.292  1.00  0.00           O
ATOM   1259  N   GLY A 513      10.543   0.051  46.251  1.00  0.00           N
ATOM   1260  HN  GLY A 513      11.291   0.395  45.684  1.00  0.00            
ATOM   1261  CA  GLY A 513      10.781  -0.137  47.669  1.00  0.00           C
ATOM   1262  HA1 GLY A 513      10.677   0.745  48.129  1.00  0.00            
ATOM   1263  HA2 GLY A 513      10.103  -0.780  48.023  1.00  0.00            
ATOM   1264  C   GLY A 513      12.176  -0.677  47.883  1.00  0.00           C
ATOM   1265  O   GLY A 513      12.815  -0.433  48.912  1.00  0.00           O
ATOM   1266  N   THR A 514      12.659  -1.397  46.869  1.00  0.00           N
ATOM   1267  HN  THR A 514      12.149  -1.403  46.009  1.00  0.00            
ATOM   1268  CA  THR A 514      13.888  -2.174  46.947  1.00  0.00           C
ATOM   1269  HA  THR A 514      13.990  -2.373  47.922  1.00  0.00            
ATOM   1270  CB  THR A 514      13.739  -3.433  46.091  1.00  0.00           C
ATOM   1271  HB  THR A 514      14.585  -3.967  46.101  1.00  0.00            
ATOM   1272  OG1 THR A 514      13.501  -3.050  44.721  1.00  0.00           O
ATOM   1273  HG1 THR A 514      13.403  -3.870  44.158  1.00  0.00            
ATOM   1274  CG2 THR A 514      12.546  -4.266  46.590  1.00  0.00           C
ATOM   1275 1HG2 THR A 514      12.454  -5.087  46.027  1.00  0.00            
ATOM   1276 2HG2 THR A 514      12.699  -4.530  47.542  1.00  0.00            
ATOM   1277 3HG2 THR A 514      11.709  -3.722  46.525  1.00  0.00            
ATOM   1278  C   THR A 514      15.120  -1.407  46.482  1.00  0.00           C
ATOM   1279  O   THR A 514      16.252  -1.873  46.726  1.00  0.00           O
ATOM   1280  N   GLU A 515      14.920  -0.259  45.815  1.00  0.00           N
ATOM   1281  HN  GLU A 515      13.983   0.068  45.690  1.00  0.00            
ATOM   1282  CA  GLU A 515      16.014   0.528  45.267  1.00  0.00           C
ATOM   1283  HA  GLU A 515      16.458  -0.025  44.562  1.00  0.00            
ATOM   1284  CB  GLU A 515      15.444   1.791  44.667  1.00  0.00           C
ATOM   1285  HB1 GLU A 515      15.002   2.308  45.400  1.00  0.00            
ATOM   1286  HB2 GLU A 515      16.203   2.324  44.294  1.00  0.00            
ATOM   1287  CG  GLU A 515      14.423   1.563  43.556  1.00  0.00           C
ATOM   1288  HG1 GLU A 515      14.379   2.383  42.985  1.00  0.00            
ATOM   1289  HG2 GLU A 515      14.718   0.785  43.001  1.00  0.00            
ATOM   1290  CD  GLU A 515      13.046   1.276  44.041  1.00  0.00           C
ATOM   1291  OE1 GLU A 515      12.881   0.875  45.198  1.00  0.00           O
ATOM   1292  OE2 GLU A 515      12.107   1.425  43.248  1.00  0.00           O
ATOM   1293  C   GLU A 515      17.033   0.855  46.344  1.00  0.00           C
ATOM   1294  O   GLU A 515      16.708   0.910  47.529  1.00  0.00           O
ATOM   1295  N   LEU A 516      18.282   1.047  45.935  1.00  0.00           N
ATOM   1296  HN  LEU A 516      18.485   0.994  44.957  1.00  0.00            
ATOM   1297  CA  LEU A 516      19.367   1.332  46.866  1.00  0.00           C
ATOM   1298  HA  LEU A 516      18.997   1.054  47.753  1.00  0.00            
ATOM   1299  CB  LEU A 516      20.605   0.544  46.495  1.00  0.00           C
ATOM   1300  HB1 LEU A 516      20.959   0.915  45.637  1.00  0.00            
ATOM   1301  HB2 LEU A 516      21.281   0.676  47.220  1.00  0.00            
ATOM   1302  CG  LEU A 516      20.401  -0.948  46.311  1.00  0.00           C
ATOM   1303  HG  LEU A 516      19.758  -1.135  45.569  1.00  0.00            
ATOM   1304  CD1 LEU A 516      21.760  -1.551  45.965  1.00  0.00           C
ATOM   1305 1HD1 LEU A 516      21.664  -2.538  45.836  1.00  0.00            
ATOM   1306 2HD1 LEU A 516      22.104  -1.137  45.122  1.00  0.00            
ATOM   1307 3HD1 LEU A 516      22.403  -1.373  46.710  1.00  0.00            
ATOM   1308  CD2 LEU A 516      19.815  -1.553  47.600  1.00  0.00           C
ATOM   1309 1HD2 LEU A 516      19.682  -2.536  47.476  1.00  0.00            
ATOM   1310 2HD2 LEU A 516      20.446  -1.395  48.359  1.00  0.00            
ATOM   1311 3HD2 LEU A 516      18.936  -1.120  47.802  1.00  0.00            
ATOM   1312  C   LEU A 516      19.739   2.799  46.910  1.00  0.00           C
ATOM   1313  O   LEU A 516      20.725   3.161  47.561  1.00  0.00           O
ATOM   1314  N   SER A 517      19.009   3.640  46.200  1.00  0.00           N
ATOM   1315  HN  SER A 517      18.268   3.285  45.630  1.00  0.00            
ATOM   1316  CA  SER A 517      19.261   5.067  46.231  1.00  0.00           C
ATOM   1317  HA  SER A 517      19.298   5.338  47.193  1.00  0.00            
ATOM   1318  CB  SER A 517      20.599   5.436  45.588  1.00  0.00           C
ATOM   1319  HB1 SER A 517      20.893   6.349  45.871  1.00  0.00            
ATOM   1320  HB2 SER A 517      21.306   4.770  45.825  1.00  0.00            
ATOM   1321  OG  SER A 517      20.474   5.444  44.185  1.00  0.00           O
ATOM   1322  HG1 SER A 517      21.353   5.686  43.773  1.00  0.00            
ATOM   1323  C   SER A 517      18.121   5.728  45.498  1.00  0.00           C
ATOM   1324  O   SER A 517      17.702   5.247  44.446  1.00  0.00           O
ATOM   1325  N   LEU A 518      17.634   6.828  46.057  1.00  0.00           N
ATOM   1326  HN  LEU A 518      18.069   7.186  46.883  1.00  0.00            
ATOM   1327  CA  LEU A 518      16.488   7.527  45.505  1.00  0.00           C
ATOM   1328  HA  LEU A 518      15.698   6.954  45.721  1.00  0.00            
ATOM   1329  CB  LEU A 518      16.371   8.892  46.178  1.00  0.00           C
ATOM   1330  HB1 LEU A 518      16.785   8.826  47.086  1.00  0.00            
ATOM   1331  HB2 LEU A 518      16.880   9.554  45.627  1.00  0.00            
ATOM   1332  CG  LEU A 518      14.966   9.425  46.352  1.00  0.00           C
ATOM   1333  HG  LEU A 518      14.767   9.521  47.327  1.00  0.00            
ATOM   1334  CD1 LEU A 518      14.899  10.773  45.699  1.00  0.00           C
ATOM   1335 1HD1 LEU A 518      13.977  11.147  45.801  1.00  0.00            
ATOM   1336 2HD1 LEU A 518      15.558  11.387  46.133  1.00  0.00            
ATOM   1337 3HD1 LEU A 518      15.117  10.684  44.727  1.00  0.00            
ATOM   1338  CD2 LEU A 518      13.907   8.476  45.812  1.00  0.00           C
ATOM   1339 1HD2 LEU A 518      13.000   8.874  45.951  1.00  0.00            
ATOM   1340 2HD2 LEU A 518      14.059   8.328  44.835  1.00  0.00            
ATOM   1341 3HD2 LEU A 518      13.965   7.602  46.295  1.00  0.00            
ATOM   1342  C   LEU A 518      16.566   7.664  43.978  1.00  0.00           C
ATOM   1343  O   LEU A 518      15.556   7.502  43.279  1.00  0.00           O
ATOM   1344  N   ALA A 519      17.765   7.930  43.442  1.00  0.00           N
ATOM   1345  HN  ALA A 519      18.577   7.971  44.024  1.00  0.00            
ATOM   1346  CA  ALA A 519      17.879   8.159  42.005  1.00  0.00           C
ATOM   1347  HA  ALA A 519      17.181   8.850  41.817  1.00  0.00            
ATOM   1348  CB  ALA A 519      19.277   8.684  41.653  1.00  0.00           C
ATOM   1349  HB1 ALA A 519      19.338   8.835  40.666  1.00  0.00            
ATOM   1350  HB2 ALA A 519      19.440   9.546  42.133  1.00  0.00            
ATOM   1351  HB3 ALA A 519      19.965   8.013  41.930  1.00  0.00            
ATOM   1352  C   ALA A 519      17.555   6.912  41.179  1.00  0.00           C
ATOM   1353  O   ALA A 519      17.206   7.052  40.002  1.00  0.00           O
ATOM   1354  N   HSP A 520      17.639   5.705  41.761  1.00  0.00           N
ATOM   1355  HN  HSP A 520      17.873   5.649  42.732  1.00  0.00            
ATOM   1356  CA  HSP A 520      17.398   4.472  41.018  1.00  0.00           C
ATOM   1357  HA  HSP A 520      17.743   4.683  40.104  1.00  0.00            
ATOM   1358  CB  HSP A 520      18.144   3.292  41.636  1.00  0.00           C
ATOM   1359  HB1 HSP A 520      18.054   3.344  42.631  1.00  0.00            
ATOM   1360  HB2 HSP A 520      17.728   2.444  41.307  1.00  0.00            
ATOM   1361  CD2 HSP A 520      20.280   2.626  40.308  1.00  0.00           C
ATOM   1362  HD2 HSP A 520      19.879   2.089  39.566  1.00  0.00            
ATOM   1363  CG  HSP A 520      19.607   3.239  41.311  1.00  0.00           C
ATOM   1364  NE2 HSP A 520      21.616   2.880  40.500  1.00  0.00           N
ATOM   1365  HE2 HSP A 520      22.358   2.566  39.908  1.00  0.00            
ATOM   1366  ND1 HSP A 520      20.564   3.843  42.099  1.00  0.00           N
ATOM   1367  HD1 HSP A 520      20.381   4.377  42.925  1.00  0.00            
ATOM   1368  CE1 HSP A 520      21.761   3.606  41.592  1.00  0.00           C
ATOM   1369  HE1 HSP A 520      22.630   3.923  41.972  1.00  0.00            
ATOM   1370  C   HSP A 520      15.927   4.123  40.939  1.00  0.00           C
ATOM   1371  O   HSP A 520      15.574   3.121  40.307  1.00  0.00           O
ATOM   1372  N   CYS A 521      15.064   4.909  41.576  1.00  0.00           N
ATOM   1373  HN  CYS A 521      15.396   5.607  42.211  1.00  0.00            
ATOM   1374  CA  CYS A 521      13.638   4.752  41.348  1.00  0.00           C
ATOM   1375  HA  CYS A 521      13.463   3.768  41.314  1.00  0.00            
ATOM   1376  CB  CYS A 521      12.843   5.366  42.503  1.00  0.00           C
ATOM   1377  HB1 CYS A 521      12.931   6.352  42.363  1.00  0.00            
ATOM   1378  HB2 CYS A 521      11.899   5.087  42.325  1.00  0.00            
ATOM   1379  SG  CYS A 521      13.396   4.865  44.160  1.00  0.00           S
ATOM   1380  C   CYS A 521      13.259   5.395  40.014  1.00  0.00           C
ATOM   1381  O   CYS A 521      14.044   6.119  39.399  1.00  0.00           O
ATOM   1382  N   ARG A 522      12.029   5.173  39.601  1.00  0.00           N
ATOM   1383  HN  ARG A 522      11.449   4.515  40.080  1.00  0.00            
ATOM   1384  CA  ARG A 522      11.527   5.879  38.462  1.00  0.00           C
ATOM   1385  HA  ARG A 522      12.180   5.793  37.710  1.00  0.00            
ATOM   1386  CB  ARG A 522      10.199   5.274  37.987  1.00  0.00           C
ATOM   1387  HB1 ARG A 522      10.334   4.953  37.050  1.00  0.00            
ATOM   1388  HB2 ARG A 522       9.995   4.495  38.580  1.00  0.00            
ATOM   1389  CG  ARG A 522       8.965   6.160  37.979  1.00  0.00           C
ATOM   1390  HG1 ARG A 522       8.166   5.610  38.222  1.00  0.00            
ATOM   1391  HG2 ARG A 522       9.083   6.891  38.651  1.00  0.00            
ATOM   1392  CD  ARG A 522       8.737   6.779  36.618  1.00  0.00           C
ATOM   1393  HD1 ARG A 522       8.210   7.622  36.721  1.00  0.00            
ATOM   1394  HD2 ARG A 522       9.619   6.987  36.196  1.00  0.00            
ATOM   1395  NE  ARG A 522       8.004   5.903  35.711  1.00  0.00           N
ATOM   1396  HE  ARG A 522       8.512   5.473  34.965  1.00  0.00            
ATOM   1397  CZ  ARG A 522       6.708   5.638  35.810  1.00  0.00           C
ATOM   1398  NH1 ARG A 522       6.123   4.825  34.936  1.00  0.00           N
ATOM   1399 1HH1 ARG A 522       6.660   4.411  34.201  1.00  0.00            
ATOM   1400 2HH1 ARG A 522       5.146   4.627  35.013  1.00  0.00            
ATOM   1401  NH2 ARG A 522       5.999   6.181  36.786  1.00  0.00           N
ATOM   1402 1HH2 ARG A 522       6.440   6.789  37.446  1.00  0.00            
ATOM   1403 2HH2 ARG A 522       5.022   5.983  36.864  1.00  0.00            
ATOM   1404  C   ARG A 522      11.401   7.315  38.894  1.00  0.00           C
ATOM   1405  O   ARG A 522      10.866   7.615  39.945  1.00  0.00           O
ATOM   1406  N   HSP A 523      11.926   8.197  38.069  1.00  0.00           N
ATOM   1407  HN  HSP A 523      12.520   7.873  37.333  1.00  0.00            
ATOM   1408  CA  HSP A 523      11.678   9.607  38.186  1.00  0.00           C
ATOM   1409  HA  HSP A 523      10.741   9.755  38.502  1.00  0.00            
ATOM   1410  CB  HSP A 523      12.624  10.256  39.189  1.00  0.00           C
ATOM   1411  HB1 HSP A 523      12.420  11.234  39.236  1.00  0.00            
ATOM   1412  HB2 HSP A 523      12.474   9.841  40.086  1.00  0.00            
ATOM   1413  CD2 HSP A 523      14.905   9.052  38.955  1.00  0.00           C
ATOM   1414  HD2 HSP A 523      14.670   8.140  39.292  1.00  0.00            
ATOM   1415  CG  HSP A 523      14.071  10.108  38.854  1.00  0.00           C
ATOM   1416  NE2 HSP A 523      16.133   9.462  38.510  1.00  0.00           N
ATOM   1417  HE2 HSP A 523      16.953   8.892  38.459  1.00  0.00            
ATOM   1418  ND1 HSP A 523      14.826  11.143  38.359  1.00  0.00           N
ATOM   1419  HD1 HSP A 523      14.490  12.067  38.178  1.00  0.00            
ATOM   1420  CE1 HSP A 523      16.059  10.730  38.160  1.00  0.00           C
ATOM   1421  HE1 HSP A 523      16.812  11.284  37.804  1.00  0.00            
ATOM   1422  C   HSP A 523      11.918  10.142  36.817  1.00  0.00           C
ATOM   1423  O   HSP A 523      12.663   9.554  36.042  1.00  0.00           O
ATOM   1424  N   ASP A 524      11.322  11.274  36.510  1.00  0.00           N
ATOM   1425  HN  ASP A 524      10.666  11.686  37.143  1.00  0.00            
ATOM   1426  CA  ASP A 524      11.621  11.918  35.253  1.00  0.00           C
ATOM   1427  HA  ASP A 524      11.561  11.278  34.487  1.00  0.00            
ATOM   1428  CB  ASP A 524      10.626  13.006  34.879  1.00  0.00           C
ATOM   1429  HB1 ASP A 524      11.117  13.764  34.450  1.00  0.00            
ATOM   1430  HB2 ASP A 524       9.961  12.632  34.233  1.00  0.00            
ATOM   1431  CG  ASP A 524       9.881  13.542  36.048  1.00  0.00           C
ATOM   1432  OD1 ASP A 524      10.537  14.099  36.913  1.00  0.00           O
ATOM   1433  OD2 ASP A 524       8.650  13.429  36.094  1.00  0.00           O
ATOM   1434  C   ASP A 524      13.005  12.439  35.524  1.00  0.00           C
ATOM   1435  O   ASP A 524      13.435  12.434  36.662  1.00  0.00           O
ATOM   1436  N   GLY A 525      13.725  12.825  34.498  1.00  0.00           N
ATOM   1437  HN  GLY A 525      13.308  12.883  33.591  1.00  0.00            
ATOM   1438  CA  GLY A 525      15.110  13.165  34.670  1.00  0.00           C
ATOM   1439  HA1 GLY A 525      15.488  12.614  35.414  1.00  0.00            
ATOM   1440  HA2 GLY A 525      15.600  12.962  33.822  1.00  0.00            
ATOM   1441  C   GLY A 525      15.197  14.632  34.997  1.00  0.00           C
ATOM   1442  O   GLY A 525      14.537  15.110  35.894  1.00  0.00           O
ATOM   1443  N   GLU A 526      16.057  15.343  34.304  1.00  0.00           N
ATOM   1444  HN  GLU A 526      16.540  14.922  33.536  1.00  0.00            
ATOM   1445  CA  GLU A 526      16.313  16.723  34.636  1.00  0.00           C
ATOM   1446  HA  GLU A 526      16.314  16.767  35.635  1.00  0.00            
ATOM   1447  CB  GLU A 526      17.693  17.178  34.166  1.00  0.00           C
ATOM   1448  HB1 GLU A 526      17.665  17.262  33.170  1.00  0.00            
ATOM   1449  HB2 GLU A 526      17.875  18.074  34.571  1.00  0.00            
ATOM   1450  CG  GLU A 526      18.857  16.257  34.525  1.00  0.00           C
ATOM   1451  HG1 GLU A 526      18.963  15.587  33.790  1.00  0.00            
ATOM   1452  HG2 GLU A 526      19.686  16.813  34.592  1.00  0.00            
ATOM   1453  CD  GLU A 526      18.687  15.499  35.837  1.00  0.00           C
ATOM   1454  OE1 GLU A 526      17.721  14.737  35.973  1.00  0.00           O
ATOM   1455  OE2 GLU A 526      19.538  15.642  36.734  1.00  0.00           O
ATOM   1456  C   GLU A 526      15.188  17.588  34.077  1.00  0.00           C
ATOM   1457  O   GLU A 526      15.222  18.800  34.212  1.00  0.00           O
ATOM   1458  N   ASP A 527      14.218  16.953  33.419  1.00  0.00           N
ATOM   1459  HN  ASP A 527      14.372  16.000  33.157  1.00  0.00            
ATOM   1460  CA  ASP A 527      12.943  17.569  33.058  1.00  0.00           C
ATOM   1461  HA  ASP A 527      13.150  18.534  32.896  1.00  0.00            
ATOM   1462  CB  ASP A 527      12.396  16.890  31.810  1.00  0.00           C
ATOM   1463  HB1 ASP A 527      12.694  15.935  31.806  1.00  0.00            
ATOM   1464  HB2 ASP A 527      11.397  16.928  31.835  1.00  0.00            
ATOM   1465  CG  ASP A 527      12.869  17.545  30.531  1.00  0.00           C
ATOM   1466  OD1 ASP A 527      13.269  18.727  30.563  1.00  0.00           O
ATOM   1467  OD2 ASP A 527      12.833  16.873  29.483  1.00  0.00           O
ATOM   1468  C   ASP A 527      11.910  17.440  34.184  1.00  0.00           C
ATOM   1469  O   ASP A 527      11.046  16.584  34.131  1.00  0.00           O
ATOM   1470  N   VAL A 528      11.974  18.335  35.163  1.00  0.00           N
ATOM   1471  HN  VAL A 528      12.411  19.210  34.953  1.00  0.00            
ATOM   1472  CA  VAL A 528      11.459  18.154  36.530  1.00  0.00           C
ATOM   1473  HA  VAL A 528      11.291  17.180  36.685  1.00  0.00            
ATOM   1474  CB  VAL A 528      12.494  18.568  37.583  1.00  0.00           C
ATOM   1475  HB  VAL A 528      12.061  18.521  38.483  1.00  0.00            
ATOM   1476  CG1 VAL A 528      13.688  17.634  37.510  1.00  0.00           C
ATOM   1477 1HG1 VAL A 528      14.364  17.903  38.196  1.00  0.00            
ATOM   1478 2HG1 VAL A 528      13.389  16.696  37.686  1.00  0.00            
ATOM   1479 3HG1 VAL A 528      14.098  17.688  36.599  1.00  0.00            
ATOM   1480  CG2 VAL A 528      12.987  19.987  37.352  1.00  0.00           C
ATOM   1481 1HG2 VAL A 528      13.659  20.225  38.054  1.00  0.00            
ATOM   1482 2HG2 VAL A 528      13.412  20.049  36.449  1.00  0.00            
ATOM   1483 3HG2 VAL A 528      12.215  20.620  37.401  1.00  0.00            
ATOM   1484  C   VAL A 528      10.144  18.924  36.627  1.00  0.00           C
ATOM   1485  O   VAL A 528      10.052  20.032  37.155  1.00  0.00           O
ATOM   1486  N   ALA A 529       9.086  18.303  36.136  1.00  0.00           N
ATOM   1487  HN  ALA A 529       9.199  17.415  35.691  1.00  0.00            
ATOM   1488  CA  ALA A 529       7.754  18.894  36.233  1.00  0.00           C
ATOM   1489  HA  ALA A 529       7.833  19.843  35.928  1.00  0.00            
ATOM   1490  CB  ALA A 529       6.774  18.159  35.325  1.00  0.00           C
ATOM   1491  HB1 ALA A 529       5.869  18.577  35.404  1.00  0.00            
ATOM   1492  HB2 ALA A 529       7.087  18.220  34.377  1.00  0.00            
ATOM   1493  HB3 ALA A 529       6.723  17.198  35.598  1.00  0.00            
ATOM   1494  C   ALA A 529       7.287  18.843  37.680  1.00  0.00           C
ATOM   1495  O   ALA A 529       6.909  17.787  38.188  1.00  0.00           O
ATOM   1496  N   CYS A 530       7.311  19.970  38.353  1.00  0.00           N
ATOM   1497  HN  CYS A 530       7.756  20.787  37.985  1.00  0.00            
ATOM   1498  CA  CYS A 530       6.667  19.982  39.649  1.00  0.00           C
ATOM   1499  HA  CYS A 530       6.401  19.035  39.829  1.00  0.00            
ATOM   1500  CB  CYS A 530       7.630  20.464  40.742  1.00  0.00           C
ATOM   1501  HB1 CYS A 530       8.523  20.159  40.410  1.00  0.00            
ATOM   1502  HB2 CYS A 530       7.571  21.460  40.674  1.00  0.00            
ATOM   1503  SG  CYS A 530       7.316  19.887  42.448  1.00  0.00           S
ATOM   1504  C   CYS A 530       5.448  20.894  39.589  1.00  0.00           C
ATOM   1505  O   CYS A 530       5.418  21.837  38.790  1.00  0.00           O
ATOM   1506  N   PRO A 531       4.402  20.603  40.357  1.00  0.00           N
ATOM   1507  CD  PRO A 531       4.047  19.267  40.857  1.00  0.00           C
ATOM   1508  HD1 PRO A 531       4.496  19.087  41.732  1.00  0.00            
ATOM   1509  HD2 PRO A 531       4.308  18.562  40.197  1.00  0.00            
ATOM   1510  CA  PRO A 531       3.267  21.527  40.436  1.00  0.00           C
ATOM   1511  HA  PRO A 531       2.947  21.766  39.519  1.00  0.00            
ATOM   1512  CB  PRO A 531       2.239  20.776  41.280  1.00  0.00           C
ATOM   1513  HB1 PRO A 531       2.345  20.979  42.253  1.00  0.00            
ATOM   1514  HB2 PRO A 531       1.304  20.989  40.995  1.00  0.00            
ATOM   1515  CG  PRO A 531       2.550  19.353  41.011  1.00  0.00           C
ATOM   1516  HG1 PRO A 531       2.242  18.787  41.776  1.00  0.00            
ATOM   1517  HG2 PRO A 531       2.093  19.057  40.172  1.00  0.00            
ATOM   1518  C   PRO A 531       3.659  22.829  41.102  1.00  0.00           C
ATOM   1519  O   PRO A 531       4.767  23.015  41.610  1.00  0.00           O
ATOM   1520  N   GLN A 532       2.747  23.776  41.038  1.00  0.00           N
ATOM   1521  HN  GLN A 532       1.885  23.598  40.563  1.00  0.00            
ATOM   1522  CA  GLN A 532       2.971  25.064  41.641  1.00  0.00           C
ATOM   1523  HA  GLN A 532       3.938  25.169  41.872  1.00  0.00            
ATOM   1524  CB  GLN A 532       2.596  26.180  40.673  1.00  0.00           C
ATOM   1525  HB1 GLN A 532       2.999  25.969  39.782  1.00  0.00            
ATOM   1526  HB2 GLN A 532       1.600  26.201  40.592  1.00  0.00            
ATOM   1527  CG  GLN A 532       3.064  27.565  41.085  1.00  0.00           C
ATOM   1528  HG1 GLN A 532       2.485  28.243  40.632  1.00  0.00            
ATOM   1529  HG2 GLN A 532       2.965  27.651  42.076  1.00  0.00            
ATOM   1530  CD  GLN A 532       4.510  27.849  40.720  1.00  0.00           C
ATOM   1531  OE1 GLN A 532       5.115  28.783  41.240  1.00  0.00           O
ATOM   1532  NE2 GLN A 532       5.071  27.041  39.826  1.00  0.00           N
ATOM   1533 1HE2 GLN A 532       4.543  26.290  39.429  1.00  0.00            
ATOM   1534 2HE2 GLN A 532       6.022  27.184  39.550  1.00  0.00            
ATOM   1535  C   GLN A 532       2.089  25.076  42.859  1.00  0.00           C
ATOM   1536  O   GLN A 532       0.877  25.099  42.747  1.00  0.00           O
ATOM   1537  N   GLY A 533       2.694  25.075  44.032  1.00  0.00           N
ATOM   1538  HN  GLY A 533       3.693  25.055  44.079  1.00  0.00            
ATOM   1539  CA  GLY A 533       1.917  25.102  45.247  1.00  0.00           C
ATOM   1540  HA1 GLY A 533       1.464  25.992  45.307  1.00  0.00            
ATOM   1541  HA2 GLY A 533       1.227  24.380  45.191  1.00  0.00            
ATOM   1542  C   GLY A 533       2.781  24.888  46.456  1.00  0.00           C
ATOM   1543  O   GLY A 533       3.908  25.342  46.492  1.00  0.00           O
ATOM   1544  N   GLY A 534       2.239  24.186  47.445  1.00  0.00           N
ATOM   1545  HN  GLY A 534       1.300  23.857  47.341  1.00  0.00            
ATOM   1546  CA  GLY A 534       2.954  23.876  48.671  1.00  0.00           C
ATOM   1547  HA1 GLY A 534       3.487  24.684  48.923  1.00  0.00            
ATOM   1548  HA2 GLY A 534       2.273  23.692  49.380  1.00  0.00            
ATOM   1549  C   GLY A 534       3.880  22.678  48.529  1.00  0.00           C
ATOM   1550  O   GLY A 534       4.757  22.448  49.360  1.00  0.00           O
ATOM   1551  N   VAL A 535       3.722  21.941  47.433  1.00  0.00           N
ATOM   1552  HN  VAL A 535       3.010  22.204  46.782  1.00  0.00            
ATOM   1553  CA  VAL A 535       4.537  20.767  47.134  1.00  0.00           C
ATOM   1554  HA  VAL A 535       4.762  20.385  48.030  1.00  0.00            
ATOM   1555  CB  VAL A 535       3.727  19.743  46.324  1.00  0.00           C
ATOM   1556  HB  VAL A 535       2.828  20.130  46.118  1.00  0.00            
ATOM   1557  CG1 VAL A 535       4.369  19.440  44.988  1.00  0.00           C
ATOM   1558 1HG1 VAL A 535       3.812  18.772  44.495  1.00  0.00            
ATOM   1559 2HG1 VAL A 535       4.434  20.281  44.451  1.00  0.00            
ATOM   1560 3HG1 VAL A 535       5.285  19.067  45.135  1.00  0.00            
ATOM   1561  CG2 VAL A 535       3.522  18.485  47.136  1.00  0.00           C
ATOM   1562 1HG2 VAL A 535       2.994  17.825  46.601  1.00  0.00            
ATOM   1563 2HG2 VAL A 535       4.411  18.090  47.369  1.00  0.00            
ATOM   1564 3HG2 VAL A 535       3.025  18.707  47.975  1.00  0.00            
ATOM   1565  C   VAL A 535       5.865  21.122  46.461  1.00  0.00           C
ATOM   1566  O   VAL A 535       6.703  20.264  46.252  1.00  0.00           O
ATOM   1567  N   GLN A 536       6.054  22.407  46.159  1.00  0.00           N
ATOM   1568  HN  GLN A 536       5.312  23.047  46.360  1.00  0.00            
ATOM   1569  CA  GLN A 536       7.265  22.941  45.558  1.00  0.00           C
ATOM   1570  HA  GLN A 536       7.602  22.214  44.960  1.00  0.00            
ATOM   1571  CB  GLN A 536       6.935  24.192  44.733  1.00  0.00           C
ATOM   1572  HB1 GLN A 536       6.291  23.928  44.015  1.00  0.00            
ATOM   1573  HB2 GLN A 536       6.502  24.858  45.340  1.00  0.00            
ATOM   1574  CG  GLN A 536       8.125  24.875  44.065  1.00  0.00           C
ATOM   1575  HG1 GLN A 536       7.976  25.864  44.081  1.00  0.00            
ATOM   1576  HG2 GLN A 536       8.951  24.654  44.583  1.00  0.00            
ATOM   1577  CD  GLN A 536       8.332  24.443  42.621  1.00  0.00           C
ATOM   1578  OE1 GLN A 536       9.358  24.748  42.007  1.00  0.00           O
ATOM   1579  NE2 GLN A 536       7.361  23.726  42.075  1.00  0.00           N
ATOM   1580 1HE2 GLN A 536       6.547  23.497  42.609  1.00  0.00            
ATOM   1581 2HE2 GLN A 536       7.442  23.414  41.128  1.00  0.00            
ATOM   1582  C   GLN A 536       8.333  23.245  46.621  1.00  0.00           C
ATOM   1583  O   GLN A 536       9.439  23.640  46.285  1.00  0.00           O
ATOM   1584  N   TYR A 537       7.998  23.074  47.902  1.00  0.00           N
ATOM   1585  HN  TYR A 537       7.067  22.784  48.122  1.00  0.00            
ATOM   1586  CA  TYR A 537       8.937  23.294  48.989  1.00  0.00           C
ATOM   1587  HA  TYR A 537       9.473  24.103  48.746  1.00  0.00            
ATOM   1588  CB  TYR A 537       8.203  23.553  50.293  1.00  0.00           C
ATOM   1589  HB1 TYR A 537       7.373  22.996  50.310  1.00  0.00            
ATOM   1590  HB2 TYR A 537       8.797  23.290  51.053  1.00  0.00            
ATOM   1591  CG  TYR A 537       7.807  24.987  50.484  1.00  0.00           C
ATOM   1592  CD1 TYR A 537       6.801  25.553  49.724  1.00  0.00           C
ATOM   1593  HD1 TYR A 537       6.331  24.998  49.037  1.00  0.00            
ATOM   1594  CE1 TYR A 537       6.435  26.869  49.897  1.00  0.00           C
ATOM   1595  HE1 TYR A 537       5.703  27.264  49.342  1.00  0.00            
ATOM   1596  CZ  TYR A 537       7.078  27.635  50.833  1.00  0.00           C
ATOM   1597  OH  TYR A 537       6.721  28.949  51.005  1.00  0.00           O
ATOM   1598  HH  TYR A 537       7.286  29.357  51.722  1.00  0.00            
ATOM   1599  CD2 TYR A 537       8.443  25.777  51.420  1.00  0.00           C
ATOM   1600  HD2 TYR A 537       9.176  25.387  51.978  1.00  0.00            
ATOM   1601  CE2 TYR A 537       8.084  27.095  51.598  1.00  0.00           C
ATOM   1602  HE2 TYR A 537       8.553  27.656  52.280  1.00  0.00            
ATOM   1603  C   TYR A 537       9.829  22.076  49.127  1.00  0.00           C
ATOM   1604  O   TYR A 537      10.968  22.182  49.535  1.00  0.00           O
ATOM   1605  N   GLY A 538       9.298  20.910  48.794  1.00  0.00           N
ATOM   1606  HN  GLY A 538       8.343  20.871  48.500  1.00  0.00            
ATOM   1607  CA  GLY A 538      10.075  19.693  48.848  1.00  0.00           C
ATOM   1608  HA1 GLY A 538      10.027  19.286  47.936  1.00  0.00            
ATOM   1609  HA2 GLY A 538      11.017  19.967  49.042  1.00  0.00            
ATOM   1610  C   GLY A 538       9.667  18.652  49.854  1.00  0.00           C
ATOM   1611  O   GLY A 538       9.172  18.952  50.907  1.00  0.00           O
ATOM   1612  N   ALA A 539       9.878  17.407  49.492  1.00  0.00           N
ATOM   1613  HN  ALA A 539      10.240  17.235  48.576  1.00  0.00            
ATOM   1614  CA  ALA A 539       9.615  16.272  50.347  1.00  0.00           C
ATOM   1615  HA  ALA A 539       8.696  16.416  50.713  1.00  0.00            
ATOM   1616  CB  ALA A 539       9.690  15.020  49.511  1.00  0.00           C
ATOM   1617  HB1 ALA A 539       9.510  14.223  50.088  1.00  0.00            
ATOM   1618  HB2 ALA A 539       9.007  15.065  48.782  1.00  0.00            
ATOM   1619  HB3 ALA A 539      10.602  14.942  49.109  1.00  0.00            
ATOM   1620  C   ALA A 539      10.594  16.183  51.513  1.00  0.00           C
ATOM   1621  O   ALA A 539      11.738  16.576  51.374  1.00  0.00           O
ATOM   1622  N   GLY A 540      10.146  15.675  52.663  1.00  0.00           N
ATOM   1623  HN  GLY A 540       9.167  15.507  52.777  1.00  0.00            
ATOM   1624  CA  GLY A 540      11.046  15.365  53.743  1.00  0.00           C
ATOM   1625  HA1 GLY A 540      11.988  15.411  53.412  1.00  0.00            
ATOM   1626  HA2 GLY A 540      10.919  16.029  54.480  1.00  0.00            
ATOM   1627  C   GLY A 540      10.700  13.971  54.203  1.00  0.00           C
ATOM   1628  O   GLY A 540       9.671  13.419  53.822  1.00  0.00           O
ATOM   1629  N   VAL A 541      11.584  13.397  55.010  1.00  0.00           N
ATOM   1630  HN  VAL A 541      12.448  13.860  55.208  1.00  0.00            
ATOM   1631  CA  VAL A 541      11.307  12.107  55.605  1.00  0.00           C
ATOM   1632  HA  VAL A 541      10.351  11.900  55.395  1.00  0.00            
ATOM   1633  CB  VAL A 541      12.181  10.992  55.001  1.00  0.00           C
ATOM   1634  HB  VAL A 541      11.882  10.112  55.370  1.00  0.00            
ATOM   1635  CG1 VAL A 541      12.021  10.991  53.463  1.00  0.00           C
ATOM   1636 1HG1 VAL A 541      12.588  10.267  53.069  1.00  0.00            
ATOM   1637 2HG1 VAL A 541      11.063  10.829  53.228  1.00  0.00            
ATOM   1638 3HG1 VAL A 541      12.309  11.876  53.097  1.00  0.00            
ATOM   1639  CG2 VAL A 541      13.668  11.209  55.376  1.00  0.00           C
ATOM   1640 1HG2 VAL A 541      14.222  10.478  54.977  1.00  0.00            
ATOM   1641 2HG2 VAL A 541      13.976  12.092  55.022  1.00  0.00            
ATOM   1642 3HG2 VAL A 541      13.766  11.197  56.371  1.00  0.00            
ATOM   1643  C   VAL A 541      11.510  12.225  57.101  1.00  0.00           C
ATOM   1644  O   VAL A 541      12.022  13.221  57.611  1.00  0.00           O
ATOM   1645  N   ALA A 542      11.048  11.201  57.798  1.00  0.00           N
ATOM   1646  HN  ALA A 542      10.362  10.607  57.378  1.00  0.00            
ATOM   1647  CA  ALA A 542      11.493  10.902  59.147  1.00  0.00           C
ATOM   1648  HA  ALA A 542      12.294  11.467  59.347  1.00  0.00            
ATOM   1649  CB  ALA A 542      10.412  11.248  60.181  1.00  0.00           C
ATOM   1650  HB1 ALA A 542      10.747  11.032  61.098  1.00  0.00            
ATOM   1651  HB2 ALA A 542      10.198  12.223  60.126  1.00  0.00            
ATOM   1652  HB3 ALA A 542       9.588  10.714  59.993  1.00  0.00            
ATOM   1653  C   ALA A 542      11.833   9.421  59.166  1.00  0.00           C
ATOM   1654  O   ALA A 542      11.032   8.591  58.696  1.00  0.00           O
ATOM   1655  N   CYS A 543      13.012   9.096  59.698  1.00  0.00           N
ATOM   1656  HN  CYS A 543      13.579   9.819  60.092  1.00  0.00            
ATOM   1657  CA  CYS A 543      13.500   7.730  59.725  1.00  0.00           C
ATOM   1658  HA  CYS A 543      12.838   7.216  59.179  1.00  0.00            
ATOM   1659  CB  CYS A 543      14.878   7.633  59.115  1.00  0.00           C
ATOM   1660  HB1 CYS A 543      15.469   8.048  59.807  1.00  0.00            
ATOM   1661  HB2 CYS A 543      15.048   6.648  59.079  1.00  0.00            
ATOM   1662  SG  CYS A 543      15.129   8.381  57.533  1.00  0.00           S
ATOM   1663  C   CYS A 543      13.571   7.208  61.155  1.00  0.00           C
ATOM   1664  O   CYS A 543      13.754   7.983  62.096  1.00  0.00           O
ATOM   1665  N   SER A 544      13.434   5.883  61.318  1.00  0.00           N
ATOM   1666  HN  SER A 544      13.183   5.319  60.531  1.00  0.00            
ATOM   1667  CA  SER A 544      13.641   5.245  62.612  1.00  0.00           C
ATOM   1668  HA  SER A 544      14.218   5.906  63.092  1.00  0.00            
ATOM   1669  CB  SER A 544      12.361   5.030  63.392  1.00  0.00           C
ATOM   1670  HB1 SER A 544      11.845   5.882  63.480  1.00  0.00            
ATOM   1671  HB2 SER A 544      11.787   4.336  62.959  1.00  0.00            
ATOM   1672  OG  SER A 544      12.723   4.578  64.692  1.00  0.00           O
ATOM   1673  HG1 SER A 544      11.897   4.426  65.234  1.00  0.00            
ATOM   1674  C   SER A 544      14.315   3.891  62.450  1.00  0.00           C
ATOM   1675  O   SER A 544      14.326   3.290  61.372  1.00  0.00           O
ATOM   1676  N   GLU A 545      14.920   3.430  63.531  1.00  0.00           N
ATOM   1677  HN  GLU A 545      14.895   3.951  64.384  1.00  0.00            
ATOM   1678  CA  GLU A 545      15.618   2.165  63.467  1.00  0.00           C
ATOM   1679  HA  GLU A 545      15.995   2.122  62.542  1.00  0.00            
ATOM   1680  CB  GLU A 545      16.758   2.102  64.504  1.00  0.00           C
ATOM   1681  HB1 GLU A 545      16.340   2.135  65.412  1.00  0.00            
ATOM   1682  HB2 GLU A 545      17.225   1.226  64.383  1.00  0.00            
ATOM   1683  CG  GLU A 545      17.827   3.248  64.412  1.00  0.00           C
ATOM   1684  HG1 GLU A 545      17.356   4.128  64.354  1.00  0.00            
ATOM   1685  HG2 GLU A 545      18.396   3.228  65.234  1.00  0.00            
ATOM   1686  CD  GLU A 545      18.752   3.126  63.193  1.00  0.00           C
ATOM   1687  OE1 GLU A 545      18.898   2.032  62.636  1.00  0.00           O
ATOM   1688  OE2 GLU A 545      19.362   4.135  62.791  1.00  0.00           O
ATOM   1689  C   GLU A 545      14.649   1.023  63.660  1.00  0.00           C
ATOM   1690  O   GLU A 545      15.043  -0.135  63.535  1.00  0.00           O
ATOM   1691  N   THR A 546      13.382   1.313  63.923  1.00  0.00           N
ATOM   1692  HN  THR A 546      13.095   2.263  64.047  1.00  0.00            
ATOM   1693  CA  THR A 546      12.415   0.232  64.029  1.00  0.00           C
ATOM   1694  HA  THR A 546      12.833  -0.573  63.607  1.00  0.00            
ATOM   1695  CB  THR A 546      12.120  -0.084  65.505  1.00  0.00           C
ATOM   1696  HB  THR A 546      11.345  -0.713  65.572  1.00  0.00            
ATOM   1697  OG1 THR A 546      11.745   1.114  66.199  1.00  0.00           O
ATOM   1698  HG1 THR A 546      11.555   0.899  67.157  1.00  0.00            
ATOM   1699  CG2 THR A 546      13.363  -0.654  66.186  1.00  0.00           C
ATOM   1700 1HG2 THR A 546      13.156  -0.854  67.144  1.00  0.00            
ATOM   1701 2HG2 THR A 546      13.641  -1.495  65.722  1.00  0.00            
ATOM   1702 3HG2 THR A 546      14.105   0.014  66.138  1.00  0.00            
ATOM   1703  C   THR A 546      11.154   0.602  63.254  1.00  0.00           C
ATOM   1704  OT1 THR A 546      11.034   1.700  62.707  1.00  0.00           O
ATOM   1705  OT2 THR A 546      10.142  -0.307  63.251  1.00  0.00            
ATOM   1706  OW  HOH   901      10.772  23.539  53.571  1.00  0.00           O
ATOM   1707  HW1 HOH   901      11.588  23.539  54.148  1.00  0.00            
ATOM   1708  HW2 HOH   901       9.956  23.539  54.148  1.00  0.00            
ATOM   1709  OW  HOH   908      14.552  -4.273  66.822  1.00  0.00           O
ATOM   1710  HW1 HOH   908      15.368  -4.273  67.399  1.00  0.00            
ATOM   1711  HW2 HOH   908      14.552  -3.457  66.245  1.00  0.00            
ATOM   1712  OW  HOH   911      28.127  25.470  44.867  1.00  0.00           O
ATOM   1713  HW1 HOH   911      28.943  25.470  45.444  1.00  0.00            
ATOM   1714  HW2 HOH   911      28.127  24.654  44.290  1.00  0.00            
ATOM   1715  OW  HOH   913      15.907  -2.108  62.923  1.00  0.00           O
ATOM   1716  HW1 HOH   913      15.091  -2.108  63.500  1.00  0.00            
ATOM   1717  HW2 HOH   913      15.907  -1.292  62.346  1.00  0.00            
ATOM   1718  OW  HOH   917      25.519  19.159  53.255  1.00  0.00           O
ATOM   1719  HW1 HOH   917      24.703  19.159  53.832  1.00  0.00            
ATOM   1720  HW2 HOH   917      25.519  18.343  52.678  1.00  0.00            
ATOM   1721  OW  HOH   920      24.082  24.202  51.530  1.00  0.00           O
ATOM   1722  HW1 HOH   920      24.082  25.018  50.953  1.00  0.00            
ATOM   1723  HW2 HOH   920      24.082  23.386  50.953  1.00  0.00            
ATOM   1724  OW  HOH   925       7.394  11.473  44.368  1.00  0.00           O
ATOM   1725  HW1 HOH   925       8.210  11.473  44.945  1.00  0.00            
ATOM   1726  HW2 HOH   925       6.578  11.473  44.945  1.00  0.00            
ATOM   1727  OW  HOH   926       4.196  18.216  55.308  1.00  0.00           O
ATOM   1728  HW1 HOH   926       5.012  18.216  55.885  1.00  0.00            
ATOM   1729  HW2 HOH   926       4.196  19.032  54.731  1.00  0.00            
ATOM   1730  OW  HOH   932       4.454   6.791  47.192  1.00  0.00           O
ATOM   1731  HW1 HOH   932       5.270   6.791  47.769  1.00  0.00            
ATOM   1732  HW2 HOH   932       4.454   5.975  46.615  1.00  0.00            
ATOM   1733  OW  HOH   944       4.290   5.588  59.978  1.00  0.00           O
ATOM   1734  HW1 HOH   944       3.474   5.588  60.555  1.00  0.00            
ATOM   1735  HW2 HOH   944       4.290   6.404  59.401  1.00  0.00            
ATOM   1736  OW  HOH   947       9.033  -1.777  54.481  1.00  0.00           O
ATOM   1737  HW1 HOH   947       8.217  -1.777  55.058  1.00  0.00            
ATOM   1738  HW2 HOH   947       9.033  -2.593  53.904  1.00  0.00            
ATOM   1739  OW  HOH   948      23.319  24.541  47.317  1.00  0.00           O
ATOM   1740  HW1 HOH   948      23.319  25.357  46.740  1.00  0.00            
ATOM   1741  HW2 HOH   948      23.319  23.725  46.740  1.00  0.00            
ATOM   1742  OW  HOH   950       9.327   3.232  61.378  1.00  0.00           O
ATOM   1743  HW1 HOH   950      10.143   3.232  61.955  1.00  0.00            
ATOM   1744  HW2 HOH   950       8.511   3.232  61.955  1.00  0.00            
ATOM   1745  OW  HOH   957      23.989  17.586  37.940  1.00  0.00           O
ATOM   1746  HW1 HOH   957      24.805  17.586  38.517  1.00  0.00            
ATOM   1747  HW2 HOH   957      23.989  18.402  37.363  1.00  0.00            
ATOM   1748  OW  HOH   960       4.884   2.897  61.639  1.00  0.00           O
ATOM   1749  HW1 HOH   960       5.700   2.897  62.216  1.00  0.00            
ATOM   1750  HW2 HOH   960       4.884   2.081  61.062  1.00  0.00            
ATOM   1751  OW  HOH   963      14.405   1.720  54.924  1.00  0.00           O
ATOM   1752  HW1 HOH   963      13.589   1.720  55.501  1.00  0.00            
ATOM   1753  HW2 HOH   963      14.405   2.536  54.347  1.00  0.00            
ATOM   1754  OW  HOH   967      13.950  -0.695  54.410  1.00  0.00           O
ATOM   1755  HW1 HOH   967      13.134  -0.695  54.987  1.00  0.00            
ATOM   1756  HW2 HOH   967      13.950  -1.511  53.833  1.00  0.00            
ATOM   1757  OW  HOH   971      19.822  -0.166  64.008  1.00  0.00           O
ATOM   1758  HW1 HOH   971      19.822   0.650  63.431  1.00  0.00            
ATOM   1759  HW2 HOH   971      19.822  -0.982  63.431  1.00  0.00            
ATOM   1760  OW  HOH   975      15.355  10.814  66.499  1.00  0.00           O
ATOM   1761  HW1 HOH   975      16.171  10.814  67.076  1.00  0.00            
ATOM   1762  HW2 HOH   975      14.539  10.814  67.076  1.00  0.00            
ATOM   1763  OW  HOH   977      22.609  17.750  57.094  1.00  0.00           O
ATOM   1764  HW1 HOH   977      23.425  17.750  57.671  1.00  0.00            
ATOM   1765  HW2 HOH   977      22.609  18.566  56.517  1.00  0.00            
ATOM   1766  OW  HOH   978      23.621   9.536  56.790  1.00  0.00           O
ATOM   1767  HW1 HOH   978      24.437   9.536  57.367  1.00  0.00            
ATOM   1768  HW2 HOH   978      23.621   8.720  56.213  1.00  0.00            
ATOM   1769  OW  HOH   984       4.510   5.069  49.582  1.00  0.00           O
ATOM   1770  HW1 HOH   984       3.694   5.069  50.159  1.00  0.00            
ATOM   1771  HW2 HOH   984       4.510   5.885  49.005  1.00  0.00            
ATOM   1772  OW  HOH   998       7.957  -4.003  51.892  1.00  0.00           O
ATOM   1773  HW1 HOH   998       7.141  -4.003  52.469  1.00  0.00            
ATOM   1774  HW2 HOH   998       7.957  -4.819  51.315  1.00  0.00            
ATOM   1775  OW  HOH   999      20.965  -1.735  53.693  1.00  0.00           O
ATOM   1776  HW1 HOH   999      20.965  -0.919  53.116  1.00  0.00            
ATOM   1777  HW2 HOH   999      20.965  -2.551  53.116  1.00  0.00            
ATOM   1778  OW  HOH  1001      24.927  13.108  53.430  1.00  0.00           O
ATOM   1779  HW1 HOH  1001      25.743  13.108  54.007  1.00  0.00            
ATOM   1780  HW2 HOH  1001      24.111  13.108  54.007  1.00  0.00            
ATOM   1781  OW  HOH  1003      13.763   2.981  67.428  1.00  0.00           O
ATOM   1782  HW1 HOH  1003      14.579   2.981  68.005  1.00  0.00            
ATOM   1783  HW2 HOH  1003      13.763   3.797  66.851  1.00  0.00            
ATOM   1784  OW  HOH  1010      22.359  14.246  55.761  1.00  0.00           O
ATOM   1785  HW1 HOH  1010      23.175  14.246  56.338  1.00  0.00            
ATOM   1786  HW2 HOH  1010      22.359  13.430  55.184  1.00  0.00            
ATOM   1787  OW  HOH  1019      10.453   9.030  64.045  1.00  0.00           O
ATOM   1788  HW1 HOH  1019       9.637   9.030  64.622  1.00  0.00            
ATOM   1789  HW2 HOH  1019      10.453   9.846  63.468  1.00  0.00            
ATOM   1790  OW  HOH  1020      15.671   4.873  66.231  1.00  0.00           O
ATOM   1791  HW1 HOH  1020      14.855   4.873  66.808  1.00  0.00            
ATOM   1792  HW2 HOH  1020      15.671   4.057  65.654  1.00  0.00            
ATOM   1793  OW  HOH  1028       4.042   6.591  44.558  1.00  0.00           O
ATOM   1794  HW1 HOH  1028       4.042   7.407  43.981  1.00  0.00            
ATOM   1795  HW2 HOH  1028       4.042   5.775  43.981  1.00  0.00            
ATOM   1796  OW  HOH  1034       2.701  16.252  54.641  1.00  0.00           O
ATOM   1797  HW1 HOH  1034       3.517  16.252  55.218  1.00  0.00            
ATOM   1798  HW2 HOH  1034       1.885  16.252  55.218  1.00  0.00            
ATOM   1799  OW  HOH  1040       3.543  17.898  58.434  1.00  0.00           O
ATOM   1800  HW1 HOH  1040       4.359  17.898  59.011  1.00  0.00            
ATOM   1801  HW2 HOH  1040       3.543  18.714  57.857  1.00  0.00            
ATOM   1802  OW  HOH  1041      13.414  29.811  52.781  1.00  0.00           O
ATOM   1803  HW1 HOH  1041      14.230  29.811  53.358  1.00  0.00            
ATOM   1804  HW2 HOH  1041      13.414  28.995  52.204  1.00  0.00            
ATOM   1805  OW  HOH  1042      14.604   8.246  65.875  1.00  0.00           O
ATOM   1806  HW1 HOH  1042      13.788   8.246  66.452  1.00  0.00            
ATOM   1807  HW2 HOH  1042      14.604   9.062  65.298  1.00  0.00            
ATOM   1808  OW  HOH  1047       7.283   3.574  62.932  1.00  0.00           O
ATOM   1809  HW1 HOH  1047       6.467   3.574  63.509  1.00  0.00            
ATOM   1810  HW2 HOH  1047       7.283   2.758  62.355  1.00  0.00            
ATOM   1811  OW  HOH  1048       6.376   6.082  63.757  1.00  0.00           O
ATOM   1812  HW1 HOH  1048       6.376   6.898  63.180  1.00  0.00            
ATOM   1813  HW2 HOH  1048       6.376   5.266  63.180  1.00  0.00            
ATOM   1814  OW  HOH  1054      23.475  10.530  60.058  1.00  0.00           O
ATOM   1815  HW1 HOH  1054      24.291  10.530  60.635  1.00  0.00            
ATOM   1816  HW2 HOH  1054      22.659  10.530  60.635  1.00  0.00            
TER
ENDMDL
