# Supplementary material for: Redox Potentials of Disulfide Bonds in LOXL2 Studied by Nonequilibrium Alchemical Simulation
Source: Front Chem. 2021 Dec 14;9:797036. doi: 10.3389/fchem.2021.797036 (PMC8713139; doi:10.3389/fchem.2021.797036)
Supplement: Supplementary file 2 [file DataSheet2.ZIP › Raw Date for Redox potential LOXL2-797036/Input files/511x521/protein.top]

;
;	File 'unmodified.top' was generated
;	By user: Lirui (997)
;	On host: geng-PowerEdge-R740
;	At date: Sat Jun 26 11:00:39 2021
;
;	This is a standalone topology file
;
;	Created by:
;	                    :-) GROMACS - gmx pdb2gmx, 2019.4 (-:
;	
;	Executable:   /home/Kai/Program/gromacs/bin/gmx
;	Data prefix:  /home/Kai/Program/gromacs
;	Working dir:  /home/Lirui/redox-LOXL2/4SRCR-511x521
;	Command line:
;	  gmx pdb2gmx -f prot_cyd.pdb -water tip3p -i protein -p unmodified
;	Force field was read from current directory or a relative path - path added.
;

; Include forcefield parameters
#include "./charmm27.ff/forcefield.itp"

[ moleculetype ]
; Name            nrexcl
Protein_chain_A     3

[ atoms ]
;   nr       type  resnr residue  atom   cgnr     charge       mass  typeB    chargeB      massB
; residue 432 GLN rtp GLN  q +1.0
     1        NH3    432    GLN      N      1       -0.3    14.0027
     2         HC    432    GLN     H1      2       0.33      1.008
     3         HC    432    GLN     H2      3       0.33      1.008
     4         HC    432    GLN     H3      4       0.33      1.008
     5        CT1    432    GLN     CA      5       0.21     12.011
     6         HB    432    GLN     HA      6        0.1      1.008
     7        CT2    432    GLN     CB      7      -0.18     12.011
     8         HA    432    GLN    HB1      8       0.09      1.008
     9         HA    432    GLN    HB2      9       0.09      1.008
    10        CT2    432    GLN     CG     10      -0.18     12.011
    11         HA    432    GLN    HG1     11       0.09      1.008
    12         HA    432    GLN    HG2     12       0.09      1.008
    13         CC    432    GLN     CD     13       0.55     12.011
    14          O    432    GLN    OE1     14      -0.55     15.999
    15        NH2    432    GLN    NE2     15      -0.62     14.007
    16          H    432    GLN   HE21     16       0.32      1.008
    17          H    432    GLN   HE22     17        0.3      1.008
    18          C    432    GLN      C     18       0.51     12.011
    19          O    432    GLN      O     19      -0.51     15.999   ; qtot 1
; residue 433 LYS rtp LYS  q +1.0
    20        NH1    433    LYS      N     20      -0.47     14.007
    21          H    433    LYS     HN     21       0.31      1.008
    22        CT1    433    LYS     CA     22       0.07     12.011
    23         HB    433    LYS     HA     23       0.09      1.008
    24        CT2    433    LYS     CB     24      -0.18     12.011
    25         HA    433    LYS    HB1     25       0.09      1.008
    26         HA    433    LYS    HB2     26       0.09      1.008
    27        CT2    433    LYS     CG     27      -0.18     12.011
    28         HA    433    LYS    HG1     28       0.09      1.008
    29         HA    433    LYS    HG2     29       0.09      1.008
    30        CT2    433    LYS     CD     30      -0.18     12.011
    31         HA    433    LYS    HD1     31       0.09      1.008
    32         HA    433    LYS    HD2     32       0.09      1.008
    33        CT2    433    LYS     CE     33       0.21     12.011
    34         HA    433    LYS    HE1     34       0.05      1.008
    35         HA    433    LYS    HE2     35       0.05      1.008
    36        NH3    433    LYS     NZ     36       -0.3     14.007
    37         HC    433    LYS    HZ1     37       0.33      1.008
    38         HC    433    LYS    HZ2     38       0.33      1.008
    39         HC    433    LYS    HZ3     39       0.33      1.008
    40          C    433    LYS      C     40       0.51     12.011
    41          O    433    LYS      O     41      -0.51     15.999   ; qtot 2
; residue 434 LYS rtp LYS  q +1.0
    42        NH1    434    LYS      N     42      -0.47     14.007
    43          H    434    LYS     HN     43       0.31      1.008
    44        CT1    434    LYS     CA     44       0.07     12.011
    45         HB    434    LYS     HA     45       0.09      1.008
    46        CT2    434    LYS     CB     46      -0.18     12.011
    47         HA    434    LYS    HB1     47       0.09      1.008
    48         HA    434    LYS    HB2     48       0.09      1.008
    49        CT2    434    LYS     CG     49      -0.18     12.011
    50         HA    434    LYS    HG1     50       0.09      1.008
    51         HA    434    LYS    HG2     51       0.09      1.008
    52        CT2    434    LYS     CD     52      -0.18     12.011
    53         HA    434    LYS    HD1     53       0.09      1.008
    54         HA    434    LYS    HD2     54       0.09      1.008
    55        CT2    434    LYS     CE     55       0.21     12.011
    56         HA    434    LYS    HE1     56       0.05      1.008
    57         HA    434    LYS    HE2     57       0.05      1.008
    58        NH3    434    LYS     NZ     58       -0.3     14.007
    59         HC    434    LYS    HZ1     59       0.33      1.008
    60         HC    434    LYS    HZ2     60       0.33      1.008
    61         HC    434    LYS    HZ3     61       0.33      1.008
    62          C    434    LYS      C     62       0.51     12.011
    63          O    434    LYS      O     63      -0.51     15.999   ; qtot 3
; residue 435 LEU rtp LEU  q  0.0
    64        NH1    435    LEU      N     64      -0.47     14.007
    65          H    435    LEU     HN     65       0.31      1.008
    66        CT1    435    LEU     CA     66       0.07     12.011
    67         HB    435    LEU     HA     67       0.09      1.008
    68        CT2    435    LEU     CB     68      -0.18     12.011
    69         HA    435    LEU    HB1     69       0.09      1.008
    70         HA    435    LEU    HB2     70       0.09      1.008
    71        CT1    435    LEU     CG     71      -0.09     12.011
    72         HA    435    LEU     HG     72       0.09      1.008
    73        CT3    435    LEU    CD1     73      -0.27     12.011
    74         HA    435    LEU   HD11     74       0.09      1.008
    75         HA    435    LEU   HD12     75       0.09      1.008
    76         HA    435    LEU   HD13     76       0.09      1.008
    77        CT3    435    LEU    CD2     77      -0.27     12.011
    78         HA    435    LEU   HD21     78       0.09      1.008
    79         HA    435    LEU   HD22     79       0.09      1.008
    80         HA    435    LEU   HD23     80       0.09      1.008
    81          C    435    LEU      C     81       0.51     12.011
    82          O    435    LEU      O     82      -0.51     15.999   ; qtot 3
; residue 436 ARG rtp ARG  q +1.0
    83        NH1    436    ARG      N     83      -0.47     14.007
    84          H    436    ARG     HN     84       0.31      1.008
    85        CT1    436    ARG     CA     85       0.07     12.011
    86         HB    436    ARG     HA     86       0.09      1.008
    87        CT2    436    ARG     CB     87      -0.18     12.011
    88         HA    436    ARG    HB1     88       0.09      1.008
    89         HA    436    ARG    HB2     89       0.09      1.008
    90        CT2    436    ARG     CG     90      -0.18     12.011
    91         HA    436    ARG    HG1     91       0.09      1.008
    92         HA    436    ARG    HG2     92       0.09      1.008
    93        CT2    436    ARG     CD     93        0.2     12.011
    94         HA    436    ARG    HD1     94       0.09      1.008
    95         HA    436    ARG    HD2     95       0.09      1.008
    96        NC2    436    ARG     NE     96       -0.7     14.007
    97         HC    436    ARG     HE     97       0.44      1.008
    98          C    436    ARG     CZ     98       0.64     12.011
    99        NC2    436    ARG    NH1     99       -0.8     14.007
   100         HC    436    ARG   HH11    100       0.46      1.008
   101         HC    436    ARG   HH12    101       0.46      1.008
   102        NC2    436    ARG    NH2    102       -0.8     14.007
   103         HC    436    ARG   HH21    103       0.46      1.008
   104         HC    436    ARG   HH22    104       0.46      1.008
   105          C    436    ARG      C    105       0.51     12.011
   106          O    436    ARG      O    106      -0.51     15.999   ; qtot 4
; residue 437 LEU rtp LEU  q  0.0
   107        NH1    437    LEU      N    107      -0.47     14.007
   108          H    437    LEU     HN    108       0.31      1.008
   109        CT1    437    LEU     CA    109       0.07     12.011
   110         HB    437    LEU     HA    110       0.09      1.008
   111        CT2    437    LEU     CB    111      -0.18     12.011
   112         HA    437    LEU    HB1    112       0.09      1.008
   113         HA    437    LEU    HB2    113       0.09      1.008
   114        CT1    437    LEU     CG    114      -0.09     12.011
   115         HA    437    LEU     HG    115       0.09      1.008
   116        CT3    437    LEU    CD1    116      -0.27     12.011
   117         HA    437    LEU   HD11    117       0.09      1.008
   118         HA    437    LEU   HD12    118       0.09      1.008
   119         HA    437    LEU   HD13    119       0.09      1.008
   120        CT3    437    LEU    CD2    120      -0.27     12.011
   121         HA    437    LEU   HD21    121       0.09      1.008
   122         HA    437    LEU   HD22    122       0.09      1.008
   123         HA    437    LEU   HD23    123       0.09      1.008
   124          C    437    LEU      C    124       0.51     12.011
   125          O    437    LEU      O    125      -0.51     15.999   ; qtot 4
; residue 438 ASN rtp ASN  q  0.0
   126        NH1    438    ASN      N    126      -0.47     14.007
   127          H    438    ASN     HN    127       0.31      1.008
   128        CT1    438    ASN     CA    128       0.07     12.011
   129         HB    438    ASN     HA    129       0.09      1.008
   130        CT2    438    ASN     CB    130      -0.18     12.011
   131         HA    438    ASN    HB1    131       0.09      1.008
   132         HA    438    ASN    HB2    132       0.09      1.008
   133         CC    438    ASN     CG    133       0.55     12.011
   134          O    438    ASN    OD1    134      -0.55     15.999
   135        NH2    438    ASN    ND2    135      -0.62     14.007
   136          H    438    ASN   HD21    136       0.32      1.008
   137          H    438    ASN   HD22    137        0.3      1.008
   138          C    438    ASN      C    138       0.51     12.011
   139          O    438    ASN      O    139      -0.51     15.999   ; qtot 4
; residue 439 GLY rtp GLY  q  0.0
   140        NH1    439    GLY      N    140      -0.47     14.007
   141          H    439    GLY     HN    141       0.31      1.008
   142        CT2    439    GLY     CA    142      -0.02     12.011
   143         HB    439    GLY    HA1    143       0.09      1.008
   144         HB    439    GLY    HA2    144       0.09      1.008
   145          C    439    GLY      C    145       0.51     12.011
   146          O    439    GLY      O    146      -0.51     15.999   ; qtot 4
; residue 440 GLY rtp GLY  q  0.0
   147        NH1    440    GLY      N    147      -0.47     14.007
   148          H    440    GLY     HN    148       0.31      1.008
   149        CT2    440    GLY     CA    149      -0.02     12.011
   150         HB    440    GLY    HA1    150       0.09      1.008
   151         HB    440    GLY    HA2    151       0.09      1.008
   152          C    440    GLY      C    152       0.51     12.011
   153          O    440    GLY      O    153      -0.51     15.999   ; qtot 4
; residue 441 ARG rtp ARG  q +1.0
   154        NH1    441    ARG      N    154      -0.47     14.007
   155          H    441    ARG     HN    155       0.31      1.008
   156        CT1    441    ARG     CA    156       0.07     12.011
   157         HB    441    ARG     HA    157       0.09      1.008
   158        CT2    441    ARG     CB    158      -0.18     12.011
   159         HA    441    ARG    HB1    159       0.09      1.008
   160         HA    441    ARG    HB2    160       0.09      1.008
   161        CT2    441    ARG     CG    161      -0.18     12.011
   162         HA    441    ARG    HG1    162       0.09      1.008
   163         HA    441    ARG    HG2    163       0.09      1.008
   164        CT2    441    ARG     CD    164        0.2     12.011
   165         HA    441    ARG    HD1    165       0.09      1.008
   166         HA    441    ARG    HD2    166       0.09      1.008
   167        NC2    441    ARG     NE    167       -0.7     14.007
   168         HC    441    ARG     HE    168       0.44      1.008
   169          C    441    ARG     CZ    169       0.64     12.011
   170        NC2    441    ARG    NH1    170       -0.8     14.007
   171         HC    441    ARG   HH11    171       0.46      1.008
   172         HC    441    ARG   HH12    172       0.46      1.008
   173        NC2    441    ARG    NH2    173       -0.8     14.007
   174         HC    441    ARG   HH21    174       0.46      1.008
   175         HC    441    ARG   HH22    175       0.46      1.008
   176          C    441    ARG      C    176       0.51     12.011
   177          O    441    ARG      O    177      -0.51     15.999   ; qtot 5
; residue 442 ASN rtp ASN  q  0.0
   178        NH1    442    ASN      N    178      -0.47     14.007
   179          H    442    ASN     HN    179       0.31      1.008
   180        CT1    442    ASN     CA    180       0.07     12.011
   181         HB    442    ASN     HA    181       0.09      1.008
   182        CT2    442    ASN     CB    182      -0.18     12.011
   183         HA    442    ASN    HB1    183       0.09      1.008
   184         HA    442    ASN    HB2    184       0.09      1.008
   185         CC    442    ASN     CG    185       0.55     12.011
   186          O    442    ASN    OD1    186      -0.55     15.999
   187        NH2    442    ASN    ND2    187      -0.62     14.007
   188          H    442    ASN   HD21    188       0.32      1.008
   189          H    442    ASN   HD22    189        0.3      1.008
   190          C    442    ASN      C    190       0.51     12.011
   191          O    442    ASN      O    191      -0.51     15.999   ; qtot 5
; residue 443 PRO rtp PRO  q  0.0
   192          N    443    PRO      N    192      -0.29     14.007
   193        CP3    443    PRO     CD    193          0     12.011
   194         HA    443    PRO    HD1    194       0.09      1.008
   195         HA    443    PRO    HD2    195       0.09      1.008
   196        CP1    443    PRO     CA    196       0.02     12.011
   197         HB    443    PRO     HA    197       0.09      1.008
   198        CP2    443    PRO     CB    198      -0.18     12.011
   199         HA    443    PRO    HB1    199       0.09      1.008
   200         HA    443    PRO    HB2    200       0.09      1.008
   201        CP2    443    PRO     CG    201      -0.18     12.011
   202         HA    443    PRO    HG1    202       0.09      1.008
   203         HA    443    PRO    HG2    203       0.09      1.008
   204          C    443    PRO      C    204       0.51     12.011
   205          O    443    PRO      O    205      -0.51     15.999   ; qtot 5
; residue 444 TYR rtp TYR  q  0.0
   206        NH1    444    TYR      N    206      -0.47     14.007
   207          H    444    TYR     HN    207       0.31      1.008
   208        CT1    444    TYR     CA    208       0.07     12.011
   209         HB    444    TYR     HA    209       0.09      1.008
   210        CT2    444    TYR     CB    210      -0.18     12.011
   211         HA    444    TYR    HB1    211       0.09      1.008
   212         HA    444    TYR    HB2    212       0.09      1.008
   213         CA    444    TYR     CG    213          0     12.011
   214         CA    444    TYR    CD1    214     -0.115     12.011
   215         HP    444    TYR    HD1    215      0.115      1.008
   216         CA    444    TYR    CE1    216     -0.115     12.011
   217         HP    444    TYR    HE1    217      0.115      1.008
   218         CA    444    TYR     CZ    218       0.11     12.011
   219        OH1    444    TYR     OH    219      -0.54     15.999
   220          H    444    TYR     HH    220       0.43      1.008
   221         CA    444    TYR    CD2    221     -0.115     12.011
   222         HP    444    TYR    HD2    222      0.115      1.008
   223         CA    444    TYR    CE2    223     -0.115     12.011
   224         HP    444    TYR    HE2    224      0.115      1.008
   225          C    444    TYR      C    225       0.51     12.011
   226          O    444    TYR      O    226      -0.51     15.999   ; qtot 5
; residue 445 GLU rtp GLU  q -1.0
   227        NH1    445    GLU      N    227      -0.47     14.007
   228          H    445    GLU     HN    228       0.31      1.008
   229        CT1    445    GLU     CA    229       0.07     12.011
   230         HB    445    GLU     HA    230       0.09      1.008
   231        CT2    445    GLU     CB    231      -0.18     12.011
   232         HA    445    GLU    HB1    232       0.09      1.008
   233         HA    445    GLU    HB2    233       0.09      1.008
   234        CT2    445    GLU     CG    234      -0.28     12.011
   235         HA    445    GLU    HG1    235       0.09      1.008
   236         HA    445    GLU    HG2    236       0.09      1.008
   237         CC    445    GLU     CD    237       0.62     12.011
   238         OC    445    GLU    OE1    238      -0.76     15.999
   239         OC    445    GLU    OE2    239      -0.76     15.999
   240          C    445    GLU      C    240       0.51     12.011
   241          O    445    GLU      O    241      -0.51     15.999   ; qtot 4
; residue 446 GLY rtp GLY  q  0.0
   242        NH1    446    GLY      N    242      -0.47     14.007
   243          H    446    GLY     HN    243       0.31      1.008
   244        CT2    446    GLY     CA    244      -0.02     12.011
   245         HB    446    GLY    HA1    245       0.09      1.008
   246         HB    446    GLY    HA2    246       0.09      1.008
   247          C    446    GLY      C    247       0.51     12.011
   248          O    446    GLY      O    248      -0.51     15.999   ; qtot 4
; residue 447 ARG rtp ARG  q +1.0
   249        NH1    447    ARG      N    249      -0.47     14.007
   250          H    447    ARG     HN    250       0.31      1.008
   251        CT1    447    ARG     CA    251       0.07     12.011
   252         HB    447    ARG     HA    252       0.09      1.008
   253        CT2    447    ARG     CB    253      -0.18     12.011
   254         HA    447    ARG    HB1    254       0.09      1.008
   255         HA    447    ARG    HB2    255       0.09      1.008
   256        CT2    447    ARG     CG    256      -0.18     12.011
   257         HA    447    ARG    HG1    257       0.09      1.008
   258         HA    447    ARG    HG2    258       0.09      1.008
   259        CT2    447    ARG     CD    259        0.2     12.011
   260         HA    447    ARG    HD1    260       0.09      1.008
   261         HA    447    ARG    HD2    261       0.09      1.008
   262        NC2    447    ARG     NE    262       -0.7     14.007
   263         HC    447    ARG     HE    263       0.44      1.008
   264          C    447    ARG     CZ    264       0.64     12.011
   265        NC2    447    ARG    NH1    265       -0.8     14.007
   266         HC    447    ARG   HH11    266       0.46      1.008
   267         HC    447    ARG   HH12    267       0.46      1.008
   268        NC2    447    ARG    NH2    268       -0.8     14.007
   269         HC    447    ARG   HH21    269       0.46      1.008
   270         HC    447    ARG   HH22    270       0.46      1.008
   271          C    447    ARG      C    271       0.51     12.011
   272          O    447    ARG      O    272      -0.51     15.999   ; qtot 5
; residue 448 VAL rtp VAL  q  0.0
   273        NH1    448    VAL      N    273      -0.47     14.007
   274          H    448    VAL     HN    274       0.31      1.008
   275        CT1    448    VAL     CA    275       0.07     12.011
   276         HB    448    VAL     HA    276       0.09      1.008
   277        CT1    448    VAL     CB    277      -0.09     12.011
   278         HA    448    VAL     HB    278       0.09      1.008
   279        CT3    448    VAL    CG1    279      -0.27     12.011
   280         HA    448    VAL   HG11    280       0.09      1.008
   281         HA    448    VAL   HG12    281       0.09      1.008
   282         HA    448    VAL   HG13    282       0.09      1.008
   283        CT3    448    VAL    CG2    283      -0.27     12.011
   284         HA    448    VAL   HG21    284       0.09      1.008
   285         HA    448    VAL   HG22    285       0.09      1.008
   286         HA    448    VAL   HG23    286       0.09      1.008
   287          C    448    VAL      C    287       0.51     12.011
   288          O    448    VAL      O    288      -0.51     15.999   ; qtot 5
; residue 449 GLU rtp GLU  q -1.0
   289        NH1    449    GLU      N    289      -0.47     14.007
   290          H    449    GLU     HN    290       0.31      1.008
   291        CT1    449    GLU     CA    291       0.07     12.011
   292         HB    449    GLU     HA    292       0.09      1.008
   293        CT2    449    GLU     CB    293      -0.18     12.011
   294         HA    449    GLU    HB1    294       0.09      1.008
   295         HA    449    GLU    HB2    295       0.09      1.008
   296        CT2    449    GLU     CG    296      -0.28     12.011
   297         HA    449    GLU    HG1    297       0.09      1.008
   298         HA    449    GLU    HG2    298       0.09      1.008
   299         CC    449    GLU     CD    299       0.62     12.011
   300         OC    449    GLU    OE1    300      -0.76     15.999
   301         OC    449    GLU    OE2    301      -0.76     15.999
   302          C    449    GLU      C    302       0.51     12.011
   303          O    449    GLU      O    303      -0.51     15.999   ; qtot 4
; residue 450 VAL rtp VAL  q  0.0
   304        NH1    450    VAL      N    304      -0.47     14.007
   305          H    450    VAL     HN    305       0.31      1.008
   306        CT1    450    VAL     CA    306       0.07     12.011
   307         HB    450    VAL     HA    307       0.09      1.008
   308        CT1    450    VAL     CB    308      -0.09     12.011
   309         HA    450    VAL     HB    309       0.09      1.008
   310        CT3    450    VAL    CG1    310      -0.27     12.011
   311         HA    450    VAL   HG11    311       0.09      1.008
   312         HA    450    VAL   HG12    312       0.09      1.008
   313         HA    450    VAL   HG13    313       0.09      1.008
   314        CT3    450    VAL    CG2    314      -0.27     12.011
   315         HA    450    VAL   HG21    315       0.09      1.008
   316         HA    450    VAL   HG22    316       0.09      1.008
   317         HA    450    VAL   HG23    317       0.09      1.008
   318          C    450    VAL      C    318       0.51     12.011
   319          O    450    VAL      O    319      -0.51     15.999   ; qtot 4
; residue 451 LEU rtp LEU  q  0.0
   320        NH1    451    LEU      N    320      -0.47     14.007
   321          H    451    LEU     HN    321       0.31      1.008
   322        CT1    451    LEU     CA    322       0.07     12.011
   323         HB    451    LEU     HA    323       0.09      1.008
   324        CT2    451    LEU     CB    324      -0.18     12.011
   325         HA    451    LEU    HB1    325       0.09      1.008
   326         HA    451    LEU    HB2    326       0.09      1.008
   327        CT1    451    LEU     CG    327      -0.09     12.011
   328         HA    451    LEU     HG    328       0.09      1.008
   329        CT3    451    LEU    CD1    329      -0.27     12.011
   330         HA    451    LEU   HD11    330       0.09      1.008
   331         HA    451    LEU   HD12    331       0.09      1.008
   332         HA    451    LEU   HD13    332       0.09      1.008
   333        CT3    451    LEU    CD2    333      -0.27     12.011
   334         HA    451    LEU   HD21    334       0.09      1.008
   335         HA    451    LEU   HD22    335       0.09      1.008
   336         HA    451    LEU   HD23    336       0.09      1.008
   337          C    451    LEU      C    337       0.51     12.011
   338          O    451    LEU      O    338      -0.51     15.999   ; qtot 4
; residue 452 VAL rtp VAL  q  0.0
   339        NH1    452    VAL      N    339      -0.47     14.007
   340          H    452    VAL     HN    340       0.31      1.008
   341        CT1    452    VAL     CA    341       0.07     12.011
   342         HB    452    VAL     HA    342       0.09      1.008
   343        CT1    452    VAL     CB    343      -0.09     12.011
   344         HA    452    VAL     HB    344       0.09      1.008
   345        CT3    452    VAL    CG1    345      -0.27     12.011
   346         HA    452    VAL   HG11    346       0.09      1.008
   347         HA    452    VAL   HG12    347       0.09      1.008
   348         HA    452    VAL   HG13    348       0.09      1.008
   349        CT3    452    VAL    CG2    349      -0.27     12.011
   350         HA    452    VAL   HG21    350       0.09      1.008
   351         HA    452    VAL   HG22    351       0.09      1.008
   352         HA    452    VAL   HG23    352       0.09      1.008
   353          C    452    VAL      C    353       0.51     12.011
   354          O    452    VAL      O    354      -0.51     15.999   ; qtot 4
; residue 453 GLU rtp GLU  q -1.0
   355        NH1    453    GLU      N    355      -0.47     14.007
   356          H    453    GLU     HN    356       0.31      1.008
   357        CT1    453    GLU     CA    357       0.07     12.011
   358         HB    453    GLU     HA    358       0.09      1.008
   359        CT2    453    GLU     CB    359      -0.18     12.011
   360         HA    453    GLU    HB1    360       0.09      1.008
   361         HA    453    GLU    HB2    361       0.09      1.008
   362        CT2    453    GLU     CG    362      -0.28     12.011
   363         HA    453    GLU    HG1    363       0.09      1.008
   364         HA    453    GLU    HG2    364       0.09      1.008
   365         CC    453    GLU     CD    365       0.62     12.011
   366         OC    453    GLU    OE1    366      -0.76     15.999
   367         OC    453    GLU    OE2    367      -0.76     15.999
   368          C    453    GLU      C    368       0.51     12.011
   369          O    453    GLU      O    369      -0.51     15.999   ; qtot 3
; residue 454 ARG rtp ARG  q +1.0
   370        NH1    454    ARG      N    370      -0.47     14.007
   371          H    454    ARG     HN    371       0.31      1.008
   372        CT1    454    ARG     CA    372       0.07     12.011
   373         HB    454    ARG     HA    373       0.09      1.008
   374        CT2    454    ARG     CB    374      -0.18     12.011
   375         HA    454    ARG    HB1    375       0.09      1.008
   376         HA    454    ARG    HB2    376       0.09      1.008
   377        CT2    454    ARG     CG    377      -0.18     12.011
   378         HA    454    ARG    HG1    378       0.09      1.008
   379         HA    454    ARG    HG2    379       0.09      1.008
   380        CT2    454    ARG     CD    380        0.2     12.011
   381         HA    454    ARG    HD1    381       0.09      1.008
   382         HA    454    ARG    HD2    382       0.09      1.008
   383        NC2    454    ARG     NE    383       -0.7     14.007
   384         HC    454    ARG     HE    384       0.44      1.008
   385          C    454    ARG     CZ    385       0.64     12.011
   386        NC2    454    ARG    NH1    386       -0.8     14.007
   387         HC    454    ARG   HH11    387       0.46      1.008
   388         HC    454    ARG   HH12    388       0.46      1.008
   389        NC2    454    ARG    NH2    389       -0.8     14.007
   390         HC    454    ARG   HH21    390       0.46      1.008
   391         HC    454    ARG   HH22    391       0.46      1.008
   392          C    454    ARG      C    392       0.51     12.011
   393          O    454    ARG      O    393      -0.51     15.999   ; qtot 4
; residue 455 GLN rtp GLN  q  0.0
   394        NH1    455    GLN      N    394      -0.47     14.007
   395          H    455    GLN     HN    395       0.31      1.008
   396        CT1    455    GLN     CA    396       0.07     12.011
   397         HB    455    GLN     HA    397       0.09      1.008
   398        CT2    455    GLN     CB    398      -0.18     12.011
   399         HA    455    GLN    HB1    399       0.09      1.008
   400         HA    455    GLN    HB2    400       0.09      1.008
   401        CT2    455    GLN     CG    401      -0.18     12.011
   402         HA    455    GLN    HG1    402       0.09      1.008
   403         HA    455    GLN    HG2    403       0.09      1.008
   404         CC    455    GLN     CD    404       0.55     12.011
   405          O    455    GLN    OE1    405      -0.55     15.999
   406        NH2    455    GLN    NE2    406      -0.62     14.007
   407          H    455    GLN   HE21    407       0.32      1.008
   408          H    455    GLN   HE22    408        0.3      1.008
   409          C    455    GLN      C    409       0.51     12.011
   410          O    455    GLN      O    410      -0.51     15.999   ; qtot 4
; residue 456 GLY rtp GLY  q  0.0
   411        NH1    456    GLY      N    411      -0.47     14.007
   412          H    456    GLY     HN    412       0.31      1.008
   413        CT2    456    GLY     CA    413      -0.02     12.011
   414         HB    456    GLY    HA1    414       0.09      1.008
   415         HB    456    GLY    HA2    415       0.09      1.008
   416          C    456    GLY      C    416       0.51     12.011
   417          O    456    GLY      O    417      -0.51     15.999   ; qtot 4
; residue 457 SER rtp SER  q  0.0
   418        NH1    457    SER      N    418      -0.47     14.007
   419          H    457    SER     HN    419       0.31      1.008
   420        CT1    457    SER     CA    420       0.07     12.011
   421         HB    457    SER     HA    421       0.09      1.008
   422        CT2    457    SER     CB    422       0.05     12.011
   423         HA    457    SER    HB1    423       0.09      1.008
   424         HA    457    SER    HB2    424       0.09      1.008
   425        OH1    457    SER     OG    425      -0.66     15.999
   426          H    457    SER    HG1    426       0.43      1.008
   427          C    457    SER      C    427       0.51     12.011
   428          O    457    SER      O    428      -0.51     15.999   ; qtot 4
; residue 458 LEU rtp LEU  q  0.0
   429        NH1    458    LEU      N    429      -0.47     14.007
   430          H    458    LEU     HN    430       0.31      1.008
   431        CT1    458    LEU     CA    431       0.07     12.011
   432         HB    458    LEU     HA    432       0.09      1.008
   433        CT2    458    LEU     CB    433      -0.18     12.011
   434         HA    458    LEU    HB1    434       0.09      1.008
   435         HA    458    LEU    HB2    435       0.09      1.008
   436        CT1    458    LEU     CG    436      -0.09     12.011
   437         HA    458    LEU     HG    437       0.09      1.008
   438        CT3    458    LEU    CD1    438      -0.27     12.011
   439         HA    458    LEU   HD11    439       0.09      1.008
   440         HA    458    LEU   HD12    440       0.09      1.008
   441         HA    458    LEU   HD13    441       0.09      1.008
   442        CT3    458    LEU    CD2    442      -0.27     12.011
   443         HA    458    LEU   HD21    443       0.09      1.008
   444         HA    458    LEU   HD22    444       0.09      1.008
   445         HA    458    LEU   HD23    445       0.09      1.008
   446          C    458    LEU      C    446       0.51     12.011
   447          O    458    LEU      O    447      -0.51     15.999   ; qtot 4
; residue 459 VAL rtp VAL  q  0.0
   448        NH1    459    VAL      N    448      -0.47     14.007
   449          H    459    VAL     HN    449       0.31      1.008
   450        CT1    459    VAL     CA    450       0.07     12.011
   451         HB    459    VAL     HA    451       0.09      1.008
   452        CT1    459    VAL     CB    452      -0.09     12.011
   453         HA    459    VAL     HB    453       0.09      1.008
   454        CT3    459    VAL    CG1    454      -0.27     12.011
   455         HA    459    VAL   HG11    455       0.09      1.008
   456         HA    459    VAL   HG12    456       0.09      1.008
   457         HA    459    VAL   HG13    457       0.09      1.008
   458        CT3    459    VAL    CG2    458      -0.27     12.011
   459         HA    459    VAL   HG21    459       0.09      1.008
   460         HA    459    VAL   HG22    460       0.09      1.008
   461         HA    459    VAL   HG23    461       0.09      1.008
   462          C    459    VAL      C    462       0.51     12.011
   463          O    459    VAL      O    463      -0.51     15.999   ; qtot 4
; residue 460 TRP rtp TRP  q  0.0
   464        NH1    460    TRP      N    464      -0.47     14.007
   465          H    460    TRP     HN    465       0.31      1.008
   466        CT1    460    TRP     CA    466       0.07     12.011
   467         HB    460    TRP     HA    467       0.09      1.008
   468        CT2    460    TRP     CB    468      -0.18     12.011
   469         HA    460    TRP    HB1    469       0.09      1.008
   470         HA    460    TRP    HB2    470       0.09      1.008
   471         CY    460    TRP     CG    471      -0.03     12.011
   472         CA    460    TRP    CD1    472      0.035     12.011
   473         HP    460    TRP    HD1    473      0.115      1.008
   474         NY    460    TRP    NE1    474      -0.61     14.007
   475          H    460    TRP    HE1    475       0.38      1.008
   476        CPT    460    TRP    CE2    476       0.13     12.011
   477        CPT    460    TRP    CD2    477      -0.02     12.011
   478         CA    460    TRP    CE3    478     -0.115     12.011
   479         HP    460    TRP    HE3    479      0.115      1.008
   480         CA    460    TRP    CZ3    480     -0.115     12.011
   481         HP    460    TRP    HZ3    481      0.115      1.008
   482         CA    460    TRP    CZ2    482     -0.115     12.011
   483         HP    460    TRP    HZ2    483      0.115      1.008
   484         CA    460    TRP    CH2    484     -0.115     12.011
   485         HP    460    TRP    HH2    485      0.115      1.008
   486          C    460    TRP      C    486       0.51     12.011
   487          O    460    TRP      O    487      -0.51     15.999   ; qtot 4
; residue 461 GLY rtp GLY  q  0.0
   488        NH1    461    GLY      N    488      -0.47     14.007
   489          H    461    GLY     HN    489       0.31      1.008
   490        CT2    461    GLY     CA    490      -0.02     12.011
   491         HB    461    GLY    HA1    491       0.09      1.008
   492         HB    461    GLY    HA2    492       0.09      1.008
   493          C    461    GLY      C    493       0.51     12.011
   494          O    461    GLY      O    494      -0.51     15.999   ; qtot 4
; residue 462 MET rtp MET  q  0.0
   495        NH1    462    MET      N    495      -0.47     14.007
   496          H    462    MET     HN    496       0.31      1.008
   497        CT1    462    MET     CA    497       0.07     12.011
   498         HB    462    MET     HA    498       0.09      1.008
   499        CT2    462    MET     CB    499      -0.18     12.011
   500         HA    462    MET    HB1    500       0.09      1.008
   501         HA    462    MET    HB2    501       0.09      1.008
   502        CT2    462    MET     CG    502      -0.14     12.011
   503         HA    462    MET    HG1    503       0.09      1.008
   504         HA    462    MET    HG2    504       0.09      1.008
   505          S    462    MET     SD    505      -0.09      32.06
   506        CT3    462    MET     CE    506      -0.22     12.011
   507         HA    462    MET    HE1    507       0.09      1.008
   508         HA    462    MET    HE2    508       0.09      1.008
   509         HA    462    MET    HE3    509       0.09      1.008
   510          C    462    MET      C    510       0.51     12.011
   511          O    462    MET      O    511      -0.51     15.999   ; qtot 4
; residue 463 VAL rtp VAL  q  0.0
   512        NH1    463    VAL      N    512      -0.47     14.007
   513          H    463    VAL     HN    513       0.31      1.008
   514        CT1    463    VAL     CA    514       0.07     12.011
   515         HB    463    VAL     HA    515       0.09      1.008
   516        CT1    463    VAL     CB    516      -0.09     12.011
   517         HA    463    VAL     HB    517       0.09      1.008
   518        CT3    463    VAL    CG1    518      -0.27     12.011
   519         HA    463    VAL   HG11    519       0.09      1.008
   520         HA    463    VAL   HG12    520       0.09      1.008
   521         HA    463    VAL   HG13    521       0.09      1.008
   522        CT3    463    VAL    CG2    522      -0.27     12.011
   523         HA    463    VAL   HG21    523       0.09      1.008
   524         HA    463    VAL   HG22    524       0.09      1.008
   525         HA    463    VAL   HG23    525       0.09      1.008
   526          C    463    VAL      C    526       0.51     12.011
   527          O    463    VAL      O    527      -0.51     15.999   ; qtot 4
; residue 464 CYS rtp CYS2 q  0.0
   528        NH1    464    CYS      N    528      -0.47     14.007
   529          H    464    CYS     HN    529       0.31      1.008
   530        CT1    464    CYS     CA    530       0.07     12.011
   531         HB    464    CYS     HA    531       0.09      1.008
   532        CT2    464    CYS     CB    532       -0.1     12.011
   533         HA    464    CYS    HB1    533       0.09      1.008
   534         HA    464    CYS    HB2    534       0.09      1.008
   535         SM    464    CYS     SG    535      -0.08      32.06
   536          C    464    CYS      C    536       0.51     12.011
   537          O    464    CYS      O    537      -0.51     15.999   ; qtot 4
; residue 465 GLY rtp GLY  q  0.0
   538        NH1    465    GLY      N    538      -0.47     14.007
   539          H    465    GLY     HN    539       0.31      1.008
   540        CT2    465    GLY     CA    540      -0.02     12.011
   541         HB    465    GLY    HA1    541       0.09      1.008
   542         HB    465    GLY    HA2    542       0.09      1.008
   543          C    465    GLY      C    543       0.51     12.011
   544          O    465    GLY      O    544      -0.51     15.999   ; qtot 4
; residue 466 GLN rtp GLN  q  0.0
   545        NH1    466    GLN      N    545      -0.47     14.007
   546          H    466    GLN     HN    546       0.31      1.008
   547        CT1    466    GLN     CA    547       0.07     12.011
   548         HB    466    GLN     HA    548       0.09      1.008
   549        CT2    466    GLN     CB    549      -0.18     12.011
   550         HA    466    GLN    HB1    550       0.09      1.008
   551         HA    466    GLN    HB2    551       0.09      1.008
   552        CT2    466    GLN     CG    552      -0.18     12.011
   553         HA    466    GLN    HG1    553       0.09      1.008
   554         HA    466    GLN    HG2    554       0.09      1.008
   555         CC    466    GLN     CD    555       0.55     12.011
   556          O    466    GLN    OE1    556      -0.55     15.999
   557        NH2    466    GLN    NE2    557      -0.62     14.007
   558          H    466    GLN   HE21    558       0.32      1.008
   559          H    466    GLN   HE22    559        0.3      1.008
   560          C    466    GLN      C    560       0.51     12.011
   561          O    466    GLN      O    561      -0.51     15.999   ; qtot 4
; residue 467 ASN rtp ASN  q  0.0
   562        NH1    467    ASN      N    562      -0.47     14.007
   563          H    467    ASN     HN    563       0.31      1.008
   564        CT1    467    ASN     CA    564       0.07     12.011
   565         HB    467    ASN     HA    565       0.09      1.008
   566        CT2    467    ASN     CB    566      -0.18     12.011
   567         HA    467    ASN    HB1    567       0.09      1.008
   568         HA    467    ASN    HB2    568       0.09      1.008
   569         CC    467    ASN     CG    569       0.55     12.011
   570          O    467    ASN    OD1    570      -0.55     15.999
   571        NH2    467    ASN    ND2    571      -0.62     14.007
   572          H    467    ASN   HD21    572       0.32      1.008
   573          H    467    ASN   HD22    573        0.3      1.008
   574          C    467    ASN      C    574       0.51     12.011
   575          O    467    ASN      O    575      -0.51     15.999   ; qtot 4
; residue 468 TRP rtp TRP  q  0.0
   576        NH1    468    TRP      N    576      -0.47     14.007
   577          H    468    TRP     HN    577       0.31      1.008
   578        CT1    468    TRP     CA    578       0.07     12.011
   579         HB    468    TRP     HA    579       0.09      1.008
   580        CT2    468    TRP     CB    580      -0.18     12.011
   581         HA    468    TRP    HB1    581       0.09      1.008
   582         HA    468    TRP    HB2    582       0.09      1.008
   583         CY    468    TRP     CG    583      -0.03     12.011
   584         CA    468    TRP    CD1    584      0.035     12.011
   585         HP    468    TRP    HD1    585      0.115      1.008
   586         NY    468    TRP    NE1    586      -0.61     14.007
   587          H    468    TRP    HE1    587       0.38      1.008
   588        CPT    468    TRP    CE2    588       0.13     12.011
   589        CPT    468    TRP    CD2    589      -0.02     12.011
   590         CA    468    TRP    CE3    590     -0.115     12.011
   591         HP    468    TRP    HE3    591      0.115      1.008
   592         CA    468    TRP    CZ3    592     -0.115     12.011
   593         HP    468    TRP    HZ3    593      0.115      1.008
   594         CA    468    TRP    CZ2    594     -0.115     12.011
   595         HP    468    TRP    HZ2    595      0.115      1.008
   596         CA    468    TRP    CH2    596     -0.115     12.011
   597         HP    468    TRP    HH2    597      0.115      1.008
   598          C    468    TRP      C    598       0.51     12.011
   599          O    468    TRP      O    599      -0.51     15.999   ; qtot 4
; residue 469 GLY rtp GLY  q  0.0
   600        NH1    469    GLY      N    600      -0.47     14.007
   601          H    469    GLY     HN    601       0.31      1.008
   602        CT2    469    GLY     CA    602      -0.02     12.011
   603         HB    469    GLY    HA1    603       0.09      1.008
   604         HB    469    GLY    HA2    604       0.09      1.008
   605          C    469    GLY      C    605       0.51     12.011
   606          O    469    GLY      O    606      -0.51     15.999   ; qtot 4
; residue 470 ILE rtp ILE  q  0.0
   607        NH1    470    ILE      N    607      -0.47     14.007
   608          H    470    ILE     HN    608       0.31      1.008
   609        CT1    470    ILE     CA    609       0.07     12.011
   610         HB    470    ILE     HA    610       0.09      1.008
   611        CT1    470    ILE     CB    611      -0.09     12.011
   612         HA    470    ILE     HB    612       0.09      1.008
   613        CT3    470    ILE    CG2    613      -0.27     12.011
   614         HA    470    ILE   HG21    614       0.09      1.008
   615         HA    470    ILE   HG22    615       0.09      1.008
   616         HA    470    ILE   HG23    616       0.09      1.008
   617        CT2    470    ILE    CG1    617      -0.18     12.011
   618         HA    470    ILE   HG11    618       0.09      1.008
   619         HA    470    ILE   HG12    619       0.09      1.008
   620        CT3    470    ILE     CD    620      -0.27     12.011
   621         HA    470    ILE    HD1    621       0.09      1.008
   622         HA    470    ILE    HD2    622       0.09      1.008
   623         HA    470    ILE    HD3    623       0.09      1.008
   624          C    470    ILE      C    624       0.51     12.011
   625          O    470    ILE      O    625      -0.51     15.999   ; qtot 4
; residue 471 VAL rtp VAL  q  0.0
   626        NH1    471    VAL      N    626      -0.47     14.007
   627          H    471    VAL     HN    627       0.31      1.008
   628        CT1    471    VAL     CA    628       0.07     12.011
   629         HB    471    VAL     HA    629       0.09      1.008
   630        CT1    471    VAL     CB    630      -0.09     12.011
   631         HA    471    VAL     HB    631       0.09      1.008
   632        CT3    471    VAL    CG1    632      -0.27     12.011
   633         HA    471    VAL   HG11    633       0.09      1.008
   634         HA    471    VAL   HG12    634       0.09      1.008
   635         HA    471    VAL   HG13    635       0.09      1.008
   636        CT3    471    VAL    CG2    636      -0.27     12.011
   637         HA    471    VAL   HG21    637       0.09      1.008
   638         HA    471    VAL   HG22    638       0.09      1.008
   639         HA    471    VAL   HG23    639       0.09      1.008
   640          C    471    VAL      C    640       0.51     12.011
   641          O    471    VAL      O    641      -0.51     15.999   ; qtot 4
; residue 472 GLU rtp GLU  q -1.0
   642        NH1    472    GLU      N    642      -0.47     14.007
   643          H    472    GLU     HN    643       0.31      1.008
   644        CT1    472    GLU     CA    644       0.07     12.011
   645         HB    472    GLU     HA    645       0.09      1.008
   646        CT2    472    GLU     CB    646      -0.18     12.011
   647         HA    472    GLU    HB1    647       0.09      1.008
   648         HA    472    GLU    HB2    648       0.09      1.008
   649        CT2    472    GLU     CG    649      -0.28     12.011
   650         HA    472    GLU    HG1    650       0.09      1.008
   651         HA    472    GLU    HG2    651       0.09      1.008
   652         CC    472    GLU     CD    652       0.62     12.011
   653         OC    472    GLU    OE1    653      -0.76     15.999
   654         OC    472    GLU    OE2    654      -0.76     15.999
   655          C    472    GLU      C    655       0.51     12.011
   656          O    472    GLU      O    656      -0.51     15.999   ; qtot 3
; residue 473 ALA rtp ALA  q  0.0
   657        NH1    473    ALA      N    657      -0.47     14.007
   658          H    473    ALA     HN    658       0.31      1.008
   659        CT1    473    ALA     CA    659       0.07     12.011
   660         HB    473    ALA     HA    660       0.09      1.008
   661        CT3    473    ALA     CB    661      -0.27     12.011
   662         HA    473    ALA    HB1    662       0.09      1.008
   663         HA    473    ALA    HB2    663       0.09      1.008
   664         HA    473    ALA    HB3    664       0.09      1.008
   665          C    473    ALA      C    665       0.51     12.011
   666          O    473    ALA      O    666      -0.51     15.999   ; qtot 3
; residue 474 MET rtp MET  q  0.0
   667        NH1    474    MET      N    667      -0.47     14.007
   668          H    474    MET     HN    668       0.31      1.008
   669        CT1    474    MET     CA    669       0.07     12.011
   670         HB    474    MET     HA    670       0.09      1.008
   671        CT2    474    MET     CB    671      -0.18     12.011
   672         HA    474    MET    HB1    672       0.09      1.008
   673         HA    474    MET    HB2    673       0.09      1.008
   674        CT2    474    MET     CG    674      -0.14     12.011
   675         HA    474    MET    HG1    675       0.09      1.008
   676         HA    474    MET    HG2    676       0.09      1.008
   677          S    474    MET     SD    677      -0.09      32.06
   678        CT3    474    MET     CE    678      -0.22     12.011
   679         HA    474    MET    HE1    679       0.09      1.008
   680         HA    474    MET    HE2    680       0.09      1.008
   681         HA    474    MET    HE3    681       0.09      1.008
   682          C    474    MET      C    682       0.51     12.011
   683          O    474    MET      O    683      -0.51     15.999   ; qtot 3
; residue 475 VAL rtp VAL  q  0.0
   684        NH1    475    VAL      N    684      -0.47     14.007
   685          H    475    VAL     HN    685       0.31      1.008
   686        CT1    475    VAL     CA    686       0.07     12.011
   687         HB    475    VAL     HA    687       0.09      1.008
   688        CT1    475    VAL     CB    688      -0.09     12.011
   689         HA    475    VAL     HB    689       0.09      1.008
   690        CT3    475    VAL    CG1    690      -0.27     12.011
   691         HA    475    VAL   HG11    691       0.09      1.008
   692         HA    475    VAL   HG12    692       0.09      1.008
   693         HA    475    VAL   HG13    693       0.09      1.008
   694        CT3    475    VAL    CG2    694      -0.27     12.011
   695         HA    475    VAL   HG21    695       0.09      1.008
   696         HA    475    VAL   HG22    696       0.09      1.008
   697         HA    475    VAL   HG23    697       0.09      1.008
   698          C    475    VAL      C    698       0.51     12.011
   699          O    475    VAL      O    699      -0.51     15.999   ; qtot 3
; residue 476 VAL rtp VAL  q  0.0
   700        NH1    476    VAL      N    700      -0.47     14.007
   701          H    476    VAL     HN    701       0.31      1.008
   702        CT1    476    VAL     CA    702       0.07     12.011
   703         HB    476    VAL     HA    703       0.09      1.008
   704        CT1    476    VAL     CB    704      -0.09     12.011
   705         HA    476    VAL     HB    705       0.09      1.008
   706        CT3    476    VAL    CG1    706      -0.27     12.011
   707         HA    476    VAL   HG11    707       0.09      1.008
   708         HA    476    VAL   HG12    708       0.09      1.008
   709         HA    476    VAL   HG13    709       0.09      1.008
   710        CT3    476    VAL    CG2    710      -0.27     12.011
   711         HA    476    VAL   HG21    711       0.09      1.008
   712         HA    476    VAL   HG22    712       0.09      1.008
   713         HA    476    VAL   HG23    713       0.09      1.008
   714          C    476    VAL      C    714       0.51     12.011
   715          O    476    VAL      O    715      -0.51     15.999   ; qtot 3
; residue 477 CYS rtp CYS2 q  0.0
   716        NH1    477    CYS      N    716      -0.47     14.007
   717          H    477    CYS     HN    717       0.31      1.008
   718        CT1    477    CYS     CA    718       0.07     12.011
   719         HB    477    CYS     HA    719       0.09      1.008
   720        CT2    477    CYS     CB    720       -0.1     12.011
   721         HA    477    CYS    HB1    721       0.09      1.008
   722         HA    477    CYS    HB2    722       0.09      1.008
   723         SM    477    CYS     SG    723      -0.08      32.06
   724          C    477    CYS      C    724       0.51     12.011
   725          O    477    CYS      O    725      -0.51     15.999   ; qtot 3
; residue 478 ARG rtp ARG  q +1.0
   726        NH1    478    ARG      N    726      -0.47     14.007
   727          H    478    ARG     HN    727       0.31      1.008
   728        CT1    478    ARG     CA    728       0.07     12.011
   729         HB    478    ARG     HA    729       0.09      1.008
   730        CT2    478    ARG     CB    730      -0.18     12.011
   731         HA    478    ARG    HB1    731       0.09      1.008
   732         HA    478    ARG    HB2    732       0.09      1.008
   733        CT2    478    ARG     CG    733      -0.18     12.011
   734         HA    478    ARG    HG1    734       0.09      1.008
   735         HA    478    ARG    HG2    735       0.09      1.008
   736        CT2    478    ARG     CD    736        0.2     12.011
   737         HA    478    ARG    HD1    737       0.09      1.008
   738         HA    478    ARG    HD2    738       0.09      1.008
   739        NC2    478    ARG     NE    739       -0.7     14.007
   740         HC    478    ARG     HE    740       0.44      1.008
   741          C    478    ARG     CZ    741       0.64     12.011
   742        NC2    478    ARG    NH1    742       -0.8     14.007
   743         HC    478    ARG   HH11    743       0.46      1.008
   744         HC    478    ARG   HH12    744       0.46      1.008
   745        NC2    478    ARG    NH2    745       -0.8     14.007
   746         HC    478    ARG   HH21    746       0.46      1.008
   747         HC    478    ARG   HH22    747       0.46      1.008
   748          C    478    ARG      C    748       0.51     12.011
   749          O    478    ARG      O    749      -0.51     15.999   ; qtot 4
; residue 479 GLN rtp GLN  q  0.0
   750        NH1    479    GLN      N    750      -0.47     14.007
   751          H    479    GLN     HN    751       0.31      1.008
   752        CT1    479    GLN     CA    752       0.07     12.011
   753         HB    479    GLN     HA    753       0.09      1.008
   754        CT2    479    GLN     CB    754      -0.18     12.011
   755         HA    479    GLN    HB1    755       0.09      1.008
   756         HA    479    GLN    HB2    756       0.09      1.008
   757        CT2    479    GLN     CG    757      -0.18     12.011
   758         HA    479    GLN    HG1    758       0.09      1.008
   759         HA    479    GLN    HG2    759       0.09      1.008
   760         CC    479    GLN     CD    760       0.55     12.011
   761          O    479    GLN    OE1    761      -0.55     15.999
   762        NH2    479    GLN    NE2    762      -0.62     14.007
   763          H    479    GLN   HE21    763       0.32      1.008
   764          H    479    GLN   HE22    764        0.3      1.008
   765          C    479    GLN      C    765       0.51     12.011
   766          O    479    GLN      O    766      -0.51     15.999   ; qtot 4
; residue 480 LEU rtp LEU  q  0.0
   767        NH1    480    LEU      N    767      -0.47     14.007
   768          H    480    LEU     HN    768       0.31      1.008
   769        CT1    480    LEU     CA    769       0.07     12.011
   770         HB    480    LEU     HA    770       0.09      1.008
   771        CT2    480    LEU     CB    771      -0.18     12.011
   772         HA    480    LEU    HB1    772       0.09      1.008
   773         HA    480    LEU    HB2    773       0.09      1.008
   774        CT1    480    LEU     CG    774      -0.09     12.011
   775         HA    480    LEU     HG    775       0.09      1.008
   776        CT3    480    LEU    CD1    776      -0.27     12.011
   777         HA    480    LEU   HD11    777       0.09      1.008
   778         HA    480    LEU   HD12    778       0.09      1.008
   779         HA    480    LEU   HD13    779       0.09      1.008
   780        CT3    480    LEU    CD2    780      -0.27     12.011
   781         HA    480    LEU   HD21    781       0.09      1.008
   782         HA    480    LEU   HD22    782       0.09      1.008
   783         HA    480    LEU   HD23    783       0.09      1.008
   784          C    480    LEU      C    784       0.51     12.011
   785          O    480    LEU      O    785      -0.51     15.999   ; qtot 4
; residue 481 GLY rtp GLY  q  0.0
   786        NH1    481    GLY      N    786      -0.47     14.007
   787          H    481    GLY     HN    787       0.31      1.008
   788        CT2    481    GLY     CA    788      -0.02     12.011
   789         HB    481    GLY    HA1    789       0.09      1.008
   790         HB    481    GLY    HA2    790       0.09      1.008
   791          C    481    GLY      C    791       0.51     12.011
   792          O    481    GLY      O    792      -0.51     15.999   ; qtot 4
; residue 482 LEU rtp LEU  q  0.0
   793        NH1    482    LEU      N    793      -0.47     14.007
   794          H    482    LEU     HN    794       0.31      1.008
   795        CT1    482    LEU     CA    795       0.07     12.011
   796         HB    482    LEU     HA    796       0.09      1.008
   797        CT2    482    LEU     CB    797      -0.18     12.011
   798         HA    482    LEU    HB1    798       0.09      1.008
   799         HA    482    LEU    HB2    799       0.09      1.008
   800        CT1    482    LEU     CG    800      -0.09     12.011
   801         HA    482    LEU     HG    801       0.09      1.008
   802        CT3    482    LEU    CD1    802      -0.27     12.011
   803         HA    482    LEU   HD11    803       0.09      1.008
   804         HA    482    LEU   HD12    804       0.09      1.008
   805         HA    482    LEU   HD13    805       0.09      1.008
   806        CT3    482    LEU    CD2    806      -0.27     12.011
   807         HA    482    LEU   HD21    807       0.09      1.008
   808         HA    482    LEU   HD22    808       0.09      1.008
   809         HA    482    LEU   HD23    809       0.09      1.008
   810          C    482    LEU      C    810       0.51     12.011
   811          O    482    LEU      O    811      -0.51     15.999   ; qtot 4
; residue 483 GLY rtp GLY  q  0.0
   812        NH1    483    GLY      N    812      -0.47     14.007
   813          H    483    GLY     HN    813       0.31      1.008
   814        CT2    483    GLY     CA    814      -0.02     12.011
   815         HB    483    GLY    HA1    815       0.09      1.008
   816         HB    483    GLY    HA2    816       0.09      1.008
   817          C    483    GLY      C    817       0.51     12.011
   818          O    483    GLY      O    818      -0.51     15.999   ; qtot 4
; residue 484 PHE rtp PHE  q  0.0
   819        NH1    484    PHE      N    819      -0.47     14.007
   820          H    484    PHE     HN    820       0.31      1.008
   821        CT1    484    PHE     CA    821       0.07     12.011
   822         HB    484    PHE     HA    822       0.09      1.008
   823        CT2    484    PHE     CB    823      -0.18     12.011
   824         HA    484    PHE    HB1    824       0.09      1.008
   825         HA    484    PHE    HB2    825       0.09      1.008
   826         CA    484    PHE     CG    826          0     12.011
   827         CA    484    PHE    CD1    827     -0.115     12.011
   828         HP    484    PHE    HD1    828      0.115      1.008
   829         CA    484    PHE    CE1    829     -0.115     12.011
   830         HP    484    PHE    HE1    830      0.115      1.008
   831         CA    484    PHE     CZ    831     -0.115     12.011
   832         HP    484    PHE     HZ    832      0.115      1.008
   833         CA    484    PHE    CD2    833     -0.115     12.011
   834         HP    484    PHE    HD2    834      0.115      1.008
   835         CA    484    PHE    CE2    835     -0.115     12.011
   836         HP    484    PHE    HE2    836      0.115      1.008
   837          C    484    PHE      C    837       0.51     12.011
   838          O    484    PHE      O    838      -0.51     15.999   ; qtot 4
; residue 485 ALA rtp ALA  q  0.0
   839        NH1    485    ALA      N    839      -0.47     14.007
   840          H    485    ALA     HN    840       0.31      1.008
   841        CT1    485    ALA     CA    841       0.07     12.011
   842         HB    485    ALA     HA    842       0.09      1.008
   843        CT3    485    ALA     CB    843      -0.27     12.011
   844         HA    485    ALA    HB1    844       0.09      1.008
   845         HA    485    ALA    HB2    845       0.09      1.008
   846         HA    485    ALA    HB3    846       0.09      1.008
   847          C    485    ALA      C    847       0.51     12.011
   848          O    485    ALA      O    848      -0.51     15.999   ; qtot 4
; residue 486 SER rtp SER  q  0.0
   849        NH1    486    SER      N    849      -0.47     14.007
   850          H    486    SER     HN    850       0.31      1.008
   851        CT1    486    SER     CA    851       0.07     12.011
   852         HB    486    SER     HA    852       0.09      1.008
   853        CT2    486    SER     CB    853       0.05     12.011
   854         HA    486    SER    HB1    854       0.09      1.008
   855         HA    486    SER    HB2    855       0.09      1.008
   856        OH1    486    SER     OG    856      -0.66     15.999
   857          H    486    SER    HG1    857       0.43      1.008
   858          C    486    SER      C    858       0.51     12.011
   859          O    486    SER      O    859      -0.51     15.999   ; qtot 4
; residue 487 ASN rtp ASN  q  0.0
   860        NH1    487    ASN      N    860      -0.47     14.007
   861          H    487    ASN     HN    861       0.31      1.008
   862        CT1    487    ASN     CA    862       0.07     12.011
   863         HB    487    ASN     HA    863       0.09      1.008
   864        CT2    487    ASN     CB    864      -0.18     12.011
   865         HA    487    ASN    HB1    865       0.09      1.008
   866         HA    487    ASN    HB2    866       0.09      1.008
   867         CC    487    ASN     CG    867       0.55     12.011
   868          O    487    ASN    OD1    868      -0.55     15.999
   869        NH2    487    ASN    ND2    869      -0.62     14.007
   870          H    487    ASN   HD21    870       0.32      1.008
   871          H    487    ASN   HD22    871        0.3      1.008
   872          C    487    ASN      C    872       0.51     12.011
   873          O    487    ASN      O    873      -0.51     15.999   ; qtot 4
; residue 488 ALA rtp ALA  q  0.0
   874        NH1    488    ALA      N    874      -0.47     14.007
   875          H    488    ALA     HN    875       0.31      1.008
   876        CT1    488    ALA     CA    876       0.07     12.011
   877         HB    488    ALA     HA    877       0.09      1.008
   878        CT3    488    ALA     CB    878      -0.27     12.011
   879         HA    488    ALA    HB1    879       0.09      1.008
   880         HA    488    ALA    HB2    880       0.09      1.008
   881         HA    488    ALA    HB3    881       0.09      1.008
   882          C    488    ALA      C    882       0.51     12.011
   883          O    488    ALA      O    883      -0.51     15.999   ; qtot 4
; residue 489 PHE rtp PHE  q  0.0
   884        NH1    489    PHE      N    884      -0.47     14.007
   885          H    489    PHE     HN    885       0.31      1.008
   886        CT1    489    PHE     CA    886       0.07     12.011
   887         HB    489    PHE     HA    887       0.09      1.008
   888        CT2    489    PHE     CB    888      -0.18     12.011
   889         HA    489    PHE    HB1    889       0.09      1.008
   890         HA    489    PHE    HB2    890       0.09      1.008
   891         CA    489    PHE     CG    891          0     12.011
   892         CA    489    PHE    CD1    892     -0.115     12.011
   893         HP    489    PHE    HD1    893      0.115      1.008
   894         CA    489    PHE    CE1    894     -0.115     12.011
   895         HP    489    PHE    HE1    895      0.115      1.008
   896         CA    489    PHE     CZ    896     -0.115     12.011
   897         HP    489    PHE     HZ    897      0.115      1.008
   898         CA    489    PHE    CD2    898     -0.115     12.011
   899         HP    489    PHE    HD2    899      0.115      1.008
   900         CA    489    PHE    CE2    900     -0.115     12.011
   901         HP    489    PHE    HE2    901      0.115      1.008
   902          C    489    PHE      C    902       0.51     12.011
   903          O    489    PHE      O    903      -0.51     15.999   ; qtot 4
; residue 490 GLN rtp GLN  q  0.0
   904        NH1    490    GLN      N    904      -0.47     14.007
   905          H    490    GLN     HN    905       0.31      1.008
   906        CT1    490    GLN     CA    906       0.07     12.011
   907         HB    490    GLN     HA    907       0.09      1.008
   908        CT2    490    GLN     CB    908      -0.18     12.011
   909         HA    490    GLN    HB1    909       0.09      1.008
   910         HA    490    GLN    HB2    910       0.09      1.008
   911        CT2    490    GLN     CG    911      -0.18     12.011
   912         HA    490    GLN    HG1    912       0.09      1.008
   913         HA    490    GLN    HG2    913       0.09      1.008
   914         CC    490    GLN     CD    914       0.55     12.011
   915          O    490    GLN    OE1    915      -0.55     15.999
   916        NH2    490    GLN    NE2    916      -0.62     14.007
   917          H    490    GLN   HE21    917       0.32      1.008
   918          H    490    GLN   HE22    918        0.3      1.008
   919          C    490    GLN      C    919       0.51     12.011
   920          O    490    GLN      O    920      -0.51     15.999   ; qtot 4
; residue 491 GLU rtp GLU  q -1.0
   921        NH1    491    GLU      N    921      -0.47     14.007
   922          H    491    GLU     HN    922       0.31      1.008
   923        CT1    491    GLU     CA    923       0.07     12.011
   924         HB    491    GLU     HA    924       0.09      1.008
   925        CT2    491    GLU     CB    925      -0.18     12.011
   926         HA    491    GLU    HB1    926       0.09      1.008
   927         HA    491    GLU    HB2    927       0.09      1.008
   928        CT2    491    GLU     CG    928      -0.28     12.011
   929         HA    491    GLU    HG1    929       0.09      1.008
   930         HA    491    GLU    HG2    930       0.09      1.008
   931         CC    491    GLU     CD    931       0.62     12.011
   932         OC    491    GLU    OE1    932      -0.76     15.999
   933         OC    491    GLU    OE2    933      -0.76     15.999
   934          C    491    GLU      C    934       0.51     12.011
   935          O    491    GLU      O    935      -0.51     15.999   ; qtot 3
; residue 492 THR rtp THR  q  0.0
   936        NH1    492    THR      N    936      -0.47     14.007
   937          H    492    THR     HN    937       0.31      1.008
   938        CT1    492    THR     CA    938       0.07     12.011
   939         HB    492    THR     HA    939       0.09      1.008
   940        CT1    492    THR     CB    940       0.14     12.011
   941         HA    492    THR     HB    941       0.09      1.008
   942        OH1    492    THR    OG1    942      -0.66     15.999
   943          H    492    THR    HG1    943       0.43      1.008
   944        CT3    492    THR    CG2    944      -0.27     12.011
   945         HA    492    THR   HG21    945       0.09      1.008
   946         HA    492    THR   HG22    946       0.09      1.008
   947         HA    492    THR   HG23    947       0.09      1.008
   948          C    492    THR      C    948       0.51     12.011
   949          O    492    THR      O    949      -0.51     15.999   ; qtot 3
; residue 493 TRP rtp TRP  q  0.0
   950        NH1    493    TRP      N    950      -0.47     14.007
   951          H    493    TRP     HN    951       0.31      1.008
   952        CT1    493    TRP     CA    952       0.07     12.011
   953         HB    493    TRP     HA    953       0.09      1.008
   954        CT2    493    TRP     CB    954      -0.18     12.011
   955         HA    493    TRP    HB1    955       0.09      1.008
   956         HA    493    TRP    HB2    956       0.09      1.008
   957         CY    493    TRP     CG    957      -0.03     12.011
   958         CA    493    TRP    CD1    958      0.035     12.011
   959         HP    493    TRP    HD1    959      0.115      1.008
   960         NY    493    TRP    NE1    960      -0.61     14.007
   961          H    493    TRP    HE1    961       0.38      1.008
   962        CPT    493    TRP    CE2    962       0.13     12.011
   963        CPT    493    TRP    CD2    963      -0.02     12.011
   964         CA    493    TRP    CE3    964     -0.115     12.011
   965         HP    493    TRP    HE3    965      0.115      1.008
   966         CA    493    TRP    CZ3    966     -0.115     12.011
   967         HP    493    TRP    HZ3    967      0.115      1.008
   968         CA    493    TRP    CZ2    968     -0.115     12.011
   969         HP    493    TRP    HZ2    969      0.115      1.008
   970         CA    493    TRP    CH2    970     -0.115     12.011
   971         HP    493    TRP    HH2    971      0.115      1.008
   972          C    493    TRP      C    972       0.51     12.011
   973          O    493    TRP      O    973      -0.51     15.999   ; qtot 3
; residue 494 TYR rtp TYR  q  0.0
   974        NH1    494    TYR      N    974      -0.47     14.007
   975          H    494    TYR     HN    975       0.31      1.008
   976        CT1    494    TYR     CA    976       0.07     12.011
   977         HB    494    TYR     HA    977       0.09      1.008
   978        CT2    494    TYR     CB    978      -0.18     12.011
   979         HA    494    TYR    HB1    979       0.09      1.008
   980         HA    494    TYR    HB2    980       0.09      1.008
   981         CA    494    TYR     CG    981          0     12.011
   982         CA    494    TYR    CD1    982     -0.115     12.011
   983         HP    494    TYR    HD1    983      0.115      1.008
   984         CA    494    TYR    CE1    984     -0.115     12.011
   985         HP    494    TYR    HE1    985      0.115      1.008
   986         CA    494    TYR     CZ    986       0.11     12.011
   987        OH1    494    TYR     OH    987      -0.54     15.999
   988          H    494    TYR     HH    988       0.43      1.008
   989         CA    494    TYR    CD2    989     -0.115     12.011
   990         HP    494    TYR    HD2    990      0.115      1.008
   991         CA    494    TYR    CE2    991     -0.115     12.011
   992         HP    494    TYR    HE2    992      0.115      1.008
   993          C    494    TYR      C    993       0.51     12.011
   994          O    494    TYR      O    994      -0.51     15.999   ; qtot 3
; residue 495 TRP rtp TRP  q  0.0
   995        NH1    495    TRP      N    995      -0.47     14.007
   996          H    495    TRP     HN    996       0.31      1.008
   997        CT1    495    TRP     CA    997       0.07     12.011
   998         HB    495    TRP     HA    998       0.09      1.008
   999        CT2    495    TRP     CB    999      -0.18     12.011
  1000         HA    495    TRP    HB1   1000       0.09      1.008
  1001         HA    495    TRP    HB2   1001       0.09      1.008
  1002         CY    495    TRP     CG   1002      -0.03     12.011
  1003         CA    495    TRP    CD1   1003      0.035     12.011
  1004         HP    495    TRP    HD1   1004      0.115      1.008
  1005         NY    495    TRP    NE1   1005      -0.61     14.007
  1006          H    495    TRP    HE1   1006       0.38      1.008
  1007        CPT    495    TRP    CE2   1007       0.13     12.011
  1008        CPT    495    TRP    CD2   1008      -0.02     12.011
  1009         CA    495    TRP    CE3   1009     -0.115     12.011
  1010         HP    495    TRP    HE3   1010      0.115      1.008
  1011         CA    495    TRP    CZ3   1011     -0.115     12.011
  1012         HP    495    TRP    HZ3   1012      0.115      1.008
  1013         CA    495    TRP    CZ2   1013     -0.115     12.011
  1014         HP    495    TRP    HZ2   1014      0.115      1.008
  1015         CA    495    TRP    CH2   1015     -0.115     12.011
  1016         HP    495    TRP    HH2   1016      0.115      1.008
  1017          C    495    TRP      C   1017       0.51     12.011
  1018          O    495    TRP      O   1018      -0.51     15.999   ; qtot 3
; residue 496 HSP rtp HSP  q +1.0
  1019        NH1    496    HSP      N   1019      -0.47     14.007
  1020          H    496    HSP     HN   1020       0.31      1.008
  1021        CT1    496    HSP     CA   1021       0.07     12.011
  1022         HB    496    HSP     HA   1022       0.09      1.008
  1023        CT2    496    HSP     CB   1023      -0.05     12.011
  1024         HA    496    HSP    HB1   1024       0.09      1.008
  1025         HA    496    HSP    HB2   1025       0.09      1.008
  1026       CPH1    496    HSP    CD2   1026       0.19     12.011
  1027        HR1    496    HSP    HD2   1027       0.13      1.008
  1028       CPH1    496    HSP     CG   1028       0.19     12.011
  1029        NR3    496    HSP    NE2   1029      -0.51     14.007
  1030          H    496    HSP    HE2   1030       0.44      1.008
  1031        NR3    496    HSP    ND1   1031      -0.51     14.007
  1032          H    496    HSP    HD1   1032       0.44      1.008
  1033       CPH2    496    HSP    CE1   1033       0.32     12.011
  1034        HR2    496    HSP    HE1   1034       0.18      1.008
  1035          C    496    HSP      C   1035       0.51     12.011
  1036          O    496    HSP      O   1036      -0.51     15.999   ; qtot 4
; residue 497 GLY rtp GLY  q  0.0
  1037        NH1    497    GLY      N   1037      -0.47     14.007
  1038          H    497    GLY     HN   1038       0.31      1.008
  1039        CT2    497    GLY     CA   1039      -0.02     12.011
  1040         HB    497    GLY    HA1   1040       0.09      1.008
  1041         HB    497    GLY    HA2   1041       0.09      1.008
  1042          C    497    GLY      C   1042       0.51     12.011
  1043          O    497    GLY      O   1043      -0.51     15.999   ; qtot 4
; residue 498 ASP rtp ASP  q -1.0
  1044        NH1    498    ASP      N   1044      -0.47     14.007
  1045          H    498    ASP     HN   1045       0.31      1.008
  1046        CT1    498    ASP     CA   1046       0.07     12.011
  1047         HB    498    ASP     HA   1047       0.09      1.008
  1048        CT2    498    ASP     CB   1048      -0.28     12.011
  1049         HA    498    ASP    HB1   1049       0.09      1.008
  1050         HA    498    ASP    HB2   1050       0.09      1.008
  1051         CC    498    ASP     CG   1051       0.62     12.011
  1052         OC    498    ASP    OD1   1052      -0.76     15.999
  1053         OC    498    ASP    OD2   1053      -0.76     15.999
  1054          C    498    ASP      C   1054       0.51     12.011
  1055          O    498    ASP      O   1055      -0.51     15.999   ; qtot 3
; residue 499 VAL rtp VAL  q  0.0
  1056        NH1    499    VAL      N   1056      -0.47     14.007
  1057          H    499    VAL     HN   1057       0.31      1.008
  1058        CT1    499    VAL     CA   1058       0.07     12.011
  1059         HB    499    VAL     HA   1059       0.09      1.008
  1060        CT1    499    VAL     CB   1060      -0.09     12.011
  1061         HA    499    VAL     HB   1061       0.09      1.008
  1062        CT3    499    VAL    CG1   1062      -0.27     12.011
  1063         HA    499    VAL   HG11   1063       0.09      1.008
  1064         HA    499    VAL   HG12   1064       0.09      1.008
  1065         HA    499    VAL   HG13   1065       0.09      1.008
  1066        CT3    499    VAL    CG2   1066      -0.27     12.011
  1067         HA    499    VAL   HG21   1067       0.09      1.008
  1068         HA    499    VAL   HG22   1068       0.09      1.008
  1069         HA    499    VAL   HG23   1069       0.09      1.008
  1070          C    499    VAL      C   1070       0.51     12.011
  1071          O    499    VAL      O   1071      -0.51     15.999   ; qtot 3
; residue 500 ASN rtp ASN  q  0.0
  1072        NH1    500    ASN      N   1072      -0.47     14.007
  1073          H    500    ASN     HN   1073       0.31      1.008
  1074        CT1    500    ASN     CA   1074       0.07     12.011
  1075         HB    500    ASN     HA   1075       0.09      1.008
  1076        CT2    500    ASN     CB   1076      -0.18     12.011
  1077         HA    500    ASN    HB1   1077       0.09      1.008
  1078         HA    500    ASN    HB2   1078       0.09      1.008
  1079         CC    500    ASN     CG   1079       0.55     12.011
  1080          O    500    ASN    OD1   1080      -0.55     15.999
  1081        NH2    500    ASN    ND2   1081      -0.62     14.007
  1082          H    500    ASN   HD21   1082       0.32      1.008
  1083          H    500    ASN   HD22   1083        0.3      1.008
  1084          C    500    ASN      C   1084       0.51     12.011
  1085          O    500    ASN      O   1085      -0.51     15.999   ; qtot 3
; residue 501 SER rtp SER  q  0.0
  1086        NH1    501    SER      N   1086      -0.47     14.007
  1087          H    501    SER     HN   1087       0.31      1.008
  1088        CT1    501    SER     CA   1088       0.07     12.011
  1089         HB    501    SER     HA   1089       0.09      1.008
  1090        CT2    501    SER     CB   1090       0.05     12.011
  1091         HA    501    SER    HB1   1091       0.09      1.008
  1092         HA    501    SER    HB2   1092       0.09      1.008
  1093        OH1    501    SER     OG   1093      -0.66     15.999
  1094          H    501    SER    HG1   1094       0.43      1.008
  1095          C    501    SER      C   1095       0.51     12.011
  1096          O    501    SER      O   1096      -0.51     15.999   ; qtot 3
; residue 502 ASN rtp ASN  q  0.0
  1097        NH1    502    ASN      N   1097      -0.47     14.007
  1098          H    502    ASN     HN   1098       0.31      1.008
  1099        CT1    502    ASN     CA   1099       0.07     12.011
  1100         HB    502    ASN     HA   1100       0.09      1.008
  1101        CT2    502    ASN     CB   1101      -0.18     12.011
  1102         HA    502    ASN    HB1   1102       0.09      1.008
  1103         HA    502    ASN    HB2   1103       0.09      1.008
  1104         CC    502    ASN     CG   1104       0.55     12.011
  1105          O    502    ASN    OD1   1105      -0.55     15.999
  1106        NH2    502    ASN    ND2   1106      -0.62     14.007
  1107          H    502    ASN   HD21   1107       0.32      1.008
  1108          H    502    ASN   HD22   1108        0.3      1.008
  1109          C    502    ASN      C   1109       0.51     12.011
  1110          O    502    ASN      O   1110      -0.51     15.999   ; qtot 3
; residue 503 LYS rtp LYS  q +1.0
  1111        NH1    503    LYS      N   1111      -0.47     14.007
  1112          H    503    LYS     HN   1112       0.31      1.008
  1113        CT1    503    LYS     CA   1113       0.07     12.011
  1114         HB    503    LYS     HA   1114       0.09      1.008
  1115        CT2    503    LYS     CB   1115      -0.18     12.011
  1116         HA    503    LYS    HB1   1116       0.09      1.008
  1117         HA    503    LYS    HB2   1117       0.09      1.008
  1118        CT2    503    LYS     CG   1118      -0.18     12.011
  1119         HA    503    LYS    HG1   1119       0.09      1.008
  1120         HA    503    LYS    HG2   1120       0.09      1.008
  1121        CT2    503    LYS     CD   1121      -0.18     12.011
  1122         HA    503    LYS    HD1   1122       0.09      1.008
  1123         HA    503    LYS    HD2   1123       0.09      1.008
  1124        CT2    503    LYS     CE   1124       0.21     12.011
  1125         HA    503    LYS    HE1   1125       0.05      1.008
  1126         HA    503    LYS    HE2   1126       0.05      1.008
  1127        NH3    503    LYS     NZ   1127       -0.3     14.007
  1128         HC    503    LYS    HZ1   1128       0.33      1.008
  1129         HC    503    LYS    HZ2   1129       0.33      1.008
  1130         HC    503    LYS    HZ3   1130       0.33      1.008
  1131          C    503    LYS      C   1131       0.51     12.011
  1132          O    503    LYS      O   1132      -0.51     15.999   ; qtot 4
; residue 504 VAL rtp VAL  q  0.0
  1133        NH1    504    VAL      N   1133      -0.47     14.007
  1134          H    504    VAL     HN   1134       0.31      1.008
  1135        CT1    504    VAL     CA   1135       0.07     12.011
  1136         HB    504    VAL     HA   1136       0.09      1.008
  1137        CT1    504    VAL     CB   1137      -0.09     12.011
  1138         HA    504    VAL     HB   1138       0.09      1.008
  1139        CT3    504    VAL    CG1   1139      -0.27     12.011
  1140         HA    504    VAL   HG11   1140       0.09      1.008
  1141         HA    504    VAL   HG12   1141       0.09      1.008
  1142         HA    504    VAL   HG13   1142       0.09      1.008
  1143        CT3    504    VAL    CG2   1143      -0.27     12.011
  1144         HA    504    VAL   HG21   1144       0.09      1.008
  1145         HA    504    VAL   HG22   1145       0.09      1.008
  1146         HA    504    VAL   HG23   1146       0.09      1.008
  1147          C    504    VAL      C   1147       0.51     12.011
  1148          O    504    VAL      O   1148      -0.51     15.999   ; qtot 4
; residue 505 VAL rtp VAL  q  0.0
  1149        NH1    505    VAL      N   1149      -0.47     14.007
  1150          H    505    VAL     HN   1150       0.31      1.008
  1151        CT1    505    VAL     CA   1151       0.07     12.011
  1152         HB    505    VAL     HA   1152       0.09      1.008
  1153        CT1    505    VAL     CB   1153      -0.09     12.011
  1154         HA    505    VAL     HB   1154       0.09      1.008
  1155        CT3    505    VAL    CG1   1155      -0.27     12.011
  1156         HA    505    VAL   HG11   1156       0.09      1.008
  1157         HA    505    VAL   HG12   1157       0.09      1.008
  1158         HA    505    VAL   HG13   1158       0.09      1.008
  1159        CT3    505    VAL    CG2   1159      -0.27     12.011
  1160         HA    505    VAL   HG21   1160       0.09      1.008
  1161         HA    505    VAL   HG22   1161       0.09      1.008
  1162         HA    505    VAL   HG23   1162       0.09      1.008
  1163          C    505    VAL      C   1163       0.51     12.011
  1164          O    505    VAL      O   1164      -0.51     15.999   ; qtot 4
; residue 506 MET rtp MET  q  0.0
  1165        NH1    506    MET      N   1165      -0.47     14.007
  1166          H    506    MET     HN   1166       0.31      1.008
  1167        CT1    506    MET     CA   1167       0.07     12.011
  1168         HB    506    MET     HA   1168       0.09      1.008
  1169        CT2    506    MET     CB   1169      -0.18     12.011
  1170         HA    506    MET    HB1   1170       0.09      1.008
  1171         HA    506    MET    HB2   1171       0.09      1.008
  1172        CT2    506    MET     CG   1172      -0.14     12.011
  1173         HA    506    MET    HG1   1173       0.09      1.008
  1174         HA    506    MET    HG2   1174       0.09      1.008
  1175          S    506    MET     SD   1175      -0.09      32.06
  1176        CT3    506    MET     CE   1176      -0.22     12.011
  1177         HA    506    MET    HE1   1177       0.09      1.008
  1178         HA    506    MET    HE2   1178       0.09      1.008
  1179         HA    506    MET    HE3   1179       0.09      1.008
  1180          C    506    MET      C   1180       0.51     12.011
  1181          O    506    MET      O   1181      -0.51     15.999   ; qtot 4
; residue 507 SER rtp SER  q  0.0
  1182        NH1    507    SER      N   1182      -0.47     14.007
  1183          H    507    SER     HN   1183       0.31      1.008
  1184        CT1    507    SER     CA   1184       0.07     12.011
  1185         HB    507    SER     HA   1185       0.09      1.008
  1186        CT2    507    SER     CB   1186       0.05     12.011
  1187         HA    507    SER    HB1   1187       0.09      1.008
  1188         HA    507    SER    HB2   1188       0.09      1.008
  1189        OH1    507    SER     OG   1189      -0.66     15.999
  1190          H    507    SER    HG1   1190       0.43      1.008
  1191          C    507    SER      C   1191       0.51     12.011
  1192          O    507    SER      O   1192      -0.51     15.999   ; qtot 4
; residue 508 GLY rtp GLY  q  0.0
  1193        NH1    508    GLY      N   1193      -0.47     14.007
  1194          H    508    GLY     HN   1194       0.31      1.008
  1195        CT2    508    GLY     CA   1195      -0.02     12.011
  1196         HB    508    GLY    HA1   1196       0.09      1.008
  1197         HB    508    GLY    HA2   1197       0.09      1.008
  1198          C    508    GLY      C   1198       0.51     12.011
  1199          O    508    GLY      O   1199      -0.51     15.999   ; qtot 4
; residue 509 VAL rtp VAL  q  0.0
  1200        NH1    509    VAL      N   1200      -0.47     14.007
  1201          H    509    VAL     HN   1201       0.31      1.008
  1202        CT1    509    VAL     CA   1202       0.07     12.011
  1203         HB    509    VAL     HA   1203       0.09      1.008
  1204        CT1    509    VAL     CB   1204      -0.09     12.011
  1205         HA    509    VAL     HB   1205       0.09      1.008
  1206        CT3    509    VAL    CG1   1206      -0.27     12.011
  1207         HA    509    VAL   HG11   1207       0.09      1.008
  1208         HA    509    VAL   HG12   1208       0.09      1.008
  1209         HA    509    VAL   HG13   1209       0.09      1.008
  1210        CT3    509    VAL    CG2   1210      -0.27     12.011
  1211         HA    509    VAL   HG21   1211       0.09      1.008
  1212         HA    509    VAL   HG22   1212       0.09      1.008
  1213         HA    509    VAL   HG23   1213       0.09      1.008
  1214          C    509    VAL      C   1214       0.51     12.011
  1215          O    509    VAL      O   1215      -0.51     15.999   ; qtot 4
; residue 510 LYS rtp LYS  q +1.0
  1216        NH1    510    LYS      N   1216      -0.47     14.007
  1217          H    510    LYS     HN   1217       0.31      1.008
  1218        CT1    510    LYS     CA   1218       0.07     12.011
  1219         HB    510    LYS     HA   1219       0.09      1.008
  1220        CT2    510    LYS     CB   1220      -0.18     12.011
  1221         HA    510    LYS    HB1   1221       0.09      1.008
  1222         HA    510    LYS    HB2   1222       0.09      1.008
  1223        CT2    510    LYS     CG   1223      -0.18     12.011
  1224         HA    510    LYS    HG1   1224       0.09      1.008
  1225         HA    510    LYS    HG2   1225       0.09      1.008
  1226        CT2    510    LYS     CD   1226      -0.18     12.011
  1227         HA    510    LYS    HD1   1227       0.09      1.008
  1228         HA    510    LYS    HD2   1228       0.09      1.008
  1229        CT2    510    LYS     CE   1229       0.21     12.011
  1230         HA    510    LYS    HE1   1230       0.05      1.008
  1231         HA    510    LYS    HE2   1231       0.05      1.008
  1232        NH3    510    LYS     NZ   1232       -0.3     14.007
  1233         HC    510    LYS    HZ1   1233       0.33      1.008
  1234         HC    510    LYS    HZ2   1234       0.33      1.008
  1235         HC    510    LYS    HZ3   1235       0.33      1.008
  1236          C    510    LYS      C   1236       0.51     12.011
  1237          O    510    LYS      O   1237      -0.51     15.999   ; qtot 5
; residue 511 CYD rtp CYD  q  0.0
  1238        NH1    511    CYD      N   1238      -0.47     14.007
  1239          H    511    CYD     HN   1239       0.31      1.008
  1240        CT1    511    CYD     CA   1240       0.07     12.011
  1241         HB    511    CYD     HA   1241       0.09      1.008
  1242        CT2    511    CYD     CB   1242       -0.1     12.011	   CT2        0.00  12.011   
  1243        VSc    511    CYD     Vc   1242          0          0	   VSc       -0.11   0.00
  1244         HA    511    CYD    HB1   1243       0.09      1.008	
  1245         HA    511    CYD    HB2   1244       0.09      1.008	    
  1246         SM    511    CYD     SG   1245      -0.08      32.06	   S          0.00  32.06   
  1247        VSs    511    CYD     Vs   1245          0          0	   VSs       -0.23   0.00    
  1248        HUD    511    CYD    HUD   1246          0      1.008	   HS         0.16   1.008   
  1249          C    511    CYD      C   1247       0.51     12.011	
  1250          O    511    CYD      O   1248      -0.51     15.999   	
; residue 512 SER rtp SER  q  0.0
  1251        NH1    512    SER      N   1249      -0.47     14.007
  1252          H    512    SER     HN   1250       0.31      1.008
  1253        CT1    512    SER     CA   1251       0.07     12.011
  1254         HB    512    SER     HA   1252       0.09      1.008
  1255        CT2    512    SER     CB   1253       0.05     12.011
  1256         HA    512    SER    HB1   1254       0.09      1.008
  1257         HA    512    SER    HB2   1255       0.09      1.008
  1258        OH1    512    SER     OG   1256      -0.66     15.999
  1259          H    512    SER    HG1   1257       0.43      1.008
  1260          C    512    SER      C   1258       0.51     12.011
  1261          O    512    SER      O   1259      -0.51     15.999   ; qtot 5
; residue 513 GLY rtp GLY  q  0.0
  1262        NH1    513    GLY      N   1260      -0.47     14.007
  1263          H    513    GLY     HN   1261       0.31      1.008
  1264        CT2    513    GLY     CA   1262      -0.02     12.011
  1265         HB    513    GLY    HA1   1263       0.09      1.008
  1266         HB    513    GLY    HA2   1264       0.09      1.008
  1267          C    513    GLY      C   1265       0.51     12.011
  1268          O    513    GLY      O   1266      -0.51     15.999   ; qtot 5
; residue 514 THR rtp THR  q  0.0
  1269        NH1    514    THR      N   1267      -0.47     14.007
  1270          H    514    THR     HN   1268       0.31      1.008
  1271        CT1    514    THR     CA   1269       0.07     12.011
  1272         HB    514    THR     HA   1270       0.09      1.008
  1273        CT1    514    THR     CB   1271       0.14     12.011
  1274         HA    514    THR     HB   1272       0.09      1.008
  1275        OH1    514    THR    OG1   1273      -0.66     15.999
  1276          H    514    THR    HG1   1274       0.43      1.008
  1277        CT3    514    THR    CG2   1275      -0.27     12.011
  1278         HA    514    THR   HG21   1276       0.09      1.008
  1279         HA    514    THR   HG22   1277       0.09      1.008
  1280         HA    514    THR   HG23   1278       0.09      1.008
  1281          C    514    THR      C   1279       0.51     12.011
  1282          O    514    THR      O   1280      -0.51     15.999   ; qtot 5
; residue 515 GLU rtp GLU  q -1.0
  1283        NH1    515    GLU      N   1281      -0.47     14.007
  1284          H    515    GLU     HN   1282       0.31      1.008
  1285        CT1    515    GLU     CA   1283       0.07     12.011
  1286         HB    515    GLU     HA   1284       0.09      1.008
  1287        CT2    515    GLU     CB   1285      -0.18     12.011
  1288         HA    515    GLU    HB1   1286       0.09      1.008
  1289         HA    515    GLU    HB2   1287       0.09      1.008
  1290        CT2    515    GLU     CG   1288      -0.28     12.011
  1291         HA    515    GLU    HG1   1289       0.09      1.008
  1292         HA    515    GLU    HG2   1290       0.09      1.008
  1293         CC    515    GLU     CD   1291       0.62     12.011
  1294         OC    515    GLU    OE1   1292      -0.76     15.999
  1295         OC    515    GLU    OE2   1293      -0.76     15.999
  1296          C    515    GLU      C   1294       0.51     12.011
  1297          O    515    GLU      O   1295      -0.51     15.999   ; qtot 4
; residue 516 LEU rtp LEU  q  0.0
  1298        NH1    516    LEU      N   1296      -0.47     14.007
  1299          H    516    LEU     HN   1297       0.31      1.008
  1300        CT1    516    LEU     CA   1298       0.07     12.011
  1301         HB    516    LEU     HA   1299       0.09      1.008
  1302        CT2    516    LEU     CB   1300      -0.18     12.011
  1303         HA    516    LEU    HB1   1301       0.09      1.008
  1304         HA    516    LEU    HB2   1302       0.09      1.008
  1305        CT1    516    LEU     CG   1303      -0.09     12.011
  1306         HA    516    LEU     HG   1304       0.09      1.008
  1307        CT3    516    LEU    CD1   1305      -0.27     12.011
  1308         HA    516    LEU   HD11   1306       0.09      1.008
  1309         HA    516    LEU   HD12   1307       0.09      1.008
  1310         HA    516    LEU   HD13   1308       0.09      1.008
  1311        CT3    516    LEU    CD2   1309      -0.27     12.011
  1312         HA    516    LEU   HD21   1310       0.09      1.008
  1313         HA    516    LEU   HD22   1311       0.09      1.008
  1314         HA    516    LEU   HD23   1312       0.09      1.008
  1315          C    516    LEU      C   1313       0.51     12.011
  1316          O    516    LEU      O   1314      -0.51     15.999   ; qtot 4
; residue 517 SER rtp SER  q  0.0
  1317        NH1    517    SER      N   1315      -0.47     14.007
  1318          H    517    SER     HN   1316       0.31      1.008
  1319        CT1    517    SER     CA   1317       0.07     12.011
  1320         HB    517    SER     HA   1318       0.09      1.008
  1321        CT2    517    SER     CB   1319       0.05     12.011
  1322         HA    517    SER    HB1   1320       0.09      1.008
  1323         HA    517    SER    HB2   1321       0.09      1.008
  1324        OH1    517    SER     OG   1322      -0.66     15.999
  1325          H    517    SER    HG1   1323       0.43      1.008
  1326          C    517    SER      C   1324       0.51     12.011
  1327          O    517    SER      O   1325      -0.51     15.999   ; qtot 4
; residue 518 LEU rtp LEU  q  0.0
  1328        NH1    518    LEU      N   1326      -0.47     14.007
  1329          H    518    LEU     HN   1327       0.31      1.008
  1330        CT1    518    LEU     CA   1328       0.07     12.011
  1331         HB    518    LEU     HA   1329       0.09      1.008
  1332        CT2    518    LEU     CB   1330      -0.18     12.011
  1333         HA    518    LEU    HB1   1331       0.09      1.008
  1334         HA    518    LEU    HB2   1332       0.09      1.008
  1335        CT1    518    LEU     CG   1333      -0.09     12.011
  1336         HA    518    LEU     HG   1334       0.09      1.008
  1337        CT3    518    LEU    CD1   1335      -0.27     12.011
  1338         HA    518    LEU   HD11   1336       0.09      1.008
  1339         HA    518    LEU   HD12   1337       0.09      1.008
  1340         HA    518    LEU   HD13   1338       0.09      1.008
  1341        CT3    518    LEU    CD2   1339      -0.27     12.011
  1342         HA    518    LEU   HD21   1340       0.09      1.008
  1343         HA    518    LEU   HD22   1341       0.09      1.008
  1344         HA    518    LEU   HD23   1342       0.09      1.008
  1345          C    518    LEU      C   1343       0.51     12.011
  1346          O    518    LEU      O   1344      -0.51     15.999   ; qtot 4
; residue 519 ALA rtp ALA  q  0.0
  1347        NH1    519    ALA      N   1345      -0.47     14.007
  1348          H    519    ALA     HN   1346       0.31      1.008
  1349        CT1    519    ALA     CA   1347       0.07     12.011
  1350         HB    519    ALA     HA   1348       0.09      1.008
  1351        CT3    519    ALA     CB   1349      -0.27     12.011
  1352         HA    519    ALA    HB1   1350       0.09      1.008
  1353         HA    519    ALA    HB2   1351       0.09      1.008
  1354         HA    519    ALA    HB3   1352       0.09      1.008
  1355          C    519    ALA      C   1353       0.51     12.011
  1356          O    519    ALA      O   1354      -0.51     15.999   ; qtot 4
; residue 520 HSP rtp HSP  q +1.0
  1357        NH1    520    HSP      N   1355      -0.47     14.007
  1358          H    520    HSP     HN   1356       0.31      1.008
  1359        CT1    520    HSP     CA   1357       0.07     12.011
  1360         HB    520    HSP     HA   1358       0.09      1.008
  1361        CT2    520    HSP     CB   1359      -0.05     12.011
  1362         HA    520    HSP    HB1   1360       0.09      1.008
  1363         HA    520    HSP    HB2   1361       0.09      1.008
  1364       CPH1    520    HSP    CD2   1362       0.19     12.011
  1365        HR1    520    HSP    HD2   1363       0.13      1.008
  1366       CPH1    520    HSP     CG   1364       0.19     12.011
  1367        NR3    520    HSP    NE2   1365      -0.51     14.007
  1368          H    520    HSP    HE2   1366       0.44      1.008
  1369        NR3    520    HSP    ND1   1367      -0.51     14.007
  1370          H    520    HSP    HD1   1368       0.44      1.008
  1371       CPH2    520    HSP    CE1   1369       0.32     12.011
  1372        HR2    520    HSP    HE1   1370       0.18      1.008
  1373          C    520    HSP      C   1371       0.51     12.011
  1374          O    520    HSP      O   1372      -0.51     15.999   ; qtot 5
; residue 521 CYD rtp CYD  q  0.0
  1375        NH1    521    CYD      N   1373      -0.47     14.007
  1376          H    521    CYD     HN   1374       0.31      1.008
  1377        CT1    521    CYD     CA   1375       0.07     12.011
  1378         HB    521    CYD     HA   1376       0.09      1.008
  1379        CT2    521    CYD     CB   1377       -0.1     12.011	   CT2        0.00  12.011   
  1380        VSc    521    CYD     Vc   1377          0          0	   VSc       -0.11   0.00
  1381         HA    521    CYD    HB1   1378       0.09      1.008	
  1382         HA    521    CYD    HB2   1379       0.09      1.008	    
  1383         SM    521    CYD     SG   1380      -0.08      32.06	   S          0.00  32.06   
  1384        VSs    521    CYD     Vs   1380          0          0	   VSs       -0.23   0.00    
  1385        HUD    521    CYD    HUD   1381          0      1.008	   HS         0.16   1.008   
  1386          C    521    CYD      C   1382       0.51     12.011	
  1387          O    521    CYD      O   1383      -0.51     15.999   	
; residue 522 ARG rtp ARG  q +1.0
  1388        NH1    522    ARG      N   1384      -0.47     14.007
  1389          H    522    ARG     HN   1385       0.31      1.008
  1390        CT1    522    ARG     CA   1386       0.07     12.011
  1391         HB    522    ARG     HA   1387       0.09      1.008
  1392        CT2    522    ARG     CB   1388      -0.18     12.011
  1393         HA    522    ARG    HB1   1389       0.09      1.008
  1394         HA    522    ARG    HB2   1390       0.09      1.008
  1395        CT2    522    ARG     CG   1391      -0.18     12.011
  1396         HA    522    ARG    HG1   1392       0.09      1.008
  1397         HA    522    ARG    HG2   1393       0.09      1.008
  1398        CT2    522    ARG     CD   1394        0.2     12.011
  1399         HA    522    ARG    HD1   1395       0.09      1.008
  1400         HA    522    ARG    HD2   1396       0.09      1.008
  1401        NC2    522    ARG     NE   1397       -0.7     14.007
  1402         HC    522    ARG     HE   1398       0.44      1.008
  1403          C    522    ARG     CZ   1399       0.64     12.011
  1404        NC2    522    ARG    NH1   1400       -0.8     14.007
  1405         HC    522    ARG   HH11   1401       0.46      1.008
  1406         HC    522    ARG   HH12   1402       0.46      1.008
  1407        NC2    522    ARG    NH2   1403       -0.8     14.007
  1408         HC    522    ARG   HH21   1404       0.46      1.008
  1409         HC    522    ARG   HH22   1405       0.46      1.008
  1410          C    522    ARG      C   1406       0.51     12.011
  1411          O    522    ARG      O   1407      -0.51     15.999   ; qtot 6
; residue 523 HSP rtp HSP  q +1.0
  1412        NH1    523    HSP      N   1408      -0.47     14.007
  1413          H    523    HSP     HN   1409       0.31      1.008
  1414        CT1    523    HSP     CA   1410       0.07     12.011
  1415         HB    523    HSP     HA   1411       0.09      1.008
  1416        CT2    523    HSP     CB   1412      -0.05     12.011
  1417         HA    523    HSP    HB1   1413       0.09      1.008
  1418         HA    523    HSP    HB2   1414       0.09      1.008
  1419       CPH1    523    HSP    CD2   1415       0.19     12.011
  1420        HR1    523    HSP    HD2   1416       0.13      1.008
  1421       CPH1    523    HSP     CG   1417       0.19     12.011
  1422        NR3    523    HSP    NE2   1418      -0.51     14.007
  1423          H    523    HSP    HE2   1419       0.44      1.008
  1424        NR3    523    HSP    ND1   1420      -0.51     14.007
  1425          H    523    HSP    HD1   1421       0.44      1.008
  1426       CPH2    523    HSP    CE1   1422       0.32     12.011
  1427        HR2    523    HSP    HE1   1423       0.18      1.008
  1428          C    523    HSP      C   1424       0.51     12.011
  1429          O    523    HSP      O   1425      -0.51     15.999   ; qtot 7
; residue 524 ASP rtp ASP  q -1.0
  1430        NH1    524    ASP      N   1426      -0.47     14.007
  1431          H    524    ASP     HN   1427       0.31      1.008
  1432        CT1    524    ASP     CA   1428       0.07     12.011
  1433         HB    524    ASP     HA   1429       0.09      1.008
  1434        CT2    524    ASP     CB   1430      -0.28     12.011
  1435         HA    524    ASP    HB1   1431       0.09      1.008
  1436         HA    524    ASP    HB2   1432       0.09      1.008
  1437         CC    524    ASP     CG   1433       0.62     12.011
  1438         OC    524    ASP    OD1   1434      -0.76     15.999
  1439         OC    524    ASP    OD2   1435      -0.76     15.999
  1440          C    524    ASP      C   1436       0.51     12.011
  1441          O    524    ASP      O   1437      -0.51     15.999   ; qtot 6
; residue 525 GLY rtp GLY  q  0.0
  1442        NH1    525    GLY      N   1438      -0.47     14.007
  1443          H    525    GLY     HN   1439       0.31      1.008
  1444        CT2    525    GLY     CA   1440      -0.02     12.011
  1445         HB    525    GLY    HA1   1441       0.09      1.008
  1446         HB    525    GLY    HA2   1442       0.09      1.008
  1447          C    525    GLY      C   1443       0.51     12.011
  1448          O    525    GLY      O   1444      -0.51     15.999   ; qtot 6
; residue 526 GLU rtp GLU  q -1.0
  1449        NH1    526    GLU      N   1445      -0.47     14.007
  1450          H    526    GLU     HN   1446       0.31      1.008
  1451        CT1    526    GLU     CA   1447       0.07     12.011
  1452         HB    526    GLU     HA   1448       0.09      1.008
  1453        CT2    526    GLU     CB   1449      -0.18     12.011
  1454         HA    526    GLU    HB1   1450       0.09      1.008
  1455         HA    526    GLU    HB2   1451       0.09      1.008
  1456        CT2    526    GLU     CG   1452      -0.28     12.011
  1457         HA    526    GLU    HG1   1453       0.09      1.008
  1458         HA    526    GLU    HG2   1454       0.09      1.008
  1459         CC    526    GLU     CD   1455       0.62     12.011
  1460         OC    526    GLU    OE1   1456      -0.76     15.999
  1461         OC    526    GLU    OE2   1457      -0.76     15.999
  1462          C    526    GLU      C   1458       0.51     12.011
  1463          O    526    GLU      O   1459      -0.51     15.999   ; qtot 5
; residue 527 ASP rtp ASP  q -1.0
  1464        NH1    527    ASP      N   1460      -0.47     14.007
  1465          H    527    ASP     HN   1461       0.31      1.008
  1466        CT1    527    ASP     CA   1462       0.07     12.011
  1467         HB    527    ASP     HA   1463       0.09      1.008
  1468        CT2    527    ASP     CB   1464      -0.28     12.011
  1469         HA    527    ASP    HB1   1465       0.09      1.008
  1470         HA    527    ASP    HB2   1466       0.09      1.008
  1471         CC    527    ASP     CG   1467       0.62     12.011
  1472         OC    527    ASP    OD1   1468      -0.76     15.999
  1473         OC    527    ASP    OD2   1469      -0.76     15.999
  1474          C    527    ASP      C   1470       0.51     12.011
  1475          O    527    ASP      O   1471      -0.51     15.999   ; qtot 4
; residue 528 VAL rtp VAL  q  0.0
  1476        NH1    528    VAL      N   1472      -0.47     14.007
  1477          H    528    VAL     HN   1473       0.31      1.008
  1478        CT1    528    VAL     CA   1474       0.07     12.011
  1479         HB    528    VAL     HA   1475       0.09      1.008
  1480        CT1    528    VAL     CB   1476      -0.09     12.011
  1481         HA    528    VAL     HB   1477       0.09      1.008
  1482        CT3    528    VAL    CG1   1478      -0.27     12.011
  1483         HA    528    VAL   HG11   1479       0.09      1.008
  1484         HA    528    VAL   HG12   1480       0.09      1.008
  1485         HA    528    VAL   HG13   1481       0.09      1.008
  1486        CT3    528    VAL    CG2   1482      -0.27     12.011
  1487         HA    528    VAL   HG21   1483       0.09      1.008
  1488         HA    528    VAL   HG22   1484       0.09      1.008
  1489         HA    528    VAL   HG23   1485       0.09      1.008
  1490          C    528    VAL      C   1486       0.51     12.011
  1491          O    528    VAL      O   1487      -0.51     15.999   ; qtot 4
; residue 529 ALA rtp ALA  q  0.0
  1492        NH1    529    ALA      N   1488      -0.47     14.007
  1493          H    529    ALA     HN   1489       0.31      1.008
  1494        CT1    529    ALA     CA   1490       0.07     12.011
  1495         HB    529    ALA     HA   1491       0.09      1.008
  1496        CT3    529    ALA     CB   1492      -0.27     12.011
  1497         HA    529    ALA    HB1   1493       0.09      1.008
  1498         HA    529    ALA    HB2   1494       0.09      1.008
  1499         HA    529    ALA    HB3   1495       0.09      1.008
  1500          C    529    ALA      C   1496       0.51     12.011
  1501          O    529    ALA      O   1497      -0.51     15.999   ; qtot 4
; residue 530 CYS rtp CYS2 q  0.0
  1502        NH1    530    CYS      N   1498      -0.47     14.007
  1503          H    530    CYS     HN   1499       0.31      1.008
  1504        CT1    530    CYS     CA   1500       0.07     12.011
  1505         HB    530    CYS     HA   1501       0.09      1.008
  1506        CT2    530    CYS     CB   1502       -0.1     12.011
  1507         HA    530    CYS    HB1   1503       0.09      1.008
  1508         HA    530    CYS    HB2   1504       0.09      1.008
  1509         SM    530    CYS     SG   1505      -0.08      32.06
  1510          C    530    CYS      C   1506       0.51     12.011
  1511          O    530    CYS      O   1507      -0.51     15.999   ; qtot 4
; residue 531 PRO rtp PRO  q  0.0
  1512          N    531    PRO      N   1508      -0.29     14.007
  1513        CP3    531    PRO     CD   1509          0     12.011
  1514         HA    531    PRO    HD1   1510       0.09      1.008
  1515         HA    531    PRO    HD2   1511       0.09      1.008
  1516        CP1    531    PRO     CA   1512       0.02     12.011
  1517         HB    531    PRO     HA   1513       0.09      1.008
  1518        CP2    531    PRO     CB   1514      -0.18     12.011
  1519         HA    531    PRO    HB1   1515       0.09      1.008
  1520         HA    531    PRO    HB2   1516       0.09      1.008
  1521        CP2    531    PRO     CG   1517      -0.18     12.011
  1522         HA    531    PRO    HG1   1518       0.09      1.008
  1523         HA    531    PRO    HG2   1519       0.09      1.008
  1524          C    531    PRO      C   1520       0.51     12.011
  1525          O    531    PRO      O   1521      -0.51     15.999   ; qtot 4
; residue 532 GLN rtp GLN  q  0.0
  1526        NH1    532    GLN      N   1522      -0.47     14.007
  1527          H    532    GLN     HN   1523       0.31      1.008
  1528        CT1    532    GLN     CA   1524       0.07     12.011
  1529         HB    532    GLN     HA   1525       0.09      1.008
  1530        CT2    532    GLN     CB   1526      -0.18     12.011
  1531         HA    532    GLN    HB1   1527       0.09      1.008
  1532         HA    532    GLN    HB2   1528       0.09      1.008
  1533        CT2    532    GLN     CG   1529      -0.18     12.011
  1534         HA    532    GLN    HG1   1530       0.09      1.008
  1535         HA    532    GLN    HG2   1531       0.09      1.008
  1536         CC    532    GLN     CD   1532       0.55     12.011
  1537          O    532    GLN    OE1   1533      -0.55     15.999
  1538        NH2    532    GLN    NE2   1534      -0.62     14.007
  1539          H    532    GLN   HE21   1535       0.32      1.008
  1540          H    532    GLN   HE22   1536        0.3      1.008
  1541          C    532    GLN      C   1537       0.51     12.011
  1542          O    532    GLN      O   1538      -0.51     15.999   ; qtot 4
; residue 533 GLY rtp GLY  q  0.0
  1543        NH1    533    GLY      N   1539      -0.47     14.007
  1544          H    533    GLY     HN   1540       0.31      1.008
  1545        CT2    533    GLY     CA   1541      -0.02     12.011
  1546         HB    533    GLY    HA1   1542       0.09      1.008
  1547         HB    533    GLY    HA2   1543       0.09      1.008
  1548          C    533    GLY      C   1544       0.51     12.011
  1549          O    533    GLY      O   1545      -0.51     15.999   ; qtot 4
; residue 534 GLY rtp GLY  q  0.0
  1550        NH1    534    GLY      N   1546      -0.47     14.007
  1551          H    534    GLY     HN   1547       0.31      1.008
  1552        CT2    534    GLY     CA   1548      -0.02     12.011
  1553         HB    534    GLY    HA1   1549       0.09      1.008
  1554         HB    534    GLY    HA2   1550       0.09      1.008
  1555          C    534    GLY      C   1551       0.51     12.011
  1556          O    534    GLY      O   1552      -0.51     15.999   ; qtot 4
; residue 535 VAL rtp VAL  q  0.0
  1557        NH1    535    VAL      N   1553      -0.47     14.007
  1558          H    535    VAL     HN   1554       0.31      1.008
  1559        CT1    535    VAL     CA   1555       0.07     12.011
  1560         HB    535    VAL     HA   1556       0.09      1.008
  1561        CT1    535    VAL     CB   1557      -0.09     12.011
  1562         HA    535    VAL     HB   1558       0.09      1.008
  1563        CT3    535    VAL    CG1   1559      -0.27     12.011
  1564         HA    535    VAL   HG11   1560       0.09      1.008
  1565         HA    535    VAL   HG12   1561       0.09      1.008
  1566         HA    535    VAL   HG13   1562       0.09      1.008
  1567        CT3    535    VAL    CG2   1563      -0.27     12.011
  1568         HA    535    VAL   HG21   1564       0.09      1.008
  1569         HA    535    VAL   HG22   1565       0.09      1.008
  1570         HA    535    VAL   HG23   1566       0.09      1.008
  1571          C    535    VAL      C   1567       0.51     12.011
  1572          O    535    VAL      O   1568      -0.51     15.999   ; qtot 4
; residue 536 GLN rtp GLN  q  0.0
  1573        NH1    536    GLN      N   1569      -0.47     14.007
  1574          H    536    GLN     HN   1570       0.31      1.008
  1575        CT1    536    GLN     CA   1571       0.07     12.011
  1576         HB    536    GLN     HA   1572       0.09      1.008
  1577        CT2    536    GLN     CB   1573      -0.18     12.011
  1578         HA    536    GLN    HB1   1574       0.09      1.008
  1579         HA    536    GLN    HB2   1575       0.09      1.008
  1580        CT2    536    GLN     CG   1576      -0.18     12.011
  1581         HA    536    GLN    HG1   1577       0.09      1.008
  1582         HA    536    GLN    HG2   1578       0.09      1.008
  1583         CC    536    GLN     CD   1579       0.55     12.011
  1584          O    536    GLN    OE1   1580      -0.55     15.999
  1585        NH2    536    GLN    NE2   1581      -0.62     14.007
  1586          H    536    GLN   HE21   1582       0.32      1.008
  1587          H    536    GLN   HE22   1583        0.3      1.008
  1588          C    536    GLN      C   1584       0.51     12.011
  1589          O    536    GLN      O   1585      -0.51     15.999   ; qtot 4
; residue 537 TYR rtp TYR  q  0.0
  1590        NH1    537    TYR      N   1586      -0.47     14.007
  1591          H    537    TYR     HN   1587       0.31      1.008
  1592        CT1    537    TYR     CA   1588       0.07     12.011
  1593         HB    537    TYR     HA   1589       0.09      1.008
  1594        CT2    537    TYR     CB   1590      -0.18     12.011
  1595         HA    537    TYR    HB1   1591       0.09      1.008
  1596         HA    537    TYR    HB2   1592       0.09      1.008
  1597         CA    537    TYR     CG   1593          0     12.011
  1598         CA    537    TYR    CD1   1594     -0.115     12.011
  1599         HP    537    TYR    HD1   1595      0.115      1.008
  1600         CA    537    TYR    CE1   1596     -0.115     12.011
  1601         HP    537    TYR    HE1   1597      0.115      1.008
  1602         CA    537    TYR     CZ   1598       0.11     12.011
  1603        OH1    537    TYR     OH   1599      -0.54     15.999
  1604          H    537    TYR     HH   1600       0.43      1.008
  1605         CA    537    TYR    CD2   1601     -0.115     12.011
  1606         HP    537    TYR    HD2   1602      0.115      1.008
  1607         CA    537    TYR    CE2   1603     -0.115     12.011
  1608         HP    537    TYR    HE2   1604      0.115      1.008
  1609          C    537    TYR      C   1605       0.51     12.011
  1610          O    537    TYR      O   1606      -0.51     15.999   ; qtot 4
; residue 538 GLY rtp GLY  q  0.0
  1611        NH1    538    GLY      N   1607      -0.47     14.007
  1612          H    538    GLY     HN   1608       0.31      1.008
  1613        CT2    538    GLY     CA   1609      -0.02     12.011
  1614         HB    538    GLY    HA1   1610       0.09      1.008
  1615         HB    538    GLY    HA2   1611       0.09      1.008
  1616          C    538    GLY      C   1612       0.51     12.011
  1617          O    538    GLY      O   1613      -0.51     15.999   ; qtot 4
; residue 539 ALA rtp ALA  q  0.0
  1618        NH1    539    ALA      N   1614      -0.47     14.007
  1619          H    539    ALA     HN   1615       0.31      1.008
  1620        CT1    539    ALA     CA   1616       0.07     12.011
  1621         HB    539    ALA     HA   1617       0.09      1.008
  1622        CT3    539    ALA     CB   1618      -0.27     12.011
  1623         HA    539    ALA    HB1   1619       0.09      1.008
  1624         HA    539    ALA    HB2   1620       0.09      1.008
  1625         HA    539    ALA    HB3   1621       0.09      1.008
  1626          C    539    ALA      C   1622       0.51     12.011
  1627          O    539    ALA      O   1623      -0.51     15.999   ; qtot 4
; residue 540 GLY rtp GLY  q  0.0
  1628        NH1    540    GLY      N   1624      -0.47     14.007
  1629          H    540    GLY     HN   1625       0.31      1.008
  1630        CT2    540    GLY     CA   1626      -0.02     12.011
  1631         HB    540    GLY    HA1   1627       0.09      1.008
  1632         HB    540    GLY    HA2   1628       0.09      1.008
  1633          C    540    GLY      C   1629       0.51     12.011
  1634          O    540    GLY      O   1630      -0.51     15.999   ; qtot 4
; residue 541 VAL rtp VAL  q  0.0
  1635        NH1    541    VAL      N   1631      -0.47     14.007
  1636          H    541    VAL     HN   1632       0.31      1.008
  1637        CT1    541    VAL     CA   1633       0.07     12.011
  1638         HB    541    VAL     HA   1634       0.09      1.008
  1639        CT1    541    VAL     CB   1635      -0.09     12.011
  1640         HA    541    VAL     HB   1636       0.09      1.008
  1641        CT3    541    VAL    CG1   1637      -0.27     12.011
  1642         HA    541    VAL   HG11   1638       0.09      1.008
  1643         HA    541    VAL   HG12   1639       0.09      1.008
  1644         HA    541    VAL   HG13   1640       0.09      1.008
  1645        CT3    541    VAL    CG2   1641      -0.27     12.011
  1646         HA    541    VAL   HG21   1642       0.09      1.008
  1647         HA    541    VAL   HG22   1643       0.09      1.008
  1648         HA    541    VAL   HG23   1644       0.09      1.008
  1649          C    541    VAL      C   1645       0.51     12.011
  1650          O    541    VAL      O   1646      -0.51     15.999   ; qtot 4
; residue 542 ALA rtp ALA  q  0.0
  1651        NH1    542    ALA      N   1647      -0.47     14.007
  1652          H    542    ALA     HN   1648       0.31      1.008
  1653        CT1    542    ALA     CA   1649       0.07     12.011
  1654         HB    542    ALA     HA   1650       0.09      1.008
  1655        CT3    542    ALA     CB   1651      -0.27     12.011
  1656         HA    542    ALA    HB1   1652       0.09      1.008
  1657         HA    542    ALA    HB2   1653       0.09      1.008
  1658         HA    542    ALA    HB3   1654       0.09      1.008
  1659          C    542    ALA      C   1655       0.51     12.011
  1660          O    542    ALA      O   1656      -0.51     15.999   ; qtot 4
; residue 543 CYS rtp CYS2 q  0.0
  1661        NH1    543    CYS      N   1657      -0.47     14.007
  1662          H    543    CYS     HN   1658       0.31      1.008
  1663        CT1    543    CYS     CA   1659       0.07     12.011
  1664         HB    543    CYS     HA   1660       0.09      1.008
  1665        CT2    543    CYS     CB   1661       -0.1     12.011
  1666         HA    543    CYS    HB1   1662       0.09      1.008
  1667         HA    543    CYS    HB2   1663       0.09      1.008
  1668         SM    543    CYS     SG   1664      -0.08      32.06
  1669          C    543    CYS      C   1665       0.51     12.011
  1670          O    543    CYS      O   1666      -0.51     15.999   ; qtot 4
; residue 544 SER rtp SER  q  0.0
  1671        NH1    544    SER      N   1667      -0.47     14.007
  1672          H    544    SER     HN   1668       0.31      1.008
  1673        CT1    544    SER     CA   1669       0.07     12.011
  1674         HB    544    SER     HA   1670       0.09      1.008
  1675        CT2    544    SER     CB   1671       0.05     12.011
  1676         HA    544    SER    HB1   1672       0.09      1.008
  1677         HA    544    SER    HB2   1673       0.09      1.008
  1678        OH1    544    SER     OG   1674      -0.66     15.999
  1679          H    544    SER    HG1   1675       0.43      1.008
  1680          C    544    SER      C   1676       0.51     12.011
  1681          O    544    SER      O   1677      -0.51     15.999   ; qtot 4
; residue 545 GLU rtp GLU  q -1.0
  1682        NH1    545    GLU      N   1678      -0.47     14.007
  1683          H    545    GLU     HN   1679       0.31      1.008
  1684        CT1    545    GLU     CA   1680       0.07     12.011
  1685         HB    545    GLU     HA   1681       0.09      1.008
  1686        CT2    545    GLU     CB   1682      -0.18     12.011
  1687         HA    545    GLU    HB1   1683       0.09      1.008
  1688         HA    545    GLU    HB2   1684       0.09      1.008
  1689        CT2    545    GLU     CG   1685      -0.28     12.011
  1690         HA    545    GLU    HG1   1686       0.09      1.008
  1691         HA    545    GLU    HG2   1687       0.09      1.008
  1692         CC    545    GLU     CD   1688       0.62     12.011
  1693         OC    545    GLU    OE1   1689      -0.76     15.999
  1694         OC    545    GLU    OE2   1690      -0.76     15.999
  1695          C    545    GLU      C   1691       0.51     12.011
  1696          O    545    GLU      O   1692      -0.51     15.999   ; qtot 3
; residue 546 THR rtp THR  q -1.0
  1697        NH1    546    THR      N   1693      -0.47     14.007
  1698          H    546    THR     HN   1694       0.31      1.008
  1699        CT1    546    THR     CA   1695       0.07     12.011
  1700         HB    546    THR     HA   1696       0.09      1.008
  1701        CT1    546    THR     CB   1697       0.14     12.011
  1702         HA    546    THR     HB   1698       0.09      1.008
  1703        OH1    546    THR    OG1   1699      -0.66     15.999
  1704          H    546    THR    HG1   1700       0.43      1.008
  1705        CT3    546    THR    CG2   1701      -0.27     12.011
  1706         HA    546    THR   HG21   1702       0.09      1.008
  1707         HA    546    THR   HG22   1703       0.09      1.008
  1708         HA    546    THR   HG23   1704       0.09      1.008
  1709         CC    546    THR      C   1705       0.34     12.011
  1710         OC    546    THR    OT1   1706      -0.67    15.9994
  1711         OC    546    THR    OT2   1707      -0.67    15.9994   ; qtot 2

[ bonds ]
;  ai    aj funct            c0            c1            c2            c3
    1     2     1 
    1     3     1 
    1     4     1 
    1     5     1 
    5     6     1 
    5     7     1 
    5    18     1 
    7     8     1 
    7     9     1 
    7    10     1 
   10    11     1 
   10    12     1 
   10    13     1 
   13    14     1 
   13    15     1 
   15    16     1 
   15    17     1 
   18    19     1 
   18    20     1 
   20    21     1 
   20    22     1 
   22    23     1 
   22    24     1 
   22    40     1 
   24    25     1 
   24    26     1 
   24    27     1 
   27    28     1 
   27    29     1 
   27    30     1 
   30    31     1 
   30    32     1 
   30    33     1 
   33    34     1 
   33    35     1 
   33    36     1 
   36    37     1 
   36    38     1 
   36    39     1 
   40    41     1 
   40    42     1 
   42    43     1 
   42    44     1 
   44    45     1 
   44    46     1 
   44    62     1 
   46    47     1 
   46    48     1 
   46    49     1 
   49    50     1 
   49    51     1 
   49    52     1 
   52    53     1 
   52    54     1 
   52    55     1 
   55    56     1 
   55    57     1 
   55    58     1 
   58    59     1 
   58    60     1 
   58    61     1 
   62    63     1 
   62    64     1 
   64    65     1 
   64    66     1 
   66    67     1 
   66    68     1 
   66    81     1 
   68    69     1 
   68    70     1 
   68    71     1 
   71    72     1 
   71    73     1 
   71    77     1 
   73    74     1 
   73    75     1 
   73    76     1 
   77    78     1 
   77    79     1 
   77    80     1 
   81    82     1 
   81    83     1 
   83    84     1 
   83    85     1 
   85    86     1 
   85    87     1 
   85   105     1 
   87    88     1 
   87    89     1 
   87    90     1 
   90    91     1 
   90    92     1 
   90    93     1 
   93    94     1 
   93    95     1 
   93    96     1 
   96    97     1 
   96    98     1 
   98    99     1 
   98   102     1 
   99   100     1 
   99   101     1 
  102   103     1 
  102   104     1 
  105   106     1 
  105   107     1 
  107   108     1 
  107   109     1 
  109   110     1 
  109   111     1 
  109   124     1 
  111   112     1 
  111   113     1 
  111   114     1 
  114   115     1 
  114   116     1 
  114   120     1 
  116   117     1 
  116   118     1 
  116   119     1 
  120   121     1 
  120   122     1 
  120   123     1 
  124   125     1 
  124   126     1 
  126   127     1 
  126   128     1 
  128   129     1 
  128   130     1 
  128   138     1 
  130   131     1 
  130   132     1 
  130   133     1 
  133   134     1 
  133   135     1 
  135   136     1 
  135   137     1 
  138   139     1 
  138   140     1 
  140   141     1 
  140   142     1 
  142   143     1 
  142   144     1 
  142   145     1 
  145   146     1 
  145   147     1 
  147   148     1 
  147   149     1 
  149   150     1 
  149   151     1 
  149   152     1 
  152   153     1 
  152   154     1 
  154   155     1 
  154   156     1 
  156   157     1 
  156   158     1 
  156   176     1 
  158   159     1 
  158   160     1 
  158   161     1 
  161   162     1 
  161   163     1 
  161   164     1 
  164   165     1 
  164   166     1 
  164   167     1 
  167   168     1 
  167   169     1 
  169   170     1 
  169   173     1 
  170   171     1 
  170   172     1 
  173   174     1 
  173   175     1 
  176   177     1 
  176   178     1 
  178   179     1 
  178   180     1 
  180   181     1 
  180   182     1 
  180   190     1 
  182   183     1 
  182   184     1 
  182   185     1 
  185   186     1 
  185   187     1 
  187   188     1 
  187   189     1 
  190   191     1 
  190   192     1 
  192   193     1 
  192   196     1 
  193   194     1 
  193   195     1 
  193   201     1 
  196   197     1 
  196   198     1 
  196   204     1 
  198   199     1 
  198   200     1 
  198   201     1 
  201   202     1 
  201   203     1 
  204   205     1 
  204   206     1 
  206   207     1 
  206   208     1 
  208   209     1 
  208   210     1 
  208   225     1 
  210   211     1 
  210   212     1 
  210   213     1 
  213   214     1 
  213   221     1 
  214   215     1 
  214   216     1 
  216   217     1 
  216   218     1 
  218   219     1 
  218   223     1 
  219   220     1 
  221   222     1 
  221   223     1 
  223   224     1 
  225   226     1 
  225   227     1 
  227   228     1 
  227   229     1 
  229   230     1 
  229   231     1 
  229   240     1 
  231   232     1 
  231   233     1 
  231   234     1 
  234   235     1 
  234   236     1 
  234   237     1 
  237   238     1 
  237   239     1 
  240   241     1 
  240   242     1 
  242   243     1 
  242   244     1 
  244   245     1 
  244   246     1 
  244   247     1 
  247   248     1 
  247   249     1 
  249   250     1 
  249   251     1 
  251   252     1 
  251   253     1 
  251   271     1 
  253   254     1 
  253   255     1 
  253   256     1 
  256   257     1 
  256   258     1 
  256   259     1 
  259   260     1 
  259   261     1 
  259   262     1 
  262   263     1 
  262   264     1 
  264   265     1 
  264   268     1 
  265   266     1 
  265   267     1 
  268   269     1 
  268   270     1 
  271   272     1 
  271   273     1 
  273   274     1 
  273   275     1 
  275   276     1 
  275   277     1 
  275   287     1 
  277   278     1 
  277   279     1 
  277   283     1 
  279   280     1 
  279   281     1 
  279   282     1 
  283   284     1 
  283   285     1 
  283   286     1 
  287   288     1 
  287   289     1 
  289   290     1 
  289   291     1 
  291   292     1 
  291   293     1 
  291   302     1 
  293   294     1 
  293   295     1 
  293   296     1 
  296   297     1 
  296   298     1 
  296   299     1 
  299   300     1 
  299   301     1 
  302   303     1 
  302   304     1 
  304   305     1 
  304   306     1 
  306   307     1 
  306   308     1 
  306   318     1 
  308   309     1 
  308   310     1 
  308   314     1 
  310   311     1 
  310   312     1 
  310   313     1 
  314   315     1 
  314   316     1 
  314   317     1 
  318   319     1 
  318   320     1 
  320   321     1 
  320   322     1 
  322   323     1 
  322   324     1 
  322   337     1 
  324   325     1 
  324   326     1 
  324   327     1 
  327   328     1 
  327   329     1 
  327   333     1 
  329   330     1 
  329   331     1 
  329   332     1 
  333   334     1 
  333   335     1 
  333   336     1 
  337   338     1 
  337   339     1 
  339   340     1 
  339   341     1 
  341   342     1 
  341   343     1 
  341   353     1 
  343   344     1 
  343   345     1 
  343   349     1 
  345   346     1 
  345   347     1 
  345   348     1 
  349   350     1 
  349   351     1 
  349   352     1 
  353   354     1 
  353   355     1 
  355   356     1 
  355   357     1 
  357   358     1 
  357   359     1 
  357   368     1 
  359   360     1 
  359   361     1 
  359   362     1 
  362   363     1 
  362   364     1 
  362   365     1 
  365   366     1 
  365   367     1 
  368   369     1 
  368   370     1 
  370   371     1 
  370   372     1 
  372   373     1 
  372   374     1 
  372   392     1 
  374   375     1 
  374   376     1 
  374   377     1 
  377   378     1 
  377   379     1 
  377   380     1 
  380   381     1 
  380   382     1 
  380   383     1 
  383   384     1 
  383   385     1 
  385   386     1 
  385   389     1 
  386   387     1 
  386   388     1 
  389   390     1 
  389   391     1 
  392   393     1 
  392   394     1 
  394   395     1 
  394   396     1 
  396   397     1 
  396   398     1 
  396   409     1 
  398   399     1 
  398   400     1 
  398   401     1 
  401   402     1 
  401   403     1 
  401   404     1 
  404   405     1 
  404   406     1 
  406   407     1 
  406   408     1 
  409   410     1 
  409   411     1 
  411   412     1 
  411   413     1 
  413   414     1 
  413   415     1 
  413   416     1 
  416   417     1 
  416   418     1 
  418   419     1 
  418   420     1 
  420   421     1 
  420   422     1 
  420   427     1 
  422   423     1 
  422   424     1 
  422   425     1 
  425   426     1 
  427   428     1 
  427   429     1 
  429   430     1 
  429   431     1 
  431   432     1 
  431   433     1 
  431   446     1 
  433   434     1 
  433   435     1 
  433   436     1 
  436   437     1 
  436   438     1 
  436   442     1 
  438   439     1 
  438   440     1 
  438   441     1 
  442   443     1 
  442   444     1 
  442   445     1 
  446   447     1 
  446   448     1 
  448   449     1 
  448   450     1 
  450   451     1 
  450   452     1 
  450   462     1 
  452   453     1 
  452   454     1 
  452   458     1 
  454   455     1 
  454   456     1 
  454   457     1 
  458   459     1 
  458   460     1 
  458   461     1 
  462   463     1 
  462   464     1 
  464   465     1 
  464   466     1 
  466   467     1 
  466   468     1 
  466   486     1 
  468   469     1 
  468   470     1 
  468   471     1 
  471   472     1 
  471   477     1 
  472   473     1 
  472   474     1 
  474   475     1 
  474   476     1 
  476   477     1 
  476   482     1 
  477   478     1 
  478   479     1 
  478   480     1 
  480   481     1 
  480   484     1 
  482   483     1 
  482   484     1 
  484   485     1 
  486   487     1 
  486   488     1 
  488   489     1 
  488   490     1 
  490   491     1 
  490   492     1 
  490   493     1 
  493   494     1 
  493   495     1 
  495   496     1 
  495   497     1 
  497   498     1 
  497   499     1 
  497   510     1 
  499   500     1 
  499   501     1 
  499   502     1 
  502   503     1 
  502   504     1 
  502   505     1 
  505   506     1 
  506   507     1 
  506   508     1 
  506   509     1 
  510   511     1 
  510   512     1 
  512   513     1 
  512   514     1 
  514   515     1 
  514   516     1 
  514   526     1 
  516   517     1 
  516   518     1 
  516   522     1 
  518   519     1 
  518   520     1 
  518   521     1 
  522   523     1 
  522   524     1 
  522   525     1 
  526   527     1 
  526   528     1 
  528   529     1 
  528   530     1 
  530   531     1 
  530   532     1 
  530   536     1 
  532   533     1 
  532   534     1 
  532   535     1 
  535  1509     1 
  536   537     1 
  536   538     1 
  538   539     1 
  538   540     1 
  540   541     1 
  540   542     1 
  540   543     1 
  543   544     1 
  543   545     1 
  545   546     1 
  545   547     1 
  547   548     1 
  547   549     1 
  547   560     1 
  549   550     1 
  549   551     1 
  549   552     1 
  552   553     1 
  552   554     1 
  552   555     1 
  555   556     1 
  555   557     1 
  557   558     1 
  557   559     1 
  560   561     1 
  560   562     1 
  562   563     1 
  562   564     1 
  564   565     1 
  564   566     1 
  564   574     1 
  566   567     1 
  566   568     1 
  566   569     1 
  569   570     1 
  569   571     1 
  571   572     1 
  571   573     1 
  574   575     1 
  574   576     1 
  576   577     1 
  576   578     1 
  578   579     1 
  578   580     1 
  578   598     1 
  580   581     1 
  580   582     1 
  580   583     1 
  583   584     1 
  583   589     1 
  584   585     1 
  584   586     1 
  586   587     1 
  586   588     1 
  588   589     1 
  588   594     1 
  589   590     1 
  590   591     1 
  590   592     1 
  592   593     1 
  592   596     1 
  594   595     1 
  594   596     1 
  596   597     1 
  598   599     1 
  598   600     1 
  600   601     1 
  600   602     1 
  602   603     1 
  602   604     1 
  602   605     1 
  605   606     1 
  605   607     1 
  607   608     1 
  607   609     1 
  609   610     1 
  609   611     1 
  609   624     1 
  611   612     1 
  611   613     1 
  611   617     1 
  613   614     1 
  613   615     1 
  613   616     1 
  617   618     1 
  617   619     1 
  617   620     1 
  620   621     1 
  620   622     1 
  620   623     1 
  624   625     1 
  624   626     1 
  626   627     1 
  626   628     1 
  628   629     1 
  628   630     1 
  628   640     1 
  630   631     1 
  630   632     1 
  630   636     1 
  632   633     1 
  632   634     1 
  632   635     1 
  636   637     1 
  636   638     1 
  636   639     1 
  640   641     1 
  640   642     1 
  642   643     1 
  642   644     1 
  644   645     1 
  644   646     1 
  644   655     1 
  646   647     1 
  646   648     1 
  646   649     1 
  649   650     1 
  649   651     1 
  649   652     1 
  652   653     1 
  652   654     1 
  655   656     1 
  655   657     1 
  657   658     1 
  657   659     1 
  659   660     1 
  659   661     1 
  659   665     1 
  661   662     1 
  661   663     1 
  661   664     1 
  665   666     1 
  665   667     1 
  667   668     1 
  667   669     1 
  669   670     1 
  669   671     1 
  669   682     1 
  671   672     1 
  671   673     1 
  671   674     1 
  674   675     1 
  674   676     1 
  674   677     1 
  677   678     1 
  678   679     1 
  678   680     1 
  678   681     1 
  682   683     1 
  682   684     1 
  684   685     1 
  684   686     1 
  686   687     1 
  686   688     1 
  686   698     1 
  688   689     1 
  688   690     1 
  688   694     1 
  690   691     1 
  690   692     1 
  690   693     1 
  694   695     1 
  694   696     1 
  694   697     1 
  698   699     1 
  698   700     1 
  700   701     1 
  700   702     1 
  702   703     1 
  702   704     1 
  702   714     1 
  704   705     1 
  704   706     1 
  704   710     1 
  706   707     1 
  706   708     1 
  706   709     1 
  710   711     1 
  710   712     1 
  710   713     1 
  714   715     1 
  714   716     1 
  716   717     1 
  716   718     1 
  718   719     1 
  718   720     1 
  718   724     1 
  720   721     1 
  720   722     1 
  720   723     1 
  723  1668     1 
  724   725     1 
  724   726     1 
  726   727     1 
  726   728     1 
  728   729     1 
  728   730     1 
  728   748     1 
  730   731     1 
  730   732     1 
  730   733     1 
  733   734     1 
  733   735     1 
  733   736     1 
  736   737     1 
  736   738     1 
  736   739     1 
  739   740     1 
  739   741     1 
  741   742     1 
  741   745     1 
  742   743     1 
  742   744     1 
  745   746     1 
  745   747     1 
  748   749     1 
  748   750     1 
  750   751     1 
  750   752     1 
  752   753     1 
  752   754     1 
  752   765     1 
  754   755     1 
  754   756     1 
  754   757     1 
  757   758     1 
  757   759     1 
  757   760     1 
  760   761     1 
  760   762     1 
  762   763     1 
  762   764     1 
  765   766     1 
  765   767     1 
  767   768     1 
  767   769     1 
  769   770     1 
  769   771     1 
  769   784     1 
  771   772     1 
  771   773     1 
  771   774     1 
  774   775     1 
  774   776     1 
  774   780     1 
  776   777     1 
  776   778     1 
  776   779     1 
  780   781     1 
  780   782     1 
  780   783     1 
  784   785     1 
  784   786     1 
  786   787     1 
  786   788     1 
  788   789     1 
  788   790     1 
  788   791     1 
  791   792     1 
  791   793     1 
  793   794     1 
  793   795     1 
  795   796     1 
  795   797     1 
  795   810     1 
  797   798     1 
  797   799     1 
  797   800     1 
  800   801     1 
  800   802     1 
  800   806     1 
  802   803     1 
  802   804     1 
  802   805     1 
  806   807     1 
  806   808     1 
  806   809     1 
  810   811     1 
  810   812     1 
  812   813     1 
  812   814     1 
  814   815     1 
  814   816     1 
  814   817     1 
  817   818     1 
  817   819     1 
  819   820     1 
  819   821     1 
  821   822     1 
  821   823     1 
  821   837     1 
  823   824     1 
  823   825     1 
  823   826     1 
  826   827     1 
  826   833     1 
  827   828     1 
  827   829     1 
  829   830     1 
  829   831     1 
  831   832     1 
  831   835     1 
  833   834     1 
  833   835     1 
  835   836     1 
  837   838     1 
  837   839     1 
  839   840     1 
  839   841     1 
  841   842     1 
  841   843     1 
  841   847     1 
  843   844     1 
  843   845     1 
  843   846     1 
  847   848     1 
  847   849     1 
  849   850     1 
  849   851     1 
  851   852     1 
  851   853     1 
  851   858     1 
  853   854     1 
  853   855     1 
  853   856     1 
  856   857     1 
  858   859     1 
  858   860     1 
  860   861     1 
  860   862     1 
  862   863     1 
  862   864     1 
  862   872     1 
  864   865     1 
  864   866     1 
  864   867     1 
  867   868     1 
  867   869     1 
  869   870     1 
  869   871     1 
  872   873     1 
  872   874     1 
  874   875     1 
  874   876     1 
  876   877     1 
  876   878     1 
  876   882     1 
  878   879     1 
  878   880     1 
  878   881     1 
  882   883     1 
  882   884     1 
  884   885     1 
  884   886     1 
  886   887     1 
  886   888     1 
  886   902     1 
  888   889     1 
  888   890     1 
  888   891     1 
  891   892     1 
  891   898     1 
  892   893     1 
  892   894     1 
  894   895     1 
  894   896     1 
  896   897     1 
  896   900     1 
  898   899     1 
  898   900     1 
  900   901     1 
  902   903     1 
  902   904     1 
  904   905     1 
  904   906     1 
  906   907     1 
  906   908     1 
  906   919     1 
  908   909     1 
  908   910     1 
  908   911     1 
  911   912     1 
  911   913     1 
  911   914     1 
  914   915     1 
  914   916     1 
  916   917     1 
  916   918     1 
  919   920     1 
  919   921     1 
  921   922     1 
  921   923     1 
  923   924     1 
  923   925     1 
  923   934     1 
  925   926     1 
  925   927     1 
  925   928     1 
  928   929     1 
  928   930     1 
  928   931     1 
  931   932     1 
  931   933     1 
  934   935     1 
  934   936     1 
  936   937     1 
  936   938     1 
  938   939     1 
  938   940     1 
  938   948     1 
  940   941     1 
  940   942     1 
  940   944     1 
  942   943     1 
  944   945     1 
  944   946     1 
  944   947     1 
  948   949     1 
  948   950     1 
  950   951     1 
  950   952     1 
  952   953     1 
  952   954     1 
  952   972     1 
  954   955     1 
  954   956     1 
  954   957     1 
  957   958     1 
  957   963     1 
  958   959     1 
  958   960     1 
  960   961     1 
  960   962     1 
  962   963     1 
  962   968     1 
  963   964     1 
  964   965     1 
  964   966     1 
  966   967     1 
  966   970     1 
  968   969     1 
  968   970     1 
  970   971     1 
  972   973     1 
  972   974     1 
  974   975     1 
  974   976     1 
  976   977     1 
  976   978     1 
  976   993     1 
  978   979     1 
  978   980     1 
  978   981     1 
  981   982     1 
  981   989     1 
  982   983     1 
  982   984     1 
  984   985     1 
  984   986     1 
  986   987     1 
  986   991     1 
  987   988     1 
  989   990     1 
  989   991     1 
  991   992     1 
  993   994     1 
  993   995     1 
  995   996     1 
  995   997     1 
  997   998     1 
  997   999     1 
  997  1017     1 
  999  1000     1 
  999  1001     1 
  999  1002     1 
 1002  1003     1 
 1002  1008     1 
 1003  1004     1 
 1003  1005     1 
 1005  1006     1 
 1005  1007     1 
 1007  1008     1 
 1007  1013     1 
 1008  1009     1 
 1009  1010     1 
 1009  1011     1 
 1011  1012     1 
 1011  1015     1 
 1013  1014     1 
 1013  1015     1 
 1015  1016     1 
 1017  1018     1 
 1017  1019     1 
 1019  1020     1 
 1019  1021     1 
 1021  1022     1 
 1021  1023     1 
 1021  1035     1 
 1023  1024     1 
 1023  1025     1 
 1023  1028     1 
 1026  1027     1 
 1026  1028     1 
 1026  1029     1 
 1028  1031     1 
 1029  1030     1 
 1029  1033     1 
 1031  1032     1 
 1031  1033     1 
 1033  1034     1 
 1035  1036     1 
 1035  1037     1 
 1037  1038     1 
 1037  1039     1 
 1039  1040     1 
 1039  1041     1 
 1039  1042     1 
 1042  1043     1 
 1042  1044     1 
 1044  1045     1 
 1044  1046     1 
 1046  1047     1 
 1046  1048     1 
 1046  1054     1 
 1048  1049     1 
 1048  1050     1 
 1048  1051     1 
 1051  1052     1 
 1051  1053     1 
 1054  1055     1 
 1054  1056     1 
 1056  1057     1 
 1056  1058     1 
 1058  1059     1 
 1058  1060     1 
 1058  1070     1 
 1060  1061     1 
 1060  1062     1 
 1060  1066     1 
 1062  1063     1 
 1062  1064     1 
 1062  1065     1 
 1066  1067     1 
 1066  1068     1 
 1066  1069     1 
 1070  1071     1 
 1070  1072     1 
 1072  1073     1 
 1072  1074     1 
 1074  1075     1 
 1074  1076     1 
 1074  1084     1 
 1076  1077     1 
 1076  1078     1 
 1076  1079     1 
 1079  1080     1 
 1079  1081     1 
 1081  1082     1 
 1081  1083     1 
 1084  1085     1 
 1084  1086     1 
 1086  1087     1 
 1086  1088     1 
 1088  1089     1 
 1088  1090     1 
 1088  1095     1 
 1090  1091     1 
 1090  1092     1 
 1090  1093     1 
 1093  1094     1 
 1095  1096     1 
 1095  1097     1 
 1097  1098     1 
 1097  1099     1 
 1099  1100     1 
 1099  1101     1 
 1099  1109     1 
 1101  1102     1 
 1101  1103     1 
 1101  1104     1 
 1104  1105     1 
 1104  1106     1 
 1106  1107     1 
 1106  1108     1 
 1109  1110     1 
 1109  1111     1 
 1111  1112     1 
 1111  1113     1 
 1113  1114     1 
 1113  1115     1 
 1113  1131     1 
 1115  1116     1 
 1115  1117     1 
 1115  1118     1 
 1118  1119     1 
 1118  1120     1 
 1118  1121     1 
 1121  1122     1 
 1121  1123     1 
 1121  1124     1 
 1124  1125     1 
 1124  1126     1 
 1124  1127     1 
 1127  1128     1 
 1127  1129     1 
 1127  1130     1 
 1131  1132     1 
 1131  1133     1 
 1133  1134     1 
 1133  1135     1 
 1135  1136     1 
 1135  1137     1 
 1135  1147     1 
 1137  1138     1 
 1137  1139     1 
 1137  1143     1 
 1139  1140     1 
 1139  1141     1 
 1139  1142     1 
 1143  1144     1 
 1143  1145     1 
 1143  1146     1 
 1147  1148     1 
 1147  1149     1 
 1149  1150     1 
 1149  1151     1 
 1151  1152     1 
 1151  1153     1 
 1151  1163     1 
 1153  1154     1 
 1153  1155     1 
 1153  1159     1 
 1155  1156     1 
 1155  1157     1 
 1155  1158     1 
 1159  1160     1 
 1159  1161     1 
 1159  1162     1 
 1163  1164     1 
 1163  1165     1 
 1165  1166     1 
 1165  1167     1 
 1167  1168     1 
 1167  1169     1 
 1167  1180     1 
 1169  1170     1 
 1169  1171     1 
 1169  1172     1 
 1172  1173     1 
 1172  1174     1 
 1172  1175     1 
 1175  1176     1 
 1176  1177     1 
 1176  1178     1 
 1176  1179     1 
 1180  1181     1 
 1180  1182     1 
 1182  1183     1 
 1182  1184     1 
 1184  1185     1 
 1184  1186     1 
 1184  1191     1 
 1186  1187     1 
 1186  1188     1 
 1186  1189     1 
 1189  1190     1 
 1191  1192     1 
 1191  1193     1 
 1193  1194     1 
 1193  1195     1 
 1195  1196     1 
 1195  1197     1 
 1195  1198     1 
 1198  1199     1 
 1198  1200     1 
 1200  1201     1 
 1200  1202     1 
 1202  1203     1 
 1202  1204     1 
 1202  1214     1 
 1204  1205     1 
 1204  1206     1 
 1204  1210     1 
 1206  1207     1 
 1206  1208     1 
 1206  1209     1 
 1210  1211     1 
 1210  1212     1 
 1210  1213     1 
 1214  1215     1 
 1214  1216     1 
 1216  1217     1 
 1216  1218     1 
 1218  1219     1 
 1218  1220     1 
 1218  1236     1 
 1220  1221     1 
 1220  1222     1 
 1220  1223     1 
 1223  1224     1 
 1223  1225     1 
 1223  1226     1 
 1226  1227     1 
 1226  1228     1 
 1226  1229     1 
 1229  1230     1 
 1229  1231     1 
 1229  1232     1 
 1232  1233     1 
 1232  1234     1 
 1232  1235     1 
 1236  1237     1 
 1236  1238     1 
 1238  1239     1 
 1238  1240     1 
 1240  1241     1 
 1240  1242     1 
 1240  1249     1 
 1242  1244     1 
 1242  1245     1 
 1242  1246     1 
 1246  1248     1 
 1249  1250     1 
 1249  1251     1 
 1251  1252     1 
 1251  1253     1 
 1253  1254     1 
 1253  1255     1 
 1253  1260     1 
 1255  1256     1 
 1255  1257     1 
 1255  1258     1 
 1258  1259     1 
 1260  1261     1 
 1260  1262     1 
 1262  1263     1 
 1262  1264     1 
 1264  1265     1 
 1264  1266     1 
 1264  1267     1 
 1267  1268     1 
 1267  1269     1 
 1269  1270     1 
 1269  1271     1 
 1271  1272     1 
 1271  1273     1 
 1271  1281     1 
 1273  1274     1 
 1273  1275     1 
 1273  1277     1 
 1275  1276     1 
 1277  1278     1 
 1277  1279     1 
 1277  1280     1 
 1281  1282     1 
 1281  1283     1 
 1283  1284     1 
 1283  1285     1 
 1285  1286     1 
 1285  1287     1 
 1285  1296     1 
 1287  1288     1 
 1287  1289     1 
 1287  1290     1 
 1290  1291     1 
 1290  1292     1 
 1290  1293     1 
 1293  1294     1 
 1293  1295     1 
 1296  1297     1 
 1296  1298     1 
 1298  1299     1 
 1298  1300     1 
 1300  1301     1 
 1300  1302     1 
 1300  1315     1 
 1302  1303     1 
 1302  1304     1 
 1302  1305     1 
 1305  1306     1 
 1305  1307     1 
 1305  1311     1 
 1307  1308     1 
 1307  1309     1 
 1307  1310     1 
 1311  1312     1 
 1311  1313     1 
 1311  1314     1 
 1315  1316     1 
 1315  1317     1 
 1317  1318     1 
 1317  1319     1 
 1319  1320     1 
 1319  1321     1 
 1319  1326     1 
 1321  1322     1 
 1321  1323     1 
 1321  1324     1 
 1324  1325     1 
 1326  1327     1 
 1326  1328     1 
 1328  1329     1 
 1328  1330     1 
 1330  1331     1 
 1330  1332     1 
 1330  1345     1 
 1332  1333     1 
 1332  1334     1 
 1332  1335     1 
 1335  1336     1 
 1335  1337     1 
 1335  1341     1 
 1337  1338     1 
 1337  1339     1 
 1337  1340     1 
 1341  1342     1 
 1341  1343     1 
 1341  1344     1 
 1345  1346     1 
 1345  1347     1 
 1347  1348     1 
 1347  1349     1 
 1349  1350     1 
 1349  1351     1 
 1349  1355     1 
 1351  1352     1 
 1351  1353     1 
 1351  1354     1 
 1355  1356     1 
 1355  1357     1 
 1357  1358     1 
 1357  1359     1 
 1359  1360     1 
 1359  1361     1 
 1359  1373     1 
 1361  1362     1 
 1361  1363     1 
 1361  1366     1 
 1364  1365     1 
 1364  1366     1 
 1364  1367     1 
 1366  1369     1 
 1367  1368     1 
 1367  1371     1 
 1369  1370     1 
 1369  1371     1 
 1371  1372     1 
 1373  1374     1 
 1373  1375     1 
 1375  1376     1 
 1375  1377     1 
 1377  1378     1 
 1377  1379     1 
 1377  1386     1 
 1379  1381     1 
 1379  1382     1 
 1379  1383     1 
 1383  1385     1 
 1386  1387     1 
 1386  1388     1 
 1388  1389     1 
 1388  1390     1 
 1390  1391     1 
 1390  1392     1 
 1390  1410     1 
 1392  1393     1 
 1392  1394     1 
 1392  1395     1 
 1395  1396     1 
 1395  1397     1 
 1395  1398     1 
 1398  1399     1 
 1398  1400     1 
 1398  1401     1 
 1401  1402     1 
 1401  1403     1 
 1403  1404     1 
 1403  1407     1 
 1404  1405     1 
 1404  1406     1 
 1407  1408     1 
 1407  1409     1 
 1410  1411     1 
 1410  1412     1 
 1412  1413     1 
 1412  1414     1 
 1414  1415     1 
 1414  1416     1 
 1414  1428     1 
 1416  1417     1 
 1416  1418     1 
 1416  1421     1 
 1419  1420     1 
 1419  1421     1 
 1419  1422     1 
 1421  1424     1 
 1422  1423     1 
 1422  1426     1 
 1424  1425     1 
 1424  1426     1 
 1426  1427     1 
 1428  1429     1 
 1428  1430     1 
 1430  1431     1 
 1430  1432     1 
 1432  1433     1 
 1432  1434     1 
 1432  1440     1 
 1434  1435     1 
 1434  1436     1 
 1434  1437     1 
 1437  1438     1 
 1437  1439     1 
 1440  1441     1 
 1440  1442     1 
 1442  1443     1 
 1442  1444     1 
 1444  1445     1 
 1444  1446     1 
 1444  1447     1 
 1447  1448     1 
 1447  1449     1 
 1449  1450     1 
 1449  1451     1 
 1451  1452     1 
 1451  1453     1 
 1451  1462     1 
 1453  1454     1 
 1453  1455     1 
 1453  1456     1 
 1456  1457     1 
 1456  1458     1 
 1456  1459     1 
 1459  1460     1 
 1459  1461     1 
 1462  1463     1 
 1462  1464     1 
 1464  1465     1 
 1464  1466     1 
 1466  1467     1 
 1466  1468     1 
 1466  1474     1 
 1468  1469     1 
 1468  1470     1 
 1468  1471     1 
 1471  1472     1 
 1471  1473     1 
 1474  1475     1 
 1474  1476     1 
 1476  1477     1 
 1476  1478     1 
 1478  1479     1 
 1478  1480     1 
 1478  1490     1 
 1480  1481     1 
 1480  1482     1 
 1480  1486     1 
 1482  1483     1 
 1482  1484     1 
 1482  1485     1 
 1486  1487     1 
 1486  1488     1 
 1486  1489     1 
 1490  1491     1 
 1490  1492     1 
 1492  1493     1 
 1492  1494     1 
 1494  1495     1 
 1494  1496     1 
 1494  1500     1 
 1496  1497     1 
 1496  1498     1 
 1496  1499     1 
 1500  1501     1 
 1500  1502     1 
 1502  1503     1 
 1502  1504     1 
 1504  1505     1 
 1504  1506     1 
 1504  1510     1 
 1506  1507     1 
 1506  1508     1 
 1506  1509     1 
 1510  1511     1 
 1510  1512     1 
 1512  1513     1 
 1512  1516     1 
 1513  1514     1 
 1513  1515     1 
 1513  1521     1 
 1516  1517     1 
 1516  1518     1 
 1516  1524     1 
 1518  1519     1 
 1518  1520     1 
 1518  1521     1 
 1521  1522     1 
 1521  1523     1 
 1524  1525     1 
 1524  1526     1 
 1526  1527     1 
 1526  1528     1 
 1528  1529     1 
 1528  1530     1 
 1528  1541     1 
 1530  1531     1 
 1530  1532     1 
 1530  1533     1 
 1533  1534     1 
 1533  1535     1 
 1533  1536     1 
 1536  1537     1 
 1536  1538     1 
 1538  1539     1 
 1538  1540     1 
 1541  1542     1 
 1541  1543     1 
 1543  1544     1 
 1543  1545     1 
 1545  1546     1 
 1545  1547     1 
 1545  1548     1 
 1548  1549     1 
 1548  1550     1 
 1550  1551     1 
 1550  1552     1 
 1552  1553     1 
 1552  1554     1 
 1552  1555     1 
 1555  1556     1 
 1555  1557     1 
 1557  1558     1 
 1557  1559     1 
 1559  1560     1 
 1559  1561     1 
 1559  1571     1 
 1561  1562     1 
 1561  1563     1 
 1561  1567     1 
 1563  1564     1 
 1563  1565     1 
 1563  1566     1 
 1567  1568     1 
 1567  1569     1 
 1567  1570     1 
 1571  1572     1 
 1571  1573     1 
 1573  1574     1 
 1573  1575     1 
 1575  1576     1 
 1575  1577     1 
 1575  1588     1 
 1577  1578     1 
 1577  1579     1 
 1577  1580     1 
 1580  1581     1 
 1580  1582     1 
 1580  1583     1 
 1583  1584     1 
 1583  1585     1 
 1585  1586     1 
 1585  1587     1 
 1588  1589     1 
 1588  1590     1 
 1590  1591     1 
 1590  1592     1 
 1592  1593     1 
 1592  1594     1 
 1592  1609     1 
 1594  1595     1 
 1594  1596     1 
 1594  1597     1 
 1597  1598     1 
 1597  1605     1 
 1598  1599     1 
 1598  1600     1 
 1600  1601     1 
 1600  1602     1 
 1602  1603     1 
 1602  1607     1 
 1603  1604     1 
 1605  1606     1 
 1605  1607     1 
 1607  1608     1 
 1609  1610     1 
 1609  1611     1 
 1611  1612     1 
 1611  1613     1 
 1613  1614     1 
 1613  1615     1 
 1613  1616     1 
 1616  1617     1 
 1616  1618     1 
 1618  1619     1 
 1618  1620     1 
 1620  1621     1 
 1620  1622     1 
 1620  1626     1 
 1622  1623     1 
 1622  1624     1 
 1622  1625     1 
 1626  1627     1 
 1626  1628     1 
 1628  1629     1 
 1628  1630     1 
 1630  1631     1 
 1630  1632     1 
 1630  1633     1 
 1633  1634     1 
 1633  1635     1 
 1635  1636     1 
 1635  1637     1 
 1637  1638     1 
 1637  1639     1 
 1637  1649     1 
 1639  1640     1 
 1639  1641     1 
 1639  1645     1 
 1641  1642     1 
 1641  1643     1 
 1641  1644     1 
 1645  1646     1 
 1645  1647     1 
 1645  1648     1 
 1649  1650     1 
 1649  1651     1 
 1651  1652     1 
 1651  1653     1 
 1653  1654     1 
 1653  1655     1 
 1653  1659     1 
 1655  1656     1 
 1655  1657     1 
 1655  1658     1 
 1659  1660     1 
 1659  1661     1 
 1661  1662     1 
 1661  1663     1 
 1663  1664     1 
 1663  1665     1 
 1663  1669     1 
 1665  1666     1 
 1665  1667     1 
 1665  1668     1 
 1669  1670     1 
 1669  1671     1 
 1671  1672     1 
 1671  1673     1 
 1673  1674     1 
 1673  1675     1 
 1673  1680     1 
 1675  1676     1 
 1675  1677     1 
 1675  1678     1 
 1678  1679     1 
 1680  1681     1 
 1680  1682     1 
 1682  1683     1 
 1682  1684     1 
 1684  1685     1 
 1684  1686     1 
 1684  1695     1 
 1686  1687     1 
 1686  1688     1 
 1686  1689     1 
 1689  1690     1 
 1689  1691     1 
 1689  1692     1 
 1692  1693     1 
 1692  1694     1 
 1695  1696     1 
 1695  1697     1 
 1697  1698     1 
 1697  1699     1 
 1699  1700     1 
 1699  1701     1 
 1699  1709     1 
 1701  1702     1 
 1701  1703     1 
 1701  1705     1 
 1703  1704     1 
 1705  1706     1 
 1705  1707     1 
 1705  1708     1 
 1709  1710     1 
 1709  1711     1 
  1246   1383     1         0.2029  144766.4        0.2029  0.00 ; the disulfide bond 

[ pairs ]
;  ai    aj funct            c0            c1            c2            c3
    1     8     1 
    1     9     1 
    1    10     1 
    1    19     1 
    1    20     1 
    2     6     1 
    2     7     1 
    2    18     1 
    3     6     1 
    3     7     1 
    3    18     1 
    4     6     1 
    4     7     1 
    4    18     1 
    5    11     1 
    5    12     1 
    5    13     1 
    5    21     1 
    5    22     1 
    6     8     1 
    6     9     1 
    6    10     1 
    6    19     1 
    6    20     1 
    7    14     1 
    7    15     1 
    7    19     1 
    7    20     1 
    8    11     1 
    8    12     1 
    8    13     1 
    8    18     1 
    9    11     1 
    9    12     1 
    9    13     1 
    9    18     1 
   10    16     1 
   10    17     1 
   10    18     1 
   11    14     1 
   11    15     1 
   12    14     1 
   12    15     1 
   14    16     1 
   14    17     1 
   18    23     1 
   18    24     1 
   18    40     1 
   19    21     1 
   19    22     1 
   20    25     1 
   20    26     1 
   20    27     1 
   20    41     1 
   20    42     1 
   21    23     1 
   21    24     1 
   21    40     1 
   22    28     1 
   22    29     1 
   22    30     1 
   22    43     1 
   22    44     1 
   23    25     1 
   23    26     1 
   23    27     1 
   23    41     1 
   23    42     1 
   24    31     1 
   24    32     1 
   24    33     1 
   24    41     1 
   24    42     1 
   25    28     1 
   25    29     1 
   25    30     1 
   25    40     1 
   26    28     1 
   26    29     1 
   26    30     1 
   26    40     1 
   27    34     1 
   27    35     1 
   27    36     1 
   27    40     1 
   28    31     1 
   28    32     1 
   28    33     1 
   29    31     1 
   29    32     1 
   29    33     1 
   30    37     1 
   30    38     1 
   30    39     1 
   31    34     1 
   31    35     1 
   31    36     1 
   32    34     1 
   32    35     1 
   32    36     1 
   34    37     1 
   34    38     1 
   34    39     1 
   35    37     1 
   35    38     1 
   35    39     1 
   40    45     1 
   40    46     1 
   40    62     1 
   41    43     1 
   41    44     1 
   42    47     1 
   42    48     1 
   42    49     1 
   42    63     1 
   42    64     1 
   43    45     1 
   43    46     1 
   43    62     1 
   44    50     1 
   44    51     1 
   44    52     1 
   44    65     1 
   44    66     1 
   45    47     1 
   45    48     1 
   45    49     1 
   45    63     1 
   45    64     1 
   46    53     1 
   46    54     1 
   46    55     1 
   46    63     1 
   46    64     1 
   47    50     1 
   47    51     1 
   47    52     1 
   47    62     1 
   48    50     1 
   48    51     1 
   48    52     1 
   48    62     1 
   49    56     1 
   49    57     1 
   49    58     1 
   49    62     1 
   50    53     1 
   50    54     1 
   50    55     1 
   51    53     1 
   51    54     1 
   51    55     1 
   52    59     1 
   52    60     1 
   52    61     1 
   53    56     1 
   53    57     1 
   53    58     1 
   54    56     1 
   54    57     1 
   54    58     1 
   56    59     1 
   56    60     1 
   56    61     1 
   57    59     1 
   57    60     1 
   57    61     1 
   62    67     1 
   62    68     1 
   62    81     1 
   63    65     1 
   63    66     1 
   64    69     1 
   64    70     1 
   64    71     1 
   64    82     1 
   64    83     1 
   65    67     1 
   65    68     1 
   65    81     1 
   66    72     1 
   66    73     1 
   66    77     1 
   66    84     1 
   66    85     1 
   67    69     1 
   67    70     1 
   67    71     1 
   67    82     1 
   67    83     1 
   68    74     1 
   68    75     1 
   68    76     1 
   68    78     1 
   68    79     1 
   68    80     1 
   68    82     1 
   68    83     1 
   69    72     1 
   69    73     1 
   69    77     1 
   69    81     1 
   70    72     1 
   70    73     1 
   70    77     1 
   70    81     1 
   71    81     1 
   72    74     1 
   72    75     1 
   72    76     1 
   72    78     1 
   72    79     1 
   72    80     1 
   73    78     1 
   73    79     1 
   73    80     1 
   74    77     1 
   75    77     1 
   76    77     1 
   81    86     1 
   81    87     1 
   81   105     1 
   82    84     1 
   82    85     1 
   83    88     1 
   83    89     1 
   83    90     1 
   83   106     1 
   83   107     1 
   84    86     1 
   84    87     1 
   84   105     1 
   85    91     1 
   85    92     1 
   85    93     1 
   85   108     1 
   85   109     1 
   86    88     1 
   86    89     1 
   86    90     1 
   86   106     1 
   86   107     1 
   87    94     1 
   87    95     1 
   87    96     1 
   87   106     1 
   87   107     1 
   88    91     1 
   88    92     1 
   88    93     1 
   88   105     1 
   89    91     1 
   89    92     1 
   89    93     1 
   89   105     1 
   90    97     1 
   90    98     1 
   90   105     1 
   91    94     1 
   91    95     1 
   91    96     1 
   92    94     1 
   92    95     1 
   92    96     1 
   93    99     1 
   93   102     1 
   94    97     1 
   94    98     1 
   95    97     1 
   95    98     1 
   96   100     1 
   96   101     1 
   96   103     1 
   96   104     1 
   97    99     1 
   97   102     1 
   99   103     1 
   99   104     1 
  100   102     1 
  101   102     1 
  105   110     1 
  105   111     1 
  105   124     1 
  106   108     1 
  106   109     1 
  107   112     1 
  107   113     1 
  107   114     1 
  107   125     1 
  107   126     1 
  108   110     1 
  108   111     1 
  108   124     1 
  109   115     1 
  109   116     1 
  109   120     1 
  109   127     1 
  109   128     1 
  110   112     1 
  110   113     1 
  110   114     1 
  110   125     1 
  110   126     1 
  111   117     1 
  111   118     1 
  111   119     1 
  111   121     1 
  111   122     1 
  111   123     1 
  111   125     1 
  111   126     1 
  112   115     1 
  112   116     1 
  112   120     1 
  112   124     1 
  113   115     1 
  113   116     1 
  113   120     1 
  113   124     1 
  114   124     1 
  115   117     1 
  115   118     1 
  115   119     1 
  115   121     1 
  115   122     1 
  115   123     1 
  116   121     1 
  116   122     1 
  116   123     1 
  117   120     1 
  118   120     1 
  119   120     1 
  124   129     1 
  124   130     1 
  124   138     1 
  125   127     1 
  125   128     1 
  126   131     1 
  126   132     1 
  126   133     1 
  126   139     1 
  126   140     1 
  127   129     1 
  127   130     1 
  127   138     1 
  128   134     1 
  128   135     1 
  128   141     1 
  128   142     1 
  129   131     1 
  129   132     1 
  129   133     1 
  129   139     1 
  129   140     1 
  130   136     1 
  130   137     1 
  130   139     1 
  130   140     1 
  131   134     1 
  131   135     1 
  131   138     1 
  132   134     1 
  132   135     1 
  132   138     1 
  133   138     1 
  134   136     1 
  134   137     1 
  138   143     1 
  138   144     1 
  138   145     1 
  139   141     1 
  139   142     1 
  140   146     1 
  140   147     1 
  141   143     1 
  141   144     1 
  141   145     1 
  142   148     1 
  142   149     1 
  143   146     1 
  143   147     1 
  144   146     1 
  144   147     1 
  145   150     1 
  145   151     1 
  145   152     1 
  146   148     1 
  146   149     1 
  147   153     1 
  147   154     1 
  148   150     1 
  148   151     1 
  148   152     1 
  149   155     1 
  149   156     1 
  150   153     1 
  150   154     1 
  151   153     1 
  151   154     1 
  152   157     1 
  152   158     1 
  152   176     1 
  153   155     1 
  153   156     1 
  154   159     1 
  154   160     1 
  154   161     1 
  154   177     1 
  154   178     1 
  155   157     1 
  155   158     1 
  155   176     1 
  156   162     1 
  156   163     1 
  156   164     1 
  156   179     1 
  156   180     1 
  157   159     1 
  157   160     1 
  157   161     1 
  157   177     1 
  157   178     1 
  158   165     1 
  158   166     1 
  158   167     1 
  158   177     1 
  158   178     1 
  159   162     1 
  159   163     1 
  159   164     1 
  159   176     1 
  160   162     1 
  160   163     1 
  160   164     1 
  160   176     1 
  161   168     1 
  161   169     1 
  161   176     1 
  162   165     1 
  162   166     1 
  162   167     1 
  163   165     1 
  163   166     1 
  163   167     1 
  164   170     1 
  164   173     1 
  165   168     1 
  165   169     1 
  166   168     1 
  166   169     1 
  167   171     1 
  167   172     1 
  167   174     1 
  167   175     1 
  168   170     1 
  168   173     1 
  170   174     1 
  170   175     1 
  171   173     1 
  172   173     1 
  176   181     1 
  176   182     1 
  176   190     1 
  177   179     1 
  177   180     1 
  178   183     1 
  178   184     1 
  178   185     1 
  178   191     1 
  178   192     1 
  179   181     1 
  179   182     1 
  179   190     1 
  180   186     1 
  180   187     1 
  180   193     1 
  180   196     1 
  181   183     1 
  181   184     1 
  181   185     1 
  181   191     1 
  181   192     1 
  182   188     1 
  182   189     1 
  182   191     1 
  182   192     1 
  183   186     1 
  183   187     1 
  183   190     1 
  184   186     1 
  184   187     1 
  184   190     1 
  185   190     1 
  186   188     1 
  186   189     1 
  190   194     1 
  190   195     1 
  190   197     1 
  190   198     1 
  190   201     1 
  190   204     1 
  191   193     1 
  191   196     1 
  192   199     1 
  192   200     1 
  192   202     1 
  192   203     1 
  192   205     1 
  192   206     1 
  193   197     1 
  193   199     1 
  193   200     1 
  193   204     1 
  194   196     1 
  194   198     1 
  194   202     1 
  194   203     1 
  195   196     1 
  195   198     1 
  195   202     1 
  195   203     1 
  196   202     1 
  196   203     1 
  196   207     1 
  196   208     1 
  197   199     1 
  197   200     1 
  197   201     1 
  197   205     1 
  197   206     1 
  198   205     1 
  198   206     1 
  199   202     1 
  199   203     1 
  199   204     1 
  200   202     1 
  200   203     1 
  200   204     1 
  201   204     1 
  204   209     1 
  204   210     1 
  204   225     1 
  205   207     1 
  205   208     1 
  206   211     1 
  206   212     1 
  206   213     1 
  206   226     1 
  206   227     1 
  207   209     1 
  207   210     1 
  207   225     1 
  208   214     1 
  208   221     1 
  208   228     1 
  208   229     1 
  209   211     1 
  209   212     1 
  209   213     1 
  209   226     1 
  209   227     1 
  210   215     1 
  210   216     1 
  210   222     1 
  210   223     1 
  210   226     1 
  210   227     1 
  211   214     1 
  211   221     1 
  211   225     1 
  212   214     1 
  212   221     1 
  212   225     1 
  213   217     1 
  213   218     1 
  213   224     1 
  213   225     1 
  214   219     1 
  214   222     1 
  214   223     1 
  215   217     1 
  215   218     1 
  215   221     1 
  216   220     1 
  216   221     1 
  216   224     1 
  217   219     1 
  217   223     1 
  218   222     1 
  219   221     1 
  219   224     1 
  220   223     1 
  222   224     1 
  225   230     1 
  225   231     1 
  225   240     1 
  226   228     1 
  226   229     1 
  227   232     1 
  227   233     1 
  227   234     1 
  227   241     1 
  227   242     1 
  228   230     1 
  228   231     1 
  228   240     1 
  229   235     1 
  229   236     1 
  229   237     1 
  229   243     1 
  229   244     1 
  230   232     1 
  230   233     1 
  230   234     1 
  230   241     1 
  230   242     1 
  231   238     1 
  231   239     1 
  231   241     1 
  231   242     1 
  232   235     1 
  232   236     1 
  232   237     1 
  232   240     1 
  233   235     1 
  233   236     1 
  233   237     1 
  233   240     1 
  234   240     1 
  235   238     1 
  235   239     1 
  236   238     1 
  236   239     1 
  240   245     1 
  240   246     1 
  240   247     1 
  241   243     1 
  241   244     1 
  242   248     1 
  242   249     1 
  243   245     1 
  243   246     1 
  243   247     1 
  244   250     1 
  244   251     1 
  245   248     1 
  245   249     1 
  246   248     1 
  246   249     1 
  247   252     1 
  247   253     1 
  247   271     1 
  248   250     1 
  248   251     1 
  249   254     1 
  249   255     1 
  249   256     1 
  249   272     1 
  249   273     1 
  250   252     1 
  250   253     1 
  250   271     1 
  251   257     1 
  251   258     1 
  251   259     1 
  251   274     1 
  251   275     1 
  252   254     1 
  252   255     1 
  252   256     1 
  252   272     1 
  252   273     1 
  253   260     1 
  253   261     1 
  253   262     1 
  253   272     1 
  253   273     1 
  254   257     1 
  254   258     1 
  254   259     1 
  254   271     1 
  255   257     1 
  255   258     1 
  255   259     1 
  255   271     1 
  256   263     1 
  256   264     1 
  256   271     1 
  257   260     1 
  257   261     1 
  257   262     1 
  258   260     1 
  258   261     1 
  258   262     1 
  259   265     1 
  259   268     1 
  260   263     1 
  260   264     1 
  261   263     1 
  261   264     1 
  262   266     1 
  262   267     1 
  262   269     1 
  262   270     1 
  263   265     1 
  263   268     1 
  265   269     1 
  265   270     1 
  266   268     1 
  267   268     1 
  271   276     1 
  271   277     1 
  271   287     1 
  272   274     1 
  272   275     1 
  273   278     1 
  273   279     1 
  273   283     1 
  273   288     1 
  273   289     1 
  274   276     1 
  274   277     1 
  274   287     1 
  275   280     1 
  275   281     1 
  275   282     1 
  275   284     1 
  275   285     1 
  275   286     1 
  275   290     1 
  275   291     1 
  276   278     1 
  276   279     1 
  276   283     1 
  276   288     1 
  276   289     1 
  277   288     1 
  277   289     1 
  278   280     1 
  278   281     1 
  278   282     1 
  278   284     1 
  278   285     1 
  278   286     1 
  278   287     1 
  279   284     1 
  279   285     1 
  279   286     1 
  279   287     1 
  280   283     1 
  281   283     1 
  282   283     1 
  283   287     1 
  287   292     1 
  287   293     1 
  287   302     1 
  288   290     1 
  288   291     1 
  289   294     1 
  289   295     1 
  289   296     1 
  289   303     1 
  289   304     1 
  290   292     1 
  290   293     1 
  290   302     1 
  291   297     1 
  291   298     1 
  291   299     1 
  291   305     1 
  291   306     1 
  292   294     1 
  292   295     1 
  292   296     1 
  292   303     1 
  292   304     1 
  293   300     1 
  293   301     1 
  293   303     1 
  293   304     1 
  294   297     1 
  294   298     1 
  294   299     1 
  294   302     1 
  295   297     1 
  295   298     1 
  295   299     1 
  295   302     1 
  296   302     1 
  297   300     1 
  297   301     1 
  298   300     1 
  298   301     1 
  302   307     1 
  302   308     1 
  302   318     1 
  303   305     1 
  303   306     1 
  304   309     1 
  304   310     1 
  304   314     1 
  304   319     1 
  304   320     1 
  305   307     1 
  305   308     1 
  305   318     1 
  306   311     1 
  306   312     1 
  306   313     1 
  306   315     1 
  306   316     1 
  306   317     1 
  306   321     1 
  306   322     1 
  307   309     1 
  307   310     1 
  307   314     1 
  307   319     1 
  307   320     1 
  308   319     1 
  308   320     1 
  309   311     1 
  309   312     1 
  309   313     1 
  309   315     1 
  309   316     1 
  309   317     1 
  309   318     1 
  310   315     1 
  310   316     1 
  310   317     1 
  310   318     1 
  311   314     1 
  312   314     1 
  313   314     1 
  314   318     1 
  318   323     1 
  318   324     1 
  318   337     1 
  319   321     1 
  319   322     1 
  320   325     1 
  320   326     1 
  320   327     1 
  320   338     1 
  320   339     1 
  321   323     1 
  321   324     1 
  321   337     1 
  322   328     1 
  322   329     1 
  322   333     1 
  322   340     1 
  322   341     1 
  323   325     1 
  323   326     1 
  323   327     1 
  323   338     1 
  323   339     1 
  324   330     1 
  324   331     1 
  324   332     1 
  324   334     1 
  324   335     1 
  324   336     1 
  324   338     1 
  324   339     1 
  325   328     1 
  325   329     1 
  325   333     1 
  325   337     1 
  326   328     1 
  326   329     1 
  326   333     1 
  326   337     1 
  327   337     1 
  328   330     1 
  328   331     1 
  328   332     1 
  328   334     1 
  328   335     1 
  328   336     1 
  329   334     1 
  329   335     1 
  329   336     1 
  330   333     1 
  331   333     1 
  332   333     1 
  337   342     1 
  337   343     1 
  337   353     1 
  338   340     1 
  338   341     1 
  339   344     1 
  339   345     1 
  339   349     1 
  339   354     1 
  339   355     1 
  340   342     1 
  340   343     1 
  340   353     1 
  341   346     1 
  341   347     1 
  341   348     1 
  341   350     1 
  341   351     1 
  341   352     1 
  341   356     1 
  341   357     1 
  342   344     1 
  342   345     1 
  342   349     1 
  342   354     1 
  342   355     1 
  343   354     1 
  343   355     1 
  344   346     1 
  344   347     1 
  344   348     1 
  344   350     1 
  344   351     1 
  344   352     1 
  344   353     1 
  345   350     1 
  345   351     1 
  345   352     1 
  345   353     1 
  346   349     1 
  347   349     1 
  348   349     1 
  349   353     1 
  353   358     1 
  353   359     1 
  353   368     1 
  354   356     1 
  354   357     1 
  355   360     1 
  355   361     1 
  355   362     1 
  355   369     1 
  355   370     1 
  356   358     1 
  356   359     1 
  356   368     1 
  357   363     1 
  357   364     1 
  357   365     1 
  357   371     1 
  357   372     1 
  358   360     1 
  358   361     1 
  358   362     1 
  358   369     1 
  358   370     1 
  359   366     1 
  359   367     1 
  359   369     1 
  359   370     1 
  360   363     1 
  360   364     1 
  360   365     1 
  360   368     1 
  361   363     1 
  361   364     1 
  361   365     1 
  361   368     1 
  362   368     1 
  363   366     1 
  363   367     1 
  364   366     1 
  364   367     1 
  368   373     1 
  368   374     1 
  368   392     1 
  369   371     1 
  369   372     1 
  370   375     1 
  370   376     1 
  370   377     1 
  370   393     1 
  370   394     1 
  371   373     1 
  371   374     1 
  371   392     1 
  372   378     1 
  372   379     1 
  372   380     1 
  372   395     1 
  372   396     1 
  373   375     1 
  373   376     1 
  373   377     1 
  373   393     1 
  373   394     1 
  374   381     1 
  374   382     1 
  374   383     1 
  374   393     1 
  374   394     1 
  375   378     1 
  375   379     1 
  375   380     1 
  375   392     1 
  376   378     1 
  376   379     1 
  376   380     1 
  376   392     1 
  377   384     1 
  377   385     1 
  377   392     1 
  378   381     1 
  378   382     1 
  378   383     1 
  379   381     1 
  379   382     1 
  379   383     1 
  380   386     1 
  380   389     1 
  381   384     1 
  381   385     1 
  382   384     1 
  382   385     1 
  383   387     1 
  383   388     1 
  383   390     1 
  383   391     1 
  384   386     1 
  384   389     1 
  386   390     1 
  386   391     1 
  387   389     1 
  388   389     1 
  392   397     1 
  392   398     1 
  392   409     1 
  393   395     1 
  393   396     1 
  394   399     1 
  394   400     1 
  394   401     1 
  394   410     1 
  394   411     1 
  395   397     1 
  395   398     1 
  395   409     1 
  396   402     1 
  396   403     1 
  396   404     1 
  396   412     1 
  396   413     1 
  397   399     1 
  397   400     1 
  397   401     1 
  397   410     1 
  397   411     1 
  398   405     1 
  398   406     1 
  398   410     1 
  398   411     1 
  399   402     1 
  399   403     1 
  399   404     1 
  399   409     1 
  400   402     1 
  400   403     1 
  400   404     1 
  400   409     1 
  401   407     1 
  401   408     1 
  401   409     1 
  402   405     1 
  402   406     1 
  403   405     1 
  403   406     1 
  405   407     1 
  405   408     1 
  409   414     1 
  409   415     1 
  409   416     1 
  410   412     1 
  410   413     1 
  411   417     1 
  411   418     1 
  412   414     1 
  412   415     1 
  412   416     1 
  413   419     1 
  413   420     1 
  414   417     1 
  414   418     1 
  415   417     1 
  415   418     1 
  416   421     1 
  416   422     1 
  416   427     1 
  417   419     1 
  417   420     1 
  418   423     1 
  418   424     1 
  418   425     1 
  418   428     1 
  418   429     1 
  419   421     1 
  419   422     1 
  419   427     1 
  420   426     1 
  420   430     1 
  420   431     1 
  421   423     1 
  421   424     1 
  421   425     1 
  421   428     1 
  421   429     1 
  422   428     1 
  422   429     1 
  423   426     1 
  423   427     1 
  424   426     1 
  424   427     1 
  425   427     1 
  427   432     1 
  427   433     1 
  427   446     1 
  428   430     1 
  428   431     1 
  429   434     1 
  429   435     1 
  429   436     1 
  429   447     1 
  429   448     1 
  430   432     1 
  430   433     1 
  430   446     1 
  431   437     1 
  431   438     1 
  431   442     1 
  431   449     1 
  431   450     1 
  432   434     1 
  432   435     1 
  432   436     1 
  432   447     1 
  432   448     1 
  433   439     1 
  433   440     1 
  433   441     1 
  433   443     1 
  433   444     1 
  433   445     1 
  433   447     1 
  433   448     1 
  434   437     1 
  434   438     1 
  434   442     1 
  434   446     1 
  435   437     1 
  435   438     1 
  435   442     1 
  435   446     1 
  436   446     1 
  437   439     1 
  437   440     1 
  437   441     1 
  437   443     1 
  437   444     1 
  437   445     1 
  438   443     1 
  438   444     1 
  438   445     1 
  439   442     1 
  440   442     1 
  441   442     1 
  446   451     1 
  446   452     1 
  446   462     1 
  447   449     1 
  447   450     1 
  448   453     1 
  448   454     1 
  448   458     1 
  448   463     1 
  448   464     1 
  449   451     1 
  449   452     1 
  449   462     1 
  450   455     1 
  450   456     1 
  450   457     1 
  450   459     1 
  450   460     1 
  450   461     1 
  450   465     1 
  450   466     1 
  451   453     1 
  451   454     1 
  451   458     1 
  451   463     1 
  451   464     1 
  452   463     1 
  452   464     1 
  453   455     1 
  453   456     1 
  453   457     1 
  453   459     1 
  453   460     1 
  453   461     1 
  453   462     1 
  454   459     1 
  454   460     1 
  454   461     1 
  454   462     1 
  455   458     1 
  456   458     1 
  457   458     1 
  458   462     1 
  462   467     1 
  462   468     1 
  462   486     1 
  463   465     1 
  463   466     1 
  464   469     1 
  464   470     1 
  464   471     1 
  464   487     1 
  464   488     1 
  465   467     1 
  465   468     1 
  465   486     1 
  466   472     1 
  466   477     1 
  466   489     1 
  466   490     1 
  467   469     1 
  467   470     1 
  467   471     1 
  467   487     1 
  467   488     1 
  468   473     1 
  468   474     1 
  468   476     1 
  468   478     1 
  468   487     1 
  468   488     1 
  469   472     1 
  469   477     1 
  469   486     1 
  470   472     1 
  470   477     1 
  470   486     1 
  471   475     1 
  471   479     1 
  471   480     1 
  471   482     1 
  471   486     1 
  472   478     1 
  472   482     1 
  473   475     1 
  473   476     1 
  473   477     1 
  474   478     1 
  474   483     1 
  474   484     1 
  475   477     1 
  475   482     1 
  476   479     1 
  476   480     1 
  476   485     1 
  477   481     1 
  477   483     1 
  477   484     1 
  478   482     1 
  478   485     1 
  479   481     1 
  479   484     1 
  480   483     1 
  481   482     1 
  481   485     1 
  483   485     1 
  486   491     1 
  486   492     1 
  486   493     1 
  487   489     1 
  487   490     1 
  488   494     1 
  488   495     1 
  489   491     1 
  489   492     1 
  489   493     1 
  490   496     1 
  490   497     1 
  491   494     1 
  491   495     1 
  492   494     1 
  492   495     1 
  493   498     1 
  493   499     1 
  493   510     1 
  494   496     1 
  494   497     1 
  495   500     1 
  495   501     1 
  495   502     1 
  495   511     1 
  495   512     1 
  496   498     1 
  496   499     1 
  496   510     1 
  497   503     1 
  497   504     1 
  497   505     1 
  497   513     1 
  497   514     1 
  498   500     1 
  498   501     1 
  498   502     1 
  498   511     1 
  498   512     1 
  499   506     1 
  499   511     1 
  499   512     1 
  500   503     1 
  500   504     1 
  500   505     1 
  500   510     1 
  501   503     1 
  501   504     1 
  501   505     1 
  501   510     1 
  502   507     1 
  502   508     1 
  502   509     1 
  502   510     1 
  503   506     1 
  504   506     1 
  510   515     1 
  510   516     1 
  510   526     1 
  511   513     1 
  511   514     1 
  512   517     1 
  512   518     1 
  512   522     1 
  512   527     1 
  512   528     1 
  513   515     1 
  513   516     1 
  513   526     1 
  514   519     1 
  514   520     1 
  514   521     1 
  514   523     1 
  514   524     1 
  514   525     1 
  514   529     1 
  514   530     1 
  515   517     1 
  515   518     1 
  515   522     1 
  515   527     1 
  515   528     1 
  516   527     1 
  516   528     1 
  517   519     1 
  517   520     1 
  517   521     1 
  517   523     1 
  517   524     1 
  517   525     1 
  517   526     1 
  518   523     1 
  518   524     1 
  518   525     1 
  518   526     1 
  519   522     1 
  520   522     1 
  521   522     1 
  522   526     1 
  526   531     1 
  526   532     1 
  526   536     1 
  527   529     1 
  527   530     1 
  528   533     1 
  528   534     1 
  528   535     1 
  528   537     1 
  528   538     1 
  529   531     1 
  529   532     1 
  529   536     1 
  530   539     1 
  530   540     1 
  530  1509     1 
  531   533     1 
  531   534     1 
  531   535     1 
  531   537     1 
  531   538     1 
  532   537     1 
  532   538     1 
  532  1506     1 
  533   536     1 
  533  1509     1 
  534   536     1 
  534  1509     1 
  535   536     1 
  535  1504     1 
  535  1507     1 
  535  1508     1 
  536   541     1 
  536   542     1 
  536   543     1 
  537   539     1 
  537   540     1 
  538   544     1 
  538   545     1 
  539   541     1 
  539   542     1 
  539   543     1 
  540   546     1 
  540   547     1 
  541   544     1 
  541   545     1 
  542   544     1 
  542   545     1 
  543   548     1 
  543   549     1 
  543   560     1 
  544   546     1 
  544   547     1 
  545   550     1 
  545   551     1 
  545   552     1 
  545   561     1 
  545   562     1 
  546   548     1 
  546   549     1 
  546   560     1 
  547   553     1 
  547   554     1 
  547   555     1 
  547   563     1 
  547   564     1 
  548   550     1 
  548   551     1 
  548   552     1 
  548   561     1 
  548   562     1 
  549   556     1 
  549   557     1 
  549   561     1 
  549   562     1 
  550   553     1 
  550   554     1 
  550   555     1 
  550   560     1 
  551   553     1 
  551   554     1 
  551   555     1 
  551   560     1 
  552   558     1 
  552   559     1 
  552   560     1 
  553   556     1 
  553   557     1 
  554   556     1 
  554   557     1 
  556   558     1 
  556   559     1 
  560   565     1 
  560   566     1 
  560   574     1 
  561   563     1 
  561   564     1 
  562   567     1 
  562   568     1 
  562   569     1 
  562   575     1 
  562   576     1 
  563   565     1 
  563   566     1 
  563   574     1 
  564   570     1 
  564   571     1 
  564   577     1 
  564   578     1 
  565   567     1 
  565   568     1 
  565   569     1 
  565   575     1 
  565   576     1 
  566   572     1 
  566   573     1 
  566   575     1 
  566   576     1 
  567   570     1 
  567   571     1 
  567   574     1 
  568   570     1 
  568   571     1 
  568   574     1 
  569   574     1 
  570   572     1 
  570   573     1 
  574   579     1 
  574   580     1 
  574   598     1 
  575   577     1 
  575   578     1 
  576   581     1 
  576   582     1 
  576   583     1 
  576   599     1 
  576   600     1 
  577   579     1 
  577   580     1 
  577   598     1 
  578   584     1 
  578   589     1 
  578   601     1 
  578   602     1 
  579   581     1 
  579   582     1 
  579   583     1 
  579   599     1 
  579   600     1 
  580   585     1 
  580   586     1 
  580   588     1 
  580   590     1 
  580   599     1 
  580   600     1 
  581   584     1 
  581   589     1 
  581   598     1 
  582   584     1 
  582   589     1 
  582   598     1 
  583   587     1 
  583   591     1 
  583   592     1 
  583   594     1 
  583   598     1 
  584   590     1 
  584   594     1 
  585   587     1 
  585   588     1 
  585   589     1 
  586   590     1 
  586   595     1 
  586   596     1 
  587   589     1 
  587   594     1 
  588   591     1 
  588   592     1 
  588   597     1 
  589   593     1 
  589   595     1 
  589   596     1 
  590   594     1 
  590   597     1 
  591   593     1 
  591   596     1 
  592   595     1 
  593   594     1 
  593   597     1 
  595   597     1 
  598   603     1 
  598   604     1 
  598   605     1 
  599   601     1 
  599   602     1 
  600   606     1 
  600   607     1 
  601   603     1 
  601   604     1 
  601   605     1 
  602   608     1 
  602   609     1 
  603   606     1 
  603   607     1 
  604   606     1 
  604   607     1 
  605   610     1 
  605   611     1 
  605   624     1 
  606   608     1 
  606   609     1 
  607   612     1 
  607   613     1 
  607   617     1 
  607   625     1 
  607   626     1 
  608   610     1 
  608   611     1 
  608   624     1 
  609   614     1 
  609   615     1 
  609   616     1 
  609   618     1 
  609   619     1 
  609   620     1 
  609   627     1 
  609   628     1 
  610   612     1 
  610   613     1 
  610   617     1 
  610   625     1 
  610   626     1 
  611   621     1 
  611   622     1 
  611   623     1 
  611   625     1 
  611   626     1 
  612   614     1 
  612   615     1 
  612   616     1 
  612   618     1 
  612   619     1 
  612   620     1 
  612   624     1 
  613   618     1 
  613   619     1 
  613   620     1 
  613   624     1 
  614   617     1 
  615   617     1 
  616   617     1 
  617   624     1 
  618   621     1 
  618   622     1 
  618   623     1 
  619   621     1 
  619   622     1 
  619   623     1 
  624   629     1 
  624   630     1 
  624   640     1 
  625   627     1 
  625   628     1 
  626   631     1 
  626   632     1 
  626   636     1 
  626   641     1 
  626   642     1 
  627   629     1 
  627   630     1 
  627   640     1 
  628   633     1 
  628   634     1 
  628   635     1 
  628   637     1 
  628   638     1 
  628   639     1 
  628   643     1 
  628   644     1 
  629   631     1 
  629   632     1 
  629   636     1 
  629   641     1 
  629   642     1 
  630   641     1 
  630   642     1 
  631   633     1 
  631   634     1 
  631   635     1 
  631   637     1 
  631   638     1 
  631   639     1 
  631   640     1 
  632   637     1 
  632   638     1 
  632   639     1 
  632   640     1 
  633   636     1 
  634   636     1 
  635   636     1 
  636   640     1 
  640   645     1 
  640   646     1 
  640   655     1 
  641   643     1 
  641   644     1 
  642   647     1 
  642   648     1 
  642   649     1 
  642   656     1 
  642   657     1 
  643   645     1 
  643   646     1 
  643   655     1 
  644   650     1 
  644   651     1 
  644   652     1 
  644   658     1 
  644   659     1 
  645   647     1 
  645   648     1 
  645   649     1 
  645   656     1 
  645   657     1 
  646   653     1 
  646   654     1 
  646   656     1 
  646   657     1 
  647   650     1 
  647   651     1 
  647   652     1 
  647   655     1 
  648   650     1 
  648   651     1 
  648   652     1 
  648   655     1 
  649   655     1 
  650   653     1 
  650   654     1 
  651   653     1 
  651   654     1 
  655   660     1 
  655   661     1 
  655   665     1 
  656   658     1 
  656   659     1 
  657   662     1 
  657   663     1 
  657   664     1 
  657   666     1 
  657   667     1 
  658   660     1 
  658   661     1 
  658   665     1 
  659   668     1 
  659   669     1 
  660   662     1 
  660   663     1 
  660   664     1 
  660   666     1 
  660   667     1 
  661   666     1 
  661   667     1 
  662   665     1 
  663   665     1 
  664   665     1 
  665   670     1 
  665   671     1 
  665   682     1 
  666   668     1 
  666   669     1 
  667   672     1 
  667   673     1 
  667   674     1 
  667   683     1 
  667   684     1 
  668   670     1 
  668   671     1 
  668   682     1 
  669   675     1 
  669   676     1 
  669   677     1 
  669   685     1 
  669   686     1 
  670   672     1 
  670   673     1 
  670   674     1 
  670   683     1 
  670   684     1 
  671   678     1 
  671   683     1 
  671   684     1 
  672   675     1 
  672   676     1 
  672   677     1 
  672   682     1 
  673   675     1 
  673   676     1 
  673   677     1 
  673   682     1 
  674   679     1 
  674   680     1 
  674   681     1 
  674   682     1 
  675   678     1 
  676   678     1 
  682   687     1 
  682   688     1 
  682   698     1 
  683   685     1 
  683   686     1 
  684   689     1 
  684   690     1 
  684   694     1 
  684   699     1 
  684   700     1 
  685   687     1 
  685   688     1 
  685   698     1 
  686   691     1 
  686   692     1 
  686   693     1 
  686   695     1 
  686   696     1 
  686   697     1 
  686   701     1 
  686   702     1 
  687   689     1 
  687   690     1 
  687   694     1 
  687   699     1 
  687   700     1 
  688   699     1 
  688   700     1 
  689   691     1 
  689   692     1 
  689   693     1 
  689   695     1 
  689   696     1 
  689   697     1 
  689   698     1 
  690   695     1 
  690   696     1 
  690   697     1 
  690   698     1 
  691   694     1 
  692   694     1 
  693   694     1 
  694   698     1 
  698   703     1 
  698   704     1 
  698   714     1 
  699   701     1 
  699   702     1 
  700   705     1 
  700   706     1 
  700   710     1 
  700   715     1 
  700   716     1 
  701   703     1 
  701   704     1 
  701   714     1 
  702   707     1 
  702   708     1 
  702   709     1 
  702   711     1 
  702   712     1 
  702   713     1 
  702   717     1 
  702   718     1 
  703   705     1 
  703   706     1 
  703   710     1 
  703   715     1 
  703   716     1 
  704   715     1 
  704   716     1 
  705   707     1 
  705   708     1 
  705   709     1 
  705   711     1 
  705   712     1 
  705   713     1 
  705   714     1 
  706   711     1 
  706   712     1 
  706   713     1 
  706   714     1 
  707   710     1 
  708   710     1 
  709   710     1 
  710   714     1 
  714   719     1 
  714   720     1 
  714   724     1 
  715   717     1 
  715   718     1 
  716   721     1 
  716   722     1 
  716   723     1 
  716   725     1 
  716   726     1 
  717   719     1 
  717   720     1 
  717   724     1 
  718   727     1 
  718   728     1 
  718  1668     1 
  719   721     1 
  719   722     1 
  719   723     1 
  719   725     1 
  719   726     1 
  720   725     1 
  720   726     1 
  720  1665     1 
  721   724     1 
  721  1668     1 
  722   724     1 
  722  1668     1 
  723   724     1 
  723  1663     1 
  723  1666     1 
  723  1667     1 
  724   729     1 
  724   730     1 
  724   748     1 
  725   727     1 
  725   728     1 
  726   731     1 
  726   732     1 
  726   733     1 
  726   749     1 
  726   750     1 
  727   729     1 
  727   730     1 
  727   748     1 
  728   734     1 
  728   735     1 
  728   736     1 
  728   751     1 
  728   752     1 
  729   731     1 
  729   732     1 
  729   733     1 
  729   749     1 
  729   750     1 
  730   737     1 
  730   738     1 
  730   739     1 
  730   749     1 
  730   750     1 
  731   734     1 
  731   735     1 
  731   736     1 
  731   748     1 
  732   734     1 
  732   735     1 
  732   736     1 
  732   748     1 
  733   740     1 
  733   741     1 
  733   748     1 
  734   737     1 
  734   738     1 
  734   739     1 
  735   737     1 
  735   738     1 
  735   739     1 
  736   742     1 
  736   745     1 
  737   740     1 
  737   741     1 
  738   740     1 
  738   741     1 
  739   743     1 
  739   744     1 
  739   746     1 
  739   747     1 
  740   742     1 
  740   745     1 
  742   746     1 
  742   747     1 
  743   745     1 
  744   745     1 
  748   753     1 
  748   754     1 
  748   765     1 
  749   751     1 
  749   752     1 
  750   755     1 
  750   756     1 
  750   757     1 
  750   766     1 
  750   767     1 
  751   753     1 
  751   754     1 
  751   765     1 
  752   758     1 
  752   759     1 
  752   760     1 
  752   768     1 
  752   769     1 
  753   755     1 
  753   756     1 
  753   757     1 
  753   766     1 
  753   767     1 
  754   761     1 
  754   762     1 
  754   766     1 
  754   767     1 
  755   758     1 
  755   759     1 
  755   760     1 
  755   765     1 
  756   758     1 
  756   759     1 
  756   760     1 
  756   765     1 
  757   763     1 
  757   764     1 
  757   765     1 
  758   761     1 
  758   762     1 
  759   761     1 
  759   762     1 
  761   763     1 
  761   764     1 
  765   770     1 
  765   771     1 
  765   784     1 
  766   768     1 
  766   769     1 
  767   772     1 
  767   773     1 
  767   774     1 
  767   785     1 
  767   786     1 
  768   770     1 
  768   771     1 
  768   784     1 
  769   775     1 
  769   776     1 
  769   780     1 
  769   787     1 
  769   788     1 
  770   772     1 
  770   773     1 
  770   774     1 
  770   785     1 
  770   786     1 
  771   777     1 
  771   778     1 
  771   779     1 
  771   781     1 
  771   782     1 
  771   783     1 
  771   785     1 
  771   786     1 
  772   775     1 
  772   776     1 
  772   780     1 
  772   784     1 
  773   775     1 
  773   776     1 
  773   780     1 
  773   784     1 
  774   784     1 
  775   777     1 
  775   778     1 
  775   779     1 
  775   781     1 
  775   782     1 
  775   783     1 
  776   781     1 
  776   782     1 
  776   783     1 
  777   780     1 
  778   780     1 
  779   780     1 
  784   789     1 
  784   790     1 
  784   791     1 
  785   787     1 
  785   788     1 
  786   792     1 
  786   793     1 
  787   789     1 
  787   790     1 
  787   791     1 
  788   794     1 
  788   795     1 
  789   792     1 
  789   793     1 
  790   792     1 
  790   793     1 
  791   796     1 
  791   797     1 
  791   810     1 
  792   794     1 
  792   795     1 
  793   798     1 
  793   799     1 
  793   800     1 
  793   811     1 
  793   812     1 
  794   796     1 
  794   797     1 
  794   810     1 
  795   801     1 
  795   802     1 
  795   806     1 
  795   813     1 
  795   814     1 
  796   798     1 
  796   799     1 
  796   800     1 
  796   811     1 
  796   812     1 
  797   803     1 
  797   804     1 
  797   805     1 
  797   807     1 
  797   808     1 
  797   809     1 
  797   811     1 
  797   812     1 
  798   801     1 
  798   802     1 
  798   806     1 
  798   810     1 
  799   801     1 
  799   802     1 
  799   806     1 
  799   810     1 
  800   810     1 
  801   803     1 
  801   804     1 
  801   805     1 
  801   807     1 
  801   808     1 
  801   809     1 
  802   807     1 
  802   808     1 
  802   809     1 
  803   806     1 
  804   806     1 
  805   806     1 
  810   815     1 
  810   816     1 
  810   817     1 
  811   813     1 
  811   814     1 
  812   818     1 
  812   819     1 
  813   815     1 
  813   816     1 
  813   817     1 
  814   820     1 
  814   821     1 
  815   818     1 
  815   819     1 
  816   818     1 
  816   819     1 
  817   822     1 
  817   823     1 
  817   837     1 
  818   820     1 
  818   821     1 
  819   824     1 
  819   825     1 
  819   826     1 
  819   838     1 
  819   839     1 
  820   822     1 
  820   823     1 
  820   837     1 
  821   827     1 
  821   833     1 
  821   840     1 
  821   841     1 
  822   824     1 
  822   825     1 
  822   826     1 
  822   838     1 
  822   839     1 
  823   828     1 
  823   829     1 
  823   834     1 
  823   835     1 
  823   838     1 
  823   839     1 
  824   827     1 
  824   833     1 
  824   837     1 
  825   827     1 
  825   833     1 
  825   837     1 
  826   830     1 
  826   831     1 
  826   836     1 
  826   837     1 
  827   832     1 
  827   834     1 
  827   835     1 
  828   830     1 
  828   831     1 
  828   833     1 
  829   833     1 
  829   836     1 
  830   832     1 
  830   835     1 
  831   834     1 
  832   833     1 
  832   836     1 
  834   836     1 
  837   842     1 
  837   843     1 
  837   847     1 
  838   840     1 
  838   841     1 
  839   844     1 
  839   845     1 
  839   846     1 
  839   848     1 
  839   849     1 
  840   842     1 
  840   843     1 
  840   847     1 
  841   850     1 
  841   851     1 
  842   844     1 
  842   845     1 
  842   846     1 
  842   848     1 
  842   849     1 
  843   848     1 
  843   849     1 
  844   847     1 
  845   847     1 
  846   847     1 
  847   852     1 
  847   853     1 
  847   858     1 
  848   850     1 
  848   851     1 
  849   854     1 
  849   855     1 
  849   856     1 
  849   859     1 
  849   860     1 
  850   852     1 
  850   853     1 
  850   858     1 
  851   857     1 
  851   861     1 
  851   862     1 
  852   854     1 
  852   855     1 
  852   856     1 
  852   859     1 
  852   860     1 
  853   859     1 
  853   860     1 
  854   857     1 
  854   858     1 
  855   857     1 
  855   858     1 
  856   858     1 
  858   863     1 
  858   864     1 
  858   872     1 
  859   861     1 
  859   862     1 
  860   865     1 
  860   866     1 
  860   867     1 
  860   873     1 
  860   874     1 
  861   863     1 
  861   864     1 
  861   872     1 
  862   868     1 
  862   869     1 
  862   875     1 
  862   876     1 
  863   865     1 
  863   866     1 
  863   867     1 
  863   873     1 
  863   874     1 
  864   870     1 
  864   871     1 
  864   873     1 
  864   874     1 
  865   868     1 
  865   869     1 
  865   872     1 
  866   868     1 
  866   869     1 
  866   872     1 
  867   872     1 
  868   870     1 
  868   871     1 
  872   877     1 
  872   878     1 
  872   882     1 
  873   875     1 
  873   876     1 
  874   879     1 
  874   880     1 
  874   881     1 
  874   883     1 
  874   884     1 
  875   877     1 
  875   878     1 
  875   882     1 
  876   885     1 
  876   886     1 
  877   879     1 
  877   880     1 
  877   881     1 
  877   883     1 
  877   884     1 
  878   883     1 
  878   884     1 
  879   882     1 
  880   882     1 
  881   882     1 
  882   887     1 
  882   888     1 
  882   902     1 
  883   885     1 
  883   886     1 
  884   889     1 
  884   890     1 
  884   891     1 
  884   903     1 
  884   904     1 
  885   887     1 
  885   888     1 
  885   902     1 
  886   892     1 
  886   898     1 
  886   905     1 
  886   906     1 
  887   889     1 
  887   890     1 
  887   891     1 
  887   903     1 
  887   904     1 
  888   893     1 
  888   894     1 
  888   899     1 
  888   900     1 
  888   903     1 
  888   904     1 
  889   892     1 
  889   898     1 
  889   902     1 
  890   892     1 
  890   898     1 
  890   902     1 
  891   895     1 
  891   896     1 
  891   901     1 
  891   902     1 
  892   897     1 
  892   899     1 
  892   900     1 
  893   895     1 
  893   896     1 
  893   898     1 
  894   898     1 
  894   901     1 
  895   897     1 
  895   900     1 
  896   899     1 
  897   898     1 
  897   901     1 
  899   901     1 
  902   907     1 
  902   908     1 
  902   919     1 
  903   905     1 
  903   906     1 
  904   909     1 
  904   910     1 
  904   911     1 
  904   920     1 
  904   921     1 
  905   907     1 
  905   908     1 
  905   919     1 
  906   912     1 
  906   913     1 
  906   914     1 
  906   922     1 
  906   923     1 
  907   909     1 
  907   910     1 
  907   911     1 
  907   920     1 
  907   921     1 
  908   915     1 
  908   916     1 
  908   920     1 
  908   921     1 
  909   912     1 
  909   913     1 
  909   914     1 
  909   919     1 
  910   912     1 
  910   913     1 
  910   914     1 
  910   919     1 
  911   917     1 
  911   918     1 
  911   919     1 
  912   915     1 
  912   916     1 
  913   915     1 
  913   916     1 
  915   917     1 
  915   918     1 
  919   924     1 
  919   925     1 
  919   934     1 
  920   922     1 
  920   923     1 
  921   926     1 
  921   927     1 
  921   928     1 
  921   935     1 
  921   936     1 
  922   924     1 
  922   925     1 
  922   934     1 
  923   929     1 
  923   930     1 
  923   931     1 
  923   937     1 
  923   938     1 
  924   926     1 
  924   927     1 
  924   928     1 
  924   935     1 
  924   936     1 
  925   932     1 
  925   933     1 
  925   935     1 
  925   936     1 
  926   929     1 
  926   930     1 
  926   931     1 
  926   934     1 
  927   929     1 
  927   930     1 
  927   931     1 
  927   934     1 
  928   934     1 
  929   932     1 
  929   933     1 
  930   932     1 
  930   933     1 
  934   939     1 
  934   940     1 
  934   948     1 
  935   937     1 
  935   938     1 
  936   941     1 
  936   942     1 
  936   944     1 
  936   949     1 
  936   950     1 
  937   939     1 
  937   940     1 
  937   948     1 
  938   943     1 
  938   945     1 
  938   946     1 
  938   947     1 
  938   951     1 
  938   952     1 
  939   941     1 
  939   942     1 
  939   944     1 
  939   949     1 
  939   950     1 
  940   949     1 
  940   950     1 
  941   943     1 
  941   945     1 
  941   946     1 
  941   947     1 
  941   948     1 
  942   945     1 
  942   946     1 
  942   947     1 
  942   948     1 
  943   944     1 
  944   948     1 
  948   953     1 
  948   954     1 
  948   972     1 
  949   951     1 
  949   952     1 
  950   955     1 
  950   956     1 
  950   957     1 
  950   973     1 
  950   974     1 
  951   953     1 
  951   954     1 
  951   972     1 
  952   958     1 
  952   963     1 
  952   975     1 
  952   976     1 
  953   955     1 
  953   956     1 
  953   957     1 
  953   973     1 
  953   974     1 
  954   959     1 
  954   960     1 
  954   962     1 
  954   964     1 
  954   973     1 
  954   974     1 
  955   958     1 
  955   963     1 
  955   972     1 
  956   958     1 
  956   963     1 
  956   972     1 
  957   961     1 
  957   965     1 
  957   966     1 
  957   968     1 
  957   972     1 
  958   964     1 
  958   968     1 
  959   961     1 
  959   962     1 
  959   963     1 
  960   964     1 
  960   969     1 
  960   970     1 
  961   963     1 
  961   968     1 
  962   965     1 
  962   966     1 
  962   971     1 
  963   967     1 
  963   969     1 
  963   970     1 
  964   968     1 
  964   971     1 
  965   967     1 
  965   970     1 
  966   969     1 
  967   968     1 
  967   971     1 
  969   971     1 
  972   977     1 
  972   978     1 
  972   993     1 
  973   975     1 
  973   976     1 
  974   979     1 
  974   980     1 
  974   981     1 
  974   994     1 
  974   995     1 
  975   977     1 
  975   978     1 
  975   993     1 
  976   982     1 
  976   989     1 
  976   996     1 
  976   997     1 
  977   979     1 
  977   980     1 
  977   981     1 
  977   994     1 
  977   995     1 
  978   983     1 
  978   984     1 
  978   990     1 
  978   991     1 
  978   994     1 
  978   995     1 
  979   982     1 
  979   989     1 
  979   993     1 
  980   982     1 
  980   989     1 
  980   993     1 
  981   985     1 
  981   986     1 
  981   992     1 
  981   993     1 
  982   987     1 
  982   990     1 
  982   991     1 
  983   985     1 
  983   986     1 
  983   989     1 
  984   988     1 
  984   989     1 
  984   992     1 
  985   987     1 
  985   991     1 
  986   990     1 
  987   989     1 
  987   992     1 
  988   991     1 
  990   992     1 
  993   998     1 
  993   999     1 
  993  1017     1 
  994   996     1 
  994   997     1 
  995  1000     1 
  995  1001     1 
  995  1002     1 
  995  1018     1 
  995  1019     1 
  996   998     1 
  996   999     1 
  996  1017     1 
  997  1003     1 
  997  1008     1 
  997  1020     1 
  997  1021     1 
  998  1000     1 
  998  1001     1 
  998  1002     1 
  998  1018     1 
  998  1019     1 
  999  1004     1 
  999  1005     1 
  999  1007     1 
  999  1009     1 
  999  1018     1 
  999  1019     1 
 1000  1003     1 
 1000  1008     1 
 1000  1017     1 
 1001  1003     1 
 1001  1008     1 
 1001  1017     1 
 1002  1006     1 
 1002  1010     1 
 1002  1011     1 
 1002  1013     1 
 1002  1017     1 
 1003  1009     1 
 1003  1013     1 
 1004  1006     1 
 1004  1007     1 
 1004  1008     1 
 1005  1009     1 
 1005  1014     1 
 1005  1015     1 
 1006  1008     1 
 1006  1013     1 
 1007  1010     1 
 1007  1011     1 
 1007  1016     1 
 1008  1012     1 
 1008  1014     1 
 1008  1015     1 
 1009  1013     1 
 1009  1016     1 
 1010  1012     1 
 1010  1015     1 
 1011  1014     1 
 1012  1013     1 
 1012  1016     1 
 1014  1016     1 
 1017  1022     1 
 1017  1023     1 
 1017  1035     1 
 1018  1020     1 
 1018  1021     1 
 1019  1024     1 
 1019  1025     1 
 1019  1028     1 
 1019  1036     1 
 1019  1037     1 
 1020  1022     1 
 1020  1023     1 
 1020  1035     1 
 1021  1026     1 
 1021  1031     1 
 1021  1038     1 
 1021  1039     1 
 1022  1024     1 
 1022  1025     1 
 1022  1028     1 
 1022  1036     1 
 1022  1037     1 
 1023  1027     1 
 1023  1029     1 
 1023  1032     1 
 1023  1033     1 
 1023  1036     1 
 1023  1037     1 
 1024  1026     1 
 1024  1031     1 
 1024  1035     1 
 1025  1026     1 
 1025  1031     1 
 1025  1035     1 
 1026  1032     1 
 1026  1034     1 
 1027  1030     1 
 1027  1031     1 
 1027  1033     1 
 1028  1030     1 
 1028  1034     1 
 1028  1035     1 
 1029  1032     1 
 1030  1031     1 
 1030  1034     1 
 1032  1034     1 
 1035  1040     1 
 1035  1041     1 
 1035  1042     1 
 1036  1038     1 
 1036  1039     1 
 1037  1043     1 
 1037  1044     1 
 1038  1040     1 
 1038  1041     1 
 1038  1042     1 
 1039  1045     1 
 1039  1046     1 
 1040  1043     1 
 1040  1044     1 
 1041  1043     1 
 1041  1044     1 
 1042  1047     1 
 1042  1048     1 
 1042  1054     1 
 1043  1045     1 
 1043  1046     1 
 1044  1049     1 
 1044  1050     1 
 1044  1051     1 
 1044  1055     1 
 1044  1056     1 
 1045  1047     1 
 1045  1048     1 
 1045  1054     1 
 1046  1052     1 
 1046  1053     1 
 1046  1057     1 
 1046  1058     1 
 1047  1049     1 
 1047  1050     1 
 1047  1051     1 
 1047  1055     1 
 1047  1056     1 
 1048  1055     1 
 1048  1056     1 
 1049  1052     1 
 1049  1053     1 
 1049  1054     1 
 1050  1052     1 
 1050  1053     1 
 1050  1054     1 
 1051  1054     1 
 1054  1059     1 
 1054  1060     1 
 1054  1070     1 
 1055  1057     1 
 1055  1058     1 
 1056  1061     1 
 1056  1062     1 
 1056  1066     1 
 1056  1071     1 
 1056  1072     1 
 1057  1059     1 
 1057  1060     1 
 1057  1070     1 
 1058  1063     1 
 1058  1064     1 
 1058  1065     1 
 1058  1067     1 
 1058  1068     1 
 1058  1069     1 
 1058  1073     1 
 1058  1074     1 
 1059  1061     1 
 1059  1062     1 
 1059  1066     1 
 1059  1071     1 
 1059  1072     1 
 1060  1071     1 
 1060  1072     1 
 1061  1063     1 
 1061  1064     1 
 1061  1065     1 
 1061  1067     1 
 1061  1068     1 
 1061  1069     1 
 1061  1070     1 
 1062  1067     1 
 1062  1068     1 
 1062  1069     1 
 1062  1070     1 
 1063  1066     1 
 1064  1066     1 
 1065  1066     1 
 1066  1070     1 
 1070  1075     1 
 1070  1076     1 
 1070  1084     1 
 1071  1073     1 
 1071  1074     1 
 1072  1077     1 
 1072  1078     1 
 1072  1079     1 
 1072  1085     1 
 1072  1086     1 
 1073  1075     1 
 1073  1076     1 
 1073  1084     1 
 1074  1080     1 
 1074  1081     1 
 1074  1087     1 
 1074  1088     1 
 1075  1077     1 
 1075  1078     1 
 1075  1079     1 
 1075  1085     1 
 1075  1086     1 
 1076  1082     1 
 1076  1083     1 
 1076  1085     1 
 1076  1086     1 
 1077  1080     1 
 1077  1081     1 
 1077  1084     1 
 1078  1080     1 
 1078  1081     1 
 1078  1084     1 
 1079  1084     1 
 1080  1082     1 
 1080  1083     1 
 1084  1089     1 
 1084  1090     1 
 1084  1095     1 
 1085  1087     1 
 1085  1088     1 
 1086  1091     1 
 1086  1092     1 
 1086  1093     1 
 1086  1096     1 
 1086  1097     1 
 1087  1089     1 
 1087  1090     1 
 1087  1095     1 
 1088  1094     1 
 1088  1098     1 
 1088  1099     1 
 1089  1091     1 
 1089  1092     1 
 1089  1093     1 
 1089  1096     1 
 1089  1097     1 
 1090  1096     1 
 1090  1097     1 
 1091  1094     1 
 1091  1095     1 
 1092  1094     1 
 1092  1095     1 
 1093  1095     1 
 1095  1100     1 
 1095  1101     1 
 1095  1109     1 
 1096  1098     1 
 1096  1099     1 
 1097  1102     1 
 1097  1103     1 
 1097  1104     1 
 1097  1110     1 
 1097  1111     1 
 1098  1100     1 
 1098  1101     1 
 1098  1109     1 
 1099  1105     1 
 1099  1106     1 
 1099  1112     1 
 1099  1113     1 
 1100  1102     1 
 1100  1103     1 
 1100  1104     1 
 1100  1110     1 
 1100  1111     1 
 1101  1107     1 
 1101  1108     1 
 1101  1110     1 
 1101  1111     1 
 1102  1105     1 
 1102  1106     1 
 1102  1109     1 
 1103  1105     1 
 1103  1106     1 
 1103  1109     1 
 1104  1109     1 
 1105  1107     1 
 1105  1108     1 
 1109  1114     1 
 1109  1115     1 
 1109  1131     1 
 1110  1112     1 
 1110  1113     1 
 1111  1116     1 
 1111  1117     1 
 1111  1118     1 
 1111  1132     1 
 1111  1133     1 
 1112  1114     1 
 1112  1115     1 
 1112  1131     1 
 1113  1119     1 
 1113  1120     1 
 1113  1121     1 
 1113  1134     1 
 1113  1135     1 
 1114  1116     1 
 1114  1117     1 
 1114  1118     1 
 1114  1132     1 
 1114  1133     1 
 1115  1122     1 
 1115  1123     1 
 1115  1124     1 
 1115  1132     1 
 1115  1133     1 
 1116  1119     1 
 1116  1120     1 
 1116  1121     1 
 1116  1131     1 
 1117  1119     1 
 1117  1120     1 
 1117  1121     1 
 1117  1131     1 
 1118  1125     1 
 1118  1126     1 
 1118  1127     1 
 1118  1131     1 
 1119  1122     1 
 1119  1123     1 
 1119  1124     1 
 1120  1122     1 
 1120  1123     1 
 1120  1124     1 
 1121  1128     1 
 1121  1129     1 
 1121  1130     1 
 1122  1125     1 
 1122  1126     1 
 1122  1127     1 
 1123  1125     1 
 1123  1126     1 
 1123  1127     1 
 1125  1128     1 
 1125  1129     1 
 1125  1130     1 
 1126  1128     1 
 1126  1129     1 
 1126  1130     1 
 1131  1136     1 
 1131  1137     1 
 1131  1147     1 
 1132  1134     1 
 1132  1135     1 
 1133  1138     1 
 1133  1139     1 
 1133  1143     1 
 1133  1148     1 
 1133  1149     1 
 1134  1136     1 
 1134  1137     1 
 1134  1147     1 
 1135  1140     1 
 1135  1141     1 
 1135  1142     1 
 1135  1144     1 
 1135  1145     1 
 1135  1146     1 
 1135  1150     1 
 1135  1151     1 
 1136  1138     1 
 1136  1139     1 
 1136  1143     1 
 1136  1148     1 
 1136  1149     1 
 1137  1148     1 
 1137  1149     1 
 1138  1140     1 
 1138  1141     1 
 1138  1142     1 
 1138  1144     1 
 1138  1145     1 
 1138  1146     1 
 1138  1147     1 
 1139  1144     1 
 1139  1145     1 
 1139  1146     1 
 1139  1147     1 
 1140  1143     1 
 1141  1143     1 
 1142  1143     1 
 1143  1147     1 
 1147  1152     1 
 1147  1153     1 
 1147  1163     1 
 1148  1150     1 
 1148  1151     1 
 1149  1154     1 
 1149  1155     1 
 1149  1159     1 
 1149  1164     1 
 1149  1165     1 
 1150  1152     1 
 1150  1153     1 
 1150  1163     1 
 1151  1156     1 
 1151  1157     1 
 1151  1158     1 
 1151  1160     1 
 1151  1161     1 
 1151  1162     1 
 1151  1166     1 
 1151  1167     1 
 1152  1154     1 
 1152  1155     1 
 1152  1159     1 
 1152  1164     1 
 1152  1165     1 
 1153  1164     1 
 1153  1165     1 
 1154  1156     1 
 1154  1157     1 
 1154  1158     1 
 1154  1160     1 
 1154  1161     1 
 1154  1162     1 
 1154  1163     1 
 1155  1160     1 
 1155  1161     1 
 1155  1162     1 
 1155  1163     1 
 1156  1159     1 
 1157  1159     1 
 1158  1159     1 
 1159  1163     1 
 1163  1168     1 
 1163  1169     1 
 1163  1180     1 
 1164  1166     1 
 1164  1167     1 
 1165  1170     1 
 1165  1171     1 
 1165  1172     1 
 1165  1181     1 
 1165  1182     1 
 1166  1168     1 
 1166  1169     1 
 1166  1180     1 
 1167  1173     1 
 1167  1174     1 
 1167  1175     1 
 1167  1183     1 
 1167  1184     1 
 1168  1170     1 
 1168  1171     1 
 1168  1172     1 
 1168  1181     1 
 1168  1182     1 
 1169  1176     1 
 1169  1181     1 
 1169  1182     1 
 1170  1173     1 
 1170  1174     1 
 1170  1175     1 
 1170  1180     1 
 1171  1173     1 
 1171  1174     1 
 1171  1175     1 
 1171  1180     1 
 1172  1177     1 
 1172  1178     1 
 1172  1179     1 
 1172  1180     1 
 1173  1176     1 
 1174  1176     1 
 1180  1185     1 
 1180  1186     1 
 1180  1191     1 
 1181  1183     1 
 1181  1184     1 
 1182  1187     1 
 1182  1188     1 
 1182  1189     1 
 1182  1192     1 
 1182  1193     1 
 1183  1185     1 
 1183  1186     1 
 1183  1191     1 
 1184  1190     1 
 1184  1194     1 
 1184  1195     1 
 1185  1187     1 
 1185  1188     1 
 1185  1189     1 
 1185  1192     1 
 1185  1193     1 
 1186  1192     1 
 1186  1193     1 
 1187  1190     1 
 1187  1191     1 
 1188  1190     1 
 1188  1191     1 
 1189  1191     1 
 1191  1196     1 
 1191  1197     1 
 1191  1198     1 
 1192  1194     1 
 1192  1195     1 
 1193  1199     1 
 1193  1200     1 
 1194  1196     1 
 1194  1197     1 
 1194  1198     1 
 1195  1201     1 
 1195  1202     1 
 1196  1199     1 
 1196  1200     1 
 1197  1199     1 
 1197  1200     1 
 1198  1203     1 
 1198  1204     1 
 1198  1214     1 
 1199  1201     1 
 1199  1202     1 
 1200  1205     1 
 1200  1206     1 
 1200  1210     1 
 1200  1215     1 
 1200  1216     1 
 1201  1203     1 
 1201  1204     1 
 1201  1214     1 
 1202  1207     1 
 1202  1208     1 
 1202  1209     1 
 1202  1211     1 
 1202  1212     1 
 1202  1213     1 
 1202  1217     1 
 1202  1218     1 
 1203  1205     1 
 1203  1206     1 
 1203  1210     1 
 1203  1215     1 
 1203  1216     1 
 1204  1215     1 
 1204  1216     1 
 1205  1207     1 
 1205  1208     1 
 1205  1209     1 
 1205  1211     1 
 1205  1212     1 
 1205  1213     1 
 1205  1214     1 
 1206  1211     1 
 1206  1212     1 
 1206  1213     1 
 1206  1214     1 
 1207  1210     1 
 1208  1210     1 
 1209  1210     1 
 1210  1214     1 
 1214  1219     1 
 1214  1220     1 
 1214  1236     1 
 1215  1217     1 
 1215  1218     1 
 1216  1221     1 
 1216  1222     1 
 1216  1223     1 
 1216  1237     1 
 1216  1238     1 
 1217  1219     1 
 1217  1220     1 
 1217  1236     1 
 1218  1224     1 
 1218  1225     1 
 1218  1226     1 
 1218  1239     1 
 1218  1240     1 
 1219  1221     1 
 1219  1222     1 
 1219  1223     1 
 1219  1237     1 
 1219  1238     1 
 1220  1227     1 
 1220  1228     1 
 1220  1229     1 
 1220  1237     1 
 1220  1238     1 
 1221  1224     1 
 1221  1225     1 
 1221  1226     1 
 1221  1236     1 
 1222  1224     1 
 1222  1225     1 
 1222  1226     1 
 1222  1236     1 
 1223  1230     1 
 1223  1231     1 
 1223  1232     1 
 1223  1236     1 
 1224  1227     1 
 1224  1228     1 
 1224  1229     1 
 1225  1227     1 
 1225  1228     1 
 1225  1229     1 
 1226  1233     1 
 1226  1234     1 
 1226  1235     1 
 1227  1230     1 
 1227  1231     1 
 1227  1232     1 
 1228  1230     1 
 1228  1231     1 
 1228  1232     1 
 1230  1233     1 
 1230  1234     1 
 1230  1235     1 
 1231  1233     1 
 1231  1234     1 
 1231  1235     1 
 1236  1241     1 
 1236  1242     1 
 1236  1249     1 
 1237  1239     1 
 1237  1240     1 
 1238  1244     1 
 1238  1245     1 
 1238  1246     1 
 1238  1250     1 
 1238  1251     1 
 1239  1241     1 
 1239  1242     1 
 1239  1249     1 
 1240  1248     1 
 1240  1252     1 
 1240  1253     1 
 1241  1244     1 
 1241  1245     1 
 1241  1246     1 
 1241  1250     1 
 1241  1251     1 
 1242  1250     1 
 1242  1251     1 
 1244  1248     1 
 1244  1249     1 
 1245  1248     1 
 1245  1249     1 
 1246  1249     1 
 1249  1254     1 
 1249  1255     1 
 1249  1260     1 
 1250  1252     1 
 1250  1253     1 
 1251  1256     1 
 1251  1257     1 
 1251  1258     1 
 1251  1261     1 
 1251  1262     1 
 1252  1254     1 
 1252  1255     1 
 1252  1260     1 
 1253  1259     1 
 1253  1263     1 
 1253  1264     1 
 1254  1256     1 
 1254  1257     1 
 1254  1258     1 
 1254  1261     1 
 1254  1262     1 
 1255  1261     1 
 1255  1262     1 
 1256  1259     1 
 1256  1260     1 
 1257  1259     1 
 1257  1260     1 
 1258  1260     1 
 1260  1265     1 
 1260  1266     1 
 1260  1267     1 
 1261  1263     1 
 1261  1264     1 
 1262  1268     1 
 1262  1269     1 
 1263  1265     1 
 1263  1266     1 
 1263  1267     1 
 1264  1270     1 
 1264  1271     1 
 1265  1268     1 
 1265  1269     1 
 1266  1268     1 
 1266  1269     1 
 1267  1272     1 
 1267  1273     1 
 1267  1281     1 
 1268  1270     1 
 1268  1271     1 
 1269  1274     1 
 1269  1275     1 
 1269  1277     1 
 1269  1282     1 
 1269  1283     1 
 1270  1272     1 
 1270  1273     1 
 1270  1281     1 
 1271  1276     1 
 1271  1278     1 
 1271  1279     1 
 1271  1280     1 
 1271  1284     1 
 1271  1285     1 
 1272  1274     1 
 1272  1275     1 
 1272  1277     1 
 1272  1282     1 
 1272  1283     1 
 1273  1282     1 
 1273  1283     1 
 1274  1276     1 
 1274  1278     1 
 1274  1279     1 
 1274  1280     1 
 1274  1281     1 
 1275  1278     1 
 1275  1279     1 
 1275  1280     1 
 1275  1281     1 
 1276  1277     1 
 1277  1281     1 
 1281  1286     1 
 1281  1287     1 
 1281  1296     1 
 1282  1284     1 
 1282  1285     1 
 1283  1288     1 
 1283  1289     1 
 1283  1290     1 
 1283  1297     1 
 1283  1298     1 
 1284  1286     1 
 1284  1287     1 
 1284  1296     1 
 1285  1291     1 
 1285  1292     1 
 1285  1293     1 
 1285  1299     1 
 1285  1300     1 
 1286  1288     1 
 1286  1289     1 
 1286  1290     1 
 1286  1297     1 
 1286  1298     1 
 1287  1294     1 
 1287  1295     1 
 1287  1297     1 
 1287  1298     1 
 1288  1291     1 
 1288  1292     1 
 1288  1293     1 
 1288  1296     1 
 1289  1291     1 
 1289  1292     1 
 1289  1293     1 
 1289  1296     1 
 1290  1296     1 
 1291  1294     1 
 1291  1295     1 
 1292  1294     1 
 1292  1295     1 
 1296  1301     1 
 1296  1302     1 
 1296  1315     1 
 1297  1299     1 
 1297  1300     1 
 1298  1303     1 
 1298  1304     1 
 1298  1305     1 
 1298  1316     1 
 1298  1317     1 
 1299  1301     1 
 1299  1302     1 
 1299  1315     1 
 1300  1306     1 
 1300  1307     1 
 1300  1311     1 
 1300  1318     1 
 1300  1319     1 
 1301  1303     1 
 1301  1304     1 
 1301  1305     1 
 1301  1316     1 
 1301  1317     1 
 1302  1308     1 
 1302  1309     1 
 1302  1310     1 
 1302  1312     1 
 1302  1313     1 
 1302  1314     1 
 1302  1316     1 
 1302  1317     1 
 1303  1306     1 
 1303  1307     1 
 1303  1311     1 
 1303  1315     1 
 1304  1306     1 
 1304  1307     1 
 1304  1311     1 
 1304  1315     1 
 1305  1315     1 
 1306  1308     1 
 1306  1309     1 
 1306  1310     1 
 1306  1312     1 
 1306  1313     1 
 1306  1314     1 
 1307  1312     1 
 1307  1313     1 
 1307  1314     1 
 1308  1311     1 
 1309  1311     1 
 1310  1311     1 
 1315  1320     1 
 1315  1321     1 
 1315  1326     1 
 1316  1318     1 
 1316  1319     1 
 1317  1322     1 
 1317  1323     1 
 1317  1324     1 
 1317  1327     1 
 1317  1328     1 
 1318  1320     1 
 1318  1321     1 
 1318  1326     1 
 1319  1325     1 
 1319  1329     1 
 1319  1330     1 
 1320  1322     1 
 1320  1323     1 
 1320  1324     1 
 1320  1327     1 
 1320  1328     1 
 1321  1327     1 
 1321  1328     1 
 1322  1325     1 
 1322  1326     1 
 1323  1325     1 
 1323  1326     1 
 1324  1326     1 
 1326  1331     1 
 1326  1332     1 
 1326  1345     1 
 1327  1329     1 
 1327  1330     1 
 1328  1333     1 
 1328  1334     1 
 1328  1335     1 
 1328  1346     1 
 1328  1347     1 
 1329  1331     1 
 1329  1332     1 
 1329  1345     1 
 1330  1336     1 
 1330  1337     1 
 1330  1341     1 
 1330  1348     1 
 1330  1349     1 
 1331  1333     1 
 1331  1334     1 
 1331  1335     1 
 1331  1346     1 
 1331  1347     1 
 1332  1338     1 
 1332  1339     1 
 1332  1340     1 
 1332  1342     1 
 1332  1343     1 
 1332  1344     1 
 1332  1346     1 
 1332  1347     1 
 1333  1336     1 
 1333  1337     1 
 1333  1341     1 
 1333  1345     1 
 1334  1336     1 
 1334  1337     1 
 1334  1341     1 
 1334  1345     1 
 1335  1345     1 
 1336  1338     1 
 1336  1339     1 
 1336  1340     1 
 1336  1342     1 
 1336  1343     1 
 1336  1344     1 
 1337  1342     1 
 1337  1343     1 
 1337  1344     1 
 1338  1341     1 
 1339  1341     1 
 1340  1341     1 
 1345  1350     1 
 1345  1351     1 
 1345  1355     1 
 1346  1348     1 
 1346  1349     1 
 1347  1352     1 
 1347  1353     1 
 1347  1354     1 
 1347  1356     1 
 1347  1357     1 
 1348  1350     1 
 1348  1351     1 
 1348  1355     1 
 1349  1358     1 
 1349  1359     1 
 1350  1352     1 
 1350  1353     1 
 1350  1354     1 
 1350  1356     1 
 1350  1357     1 
 1351  1356     1 
 1351  1357     1 
 1352  1355     1 
 1353  1355     1 
 1354  1355     1 
 1355  1360     1 
 1355  1361     1 
 1355  1373     1 
 1356  1358     1 
 1356  1359     1 
 1357  1362     1 
 1357  1363     1 
 1357  1366     1 
 1357  1374     1 
 1357  1375     1 
 1358  1360     1 
 1358  1361     1 
 1358  1373     1 
 1359  1364     1 
 1359  1369     1 
 1359  1376     1 
 1359  1377     1 
 1360  1362     1 
 1360  1363     1 
 1360  1366     1 
 1360  1374     1 
 1360  1375     1 
 1361  1365     1 
 1361  1367     1 
 1361  1370     1 
 1361  1371     1 
 1361  1374     1 
 1361  1375     1 
 1362  1364     1 
 1362  1369     1 
 1362  1373     1 
 1363  1364     1 
 1363  1369     1 
 1363  1373     1 
 1364  1370     1 
 1364  1372     1 
 1365  1368     1 
 1365  1369     1 
 1365  1371     1 
 1366  1368     1 
 1366  1372     1 
 1366  1373     1 
 1367  1370     1 
 1368  1369     1 
 1368  1372     1 
 1370  1372     1 
 1373  1378     1 
 1373  1379     1 
 1373  1386     1 
 1374  1376     1 
 1374  1377     1 
 1375  1381     1 
 1375  1382     1 
 1375  1383     1 
 1375  1387     1 
 1375  1388     1 
 1376  1378     1 
 1376  1379     1 
 1376  1386     1 
 1377  1385     1 
 1377  1389     1 
 1377  1390     1 
 1378  1381     1 
 1378  1382     1 
 1378  1383     1 
 1378  1387     1 
 1378  1388     1 
 1379  1387     1 
 1379  1388     1 
 1381  1385     1 
 1381  1386     1 
 1382  1385     1 
 1382  1386     1 
 1383  1386     1 
 1386  1391     1 
 1386  1392     1 
 1386  1410     1 
 1387  1389     1 
 1387  1390     1 
 1388  1393     1 
 1388  1394     1 
 1388  1395     1 
 1388  1411     1 
 1388  1412     1 
 1389  1391     1 
 1389  1392     1 
 1389  1410     1 
 1390  1396     1 
 1390  1397     1 
 1390  1398     1 
 1390  1413     1 
 1390  1414     1 
 1391  1393     1 
 1391  1394     1 
 1391  1395     1 
 1391  1411     1 
 1391  1412     1 
 1392  1399     1 
 1392  1400     1 
 1392  1401     1 
 1392  1411     1 
 1392  1412     1 
 1393  1396     1 
 1393  1397     1 
 1393  1398     1 
 1393  1410     1 
 1394  1396     1 
 1394  1397     1 
 1394  1398     1 
 1394  1410     1 
 1395  1402     1 
 1395  1403     1 
 1395  1410     1 
 1396  1399     1 
 1396  1400     1 
 1396  1401     1 
 1397  1399     1 
 1397  1400     1 
 1397  1401     1 
 1398  1404     1 
 1398  1407     1 
 1399  1402     1 
 1399  1403     1 
 1400  1402     1 
 1400  1403     1 
 1401  1405     1 
 1401  1406     1 
 1401  1408     1 
 1401  1409     1 
 1402  1404     1 
 1402  1407     1 
 1404  1408     1 
 1404  1409     1 
 1405  1407     1 
 1406  1407     1 
 1410  1415     1 
 1410  1416     1 
 1410  1428     1 
 1411  1413     1 
 1411  1414     1 
 1412  1417     1 
 1412  1418     1 
 1412  1421     1 
 1412  1429     1 
 1412  1430     1 
 1413  1415     1 
 1413  1416     1 
 1413  1428     1 
 1414  1419     1 
 1414  1424     1 
 1414  1431     1 
 1414  1432     1 
 1415  1417     1 
 1415  1418     1 
 1415  1421     1 
 1415  1429     1 
 1415  1430     1 
 1416  1420     1 
 1416  1422     1 
 1416  1425     1 
 1416  1426     1 
 1416  1429     1 
 1416  1430     1 
 1417  1419     1 
 1417  1424     1 
 1417  1428     1 
 1418  1419     1 
 1418  1424     1 
 1418  1428     1 
 1419  1425     1 
 1419  1427     1 
 1420  1423     1 
 1420  1424     1 
 1420  1426     1 
 1421  1423     1 
 1421  1427     1 
 1421  1428     1 
 1422  1425     1 
 1423  1424     1 
 1423  1427     1 
 1425  1427     1 
 1428  1433     1 
 1428  1434     1 
 1428  1440     1 
 1429  1431     1 
 1429  1432     1 
 1430  1435     1 
 1430  1436     1 
 1430  1437     1 
 1430  1441     1 
 1430  1442     1 
 1431  1433     1 
 1431  1434     1 
 1431  1440     1 
 1432  1438     1 
 1432  1439     1 
 1432  1443     1 
 1432  1444     1 
 1433  1435     1 
 1433  1436     1 
 1433  1437     1 
 1433  1441     1 
 1433  1442     1 
 1434  1441     1 
 1434  1442     1 
 1435  1438     1 
 1435  1439     1 
 1435  1440     1 
 1436  1438     1 
 1436  1439     1 
 1436  1440     1 
 1437  1440     1 
 1440  1445     1 
 1440  1446     1 
 1440  1447     1 
 1441  1443     1 
 1441  1444     1 
 1442  1448     1 
 1442  1449     1 
 1443  1445     1 
 1443  1446     1 
 1443  1447     1 
 1444  1450     1 
 1444  1451     1 
 1445  1448     1 
 1445  1449     1 
 1446  1448     1 
 1446  1449     1 
 1447  1452     1 
 1447  1453     1 
 1447  1462     1 
 1448  1450     1 
 1448  1451     1 
 1449  1454     1 
 1449  1455     1 
 1449  1456     1 
 1449  1463     1 
 1449  1464     1 
 1450  1452     1 
 1450  1453     1 
 1450  1462     1 
 1451  1457     1 
 1451  1458     1 
 1451  1459     1 
 1451  1465     1 
 1451  1466     1 
 1452  1454     1 
 1452  1455     1 
 1452  1456     1 
 1452  1463     1 
 1452  1464     1 
 1453  1460     1 
 1453  1461     1 
 1453  1463     1 
 1453  1464     1 
 1454  1457     1 
 1454  1458     1 
 1454  1459     1 
 1454  1462     1 
 1455  1457     1 
 1455  1458     1 
 1455  1459     1 
 1455  1462     1 
 1456  1462     1 
 1457  1460     1 
 1457  1461     1 
 1458  1460     1 
 1458  1461     1 
 1462  1467     1 
 1462  1468     1 
 1462  1474     1 
 1463  1465     1 
 1463  1466     1 
 1464  1469     1 
 1464  1470     1 
 1464  1471     1 
 1464  1475     1 
 1464  1476     1 
 1465  1467     1 
 1465  1468     1 
 1465  1474     1 
 1466  1472     1 
 1466  1473     1 
 1466  1477     1 
 1466  1478     1 
 1467  1469     1 
 1467  1470     1 
 1467  1471     1 
 1467  1475     1 
 1467  1476     1 
 1468  1475     1 
 1468  1476     1 
 1469  1472     1 
 1469  1473     1 
 1469  1474     1 
 1470  1472     1 
 1470  1473     1 
 1470  1474     1 
 1471  1474     1 
 1474  1479     1 
 1474  1480     1 
 1474  1490     1 
 1475  1477     1 
 1475  1478     1 
 1476  1481     1 
 1476  1482     1 
 1476  1486     1 
 1476  1491     1 
 1476  1492     1 
 1477  1479     1 
 1477  1480     1 
 1477  1490     1 
 1478  1483     1 
 1478  1484     1 
 1478  1485     1 
 1478  1487     1 
 1478  1488     1 
 1478  1489     1 
 1478  1493     1 
 1478  1494     1 
 1479  1481     1 
 1479  1482     1 
 1479  1486     1 
 1479  1491     1 
 1479  1492     1 
 1480  1491     1 
 1480  1492     1 
 1481  1483     1 
 1481  1484     1 
 1481  1485     1 
 1481  1487     1 
 1481  1488     1 
 1481  1489     1 
 1481  1490     1 
 1482  1487     1 
 1482  1488     1 
 1482  1489     1 
 1482  1490     1 
 1483  1486     1 
 1484  1486     1 
 1485  1486     1 
 1486  1490     1 
 1490  1495     1 
 1490  1496     1 
 1490  1500     1 
 1491  1493     1 
 1491  1494     1 
 1492  1497     1 
 1492  1498     1 
 1492  1499     1 
 1492  1501     1 
 1492  1502     1 
 1493  1495     1 
 1493  1496     1 
 1493  1500     1 
 1494  1503     1 
 1494  1504     1 
 1495  1497     1 
 1495  1498     1 
 1495  1499     1 
 1495  1501     1 
 1495  1502     1 
 1496  1501     1 
 1496  1502     1 
 1497  1500     1 
 1498  1500     1 
 1499  1500     1 
 1500  1505     1 
 1500  1506     1 
 1500  1510     1 
 1501  1503     1 
 1501  1504     1 
 1502  1507     1 
 1502  1508     1 
 1502  1509     1 
 1502  1511     1 
 1502  1512     1 
 1503  1505     1 
 1503  1506     1 
 1503  1510     1 
 1504  1513     1 
 1504  1516     1 
 1505  1507     1 
 1505  1508     1 
 1505  1509     1 
 1505  1511     1 
 1505  1512     1 
 1506  1511     1 
 1506  1512     1 
 1507  1510     1 
 1508  1510     1 
 1509  1510     1 
 1510  1514     1 
 1510  1515     1 
 1510  1517     1 
 1510  1518     1 
 1510  1521     1 
 1510  1524     1 
 1511  1513     1 
 1511  1516     1 
 1512  1519     1 
 1512  1520     1 
 1512  1522     1 
 1512  1523     1 
 1512  1525     1 
 1512  1526     1 
 1513  1517     1 
 1513  1519     1 
 1513  1520     1 
 1513  1524     1 
 1514  1516     1 
 1514  1518     1 
 1514  1522     1 
 1514  1523     1 
 1515  1516     1 
 1515  1518     1 
 1515  1522     1 
 1515  1523     1 
 1516  1522     1 
 1516  1523     1 
 1516  1527     1 
 1516  1528     1 
 1517  1519     1 
 1517  1520     1 
 1517  1521     1 
 1517  1525     1 
 1517  1526     1 
 1518  1525     1 
 1518  1526     1 
 1519  1522     1 
 1519  1523     1 
 1519  1524     1 
 1520  1522     1 
 1520  1523     1 
 1520  1524     1 
 1521  1524     1 
 1524  1529     1 
 1524  1530     1 
 1524  1541     1 
 1525  1527     1 
 1525  1528     1 
 1526  1531     1 
 1526  1532     1 
 1526  1533     1 
 1526  1542     1 
 1526  1543     1 
 1527  1529     1 
 1527  1530     1 
 1527  1541     1 
 1528  1534     1 
 1528  1535     1 
 1528  1536     1 
 1528  1544     1 
 1528  1545     1 
 1529  1531     1 
 1529  1532     1 
 1529  1533     1 
 1529  1542     1 
 1529  1543     1 
 1530  1537     1 
 1530  1538     1 
 1530  1542     1 
 1530  1543     1 
 1531  1534     1 
 1531  1535     1 
 1531  1536     1 
 1531  1541     1 
 1532  1534     1 
 1532  1535     1 
 1532  1536     1 
 1532  1541     1 
 1533  1539     1 
 1533  1540     1 
 1533  1541     1 
 1534  1537     1 
 1534  1538     1 
 1535  1537     1 
 1535  1538     1 
 1537  1539     1 
 1537  1540     1 
 1541  1546     1 
 1541  1547     1 
 1541  1548     1 
 1542  1544     1 
 1542  1545     1 
 1543  1549     1 
 1543  1550     1 
 1544  1546     1 
 1544  1547     1 
 1544  1548     1 
 1545  1551     1 
 1545  1552     1 
 1546  1549     1 
 1546  1550     1 
 1547  1549     1 
 1547  1550     1 
 1548  1553     1 
 1548  1554     1 
 1548  1555     1 
 1549  1551     1 
 1549  1552     1 
 1550  1556     1 
 1550  1557     1 
 1551  1553     1 
 1551  1554     1 
 1551  1555     1 
 1552  1558     1 
 1552  1559     1 
 1553  1556     1 
 1553  1557     1 
 1554  1556     1 
 1554  1557     1 
 1555  1560     1 
 1555  1561     1 
 1555  1571     1 
 1556  1558     1 
 1556  1559     1 
 1557  1562     1 
 1557  1563     1 
 1557  1567     1 
 1557  1572     1 
 1557  1573     1 
 1558  1560     1 
 1558  1561     1 
 1558  1571     1 
 1559  1564     1 
 1559  1565     1 
 1559  1566     1 
 1559  1568     1 
 1559  1569     1 
 1559  1570     1 
 1559  1574     1 
 1559  1575     1 
 1560  1562     1 
 1560  1563     1 
 1560  1567     1 
 1560  1572     1 
 1560  1573     1 
 1561  1572     1 
 1561  1573     1 
 1562  1564     1 
 1562  1565     1 
 1562  1566     1 
 1562  1568     1 
 1562  1569     1 
 1562  1570     1 
 1562  1571     1 
 1563  1568     1 
 1563  1569     1 
 1563  1570     1 
 1563  1571     1 
 1564  1567     1 
 1565  1567     1 
 1566  1567     1 
 1567  1571     1 
 1571  1576     1 
 1571  1577     1 
 1571  1588     1 
 1572  1574     1 
 1572  1575     1 
 1573  1578     1 
 1573  1579     1 
 1573  1580     1 
 1573  1589     1 
 1573  1590     1 
 1574  1576     1 
 1574  1577     1 
 1574  1588     1 
 1575  1581     1 
 1575  1582     1 
 1575  1583     1 
 1575  1591     1 
 1575  1592     1 
 1576  1578     1 
 1576  1579     1 
 1576  1580     1 
 1576  1589     1 
 1576  1590     1 
 1577  1584     1 
 1577  1585     1 
 1577  1589     1 
 1577  1590     1 
 1578  1581     1 
 1578  1582     1 
 1578  1583     1 
 1578  1588     1 
 1579  1581     1 
 1579  1582     1 
 1579  1583     1 
 1579  1588     1 
 1580  1586     1 
 1580  1587     1 
 1580  1588     1 
 1581  1584     1 
 1581  1585     1 
 1582  1584     1 
 1582  1585     1 
 1584  1586     1 
 1584  1587     1 
 1588  1593     1 
 1588  1594     1 
 1588  1609     1 
 1589  1591     1 
 1589  1592     1 
 1590  1595     1 
 1590  1596     1 
 1590  1597     1 
 1590  1610     1 
 1590  1611     1 
 1591  1593     1 
 1591  1594     1 
 1591  1609     1 
 1592  1598     1 
 1592  1605     1 
 1592  1612     1 
 1592  1613     1 
 1593  1595     1 
 1593  1596     1 
 1593  1597     1 
 1593  1610     1 
 1593  1611     1 
 1594  1599     1 
 1594  1600     1 
 1594  1606     1 
 1594  1607     1 
 1594  1610     1 
 1594  1611     1 
 1595  1598     1 
 1595  1605     1 
 1595  1609     1 
 1596  1598     1 
 1596  1605     1 
 1596  1609     1 
 1597  1601     1 
 1597  1602     1 
 1597  1608     1 
 1597  1609     1 
 1598  1603     1 
 1598  1606     1 
 1598  1607     1 
 1599  1601     1 
 1599  1602     1 
 1599  1605     1 
 1600  1604     1 
 1600  1605     1 
 1600  1608     1 
 1601  1603     1 
 1601  1607     1 
 1602  1606     1 
 1603  1605     1 
 1603  1608     1 
 1604  1607     1 
 1606  1608     1 
 1609  1614     1 
 1609  1615     1 
 1609  1616     1 
 1610  1612     1 
 1610  1613     1 
 1611  1617     1 
 1611  1618     1 
 1612  1614     1 
 1612  1615     1 
 1612  1616     1 
 1613  1619     1 
 1613  1620     1 
 1614  1617     1 
 1614  1618     1 
 1615  1617     1 
 1615  1618     1 
 1616  1621     1 
 1616  1622     1 
 1616  1626     1 
 1617  1619     1 
 1617  1620     1 
 1618  1623     1 
 1618  1624     1 
 1618  1625     1 
 1618  1627     1 
 1618  1628     1 
 1619  1621     1 
 1619  1622     1 
 1619  1626     1 
 1620  1629     1 
 1620  1630     1 
 1621  1623     1 
 1621  1624     1 
 1621  1625     1 
 1621  1627     1 
 1621  1628     1 
 1622  1627     1 
 1622  1628     1 
 1623  1626     1 
 1624  1626     1 
 1625  1626     1 
 1626  1631     1 
 1626  1632     1 
 1626  1633     1 
 1627  1629     1 
 1627  1630     1 
 1628  1634     1 
 1628  1635     1 
 1629  1631     1 
 1629  1632     1 
 1629  1633     1 
 1630  1636     1 
 1630  1637     1 
 1631  1634     1 
 1631  1635     1 
 1632  1634     1 
 1632  1635     1 
 1633  1638     1 
 1633  1639     1 
 1633  1649     1 
 1634  1636     1 
 1634  1637     1 
 1635  1640     1 
 1635  1641     1 
 1635  1645     1 
 1635  1650     1 
 1635  1651     1 
 1636  1638     1 
 1636  1639     1 
 1636  1649     1 
 1637  1642     1 
 1637  1643     1 
 1637  1644     1 
 1637  1646     1 
 1637  1647     1 
 1637  1648     1 
 1637  1652     1 
 1637  1653     1 
 1638  1640     1 
 1638  1641     1 
 1638  1645     1 
 1638  1650     1 
 1638  1651     1 
 1639  1650     1 
 1639  1651     1 
 1640  1642     1 
 1640  1643     1 
 1640  1644     1 
 1640  1646     1 
 1640  1647     1 
 1640  1648     1 
 1640  1649     1 
 1641  1646     1 
 1641  1647     1 
 1641  1648     1 
 1641  1649     1 
 1642  1645     1 
 1643  1645     1 
 1644  1645     1 
 1645  1649     1 
 1649  1654     1 
 1649  1655     1 
 1649  1659     1 
 1650  1652     1 
 1650  1653     1 
 1651  1656     1 
 1651  1657     1 
 1651  1658     1 
 1651  1660     1 
 1651  1661     1 
 1652  1654     1 
 1652  1655     1 
 1652  1659     1 
 1653  1662     1 
 1653  1663     1 
 1654  1656     1 
 1654  1657     1 
 1654  1658     1 
 1654  1660     1 
 1654  1661     1 
 1655  1660     1 
 1655  1661     1 
 1656  1659     1 
 1657  1659     1 
 1658  1659     1 
 1659  1664     1 
 1659  1665     1 
 1659  1669     1 
 1660  1662     1 
 1660  1663     1 
 1661  1666     1 
 1661  1667     1 
 1661  1668     1 
 1661  1670     1 
 1661  1671     1 
 1662  1664     1 
 1662  1665     1 
 1662  1669     1 
 1663  1672     1 
 1663  1673     1 
 1664  1666     1 
 1664  1667     1 
 1664  1668     1 
 1664  1670     1 
 1664  1671     1 
 1665  1670     1 
 1665  1671     1 
 1666  1669     1 
 1667  1669     1 
 1668  1669     1 
 1669  1674     1 
 1669  1675     1 
 1669  1680     1 
 1670  1672     1 
 1670  1673     1 
 1671  1676     1 
 1671  1677     1 
 1671  1678     1 
 1671  1681     1 
 1671  1682     1 
 1672  1674     1 
 1672  1675     1 
 1672  1680     1 
 1673  1679     1 
 1673  1683     1 
 1673  1684     1 
 1674  1676     1 
 1674  1677     1 
 1674  1678     1 
 1674  1681     1 
 1674  1682     1 
 1675  1681     1 
 1675  1682     1 
 1676  1679     1 
 1676  1680     1 
 1677  1679     1 
 1677  1680     1 
 1678  1680     1 
 1680  1685     1 
 1680  1686     1 
 1680  1695     1 
 1681  1683     1 
 1681  1684     1 
 1682  1687     1 
 1682  1688     1 
 1682  1689     1 
 1682  1696     1 
 1682  1697     1 
 1683  1685     1 
 1683  1686     1 
 1683  1695     1 
 1684  1690     1 
 1684  1691     1 
 1684  1692     1 
 1684  1698     1 
 1684  1699     1 
 1685  1687     1 
 1685  1688     1 
 1685  1689     1 
 1685  1696     1 
 1685  1697     1 
 1686  1693     1 
 1686  1694     1 
 1686  1696     1 
 1686  1697     1 
 1687  1690     1 
 1687  1691     1 
 1687  1692     1 
 1687  1695     1 
 1688  1690     1 
 1688  1691     1 
 1688  1692     1 
 1688  1695     1 
 1689  1695     1 
 1690  1693     1 
 1690  1694     1 
 1691  1693     1 
 1691  1694     1 
 1695  1700     1 
 1695  1701     1 
 1695  1709     1 
 1696  1698     1 
 1696  1699     1 
 1697  1702     1 
 1697  1703     1 
 1697  1705     1 
 1697  1710     1 
 1697  1711     1 
 1698  1700     1 
 1698  1701     1 
 1698  1709     1 
 1699  1704     1 
 1699  1706     1 
 1699  1707     1 
 1699  1708     1 
 1700  1702     1 
 1700  1703     1 
 1700  1705     1 
 1700  1710     1 
 1700  1711     1 
 1701  1710     1 
 1701  1711     1 
 1702  1704     1 
 1702  1706     1 
 1702  1707     1 
 1702  1708     1 
 1702  1709     1 
 1703  1706     1 
 1703  1707     1 
 1703  1708     1 
 1703  1709     1 
 1704  1705     1 
 1705  1709     1 
  1242   1379     1       0.33854         0.04184         0.387540942391  0.23012         ; CB-CB' 
  1240   1383     1       0.345223253279  0.257919081884  0.380859202005  0.396929091904  ; CA-SG' 
  1246   1377     1       0.345223253279  0.257919081884  0.380859202005  0.396929091904  ; SG-CA' 
  1244   1383     1       0.2935511       0.3825558       0.2957784       0.4163027       ; HB1-SG' 
  1245   1383     1       0.2935511       0.3825558       0.2957784       0.4163027       ; HB2-SG'
  1246   1381     1       0.2935511       0.3825558       0.2957784       0.4163027       ; SG-HB1' 
  1246   1382     1       0.2935511       0.3825558       0.2957784       0.4163027       ; SG-HB2' 
  1248   1385     1       0.00            0.00            0.0801808846326 0.4184          ; HUD-HUD' 
  1246   1384     1       0.00            0.00            0.356359487256  1.8828          ; SG-Vs' 
  1242   1384     1       0.00            0.00            0.371950214823  0.658232433112  ; CB-Vs'  
  1379   1247     1       0.00            0.00            0.371950214823  0.658232433112  ; CB'-Vs 
  1242   1385     1       0.00            0.00            0.2338609135118 0.310293744700  ; CB-HUD' 
  1379   1248     1       0.00            0.00            0.2338609135118 0.310293744700  ; CB'-HUD 
  1246   1385     1       0.00            0.00            0.2182701859443 0.887560431745  ; SG-HUD' 
  1383   1248     1       0.00            0.00            0.2182701859443 0.887560431745  ; SG'-HUD 

[ exclusions ]
;    i    excluded from i
  1238   1243
  1240   1243  1247
  1241   1243
  1242   1243  1247
  1243   1244  1245  1246  1247  1248  1249
  1244   1247
  1245   1247
  1246   1247
  1247   1248
  1375   1380
  1377   1380  1384
  1378   1380
  1379   1380  1384
  1380   1381  1382  1383  1384  1385  1386
  1381   1384
  1382   1384
  1383   1384
  1384   1385

[ angles ]
;  ai    aj    ak funct            c0            c1            c2            c3
    2     1     3     5 
    2     1     4     5 
    2     1     5     5 
    3     1     4     5 
    3     1     5     5 
    4     1     5     5 
    1     5     6     5 
    1     5     7     5 
    1     5    18     5 
    6     5     7     5 
    6     5    18     5 
    7     5    18     5 
    5     7     8     5 
    5     7     9     5 
    5     7    10     5 
    8     7     9     5 
    8     7    10     5 
    9     7    10     5 
    7    10    11     5 
    7    10    12     5 
    7    10    13     5 
   11    10    12     5 
   11    10    13     5 
   12    10    13     5 
   10    13    14     5 
   10    13    15     5 
   14    13    15     5 
   13    15    16     5 
   13    15    17     5 
   16    15    17     5 
    5    18    19     5 
    5    18    20     5 
   19    18    20     5 
   18    20    21     5 
   18    20    22     5 
   21    20    22     5 
   20    22    23     5 
   20    22    24     5 
   20    22    40     5 
   23    22    24     5 
   23    22    40     5 
   24    22    40     5 
   22    24    25     5 
   22    24    26     5 
   22    24    27     5 
   25    24    26     5 
   25    24    27     5 
   26    24    27     5 
   24    27    28     5 
   24    27    29     5 
   24    27    30     5 
   28    27    29     5 
   28    27    30     5 
   29    27    30     5 
   27    30    31     5 
   27    30    32     5 
   27    30    33     5 
   31    30    32     5 
   31    30    33     5 
   32    30    33     5 
   30    33    34     5 
   30    33    35     5 
   30    33    36     5 
   34    33    35     5 
   34    33    36     5 
   35    33    36     5 
   33    36    37     5 
   33    36    38     5 
   33    36    39     5 
   37    36    38     5 
   37    36    39     5 
   38    36    39     5 
   22    40    41     5 
   22    40    42     5 
   41    40    42     5 
   40    42    43     5 
   40    42    44     5 
   43    42    44     5 
   42    44    45     5 
   42    44    46     5 
   42    44    62     5 
   45    44    46     5 
   45    44    62     5 
   46    44    62     5 
   44    46    47     5 
   44    46    48     5 
   44    46    49     5 
   47    46    48     5 
   47    46    49     5 
   48    46    49     5 
   46    49    50     5 
   46    49    51     5 
   46    49    52     5 
   50    49    51     5 
   50    49    52     5 
   51    49    52     5 
   49    52    53     5 
   49    52    54     5 
   49    52    55     5 
   53    52    54     5 
   53    52    55     5 
   54    52    55     5 
   52    55    56     5 
   52    55    57     5 
   52    55    58     5 
   56    55    57     5 
   56    55    58     5 
   57    55    58     5 
   55    58    59     5 
   55    58    60     5 
   55    58    61     5 
   59    58    60     5 
   59    58    61     5 
   60    58    61     5 
   44    62    63     5 
   44    62    64     5 
   63    62    64     5 
   62    64    65     5 
   62    64    66     5 
   65    64    66     5 
   64    66    67     5 
   64    66    68     5 
   64    66    81     5 
   67    66    68     5 
   67    66    81     5 
   68    66    81     5 
   66    68    69     5 
   66    68    70     5 
   66    68    71     5 
   69    68    70     5 
   69    68    71     5 
   70    68    71     5 
   68    71    72     5 
   68    71    73     5 
   68    71    77     5 
   72    71    73     5 
   72    71    77     5 
   73    71    77     5 
   71    73    74     5 
   71    73    75     5 
   71    73    76     5 
   74    73    75     5 
   74    73    76     5 
   75    73    76     5 
   71    77    78     5 
   71    77    79     5 
   71    77    80     5 
   78    77    79     5 
   78    77    80     5 
   79    77    80     5 
   66    81    82     5 
   66    81    83     5 
   82    81    83     5 
   81    83    84     5 
   81    83    85     5 
   84    83    85     5 
   83    85    86     5 
   83    85    87     5 
   83    85   105     5 
   86    85    87     5 
   86    85   105     5 
   87    85   105     5 
   85    87    88     5 
   85    87    89     5 
   85    87    90     5 
   88    87    89     5 
   88    87    90     5 
   89    87    90     5 
   87    90    91     5 
   87    90    92     5 
   87    90    93     5 
   91    90    92     5 
   91    90    93     5 
   92    90    93     5 
   90    93    94     5 
   90    93    95     5 
   90    93    96     5 
   94    93    95     5 
   94    93    96     5 
   95    93    96     5 
   93    96    97     5 
   93    96    98     5 
   97    96    98     5 
   96    98    99     5 
   96    98   102     5 
   99    98   102     5 
   98    99   100     5 
   98    99   101     5 
  100    99   101     5 
   98   102   103     5 
   98   102   104     5 
  103   102   104     5 
   85   105   106     5 
   85   105   107     5 
  106   105   107     5 
  105   107   108     5 
  105   107   109     5 
  108   107   109     5 
  107   109   110     5 
  107   109   111     5 
  107   109   124     5 
  110   109   111     5 
  110   109   124     5 
  111   109   124     5 
  109   111   112     5 
  109   111   113     5 
  109   111   114     5 
  112   111   113     5 
  112   111   114     5 
  113   111   114     5 
  111   114   115     5 
  111   114   116     5 
  111   114   120     5 
  115   114   116     5 
  115   114   120     5 
  116   114   120     5 
  114   116   117     5 
  114   116   118     5 
  114   116   119     5 
  117   116   118     5 
  117   116   119     5 
  118   116   119     5 
  114   120   121     5 
  114   120   122     5 
  114   120   123     5 
  121   120   122     5 
  121   120   123     5 
  122   120   123     5 
  109   124   125     5 
  109   124   126     5 
  125   124   126     5 
  124   126   127     5 
  124   126   128     5 
  127   126   128     5 
  126   128   129     5 
  126   128   130     5 
  126   128   138     5 
  129   128   130     5 
  129   128   138     5 
  130   128   138     5 
  128   130   131     5 
  128   130   132     5 
  128   130   133     5 
  131   130   132     5 
  131   130   133     5 
  132   130   133     5 
  130   133   134     5 
  130   133   135     5 
  134   133   135     5 
  133   135   136     5 
  133   135   137     5 
  136   135   137     5 
  128   138   139     5 
  128   138   140     5 
  139   138   140     5 
  138   140   141     5 
  138   140   142     5 
  141   140   142     5 
  140   142   143     5 
  140   142   144     5 
  140   142   145     5 
  143   142   144     5 
  143   142   145     5 
  144   142   145     5 
  142   145   146     5 
  142   145   147     5 
  146   145   147     5 
  145   147   148     5 
  145   147   149     5 
  148   147   149     5 
  147   149   150     5 
  147   149   151     5 
  147   149   152     5 
  150   149   151     5 
  150   149   152     5 
  151   149   152     5 
  149   152   153     5 
  149   152   154     5 
  153   152   154     5 
  152   154   155     5 
  152   154   156     5 
  155   154   156     5 
  154   156   157     5 
  154   156   158     5 
  154   156   176     5 
  157   156   158     5 
  157   156   176     5 
  158   156   176     5 
  156   158   159     5 
  156   158   160     5 
  156   158   161     5 
  159   158   160     5 
  159   158   161     5 
  160   158   161     5 
  158   161   162     5 
  158   161   163     5 
  158   161   164     5 
  162   161   163     5 
  162   161   164     5 
  163   161   164     5 
  161   164   165     5 
  161   164   166     5 
  161   164   167     5 
  165   164   166     5 
  165   164   167     5 
  166   164   167     5 
  164   167   168     5 
  164   167   169     5 
  168   167   169     5 
  167   169   170     5 
  167   169   173     5 
  170   169   173     5 
  169   170   171     5 
  169   170   172     5 
  171   170   172     5 
  169   173   174     5 
  169   173   175     5 
  174   173   175     5 
  156   176   177     5 
  156   176   178     5 
  177   176   178     5 
  176   178   179     5 
  176   178   180     5 
  179   178   180     5 
  178   180   181     5 
  178   180   182     5 
  178   180   190     5 
  181   180   182     5 
  181   180   190     5 
  182   180   190     5 
  180   182   183     5 
  180   182   184     5 
  180   182   185     5 
  183   182   184     5 
  183   182   185     5 
  184   182   185     5 
  182   185   186     5 
  182   185   187     5 
  186   185   187     5 
  185   187   188     5 
  185   187   189     5 
  188   187   189     5 
  180   190   191     5 
  180   190   192     5 
  191   190   192     5 
  190   192   193     5 
  190   192   196     5 
  193   192   196     5 
  192   193   194     5 
  192   193   195     5 
  192   193   201     5 
  194   193   195     5 
  194   193   201     5 
  195   193   201     5 
  192   196   197     5 
  192   196   198     5 
  192   196   204     5 
  197   196   198     5 
  197   196   204     5 
  198   196   204     5 
  196   198   199     5 
  196   198   200     5 
  196   198   201     5 
  199   198   200     5 
  199   198   201     5 
  200   198   201     5 
  193   201   198     5 
  193   201   202     5 
  193   201   203     5 
  198   201   202     5 
  198   201   203     5 
  202   201   203     5 
  196   204   205     5 
  196   204   206     5 
  205   204   206     5 
  204   206   207     5 
  204   206   208     5 
  207   206   208     5 
  206   208   209     5 
  206   208   210     5 
  206   208   225     5 
  209   208   210     5 
  209   208   225     5 
  210   208   225     5 
  208   210   211     5 
  208   210   212     5 
  208   210   213     5 
  211   210   212     5 
  211   210   213     5 
  212   210   213     5 
  210   213   214     5 
  210   213   221     5 
  214   213   221     5 
  213   214   215     5 
  213   214   216     5 
  215   214   216     5 
  214   216   217     5 
  214   216   218     5 
  217   216   218     5 
  216   218   219     5 
  216   218   223     5 
  219   218   223     5 
  218   219   220     5 
  213   221   222     5 
  213   221   223     5 
  222   221   223     5 
  218   223   221     5 
  218   223   224     5 
  221   223   224     5 
  208   225   226     5 
  208   225   227     5 
  226   225   227     5 
  225   227   228     5 
  225   227   229     5 
  228   227   229     5 
  227   229   230     5 
  227   229   231     5 
  227   229   240     5 
  230   229   231     5 
  230   229   240     5 
  231   229   240     5 
  229   231   232     5 
  229   231   233     5 
  229   231   234     5 
  232   231   233     5 
  232   231   234     5 
  233   231   234     5 
  231   234   235     5 
  231   234   236     5 
  231   234   237     5 
  235   234   236     5 
  235   234   237     5 
  236   234   237     5 
  234   237   238     5 
  234   237   239     5 
  238   237   239     5 
  229   240   241     5 
  229   240   242     5 
  241   240   242     5 
  240   242   243     5 
  240   242   244     5 
  243   242   244     5 
  242   244   245     5 
  242   244   246     5 
  242   244   247     5 
  245   244   246     5 
  245   244   247     5 
  246   244   247     5 
  244   247   248     5 
  244   247   249     5 
  248   247   249     5 
  247   249   250     5 
  247   249   251     5 
  250   249   251     5 
  249   251   252     5 
  249   251   253     5 
  249   251   271     5 
  252   251   253     5 
  252   251   271     5 
  253   251   271     5 
  251   253   254     5 
  251   253   255     5 
  251   253   256     5 
  254   253   255     5 
  254   253   256     5 
  255   253   256     5 
  253   256   257     5 
  253   256   258     5 
  253   256   259     5 
  257   256   258     5 
  257   256   259     5 
  258   256   259     5 
  256   259   260     5 
  256   259   261     5 
  256   259   262     5 
  260   259   261     5 
  260   259   262     5 
  261   259   262     5 
  259   262   263     5 
  259   262   264     5 
  263   262   264     5 
  262   264   265     5 
  262   264   268     5 
  265   264   268     5 
  264   265   266     5 
  264   265   267     5 
  266   265   267     5 
  264   268   269     5 
  264   268   270     5 
  269   268   270     5 
  251   271   272     5 
  251   271   273     5 
  272   271   273     5 
  271   273   274     5 
  271   273   275     5 
  274   273   275     5 
  273   275   276     5 
  273   275   277     5 
  273   275   287     5 
  276   275   277     5 
  276   275   287     5 
  277   275   287     5 
  275   277   278     5 
  275   277   279     5 
  275   277   283     5 
  278   277   279     5 
  278   277   283     5 
  279   277   283     5 
  277   279   280     5 
  277   279   281     5 
  277   279   282     5 
  280   279   281     5 
  280   279   282     5 
  281   279   282     5 
  277   283   284     5 
  277   283   285     5 
  277   283   286     5 
  284   283   285     5 
  284   283   286     5 
  285   283   286     5 
  275   287   288     5 
  275   287   289     5 
  288   287   289     5 
  287   289   290     5 
  287   289   291     5 
  290   289   291     5 
  289   291   292     5 
  289   291   293     5 
  289   291   302     5 
  292   291   293     5 
  292   291   302     5 
  293   291   302     5 
  291   293   294     5 
  291   293   295     5 
  291   293   296     5 
  294   293   295     5 
  294   293   296     5 
  295   293   296     5 
  293   296   297     5 
  293   296   298     5 
  293   296   299     5 
  297   296   298     5 
  297   296   299     5 
  298   296   299     5 
  296   299   300     5 
  296   299   301     5 
  300   299   301     5 
  291   302   303     5 
  291   302   304     5 
  303   302   304     5 
  302   304   305     5 
  302   304   306     5 
  305   304   306     5 
  304   306   307     5 
  304   306   308     5 
  304   306   318     5 
  307   306   308     5 
  307   306   318     5 
  308   306   318     5 
  306   308   309     5 
  306   308   310     5 
  306   308   314     5 
  309   308   310     5 
  309   308   314     5 
  310   308   314     5 
  308   310   311     5 
  308   310   312     5 
  308   310   313     5 
  311   310   312     5 
  311   310   313     5 
  312   310   313     5 
  308   314   315     5 
  308   314   316     5 
  308   314   317     5 
  315   314   316     5 
  315   314   317     5 
  316   314   317     5 
  306   318   319     5 
  306   318   320     5 
  319   318   320     5 
  318   320   321     5 
  318   320   322     5 
  321   320   322     5 
  320   322   323     5 
  320   322   324     5 
  320   322   337     5 
  323   322   324     5 
  323   322   337     5 
  324   322   337     5 
  322   324   325     5 
  322   324   326     5 
  322   324   327     5 
  325   324   326     5 
  325   324   327     5 
  326   324   327     5 
  324   327   328     5 
  324   327   329     5 
  324   327   333     5 
  328   327   329     5 
  328   327   333     5 
  329   327   333     5 
  327   329   330     5 
  327   329   331     5 
  327   329   332     5 
  330   329   331     5 
  330   329   332     5 
  331   329   332     5 
  327   333   334     5 
  327   333   335     5 
  327   333   336     5 
  334   333   335     5 
  334   333   336     5 
  335   333   336     5 
  322   337   338     5 
  322   337   339     5 
  338   337   339     5 
  337   339   340     5 
  337   339   341     5 
  340   339   341     5 
  339   341   342     5 
  339   341   343     5 
  339   341   353     5 
  342   341   343     5 
  342   341   353     5 
  343   341   353     5 
  341   343   344     5 
  341   343   345     5 
  341   343   349     5 
  344   343   345     5 
  344   343   349     5 
  345   343   349     5 
  343   345   346     5 
  343   345   347     5 
  343   345   348     5 
  346   345   347     5 
  346   345   348     5 
  347   345   348     5 
  343   349   350     5 
  343   349   351     5 
  343   349   352     5 
  350   349   351     5 
  350   349   352     5 
  351   349   352     5 
  341   353   354     5 
  341   353   355     5 
  354   353   355     5 
  353   355   356     5 
  353   355   357     5 
  356   355   357     5 
  355   357   358     5 
  355   357   359     5 
  355   357   368     5 
  358   357   359     5 
  358   357   368     5 
  359   357   368     5 
  357   359   360     5 
  357   359   361     5 
  357   359   362     5 
  360   359   361     5 
  360   359   362     5 
  361   359   362     5 
  359   362   363     5 
  359   362   364     5 
  359   362   365     5 
  363   362   364     5 
  363   362   365     5 
  364   362   365     5 
  362   365   366     5 
  362   365   367     5 
  366   365   367     5 
  357   368   369     5 
  357   368   370     5 
  369   368   370     5 
  368   370   371     5 
  368   370   372     5 
  371   370   372     5 
  370   372   373     5 
  370   372   374     5 
  370   372   392     5 
  373   372   374     5 
  373   372   392     5 
  374   372   392     5 
  372   374   375     5 
  372   374   376     5 
  372   374   377     5 
  375   374   376     5 
  375   374   377     5 
  376   374   377     5 
  374   377   378     5 
  374   377   379     5 
  374   377   380     5 
  378   377   379     5 
  378   377   380     5 
  379   377   380     5 
  377   380   381     5 
  377   380   382     5 
  377   380   383     5 
  381   380   382     5 
  381   380   383     5 
  382   380   383     5 
  380   383   384     5 
  380   383   385     5 
  384   383   385     5 
  383   385   386     5 
  383   385   389     5 
  386   385   389     5 
  385   386   387     5 
  385   386   388     5 
  387   386   388     5 
  385   389   390     5 
  385   389   391     5 
  390   389   391     5 
  372   392   393     5 
  372   392   394     5 
  393   392   394     5 
  392   394   395     5 
  392   394   396     5 
  395   394   396     5 
  394   396   397     5 
  394   396   398     5 
  394   396   409     5 
  397   396   398     5 
  397   396   409     5 
  398   396   409     5 
  396   398   399     5 
  396   398   400     5 
  396   398   401     5 
  399   398   400     5 
  399   398   401     5 
  400   398   401     5 
  398   401   402     5 
  398   401   403     5 
  398   401   404     5 
  402   401   403     5 
  402   401   404     5 
  403   401   404     5 
  401   404   405     5 
  401   404   406     5 
  405   404   406     5 
  404   406   407     5 
  404   406   408     5 
  407   406   408     5 
  396   409   410     5 
  396   409   411     5 
  410   409   411     5 
  409   411   412     5 
  409   411   413     5 
  412   411   413     5 
  411   413   414     5 
  411   413   415     5 
  411   413   416     5 
  414   413   415     5 
  414   413   416     5 
  415   413   416     5 
  413   416   417     5 
  413   416   418     5 
  417   416   418     5 
  416   418   419     5 
  416   418   420     5 
  419   418   420     5 
  418   420   421     5 
  418   420   422     5 
  418   420   427     5 
  421   420   422     5 
  421   420   427     5 
  422   420   427     5 
  420   422   423     5 
  420   422   424     5 
  420   422   425     5 
  423   422   424     5 
  423   422   425     5 
  424   422   425     5 
  422   425   426     5 
  420   427   428     5 
  420   427   429     5 
  428   427   429     5 
  427   429   430     5 
  427   429   431     5 
  430   429   431     5 
  429   431   432     5 
  429   431   433     5 
  429   431   446     5 
  432   431   433     5 
  432   431   446     5 
  433   431   446     5 
  431   433   434     5 
  431   433   435     5 
  431   433   436     5 
  434   433   435     5 
  434   433   436     5 
  435   433   436     5 
  433   436   437     5 
  433   436   438     5 
  433   436   442     5 
  437   436   438     5 
  437   436   442     5 
  438   436   442     5 
  436   438   439     5 
  436   438   440     5 
  436   438   441     5 
  439   438   440     5 
  439   438   441     5 
  440   438   441     5 
  436   442   443     5 
  436   442   444     5 
  436   442   445     5 
  443   442   444     5 
  443   442   445     5 
  444   442   445     5 
  431   446   447     5 
  431   446   448     5 
  447   446   448     5 
  446   448   449     5 
  446   448   450     5 
  449   448   450     5 
  448   450   451     5 
  448   450   452     5 
  448   450   462     5 
  451   450   452     5 
  451   450   462     5 
  452   450   462     5 
  450   452   453     5 
  450   452   454     5 
  450   452   458     5 
  453   452   454     5 
  453   452   458     5 
  454   452   458     5 
  452   454   455     5 
  452   454   456     5 
  452   454   457     5 
  455   454   456     5 
  455   454   457     5 
  456   454   457     5 
  452   458   459     5 
  452   458   460     5 
  452   458   461     5 
  459   458   460     5 
  459   458   461     5 
  460   458   461     5 
  450   462   463     5 
  450   462   464     5 
  463   462   464     5 
  462   464   465     5 
  462   464   466     5 
  465   464   466     5 
  464   466   467     5 
  464   466   468     5 
  464   466   486     5 
  467   466   468     5 
  467   466   486     5 
  468   466   486     5 
  466   468   469     5 
  466   468   470     5 
  466   468   471     5 
  469   468   470     5 
  469   468   471     5 
  470   468   471     5 
  468   471   472     5 
  468   471   477     5 
  472   471   477     5 
  471   472   473     5 
  471   472   474     5 
  473   472   474     5 
  472   474   475     5 
  472   474   476     5 
  475   474   476     5 
  474   476   477     5 
  474   476   482     5 
  477   476   482     5 
  471   477   476     5 
  471   477   478     5 
  476   477   478     5 
  477   478   479     5 
  477   478   480     5 
  479   478   480     5 
  478   480   481     5 
  478   480   484     5 
  481   480   484     5 
  476   482   483     5 
  476   482   484     5 
  483   482   484     5 
  480   484   482     5 
  480   484   485     5 
  482   484   485     5 
  466   486   487     5 
  466   486   488     5 
  487   486   488     5 
  486   488   489     5 
  486   488   490     5 
  489   488   490     5 
  488   490   491     5 
  488   490   492     5 
  488   490   493     5 
  491   490   492     5 
  491   490   493     5 
  492   490   493     5 
  490   493   494     5 
  490   493   495     5 
  494   493   495     5 
  493   495   496     5 
  493   495   497     5 
  496   495   497     5 
  495   497   498     5 
  495   497   499     5 
  495   497   510     5 
  498   497   499     5 
  498   497   510     5 
  499   497   510     5 
  497   499   500     5 
  497   499   501     5 
  497   499   502     5 
  500   499   501     5 
  500   499   502     5 
  501   499   502     5 
  499   502   503     5 
  499   502   504     5 
  499   502   505     5 
  503   502   504     5 
  503   502   505     5 
  504   502   505     5 
  502   505   506     5 
  505   506   507     5 
  505   506   508     5 
  505   506   509     5 
  507   506   508     5 
  507   506   509     5 
  508   506   509     5 
  497   510   511     5 
  497   510   512     5 
  511   510   512     5 
  510   512   513     5 
  510   512   514     5 
  513   512   514     5 
  512   514   515     5 
  512   514   516     5 
  512   514   526     5 
  515   514   516     5 
  515   514   526     5 
  516   514   526     5 
  514   516   517     5 
  514   516   518     5 
  514   516   522     5 
  517   516   518     5 
  517   516   522     5 
  518   516   522     5 
  516   518   519     5 
  516   518   520     5 
  516   518   521     5 
  519   518   520     5 
  519   518   521     5 
  520   518   521     5 
  516   522   523     5 
  516   522   524     5 
  516   522   525     5 
  523   522   524     5 
  523   522   525     5 
  524   522   525     5 
  514   526   527     5 
  514   526   528     5 
  527   526   528     5 
  526   528   529     5 
  526   528   530     5 
  529   528   530     5 
  528   530   531     5 
  528   530   532     5 
  528   530   536     5 
  531   530   532     5 
  531   530   536     5 
  532   530   536     5 
  530   532   533     5 
  530   532   534     5 
  530   532   535     5 
  533   532   534     5 
  533   532   535     5 
  534   532   535     5 
  532   535  1509     5 
  530   536   537     5 
  530   536   538     5 
  537   536   538     5 
  536   538   539     5 
  536   538   540     5 
  539   538   540     5 
  538   540   541     5 
  538   540   542     5 
  538   540   543     5 
  541   540   542     5 
  541   540   543     5 
  542   540   543     5 
  540   543   544     5 
  540   543   545     5 
  544   543   545     5 
  543   545   546     5 
  543   545   547     5 
  546   545   547     5 
  545   547   548     5 
  545   547   549     5 
  545   547   560     5 
  548   547   549     5 
  548   547   560     5 
  549   547   560     5 
  547   549   550     5 
  547   549   551     5 
  547   549   552     5 
  550   549   551     5 
  550   549   552     5 
  551   549   552     5 
  549   552   553     5 
  549   552   554     5 
  549   552   555     5 
  553   552   554     5 
  553   552   555     5 
  554   552   555     5 
  552   555   556     5 
  552   555   557     5 
  556   555   557     5 
  555   557   558     5 
  555   557   559     5 
  558   557   559     5 
  547   560   561     5 
  547   560   562     5 
  561   560   562     5 
  560   562   563     5 
  560   562   564     5 
  563   562   564     5 
  562   564   565     5 
  562   564   566     5 
  562   564   574     5 
  565   564   566     5 
  565   564   574     5 
  566   564   574     5 
  564   566   567     5 
  564   566   568     5 
  564   566   569     5 
  567   566   568     5 
  567   566   569     5 
  568   566   569     5 
  566   569   570     5 
  566   569   571     5 
  570   569   571     5 
  569   571   572     5 
  569   571   573     5 
  572   571   573     5 
  564   574   575     5 
  564   574   576     5 
  575   574   576     5 
  574   576   577     5 
  574   576   578     5 
  577   576   578     5 
  576   578   579     5 
  576   578   580     5 
  576   578   598     5 
  579   578   580     5 
  579   578   598     5 
  580   578   598     5 
  578   580   581     5 
  578   580   582     5 
  578   580   583     5 
  581   580   582     5 
  581   580   583     5 
  582   580   583     5 
  580   583   584     5 
  580   583   589     5 
  584   583   589     5 
  583   584   585     5 
  583   584   586     5 
  585   584   586     5 
  584   586   587     5 
  584   586   588     5 
  587   586   588     5 
  586   588   589     5 
  586   588   594     5 
  589   588   594     5 
  583   589   588     5 
  583   589   590     5 
  588   589   590     5 
  589   590   591     5 
  589   590   592     5 
  591   590   592     5 
  590   592   593     5 
  590   592   596     5 
  593   592   596     5 
  588   594   595     5 
  588   594   596     5 
  595   594   596     5 
  592   596   594     5 
  592   596   597     5 
  594   596   597     5 
  578   598   599     5 
  578   598   600     5 
  599   598   600     5 
  598   600   601     5 
  598   600   602     5 
  601   600   602     5 
  600   602   603     5 
  600   602   604     5 
  600   602   605     5 
  603   602   604     5 
  603   602   605     5 
  604   602   605     5 
  602   605   606     5 
  602   605   607     5 
  606   605   607     5 
  605   607   608     5 
  605   607   609     5 
  608   607   609     5 
  607   609   610     5 
  607   609   611     5 
  607   609   624     5 
  610   609   611     5 
  610   609   624     5 
  611   609   624     5 
  609   611   612     5 
  609   611   613     5 
  609   611   617     5 
  612   611   613     5 
  612   611   617     5 
  613   611   617     5 
  611   613   614     5 
  611   613   615     5 
  611   613   616     5 
  614   613   615     5 
  614   613   616     5 
  615   613   616     5 
  611   617   618     5 
  611   617   619     5 
  611   617   620     5 
  618   617   619     5 
  618   617   620     5 
  619   617   620     5 
  617   620   621     5 
  617   620   622     5 
  617   620   623     5 
  621   620   622     5 
  621   620   623     5 
  622   620   623     5 
  609   624   625     5 
  609   624   626     5 
  625   624   626     5 
  624   626   627     5 
  624   626   628     5 
  627   626   628     5 
  626   628   629     5 
  626   628   630     5 
  626   628   640     5 
  629   628   630     5 
  629   628   640     5 
  630   628   640     5 
  628   630   631     5 
  628   630   632     5 
  628   630   636     5 
  631   630   632     5 
  631   630   636     5 
  632   630   636     5 
  630   632   633     5 
  630   632   634     5 
  630   632   635     5 
  633   632   634     5 
  633   632   635     5 
  634   632   635     5 
  630   636   637     5 
  630   636   638     5 
  630   636   639     5 
  637   636   638     5 
  637   636   639     5 
  638   636   639     5 
  628   640   641     5 
  628   640   642     5 
  641   640   642     5 
  640   642   643     5 
  640   642   644     5 
  643   642   644     5 
  642   644   645     5 
  642   644   646     5 
  642   644   655     5 
  645   644   646     5 
  645   644   655     5 
  646   644   655     5 
  644   646   647     5 
  644   646   648     5 
  644   646   649     5 
  647   646   648     5 
  647   646   649     5 
  648   646   649     5 
  646   649   650     5 
  646   649   651     5 
  646   649   652     5 
  650   649   651     5 
  650   649   652     5 
  651   649   652     5 
  649   652   653     5 
  649   652   654     5 
  653   652   654     5 
  644   655   656     5 
  644   655   657     5 
  656   655   657     5 
  655   657   658     5 
  655   657   659     5 
  658   657   659     5 
  657   659   660     5 
  657   659   661     5 
  657   659   665     5 
  660   659   661     5 
  660   659   665     5 
  661   659   665     5 
  659   661   662     5 
  659   661   663     5 
  659   661   664     5 
  662   661   663     5 
  662   661   664     5 
  663   661   664     5 
  659   665   666     5 
  659   665   667     5 
  666   665   667     5 
  665   667   668     5 
  665   667   669     5 
  668   667   669     5 
  667   669   670     5 
  667   669   671     5 
  667   669   682     5 
  670   669   671     5 
  670   669   682     5 
  671   669   682     5 
  669   671   672     5 
  669   671   673     5 
  669   671   674     5 
  672   671   673     5 
  672   671   674     5 
  673   671   674     5 
  671   674   675     5 
  671   674   676     5 
  671   674   677     5 
  675   674   676     5 
  675   674   677     5 
  676   674   677     5 
  674   677   678     5 
  677   678   679     5 
  677   678   680     5 
  677   678   681     5 
  679   678   680     5 
  679   678   681     5 
  680   678   681     5 
  669   682   683     5 
  669   682   684     5 
  683   682   684     5 
  682   684   685     5 
  682   684   686     5 
  685   684   686     5 
  684   686   687     5 
  684   686   688     5 
  684   686   698     5 
  687   686   688     5 
  687   686   698     5 
  688   686   698     5 
  686   688   689     5 
  686   688   690     5 
  686   688   694     5 
  689   688   690     5 
  689   688   694     5 
  690   688   694     5 
  688   690   691     5 
  688   690   692     5 
  688   690   693     5 
  691   690   692     5 
  691   690   693     5 
  692   690   693     5 
  688   694   695     5 
  688   694   696     5 
  688   694   697     5 
  695   694   696     5 
  695   694   697     5 
  696   694   697     5 
  686   698   699     5 
  686   698   700     5 
  699   698   700     5 
  698   700   701     5 
  698   700   702     5 
  701   700   702     5 
  700   702   703     5 
  700   702   704     5 
  700   702   714     5 
  703   702   704     5 
  703   702   714     5 
  704   702   714     5 
  702   704   705     5 
  702   704   706     5 
  702   704   710     5 
  705   704   706     5 
  705   704   710     5 
  706   704   710     5 
  704   706   707     5 
  704   706   708     5 
  704   706   709     5 
  707   706   708     5 
  707   706   709     5 
  708   706   709     5 
  704   710   711     5 
  704   710   712     5 
  704   710   713     5 
  711   710   712     5 
  711   710   713     5 
  712   710   713     5 
  702   714   715     5 
  702   714   716     5 
  715   714   716     5 
  714   716   717     5 
  714   716   718     5 
  717   716   718     5 
  716   718   719     5 
  716   718   720     5 
  716   718   724     5 
  719   718   720     5 
  719   718   724     5 
  720   718   724     5 
  718   720   721     5 
  718   720   722     5 
  718   720   723     5 
  721   720   722     5 
  721   720   723     5 
  722   720   723     5 
  720   723  1668     5 
  718   724   725     5 
  718   724   726     5 
  725   724   726     5 
  724   726   727     5 
  724   726   728     5 
  727   726   728     5 
  726   728   729     5 
  726   728   730     5 
  726   728   748     5 
  729   728   730     5 
  729   728   748     5 
  730   728   748     5 
  728   730   731     5 
  728   730   732     5 
  728   730   733     5 
  731   730   732     5 
  731   730   733     5 
  732   730   733     5 
  730   733   734     5 
  730   733   735     5 
  730   733   736     5 
  734   733   735     5 
  734   733   736     5 
  735   733   736     5 
  733   736   737     5 
  733   736   738     5 
  733   736   739     5 
  737   736   738     5 
  737   736   739     5 
  738   736   739     5 
  736   739   740     5 
  736   739   741     5 
  740   739   741     5 
  739   741   742     5 
  739   741   745     5 
  742   741   745     5 
  741   742   743     5 
  741   742   744     5 
  743   742   744     5 
  741   745   746     5 
  741   745   747     5 
  746   745   747     5 
  728   748   749     5 
  728   748   750     5 
  749   748   750     5 
  748   750   751     5 
  748   750   752     5 
  751   750   752     5 
  750   752   753     5 
  750   752   754     5 
  750   752   765     5 
  753   752   754     5 
  753   752   765     5 
  754   752   765     5 
  752   754   755     5 
  752   754   756     5 
  752   754   757     5 
  755   754   756     5 
  755   754   757     5 
  756   754   757     5 
  754   757   758     5 
  754   757   759     5 
  754   757   760     5 
  758   757   759     5 
  758   757   760     5 
  759   757   760     5 
  757   760   761     5 
  757   760   762     5 
  761   760   762     5 
  760   762   763     5 
  760   762   764     5 
  763   762   764     5 
  752   765   766     5 
  752   765   767     5 
  766   765   767     5 
  765   767   768     5 
  765   767   769     5 
  768   767   769     5 
  767   769   770     5 
  767   769   771     5 
  767   769   784     5 
  770   769   771     5 
  770   769   784     5 
  771   769   784     5 
  769   771   772     5 
  769   771   773     5 
  769   771   774     5 
  772   771   773     5 
  772   771   774     5 
  773   771   774     5 
  771   774   775     5 
  771   774   776     5 
  771   774   780     5 
  775   774   776     5 
  775   774   780     5 
  776   774   780     5 
  774   776   777     5 
  774   776   778     5 
  774   776   779     5 
  777   776   778     5 
  777   776   779     5 
  778   776   779     5 
  774   780   781     5 
  774   780   782     5 
  774   780   783     5 
  781   780   782     5 
  781   780   783     5 
  782   780   783     5 
  769   784   785     5 
  769   784   786     5 
  785   784   786     5 
  784   786   787     5 
  784   786   788     5 
  787   786   788     5 
  786   788   789     5 
  786   788   790     5 
  786   788   791     5 
  789   788   790     5 
  789   788   791     5 
  790   788   791     5 
  788   791   792     5 
  788   791   793     5 
  792   791   793     5 
  791   793   794     5 
  791   793   795     5 
  794   793   795     5 
  793   795   796     5 
  793   795   797     5 
  793   795   810     5 
  796   795   797     5 
  796   795   810     5 
  797   795   810     5 
  795   797   798     5 
  795   797   799     5 
  795   797   800     5 
  798   797   799     5 
  798   797   800     5 
  799   797   800     5 
  797   800   801     5 
  797   800   802     5 
  797   800   806     5 
  801   800   802     5 
  801   800   806     5 
  802   800   806     5 
  800   802   803     5 
  800   802   804     5 
  800   802   805     5 
  803   802   804     5 
  803   802   805     5 
  804   802   805     5 
  800   806   807     5 
  800   806   808     5 
  800   806   809     5 
  807   806   808     5 
  807   806   809     5 
  808   806   809     5 
  795   810   811     5 
  795   810   812     5 
  811   810   812     5 
  810   812   813     5 
  810   812   814     5 
  813   812   814     5 
  812   814   815     5 
  812   814   816     5 
  812   814   817     5 
  815   814   816     5 
  815   814   817     5 
  816   814   817     5 
  814   817   818     5 
  814   817   819     5 
  818   817   819     5 
  817   819   820     5 
  817   819   821     5 
  820   819   821     5 
  819   821   822     5 
  819   821   823     5 
  819   821   837     5 
  822   821   823     5 
  822   821   837     5 
  823   821   837     5 
  821   823   824     5 
  821   823   825     5 
  821   823   826     5 
  824   823   825     5 
  824   823   826     5 
  825   823   826     5 
  823   826   827     5 
  823   826   833     5 
  827   826   833     5 
  826   827   828     5 
  826   827   829     5 
  828   827   829     5 
  827   829   830     5 
  827   829   831     5 
  830   829   831     5 
  829   831   832     5 
  829   831   835     5 
  832   831   835     5 
  826   833   834     5 
  826   833   835     5 
  834   833   835     5 
  831   835   833     5 
  831   835   836     5 
  833   835   836     5 
  821   837   838     5 
  821   837   839     5 
  838   837   839     5 
  837   839   840     5 
  837   839   841     5 
  840   839   841     5 
  839   841   842     5 
  839   841   843     5 
  839   841   847     5 
  842   841   843     5 
  842   841   847     5 
  843   841   847     5 
  841   843   844     5 
  841   843   845     5 
  841   843   846     5 
  844   843   845     5 
  844   843   846     5 
  845   843   846     5 
  841   847   848     5 
  841   847   849     5 
  848   847   849     5 
  847   849   850     5 
  847   849   851     5 
  850   849   851     5 
  849   851   852     5 
  849   851   853     5 
  849   851   858     5 
  852   851   853     5 
  852   851   858     5 
  853   851   858     5 
  851   853   854     5 
  851   853   855     5 
  851   853   856     5 
  854   853   855     5 
  854   853   856     5 
  855   853   856     5 
  853   856   857     5 
  851   858   859     5 
  851   858   860     5 
  859   858   860     5 
  858   860   861     5 
  858   860   862     5 
  861   860   862     5 
  860   862   863     5 
  860   862   864     5 
  860   862   872     5 
  863   862   864     5 
  863   862   872     5 
  864   862   872     5 
  862   864   865     5 
  862   864   866     5 
  862   864   867     5 
  865   864   866     5 
  865   864   867     5 
  866   864   867     5 
  864   867   868     5 
  864   867   869     5 
  868   867   869     5 
  867   869   870     5 
  867   869   871     5 
  870   869   871     5 
  862   872   873     5 
  862   872   874     5 
  873   872   874     5 
  872   874   875     5 
  872   874   876     5 
  875   874   876     5 
  874   876   877     5 
  874   876   878     5 
  874   876   882     5 
  877   876   878     5 
  877   876   882     5 
  878   876   882     5 
  876   878   879     5 
  876   878   880     5 
  876   878   881     5 
  879   878   880     5 
  879   878   881     5 
  880   878   881     5 
  876   882   883     5 
  876   882   884     5 
  883   882   884     5 
  882   884   885     5 
  882   884   886     5 
  885   884   886     5 
  884   886   887     5 
  884   886   888     5 
  884   886   902     5 
  887   886   888     5 
  887   886   902     5 
  888   886   902     5 
  886   888   889     5 
  886   888   890     5 
  886   888   891     5 
  889   888   890     5 
  889   888   891     5 
  890   888   891     5 
  888   891   892     5 
  888   891   898     5 
  892   891   898     5 
  891   892   893     5 
  891   892   894     5 
  893   892   894     5 
  892   894   895     5 
  892   894   896     5 
  895   894   896     5 
  894   896   897     5 
  894   896   900     5 
  897   896   900     5 
  891   898   899     5 
  891   898   900     5 
  899   898   900     5 
  896   900   898     5 
  896   900   901     5 
  898   900   901     5 
  886   902   903     5 
  886   902   904     5 
  903   902   904     5 
  902   904   905     5 
  902   904   906     5 
  905   904   906     5 
  904   906   907     5 
  904   906   908     5 
  904   906   919     5 
  907   906   908     5 
  907   906   919     5 
  908   906   919     5 
  906   908   909     5 
  906   908   910     5 
  906   908   911     5 
  909   908   910     5 
  909   908   911     5 
  910   908   911     5 
  908   911   912     5 
  908   911   913     5 
  908   911   914     5 
  912   911   913     5 
  912   911   914     5 
  913   911   914     5 
  911   914   915     5 
  911   914   916     5 
  915   914   916     5 
  914   916   917     5 
  914   916   918     5 
  917   916   918     5 
  906   919   920     5 
  906   919   921     5 
  920   919   921     5 
  919   921   922     5 
  919   921   923     5 
  922   921   923     5 
  921   923   924     5 
  921   923   925     5 
  921   923   934     5 
  924   923   925     5 
  924   923   934     5 
  925   923   934     5 
  923   925   926     5 
  923   925   927     5 
  923   925   928     5 
  926   925   927     5 
  926   925   928     5 
  927   925   928     5 
  925   928   929     5 
  925   928   930     5 
  925   928   931     5 
  929   928   930     5 
  929   928   931     5 
  930   928   931     5 
  928   931   932     5 
  928   931   933     5 
  932   931   933     5 
  923   934   935     5 
  923   934   936     5 
  935   934   936     5 
  934   936   937     5 
  934   936   938     5 
  937   936   938     5 
  936   938   939     5 
  936   938   940     5 
  936   938   948     5 
  939   938   940     5 
  939   938   948     5 
  940   938   948     5 
  938   940   941     5 
  938   940   942     5 
  938   940   944     5 
  941   940   942     5 
  941   940   944     5 
  942   940   944     5 
  940   942   943     5 
  940   944   945     5 
  940   944   946     5 
  940   944   947     5 
  945   944   946     5 
  945   944   947     5 
  946   944   947     5 
  938   948   949     5 
  938   948   950     5 
  949   948   950     5 
  948   950   951     5 
  948   950   952     5 
  951   950   952     5 
  950   952   953     5 
  950   952   954     5 
  950   952   972     5 
  953   952   954     5 
  953   952   972     5 
  954   952   972     5 
  952   954   955     5 
  952   954   956     5 
  952   954   957     5 
  955   954   956     5 
  955   954   957     5 
  956   954   957     5 
  954   957   958     5 
  954   957   963     5 
  958   957   963     5 
  957   958   959     5 
  957   958   960     5 
  959   958   960     5 
  958   960   961     5 
  958   960   962     5 
  961   960   962     5 
  960   962   963     5 
  960   962   968     5 
  963   962   968     5 
  957   963   962     5 
  957   963   964     5 
  962   963   964     5 
  963   964   965     5 
  963   964   966     5 
  965   964   966     5 
  964   966   967     5 
  964   966   970     5 
  967   966   970     5 
  962   968   969     5 
  962   968   970     5 
  969   968   970     5 
  966   970   968     5 
  966   970   971     5 
  968   970   971     5 
  952   972   973     5 
  952   972   974     5 
  973   972   974     5 
  972   974   975     5 
  972   974   976     5 
  975   974   976     5 
  974   976   977     5 
  974   976   978     5 
  974   976   993     5 
  977   976   978     5 
  977   976   993     5 
  978   976   993     5 
  976   978   979     5 
  976   978   980     5 
  976   978   981     5 
  979   978   980     5 
  979   978   981     5 
  980   978   981     5 
  978   981   982     5 
  978   981   989     5 
  982   981   989     5 
  981   982   983     5 
  981   982   984     5 
  983   982   984     5 
  982   984   985     5 
  982   984   986     5 
  985   984   986     5 
  984   986   987     5 
  984   986   991     5 
  987   986   991     5 
  986   987   988     5 
  981   989   990     5 
  981   989   991     5 
  990   989   991     5 
  986   991   989     5 
  986   991   992     5 
  989   991   992     5 
  976   993   994     5 
  976   993   995     5 
  994   993   995     5 
  993   995   996     5 
  993   995   997     5 
  996   995   997     5 
  995   997   998     5 
  995   997   999     5 
  995   997  1017     5 
  998   997   999     5 
  998   997  1017     5 
  999   997  1017     5 
  997   999  1000     5 
  997   999  1001     5 
  997   999  1002     5 
 1000   999  1001     5 
 1000   999  1002     5 
 1001   999  1002     5 
  999  1002  1003     5 
  999  1002  1008     5 
 1003  1002  1008     5 
 1002  1003  1004     5 
 1002  1003  1005     5 
 1004  1003  1005     5 
 1003  1005  1006     5 
 1003  1005  1007     5 
 1006  1005  1007     5 
 1005  1007  1008     5 
 1005  1007  1013     5 
 1008  1007  1013     5 
 1002  1008  1007     5 
 1002  1008  1009     5 
 1007  1008  1009     5 
 1008  1009  1010     5 
 1008  1009  1011     5 
 1010  1009  1011     5 
 1009  1011  1012     5 
 1009  1011  1015     5 
 1012  1011  1015     5 
 1007  1013  1014     5 
 1007  1013  1015     5 
 1014  1013  1015     5 
 1011  1015  1013     5 
 1011  1015  1016     5 
 1013  1015  1016     5 
  997  1017  1018     5 
  997  1017  1019     5 
 1018  1017  1019     5 
 1017  1019  1020     5 
 1017  1019  1021     5 
 1020  1019  1021     5 
 1019  1021  1022     5 
 1019  1021  1023     5 
 1019  1021  1035     5 
 1022  1021  1023     5 
 1022  1021  1035     5 
 1023  1021  1035     5 
 1021  1023  1024     5 
 1021  1023  1025     5 
 1021  1023  1028     5 
 1024  1023  1025     5 
 1024  1023  1028     5 
 1025  1023  1028     5 
 1027  1026  1028     5 
 1027  1026  1029     5 
 1028  1026  1029     5 
 1023  1028  1026     5 
 1023  1028  1031     5 
 1026  1028  1031     5 
 1026  1029  1030     5 
 1026  1029  1033     5 
 1030  1029  1033     5 
 1028  1031  1032     5 
 1028  1031  1033     5 
 1032  1031  1033     5 
 1029  1033  1031     5 
 1029  1033  1034     5 
 1031  1033  1034     5 
 1021  1035  1036     5 
 1021  1035  1037     5 
 1036  1035  1037     5 
 1035  1037  1038     5 
 1035  1037  1039     5 
 1038  1037  1039     5 
 1037  1039  1040     5 
 1037  1039  1041     5 
 1037  1039  1042     5 
 1040  1039  1041     5 
 1040  1039  1042     5 
 1041  1039  1042     5 
 1039  1042  1043     5 
 1039  1042  1044     5 
 1043  1042  1044     5 
 1042  1044  1045     5 
 1042  1044  1046     5 
 1045  1044  1046     5 
 1044  1046  1047     5 
 1044  1046  1048     5 
 1044  1046  1054     5 
 1047  1046  1048     5 
 1047  1046  1054     5 
 1048  1046  1054     5 
 1046  1048  1049     5 
 1046  1048  1050     5 
 1046  1048  1051     5 
 1049  1048  1050     5 
 1049  1048  1051     5 
 1050  1048  1051     5 
 1048  1051  1052     5 
 1048  1051  1053     5 
 1052  1051  1053     5 
 1046  1054  1055     5 
 1046  1054  1056     5 
 1055  1054  1056     5 
 1054  1056  1057     5 
 1054  1056  1058     5 
 1057  1056  1058     5 
 1056  1058  1059     5 
 1056  1058  1060     5 
 1056  1058  1070     5 
 1059  1058  1060     5 
 1059  1058  1070     5 
 1060  1058  1070     5 
 1058  1060  1061     5 
 1058  1060  1062     5 
 1058  1060  1066     5 
 1061  1060  1062     5 
 1061  1060  1066     5 
 1062  1060  1066     5 
 1060  1062  1063     5 
 1060  1062  1064     5 
 1060  1062  1065     5 
 1063  1062  1064     5 
 1063  1062  1065     5 
 1064  1062  1065     5 
 1060  1066  1067     5 
 1060  1066  1068     5 
 1060  1066  1069     5 
 1067  1066  1068     5 
 1067  1066  1069     5 
 1068  1066  1069     5 
 1058  1070  1071     5 
 1058  1070  1072     5 
 1071  1070  1072     5 
 1070  1072  1073     5 
 1070  1072  1074     5 
 1073  1072  1074     5 
 1072  1074  1075     5 
 1072  1074  1076     5 
 1072  1074  1084     5 
 1075  1074  1076     5 
 1075  1074  1084     5 
 1076  1074  1084     5 
 1074  1076  1077     5 
 1074  1076  1078     5 
 1074  1076  1079     5 
 1077  1076  1078     5 
 1077  1076  1079     5 
 1078  1076  1079     5 
 1076  1079  1080     5 
 1076  1079  1081     5 
 1080  1079  1081     5 
 1079  1081  1082     5 
 1079  1081  1083     5 
 1082  1081  1083     5 
 1074  1084  1085     5 
 1074  1084  1086     5 
 1085  1084  1086     5 
 1084  1086  1087     5 
 1084  1086  1088     5 
 1087  1086  1088     5 
 1086  1088  1089     5 
 1086  1088  1090     5 
 1086  1088  1095     5 
 1089  1088  1090     5 
 1089  1088  1095     5 
 1090  1088  1095     5 
 1088  1090  1091     5 
 1088  1090  1092     5 
 1088  1090  1093     5 
 1091  1090  1092     5 
 1091  1090  1093     5 
 1092  1090  1093     5 
 1090  1093  1094     5 
 1088  1095  1096     5 
 1088  1095  1097     5 
 1096  1095  1097     5 
 1095  1097  1098     5 
 1095  1097  1099     5 
 1098  1097  1099     5 
 1097  1099  1100     5 
 1097  1099  1101     5 
 1097  1099  1109     5 
 1100  1099  1101     5 
 1100  1099  1109     5 
 1101  1099  1109     5 
 1099  1101  1102     5 
 1099  1101  1103     5 
 1099  1101  1104     5 
 1102  1101  1103     5 
 1102  1101  1104     5 
 1103  1101  1104     5 
 1101  1104  1105     5 
 1101  1104  1106     5 
 1105  1104  1106     5 
 1104  1106  1107     5 
 1104  1106  1108     5 
 1107  1106  1108     5 
 1099  1109  1110     5 
 1099  1109  1111     5 
 1110  1109  1111     5 
 1109  1111  1112     5 
 1109  1111  1113     5 
 1112  1111  1113     5 
 1111  1113  1114     5 
 1111  1113  1115     5 
 1111  1113  1131     5 
 1114  1113  1115     5 
 1114  1113  1131     5 
 1115  1113  1131     5 
 1113  1115  1116     5 
 1113  1115  1117     5 
 1113  1115  1118     5 
 1116  1115  1117     5 
 1116  1115  1118     5 
 1117  1115  1118     5 
 1115  1118  1119     5 
 1115  1118  1120     5 
 1115  1118  1121     5 
 1119  1118  1120     5 
 1119  1118  1121     5 
 1120  1118  1121     5 
 1118  1121  1122     5 
 1118  1121  1123     5 
 1118  1121  1124     5 
 1122  1121  1123     5 
 1122  1121  1124     5 
 1123  1121  1124     5 
 1121  1124  1125     5 
 1121  1124  1126     5 
 1121  1124  1127     5 
 1125  1124  1126     5 
 1125  1124  1127     5 
 1126  1124  1127     5 
 1124  1127  1128     5 
 1124  1127  1129     5 
 1124  1127  1130     5 
 1128  1127  1129     5 
 1128  1127  1130     5 
 1129  1127  1130     5 
 1113  1131  1132     5 
 1113  1131  1133     5 
 1132  1131  1133     5 
 1131  1133  1134     5 
 1131  1133  1135     5 
 1134  1133  1135     5 
 1133  1135  1136     5 
 1133  1135  1137     5 
 1133  1135  1147     5 
 1136  1135  1137     5 
 1136  1135  1147     5 
 1137  1135  1147     5 
 1135  1137  1138     5 
 1135  1137  1139     5 
 1135  1137  1143     5 
 1138  1137  1139     5 
 1138  1137  1143     5 
 1139  1137  1143     5 
 1137  1139  1140     5 
 1137  1139  1141     5 
 1137  1139  1142     5 
 1140  1139  1141     5 
 1140  1139  1142     5 
 1141  1139  1142     5 
 1137  1143  1144     5 
 1137  1143  1145     5 
 1137  1143  1146     5 
 1144  1143  1145     5 
 1144  1143  1146     5 
 1145  1143  1146     5 
 1135  1147  1148     5 
 1135  1147  1149     5 
 1148  1147  1149     5 
 1147  1149  1150     5 
 1147  1149  1151     5 
 1150  1149  1151     5 
 1149  1151  1152     5 
 1149  1151  1153     5 
 1149  1151  1163     5 
 1152  1151  1153     5 
 1152  1151  1163     5 
 1153  1151  1163     5 
 1151  1153  1154     5 
 1151  1153  1155     5 
 1151  1153  1159     5 
 1154  1153  1155     5 
 1154  1153  1159     5 
 1155  1153  1159     5 
 1153  1155  1156     5 
 1153  1155  1157     5 
 1153  1155  1158     5 
 1156  1155  1157     5 
 1156  1155  1158     5 
 1157  1155  1158     5 
 1153  1159  1160     5 
 1153  1159  1161     5 
 1153  1159  1162     5 
 1160  1159  1161     5 
 1160  1159  1162     5 
 1161  1159  1162     5 
 1151  1163  1164     5 
 1151  1163  1165     5 
 1164  1163  1165     5 
 1163  1165  1166     5 
 1163  1165  1167     5 
 1166  1165  1167     5 
 1165  1167  1168     5 
 1165  1167  1169     5 
 1165  1167  1180     5 
 1168  1167  1169     5 
 1168  1167  1180     5 
 1169  1167  1180     5 
 1167  1169  1170     5 
 1167  1169  1171     5 
 1167  1169  1172     5 
 1170  1169  1171     5 
 1170  1169  1172     5 
 1171  1169  1172     5 
 1169  1172  1173     5 
 1169  1172  1174     5 
 1169  1172  1175     5 
 1173  1172  1174     5 
 1173  1172  1175     5 
 1174  1172  1175     5 
 1172  1175  1176     5 
 1175  1176  1177     5 
 1175  1176  1178     5 
 1175  1176  1179     5 
 1177  1176  1178     5 
 1177  1176  1179     5 
 1178  1176  1179     5 
 1167  1180  1181     5 
 1167  1180  1182     5 
 1181  1180  1182     5 
 1180  1182  1183     5 
 1180  1182  1184     5 
 1183  1182  1184     5 
 1182  1184  1185     5 
 1182  1184  1186     5 
 1182  1184  1191     5 
 1185  1184  1186     5 
 1185  1184  1191     5 
 1186  1184  1191     5 
 1184  1186  1187     5 
 1184  1186  1188     5 
 1184  1186  1189     5 
 1187  1186  1188     5 
 1187  1186  1189     5 
 1188  1186  1189     5 
 1186  1189  1190     5 
 1184  1191  1192     5 
 1184  1191  1193     5 
 1192  1191  1193     5 
 1191  1193  1194     5 
 1191  1193  1195     5 
 1194  1193  1195     5 
 1193  1195  1196     5 
 1193  1195  1197     5 
 1193  1195  1198     5 
 1196  1195  1197     5 
 1196  1195  1198     5 
 1197  1195  1198     5 
 1195  1198  1199     5 
 1195  1198  1200     5 
 1199  1198  1200     5 
 1198  1200  1201     5 
 1198  1200  1202     5 
 1201  1200  1202     5 
 1200  1202  1203     5 
 1200  1202  1204     5 
 1200  1202  1214     5 
 1203  1202  1204     5 
 1203  1202  1214     5 
 1204  1202  1214     5 
 1202  1204  1205     5 
 1202  1204  1206     5 
 1202  1204  1210     5 
 1205  1204  1206     5 
 1205  1204  1210     5 
 1206  1204  1210     5 
 1204  1206  1207     5 
 1204  1206  1208     5 
 1204  1206  1209     5 
 1207  1206  1208     5 
 1207  1206  1209     5 
 1208  1206  1209     5 
 1204  1210  1211     5 
 1204  1210  1212     5 
 1204  1210  1213     5 
 1211  1210  1212     5 
 1211  1210  1213     5 
 1212  1210  1213     5 
 1202  1214  1215     5 
 1202  1214  1216     5 
 1215  1214  1216     5 
 1214  1216  1217     5 
 1214  1216  1218     5 
 1217  1216  1218     5 
 1216  1218  1219     5 
 1216  1218  1220     5 
 1216  1218  1236     5 
 1219  1218  1220     5 
 1219  1218  1236     5 
 1220  1218  1236     5 
 1218  1220  1221     5 
 1218  1220  1222     5 
 1218  1220  1223     5 
 1221  1220  1222     5 
 1221  1220  1223     5 
 1222  1220  1223     5 
 1220  1223  1224     5 
 1220  1223  1225     5 
 1220  1223  1226     5 
 1224  1223  1225     5 
 1224  1223  1226     5 
 1225  1223  1226     5 
 1223  1226  1227     5 
 1223  1226  1228     5 
 1223  1226  1229     5 
 1227  1226  1228     5 
 1227  1226  1229     5 
 1228  1226  1229     5 
 1226  1229  1230     5 
 1226  1229  1231     5 
 1226  1229  1232     5 
 1230  1229  1231     5 
 1230  1229  1232     5 
 1231  1229  1232     5 
 1229  1232  1233     5 
 1229  1232  1234     5 
 1229  1232  1235     5 
 1233  1232  1234     5 
 1233  1232  1235     5 
 1234  1232  1235     5 
 1218  1236  1237     5 
 1218  1236  1238     5 
 1237  1236  1238     5 
 1236  1238  1239     5 
 1236  1238  1240     5 
 1239  1238  1240     5 
 1238  1240  1241     5 
 1238  1240  1242     5 
 1238  1240  1249     5 
 1241  1240  1242     5 
 1241  1240  1249     5 
 1242  1240  1249     5 
 1240  1242  1244     5 
 1240  1242  1245     5 
 1240  1242  1246     5 
 1244  1242  1245     5 
  1244   1242   1246     1  111.0000        317.984         111.3000        385.7648   ; HCS
  1245   1242   1246     1  111.0000        317.984         111.3000        385.7648   ; HCS
  1242   1246   1248     1   95.0000 0.0     95.0000 324.6784 ; CSH
 1240  1249  1250     5 
 1240  1249  1251     5 
 1250  1249  1251     5 
 1249  1251  1252     5 
 1249  1251  1253     5 
 1252  1251  1253     5 
 1251  1253  1254     5 
 1251  1253  1255     5 
 1251  1253  1260     5 
 1254  1253  1255     5 
 1254  1253  1260     5 
 1255  1253  1260     5 
 1253  1255  1256     5 
 1253  1255  1257     5 
 1253  1255  1258     5 
 1256  1255  1257     5 
 1256  1255  1258     5 
 1257  1255  1258     5 
 1255  1258  1259     5 
 1253  1260  1261     5 
 1253  1260  1262     5 
 1261  1260  1262     5 
 1260  1262  1263     5 
 1260  1262  1264     5 
 1263  1262  1264     5 
 1262  1264  1265     5 
 1262  1264  1266     5 
 1262  1264  1267     5 
 1265  1264  1266     5 
 1265  1264  1267     5 
 1266  1264  1267     5 
 1264  1267  1268     5 
 1264  1267  1269     5 
 1268  1267  1269     5 
 1267  1269  1270     5 
 1267  1269  1271     5 
 1270  1269  1271     5 
 1269  1271  1272     5 
 1269  1271  1273     5 
 1269  1271  1281     5 
 1272  1271  1273     5 
 1272  1271  1281     5 
 1273  1271  1281     5 
 1271  1273  1274     5 
 1271  1273  1275     5 
 1271  1273  1277     5 
 1274  1273  1275     5 
 1274  1273  1277     5 
 1275  1273  1277     5 
 1273  1275  1276     5 
 1273  1277  1278     5 
 1273  1277  1279     5 
 1273  1277  1280     5 
 1278  1277  1279     5 
 1278  1277  1280     5 
 1279  1277  1280     5 
 1271  1281  1282     5 
 1271  1281  1283     5 
 1282  1281  1283     5 
 1281  1283  1284     5 
 1281  1283  1285     5 
 1284  1283  1285     5 
 1283  1285  1286     5 
 1283  1285  1287     5 
 1283  1285  1296     5 
 1286  1285  1287     5 
 1286  1285  1296     5 
 1287  1285  1296     5 
 1285  1287  1288     5 
 1285  1287  1289     5 
 1285  1287  1290     5 
 1288  1287  1289     5 
 1288  1287  1290     5 
 1289  1287  1290     5 
 1287  1290  1291     5 
 1287  1290  1292     5 
 1287  1290  1293     5 
 1291  1290  1292     5 
 1291  1290  1293     5 
 1292  1290  1293     5 
 1290  1293  1294     5 
 1290  1293  1295     5 
 1294  1293  1295     5 
 1285  1296  1297     5 
 1285  1296  1298     5 
 1297  1296  1298     5 
 1296  1298  1299     5 
 1296  1298  1300     5 
 1299  1298  1300     5 
 1298  1300  1301     5 
 1298  1300  1302     5 
 1298  1300  1315     5 
 1301  1300  1302     5 
 1301  1300  1315     5 
 1302  1300  1315     5 
 1300  1302  1303     5 
 1300  1302  1304     5 
 1300  1302  1305     5 
 1303  1302  1304     5 
 1303  1302  1305     5 
 1304  1302  1305     5 
 1302  1305  1306     5 
 1302  1305  1307     5 
 1302  1305  1311     5 
 1306  1305  1307     5 
 1306  1305  1311     5 
 1307  1305  1311     5 
 1305  1307  1308     5 
 1305  1307  1309     5 
 1305  1307  1310     5 
 1308  1307  1309     5 
 1308  1307  1310     5 
 1309  1307  1310     5 
 1305  1311  1312     5 
 1305  1311  1313     5 
 1305  1311  1314     5 
 1312  1311  1313     5 
 1312  1311  1314     5 
 1313  1311  1314     5 
 1300  1315  1316     5 
 1300  1315  1317     5 
 1316  1315  1317     5 
 1315  1317  1318     5 
 1315  1317  1319     5 
 1318  1317  1319     5 
 1317  1319  1320     5 
 1317  1319  1321     5 
 1317  1319  1326     5 
 1320  1319  1321     5 
 1320  1319  1326     5 
 1321  1319  1326     5 
 1319  1321  1322     5 
 1319  1321  1323     5 
 1319  1321  1324     5 
 1322  1321  1323     5 
 1322  1321  1324     5 
 1323  1321  1324     5 
 1321  1324  1325     5 
 1319  1326  1327     5 
 1319  1326  1328     5 
 1327  1326  1328     5 
 1326  1328  1329     5 
 1326  1328  1330     5 
 1329  1328  1330     5 
 1328  1330  1331     5 
 1328  1330  1332     5 
 1328  1330  1345     5 
 1331  1330  1332     5 
 1331  1330  1345     5 
 1332  1330  1345     5 
 1330  1332  1333     5 
 1330  1332  1334     5 
 1330  1332  1335     5 
 1333  1332  1334     5 
 1333  1332  1335     5 
 1334  1332  1335     5 
 1332  1335  1336     5 
 1332  1335  1337     5 
 1332  1335  1341     5 
 1336  1335  1337     5 
 1336  1335  1341     5 
 1337  1335  1341     5 
 1335  1337  1338     5 
 1335  1337  1339     5 
 1335  1337  1340     5 
 1338  1337  1339     5 
 1338  1337  1340     5 
 1339  1337  1340     5 
 1335  1341  1342     5 
 1335  1341  1343     5 
 1335  1341  1344     5 
 1342  1341  1343     5 
 1342  1341  1344     5 
 1343  1341  1344     5 
 1330  1345  1346     5 
 1330  1345  1347     5 
 1346  1345  1347     5 
 1345  1347  1348     5 
 1345  1347  1349     5 
 1348  1347  1349     5 
 1347  1349  1350     5 
 1347  1349  1351     5 
 1347  1349  1355     5 
 1350  1349  1351     5 
 1350  1349  1355     5 
 1351  1349  1355     5 
 1349  1351  1352     5 
 1349  1351  1353     5 
 1349  1351  1354     5 
 1352  1351  1353     5 
 1352  1351  1354     5 
 1353  1351  1354     5 
 1349  1355  1356     5 
 1349  1355  1357     5 
 1356  1355  1357     5 
 1355  1357  1358     5 
 1355  1357  1359     5 
 1358  1357  1359     5 
 1357  1359  1360     5 
 1357  1359  1361     5 
 1357  1359  1373     5 
 1360  1359  1361     5 
 1360  1359  1373     5 
 1361  1359  1373     5 
 1359  1361  1362     5 
 1359  1361  1363     5 
 1359  1361  1366     5 
 1362  1361  1363     5 
 1362  1361  1366     5 
 1363  1361  1366     5 
 1365  1364  1366     5 
 1365  1364  1367     5 
 1366  1364  1367     5 
 1361  1366  1364     5 
 1361  1366  1369     5 
 1364  1366  1369     5 
 1364  1367  1368     5 
 1364  1367  1371     5 
 1368  1367  1371     5 
 1366  1369  1370     5 
 1366  1369  1371     5 
 1370  1369  1371     5 
 1367  1371  1369     5 
 1367  1371  1372     5 
 1369  1371  1372     5 
 1359  1373  1374     5 
 1359  1373  1375     5 
 1374  1373  1375     5 
 1373  1375  1376     5 
 1373  1375  1377     5 
 1376  1375  1377     5 
 1375  1377  1378     5 
 1375  1377  1379     5 
 1375  1377  1386     5 
 1378  1377  1379     5 
 1378  1377  1386     5 
 1379  1377  1386     5 
 1377  1379  1381     5 
 1377  1379  1382     5 
 1377  1379  1383     5 
 1381  1379  1382     5 
  1381   1379   1383     1  111.0000        317.984         111.3000        385.7648   ; HCS
  1382   1379   1383     1  111.0000        317.984         111.3000        385.7648   ; HCS
  1379   1383   1385     1   95.0000 0.0     95.0000 324.6784 ; CSH
 1377  1386  1387     5 
 1377  1386  1388     5 
 1387  1386  1388     5 
 1386  1388  1389     5 
 1386  1388  1390     5 
 1389  1388  1390     5 
 1388  1390  1391     5 
 1388  1390  1392     5 
 1388  1390  1410     5 
 1391  1390  1392     5 
 1391  1390  1410     5 
 1392  1390  1410     5 
 1390  1392  1393     5 
 1390  1392  1394     5 
 1390  1392  1395     5 
 1393  1392  1394     5 
 1393  1392  1395     5 
 1394  1392  1395     5 
 1392  1395  1396     5 
 1392  1395  1397     5 
 1392  1395  1398     5 
 1396  1395  1397     5 
 1396  1395  1398     5 
 1397  1395  1398     5 
 1395  1398  1399     5 
 1395  1398  1400     5 
 1395  1398  1401     5 
 1399  1398  1400     5 
 1399  1398  1401     5 
 1400  1398  1401     5 
 1398  1401  1402     5 
 1398  1401  1403     5 
 1402  1401  1403     5 
 1401  1403  1404     5 
 1401  1403  1407     5 
 1404  1403  1407     5 
 1403  1404  1405     5 
 1403  1404  1406     5 
 1405  1404  1406     5 
 1403  1407  1408     5 
 1403  1407  1409     5 
 1408  1407  1409     5 
 1390  1410  1411     5 
 1390  1410  1412     5 
 1411  1410  1412     5 
 1410  1412  1413     5 
 1410  1412  1414     5 
 1413  1412  1414     5 
 1412  1414  1415     5 
 1412  1414  1416     5 
 1412  1414  1428     5 
 1415  1414  1416     5 
 1415  1414  1428     5 
 1416  1414  1428     5 
 1414  1416  1417     5 
 1414  1416  1418     5 
 1414  1416  1421     5 
 1417  1416  1418     5 
 1417  1416  1421     5 
 1418  1416  1421     5 
 1420  1419  1421     5 
 1420  1419  1422     5 
 1421  1419  1422     5 
 1416  1421  1419     5 
 1416  1421  1424     5 
 1419  1421  1424     5 
 1419  1422  1423     5 
 1419  1422  1426     5 
 1423  1422  1426     5 
 1421  1424  1425     5 
 1421  1424  1426     5 
 1425  1424  1426     5 
 1422  1426  1424     5 
 1422  1426  1427     5 
 1424  1426  1427     5 
 1414  1428  1429     5 
 1414  1428  1430     5 
 1429  1428  1430     5 
 1428  1430  1431     5 
 1428  1430  1432     5 
 1431  1430  1432     5 
 1430  1432  1433     5 
 1430  1432  1434     5 
 1430  1432  1440     5 
 1433  1432  1434     5 
 1433  1432  1440     5 
 1434  1432  1440     5 
 1432  1434  1435     5 
 1432  1434  1436     5 
 1432  1434  1437     5 
 1435  1434  1436     5 
 1435  1434  1437     5 
 1436  1434  1437     5 
 1434  1437  1438     5 
 1434  1437  1439     5 
 1438  1437  1439     5 
 1432  1440  1441     5 
 1432  1440  1442     5 
 1441  1440  1442     5 
 1440  1442  1443     5 
 1440  1442  1444     5 
 1443  1442  1444     5 
 1442  1444  1445     5 
 1442  1444  1446     5 
 1442  1444  1447     5 
 1445  1444  1446     5 
 1445  1444  1447     5 
 1446  1444  1447     5 
 1444  1447  1448     5 
 1444  1447  1449     5 
 1448  1447  1449     5 
 1447  1449  1450     5 
 1447  1449  1451     5 
 1450  1449  1451     5 
 1449  1451  1452     5 
 1449  1451  1453     5 
 1449  1451  1462     5 
 1452  1451  1453     5 
 1452  1451  1462     5 
 1453  1451  1462     5 
 1451  1453  1454     5 
 1451  1453  1455     5 
 1451  1453  1456     5 
 1454  1453  1455     5 
 1454  1453  1456     5 
 1455  1453  1456     5 
 1453  1456  1457     5 
 1453  1456  1458     5 
 1453  1456  1459     5 
 1457  1456  1458     5 
 1457  1456  1459     5 
 1458  1456  1459     5 
 1456  1459  1460     5 
 1456  1459  1461     5 
 1460  1459  1461     5 
 1451  1462  1463     5 
 1451  1462  1464     5 
 1463  1462  1464     5 
 1462  1464  1465     5 
 1462  1464  1466     5 
 1465  1464  1466     5 
 1464  1466  1467     5 
 1464  1466  1468     5 
 1464  1466  1474     5 
 1467  1466  1468     5 
 1467  1466  1474     5 
 1468  1466  1474     5 
 1466  1468  1469     5 
 1466  1468  1470     5 
 1466  1468  1471     5 
 1469  1468  1470     5 
 1469  1468  1471     5 
 1470  1468  1471     5 
 1468  1471  1472     5 
 1468  1471  1473     5 
 1472  1471  1473     5 
 1466  1474  1475     5 
 1466  1474  1476     5 
 1475  1474  1476     5 
 1474  1476  1477     5 
 1474  1476  1478     5 
 1477  1476  1478     5 
 1476  1478  1479     5 
 1476  1478  1480     5 
 1476  1478  1490     5 
 1479  1478  1480     5 
 1479  1478  1490     5 
 1480  1478  1490     5 
 1478  1480  1481     5 
 1478  1480  1482     5 
 1478  1480  1486     5 
 1481  1480  1482     5 
 1481  1480  1486     5 
 1482  1480  1486     5 
 1480  1482  1483     5 
 1480  1482  1484     5 
 1480  1482  1485     5 
 1483  1482  1484     5 
 1483  1482  1485     5 
 1484  1482  1485     5 
 1480  1486  1487     5 
 1480  1486  1488     5 
 1480  1486  1489     5 
 1487  1486  1488     5 
 1487  1486  1489     5 
 1488  1486  1489     5 
 1478  1490  1491     5 
 1478  1490  1492     5 
 1491  1490  1492     5 
 1490  1492  1493     5 
 1490  1492  1494     5 
 1493  1492  1494     5 
 1492  1494  1495     5 
 1492  1494  1496     5 
 1492  1494  1500     5 
 1495  1494  1496     5 
 1495  1494  1500     5 
 1496  1494  1500     5 
 1494  1496  1497     5 
 1494  1496  1498     5 
 1494  1496  1499     5 
 1497  1496  1498     5 
 1497  1496  1499     5 
 1498  1496  1499     5 
 1494  1500  1501     5 
 1494  1500  1502     5 
 1501  1500  1502     5 
 1500  1502  1503     5 
 1500  1502  1504     5 
 1503  1502  1504     5 
 1502  1504  1505     5 
 1502  1504  1506     5 
 1502  1504  1510     5 
 1505  1504  1506     5 
 1505  1504  1510     5 
 1506  1504  1510     5 
 1504  1506  1507     5 
 1504  1506  1508     5 
 1504  1506  1509     5 
 1507  1506  1508     5 
 1507  1506  1509     5 
 1508  1506  1509     5 
  535  1509  1506     5 
 1504  1510  1511     5 
 1504  1510  1512     5 
 1511  1510  1512     5 
 1510  1512  1513     5 
 1510  1512  1516     5 
 1513  1512  1516     5 
 1512  1513  1514     5 
 1512  1513  1515     5 
 1512  1513  1521     5 
 1514  1513  1515     5 
 1514  1513  1521     5 
 1515  1513  1521     5 
 1512  1516  1517     5 
 1512  1516  1518     5 
 1512  1516  1524     5 
 1517  1516  1518     5 
 1517  1516  1524     5 
 1518  1516  1524     5 
 1516  1518  1519     5 
 1516  1518  1520     5 
 1516  1518  1521     5 
 1519  1518  1520     5 
 1519  1518  1521     5 
 1520  1518  1521     5 
 1513  1521  1518     5 
 1513  1521  1522     5 
 1513  1521  1523     5 
 1518  1521  1522     5 
 1518  1521  1523     5 
 1522  1521  1523     5 
 1516  1524  1525     5 
 1516  1524  1526     5 
 1525  1524  1526     5 
 1524  1526  1527     5 
 1524  1526  1528     5 
 1527  1526  1528     5 
 1526  1528  1529     5 
 1526  1528  1530     5 
 1526  1528  1541     5 
 1529  1528  1530     5 
 1529  1528  1541     5 
 1530  1528  1541     5 
 1528  1530  1531     5 
 1528  1530  1532     5 
 1528  1530  1533     5 
 1531  1530  1532     5 
 1531  1530  1533     5 
 1532  1530  1533     5 
 1530  1533  1534     5 
 1530  1533  1535     5 
 1530  1533  1536     5 
 1534  1533  1535     5 
 1534  1533  1536     5 
 1535  1533  1536     5 
 1533  1536  1537     5 
 1533  1536  1538     5 
 1537  1536  1538     5 
 1536  1538  1539     5 
 1536  1538  1540     5 
 1539  1538  1540     5 
 1528  1541  1542     5 
 1528  1541  1543     5 
 1542  1541  1543     5 
 1541  1543  1544     5 
 1541  1543  1545     5 
 1544  1543  1545     5 
 1543  1545  1546     5 
 1543  1545  1547     5 
 1543  1545  1548     5 
 1546  1545  1547     5 
 1546  1545  1548     5 
 1547  1545  1548     5 
 1545  1548  1549     5 
 1545  1548  1550     5 
 1549  1548  1550     5 
 1548  1550  1551     5 
 1548  1550  1552     5 
 1551  1550  1552     5 
 1550  1552  1553     5 
 1550  1552  1554     5 
 1550  1552  1555     5 
 1553  1552  1554     5 
 1553  1552  1555     5 
 1554  1552  1555     5 
 1552  1555  1556     5 
 1552  1555  1557     5 
 1556  1555  1557     5 
 1555  1557  1558     5 
 1555  1557  1559     5 
 1558  1557  1559     5 
 1557  1559  1560     5 
 1557  1559  1561     5 
 1557  1559  1571     5 
 1560  1559  1561     5 
 1560  1559  1571     5 
 1561  1559  1571     5 
 1559  1561  1562     5 
 1559  1561  1563     5 
 1559  1561  1567     5 
 1562  1561  1563     5 
 1562  1561  1567     5 
 1563  1561  1567     5 
 1561  1563  1564     5 
 1561  1563  1565     5 
 1561  1563  1566     5 
 1564  1563  1565     5 
 1564  1563  1566     5 
 1565  1563  1566     5 
 1561  1567  1568     5 
 1561  1567  1569     5 
 1561  1567  1570     5 
 1568  1567  1569     5 
 1568  1567  1570     5 
 1569  1567  1570     5 
 1559  1571  1572     5 
 1559  1571  1573     5 
 1572  1571  1573     5 
 1571  1573  1574     5 
 1571  1573  1575     5 
 1574  1573  1575     5 
 1573  1575  1576     5 
 1573  1575  1577     5 
 1573  1575  1588     5 
 1576  1575  1577     5 
 1576  1575  1588     5 
 1577  1575  1588     5 
 1575  1577  1578     5 
 1575  1577  1579     5 
 1575  1577  1580     5 
 1578  1577  1579     5 
 1578  1577  1580     5 
 1579  1577  1580     5 
 1577  1580  1581     5 
 1577  1580  1582     5 
 1577  1580  1583     5 
 1581  1580  1582     5 
 1581  1580  1583     5 
 1582  1580  1583     5 
 1580  1583  1584     5 
 1580  1583  1585     5 
 1584  1583  1585     5 
 1583  1585  1586     5 
 1583  1585  1587     5 
 1586  1585  1587     5 
 1575  1588  1589     5 
 1575  1588  1590     5 
 1589  1588  1590     5 
 1588  1590  1591     5 
 1588  1590  1592     5 
 1591  1590  1592     5 
 1590  1592  1593     5 
 1590  1592  1594     5 
 1590  1592  1609     5 
 1593  1592  1594     5 
 1593  1592  1609     5 
 1594  1592  1609     5 
 1592  1594  1595     5 
 1592  1594  1596     5 
 1592  1594  1597     5 
 1595  1594  1596     5 
 1595  1594  1597     5 
 1596  1594  1597     5 
 1594  1597  1598     5 
 1594  1597  1605     5 
 1598  1597  1605     5 
 1597  1598  1599     5 
 1597  1598  1600     5 
 1599  1598  1600     5 
 1598  1600  1601     5 
 1598  1600  1602     5 
 1601  1600  1602     5 
 1600  1602  1603     5 
 1600  1602  1607     5 
 1603  1602  1607     5 
 1602  1603  1604     5 
 1597  1605  1606     5 
 1597  1605  1607     5 
 1606  1605  1607     5 
 1602  1607  1605     5 
 1602  1607  1608     5 
 1605  1607  1608     5 
 1592  1609  1610     5 
 1592  1609  1611     5 
 1610  1609  1611     5 
 1609  1611  1612     5 
 1609  1611  1613     5 
 1612  1611  1613     5 
 1611  1613  1614     5 
 1611  1613  1615     5 
 1611  1613  1616     5 
 1614  1613  1615     5 
 1614  1613  1616     5 
 1615  1613  1616     5 
 1613  1616  1617     5 
 1613  1616  1618     5 
 1617  1616  1618     5 
 1616  1618  1619     5 
 1616  1618  1620     5 
 1619  1618  1620     5 
 1618  1620  1621     5 
 1618  1620  1622     5 
 1618  1620  1626     5 
 1621  1620  1622     5 
 1621  1620  1626     5 
 1622  1620  1626     5 
 1620  1622  1623     5 
 1620  1622  1624     5 
 1620  1622  1625     5 
 1623  1622  1624     5 
 1623  1622  1625     5 
 1624  1622  1625     5 
 1620  1626  1627     5 
 1620  1626  1628     5 
 1627  1626  1628     5 
 1626  1628  1629     5 
 1626  1628  1630     5 
 1629  1628  1630     5 
 1628  1630  1631     5 
 1628  1630  1632     5 
 1628  1630  1633     5 
 1631  1630  1632     5 
 1631  1630  1633     5 
 1632  1630  1633     5 
 1630  1633  1634     5 
 1630  1633  1635     5 
 1634  1633  1635     5 
 1633  1635  1636     5 
 1633  1635  1637     5 
 1636  1635  1637     5 
 1635  1637  1638     5 
 1635  1637  1639     5 
 1635  1637  1649     5 
 1638  1637  1639     5 
 1638  1637  1649     5 
 1639  1637  1649     5 
 1637  1639  1640     5 
 1637  1639  1641     5 
 1637  1639  1645     5 
 1640  1639  1641     5 
 1640  1639  1645     5 
 1641  1639  1645     5 
 1639  1641  1642     5 
 1639  1641  1643     5 
 1639  1641  1644     5 
 1642  1641  1643     5 
 1642  1641  1644     5 
 1643  1641  1644     5 
 1639  1645  1646     5 
 1639  1645  1647     5 
 1639  1645  1648     5 
 1646  1645  1647     5 
 1646  1645  1648     5 
 1647  1645  1648     5 
 1637  1649  1650     5 
 1637  1649  1651     5 
 1650  1649  1651     5 
 1649  1651  1652     5 
 1649  1651  1653     5 
 1652  1651  1653     5 
 1651  1653  1654     5 
 1651  1653  1655     5 
 1651  1653  1659     5 
 1654  1653  1655     5 
 1654  1653  1659     5 
 1655  1653  1659     5 
 1653  1655  1656     5 
 1653  1655  1657     5 
 1653  1655  1658     5 
 1656  1655  1657     5 
 1656  1655  1658     5 
 1657  1655  1658     5 
 1653  1659  1660     5 
 1653  1659  1661     5 
 1660  1659  1661     5 
 1659  1661  1662     5 
 1659  1661  1663     5 
 1662  1661  1663     5 
 1661  1663  1664     5 
 1661  1663  1665     5 
 1661  1663  1669     5 
 1664  1663  1665     5 
 1664  1663  1669     5 
 1665  1663  1669     5 
 1663  1665  1666     5 
 1663  1665  1667     5 
 1663  1665  1668     5 
 1666  1665  1667     5 
 1666  1665  1668     5 
 1667  1665  1668     5 
  723  1668  1665     5 
 1663  1669  1670     5 
 1663  1669  1671     5 
 1670  1669  1671     5 
 1669  1671  1672     5 
 1669  1671  1673     5 
 1672  1671  1673     5 
 1671  1673  1674     5 
 1671  1673  1675     5 
 1671  1673  1680     5 
 1674  1673  1675     5 
 1674  1673  1680     5 
 1675  1673  1680     5 
 1673  1675  1676     5 
 1673  1675  1677     5 
 1673  1675  1678     5 
 1676  1675  1677     5 
 1676  1675  1678     5 
 1677  1675  1678     5 
 1675  1678  1679     5 
 1673  1680  1681     5 
 1673  1680  1682     5 
 1681  1680  1682     5 
 1680  1682  1683     5 
 1680  1682  1684     5 
 1683  1682  1684     5 
 1682  1684  1685     5 
 1682  1684  1686     5 
 1682  1684  1695     5 
 1685  1684  1686     5 
 1685  1684  1695     5 
 1686  1684  1695     5 
 1684  1686  1687     5 
 1684  1686  1688     5 
 1684  1686  1689     5 
 1687  1686  1688     5 
 1687  1686  1689     5 
 1688  1686  1689     5 
 1686  1689  1690     5 
 1686  1689  1691     5 
 1686  1689  1692     5 
 1690  1689  1691     5 
 1690  1689  1692     5 
 1691  1689  1692     5 
 1689  1692  1693     5 
 1689  1692  1694     5 
 1693  1692  1694     5 
 1684  1695  1696     5 
 1684  1695  1697     5 
 1696  1695  1697     5 
 1695  1697  1698     5 
 1695  1697  1699     5 
 1698  1697  1699     5 
 1697  1699  1700     5 
 1697  1699  1701     5 
 1697  1699  1709     5 
 1700  1699  1701     5 
 1700  1699  1709     5 
 1701  1699  1709     5 
 1699  1701  1702     5 
 1699  1701  1703     5 
 1699  1701  1705     5 
 1702  1701  1703     5 
 1702  1701  1705     5 
 1703  1701  1705     5 
 1701  1703  1704     5 
 1701  1705  1706     5 
 1701  1705  1707     5 
 1701  1705  1708     5 
 1706  1705  1707     5 
 1706  1705  1708     5 
 1707  1705  1708     5 
 1699  1709  1710     5 
 1699  1709  1711     5 
 1710  1709  1711     5 
  1242   1246   1383     1         103.3000        606.68  103.3000        0.000   ; CSS
  1246   1383   1379     1         103.3000        606.68  103.3000        0.000   ; SSC

[ dihedrals ]
;  ai    aj    ak    al funct            c0            c1            c2            c3            c4            c5
    2     1     5     6     9 
    2     1     5     7     9 
    2     1     5    18     9 
    3     1     5     6     9 
    3     1     5     7     9 
    3     1     5    18     9 
    4     1     5     6     9 
    4     1     5     7     9 
    4     1     5    18     9 
    1     5     7     8     9 
    1     5     7     9     9 
    1     5     7    10     9 
    6     5     7     8     9 
    6     5     7     9     9 
    6     5     7    10     9 
   18     5     7     8     9 
   18     5     7     9     9 
   18     5     7    10     9 
    1     5    18    19     9 
    1     5    18    20     9 
    6     5    18    19     9 
    6     5    18    20     9 
    7     5    18    19     9 
    7     5    18    20     9 
    5     7    10    11     9 
    5     7    10    12     9 
    5     7    10    13     9 
    8     7    10    11     9 
    8     7    10    12     9 
    8     7    10    13     9 
    9     7    10    11     9 
    9     7    10    12     9 
    9     7    10    13     9 
    7    10    13    14     9 
    7    10    13    15     9 
   11    10    13    14     9 
   11    10    13    15     9 
   12    10    13    14     9 
   12    10    13    15     9 
   10    13    15    16     9 
   10    13    15    17     9 
   14    13    15    16     9 
   14    13    15    17     9 
    5    18    20    21     9 
    5    18    20    22     9 
   19    18    20    21     9 
   19    18    20    22     9 
   18    20    22    23     9 
   18    20    22    24     9 
   18    20    22    40     9 
   21    20    22    23     9 
   21    20    22    24     9 
   21    20    22    40     9 
   20    22    24    25     9 
   20    22    24    26     9 
   20    22    24    27     9 
   23    22    24    25     9 
   23    22    24    26     9 
   23    22    24    27     9 
   40    22    24    25     9 
   40    22    24    26     9 
   40    22    24    27     9 
   20    22    40    41     9 
   20    22    40    42     9 
   23    22    40    41     9 
   23    22    40    42     9 
   24    22    40    41     9 
   24    22    40    42     9 
   22    24    27    28     9 
   22    24    27    29     9 
   22    24    27    30     9 
   25    24    27    28     9 
   25    24    27    29     9 
   25    24    27    30     9 
   26    24    27    28     9 
   26    24    27    29     9 
   26    24    27    30     9 
   24    27    30    31     9 
   24    27    30    32     9 
   24    27    30    33     9 
   28    27    30    31     9 
   28    27    30    32     9 
   28    27    30    33     9 
   29    27    30    31     9 
   29    27    30    32     9 
   29    27    30    33     9 
   27    30    33    34     9 
   27    30    33    35     9 
   27    30    33    36     9 
   31    30    33    34     9 
   31    30    33    35     9 
   31    30    33    36     9 
   32    30    33    34     9 
   32    30    33    35     9 
   32    30    33    36     9 
   30    33    36    37     9 
   30    33    36    38     9 
   30    33    36    39     9 
   34    33    36    37     9 
   34    33    36    38     9 
   34    33    36    39     9 
   35    33    36    37     9 
   35    33    36    38     9 
   35    33    36    39     9 
   22    40    42    43     9 
   22    40    42    44     9 
   41    40    42    43     9 
   41    40    42    44     9 
   40    42    44    45     9 
   40    42    44    46     9 
   40    42    44    62     9 
   43    42    44    45     9 
   43    42    44    46     9 
   43    42    44    62     9 
   42    44    46    47     9 
   42    44    46    48     9 
   42    44    46    49     9 
   45    44    46    47     9 
   45    44    46    48     9 
   45    44    46    49     9 
   62    44    46    47     9 
   62    44    46    48     9 
   62    44    46    49     9 
   42    44    62    63     9 
   42    44    62    64     9 
   45    44    62    63     9 
   45    44    62    64     9 
   46    44    62    63     9 
   46    44    62    64     9 
   44    46    49    50     9 
   44    46    49    51     9 
   44    46    49    52     9 
   47    46    49    50     9 
   47    46    49    51     9 
   47    46    49    52     9 
   48    46    49    50     9 
   48    46    49    51     9 
   48    46    49    52     9 
   46    49    52    53     9 
   46    49    52    54     9 
   46    49    52    55     9 
   50    49    52    53     9 
   50    49    52    54     9 
   50    49    52    55     9 
   51    49    52    53     9 
   51    49    52    54     9 
   51    49    52    55     9 
   49    52    55    56     9 
   49    52    55    57     9 
   49    52    55    58     9 
   53    52    55    56     9 
   53    52    55    57     9 
   53    52    55    58     9 
   54    52    55    56     9 
   54    52    55    57     9 
   54    52    55    58     9 
   52    55    58    59     9 
   52    55    58    60     9 
   52    55    58    61     9 
   56    55    58    59     9 
   56    55    58    60     9 
   56    55    58    61     9 
   57    55    58    59     9 
   57    55    58    60     9 
   57    55    58    61     9 
   44    62    64    65     9 
   44    62    64    66     9 
   63    62    64    65     9 
   63    62    64    66     9 
   62    64    66    67     9 
   62    64    66    68     9 
   62    64    66    81     9 
   65    64    66    67     9 
   65    64    66    68     9 
   65    64    66    81     9 
   64    66    68    69     9 
   64    66    68    70     9 
   64    66    68    71     9 
   67    66    68    69     9 
   67    66    68    70     9 
   67    66    68    71     9 
   81    66    68    69     9 
   81    66    68    70     9 
   81    66    68    71     9 
   64    66    81    82     9 
   64    66    81    83     9 
   67    66    81    82     9 
   67    66    81    83     9 
   68    66    81    82     9 
   68    66    81    83     9 
   66    68    71    72     9 
   66    68    71    73     9 
   66    68    71    77     9 
   69    68    71    72     9 
   69    68    71    73     9 
   69    68    71    77     9 
   70    68    71    72     9 
   70    68    71    73     9 
   70    68    71    77     9 
   68    71    73    74     9 
   68    71    73    75     9 
   68    71    73    76     9 
   72    71    73    74     9 
   72    71    73    75     9 
   72    71    73    76     9 
   77    71    73    74     9 
   77    71    73    75     9 
   77    71    73    76     9 
   68    71    77    78     9 
   68    71    77    79     9 
   68    71    77    80     9 
   72    71    77    78     9 
   72    71    77    79     9 
   72    71    77    80     9 
   73    71    77    78     9 
   73    71    77    79     9 
   73    71    77    80     9 
   66    81    83    84     9 
   66    81    83    85     9 
   82    81    83    84     9 
   82    81    83    85     9 
   81    83    85    86     9 
   81    83    85    87     9 
   81    83    85   105     9 
   84    83    85    86     9 
   84    83    85    87     9 
   84    83    85   105     9 
   83    85    87    88     9 
   83    85    87    89     9 
   83    85    87    90     9 
   86    85    87    88     9 
   86    85    87    89     9 
   86    85    87    90     9 
  105    85    87    88     9 
  105    85    87    89     9 
  105    85    87    90     9 
   83    85   105   106     9 
   83    85   105   107     9 
   86    85   105   106     9 
   86    85   105   107     9 
   87    85   105   106     9 
   87    85   105   107     9 
   85    87    90    91     9 
   85    87    90    92     9 
   85    87    90    93     9 
   88    87    90    91     9 
   88    87    90    92     9 
   88    87    90    93     9 
   89    87    90    91     9 
   89    87    90    92     9 
   89    87    90    93     9 
   87    90    93    94     9 
   87    90    93    95     9 
   87    90    93    96     9 
   91    90    93    94     9 
   91    90    93    95     9 
   91    90    93    96     9 
   92    90    93    94     9 
   92    90    93    95     9 
   92    90    93    96     9 
   90    93    96    97     9 
   90    93    96    98     9 
   94    93    96    97     9 
   94    93    96    98     9 
   95    93    96    97     9 
   95    93    96    98     9 
   93    96    98    99     9 
   93    96    98   102     9 
   97    96    98    99     9 
   97    96    98   102     9 
   96    98    99   100     9 
   96    98    99   101     9 
  102    98    99   100     9 
  102    98    99   101     9 
   96    98   102   103     9 
   96    98   102   104     9 
   99    98   102   103     9 
   99    98   102   104     9 
   85   105   107   108     9 
   85   105   107   109     9 
  106   105   107   108     9 
  106   105   107   109     9 
  105   107   109   110     9 
  105   107   109   111     9 
  105   107   109   124     9 
  108   107   109   110     9 
  108   107   109   111     9 
  108   107   109   124     9 
  107   109   111   112     9 
  107   109   111   113     9 
  107   109   111   114     9 
  110   109   111   112     9 
  110   109   111   113     9 
  110   109   111   114     9 
  124   109   111   112     9 
  124   109   111   113     9 
  124   109   111   114     9 
  107   109   124   125     9 
  107   109   124   126     9 
  110   109   124   125     9 
  110   109   124   126     9 
  111   109   124   125     9 
  111   109   124   126     9 
  109   111   114   115     9 
  109   111   114   116     9 
  109   111   114   120     9 
  112   111   114   115     9 
  112   111   114   116     9 
  112   111   114   120     9 
  113   111   114   115     9 
  113   111   114   116     9 
  113   111   114   120     9 
  111   114   116   117     9 
  111   114   116   118     9 
  111   114   116   119     9 
  115   114   116   117     9 
  115   114   116   118     9 
  115   114   116   119     9 
  120   114   116   117     9 
  120   114   116   118     9 
  120   114   116   119     9 
  111   114   120   121     9 
  111   114   120   122     9 
  111   114   120   123     9 
  115   114   120   121     9 
  115   114   120   122     9 
  115   114   120   123     9 
  116   114   120   121     9 
  116   114   120   122     9 
  116   114   120   123     9 
  109   124   126   127     9 
  109   124   126   128     9 
  125   124   126   127     9 
  125   124   126   128     9 
  124   126   128   129     9 
  124   126   128   130     9 
  124   126   128   138     9 
  127   126   128   129     9 
  127   126   128   130     9 
  127   126   128   138     9 
  126   128   130   131     9 
  126   128   130   132     9 
  126   128   130   133     9 
  129   128   130   131     9 
  129   128   130   132     9 
  129   128   130   133     9 
  138   128   130   131     9 
  138   128   130   132     9 
  138   128   130   133     9 
  126   128   138   139     9 
  126   128   138   140     9 
  129   128   138   139     9 
  129   128   138   140     9 
  130   128   138   139     9 
  130   128   138   140     9 
  128   130   133   134     9 
  128   130   133   135     9 
  131   130   133   134     9 
  131   130   133   135     9 
  132   130   133   134     9 
  132   130   133   135     9 
  130   133   135   136     9 
  130   133   135   137     9 
  134   133   135   136     9 
  134   133   135   137     9 
  128   138   140   141     9 
  128   138   140   142     9 
  139   138   140   141     9 
  139   138   140   142     9 
  138   140   142   143     9 
  138   140   142   144     9 
  138   140   142   145     9 
  141   140   142   143     9 
  141   140   142   144     9 
  141   140   142   145     9 
  140   142   145   146     9 
  140   142   145   147     9 
  143   142   145   146     9 
  143   142   145   147     9 
  144   142   145   146     9 
  144   142   145   147     9 
  142   145   147   148     9 
  142   145   147   149     9 
  146   145   147   148     9 
  146   145   147   149     9 
  145   147   149   150     9 
  145   147   149   151     9 
  145   147   149   152     9 
  148   147   149   150     9 
  148   147   149   151     9 
  148   147   149   152     9 
  147   149   152   153     9 
  147   149   152   154     9 
  150   149   152   153     9 
  150   149   152   154     9 
  151   149   152   153     9 
  151   149   152   154     9 
  149   152   154   155     9 
  149   152   154   156     9 
  153   152   154   155     9 
  153   152   154   156     9 
  152   154   156   157     9 
  152   154   156   158     9 
  152   154   156   176     9 
  155   154   156   157     9 
  155   154   156   158     9 
  155   154   156   176     9 
  154   156   158   159     9 
  154   156   158   160     9 
  154   156   158   161     9 
  157   156   158   159     9 
  157   156   158   160     9 
  157   156   158   161     9 
  176   156   158   159     9 
  176   156   158   160     9 
  176   156   158   161     9 
  154   156   176   177     9 
  154   156   176   178     9 
  157   156   176   177     9 
  157   156   176   178     9 
  158   156   176   177     9 
  158   156   176   178     9 
  156   158   161   162     9 
  156   158   161   163     9 
  156   158   161   164     9 
  159   158   161   162     9 
  159   158   161   163     9 
  159   158   161   164     9 
  160   158   161   162     9 
  160   158   161   163     9 
  160   158   161   164     9 
  158   161   164   165     9 
  158   161   164   166     9 
  158   161   164   167     9 
  162   161   164   165     9 
  162   161   164   166     9 
  162   161   164   167     9 
  163   161   164   165     9 
  163   161   164   166     9 
  163   161   164   167     9 
  161   164   167   168     9 
  161   164   167   169     9 
  165   164   167   168     9 
  165   164   167   169     9 
  166   164   167   168     9 
  166   164   167   169     9 
  164   167   169   170     9 
  164   167   169   173     9 
  168   167   169   170     9 
  168   167   169   173     9 
  167   169   170   171     9 
  167   169   170   172     9 
  173   169   170   171     9 
  173   169   170   172     9 
  167   169   173   174     9 
  167   169   173   175     9 
  170   169   173   174     9 
  170   169   173   175     9 
  156   176   178   179     9 
  156   176   178   180     9 
  177   176   178   179     9 
  177   176   178   180     9 
  176   178   180   181     9 
  176   178   180   182     9 
  176   178   180   190     9 
  179   178   180   181     9 
  179   178   180   182     9 
  179   178   180   190     9 
  178   180   182   183     9 
  178   180   182   184     9 
  178   180   182   185     9 
  181   180   182   183     9 
  181   180   182   184     9 
  181   180   182   185     9 
  190   180   182   183     9 
  190   180   182   184     9 
  190   180   182   185     9 
  178   180   190   191     9 
  178   180   190   192     9 
  181   180   190   191     9 
  181   180   190   192     9 
  182   180   190   191     9 
  182   180   190   192     9 
  180   182   185   186     9 
  180   182   185   187     9 
  183   182   185   186     9 
  183   182   185   187     9 
  184   182   185   186     9 
  184   182   185   187     9 
  182   185   187   188     9 
  182   185   187   189     9 
  186   185   187   188     9 
  186   185   187   189     9 
  180   190   192   193     9 
  180   190   192   196     9 
  191   190   192   193     9 
  191   190   192   196     9 
  190   192   193   194     9 
  190   192   193   195     9 
  190   192   193   201     9 
  196   192   193   194     9 
  196   192   193   195     9 
  196   192   193   201     9 
  190   192   196   197     9 
  190   192   196   198     9 
  190   192   196   204     9 
  193   192   196   197     9 
  193   192   196   198     9 
  193   192   196   204     9 
  192   193   201   198     9 
  192   193   201   202     9 
  192   193   201   203     9 
  194   193   201   198     9 
  194   193   201   202     9 
  194   193   201   203     9 
  195   193   201   198     9 
  195   193   201   202     9 
  195   193   201   203     9 
  192   196   198   199     9 
  192   196   198   200     9 
  192   196   198   201     9 
  197   196   198   199     9 
  197   196   198   200     9 
  197   196   198   201     9 
  204   196   198   199     9 
  204   196   198   200     9 
  204   196   198   201     9 
  192   196   204   205     9 
  192   196   204   206     9 
  197   196   204   205     9 
  197   196   204   206     9 
  198   196   204   205     9 
  198   196   204   206     9 
  196   198   201   193     9 
  196   198   201   202     9 
  196   198   201   203     9 
  199   198   201   193     9 
  199   198   201   202     9 
  199   198   201   203     9 
  200   198   201   193     9 
  200   198   201   202     9 
  200   198   201   203     9 
  196   204   206   207     9 
  196   204   206   208     9 
  205   204   206   207     9 
  205   204   206   208     9 
  204   206   208   209     9 
  204   206   208   210     9 
  204   206   208   225     9 
  207   206   208   209     9 
  207   206   208   210     9 
  207   206   208   225     9 
  206   208   210   211     9 
  206   208   210   212     9 
  206   208   210   213     9 
  209   208   210   211     9 
  209   208   210   212     9 
  209   208   210   213     9 
  225   208   210   211     9 
  225   208   210   212     9 
  225   208   210   213     9 
  206   208   225   226     9 
  206   208   225   227     9 
  209   208   225   226     9 
  209   208   225   227     9 
  210   208   225   226     9 
  210   208   225   227     9 
  208   210   213   214     9 
  208   210   213   221     9 
  211   210   213   214     9 
  211   210   213   221     9 
  212   210   213   214     9 
  212   210   213   221     9 
  210   213   214   215     9 
  210   213   214   216     9 
  221   213   214   215     9 
  221   213   214   216     9 
  210   213   221   222     9 
  210   213   221   223     9 
  214   213   221   222     9 
  214   213   221   223     9 
  213   214   216   217     9 
  213   214   216   218     9 
  215   214   216   217     9 
  215   214   216   218     9 
  214   216   218   219     9 
  214   216   218   223     9 
  217   216   218   219     9 
  217   216   218   223     9 
  216   218   219   220     9 
  223   218   219   220     9 
  216   218   223   221     9 
  216   218   223   224     9 
  219   218   223   221     9 
  219   218   223   224     9 
  213   221   223   218     9 
  213   221   223   224     9 
  222   221   223   218     9 
  222   221   223   224     9 
  208   225   227   228     9 
  208   225   227   229     9 
  226   225   227   228     9 
  226   225   227   229     9 
  225   227   229   230     9 
  225   227   229   231     9 
  225   227   229   240     9 
  228   227   229   230     9 
  228   227   229   231     9 
  228   227   229   240     9 
  227   229   231   232     9 
  227   229   231   233     9 
  227   229   231   234     9 
  230   229   231   232     9 
  230   229   231   233     9 
  230   229   231   234     9 
  240   229   231   232     9 
  240   229   231   233     9 
  240   229   231   234     9 
  227   229   240   241     9 
  227   229   240   242     9 
  230   229   240   241     9 
  230   229   240   242     9 
  231   229   240   241     9 
  231   229   240   242     9 
  229   231   234   235     9 
  229   231   234   236     9 
  229   231   234   237     9 
  232   231   234   235     9 
  232   231   234   236     9 
  232   231   234   237     9 
  233   231   234   235     9 
  233   231   234   236     9 
  233   231   234   237     9 
  231   234   237   238     9 
  231   234   237   239     9 
  235   234   237   238     9 
  235   234   237   239     9 
  236   234   237   238     9 
  236   234   237   239     9 
  229   240   242   243     9 
  229   240   242   244     9 
  241   240   242   243     9 
  241   240   242   244     9 
  240   242   244   245     9 
  240   242   244   246     9 
  240   242   244   247     9 
  243   242   244   245     9 
  243   242   244   246     9 
  243   242   244   247     9 
  242   244   247   248     9 
  242   244   247   249     9 
  245   244   247   248     9 
  245   244   247   249     9 
  246   244   247   248     9 
  246   244   247   249     9 
  244   247   249   250     9 
  244   247   249   251     9 
  248   247   249   250     9 
  248   247   249   251     9 
  247   249   251   252     9 
  247   249   251   253     9 
  247   249   251   271     9 
  250   249   251   252     9 
  250   249   251   253     9 
  250   249   251   271     9 
  249   251   253   254     9 
  249   251   253   255     9 
  249   251   253   256     9 
  252   251   253   254     9 
  252   251   253   255     9 
  252   251   253   256     9 
  271   251   253   254     9 
  271   251   253   255     9 
  271   251   253   256     9 
  249   251   271   272     9 
  249   251   271   273     9 
  252   251   271   272     9 
  252   251   271   273     9 
  253   251   271   272     9 
  253   251   271   273     9 
  251   253   256   257     9 
  251   253   256   258     9 
  251   253   256   259     9 
  254   253   256   257     9 
  254   253   256   258     9 
  254   253   256   259     9 
  255   253   256   257     9 
  255   253   256   258     9 
  255   253   256   259     9 
  253   256   259   260     9 
  253   256   259   261     9 
  253   256   259   262     9 
  257   256   259   260     9 
  257   256   259   261     9 
  257   256   259   262     9 
  258   256   259   260     9 
  258   256   259   261     9 
  258   256   259   262     9 
  256   259   262   263     9 
  256   259   262   264     9 
  260   259   262   263     9 
  260   259   262   264     9 
  261   259   262   263     9 
  261   259   262   264     9 
  259   262   264   265     9 
  259   262   264   268     9 
  263   262   264   265     9 
  263   262   264   268     9 
  262   264   265   266     9 
  262   264   265   267     9 
  268   264   265   266     9 
  268   264   265   267     9 
  262   264   268   269     9 
  262   264   268   270     9 
  265   264   268   269     9 
  265   264   268   270     9 
  251   271   273   274     9 
  251   271   273   275     9 
  272   271   273   274     9 
  272   271   273   275     9 
  271   273   275   276     9 
  271   273   275   277     9 
  271   273   275   287     9 
  274   273   275   276     9 
  274   273   275   277     9 
  274   273   275   287     9 
  273   275   277   278     9 
  273   275   277   279     9 
  273   275   277   283     9 
  276   275   277   278     9 
  276   275   277   279     9 
  276   275   277   283     9 
  287   275   277   278     9 
  287   275   277   279     9 
  287   275   277   283     9 
  273   275   287   288     9 
  273   275   287   289     9 
  276   275   287   288     9 
  276   275   287   289     9 
  277   275   287   288     9 
  277   275   287   289     9 
  275   277   279   280     9 
  275   277   279   281     9 
  275   277   279   282     9 
  278   277   279   280     9 
  278   277   279   281     9 
  278   277   279   282     9 
  283   277   279   280     9 
  283   277   279   281     9 
  283   277   279   282     9 
  275   277   283   284     9 
  275   277   283   285     9 
  275   277   283   286     9 
  278   277   283   284     9 
  278   277   283   285     9 
  278   277   283   286     9 
  279   277   283   284     9 
  279   277   283   285     9 
  279   277   283   286     9 
  275   287   289   290     9 
  275   287   289   291     9 
  288   287   289   290     9 
  288   287   289   291     9 
  287   289   291   292     9 
  287   289   291   293     9 
  287   289   291   302     9 
  290   289   291   292     9 
  290   289   291   293     9 
  290   289   291   302     9 
  289   291   293   294     9 
  289   291   293   295     9 
  289   291   293   296     9 
  292   291   293   294     9 
  292   291   293   295     9 
  292   291   293   296     9 
  302   291   293   294     9 
  302   291   293   295     9 
  302   291   293   296     9 
  289   291   302   303     9 
  289   291   302   304     9 
  292   291   302   303     9 
  292   291   302   304     9 
  293   291   302   303     9 
  293   291   302   304     9 
  291   293   296   297     9 
  291   293   296   298     9 
  291   293   296   299     9 
  294   293   296   297     9 
  294   293   296   298     9 
  294   293   296   299     9 
  295   293   296   297     9 
  295   293   296   298     9 
  295   293   296   299     9 
  293   296   299   300     9 
  293   296   299   301     9 
  297   296   299   300     9 
  297   296   299   301     9 
  298   296   299   300     9 
  298   296   299   301     9 
  291   302   304   305     9 
  291   302   304   306     9 
  303   302   304   305     9 
  303   302   304   306     9 
  302   304   306   307     9 
  302   304   306   308     9 
  302   304   306   318     9 
  305   304   306   307     9 
  305   304   306   308     9 
  305   304   306   318     9 
  304   306   308   309     9 
  304   306   308   310     9 
  304   306   308   314     9 
  307   306   308   309     9 
  307   306   308   310     9 
  307   306   308   314     9 
  318   306   308   309     9 
  318   306   308   310     9 
  318   306   308   314     9 
  304   306   318   319     9 
  304   306   318   320     9 
  307   306   318   319     9 
  307   306   318   320     9 
  308   306   318   319     9 
  308   306   318   320     9 
  306   308   310   311     9 
  306   308   310   312     9 
  306   308   310   313     9 
  309   308   310   311     9 
  309   308   310   312     9 
  309   308   310   313     9 
  314   308   310   311     9 
  314   308   310   312     9 
  314   308   310   313     9 
  306   308   314   315     9 
  306   308   314   316     9 
  306   308   314   317     9 
  309   308   314   315     9 
  309   308   314   316     9 
  309   308   314   317     9 
  310   308   314   315     9 
  310   308   314   316     9 
  310   308   314   317     9 
  306   318   320   321     9 
  306   318   320   322     9 
  319   318   320   321     9 
  319   318   320   322     9 
  318   320   322   323     9 
  318   320   322   324     9 
  318   320   322   337     9 
  321   320   322   323     9 
  321   320   322   324     9 
  321   320   322   337     9 
  320   322   324   325     9 
  320   322   324   326     9 
  320   322   324   327     9 
  323   322   324   325     9 
  323   322   324   326     9 
  323   322   324   327     9 
  337   322   324   325     9 
  337   322   324   326     9 
  337   322   324   327     9 
  320   322   337   338     9 
  320   322   337   339     9 
  323   322   337   338     9 
  323   322   337   339     9 
  324   322   337   338     9 
  324   322   337   339     9 
  322   324   327   328     9 
  322   324   327   329     9 
  322   324   327   333     9 
  325   324   327   328     9 
  325   324   327   329     9 
  325   324   327   333     9 
  326   324   327   328     9 
  326   324   327   329     9 
  326   324   327   333     9 
  324   327   329   330     9 
  324   327   329   331     9 
  324   327   329   332     9 
  328   327   329   330     9 
  328   327   329   331     9 
  328   327   329   332     9 
  333   327   329   330     9 
  333   327   329   331     9 
  333   327   329   332     9 
  324   327   333   334     9 
  324   327   333   335     9 
  324   327   333   336     9 
  328   327   333   334     9 
  328   327   333   335     9 
  328   327   333   336     9 
  329   327   333   334     9 
  329   327   333   335     9 
  329   327   333   336     9 
  322   337   339   340     9 
  322   337   339   341     9 
  338   337   339   340     9 
  338   337   339   341     9 
  337   339   341   342     9 
  337   339   341   343     9 
  337   339   341   353     9 
  340   339   341   342     9 
  340   339   341   343     9 
  340   339   341   353     9 
  339   341   343   344     9 
  339   341   343   345     9 
  339   341   343   349     9 
  342   341   343   344     9 
  342   341   343   345     9 
  342   341   343   349     9 
  353   341   343   344     9 
  353   341   343   345     9 
  353   341   343   349     9 
  339   341   353   354     9 
  339   341   353   355     9 
  342   341   353   354     9 
  342   341   353   355     9 
  343   341   353   354     9 
  343   341   353   355     9 
  341   343   345   346     9 
  341   343   345   347     9 
  341   343   345   348     9 
  344   343   345   346     9 
  344   343   345   347     9 
  344   343   345   348     9 
  349   343   345   346     9 
  349   343   345   347     9 
  349   343   345   348     9 
  341   343   349   350     9 
  341   343   349   351     9 
  341   343   349   352     9 
  344   343   349   350     9 
  344   343   349   351     9 
  344   343   349   352     9 
  345   343   349   350     9 
  345   343   349   351     9 
  345   343   349   352     9 
  341   353   355   356     9 
  341   353   355   357     9 
  354   353   355   356     9 
  354   353   355   357     9 
  353   355   357   358     9 
  353   355   357   359     9 
  353   355   357   368     9 
  356   355   357   358     9 
  356   355   357   359     9 
  356   355   357   368     9 
  355   357   359   360     9 
  355   357   359   361     9 
  355   357   359   362     9 
  358   357   359   360     9 
  358   357   359   361     9 
  358   357   359   362     9 
  368   357   359   360     9 
  368   357   359   361     9 
  368   357   359   362     9 
  355   357   368   369     9 
  355   357   368   370     9 
  358   357   368   369     9 
  358   357   368   370     9 
  359   357   368   369     9 
  359   357   368   370     9 
  357   359   362   363     9 
  357   359   362   364     9 
  357   359   362   365     9 
  360   359   362   363     9 
  360   359   362   364     9 
  360   359   362   365     9 
  361   359   362   363     9 
  361   359   362   364     9 
  361   359   362   365     9 
  359   362   365   366     9 
  359   362   365   367     9 
  363   362   365   366     9 
  363   362   365   367     9 
  364   362   365   366     9 
  364   362   365   367     9 
  357   368   370   371     9 
  357   368   370   372     9 
  369   368   370   371     9 
  369   368   370   372     9 
  368   370   372   373     9 
  368   370   372   374     9 
  368   370   372   392     9 
  371   370   372   373     9 
  371   370   372   374     9 
  371   370   372   392     9 
  370   372   374   375     9 
  370   372   374   376     9 
  370   372   374   377     9 
  373   372   374   375     9 
  373   372   374   376     9 
  373   372   374   377     9 
  392   372   374   375     9 
  392   372   374   376     9 
  392   372   374   377     9 
  370   372   392   393     9 
  370   372   392   394     9 
  373   372   392   393     9 
  373   372   392   394     9 
  374   372   392   393     9 
  374   372   392   394     9 
  372   374   377   378     9 
  372   374   377   379     9 
  372   374   377   380     9 
  375   374   377   378     9 
  375   374   377   379     9 
  375   374   377   380     9 
  376   374   377   378     9 
  376   374   377   379     9 
  376   374   377   380     9 
  374   377   380   381     9 
  374   377   380   382     9 
  374   377   380   383     9 
  378   377   380   381     9 
  378   377   380   382     9 
  378   377   380   383     9 
  379   377   380   381     9 
  379   377   380   382     9 
  379   377   380   383     9 
  377   380   383   384     9 
  377   380   383   385     9 
  381   380   383   384     9 
  381   380   383   385     9 
  382   380   383   384     9 
  382   380   383   385     9 
  380   383   385   386     9 
  380   383   385   389     9 
  384   383   385   386     9 
  384   383   385   389     9 
  383   385   386   387     9 
  383   385   386   388     9 
  389   385   386   387     9 
  389   385   386   388     9 
  383   385   389   390     9 
  383   385   389   391     9 
  386   385   389   390     9 
  386   385   389   391     9 
  372   392   394   395     9 
  372   392   394   396     9 
  393   392   394   395     9 
  393   392   394   396     9 
  392   394   396   397     9 
  392   394   396   398     9 
  392   394   396   409     9 
  395   394   396   397     9 
  395   394   396   398     9 
  395   394   396   409     9 
  394   396   398   399     9 
  394   396   398   400     9 
  394   396   398   401     9 
  397   396   398   399     9 
  397   396   398   400     9 
  397   396   398   401     9 
  409   396   398   399     9 
  409   396   398   400     9 
  409   396   398   401     9 
  394   396   409   410     9 
  394   396   409   411     9 
  397   396   409   410     9 
  397   396   409   411     9 
  398   396   409   410     9 
  398   396   409   411     9 
  396   398   401   402     9 
  396   398   401   403     9 
  396   398   401   404     9 
  399   398   401   402     9 
  399   398   401   403     9 
  399   398   401   404     9 
  400   398   401   402     9 
  400   398   401   403     9 
  400   398   401   404     9 
  398   401   404   405     9 
  398   401   404   406     9 
  402   401   404   405     9 
  402   401   404   406     9 
  403   401   404   405     9 
  403   401   404   406     9 
  401   404   406   407     9 
  401   404   406   408     9 
  405   404   406   407     9 
  405   404   406   408     9 
  396   409   411   412     9 
  396   409   411   413     9 
  410   409   411   412     9 
  410   409   411   413     9 
  409   411   413   414     9 
  409   411   413   415     9 
  409   411   413   416     9 
  412   411   413   414     9 
  412   411   413   415     9 
  412   411   413   416     9 
  411   413   416   417     9 
  411   413   416   418     9 
  414   413   416   417     9 
  414   413   416   418     9 
  415   413   416   417     9 
  415   413   416   418     9 
  413   416   418   419     9 
  413   416   418   420     9 
  417   416   418   419     9 
  417   416   418   420     9 
  416   418   420   421     9 
  416   418   420   422     9 
  416   418   420   427     9 
  419   418   420   421     9 
  419   418   420   422     9 
  419   418   420   427     9 
  418   420   422   423     9 
  418   420   422   424     9 
  418   420   422   425     9 
  421   420   422   423     9 
  421   420   422   424     9 
  421   420   422   425     9 
  427   420   422   423     9 
  427   420   422   424     9 
  427   420   422   425     9 
  418   420   427   428     9 
  418   420   427   429     9 
  421   420   427   428     9 
  421   420   427   429     9 
  422   420   427   428     9 
  422   420   427   429     9 
  420   422   425   426     9 
  423   422   425   426     9 
  424   422   425   426     9 
  420   427   429   430     9 
  420   427   429   431     9 
  428   427   429   430     9 
  428   427   429   431     9 
  427   429   431   432     9 
  427   429   431   433     9 
  427   429   431   446     9 
  430   429   431   432     9 
  430   429   431   433     9 
  430   429   431   446     9 
  429   431   433   434     9 
  429   431   433   435     9 
  429   431   433   436     9 
  432   431   433   434     9 
  432   431   433   435     9 
  432   431   433   436     9 
  446   431   433   434     9 
  446   431   433   435     9 
  446   431   433   436     9 
  429   431   446   447     9 
  429   431   446   448     9 
  432   431   446   447     9 
  432   431   446   448     9 
  433   431   446   447     9 
  433   431   446   448     9 
  431   433   436   437     9 
  431   433   436   438     9 
  431   433   436   442     9 
  434   433   436   437     9 
  434   433   436   438     9 
  434   433   436   442     9 
  435   433   436   437     9 
  435   433   436   438     9 
  435   433   436   442     9 
  433   436   438   439     9 
  433   436   438   440     9 
  433   436   438   441     9 
  437   436   438   439     9 
  437   436   438   440     9 
  437   436   438   441     9 
  442   436   438   439     9 
  442   436   438   440     9 
  442   436   438   441     9 
  433   436   442   443     9 
  433   436   442   444     9 
  433   436   442   445     9 
  437   436   442   443     9 
  437   436   442   444     9 
  437   436   442   445     9 
  438   436   442   443     9 
  438   436   442   444     9 
  438   436   442   445     9 
  431   446   448   449     9 
  431   446   448   450     9 
  447   446   448   449     9 
  447   446   448   450     9 
  446   448   450   451     9 
  446   448   450   452     9 
  446   448   450   462     9 
  449   448   450   451     9 
  449   448   450   452     9 
  449   448   450   462     9 
  448   450   452   453     9 
  448   450   452   454     9 
  448   450   452   458     9 
  451   450   452   453     9 
  451   450   452   454     9 
  451   450   452   458     9 
  462   450   452   453     9 
  462   450   452   454     9 
  462   450   452   458     9 
  448   450   462   463     9 
  448   450   462   464     9 
  451   450   462   463     9 
  451   450   462   464     9 
  452   450   462   463     9 
  452   450   462   464     9 
  450   452   454   455     9 
  450   452   454   456     9 
  450   452   454   457     9 
  453   452   454   455     9 
  453   452   454   456     9 
  453   452   454   457     9 
  458   452   454   455     9 
  458   452   454   456     9 
  458   452   454   457     9 
  450   452   458   459     9 
  450   452   458   460     9 
  450   452   458   461     9 
  453   452   458   459     9 
  453   452   458   460     9 
  453   452   458   461     9 
  454   452   458   459     9 
  454   452   458   460     9 
  454   452   458   461     9 
  450   462   464   465     9 
  450   462   464   466     9 
  463   462   464   465     9 
  463   462   464   466     9 
  462   464   466   467     9 
  462   464   466   468     9 
  462   464   466   486     9 
  465   464   466   467     9 
  465   464   466   468     9 
  465   464   466   486     9 
  464   466   468   469     9 
  464   466   468   470     9 
  464   466   468   471     9 
  467   466   468   469     9 
  467   466   468   470     9 
  467   466   468   471     9 
  486   466   468   469     9 
  486   466   468   470     9 
  486   466   468   471     9 
  464   466   486   487     9 
  464   466   486   488     9 
  467   466   486   487     9 
  467   466   486   488     9 
  468   466   486   487     9 
  468   466   486   488     9 
  466   468   471   472     9 
  466   468   471   477     9 
  469   468   471   472     9 
  469   468   471   477     9 
  470   468   471   472     9 
  470   468   471   477     9 
  468   471   472   473     9 
  468   471   472   474     9 
  477   471   472   473     9 
  477   471   472   474     9 
  468   471   477   476     9 
  468   471   477   478     9 
  472   471   477   476     9 
  472   471   477   478     9 
  471   472   474   475     9 
  471   472   474   476     9 
  473   472   474   475     9 
  473   472   474   476     9 
  472   474   476   477     9 
  472   474   476   482     9 
  475   474   476   477     9 
  475   474   476   482     9 
  474   476   477   471     9 
  474   476   477   478     9 
  482   476   477   471     9 
  482   476   477   478     9 
  474   476   482   483     9 
  474   476   482   484     9 
  477   476   482   483     9 
  477   476   482   484     9 
  471   477   478   479     9 
  471   477   478   480     9 
  476   477   478   479     9 
  476   477   478   480     9 
  477   478   480   481     9 
  477   478   480   484     9 
  479   478   480   481     9 
  479   478   480   484     9 
  478   480   484   482     9 
  478   480   484   485     9 
  481   480   484   482     9 
  481   480   484   485     9 
  476   482   484   480     9 
  476   482   484   485     9 
  483   482   484   480     9 
  483   482   484   485     9 
  466   486   488   489     9 
  466   486   488   490     9 
  487   486   488   489     9 
  487   486   488   490     9 
  486   488   490   491     9 
  486   488   490   492     9 
  486   488   490   493     9 
  489   488   490   491     9 
  489   488   490   492     9 
  489   488   490   493     9 
  488   490   493   494     9 
  488   490   493   495     9 
  491   490   493   494     9 
  491   490   493   495     9 
  492   490   493   494     9 
  492   490   493   495     9 
  490   493   495   496     9 
  490   493   495   497     9 
  494   493   495   496     9 
  494   493   495   497     9 
  493   495   497   498     9 
  493   495   497   499     9 
  493   495   497   510     9 
  496   495   497   498     9 
  496   495   497   499     9 
  496   495   497   510     9 
  495   497   499   500     9 
  495   497   499   501     9 
  495   497   499   502     9 
  498   497   499   500     9 
  498   497   499   501     9 
  498   497   499   502     9 
  510   497   499   500     9 
  510   497   499   501     9 
  510   497   499   502     9 
  495   497   510   511     9 
  495   497   510   512     9 
  498   497   510   511     9 
  498   497   510   512     9 
  499   497   510   511     9 
  499   497   510   512     9 
  497   499   502   503     9 
  497   499   502   504     9 
  497   499   502   505     9 
  500   499   502   503     9 
  500   499   502   504     9 
  500   499   502   505     9 
  501   499   502   503     9 
  501   499   502   504     9 
  501   499   502   505     9 
  499   502   505   506     9 
  503   502   505   506     9 
  504   502   505   506     9 
  502   505   506   507     9 
  502   505   506   508     9 
  502   505   506   509     9 
  497   510   512   513     9 
  497   510   512   514     9 
  511   510   512   513     9 
  511   510   512   514     9 
  510   512   514   515     9 
  510   512   514   516     9 
  510   512   514   526     9 
  513   512   514   515     9 
  513   512   514   516     9 
  513   512   514   526     9 
  512   514   516   517     9 
  512   514   516   518     9 
  512   514   516   522     9 
  515   514   516   517     9 
  515   514   516   518     9 
  515   514   516   522     9 
  526   514   516   517     9 
  526   514   516   518     9 
  526   514   516   522     9 
  512   514   526   527     9 
  512   514   526   528     9 
  515   514   526   527     9 
  515   514   526   528     9 
  516   514   526   527     9 
  516   514   526   528     9 
  514   516   518   519     9 
  514   516   518   520     9 
  514   516   518   521     9 
  517   516   518   519     9 
  517   516   518   520     9 
  517   516   518   521     9 
  522   516   518   519     9 
  522   516   518   520     9 
  522   516   518   521     9 
  514   516   522   523     9 
  514   516   522   524     9 
  514   516   522   525     9 
  517   516   522   523     9 
  517   516   522   524     9 
  517   516   522   525     9 
  518   516   522   523     9 
  518   516   522   524     9 
  518   516   522   525     9 
  514   526   528   529     9 
  514   526   528   530     9 
  527   526   528   529     9 
  527   526   528   530     9 
  526   528   530   531     9 
  526   528   530   532     9 
  526   528   530   536     9 
  529   528   530   531     9 
  529   528   530   532     9 
  529   528   530   536     9 
  528   530   532   533     9 
  528   530   532   534     9 
  528   530   532   535     9 
  531   530   532   533     9 
  531   530   532   534     9 
  531   530   532   535     9 
  536   530   532   533     9 
  536   530   532   534     9 
  536   530   532   535     9 
  528   530   536   537     9 
  528   530   536   538     9 
  531   530   536   537     9 
  531   530   536   538     9 
  532   530   536   537     9 
  532   530   536   538     9 
  530   532   535  1509     9 
  533   532   535  1509     9 
  534   532   535  1509     9 
  532   535  1509  1506     9 
  530   536   538   539     9 
  530   536   538   540     9 
  537   536   538   539     9 
  537   536   538   540     9 
  536   538   540   541     9 
  536   538   540   542     9 
  536   538   540   543     9 
  539   538   540   541     9 
  539   538   540   542     9 
  539   538   540   543     9 
  538   540   543   544     9 
  538   540   543   545     9 
  541   540   543   544     9 
  541   540   543   545     9 
  542   540   543   544     9 
  542   540   543   545     9 
  540   543   545   546     9 
  540   543   545   547     9 
  544   543   545   546     9 
  544   543   545   547     9 
  543   545   547   548     9 
  543   545   547   549     9 
  543   545   547   560     9 
  546   545   547   548     9 
  546   545   547   549     9 
  546   545   547   560     9 
  545   547   549   550     9 
  545   547   549   551     9 
  545   547   549   552     9 
  548   547   549   550     9 
  548   547   549   551     9 
  548   547   549   552     9 
  560   547   549   550     9 
  560   547   549   551     9 
  560   547   549   552     9 
  545   547   560   561     9 
  545   547   560   562     9 
  548   547   560   561     9 
  548   547   560   562     9 
  549   547   560   561     9 
  549   547   560   562     9 
  547   549   552   553     9 
  547   549   552   554     9 
  547   549   552   555     9 
  550   549   552   553     9 
  550   549   552   554     9 
  550   549   552   555     9 
  551   549   552   553     9 
  551   549   552   554     9 
  551   549   552   555     9 
  549   552   555   556     9 
  549   552   555   557     9 
  553   552   555   556     9 
  553   552   555   557     9 
  554   552   555   556     9 
  554   552   555   557     9 
  552   555   557   558     9 
  552   555   557   559     9 
  556   555   557   558     9 
  556   555   557   559     9 
  547   560   562   563     9 
  547   560   562   564     9 
  561   560   562   563     9 
  561   560   562   564     9 
  560   562   564   565     9 
  560   562   564   566     9 
  560   562   564   574     9 
  563   562   564   565     9 
  563   562   564   566     9 
  563   562   564   574     9 
  562   564   566   567     9 
  562   564   566   568     9 
  562   564   566   569     9 
  565   564   566   567     9 
  565   564   566   568     9 
  565   564   566   569     9 
  574   564   566   567     9 
  574   564   566   568     9 
  574   564   566   569     9 
  562   564   574   575     9 
  562   564   574   576     9 
  565   564   574   575     9 
  565   564   574   576     9 
  566   564   574   575     9 
  566   564   574   576     9 
  564   566   569   570     9 
  564   566   569   571     9 
  567   566   569   570     9 
  567   566   569   571     9 
  568   566   569   570     9 
  568   566   569   571     9 
  566   569   571   572     9 
  566   569   571   573     9 
  570   569   571   572     9 
  570   569   571   573     9 
  564   574   576   577     9 
  564   574   576   578     9 
  575   574   576   577     9 
  575   574   576   578     9 
  574   576   578   579     9 
  574   576   578   580     9 
  574   576   578   598     9 
  577   576   578   579     9 
  577   576   578   580     9 
  577   576   578   598     9 
  576   578   580   581     9 
  576   578   580   582     9 
  576   578   580   583     9 
  579   578   580   581     9 
  579   578   580   582     9 
  579   578   580   583     9 
  598   578   580   581     9 
  598   578   580   582     9 
  598   578   580   583     9 
  576   578   598   599     9 
  576   578   598   600     9 
  579   578   598   599     9 
  579   578   598   600     9 
  580   578   598   599     9 
  580   578   598   600     9 
  578   580   583   584     9 
  578   580   583   589     9 
  581   580   583   584     9 
  581   580   583   589     9 
  582   580   583   584     9 
  582   580   583   589     9 
  580   583   584   585     9 
  580   583   584   586     9 
  589   583   584   585     9 
  589   583   584   586     9 
  580   583   589   588     9 
  580   583   589   590     9 
  584   583   589   588     9 
  584   583   589   590     9 
  583   584   586   587     9 
  583   584   586   588     9 
  585   584   586   587     9 
  585   584   586   588     9 
  584   586   588   589     9 
  584   586   588   594     9 
  587   586   588   589     9 
  587   586   588   594     9 
  586   588   589   583     9 
  586   588   589   590     9 
  594   588   589   583     9 
  594   588   589   590     9 
  586   588   594   595     9 
  586   588   594   596     9 
  589   588   594   595     9 
  589   588   594   596     9 
  583   589   590   591     9 
  583   589   590   592     9 
  588   589   590   591     9 
  588   589   590   592     9 
  589   590   592   593     9 
  589   590   592   596     9 
  591   590   592   593     9 
  591   590   592   596     9 
  590   592   596   594     9 
  590   592   596   597     9 
  593   592   596   594     9 
  593   592   596   597     9 
  588   594   596   592     9 
  588   594   596   597     9 
  595   594   596   592     9 
  595   594   596   597     9 
  578   598   600   601     9 
  578   598   600   602     9 
  599   598   600   601     9 
  599   598   600   602     9 
  598   600   602   603     9 
  598   600   602   604     9 
  598   600   602   605     9 
  601   600   602   603     9 
  601   600   602   604     9 
  601   600   602   605     9 
  600   602   605   606     9 
  600   602   605   607     9 
  603   602   605   606     9 
  603   602   605   607     9 
  604   602   605   606     9 
  604   602   605   607     9 
  602   605   607   608     9 
  602   605   607   609     9 
  606   605   607   608     9 
  606   605   607   609     9 
  605   607   609   610     9 
  605   607   609   611     9 
  605   607   609   624     9 
  608   607   609   610     9 
  608   607   609   611     9 
  608   607   609   624     9 
  607   609   611   612     9 
  607   609   611   613     9 
  607   609   611   617     9 
  610   609   611   612     9 
  610   609   611   613     9 
  610   609   611   617     9 
  624   609   611   612     9 
  624   609   611   613     9 
  624   609   611   617     9 
  607   609   624   625     9 
  607   609   624   626     9 
  610   609   624   625     9 
  610   609   624   626     9 
  611   609   624   625     9 
  611   609   624   626     9 
  609   611   613   614     9 
  609   611   613   615     9 
  609   611   613   616     9 
  612   611   613   614     9 
  612   611   613   615     9 
  612   611   613   616     9 
  617   611   613   614     9 
  617   611   613   615     9 
  617   611   613   616     9 
  609   611   617   618     9 
  609   611   617   619     9 
  609   611   617   620     9 
  612   611   617   618     9 
  612   611   617   619     9 
  612   611   617   620     9 
  613   611   617   618     9 
  613   611   617   619     9 
  613   611   617   620     9 
  611   617   620   621     9 
  611   617   620   622     9 
  611   617   620   623     9 
  618   617   620   621     9 
  618   617   620   622     9 
  618   617   620   623     9 
  619   617   620   621     9 
  619   617   620   622     9 
  619   617   620   623     9 
  609   624   626   627     9 
  609   624   626   628     9 
  625   624   626   627     9 
  625   624   626   628     9 
  624   626   628   629     9 
  624   626   628   630     9 
  624   626   628   640     9 
  627   626   628   629     9 
  627   626   628   630     9 
  627   626   628   640     9 
  626   628   630   631     9 
  626   628   630   632     9 
  626   628   630   636     9 
  629   628   630   631     9 
  629   628   630   632     9 
  629   628   630   636     9 
  640   628   630   631     9 
  640   628   630   632     9 
  640   628   630   636     9 
  626   628   640   641     9 
  626   628   640   642     9 
  629   628   640   641     9 
  629   628   640   642     9 
  630   628   640   641     9 
  630   628   640   642     9 
  628   630   632   633     9 
  628   630   632   634     9 
  628   630   632   635     9 
  631   630   632   633     9 
  631   630   632   634     9 
  631   630   632   635     9 
  636   630   632   633     9 
  636   630   632   634     9 
  636   630   632   635     9 
  628   630   636   637     9 
  628   630   636   638     9 
  628   630   636   639     9 
  631   630   636   637     9 
  631   630   636   638     9 
  631   630   636   639     9 
  632   630   636   637     9 
  632   630   636   638     9 
  632   630   636   639     9 
  628   640   642   643     9 
  628   640   642   644     9 
  641   640   642   643     9 
  641   640   642   644     9 
  640   642   644   645     9 
  640   642   644   646     9 
  640   642   644   655     9 
  643   642   644   645     9 
  643   642   644   646     9 
  643   642   644   655     9 
  642   644   646   647     9 
  642   644   646   648     9 
  642   644   646   649     9 
  645   644   646   647     9 
  645   644   646   648     9 
  645   644   646   649     9 
  655   644   646   647     9 
  655   644   646   648     9 
  655   644   646   649     9 
  642   644   655   656     9 
  642   644   655   657     9 
  645   644   655   656     9 
  645   644   655   657     9 
  646   644   655   656     9 
  646   644   655   657     9 
  644   646   649   650     9 
  644   646   649   651     9 
  644   646   649   652     9 
  647   646   649   650     9 
  647   646   649   651     9 
  647   646   649   652     9 
  648   646   649   650     9 
  648   646   649   651     9 
  648   646   649   652     9 
  646   649   652   653     9 
  646   649   652   654     9 
  650   649   652   653     9 
  650   649   652   654     9 
  651   649   652   653     9 
  651   649   652   654     9 
  644   655   657   658     9 
  644   655   657   659     9 
  656   655   657   658     9 
  656   655   657   659     9 
  655   657   659   660     9 
  655   657   659   661     9 
  655   657   659   665     9 
  658   657   659   660     9 
  658   657   659   661     9 
  658   657   659   665     9 
  657   659   661   662     9 
  657   659   661   663     9 
  657   659   661   664     9 
  660   659   661   662     9 
  660   659   661   663     9 
  660   659   661   664     9 
  665   659   661   662     9 
  665   659   661   663     9 
  665   659   661   664     9 
  657   659   665   666     9 
  657   659   665   667     9 
  660   659   665   666     9 
  660   659   665   667     9 
  661   659   665   666     9 
  661   659   665   667     9 
  659   665   667   668     9 
  659   665   667   669     9 
  666   665   667   668     9 
  666   665   667   669     9 
  665   667   669   670     9 
  665   667   669   671     9 
  665   667   669   682     9 
  668   667   669   670     9 
  668   667   669   671     9 
  668   667   669   682     9 
  667   669   671   672     9 
  667   669   671   673     9 
  667   669   671   674     9 
  670   669   671   672     9 
  670   669   671   673     9 
  670   669   671   674     9 
  682   669   671   672     9 
  682   669   671   673     9 
  682   669   671   674     9 
  667   669   682   683     9 
  667   669   682   684     9 
  670   669   682   683     9 
  670   669   682   684     9 
  671   669   682   683     9 
  671   669   682   684     9 
  669   671   674   675     9 
  669   671   674   676     9 
  669   671   674   677     9 
  672   671   674   675     9 
  672   671   674   676     9 
  672   671   674   677     9 
  673   671   674   675     9 
  673   671   674   676     9 
  673   671   674   677     9 
  671   674   677   678     9 
  675   674   677   678     9 
  676   674   677   678     9 
  674   677   678   679     9 
  674   677   678   680     9 
  674   677   678   681     9 
  669   682   684   685     9 
  669   682   684   686     9 
  683   682   684   685     9 
  683   682   684   686     9 
  682   684   686   687     9 
  682   684   686   688     9 
  682   684   686   698     9 
  685   684   686   687     9 
  685   684   686   688     9 
  685   684   686   698     9 
  684   686   688   689     9 
  684   686   688   690     9 
  684   686   688   694     9 
  687   686   688   689     9 
  687   686   688   690     9 
  687   686   688   694     9 
  698   686   688   689     9 
  698   686   688   690     9 
  698   686   688   694     9 
  684   686   698   699     9 
  684   686   698   700     9 
  687   686   698   699     9 
  687   686   698   700     9 
  688   686   698   699     9 
  688   686   698   700     9 
  686   688   690   691     9 
  686   688   690   692     9 
  686   688   690   693     9 
  689   688   690   691     9 
  689   688   690   692     9 
  689   688   690   693     9 
  694   688   690   691     9 
  694   688   690   692     9 
  694   688   690   693     9 
  686   688   694   695     9 
  686   688   694   696     9 
  686   688   694   697     9 
  689   688   694   695     9 
  689   688   694   696     9 
  689   688   694   697     9 
  690   688   694   695     9 
  690   688   694   696     9 
  690   688   694   697     9 
  686   698   700   701     9 
  686   698   700   702     9 
  699   698   700   701     9 
  699   698   700   702     9 
  698   700   702   703     9 
  698   700   702   704     9 
  698   700   702   714     9 
  701   700   702   703     9 
  701   700   702   704     9 
  701   700   702   714     9 
  700   702   704   705     9 
  700   702   704   706     9 
  700   702   704   710     9 
  703   702   704   705     9 
  703   702   704   706     9 
  703   702   704   710     9 
  714   702   704   705     9 
  714   702   704   706     9 
  714   702   704   710     9 
  700   702   714   715     9 
  700   702   714   716     9 
  703   702   714   715     9 
  703   702   714   716     9 
  704   702   714   715     9 
  704   702   714   716     9 
  702   704   706   707     9 
  702   704   706   708     9 
  702   704   706   709     9 
  705   704   706   707     9 
  705   704   706   708     9 
  705   704   706   709     9 
  710   704   706   707     9 
  710   704   706   708     9 
  710   704   706   709     9 
  702   704   710   711     9 
  702   704   710   712     9 
  702   704   710   713     9 
  705   704   710   711     9 
  705   704   710   712     9 
  705   704   710   713     9 
  706   704   710   711     9 
  706   704   710   712     9 
  706   704   710   713     9 
  702   714   716   717     9 
  702   714   716   718     9 
  715   714   716   717     9 
  715   714   716   718     9 
  714   716   718   719     9 
  714   716   718   720     9 
  714   716   718   724     9 
  717   716   718   719     9 
  717   716   718   720     9 
  717   716   718   724     9 
  716   718   720   721     9 
  716   718   720   722     9 
  716   718   720   723     9 
  719   718   720   721     9 
  719   718   720   722     9 
  719   718   720   723     9 
  724   718   720   721     9 
  724   718   720   722     9 
  724   718   720   723     9 
  716   718   724   725     9 
  716   718   724   726     9 
  719   718   724   725     9 
  719   718   724   726     9 
  720   718   724   725     9 
  720   718   724   726     9 
  718   720   723  1668     9 
  721   720   723  1668     9 
  722   720   723  1668     9 
  720   723  1668  1665     9 
  718   724   726   727     9 
  718   724   726   728     9 
  725   724   726   727     9 
  725   724   726   728     9 
  724   726   728   729     9 
  724   726   728   730     9 
  724   726   728   748     9 
  727   726   728   729     9 
  727   726   728   730     9 
  727   726   728   748     9 
  726   728   730   731     9 
  726   728   730   732     9 
  726   728   730   733     9 
  729   728   730   731     9 
  729   728   730   732     9 
  729   728   730   733     9 
  748   728   730   731     9 
  748   728   730   732     9 
  748   728   730   733     9 
  726   728   748   749     9 
  726   728   748   750     9 
  729   728   748   749     9 
  729   728   748   750     9 
  730   728   748   749     9 
  730   728   748   750     9 
  728   730   733   734     9 
  728   730   733   735     9 
  728   730   733   736     9 
  731   730   733   734     9 
  731   730   733   735     9 
  731   730   733   736     9 
  732   730   733   734     9 
  732   730   733   735     9 
  732   730   733   736     9 
  730   733   736   737     9 
  730   733   736   738     9 
  730   733   736   739     9 
  734   733   736   737     9 
  734   733   736   738     9 
  734   733   736   739     9 
  735   733   736   737     9 
  735   733   736   738     9 
  735   733   736   739     9 
  733   736   739   740     9 
  733   736   739   741     9 
  737   736   739   740     9 
  737   736   739   741     9 
  738   736   739   740     9 
  738   736   739   741     9 
  736   739   741   742     9 
  736   739   741   745     9 
  740   739   741   742     9 
  740   739   741   745     9 
  739   741   742   743     9 
  739   741   742   744     9 
  745   741   742   743     9 
  745   741   742   744     9 
  739   741   745   746     9 
  739   741   745   747     9 
  742   741   745   746     9 
  742   741   745   747     9 
  728   748   750   751     9 
  728   748   750   752     9 
  749   748   750   751     9 
  749   748   750   752     9 
  748   750   752   753     9 
  748   750   752   754     9 
  748   750   752   765     9 
  751   750   752   753     9 
  751   750   752   754     9 
  751   750   752   765     9 
  750   752   754   755     9 
  750   752   754   756     9 
  750   752   754   757     9 
  753   752   754   755     9 
  753   752   754   756     9 
  753   752   754   757     9 
  765   752   754   755     9 
  765   752   754   756     9 
  765   752   754   757     9 
  750   752   765   766     9 
  750   752   765   767     9 
  753   752   765   766     9 
  753   752   765   767     9 
  754   752   765   766     9 
  754   752   765   767     9 
  752   754   757   758     9 
  752   754   757   759     9 
  752   754   757   760     9 
  755   754   757   758     9 
  755   754   757   759     9 
  755   754   757   760     9 
  756   754   757   758     9 
  756   754   757   759     9 
  756   754   757   760     9 
  754   757   760   761     9 
  754   757   760   762     9 
  758   757   760   761     9 
  758   757   760   762     9 
  759   757   760   761     9 
  759   757   760   762     9 
  757   760   762   763     9 
  757   760   762   764     9 
  761   760   762   763     9 
  761   760   762   764     9 
  752   765   767   768     9 
  752   765   767   769     9 
  766   765   767   768     9 
  766   765   767   769     9 
  765   767   769   770     9 
  765   767   769   771     9 
  765   767   769   784     9 
  768   767   769   770     9 
  768   767   769   771     9 
  768   767   769   784     9 
  767   769   771   772     9 
  767   769   771   773     9 
  767   769   771   774     9 
  770   769   771   772     9 
  770   769   771   773     9 
  770   769   771   774     9 
  784   769   771   772     9 
  784   769   771   773     9 
  784   769   771   774     9 
  767   769   784   785     9 
  767   769   784   786     9 
  770   769   784   785     9 
  770   769   784   786     9 
  771   769   784   785     9 
  771   769   784   786     9 
  769   771   774   775     9 
  769   771   774   776     9 
  769   771   774   780     9 
  772   771   774   775     9 
  772   771   774   776     9 
  772   771   774   780     9 
  773   771   774   775     9 
  773   771   774   776     9 
  773   771   774   780     9 
  771   774   776   777     9 
  771   774   776   778     9 
  771   774   776   779     9 
  775   774   776   777     9 
  775   774   776   778     9 
  775   774   776   779     9 
  780   774   776   777     9 
  780   774   776   778     9 
  780   774   776   779     9 
  771   774   780   781     9 
  771   774   780   782     9 
  771   774   780   783     9 
  775   774   780   781     9 
  775   774   780   782     9 
  775   774   780   783     9 
  776   774   780   781     9 
  776   774   780   782     9 
  776   774   780   783     9 
  769   784   786   787     9 
  769   784   786   788     9 
  785   784   786   787     9 
  785   784   786   788     9 
  784   786   788   789     9 
  784   786   788   790     9 
  784   786   788   791     9 
  787   786   788   789     9 
  787   786   788   790     9 
  787   786   788   791     9 
  786   788   791   792     9 
  786   788   791   793     9 
  789   788   791   792     9 
  789   788   791   793     9 
  790   788   791   792     9 
  790   788   791   793     9 
  788   791   793   794     9 
  788   791   793   795     9 
  792   791   793   794     9 
  792   791   793   795     9 
  791   793   795   796     9 
  791   793   795   797     9 
  791   793   795   810     9 
  794   793   795   796     9 
  794   793   795   797     9 
  794   793   795   810     9 
  793   795   797   798     9 
  793   795   797   799     9 
  793   795   797   800     9 
  796   795   797   798     9 
  796   795   797   799     9 
  796   795   797   800     9 
  810   795   797   798     9 
  810   795   797   799     9 
  810   795   797   800     9 
  793   795   810   811     9 
  793   795   810   812     9 
  796   795   810   811     9 
  796   795   810   812     9 
  797   795   810   811     9 
  797   795   810   812     9 
  795   797   800   801     9 
  795   797   800   802     9 
  795   797   800   806     9 
  798   797   800   801     9 
  798   797   800   802     9 
  798   797   800   806     9 
  799   797   800   801     9 
  799   797   800   802     9 
  799   797   800   806     9 
  797   800   802   803     9 
  797   800   802   804     9 
  797   800   802   805     9 
  801   800   802   803     9 
  801   800   802   804     9 
  801   800   802   805     9 
  806   800   802   803     9 
  806   800   802   804     9 
  806   800   802   805     9 
  797   800   806   807     9 
  797   800   806   808     9 
  797   800   806   809     9 
  801   800   806   807     9 
  801   800   806   808     9 
  801   800   806   809     9 
  802   800   806   807     9 
  802   800   806   808     9 
  802   800   806   809     9 
  795   810   812   813     9 
  795   810   812   814     9 
  811   810   812   813     9 
  811   810   812   814     9 
  810   812   814   815     9 
  810   812   814   816     9 
  810   812   814   817     9 
  813   812   814   815     9 
  813   812   814   816     9 
  813   812   814   817     9 
  812   814   817   818     9 
  812   814   817   819     9 
  815   814   817   818     9 
  815   814   817   819     9 
  816   814   817   818     9 
  816   814   817   819     9 
  814   817   819   820     9 
  814   817   819   821     9 
  818   817   819   820     9 
  818   817   819   821     9 
  817   819   821   822     9 
  817   819   821   823     9 
  817   819   821   837     9 
  820   819   821   822     9 
  820   819   821   823     9 
  820   819   821   837     9 
  819   821   823   824     9 
  819   821   823   825     9 
  819   821   823   826     9 
  822   821   823   824     9 
  822   821   823   825     9 
  822   821   823   826     9 
  837   821   823   824     9 
  837   821   823   825     9 
  837   821   823   826     9 
  819   821   837   838     9 
  819   821   837   839     9 
  822   821   837   838     9 
  822   821   837   839     9 
  823   821   837   838     9 
  823   821   837   839     9 
  821   823   826   827     9 
  821   823   826   833     9 
  824   823   826   827     9 
  824   823   826   833     9 
  825   823   826   827     9 
  825   823   826   833     9 
  823   826   827   828     9 
  823   826   827   829     9 
  833   826   827   828     9 
  833   826   827   829     9 
  823   826   833   834     9 
  823   826   833   835     9 
  827   826   833   834     9 
  827   826   833   835     9 
  826   827   829   830     9 
  826   827   829   831     9 
  828   827   829   830     9 
  828   827   829   831     9 
  827   829   831   832     9 
  827   829   831   835     9 
  830   829   831   832     9 
  830   829   831   835     9 
  829   831   835   833     9 
  829   831   835   836     9 
  832   831   835   833     9 
  832   831   835   836     9 
  826   833   835   831     9 
  826   833   835   836     9 
  834   833   835   831     9 
  834   833   835   836     9 
  821   837   839   840     9 
  821   837   839   841     9 
  838   837   839   840     9 
  838   837   839   841     9 
  837   839   841   842     9 
  837   839   841   843     9 
  837   839   841   847     9 
  840   839   841   842     9 
  840   839   841   843     9 
  840   839   841   847     9 
  839   841   843   844     9 
  839   841   843   845     9 
  839   841   843   846     9 
  842   841   843   844     9 
  842   841   843   845     9 
  842   841   843   846     9 
  847   841   843   844     9 
  847   841   843   845     9 
  847   841   843   846     9 
  839   841   847   848     9 
  839   841   847   849     9 
  842   841   847   848     9 
  842   841   847   849     9 
  843   841   847   848     9 
  843   841   847   849     9 
  841   847   849   850     9 
  841   847   849   851     9 
  848   847   849   850     9 
  848   847   849   851     9 
  847   849   851   852     9 
  847   849   851   853     9 
  847   849   851   858     9 
  850   849   851   852     9 
  850   849   851   853     9 
  850   849   851   858     9 
  849   851   853   854     9 
  849   851   853   855     9 
  849   851   853   856     9 
  852   851   853   854     9 
  852   851   853   855     9 
  852   851   853   856     9 
  858   851   853   854     9 
  858   851   853   855     9 
  858   851   853   856     9 
  849   851   858   859     9 
  849   851   858   860     9 
  852   851   858   859     9 
  852   851   858   860     9 
  853   851   858   859     9 
  853   851   858   860     9 
  851   853   856   857     9 
  854   853   856   857     9 
  855   853   856   857     9 
  851   858   860   861     9 
  851   858   860   862     9 
  859   858   860   861     9 
  859   858   860   862     9 
  858   860   862   863     9 
  858   860   862   864     9 
  858   860   862   872     9 
  861   860   862   863     9 
  861   860   862   864     9 
  861   860   862   872     9 
  860   862   864   865     9 
  860   862   864   866     9 
  860   862   864   867     9 
  863   862   864   865     9 
  863   862   864   866     9 
  863   862   864   867     9 
  872   862   864   865     9 
  872   862   864   866     9 
  872   862   864   867     9 
  860   862   872   873     9 
  860   862   872   874     9 
  863   862   872   873     9 
  863   862   872   874     9 
  864   862   872   873     9 
  864   862   872   874     9 
  862   864   867   868     9 
  862   864   867   869     9 
  865   864   867   868     9 
  865   864   867   869     9 
  866   864   867   868     9 
  866   864   867   869     9 
  864   867   869   870     9 
  864   867   869   871     9 
  868   867   869   870     9 
  868   867   869   871     9 
  862   872   874   875     9 
  862   872   874   876     9 
  873   872   874   875     9 
  873   872   874   876     9 
  872   874   876   877     9 
  872   874   876   878     9 
  872   874   876   882     9 
  875   874   876   877     9 
  875   874   876   878     9 
  875   874   876   882     9 
  874   876   878   879     9 
  874   876   878   880     9 
  874   876   878   881     9 
  877   876   878   879     9 
  877   876   878   880     9 
  877   876   878   881     9 
  882   876   878   879     9 
  882   876   878   880     9 
  882   876   878   881     9 
  874   876   882   883     9 
  874   876   882   884     9 
  877   876   882   883     9 
  877   876   882   884     9 
  878   876   882   883     9 
  878   876   882   884     9 
  876   882   884   885     9 
  876   882   884   886     9 
  883   882   884   885     9 
  883   882   884   886     9 
  882   884   886   887     9 
  882   884   886   888     9 
  882   884   886   902     9 
  885   884   886   887     9 
  885   884   886   888     9 
  885   884   886   902     9 
  884   886   888   889     9 
  884   886   888   890     9 
  884   886   888   891     9 
  887   886   888   889     9 
  887   886   888   890     9 
  887   886   888   891     9 
  902   886   888   889     9 
  902   886   888   890     9 
  902   886   888   891     9 
  884   886   902   903     9 
  884   886   902   904     9 
  887   886   902   903     9 
  887   886   902   904     9 
  888   886   902   903     9 
  888   886   902   904     9 
  886   888   891   892     9 
  886   888   891   898     9 
  889   888   891   892     9 
  889   888   891   898     9 
  890   888   891   892     9 
  890   888   891   898     9 
  888   891   892   893     9 
  888   891   892   894     9 
  898   891   892   893     9 
  898   891   892   894     9 
  888   891   898   899     9 
  888   891   898   900     9 
  892   891   898   899     9 
  892   891   898   900     9 
  891   892   894   895     9 
  891   892   894   896     9 
  893   892   894   895     9 
  893   892   894   896     9 
  892   894   896   897     9 
  892   894   896   900     9 
  895   894   896   897     9 
  895   894   896   900     9 
  894   896   900   898     9 
  894   896   900   901     9 
  897   896   900   898     9 
  897   896   900   901     9 
  891   898   900   896     9 
  891   898   900   901     9 
  899   898   900   896     9 
  899   898   900   901     9 
  886   902   904   905     9 
  886   902   904   906     9 
  903   902   904   905     9 
  903   902   904   906     9 
  902   904   906   907     9 
  902   904   906   908     9 
  902   904   906   919     9 
  905   904   906   907     9 
  905   904   906   908     9 
  905   904   906   919     9 
  904   906   908   909     9 
  904   906   908   910     9 
  904   906   908   911     9 
  907   906   908   909     9 
  907   906   908   910     9 
  907   906   908   911     9 
  919   906   908   909     9 
  919   906   908   910     9 
  919   906   908   911     9 
  904   906   919   920     9 
  904   906   919   921     9 
  907   906   919   920     9 
  907   906   919   921     9 
  908   906   919   920     9 
  908   906   919   921     9 
  906   908   911   912     9 
  906   908   911   913     9 
  906   908   911   914     9 
  909   908   911   912     9 
  909   908   911   913     9 
  909   908   911   914     9 
  910   908   911   912     9 
  910   908   911   913     9 
  910   908   911   914     9 
  908   911   914   915     9 
  908   911   914   916     9 
  912   911   914   915     9 
  912   911   914   916     9 
  913   911   914   915     9 
  913   911   914   916     9 
  911   914   916   917     9 
  911   914   916   918     9 
  915   914   916   917     9 
  915   914   916   918     9 
  906   919   921   922     9 
  906   919   921   923     9 
  920   919   921   922     9 
  920   919   921   923     9 
  919   921   923   924     9 
  919   921   923   925     9 
  919   921   923   934     9 
  922   921   923   924     9 
  922   921   923   925     9 
  922   921   923   934     9 
  921   923   925   926     9 
  921   923   925   927     9 
  921   923   925   928     9 
  924   923   925   926     9 
  924   923   925   927     9 
  924   923   925   928     9 
  934   923   925   926     9 
  934   923   925   927     9 
  934   923   925   928     9 
  921   923   934   935     9 
  921   923   934   936     9 
  924   923   934   935     9 
  924   923   934   936     9 
  925   923   934   935     9 
  925   923   934   936     9 
  923   925   928   929     9 
  923   925   928   930     9 
  923   925   928   931     9 
  926   925   928   929     9 
  926   925   928   930     9 
  926   925   928   931     9 
  927   925   928   929     9 
  927   925   928   930     9 
  927   925   928   931     9 
  925   928   931   932     9 
  925   928   931   933     9 
  929   928   931   932     9 
  929   928   931   933     9 
  930   928   931   932     9 
  930   928   931   933     9 
  923   934   936   937     9 
  923   934   936   938     9 
  935   934   936   937     9 
  935   934   936   938     9 
  934   936   938   939     9 
  934   936   938   940     9 
  934   936   938   948     9 
  937   936   938   939     9 
  937   936   938   940     9 
  937   936   938   948     9 
  936   938   940   941     9 
  936   938   940   942     9 
  936   938   940   944     9 
  939   938   940   941     9 
  939   938   940   942     9 
  939   938   940   944     9 
  948   938   940   941     9 
  948   938   940   942     9 
  948   938   940   944     9 
  936   938   948   949     9 
  936   938   948   950     9 
  939   938   948   949     9 
  939   938   948   950     9 
  940   938   948   949     9 
  940   938   948   950     9 
  938   940   942   943     9 
  941   940   942   943     9 
  944   940   942   943     9 
  938   940   944   945     9 
  938   940   944   946     9 
  938   940   944   947     9 
  941   940   944   945     9 
  941   940   944   946     9 
  941   940   944   947     9 
  942   940   944   945     9 
  942   940   944   946     9 
  942   940   944   947     9 
  938   948   950   951     9 
  938   948   950   952     9 
  949   948   950   951     9 
  949   948   950   952     9 
  948   950   952   953     9 
  948   950   952   954     9 
  948   950   952   972     9 
  951   950   952   953     9 
  951   950   952   954     9 
  951   950   952   972     9 
  950   952   954   955     9 
  950   952   954   956     9 
  950   952   954   957     9 
  953   952   954   955     9 
  953   952   954   956     9 
  953   952   954   957     9 
  972   952   954   955     9 
  972   952   954   956     9 
  972   952   954   957     9 
  950   952   972   973     9 
  950   952   972   974     9 
  953   952   972   973     9 
  953   952   972   974     9 
  954   952   972   973     9 
  954   952   972   974     9 
  952   954   957   958     9 
  952   954   957   963     9 
  955   954   957   958     9 
  955   954   957   963     9 
  956   954   957   958     9 
  956   954   957   963     9 
  954   957   958   959     9 
  954   957   958   960     9 
  963   957   958   959     9 
  963   957   958   960     9 
  954   957   963   962     9 
  954   957   963   964     9 
  958   957   963   962     9 
  958   957   963   964     9 
  957   958   960   961     9 
  957   958   960   962     9 
  959   958   960   961     9 
  959   958   960   962     9 
  958   960   962   963     9 
  958   960   962   968     9 
  961   960   962   963     9 
  961   960   962   968     9 
  960   962   963   957     9 
  960   962   963   964     9 
  968   962   963   957     9 
  968   962   963   964     9 
  960   962   968   969     9 
  960   962   968   970     9 
  963   962   968   969     9 
  963   962   968   970     9 
  957   963   964   965     9 
  957   963   964   966     9 
  962   963   964   965     9 
  962   963   964   966     9 
  963   964   966   967     9 
  963   964   966   970     9 
  965   964   966   967     9 
  965   964   966   970     9 
  964   966   970   968     9 
  964   966   970   971     9 
  967   966   970   968     9 
  967   966   970   971     9 
  962   968   970   966     9 
  962   968   970   971     9 
  969   968   970   966     9 
  969   968   970   971     9 
  952   972   974   975     9 
  952   972   974   976     9 
  973   972   974   975     9
[truncated: 76,212 more chars]
