# Supplementary material for: Redox Potentials of Disulfide Bonds in LOXL2 Studied by Nonequilibrium Alchemical Simulation
Source: Front Chem. 2021 Dec 14;9:797036. doi: 10.3389/fchem.2021.797036 (PMC8713139; doi:10.3389/fchem.2021.797036)
Supplement: Supplementary file 2 [file DataSheet2.ZIP › Raw Date for Redox potential LOXL2-797036/Input files/511x521/salted.gro]

GRowing Old MAkes el Chrono Sweat in water
20438
  432GLN      N    1   4.142   2.462   3.412
  432GLN     H1    2   4.122   2.365   3.428
  432GLN     H2    3   4.234   2.472   3.374
  432GLN     H3    4   4.136   2.512   3.499
  432GLN     CA    5   4.045   2.516   3.320
  432GLN     HA    6   4.055   2.465   3.234
  432GLN     CB    7   3.905   2.497   3.375
  432GLN    HB1    8   3.903   2.528   3.470
  432GLN    HB2    9   3.842   2.553   3.321
  432GLN     CG   10   3.858   2.353   3.370
  432GLN    HG1   11   3.897   2.304   3.447
  432GLN    HG2   12   3.758   2.352   3.377
  432GLN     CD   13   3.897   2.283   3.241
  432GLN    OE1   14   3.990   2.203   3.240
  432GLN    NE2   15   3.828   2.313   3.134
  432GLN   HE21   16   3.753   2.379   3.139
  432GLN   HE22   17   3.850   2.269   3.046
  432GLN      C   18   4.075   2.662   3.297
  432GLN      O   19   4.084   2.740   3.391
  433LYS      N   20   4.091   2.699   3.170
  433LYS     HN   21   4.082   2.631   3.097
  433LYS     CA   22   4.121   2.837   3.136
  433LYS     HA   23   4.110   2.884   3.224
  433LYS     CB   24   4.262   2.848   3.081
  433LYS    HB1   25   4.266   2.797   2.995
  433LYS    HB2   26   4.283   2.944   3.064
  433LYS     CG   27   4.367   2.792   3.174
  433LYS    HG1   28   4.338   2.702   3.205
  433LYS    HG2   29   4.453   2.783   3.123
  433LYS     CD   30   4.388   2.882   3.293
  433LYS    HD1   31   4.458   2.950   3.271
  433LYS    HD2   32   4.302   2.928   3.315
  433LYS     CE   33   4.434   2.802   3.414
  433LYS    HE1   34   4.371   2.818   3.490
  433LYS    HE2   35   4.434   2.704   3.390
  433LYS     NZ   36   4.571   2.837   3.461
  433LYS    HZ1   37   4.595   2.781   3.540
  433LYS    HZ2   38   4.637   2.821   3.387
  433LYS    HZ3   39   4.574   2.934   3.486
  433LYS      C   40   4.025   2.903   3.039
  433LYS      O   41   4.035   3.020   3.015
  434LYS      N   42   3.933   2.828   2.982
  434LYS     HN   43   3.924   2.732   3.008
  434LYS     CA   44   3.845   2.883   2.881
  434LYS     HA   45   3.879   2.975   2.863
  434LYS     CB   46   3.851   2.798   2.754
  434LYS    HB1   47   3.815   2.708   2.774
  434LYS    HB2   48   3.795   2.842   2.684
  434LYS     CG   49   3.990   2.781   2.697
  434LYS    HG1   50   4.052   2.845   2.742
  434LYS    HG2   51   4.021   2.687   2.713
  434LYS     CD   52   3.993   2.808   2.548
  434LYS    HD1   53   3.902   2.838   2.519
  434LYS    HD2   54   4.059   2.881   2.530
  434LYS     CE   55   4.033   2.685   2.469
  434LYS    HE1   56   3.969   2.611   2.490
  434LYS    HE2   57   4.029   2.707   2.372
  434LYS     NZ   58   4.170   2.638   2.501
  434LYS    HZ1   59   4.191   2.557   2.447
  434LYS    HZ2   60   4.236   2.710   2.480
  434LYS    HZ3   61   4.176   2.615   2.599
  434LYS      C   62   3.703   2.893   2.932
  434LYS      O   63   3.614   2.940   2.864
  435LEU      N   64   3.683   2.844   3.052
  435LEU     HN   65   3.761   2.800   3.098
  435LEU     CA   66   3.556   2.850   3.122
  435LEU     HA   67   3.506   2.925   3.080
  435LEU     CB   68   3.481   2.719   3.105
  435LEU    HB1   69   3.483   2.696   3.007
  435LEU    HB2   70   3.530   2.649   3.157
  435LEU     CG   71   3.336   2.717   3.149
  435LEU     HG   72   3.320   2.796   3.208
  435LEU    CD1   73   3.240   2.730   3.032
  435LEU   HD11   74   3.146   2.728   3.066
  435LEU   HD12   75   3.257   2.816   2.985
  435LEU   HD13   76   3.254   2.654   2.969
  435LEU    CD2   77   3.312   2.588   3.223
  435LEU   HD21   78   3.217   2.584   3.253
  435LEU   HD22   79   3.331   2.511   3.162
  435LEU   HD23   80   3.373   2.583   3.302
  435LEU      C   81   3.575   2.883   3.269
  435LEU      O   82   3.665   2.832   3.332
  436ARG      N   83   3.489   2.968   3.324
  436ARG     HN   84   3.416   3.007   3.270
  436ARG     CA   85   3.503   3.003   3.464
  436ARG     HA   86   3.540   2.921   3.508
  436ARG     CB   87   3.598   3.120   3.486
  436ARG    HB1   88   3.617   3.129   3.584
  436ARG    HB2   89   3.684   3.102   3.438
  436ARG     CG   90   3.542   3.248   3.437
  436ARG    HG1   91   3.528   3.243   3.338
  436ARG    HG2   92   3.454   3.266   3.482
  436ARG     CD   93   3.637   3.358   3.469
  436ARG    HD1   94   3.663   3.353   3.565
  436ARG    HD2   95   3.719   3.348   3.412
  436ARG     NE   96   3.578   3.488   3.443
  436ARG     HE   97   3.480   3.493   3.424
  436ARG     CZ   98   3.648   3.601   3.442
  436ARG    NH1   99   3.588   3.714   3.417
  436ARG   HH11  100   3.490   3.716   3.399
  436ARG   HH12  101   3.640   3.800   3.417
  436ARG    NH2  102   3.779   3.599   3.466
  436ARG   HH21  103   3.825   3.512   3.484
  436ARG   HH22  104   3.831   3.684   3.465
  436ARG      C  105   3.367   3.039   3.519
  436ARG      O  106   3.271   3.062   3.445
  437LEU      N  107   3.361   3.037   3.651
  437LEU     HN  108   3.438   2.999   3.702
  437LEU     CA  109   3.247   3.086   3.725
  437LEU     HA  110   3.168   3.088   3.665
  437LEU     CB  111   3.217   2.993   3.842
  437LEU    HB1  112   3.296   2.933   3.853
  437LEU    HB2  113   3.206   3.050   3.923
  437LEU     CG  114   3.092   2.903   3.834
  437LEU     HG  115   3.011   2.957   3.853
  437LEU    CD1  116   3.073   2.840   3.693
  437LEU   HD11  117   2.991   2.782   3.694
  437LEU   HD12  118   3.062   2.912   3.626
  437LEU   HD13  119   3.152   2.784   3.670
  437LEU    CD2  120   3.106   2.797   3.939
  437LEU   HD21  121   3.026   2.737   3.936
  437LEU   HD22  122   3.188   2.743   3.922
  437LEU   HD23  123   3.112   2.840   4.029
  437LEU      C  124   3.283   3.226   3.774
  437LEU      O  125   3.393   3.248   3.825
  438ASN      N  126   3.192   3.321   3.757
  438ASN     HN  127   3.100   3.297   3.725
  438ASN     CA  128   3.225   3.461   3.784
  438ASN     HA  129   3.312   3.458   3.834
  438ASN     CB  130   3.242   3.539   3.654
  438ASN    HB1  131   3.322   3.505   3.606
  438ASN    HB2  132   3.161   3.525   3.598
  438ASN     CG  133   3.260   3.689   3.677
  438ASN    OD1  134   3.171   3.769   3.645
  438ASN    ND2  135   3.375   3.728   3.733
  438ASN   HD21  136   3.443   3.659   3.758
  438ASN   HD22  137   3.392   3.825   3.750
  438ASN      C  138   3.119   3.525   3.872
  438ASN      O  139   2.999   3.511   3.846
  439GLY      N  140   3.160   3.593   3.977
  439GLY     HN  141   3.258   3.599   3.997
  439GLY     CA  142   3.065   3.658   4.065
  439GLY    HA1  143   3.111   3.737   4.108
  439GLY    HA2  144   2.989   3.691   4.010
  439GLY      C  145   3.016   3.563   4.172
  439GLY      O  146   3.031   3.443   4.158
  440GLY      N  147   2.956   3.615   4.277
  440GLY     HN  148   2.945   3.714   4.284
  440GLY     CA  149   2.908   3.529   4.383
  440GLY    HA1  150   2.827   3.573   4.422
  440GLY    HA2  151   2.882   3.442   4.342
  440GLY      C  152   3.012   3.507   4.490
  440GLY      O  153   3.132   3.511   4.466
  441ARG      N  154   2.964   3.480   4.611
  441ARG     HN  155   2.865   3.473   4.623
  441ARG     CA  156   3.052   3.463   4.725
  441ARG     HA  157   3.134   3.516   4.706
  441ARG     CB  158   2.983   3.514   4.851
  441ARG    HB1  159   2.890   3.477   4.854
  441ARG    HB2  160   3.034   3.482   4.931
  441ARG     CG  161   2.974   3.665   4.857
  441ARG    HG1  162   3.057   3.704   4.816
  441ARG    HG2  163   2.894   3.696   4.805
  441ARG     CD  164   2.962   3.714   5.000
  441ARG    HD1  165   2.951   3.636   5.061
  441ARG    HD2  166   3.044   3.765   5.026
  441ARG     NE  167   2.846   3.802   5.018
  441ARG     HE  168   2.758   3.759   5.038
  441ARG     CZ  169   2.851   3.934   5.009
  441ARG    NH1  170   2.965   3.995   4.983
  441ARG   HH11  171   3.049   3.942   4.970
  441ARG   HH12  172   2.968   4.095   4.977
  441ARG    NH2  173   2.741   4.005   5.027
  441ARG   HH21  174   2.654   3.959   5.047
  441ARG   HH22  175   2.744   4.105   5.021
  441ARG      C  176   3.090   3.317   4.742
  441ARG      O  177   3.165   3.280   4.832
  442ASN      N  178   3.038   3.235   4.653
  442ASN     HN  179   2.984   3.272   4.578
  442ASN     CA  180   3.059   3.094   4.663
  442ASN     HA  181   3.104   3.078   4.751
  442ASN     CB  182   2.923   3.027   4.654
  442ASN    HB1  183   2.854   3.087   4.695
  442ASN    HB2  184   2.901   3.011   4.558
  442ASN     CG  185   2.920   2.896   4.726
  442ASN    OD1  186   3.023   2.834   4.748
  442ASN    ND2  187   2.801   2.853   4.762
  442ASN   HD21  188   2.720   2.907   4.741
  442ASN   HD22  189   2.793   2.765   4.810
  442ASN      C  190   3.148   3.046   4.552
  442ASN      O  191   3.125   3.076   4.437
  443PRO      N  192   3.254   2.965   4.593
  443PRO     CD  193   3.331   2.925   4.721
  443PRO    HD1  194   3.291   2.844   4.765
  443PRO    HD2  195   3.335   3.000   4.787
  443PRO     CA  196   3.326   2.903   4.480
  443PRO     HA  197   3.361   2.974   4.419
  443PRO     CB  198   3.434   2.819   4.549
  443PRO    HB1  199   3.400   2.728   4.572
  443PRO    HB2  200   3.515   2.811   4.492
  443PRO     CG  201   3.465   2.893   4.670
  443PRO    HG1  202   3.516   2.837   4.735
  443PRO    HG2  203   3.517   2.977   4.650
  443PRO      C  204   3.236   2.811   4.398
  443PRO      O  205   3.263   2.781   4.283
  444TYR      N  206   3.130   2.765   4.459
  444TYR     HN  207   3.108   2.799   4.551
  444TYR     CA  208   3.044   2.667   4.399
  444TYR     HA  209   3.106   2.619   4.337
  444TYR     CB  210   2.989   2.571   4.505
  444TYR    HB1  211   2.975   2.622   4.590
  444TYR    HB2  212   2.902   2.534   4.474
  444TYR     CG  213   3.081   2.455   4.535
  444TYR    CD1  214   3.193   2.472   4.614
  444TYR    HD1  215   3.213   2.562   4.652
  444TYR    CE1  216   3.277   2.367   4.641
  444TYR    HE1  217   3.357   2.380   4.699
  444TYR     CZ  218   3.251   2.244   4.588
  444TYR     OH  219   3.333   2.140   4.612
  444TYR     HH  220   3.298   2.059   4.565
  444TYR    CD2  221   3.057   2.330   4.483
  444TYR    HD2  222   2.977   2.316   4.425
  444TYR    CE2  223   3.142   2.225   4.509
  444TYR    HE2  224   3.123   2.135   4.471
  444TYR      C  225   2.932   2.727   4.314
  444TYR      O  226   2.841   2.658   4.276
  445GLU      N  227   2.934   2.857   4.288
  445GLU     HN  228   3.006   2.915   4.326
  445GLU     CA  229   2.831   2.911   4.202
  445GLU     HA  230   2.811   2.841   4.134
  445GLU     CB  231   2.703   2.941   4.281
  445GLU    HB1  232   2.624   2.924   4.222
  445GLU    HB2  233   2.699   2.879   4.360
  445GLU     CG  234   2.694   3.084   4.332
  445GLU    HG1  235   2.787   3.117   4.350
  445GLU    HG2  236   2.652   3.140   4.261
  445GLU     CD  237   2.613   3.098   4.458
  445GLU    OE1  238   2.525   3.012   4.482
  445GLU    OE2  239   2.640   3.195   4.533
  445GLU      C  240   2.886   3.036   4.136
  445GLU      O  241   2.992   3.088   4.173
  446GLY      N  242   2.810   3.086   4.040
  446GLY     HN  243   2.723   3.041   4.018
  446GLY     CA  244   2.849   3.203   3.964
  446GLY    HA1  245   2.817   3.284   4.014
  446GLY    HA2  246   2.949   3.205   3.959
  446GLY      C  247   2.790   3.200   3.826
  446GLY      O  248   2.735   3.099   3.781
  447ARG      N  249   2.797   3.315   3.760
  447ARG     HN  250   2.824   3.398   3.808
  447ARG     CA  251   2.764   3.322   3.618
  447ARG     HA  252   2.676   3.278   3.604
  447ARG     CB  253   2.754   3.468   3.573
  447ARG    HB1  254   2.668   3.506   3.608
  447ARG    HB2  255   2.830   3.519   3.612
  447ARG     CG  256   2.755   3.490   3.422
  447ARG    HG1  257   2.839   3.449   3.385
  447ARG    HG2  258   2.676   3.444   3.382
  447ARG     CD  259   2.751   3.638   3.385
  447ARG    HD1  260   2.777   3.650   3.290
  447ARG    HD2  261   2.659   3.674   3.400
  447ARG     NE  262   2.842   3.719   3.466
  447ARG     HE  263   2.941   3.712   3.447
  447ARG     CZ  264   2.802   3.801   3.562
  447ARG    NH1  265   2.673   3.813   3.588
  447ARG   HH11  266   2.606   3.761   3.535
  447ARG   HH12  267   2.642   3.875   3.660
  447ARG    NH2  268   2.890   3.869   3.632
  447ARG   HH21  269   2.988   3.859   3.613
  447ARG   HH22  270   2.860   3.931   3.704
  447ARG      C  271   2.874   3.248   3.543
  447ARG      O  272   2.990   3.251   3.583
  448VAL      N  273   2.836   3.175   3.438
  448VAL     HN  274   2.740   3.172   3.412
  448VAL     CA  275   2.935   3.100   3.362
  448VAL     HA  276   3.010   3.079   3.425
  448VAL     CB  277   2.880   2.964   3.312
  448VAL     HB  278   2.924   2.893   3.367
  448VAL    CG1  279   2.736   2.947   3.339
  448VAL   HG11  280   2.706   2.858   3.304
  448VAL   HG12  281   2.719   2.952   3.437
  448VAL   HG13  282   2.685   3.020   3.292
  448VAL    CG2  283   2.915   2.936   3.166
  448VAL   HG21  284   2.877   2.847   3.139
  448VAL   HG22  285   2.876   3.008   3.108
  448VAL   HG23  286   3.015   2.935   3.155
  448VAL      C  287   2.983   3.187   3.249
  448VAL      O  288   2.903   3.240   3.171
  449GLU      N  289   3.115   3.207   3.242
  449GLU     HN  290   3.174   3.163   3.310
  449GLU     CA  291   3.177   3.290   3.140
  449GLU     HA  292   3.103   3.321   3.081
  449GLU     CB  293   3.246   3.410   3.200
  449GLU    HB1  294   3.334   3.381   3.237
  449GLU    HB2  295   3.261   3.478   3.128
  449GLU     CG  296   3.170   3.475   3.309
  449GLU    HG1  297   3.074   3.479   3.282
  449GLU    HG2  298   3.180   3.419   3.391
  449GLU     CD  299   3.221   3.615   3.336
  449GLU    OE1  300   3.346   3.631   3.348
  449GLU    OE2  301   3.136   3.707   3.345
  449GLU      C  302   3.279   3.207   3.064
  449GLU      O  303   3.340   3.117   3.121
  450VAL      N  304   3.298   3.240   2.936
  450VAL     HN  305   3.250   3.320   2.900
  450VAL     CA  306   3.384   3.165   2.845
  450VAL     HA  307   3.431   3.097   2.902
  450VAL     CB  308   3.304   3.091   2.736
  450VAL     HB  309   3.363   3.072   2.657
  450VAL    CG1  310   3.250   2.960   2.788
  450VAL   HG11  311   3.199   2.914   2.716
  450VAL   HG12  312   3.327   2.902   2.817
  450VAL   HG13  313   3.191   2.977   2.867
  450VAL    CG2  314   3.189   3.175   2.694
  450VAL   HG21  315   3.137   3.127   2.623
  450VAL   HG22  316   3.130   3.193   2.773
  450VAL   HG23  317   3.223   3.262   2.657
  450VAL      C  318   3.484   3.260   2.780
  450VAL      O  319   3.447   3.367   2.732
  451LEU      N  320   3.610   3.219   2.777
  451LEU     HN  321   3.636   3.134   2.823
  451LEU     CA  322   3.712   3.296   2.707
  451LEU     HA  323   3.701   3.391   2.736
  451LEU     CB  324   3.851   3.243   2.746
  451LEU    HB1  325   3.849   3.218   2.842
  451LEU    HB2  326   3.870   3.162   2.690
  451LEU     CG  327   3.970   3.338   2.727
  451LEU     HG  328   3.994   3.342   2.630
  451LEU    CD1  329   3.930   3.475   2.780
  451LEU   HD11  330   4.006   3.539   2.768
  451LEU   HD12  331   3.850   3.509   2.728
  451LEU   HD13  332   3.906   3.468   2.877
  451LEU    CD2  333   4.093   3.289   2.800
  451LEU   HD21  334   4.168   3.353   2.786
  451LEU   HD22  335   4.073   3.282   2.898
  451LEU   HD23  336   4.118   3.199   2.765
  451LEU      C  337   3.692   3.285   2.556
  451LEU      O  338   3.668   3.176   2.503
  452VAL      N  339   3.703   3.398   2.486
  452VAL     HN  340   3.710   3.484   2.537
  452VAL     CA  341   3.704   3.404   2.340
  452VAL     HA  342   3.734   3.313   2.313
  452VAL     CB  343   3.564   3.431   2.279
  452VAL     HB  344   3.565   3.411   2.181
  452VAL    CG1  345   3.460   3.344   2.341
  452VAL   HG11  346   3.371   3.363   2.300
  452VAL   HG12  347   3.483   3.248   2.326
  452VAL   HG13  348   3.456   3.362   2.440
  452VAL    CG2  349   3.529   3.574   2.289
  452VAL   HG21  350   3.438   3.589   2.248
  452VAL   HG22  351   3.527   3.602   2.385
  452VAL   HG23  352   3.596   3.629   2.240
  452VAL      C  353   3.800   3.513   2.293
  452VAL      O  354   3.851   3.595   2.370
  453GLU      N  355   3.814   3.521   2.161
  453GLU     HN  356   3.768   3.453   2.105
  453GLU     CA  357   3.894   3.623   2.095
  453GLU     HA  358   3.955   3.662   2.164
  453GLU     CB  359   3.975   3.562   1.982
  453GLU    HB1  360   4.037   3.494   2.021
  453GLU    HB2  361   3.912   3.518   1.918
  453GLU     CG  362   4.060   3.661   1.903
  453GLU    HG1  363   4.096   3.730   1.966
  453GLU    HG2  364   4.136   3.612   1.861
  453GLU     CD  365   3.983   3.734   1.793
  453GLU    OE1  366   4.025   3.843   1.754
  453GLU    OE2  367   3.881   3.683   1.746
  453GLU      C  368   3.798   3.725   2.036
  453GLU      O  369   3.707   3.689   1.965
  454ARG      N  370   3.816   3.852   2.066
  454ARG     HN  371   3.890   3.878   2.128
  454ARG     CA  372   3.730   3.956   2.010
  454ARG     HA  373   3.690   3.916   1.928
  454ARG     CB  374   3.620   3.995   2.105
  454ARG    HB1  375   3.660   4.012   2.195
  454ARG    HB2  376   3.578   4.079   2.072
  454ARG     CG  377   3.511   3.892   2.122
  454ARG    HG1  378   3.553   3.805   2.147
  454ARG    HG2  379   3.449   3.921   2.195
  454ARG     CD  380   3.430   3.872   1.995
  454ARG    HD1  381   3.341   3.918   2.004
  454ARG    HD2  382   3.479   3.909   1.917
  454ARG     NE  383   3.404   3.731   1.970
  454ARG     HE  384   3.479   3.676   1.931
  454ARG     CZ  385   3.290   3.670   1.996
  454ARG    NH1  386   3.189   3.739   2.046
  454ARG   HH11  387   3.199   3.837   2.065
  454ARG   HH12  388   3.102   3.693   2.066
  454ARG    NH2  389   3.276   3.542   1.971
  454ARG   HH21  390   3.352   3.490   1.933
  454ARG   HH22  391   3.189   3.496   1.991
  454ARG      C  392   3.814   4.077   1.976
  454ARG      O  393   3.872   4.140   2.064
  455GLN      N  394   3.825   4.105   1.847
  455GLN     HN  395   3.777   4.046   1.782
  455GLN     CA  396   3.902   4.216   1.794
  455GLN     HA  397   3.903   4.201   1.695
  455GLN     CB  398   3.834   4.350   1.825
  455GLN    HB1  399   3.796   4.345   1.917
  455GLN    HB2  400   3.904   4.422   1.822
  455GLN     CG  401   3.722   4.389   1.729
  455GLN    HG1  402   3.703   4.486   1.741
  455GLN    HG2  403   3.754   4.373   1.635
  455GLN     CD  404   3.594   4.311   1.750
  455GLN    OE1  405   3.503   4.357   1.819
  455GLN    NE2  406   3.584   4.193   1.690
  455GLN   HE21  407   3.660   4.159   1.634
  455GLN   HE22  408   3.502   4.137   1.701
  455GLN      C  409   4.047   4.214   1.843
  455GLN      O  410   4.103   4.316   1.878
  456GLY      N  411   4.108   4.097   1.843
  456GLY     HN  412   4.060   4.016   1.810
  456GLY     CA  413   4.244   4.086   1.889
  456GLY    HA1  414   4.286   4.012   1.837
  456GLY    HA2  415   4.289   4.173   1.867
  456GLY      C  416   4.259   4.059   2.037
  456GLY      O  417   4.355   3.994   2.075
  457SER      N  418   4.170   4.107   2.123
  457SER     HN  419   4.092   4.162   2.091
  457SER     CA  420   4.189   4.079   2.264
  457SER     HA  421   4.289   4.074   2.273
  457SER     CB  422   4.129   4.189   2.352
  457SER    HB1  423   4.032   4.172   2.367
  457SER    HB2  424   4.176   4.193   2.440
  457SER     OG  425   4.141   4.316   2.292
  457SER    HG1  426   4.101   4.385   2.352
  457SER      C  427   4.128   3.946   2.306
  457SER      O  428   4.035   3.894   2.243
  458LEU      N  429   4.182   3.892   2.414
  458LEU     HN  430   4.268   3.930   2.450
  458LEU     CA  431   4.123   3.778   2.485
  458LEU     HA  432   4.074   3.723   2.418
  458LEU     CB  433   4.231   3.691   2.548
  458LEU    HB1  434   4.302   3.751   2.587
  458LEU    HB2  435   4.190   3.637   2.621
  458LEU     CG  436   4.295   3.598   2.447
  458LEU     HG  437   4.348   3.649   2.380
  458LEU    CD1  438   4.391   3.506   2.516
  458LEU   HD11  439   4.433   3.444   2.449
  458LEU   HD12  440   4.463   3.559   2.561
  458LEU   HD13  441   4.342   3.452   2.584
  458LEU    CD2  442   4.187   3.520   2.376
  458LEU   HD21  443   4.228   3.458   2.309
  458LEU   HD22  444   4.134   3.467   2.442
  458LEU   HD23  445   4.126   3.584   2.328
  458LEU      C  446   4.027   3.833   2.590
  458LEU      O  447   4.070   3.900   2.685
  459VAL      N  448   3.897   3.807   2.572
  459VAL     HN  449   3.870   3.747   2.497
  459VAL     CA  450   3.793   3.861   2.658
  459VAL     HA  451   3.842   3.906   2.733
  459VAL     CB  452   3.708   3.966   2.585
  459VAL     HB  453   3.634   3.998   2.645
  459VAL    CG1  454   3.794   4.087   2.545
  459VAL   HG11  455   3.737   4.154   2.498
  459VAL   HG12  456   3.833   4.128   2.627
  459VAL   HG13  457   3.867   4.057   2.484
  459VAL    CG2  458   3.642   3.904   2.466
  459VAL   HG21  459   3.587   3.973   2.419
  459VAL   HG22  460   3.712   3.869   2.404
  459VAL   HG23  461   3.584   3.829   2.496
  459VAL      C  462   3.706   3.747   2.711
  459VAL      O  463   3.699   3.639   2.654
  460TRP      N  464   3.643   3.773   2.826
  460TRP     HN  465   3.665   3.858   2.874
  460TRP     CA  466   3.543   3.685   2.885
  460TRP     HA  467   3.559   3.595   2.845
  460TRP     CB  468   3.559   3.680   3.036
  460TRP    HB1  469   3.565   3.773   3.072
  460TRP    HB2  470   3.480   3.634   3.076
  460TRP     CG  471   3.680   3.607   3.081
  460TRP    CD1  472   3.802   3.661   3.113
  460TRP    HD1  473   3.826   3.758   3.108
  460TRP    NE1  474   3.888   3.561   3.154
  460TRP    HE1  475   3.983   3.574   3.183
  460TRP    CE2  476   3.823   3.441   3.147
  460TRP    CD2  477   3.691   3.466   3.103
  460TRP    CE3  478   3.603   3.358   3.087
  460TRP    HE3  479   3.509   3.373   3.057
  460TRP    CZ3  480   3.647   3.230   3.115
  460TRP    HZ3  481   3.586   3.152   3.102
  460TRP    CZ2  482   3.868   3.313   3.176
  460TRP    HZ2  483   3.961   3.296   3.207
  460TRP    CH2  484   3.778   3.208   3.159
  460TRP    HH2  485   3.808   3.115   3.180
  460TRP      C  486   3.403   3.735   2.850
  460TRP      O  487   3.370   3.852   2.871
  461GLY      N  488   3.321   3.645   2.798
  461GLY     HN  489   3.354   3.553   2.776
  461GLY     CA  490   3.183   3.680   2.770
  461GLY    HA1  491   3.164   3.770   2.807
  461GLY    HA2  492   3.168   3.680   2.671
  461GLY      C  493   3.096   3.575   2.837
  461GLY      O  494   3.148   3.491   2.911
  462MET      N  495   2.966   3.584   2.811
  462MET     HN  496   2.934   3.654   2.748
  462MET     CA  497   2.868   3.495   2.871
  462MET     HA  498   2.927   3.436   2.926
  462MET     CB  499   2.768   3.574   2.955
  462MET    HB1  500   2.676   3.540   2.935
  462MET    HB2  501   2.788   3.558   3.052
  462MET     CG  502   2.769   3.723   2.932
  462MET    HG1  503   2.824   3.734   2.849
  462MET    HG2  504   2.673   3.745   2.913
  462MET     SD  505   2.834   3.818   3.069
  462MET     CE  506   2.744   3.969   3.044
  462MET    HE1  507   2.769   4.036   3.115
  462MET    HE2  508   2.766   4.006   2.954
  462MET    HE3  509   2.646   3.951   3.049
  462MET      C  510   2.793   3.404   2.776
  462MET      O  511   2.809   3.413   2.656
  463VAL      N  512   2.709   3.319   2.833
  463VAL     HN  513   2.698   3.323   2.932
  463VAL     CA  514   2.631   3.219   2.760
  463VAL     HA  515   2.666   3.216   2.667
  463VAL     CB  516   2.649   3.081   2.828
  463VAL     HB  517   2.616   3.086   2.922
  463VAL    CG1  518   2.565   2.976   2.760
  463VAL   HG11  519   2.579   2.888   2.806
  463VAL   HG12  520   2.469   3.001   2.765
  463VAL   HG13  521   2.593   2.968   2.664
  463VAL    CG2  522   2.798   3.043   2.829
  463VAL   HG21  523   2.809   2.954   2.873
  463VAL   HG22  524   2.832   3.038   2.735
  463VAL   HG23  525   2.850   3.112   2.880
  463VAL      C  526   2.484   3.260   2.758
  463VAL      O  527   2.432   3.306   2.858
  464CYS      N  528   2.417   3.242   2.646
  464CYS     HN  529   2.463   3.212   2.562
  464CYS     CA  530   2.274   3.269   2.646
  464CYS     HA  531   2.264   3.366   2.666
  464CYS     CB  532   2.213   3.238   2.510
  464CYS    HB1  533   2.285   3.261   2.445
  464CYS    HB2  534   2.199   3.138   2.511
  464CYS     SG  535   2.060   3.325   2.473
  464CYS      C  536   2.206   3.185   2.754
  464CYS      O  537   2.237   3.067   2.774
  465GLY      N  538   2.116   3.250   2.828
  465GLY     HN  539   2.102   3.348   2.814
  465GLY     CA  540   2.040   3.181   2.929
  465GLY    HA1  541   2.099   3.111   2.970
  465GLY    HA2  542   2.014   3.247   2.998
  465GLY      C  543   1.917   3.115   2.876
  465GLY      O  544   1.851   3.043   2.950
  466GLN      N  545   1.885   3.137   2.748
  466GLN     HN  546   1.946   3.192   2.691
  466GLN     CA  547   1.763   3.082   2.691
  466GLN     HA  548   1.688   3.112   2.750
  466GLN     CB  549   1.740   3.135   2.550
  466GLN    HB1  550   1.786   3.224   2.543
  466GLN    HB2  551   1.780   3.071   2.485
  466GLN     CG  552   1.593   3.155   2.514
  466GLN    HG1  553   1.540   3.081   2.555
  466GLN    HG2  554   1.562   3.242   2.552
  466GLN     CD  555   1.568   3.155   2.363
  466GLN    OE1  556   1.652   3.111   2.284
  466GLN    NE2  557   1.452   3.205   2.323
  466GLN   HE21  558   1.387   3.240   2.391
  466GLN   HE22  559   1.430   3.208   2.226
  466GLN      C  560   1.772   2.929   2.691
  466GLN      O  561   1.865   2.871   2.632
  467ASN      N  562   1.676   2.865   2.759
  467ASN     HN  563   1.606   2.920   2.805
  467ASN     CA  564   1.668   2.719   2.769
  467ASN     HA  565   1.591   2.701   2.830
  467ASN     CB  566   1.639   2.656   2.633
  467ASN    HB1  567   1.711   2.684   2.569
  467ASN    HB2  568   1.640   2.556   2.642
  467ASN     CG  569   1.505   2.699   2.578
  467ASN    OD1  570   1.408   2.716   2.653
  467ASN    ND2  571   1.498   2.717   2.447
  467ASN   HD21  572   1.579   2.702   2.390
  467ASN   HD22  573   1.412   2.745   2.405
  467ASN      C  574   1.794   2.661   2.832
  467ASN      O  575   1.850   2.561   2.787
  468TRP      N  576   1.843   2.727   2.936
  468TRP     HN  577   1.801   2.814   2.962
  468TRP     CA  578   1.955   2.678   3.014
  468TRP     HA  579   2.010   2.619   2.955
  468TRP     CB  580   2.041   2.795   3.060
  468TRP    HB1  581   2.073   2.845   2.979
  468TRP    HB2  582   1.985   2.855   3.117
  468TRP     CG  583   2.162   2.757   3.140
  468TRP    CD1  584   2.175   2.762   3.276
  468TRP    HD1  585   2.102   2.791   3.339
  468TRP    NE1  586   2.299   2.722   3.314
  468TRP    HE1  587   2.333   2.716   3.408
  468TRP    CE2  588   2.372   2.690   3.202
  468TRP    CD2  589   2.288   2.711   3.091
  468TRP    CE3  590   2.338   2.685   2.963
  468TRP    HE3  591   2.280   2.698   2.882
  468TRP    CZ3  592   2.467   2.641   2.951
  468TRP    HZ3  593   2.505   2.624   2.860
  468TRP    CZ2  594   2.502   2.645   3.190
  468TRP    HZ2  595   2.560   2.630   3.270
  468TRP    CH2  596   2.548   2.621   3.064
  468TRP    HH2  597   2.642   2.589   3.052
  468TRP      C  598   1.900   2.597   3.132
  468TRP      O  599   1.826   2.651   3.214
  469GLY      N  600   1.934   2.469   3.139
  469GLY     HN  601   2.001   2.433   3.074
  469GLY     CA  602   1.877   2.379   3.237
  469GLY    HA1  603   1.815   2.433   3.294
  469GLY    HA2  604   1.825   2.310   3.187
  469GLY      C  605   1.981   2.311   3.325
  469GLY      O  606   2.101   2.339   3.320
  470ILE      N  607   1.930   2.216   3.406
  470ILE     HN  608   1.832   2.198   3.405
  470ILE     CA  609   2.016   2.139   3.495
  470ILE     HA  610   2.064   2.205   3.552
  470ILE     CB  611   1.930   2.046   3.583
  470ILE     HB  612   1.868   1.995   3.524
  470ILE    CG2  613   2.015   1.950   3.660
  470ILE   HG21  614   1.957   1.891   3.716
  470ILE   HG22  615   2.067   1.893   3.596
  470ILE   HG23  616   2.078   2.000   3.719
  470ILE    CG1  617   1.854   2.127   3.686
  470ILE   HG11  618   1.797   2.195   3.638
  470ILE   HG12  619   1.794   2.066   3.738
  470ILE     CD  620   1.943   2.200   3.782
  470ILE    HD1  621   1.887   2.251   3.847
  470ILE    HD2  622   1.999   2.134   3.831
  470ILE    HD3  623   2.002   2.263   3.731
  470ILE      C  624   2.121   2.061   3.416
  470ILE      O  625   2.237   2.055   3.455
  471VAL      N  626   2.081   2.001   3.303
  471VAL     HN  627   1.989   2.017   3.268
  471VAL     CA  628   2.172   1.912   3.230
  471VAL     HA  629   2.203   1.843   3.296
  471VAL     CB  630   2.097   1.843   3.115
  471VAL     HB  631   2.069   1.912   3.048
  471VAL    CG1  632   2.187   1.742   3.045
  471VAL   HG11  633   2.137   1.699   2.971
  471VAL   HG12  634   2.267   1.789   3.008
  471VAL   HG13  635   2.217   1.673   3.111
  471VAL    CG2  636   1.974   1.774   3.169
  471VAL   HG21  637   1.925   1.729   3.094
  471VAL   HG22  638   2.001   1.706   3.237
  471VAL   HG23  639   1.914   1.842   3.212
  471VAL      C  640   2.296   1.988   3.182
  471VAL      O  641   2.411   1.946   3.205
  472GLU      N  642   2.276   2.103   3.118
  472GLU     HN  643   2.183   2.131   3.092
  472GLU     CA  644   2.390   2.188   3.086
  472GLU     HA  645   2.448   2.135   3.024
  472GLU     CB  646   2.342   2.316   3.016
  472GLU    HB1  647   2.282   2.364   3.079
  472GLU    HB2  648   2.423   2.372   2.997
  472GLU     CG  649   2.266   2.295   2.885
  472GLU    HG1  650   2.263   2.382   2.837
  472GLU    HG2  651   2.316   2.228   2.830
  472GLU     CD  652   2.124   2.245   2.903
  472GLU    OE1  653   2.054   2.298   2.993
  472GLU    OE2  654   2.082   2.153   2.827
  472GLU      C  655   2.470   2.222   3.212
  472GLU      O  656   2.594   2.211   3.213
  473ALA      N  657   2.400   2.262   3.319
  473ALA     HN  658   2.300   2.268   3.313
  473ALA     CA  659   2.465   2.297   3.445
  473ALA     HA  660   2.521   2.377   3.424
  473ALA     CB  661   2.361   2.331   3.551
  473ALA    HB1  662   2.406   2.355   3.636
  473ALA    HB2  663   2.306   2.409   3.519
  473ALA    HB3  664   2.301   2.252   3.565
  473ALA      C  665   2.556   2.186   3.496
  473ALA      O  666   2.670   2.210   3.536
  474MET      N  667   2.504   2.062   3.497
  474MET     HN  668   2.406   2.051   3.479
  474MET     CA  669   2.583   1.942   3.523
  474MET     HA  670   2.608   1.950   3.619
  474MET     CB  671   2.502   1.815   3.496
  474MET    HB1  672   2.462   1.821   3.405
  474MET    HB2  673   2.564   1.736   3.500
  474MET     CG  674   2.393   1.793   3.594
  474MET    HG1  675   2.360   1.884   3.616
  474MET    HG2  676   2.322   1.744   3.542
  474MET     SD  677   2.449   1.701   3.738
  474MET     CE  678   2.287   1.681   3.809
  474MET    HE1  679   2.295   1.630   3.895
  474MET    HE2  680   2.247   1.771   3.827
  474MET    HE3  681   2.229   1.631   3.746
  474MET      C  682   2.709   1.939   3.438
  474MET      O  683   2.817   1.903   3.488
  475VAL      N  684   2.698   1.973   3.310
  475VAL     HN  685   2.612   2.001   3.268
  475VAL     CA  686   2.823   1.966   3.234
  475VAL     HA  687   2.861   1.877   3.255
  475VAL     CB  688   2.799   1.973   3.082
  475VAL     HB  689   2.751   2.058   3.059
  475VAL    CG1  690   2.933   1.969   3.010
  475VAL   HG11  691   2.918   1.973   2.912
  475VAL   HG12  692   2.988   2.047   3.039
  475VAL   HG13  693   2.980   1.883   3.034
  475VAL    CG2  694   2.713   1.855   3.037
  475VAL   HG21  695   2.698   1.860   2.938
  475VAL   HG22  696   2.759   1.769   3.059
  475VAL   HG23  697   2.624   1.858   3.084
  475VAL      C  698   2.920   2.074   3.281
  475VAL      O  699   3.041   2.049   3.290
  476VAL      N  700   2.870   2.194   3.316
  476VAL     HN  701   2.772   2.212   3.311
  476VAL     CA  702   2.965   2.296   3.363
  476VAL     HA  703   3.033   2.304   3.290
  476VAL     CB  704   2.897   2.432   3.383
  476VAL     HB  705   2.816   2.422   3.439
  476VAL    CG1  706   2.997   2.527   3.449
  476VAL   HG11  707   2.954   2.616   3.462
  476VAL   HG12  708   3.025   2.489   3.537
  476VAL   HG13  709   3.078   2.537   3.390
  476VAL    CG2  710   2.853   2.489   3.251
  476VAL   HG21  711   2.810   2.577   3.266
  476VAL   HG22  712   2.933   2.500   3.191
  476VAL   HG23  713   2.788   2.426   3.208
  476VAL      C  714   3.033   2.251   3.492
  476VAL      O  715   3.156   2.253   3.503
  477CYS      N  716   2.953   2.210   3.591
  477CYS     HN  717   2.854   2.208   3.578
  477CYS     CA  718   3.009   2.167   3.720
  477CYS     HA  719   3.057   2.247   3.756
  477CYS     CB  720   2.897   2.126   3.815
  477CYS    HB1  721   2.851   2.050   3.770
  477CYS    HB2  722   2.944   2.092   3.897
  477CYS     SG  723   2.785   2.262   3.852
  477CYS      C  724   3.108   2.053   3.701
  477CYS      O  725   3.217   2.054   3.761
  478ARG      N  726   3.073   1.955   3.618
  478ARG     HN  727   2.982   1.954   3.576
  478ARG     CA  728   3.169   1.849   3.588
  478ARG     HA  729   3.187   1.805   3.675
  478ARG     CB  730   3.109   1.749   3.490
  478ARG    HB1  731   3.028   1.707   3.531
  478ARG    HB2  732   3.083   1.796   3.406
  478ARG     CG  733   3.209   1.638   3.455
  478ARG    HG1  734   3.257   1.663   3.371
  478ARG    HG2  735   3.276   1.631   3.529
  478ARG     CD  736   3.145   1.504   3.435
  478ARG    HD1  737   3.216   1.433   3.431
  478ARG    HD2  738   3.083   1.484   3.510
  478ARG     NE  739   3.071   1.501   3.311
  478ARG     HE  740   3.121   1.509   3.225
  478ARG     CZ  741   2.939   1.489   3.304
  478ARG    NH1  742   2.867   1.478   3.415
  478ARG   HH11  743   2.912   1.478   3.504
  478ARG   HH12  744   2.767   1.469   3.410
  478ARG    NH2  745   2.879   1.488   3.186
  478ARG   HH21  746   2.934   1.496   3.102
  478ARG   HH22  747   2.780   1.479   3.180
  478ARG      C  748   3.299   1.908   3.532
  478ARG      O  749   3.408   1.883   3.584
  479GLN      N  750   3.288   1.988   3.425
  479GLN     HN  751   3.197   2.011   3.389
  479GLN     CA  752   3.408   2.042   3.363
  479GLN     HA  753   3.460   1.963   3.332
  479GLN     CB  754   3.369   2.129   3.245
  479GLN    HB1  755   3.331   2.071   3.173
  479GLN    HB2  756   3.300   2.195   3.275
  479GLN     CG  757   3.483   2.205   3.188
  479GLN    HG1  758   3.520   2.266   3.258
  479GLN    HG2  759   3.554   2.140   3.160
  479GLN     CD  760   3.443   2.287   3.069
  479GLN    OE1  761   3.326   2.288   3.031
  479GLN    NE2  762   3.538   2.359   3.011
  479GLN   HE21  763   3.631   2.356   3.047
  479GLN   HE22  764   3.517   2.415   2.931
  479GLN      C  765   3.493   2.121   3.463
  479GLN      O  766   3.617   2.114   3.456
  480LEU      N  767   3.430   2.192   3.558
  480LEU     HN  768   3.330   2.190   3.561
  480LEU     CA  769   3.502   2.271   3.657
  480LEU     HA  770   3.585   2.299   3.609
  480LEU     CB  771   3.417   2.391   3.699
  480LEU    HB1  772   3.322   2.362   3.708
  480LEU    HB2  773   3.450   2.425   3.787
  480LEU     CG  774   3.426   2.503   3.596
  480LEU     HG  775   3.410   2.469   3.504
  480LEU    CD1  776   3.321   2.603   3.628
  480LEU   HD11  777   3.325   2.677   3.562
  480LEU   HD12  778   3.231   2.559   3.624
  480LEU   HD13  779   3.336   2.639   3.720
  480LEU    CD2  780   3.563   2.565   3.600
  480LEU   HD21  781   3.568   2.638   3.532
  480LEU   HD22  782   3.580   2.603   3.691
  480LEU   HD23  783   3.632   2.496   3.579
  480LEU      C  784   3.544   2.192   3.780
  480LEU      O  785   3.605   2.250   3.870
  481GLY      N  786   3.510   2.064   3.788
  481GLY     HN  787   3.457   2.022   3.714
  481GLY     CA  788   3.549   1.986   3.904
  481GLY    HA1  789   3.529   1.890   3.883
  481GLY    HA2  790   3.647   1.997   3.915
  481GLY      C  791   3.479   2.023   4.032
  481GLY      O  792   3.537   2.007   4.141
  482LEU      N  793   3.356   2.074   4.023
  482LEU     HN  794   3.316   2.090   3.933
  482LEU     CA  795   3.279   2.108   4.142
  482LEU     HA  796   3.344   2.100   4.218
  482LEU     CB  797   3.226   2.251   4.132
  482LEU    HB1  798   3.160   2.255   4.057
  482LEU    HB2  799   3.180   2.273   4.218
  482LEU     CG  800   3.335   2.358   4.107
  482LEU     HG  801   3.366   2.346   4.013
  482LEU    CD1  802   3.283   2.500   4.116
  482LEU   HD11  803   3.357   2.564   4.099
  482LEU   HD12  804   3.211   2.514   4.048
  482LEU   HD13  805   3.245   2.516   4.207
  482LEU    CD2  806   3.453   2.339   4.202
  482LEU   HD21  807   3.522   2.409   4.184
  482LEU   HD22  808   3.422   2.347   4.297
  482LEU   HD23  809   3.493   2.248   4.188
  482LEU      C  810   3.166   2.007   4.167
  482LEU      O  811   3.066   2.042   4.233
  483GLY      N  812   3.177   1.884   4.115
  483GLY     HN  813   3.254   1.861   4.055
  483GLY     CA  814   3.075   1.781   4.147
  483GLY    HA1  815   3.118   1.691   4.137
  483GLY    HA2  816   3.048   1.794   4.243
  483GLY      C  817   2.952   1.789   4.058
  483GLY      O  818   2.961   1.796   3.935
  484PHE      N  819   2.835   1.785   4.120
  484PHE     HN  820   2.833   1.783   4.220
  484PHE     CA  821   2.708   1.785   4.048
  484PHE     HA  822   2.729   1.738   3.962
  484PHE     CB  823   2.595   1.713   4.125
  484PHE    HB1  824   2.584   1.758   4.213
  484PHE    HB2  825   2.511   1.721   4.071
  484PHE     CG  826   2.618   1.564   4.152
  484PHE    CD1  827   2.622   1.470   4.050
  484PHE    HD1  828   2.612   1.501   3.955
  484PHE    CE1  829   2.641   1.338   4.076
  484PHE    HE1  830   2.647   1.273   4.001
  484PHE     CZ  831   2.650   1.295   4.205
  484PHE     HZ  832   2.662   1.197   4.224
  484PHE    CD2  833   2.627   1.519   4.282
  484PHE    HD2  834   2.620   1.584   4.358
  484PHE    CE2  835   2.644   1.385   4.309
  484PHE    HE2  836   2.652   1.353   4.403
  484PHE      C  837   2.663   1.929   4.028
  484PHE      O  838   2.714   2.021   4.091
  485ALA      N  839   2.561   1.946   3.944
  485ALA     HN  840   2.539   1.873   3.879
  485ALA     CA  841   2.481   2.067   3.945
  485ALA     HA  842   2.545   2.143   3.959
  485ALA     CB  843   2.409   2.087   3.812
  485ALA    HB1  844   2.355   2.172   3.816
  485ALA    HB2  845   2.476   2.094   3.738
  485ALA    HB3  846   2.348   2.010   3.795
  485ALA      C  847   2.380   2.058   4.058
  485ALA      O  848   2.329   1.949   4.088
  486SER      N  849   2.359   2.170   4.126
  486SER     HN  850   2.422   2.248   4.114
  486SER     CA  851   2.246   2.183   4.216
  486SER     HA  852   2.212   2.089   4.225
  486SER     CB  853   2.292   2.237   4.352
  486SER    HB1  854   2.217   2.284   4.399
  486SER    HB2  855   2.326   2.163   4.410
  486SER     OG  856   2.397   2.331   4.340
  486SER    HG1  857   2.423   2.364   4.431
  486SER      C  858   2.134   2.270   4.160
  486SER      O  859   2.017   2.242   4.188
  487ASN      N  860   2.167   2.371   4.079
  487ASN     HN  861   2.264   2.384   4.058
  487ASN     CA  862   2.072   2.463   4.019
  487ASN     HA  863   1.987   2.410   4.012
  487ASN     CB  864   2.052   2.589   4.104
  487ASN    HB1  865   2.139   2.635   4.114
  487ASN    HB2  866   1.987   2.649   4.057
  487ASN     CG  867   1.997   2.559   4.241
  487ASN    OD1  868   2.069   2.508   4.329
  487ASN    ND2  869   1.871   2.595   4.263
  487ASN   HD21  870   1.818   2.638   4.190
  487ASN   HD22  871   1.828   2.578   4.352
  487ASN      C  872   2.125   2.508   3.884
  487ASN      O  873   2.246   2.508   3.861
  488ALA      N  874   2.035   2.552   3.798
  488ALA     HN  875   1.938   2.530   3.812
  488ALA     CA  876   2.074   2.632   3.683
  488ALA     HA  877   2.170   2.654   3.698
  488ALA     CB  878   2.062   2.556   3.553
  488ALA    HB1  879   2.090   2.615   3.477
  488ALA    HB2  880   2.122   2.475   3.556
  488ALA    HB3  881   1.967   2.527   3.539
  488ALA      C  882   1.988   2.758   3.679
  488ALA      O  883   1.872   2.758   3.720
  489PHE      N  884   2.048   2.866   3.630
  489PHE     HN  885   2.142   2.857   3.595
  489PHE     CA  886   1.984   2.997   3.624
  489PHE     HA  887   1.889   2.982   3.653
  489PHE     CB  888   2.051   3.097   3.719
  489PHE    HB1  889   2.143   3.117   3.684
  489PHE    HB2  890   1.997   3.180   3.721
  489PHE     CG  891   2.066   3.047   3.860
  489PHE    CD1  892   1.957   3.037   3.943
  489PHE    HD1  893   1.866   3.062   3.909
  489PHE    CE1  894   1.971   2.993   4.073
  489PHE    HE1  895   1.891   2.986   4.132
  489PHE     CZ  896   2.094   2.959   4.122
  489PHE     HZ  897   2.104   2.928   4.216
  489PHE    CD2  898   2.190   3.014   3.911
  489PHE    HD2  899   2.272   3.022   3.853
  489PHE    CE2  900   2.203   2.969   4.041
  489PHE    HE2  901   2.293   2.943   4.076
  489PHE      C  902   1.990   3.049   3.481
  489PHE      O  903   2.095   3.042   3.418
  490GLN      N  904   1.876   3.100   3.431
  490GLN     HN  905   1.796   3.104   3.490
  490GLN     CA  906   1.863   3.151   3.294
  490GLN     HA  907   1.929   3.096   3.242
  490GLN     CB  908   1.720   3.133   3.243
  490GLN    HB1  909   1.657   3.169   3.312
  490GLN    HB2  910   1.709   3.185   3.159
  490GLN     CG  911   1.680   2.992   3.215
  490GLN    HG1  912   1.757   2.946   3.170
  490GLN    HG2  913   1.661   2.946   3.302
  490GLN     CD  914   1.558   2.983   3.127
  490GLN    OE1  915   1.482   3.079   3.115
  490GLN    NE2  916   1.540   2.868   3.063
  490GLN   HE21  917   1.605   2.793   3.075
  490GLN   HE22  918   1.461   2.856   3.003
  490GLN      C  919   1.900   3.299   3.283
  490GLN      O  920   1.964   3.341   3.185
  491GLU      N  921   1.862   3.376   3.384
  491GLU     HN  922   1.810   3.335   3.459
  491GLU     CA  923   1.895   3.516   3.390
  491GLU     HA  924   1.953   3.534   3.310
  491GLU     CB  925   1.767   3.601   3.385
  491GLU    HB1  926   1.747   3.632   3.477
  491GLU    HB2  927   1.784   3.680   3.326
  491GLU     CG  928   1.643   3.529   3.331
  491GLU    HG1  929   1.659   3.507   3.234
  491GLU    HG2  930   1.630   3.445   3.383
  491GLU     CD  931   1.516   3.613   3.340
  491GLU    OE1  932   1.492   3.694   3.250
  491GLU    OE2  933   1.440   3.598   3.438
  491GLU      C  934   1.970   3.547   3.518
  491GLU      O  935   1.918   3.522   3.624
  492THR      N  936   2.092   3.598   3.508
  492THR     HN  937   2.134   3.609   3.418
  492THR     CA  938   2.166   3.639   3.627
  492THR     HA  939   2.104   3.619   3.703
  492THR     CB  940   2.296   3.559   3.641
  492THR     HB  941   2.360   3.606   3.701
  492THR    OG1  942   2.359   3.548   3.514
  492THR    HG1  943   2.444   3.496   3.523
  492THR    CG2  944   2.270   3.419   3.693
  492THR   HG21  945   2.357   3.370   3.701
  492THR   HG22  946   2.227   3.425   3.782
  492THR   HG23  947   2.210   3.371   3.629
  492THR      C  948   2.199   3.788   3.619
  492THR      O  949   2.275   3.831   3.535
  493TRP      N  950   2.144   3.867   3.708
  493TRP     HN  951   2.081   3.829   3.776
  493TRP     CA  952   2.174   4.010   3.709
  493TRP     HA  953   2.236   4.024   3.632
  493TRP     CB  954   2.045   4.089   3.694
  493TRP    HB1  955   2.064   4.187   3.698
  493TRP    HB2  956   2.001   4.068   3.606
  493TRP     CG  957   1.951   4.055   3.800
  493TRP    CD1  958   1.857   3.958   3.798
  493TRP    HD1  959   1.838   3.899   3.720
  493TRP    NE1  960   1.791   3.953   3.918
  493TRP    HE1  961   1.717   3.891   3.940
  493TRP    CE2  962   1.844   4.048   4.001
  493TRP    CD2  963   1.945   4.114   3.930
  493TRP    CE3  964   2.016   4.216   3.993
  493TRP    HE3  965   2.089   4.265   3.944
  493TRP    CZ3  966   1.983   4.249   4.121
  493TRP    HZ3  967   2.033   4.322   4.167
  493TRP    CZ2  968   1.812   4.081   4.131
  493TRP    HZ2  969   1.739   4.034   4.180
  493TRP    CH2  970   1.882   4.182   4.189
  493TRP    HH2  971   1.861   4.208   4.284
  493TRP      C  972   2.243   4.050   3.840
  493TRP      O  973   2.305   4.154   3.848
  494TYR      N  974   2.230   3.964   3.939
  494TYR     HN  975   2.181   3.879   3.921
  494TYR     CA  976   2.282   3.985   4.073
  494TYR     HA  977   2.274   4.084   4.084
  494TYR     CB  978   2.200   3.899   4.167
  494TYR    HB1  979   2.251   3.886   4.252
  494TYR    HB2  980   2.114   3.947   4.187
  494TYR     CG  981   2.167   3.764   4.108
  494TYR    CD1  982   2.261   3.663   4.108
  494TYR    HD1  983   2.351   3.679   4.148
  494TYR    CE1  984   2.232   3.540   4.053
  494TYR    HE1  985   2.301   3.467   4.054
  494TYR     CZ  986   2.109   3.519   3.997
  494TYR     OH  987   2.079   3.397   3.942
  494TYR     HH  988   1.986   3.399   3.905
  494TYR    CD2  989   2.045   3.740   4.050
  494TYR    HD2  990   1.976   3.812   4.048
  494TYR    CE2  991   2.015   3.618   3.995
  494TYR    HE2  992   1.926   3.601   3.954
  494TYR      C  993   2.429   3.950   4.094
  494TYR      O  994   2.476   3.954   4.207
  495TRP      N  995   2.498   3.910   3.988
  495TRP     HN  996   2.454   3.908   3.898
  495TRP     CA  997   2.637   3.869   4.001
  495TRP     HA  998   2.652   3.880   4.099
  495TRP     CB  999   2.658   3.722   3.961
  495TRP    HB1 1000   2.600   3.700   3.882
  495TRP    HB2 1001   2.754   3.706   3.938
  495TRP     CG 1002   2.621   3.629   4.070
  495TRP    CD1 1003   2.627   3.654   4.203
  495TRP    HD1 1004   2.659   3.740   4.244
  495TRP    NE1 1005   2.585   3.545   4.274
  495TRP    HE1 1006   2.580   3.539   4.373
  495TRP    CE2 1007   2.548   3.447   4.186
  495TRP    CD2 1008   2.571   3.496   4.057
  495TRP    CE3 1009   2.541   3.414   3.949
  495TRP    HE3 1010   2.556   3.446   3.855
  495TRP    CZ3 1011   2.492   3.288   3.972
  495TRP    HZ3 1012   2.470   3.228   3.895
  495TRP    CZ2 1013   2.499   3.320   4.210
  495TRP    HZ2 1014   2.484   3.287   4.303
  495TRP    CH2 1015   2.471   3.242   4.102
  495TRP    HH2 1016   2.434   3.150   4.116
  495TRP      C 1017   2.738   3.960   3.933
  495TRP      O 1018   2.739   3.979   3.813
  496HSP      N 1019   2.824   4.014   4.018
  496HSP     HN 1020   2.815   3.988   4.115
  496HSP     CA 1021   2.930   4.108   3.985
  496HSP     HA 1022   2.877   4.157   3.916
  496HSP     CB 1023   2.976   4.177   4.115
  496HSP    HB1 1024   3.074   4.198   4.107
  496HSP    HB2 1025   2.924   4.261   4.128
  496HSP    CD2 1026   3.047   4.052   4.332
  496HSP    HD2 1027   3.145   4.073   4.334
  496HSP     CG 1028   2.958   4.092   4.239
  496HSP    NE2 1029   2.979   3.976   4.424
  496HSP    HE2 1030   3.018   3.933   4.505
  496HSP    ND1 1031   2.837   4.038   4.276
  496HSP    HD1 1032   2.751   4.049   4.226
  496HSP    CE1 1033   2.852   3.969   4.387
  496HSP    HE1 1034   2.780   3.920   4.436
  496HSP      C 1035   3.059   4.069   3.916
  496HSP      O 1036   3.078   4.095   3.799
  497GLY      N 1037   3.145   4.004   3.993
  497GLY     HN 1038   3.120   3.989   4.089
  497GLY     CA 1039   3.272   3.954   3.947
  497GLY    HA1 1040   3.316   3.912   4.027
  497GLY    HA2 1041   3.252   3.883   3.879
  497GLY      C 1042   3.367   4.053   3.887
  497GLY      O 1043   3.356   4.173   3.905
  498ASP      N 1044   3.463   4.000   3.813
  498ASP     HN 1045   3.467   3.900   3.803
  498ASP     CA 1046   3.564   4.080   3.747
  498ASP     HA 1047   3.572   4.161   3.805
  498ASP     CB 1048   3.699   4.009   3.740
  498ASP    HB1 1049   3.716   3.981   3.645
  498ASP    HB2 1050   3.771   4.072   3.769
  498ASP     CG 1051   3.707   3.886   3.827
  498ASP    OD1 1052   3.615   3.803   3.818
  498ASP    OD2 1053   3.804   3.873   3.903
  498ASP      C 1054   3.517   4.119   3.609
  498ASP      O 1055   3.426   4.060   3.554
  499VAL      N 1056   3.582   4.221   3.555
  499VAL     HN 1057   3.658   4.262   3.605
  499VAL     CA 1058   3.547   4.276   3.425
  499VAL     HA 1059   3.456   4.313   3.446
  499VAL     CB 1060   3.644   4.388   3.380
  499VAL     HB 1061   3.679   4.436   3.460
  499VAL    CG1 1062   3.763   4.330   3.307
  499VAL   HG11 1063   3.824   4.404   3.279
  499VAL   HG12 1064   3.812   4.267   3.368
  499VAL   HG13 1065   3.732   4.280   3.226
  499VAL    CG2 1066   3.570   4.487   3.291
  499VAL   HG21 1067   3.634   4.559   3.262
  499VAL   HG22 1068   3.535   4.440   3.211
  499VAL   HG23 1069   3.495   4.528   3.342
  499VAL      C 1070   3.524   4.175   3.313
  499VAL      O 1071   3.601   4.081   3.293
  500ASN      N 1072   3.413   4.197   3.244
  500ASN     HN 1073   3.357   4.276   3.270
  500ASN     CA 1074   3.368   4.116   3.134
  500ASN     HA 1075   3.432   4.041   3.123
  500ASN     CB 1076   3.226   4.066   3.162
  500ASN    HB1 1077   3.168   4.143   3.187
  500ASN    HB2 1078   3.190   4.022   3.080
  500ASN     CG 1079   3.222   3.966   3.273
  500ASN    OD1 1080   3.312   3.884   3.286
  500ASN    ND2 1081   3.118   3.973   3.354
  500ASN   HD21 1082   3.047   4.042   3.338
  500ASN   HD22 1083   3.109   3.909   3.430
  500ASN      C 1084   3.365   4.203   3.010
  500ASN      O 1085   3.444   4.296   2.995
  501SER      N 1086   3.272   4.173   2.921
  501SER     HN 1087   3.212   4.095   2.939
  501SER     CA 1088   3.254   4.246   2.800
  501SER     HA 1089   3.305   4.332   2.806
  501SER     CB 1090   3.307   4.167   2.682
  501SER    HB1 1091   3.270   4.203   2.596
  501SER    HB2 1092   3.407   4.170   2.680
  501SER     OG 1093   3.269   4.031   2.692
  501SER    HG1 1094   3.305   3.981   2.613
  501SER      C 1095   3.105   4.271   2.787
  501SER      O 1096   3.062   4.339   2.695
  502ASN      N 1097   3.026   4.217   2.880
  502ASN     HN 1098   3.067   4.165   2.956
  502ASN     CA 1099   2.882   4.235   2.874
  502ASN     HA 1100   2.844   4.168   2.939
  502ASN     CB 1101   2.842   4.377   2.915
  502ASN    HB1 1102   2.881   4.441   2.849
  502ASN    HB2 1103   2.743   4.384   2.914
  502ASN     CG 1104   2.892   4.413   3.053
  502ASN    OD1 1105   2.816   4.411   3.150
  502ASN    ND2 1106   3.019   4.446   3.063
  502ASN   HD21 1107   3.078   4.446   2.981
  502ASN   HD22 1108   3.058   4.471   3.152
  502ASN      C 1109   2.831   4.203   2.737
  502ASN      O 1110   2.770   4.285   2.672
  503LYS      N 1111   2.857   4.082   2.692
  503LYS     HN 1112   2.907   4.017   2.749
  503LYS     CA 1113   2.815   4.044   2.560
  503LYS     HA 1114   2.726   4.088   2.544
  503LYS     CB 1115   2.920   4.087   2.459
  503LYS    HB1 1116   2.953   4.178   2.485
  503LYS    HB2 1117   2.996   4.022   2.463
  503LYS     CG 1118   2.873   4.094   2.315
  503LYS    HG1 1119   2.818   4.013   2.295
  503LYS    HG2 1120   2.818   4.177   2.303
  503LYS     CD 1121   2.992   4.100   2.220
  503LYS    HD1 1122   3.070   4.139   2.268
  503LYS    HD2 1123   3.014   4.006   2.191
  503LYS     CE 1124   2.963   4.184   2.096
  503LYS    HE1 1125   2.873   4.159   2.060
  503LYS    HE2 1126   2.963   4.280   2.121
  503LYS     NZ 1127   3.062   4.166   1.985
  503LYS    HZ1 1128   3.036   4.224   1.908
  503LYS    HZ2 1129   3.153   4.192   2.017
  503LYS    HZ3 1130   3.062   4.070   1.956
  503LYS      C 1131   2.799   3.895   2.555
  503LYS      O 1132   2.889   3.822   2.591
  504VAL      N 1133   2.683   3.848   2.513
  504VAL     HN 1134   2.607   3.910   2.492
  504VAL     CA 1135   2.668   3.704   2.498
  504VAL     HA 1136   2.694   3.665   2.586
  504VAL     CB 1137   2.523   3.665   2.467
  504VAL     HB 1138   2.502   3.687   2.372
  504VAL    CG1 1139   2.503   3.516   2.493
  504VAL   HG11 1140   2.408   3.491   2.473
  504VAL   HG12 1141   2.565   3.464   2.434
  504VAL   HG13 1142   2.523   3.496   2.589
  504VAL    CG2 1143   2.431   3.743   2.556
  504VAL   HG21 1144   2.336   3.717   2.536
  504VAL   HG22 1145   2.451   3.723   2.652
  504VAL   HG23 1146   2.443   3.841   2.539
  504VAL      C 1147   2.762   3.654   2.390
  504VAL      O 1148   2.780   3.716   2.285
  505VAL      N 1149   2.822   3.539   2.417
  505VAL     HN 1150   2.788   3.484   2.493
  505VAL     CA 1151   2.934   3.488   2.339
  505VAL     HA 1152   2.935   3.540   2.254
  505VAL     CB 1153   3.064   3.509   2.422
  505VAL     HB 1154   3.037   3.526   2.517
  505VAL    CG1 1155   3.149   3.386   2.429
  505VAL   HG11 1156   3.231   3.405   2.484
  505VAL   HG12 1157   3.097   3.312   2.471
  505VAL   HG13 1158   3.176   3.359   2.337
  505VAL    CG2 1159   3.143   3.629   2.373
  505VAL   HG21 1160   3.225   3.640   2.429
  505VAL   HG22 1161   3.168   3.615   2.278
  505VAL   HG23 1162   3.086   3.711   2.381
  505VAL      C 1163   2.917   3.342   2.299
  505VAL      O 1164   2.979   3.297   2.201
  506MET      N 1165   2.831   3.269   2.368
  506MET     HN 1166   2.796   3.309   2.453
  506MET     CA 1167   2.783   3.136   2.334
  506MET     HA 1168   2.810   3.115   2.240
  506MET     CB 1169   2.845   3.034   2.428
  506MET    HB1 1170   2.944   3.041   2.420
  506MET    HB2 1171   2.818   3.057   2.521
  506MET     CG 1172   2.808   2.891   2.404
  506MET    HG1 1173   2.711   2.883   2.429
  506MET    HG2 1174   2.818   2.876   2.306
  506MET     SD 1175   2.916   2.786   2.504
  506MET     CE 1176   3.047   2.756   2.387
  506MET    HE1 1177   3.117   2.697   2.429
  506MET    HE2 1178   3.010   2.710   2.306
  506MET    HE3 1179   3.089   2.843   2.360
  506MET      C 1180   2.632   3.138   2.348
  506MET      O 1181   2.578   3.216   2.428
  507SER      N 1182   2.560   3.057   2.271
  507SER     HN 1183   2.605   2.996   2.206
  507SER     CA 1184   2.415   3.059   2.286
  507SER     HA 1185   2.396   3.070   2.384
  507SER     CB 1186   2.353   3.178   2.212
  507SER    HB1 1187   2.264   3.202   2.251
  507SER    HB2 1188   2.414   3.258   2.217
  507SER     OG 1189   2.333   3.152   2.075
  507SER    HG1 1190   2.293   3.232   2.031
  507SER      C 1191   2.357   2.927   2.238
  507SER      O 1192   2.429   2.841   2.187
  508GLY      N 1193   2.225   2.912   2.255
  508GLY     HN 1194   2.174   2.986   2.299
  508GLY     CA 1195   2.151   2.793   2.214
  508GLY    HA1 1196   2.057   2.806   2.244
  508GLY    HA2 1197   2.154   2.791   2.114
  508GLY      C 1198   2.203   2.661   2.268
  508GLY      O 1199   2.171   2.556   2.210
  509VAL      N 1200   2.281   2.663   2.376
  509VAL     HN 1201   2.295   2.750   2.424
  509VAL     CA 1202   2.346   2.542   2.427
  509VAL     HA 1203   2.396   2.506   2.348
  509VAL     CB 1204   2.439   2.575   2.543
  509VAL     HB 1205   2.389   2.628   2.612
  509VAL    CG1 1206   2.487   2.446   2.607
  509VAL   HG11 1207   2.548   2.467   2.683
  509VAL   HG12 1208   2.409   2.394   2.641
  509VAL   HG13 1209   2.536   2.391   2.539
  509VAL    CG2 1210   2.554   2.665   2.499
  509VAL   HG21 1211   2.613   2.685   2.577
  509VAL   HG22 1212   2.607   2.618   2.428
  509VAL   HG23 1213   2.517   2.750   2.462
  509VAL      C 1214   2.243   2.439   2.474
  509VAL      O 1215   2.154   2.469   2.554
  510LYS      N 1216   2.257   2.315   2.425
  510LYS     HN 1217   2.317   2.300   2.346
  510LYS     CA 1218   2.187   2.201   2.484
  510LYS     HA 1219   2.154   2.237   2.572
  510LYS     CB 1220   2.068   2.154   2.402
  510LYS    HB1 1221   1.990   2.216   2.416
  510LYS    HB2 1222   2.092   2.152   2.305
  510LYS     CG 1223   2.028   2.012   2.447
  510LYS    HG1 1224   2.100   1.948   2.419
  510LYS    HG2 1225   2.019   2.011   2.547
  510LYS     CD 1226   1.898   1.967   2.386
  510LYS    HD1 1227   1.909   1.959   2.287
  510LYS    HD2 1228   1.874   1.877   2.424
  510LYS     CE 1229   1.787   2.065   2.416
  510LYS    HE1 1230   1.785   2.084   2.514
  510LYS    HE2 1231   1.803   2.150   2.366
  510LYS     NZ 1232   1.653   2.011   2.376
  510LYS    HZ1 1233   1.582   2.078   2.397
  510LYS    HZ2 1234   1.653   1.992   2.277
  510LYS    HZ3 1235   1.634   1.927   2.426
  510LYS      C 1236   2.284   2.085   2.500
  510LYS      O 1237   2.354   2.049   2.405
  511CYD      N 1238   2.288   2.029   2.620
  511CYD     HN 1239   2.228   2.063   2.692
  511CYD     CA 1240   2.377   1.918   2.649
  511CYD     HA 1241   2.439   1.913   2.571
  511CYD     CB 1242   2.455   1.942   2.779
  511CYD     Vc 1243   2.455   1.942   2.779
  511CYD    HB1 1244   2.385   1.954   2.849
  511CYD    HB2 1245   2.504   1.856   2.795
  511CYD     SG 1246   2.568   2.083   2.771
  511CYD     Vs 1247   2.568   2.083   2.771
  511CYD    HUD 1248   2.385   1.954   2.849
  511CYD      C 1249   2.297   1.788   2.661
  511CYD      O 1250   2.181   1.789   2.703
  512SER      N 1251   2.360   1.677   2.620
  512SER     HN 1252   2.446   1.684   2.570
  512SER     CA 1253   2.303   1.546   2.649
  512SER     HA 1254   2.206   1.552   2.622
  512SER     CB 1255   2.371   1.437   2.567
  512SER    HB1 1256   2.315   1.355   2.562
  512SER    HB2 1257   2.391   1.470   2.474
  512SER     OG 1258   2.495   1.402   2.628
  512SER    HG1 1259   2.540   1.330   2.574
  512SER      C 1260   2.315   1.515   2.797
  512SER      O 1261   2.219   1.469   2.859
  513GLY      N 1262   2.431   1.541   2.855
  513GLY     HN 1263   2.506   1.576   2.798
  513GLY     CA 1264   2.455   1.522   2.997
  513GLY    HA1 1265   2.445   1.611   3.043
  513GLY    HA2 1266   2.387   1.458   3.032
  513GLY      C 1267   2.595   1.468   3.018
  513GLY      O 1268   2.658   1.493   3.121
  514THR      N 1269   2.643   1.396   2.917
  514THR     HN 1270   2.592   1.396   2.831
  514THR     CA 1271   2.766   1.319   2.925
  514THR     HA 1272   2.776   1.299   3.022
  514THR     CB 1273   2.751   1.193   2.839
  514THR     HB 1274   2.836   1.139   2.840
  514THR    OG1 1275   2.727   1.231   2.702
  514THR    HG1 1276   2.717   1.149   2.646
  514THR    CG2 1277   2.632   1.109   2.889
  514THR   HG21 1278   2.622   1.027   2.833
  514THR   HG22 1279   2.647   1.083   2.984
  514THR   HG23 1280   2.548   1.164   2.883
  514THR      C 1281   2.889   1.395   2.878
  514THR      O 1282   3.002   1.349   2.903
  515GLU      N 1283   2.869   1.510   2.812
  515GLU     HN 1284   2.775   1.543   2.799
  515GLU     CA 1285   2.978   1.589   2.757
  515GLU     HA 1286   3.023   1.534   2.686
  515GLU     CB 1287   2.921   1.715   2.697
  515GLU    HB1 1288   2.877   1.767   2.770
  515GLU    HB2 1289   2.997   1.768   2.659
  515GLU     CG 1290   2.819   1.692   2.586
  515GLU    HG1 1291   2.815   1.774   2.529
  515GLU    HG2 1292   2.849   1.615   2.530
  515GLU     CD 1293   2.682   1.664   2.634
  515GLU    OE1 1294   2.665   1.623   2.750
  515GLU    OE2 1295   2.588   1.678   2.555
  515GLU      C 1296   3.080   1.622   2.864
  515GLU      O 1297   3.048   1.627   2.983
  516LEU      N 1298   3.205   1.641   2.824
  516LEU     HN 1299   3.226   1.635   2.726
  516LEU     CA 1300   3.314   1.669   2.917
  516LEU     HA 1301   3.277   1.641   3.005
  516LEU     CB 1302   3.437   1.590   2.879
  516LEU    HB1 1303   3.473   1.627   2.794
  516LEU    HB2 1304   3.505   1.604   2.952
  516LEU     CG 1305   3.417   1.441   2.861
  516LEU     HG 1306   3.353   1.423   2.787
  516LEU    CD1 1307   3.553   1.381   2.826
  516LEU   HD11 1308   3.543   1.282   2.814
  516LEU   HD12 1309   3.587   1.422   2.742
  516LEU   HD13 1310   3.617   1.399   2.901
  516LEU    CD2 1311   3.359   1.381   2.990
  516LEU   HD21 1312   3.345   1.282   2.978
  516LEU   HD22 1313   3.422   1.396   3.066
  516LEU   HD23 1314   3.271   1.424   3.010
  516LEU      C 1315   3.351   1.816   2.921
  516LEU      O 1316   3.449   1.852   2.986
  517SER      N 1317   3.278   1.900   2.850
  517SER     HN 1318   3.204   1.865   2.793
  517SER     CA 1319   3.303   2.043   2.853
  517SER     HA 1320   3.307   2.070   2.949
  517SER     CB 1321   3.437   2.080   2.789
  517SER    HB1 1322   3.466   2.171   2.817
  517SER    HB2 1323   3.508   2.013   2.812
  517SER     OG 1324   3.424   2.080   2.648
  517SER    HG1 1325   3.512   2.105   2.607
  517SER      C 1326   3.189   2.109   2.780
  517SER      O 1327   3.147   2.061   2.675
  518LEU      N 1328   3.140   2.219   2.836
  518LEU     HN 1329   3.184   2.255   2.918
  518LEU     CA 1330   3.026   2.289   2.780
  518LEU     HA 1331   2.947   2.231   2.802
  518LEU     CB 1332   3.014   2.425   2.848
  518LEU    HB1 1333   3.056   2.419   2.939
  518LEU    HB2 1334   3.065   2.491   2.793
  518LEU     CG 1335   2.874   2.478   2.865
  518LEU     HG 1336   2.854   2.488   2.963
  518LEU    CD1 1337   2.867   2.613   2.800
  518LEU   HD11 1338   2.775   2.651   2.810
  518LEU   HD12 1339   2.933   2.675   2.843
  518LEU   HD13 1340   2.889   2.604   2.703
  518LEU    CD2 1341   2.768   2.384   2.811
  518LEU   HD21 1342   2.677   2.423   2.825
  518LEU   HD22 1343   2.783   2.369   2.714
  518LEU   HD23 1344   2.773   2.296   2.859
  518LEU      C 1345   3.034   2.302   2.628
  518LEU      O 1346   2.933   2.286   2.558
  519ALA      N 1347   3.153   2.329   2.574
  519ALA     HN 1348   3.235   2.333   2.632
  519ALA     CA 1349   3.165   2.352   2.431
  519ALA     HA 1350   3.095   2.421   2.412
  519ALA     CB 1351   3.305   2.404   2.395
  519ALA    HB1 1352   3.311   2.419   2.297
  519ALA    HB2 1353   3.321   2.491   2.443
  519ALA    HB3 1354   3.374   2.337   2.423
  519ALA      C 1355   3.132   2.227   2.348
  519ALA      O 1356   3.098   2.241   2.230
  520HSP      N 1357   3.141   2.107   2.406
  520HSP     HN 1358   3.164   2.101   2.503
  520HSP     CA 1359   3.117   1.983   2.332
  520HSP     HA 1360   3.151   2.004   2.240
  520HSP     CB 1361   3.191   1.865   2.394
  520HSP    HB1 1362   3.182   1.870   2.493
  520HSP    HB2 1363   3.150   1.780   2.361
  520HSP    CD2 1364   3.405   1.799   2.261
  520HSP    HD2 1365   3.365   1.745   2.187
  520HSP     CG 1366   3.338   1.860   2.361
  520HSP    NE2 1367   3.539   1.824   2.280
  520HSP    HE2 1368   3.613   1.793   2.221
  520HSP    ND1 1369   3.433   1.920   2.440
  520HSP    HD1 1370   3.415   1.974   2.523
  520HSP    CE1 1371   3.553   1.897   2.389
  520HSP    HE1 1372   3.640   1.928   2.427
  520HSP      C 1373   2.970   1.948   2.324
  520HSP      O 1374   2.934   1.848   2.261
  521CYD      N 1375   2.883   2.027   2.388
  521CYD     HN 1376   2.917   2.097   2.451
  521CYD     CA 1377   2.741   2.011   2.365
  521CYD     HA 1378   2.723   1.913   2.361
  521CYD     CB 1379   2.661   2.073   2.480
  521CYD     Vc 1380   2.661   2.073   2.480
  521CYD    HB1 1381   2.670   2.171   2.466
  521CYD    HB2 1382   2.567   2.045   2.463
  521CYD     SG 1383   2.717   2.022   2.646
  521CYD     Vs 1384   2.717   2.022   2.646
  521CYD    HUD 1385   2.670   2.171   2.466
  521CYD      C 1386   2.703   2.075   2.231
  521CYD      O 1387   2.781   2.148   2.170
  522ARG      N 1388   2.580   2.053   2.190
  522ARG     HN 1389   2.522   1.987   2.238
  522ARG     CA 1390   2.530   2.124   2.076
  522ARG     HA 1391   2.595   2.115   2.001
  522ARG     CB 1392   2.397   2.063   2.029
  522ARG    HB1 1393   2.410   2.031   1.935
  522ARG    HB2 1394   2.376   1.985   2.088
  522ARG     CG 1395   2.273   2.152   2.028
  522ARG    HG1 1396   2.194   2.097   2.052
  522ARG    HG2 1397   2.285   2.225   2.095
  522ARG     CD 1398   2.251   2.214   1.892
  522ARG    HD1 1399   2.198   2.298   1.902
  522ARG    HD2 1400   2.339   2.235   1.850
  522ARG     NE 1401   2.177   2.126   1.801
  522ARG     HE 1402   2.228   2.083   1.727
  522ARG     CZ 1403   2.048   2.100   1.811
  522ARG    NH1 1404   1.989   2.018   1.724
  522ARG   HH11 1405   2.043   1.977   1.650
  522ARG   HH12 1406   1.892   1.999   1.731
  522ARG    NH2 1407   1.977   2.154   1.909
  522ARG   HH21 1408   2.021   2.215   1.975
  522ARG   HH22 1409   1.879   2.134   1.916
  522ARG      C 1410   2.517   2.268   2.119
  522ARG      O 1411   2.464   2.298   2.224
  523HSP      N 1412   2.570   2.356   2.037
  523HSP     HN 1413   2.629   2.323   1.963
  523HSP     CA 1414   2.545   2.497   2.049
  523HSP     HA 1415   2.451   2.511   2.080
  523HSP     CB 1416   2.639   2.562   2.149
  523HSP    HB1 1417   2.619   2.659   2.154
  523HSP    HB2 1418   2.624   2.520   2.239
  523HSP    CD2 1419   2.867   2.441   2.125
  523HSP    HD2 1420   2.844   2.350   2.159
  523HSP     CG 1421   2.784   2.547   2.115
  523HSP    NE2 1422   2.990   2.482   2.081
  523HSP    HE2 1423   3.072   2.425   2.076
  523HSP    ND1 1424   2.860   2.650   2.066
  523HSP    HD1 1425   2.826   2.743   2.048
  523HSP    CE1 1426   2.983   2.609   2.046
  523HSP    HE1 1427   3.058   2.664   2.010
  523HSP      C 1428   2.569   2.550   1.912
  523HSP      O 1429   2.643   2.491   1.834
  524ASP      N 1430   2.509   2.663   1.881
  524ASP     HN 1431   2.444   2.705   1.944
  524ASP     CA 1432   2.539   2.728   1.755
  524ASP     HA 1433   2.533   2.664   1.679
  524ASP     CB 1434   2.440   2.837   1.718
  524ASP    HB1 1435   2.489   2.912   1.675
  524ASP    HB2 1436   2.373   2.799   1.653
  524ASP     CG 1437   2.365   2.890   1.835
  524ASP    OD1 1438   2.431   2.946   1.921
  524ASP    OD2 1439   2.242   2.879   1.839
  524ASP      C 1440   2.678   2.780   1.782
  524ASP      O 1441   2.721   2.779   1.896
  525GLY      N 1442   2.749   2.819   1.680
  525GLY     HN 1443   2.708   2.824   1.589
  525GLY     CA 1444   2.888   2.852   1.697
  525GLY    HA1 1445   2.926   2.797   1.771
  525GLY    HA2 1446   2.937   2.832   1.612
  525GLY      C 1447   2.897   2.999   1.730
  525GLY      O 1448   2.831   3.047   1.819
  526GLU      N 1449   2.983   3.070   1.660
  526GLU     HN 1450   3.031   3.028   1.584
  526GLU     CA 1451   3.008   3.208   1.694
  526GLU     HA 1452   3.008   3.213   1.793
  526GLU     CB 1453   3.146   3.254   1.647
  526GLU    HB1 1454   3.143   3.262   1.547
  526GLU    HB2 1455   3.165   3.343   1.687
  526GLU     CG 1456   3.263   3.162   1.683
  526GLU    HG1 1457   3.273   3.095   1.609
  526GLU    HG2 1458   3.346   3.217   1.689
  526GLU     CD 1459   3.246   3.086   1.814
  526GLU    OE1 1460   3.149   3.010   1.827
  526GLU    OE2 1461   3.331   3.100   1.903
  526GLU      C 1462   2.896   3.295   1.638
  526GLU      O 1463   2.899   3.416   1.651
  527ASP      N 1464   2.799   3.231   1.572
  527ASP     HN 1465   2.814   3.136   1.546
  527ASP     CA 1466   2.671   3.293   1.536
  527ASP     HA 1467   2.692   3.389   1.520
  527ASP     CB 1468   2.617   3.225   1.411
  527ASP    HB1 1469   2.646   3.130   1.411
  527ASP    HB2 1470   2.517   3.229   1.414
  527ASP     CG 1471   2.664   3.291   1.283
  527ASP    OD1 1472   2.704   3.409   1.286
  527ASP    OD2 1473   2.660   3.223   1.178
  527ASP      C 1474   2.568   3.280   1.648
  527ASP      O 1475   2.482   3.194   1.643
  528VAL      N 1476   2.574   3.370   1.746
  528VAL     HN 1477   2.618   3.457   1.725
  528VAL     CA 1478   2.523   3.351   1.883
  528VAL     HA 1479   2.506   3.254   1.898
  528VAL     CB 1480   2.626   3.393   1.988
  528VAL     HB 1481   2.583   3.388   2.078
  528VAL    CG1 1482   2.746   3.299   1.981
  528VAL   HG11 1483   2.813   3.326   2.050
  528VAL   HG12 1484   2.716   3.206   1.999
  528VAL   HG13 1485   2.787   3.305   1.890
  528VAL    CG2 1486   2.676   3.535   1.965
  528VAL   HG21 1487   2.743   3.559   2.035
  528VAL   HG22 1488   2.718   3.541   1.875
  528VAL   HG23 1489   2.599   3.598   1.970
  528VAL      C 1490   2.391   3.428   1.893
  528VAL      O 1491   2.382   3.539   1.946
  529ALA      N 1492   2.286   3.366   1.844
  529ALA     HN 1493   2.297   3.278   1.799
  529ALA     CA 1494   2.152   3.425   1.853
  529ALA     HA 1495   2.160   3.520   1.823
  529ALA     CB 1496   2.054   3.352   1.763
  529ALA    HB1 1497   1.964   3.394   1.770
  529ALA    HB2 1498   2.086   3.358   1.668
  529ALA    HB3 1499   2.049   3.256   1.790
  529ALA      C 1500   2.106   3.420   1.998
  529ALA      O 1501   2.068   3.315   2.049
  530CYS      N 1502   2.108   3.533   2.065
  530CYS     HN 1503   2.153   3.615   2.029
  530CYS     CA 1504   2.044   3.534   2.195
  530CYS     HA 1505   2.017   3.439   2.213
  530CYS     CB 1506   2.140   3.582   2.304
  530CYS    HB1 1507   2.229   3.552   2.271
  530CYS    HB2 1508   2.134   3.682   2.297
  530CYS     SG 1509   2.109   3.525   2.475
  530CYS      C 1510   1.922   3.625   2.189
  530CYS      O 1511   1.919   3.720   2.109
  531PRO      N 1512   1.817   3.596   2.266
  531PRO     CD 1513   1.782   3.463   2.316
  531PRO    HD1 1514   1.827   3.445   2.403
  531PRO    HD2 1515   1.808   3.392   2.250
  531PRO     CA 1516   1.704   3.689   2.274
  531PRO     HA 1517   1.672   3.713   2.182
  531PRO     CB 1518   1.601   3.614   2.358
  531PRO    HB1 1519   1.612   3.634   2.455
  531PRO    HB2 1520   1.507   3.635   2.330
  531PRO     CG 1521   1.632   3.471   2.331
  531PRO    HG1 1522   1.601   3.415   2.408
  531PRO    HG2 1523   1.586   3.442   2.247
  531PRO      C 1524   1.743   3.819   2.340
  531PRO      O 1525   1.854   3.838   2.391
  532GLN      N 1526   1.652   3.914   2.334
  532GLN     HN 1527   1.566   3.896   2.286
  532GLN     CA 1528   1.674   4.042   2.394
  532GLN     HA 1529   1.771   4.053   2.417
  532GLN     CB 1530   1.637   4.154   2.297
  532GLN    HB1 1531   1.677   4.133   2.208
  532GLN    HB2 1532   1.537   4.156   2.289
  532GLN     CG 1533   1.683   4.293   2.339
  532GLN    HG1 1534   1.626   4.360   2.293
  532GLN    HG2 1535   1.673   4.301   2.438
  532GLN     CD 1536   1.828   4.321   2.302
  532GLN    OE1 1537   1.889   4.414   2.354
  532GLN    NE2 1538   1.884   4.240   2.213
  532GLN   HE21 1539   1.831   4.165   2.173
  532GLN   HE22 1540   1.979   4.254   2.185
  532GLN      C 1541   1.586   4.044   2.516
  532GLN      O 1542   1.465   4.046   2.505
  533GLY      N 1543   1.646   4.043   2.633
  533GLY     HN 1544   1.746   4.042   2.638
  533GLY     CA 1545   1.569   4.046   2.755
  533GLY    HA1 1546   1.523   4.135   2.761
  533GLY    HA2 1547   1.500   3.974   2.749
  533GLY      C 1548   1.655   4.025   2.876
  533GLY      O 1549   1.768   4.070   2.879
  534GLY      N 1550   1.601   3.955   2.975
  534GLY     HN 1551   1.507   3.922   2.964
  534GLY     CA 1552   1.672   3.924   3.097
  534GLY    HA1 1553   1.726   4.004   3.122
  534GLY    HA2 1554   1.604   3.905   3.168
  534GLY      C 1555   1.765   3.804   3.083
  534GLY      O 1556   1.853   3.781   3.166
  535VAL      N 1557   1.749   3.730   2.973
  535VAL     HN 1558   1.678   3.756   2.908
  535VAL     CA 1559   1.831   3.613   2.943
  535VAL     HA 1560   1.853   3.575   3.033
  535VAL     CB 1561   1.750   3.510   2.862
  535VAL     HB 1562   1.660   3.549   2.842
  535VAL    CG1 1563   1.814   3.480   2.729
  535VAL   HG11 1564   1.758   3.413   2.680
  535VAL   HG12 1565   1.820   3.564   2.675
  535VAL   HG13 1566   1.906   3.443   2.744
  535VAL    CG2 1567   1.729   3.385   2.944
  535VAL   HG21 1568   1.676   3.319   2.890
  535VAL   HG22 1569   1.818   3.345   2.967
  535VAL   HG23 1570   1.680   3.407   3.028
  535VAL      C 1571   1.963   3.648   2.876
  535VAL      O 1572   2.047   3.562   2.855
  536GLN      N 1573   1.982   3.777   2.846
  536GLN     HN 1574   1.908   3.841   2.866
  536GLN     CA 1575   2.103   3.830   2.786
  536GLN     HA 1576   2.137   3.757   2.726
  536GLN     CB 1577   2.070   3.955   2.703
  536GLN    HB1 1578   2.006   3.929   2.632
  536GLN    HB2 1579   2.027   4.022   2.764
  536GLN     CG 1580   2.189   4.023   2.636
  536GLN    HG1 1581   2.175   4.122   2.638
  536GLN    HG2 1582   2.272   4.001   2.688
  536GLN     CD 1583   2.210   3.980   2.492
  536GLN    OE1 1584   2.313   4.011   2.431
  536GLN    NE2 1585   2.113   3.909   2.437
  536GLN   HE21 1586   2.032   3.886   2.491
  536GLN   HE22 1587   2.121   3.877   2.343
  536GLN      C 1588   2.210   3.861   2.892
  536GLN      O 1589   2.321   3.900   2.858
  537TYR      N 1590   2.177   3.843   3.020
  537TYR     HN 1591   2.084   3.814   3.042
  537TYR     CA 1592   2.271   3.865   3.129
  537TYR     HA 1593   2.324   3.946   3.105
  537TYR     CB 1594   2.197   3.891   3.259
  537TYR    HB1 1595   2.114   3.836   3.261
  537TYR    HB2 1596   2.257   3.865   3.335
  537TYR     CG 1597   2.158   4.035   3.278
  537TYR    CD1 1598   2.057   4.091   3.202
  537TYR    HD1 1599   2.010   4.036   3.134
  537TYR    CE1 1600   2.020   4.223   3.220
  537TYR    HE1 1601   1.947   4.262   3.164
  537TYR     CZ 1602   2.085   4.299   3.313
  537TYR     OH 1603   2.049   4.431   3.331
  537TYR     HH 1604   2.106   4.472   3.402
  537TYR    CD2 1605   2.221   4.114   3.372
  537TYR    HD2 1606   2.295   4.075   3.428
  537TYR    CE2 1607   2.185   4.246   3.390
  537TYR    HE2 1608   2.232   4.302   3.458
  537TYR      C 1609   2.360   3.744   3.143
  537TYR      O 1610   2.474   3.754   3.183
  538GLY      N 1611   2.307   3.627   3.109
  538GLY     HN 1612   2.211   3.623   3.080
  538GLY     CA 1613   2.385   3.505   3.115
  538GLY    HA1 1614   2.380   3.465   3.024
  538GLY    HA2 1615   2.479   3.533   3.134
  538GLY      C 1616   2.344   3.401   3.215
  538GLY      O 1617   2.294   3.431   3.321
  539ALA      N 1618   2.365   3.277   3.179
  539ALA     HN 1619   2.401   3.260   3.088
  539ALA     CA 1620   2.338   3.163   3.265
  539ALA     HA 1621   2.247   3.178   3.301
  539ALA     CB 1622   2.346   3.038   3.181
  539ALA    HB1 1623   2.328   2.958   3.239
  539ALA    HB2 1624   2.278   3.043   3.108
  539ALA    HB3 1625   2.437   3.030   3.141
  539ALA      C 1626   2.436   3.154   3.381
  539ALA      O 1627   2.551   3.194   3.367
  540GLY      N 1628   2.392   3.103   3.496
  540GLY     HN 1629   2.294   3.087   3.508
  540GLY     CA 1630   2.482   3.072   3.604
  540GLY    HA1 1631   2.576   3.077   3.571
  540GLY    HA2 1632   2.469   3.139   3.678
  540GLY      C 1633   2.447   2.933   3.650
  540GLY      O 1634   2.344   2.878   3.612
  541VAL      N 1635   2.535   2.876   3.731
  541VAL     HN 1636   2.622   2.922   3.751
  541VAL     CA 1637   2.508   2.747   3.791
  541VAL     HA 1638   2.412   2.726   3.770
  541VAL     CB 1639   2.595   2.635   3.730
  541VAL     HB 1640   2.565   2.547   3.767
  541VAL    CG1 1641   2.579   2.635   3.576
  541VAL   HG11 1642   2.636   2.563   3.537
  541VAL   HG12 1643   2.483   2.619   3.553
  541VAL   HG13 1644   2.608   2.724   3.540
  541VAL    CG2 1645   2.744   2.657   3.768
  541VAL   HG21 1646   2.799   2.584   3.728
  541VAL   HG22 1647   2.775   2.745   3.732
  541VAL   HG23 1648   2.754   2.656   3.867
  541VAL      C 1649   2.528   2.758   3.940
  541VAL      O 1650   2.579   2.858   3.991
  542ALA      N 1651   2.482   2.656   4.010
  542ALA     HN 1652   2.413   2.597   3.968
  542ALA     CA 1653   2.526   2.626   4.145
  542ALA     HA 1654   2.606   2.683   4.165
  542ALA     CB 1655   2.418   2.661   4.248
  542ALA    HB1 1656   2.452   2.639   4.340
  542ALA    HB2 1657   2.397   2.758   4.243
  542ALA    HB3 1658   2.336   2.607   4.229
  542ALA      C 1659   2.560   2.478   4.147
  542ALA      O 1660   2.480   2.395   4.100
  543CYS      N 1661   2.678   2.446   4.200
  543CYS     HN 1662   2.735   2.518   4.239
  543CYS     CA 1663   2.727   2.309   4.202
  543CYS     HA 1664   2.661   2.258   4.148
  543CYS     CB 1665   2.865   2.299   4.141
  543CYS    HB1 1666   2.924   2.341   4.211
  543CYS    HB2 1667   2.882   2.201   4.138
  543CYS     SG 1668   2.890   2.374   3.983
  543CYS      C 1669   2.734   2.257   4.345
  543CYS      O 1670   2.752   2.334   4.440
  544SER      N 1671   2.720   2.124   4.362
  544SER     HN 1672   2.695   2.068   4.283
  544SER     CA 1673   2.741   2.061   4.491
  544SER     HA 1674   2.799   2.127   4.539
  544SER     CB 1675   2.613   2.039   4.569
  544SER    HB1 1676   2.561   2.124   4.578
  544SER    HB2 1677   2.556   1.970   4.526
  544SER     OG 1678   2.649   1.994   4.699
  544SER    HG1 1679   2.567   1.979   4.753
  544SER      C 1680   2.808   1.925   4.475
  544SER      O 1681   2.810   1.865   4.367
  545GLU      N 1682   2.869   1.879   4.583
  545GLU     HN 1683   2.867   1.931   4.668
  545GLU     CA 1684   2.939   1.752   4.577
  545GLU     HA 1685   2.976   1.748   4.484
  545GLU     CB 1686   3.053   1.746   4.680
  545GLU    HB1 1687   3.011   1.749   4.771
  545GLU    HB2 1688   3.099   1.659   4.668
  545GLU     CG 1689   3.160   1.861   4.671
  545GLU    HG1 1690   3.113   1.949   4.665
  545GLU    HG2 1691   3.217   1.859   4.753
  545GLU     CD 1692   3.252   1.849   4.549
  545GLU    OE1 1693   3.267   1.739   4.494
  545GLU    OE2 1694   3.313   1.950   4.509
  545GLU      C 1695   2.842   1.638   4.596
  545GLU      O 1696   2.881   1.522   4.583
  546THR      N 1697   2.715   1.667   4.622
  546THR     HN 1698   2.686   1.762   4.635
  546THR     CA 1699   2.619   1.559   4.633
  546THR     HA 1700   2.660   1.479   4.591
  546THR     CB 1701   2.589   1.528   4.780
  546THR     HB 1702   2.512   1.465   4.787
  546THR    OG1 1703   2.551   1.647   4.850
  546THR    HG1 1704   2.533   1.626   4.946
  546THR    CG2 1705   2.713   1.471   4.849
  546THR   HG21 1706   2.693   1.451   4.944
  546THR   HG22 1707   2.741   1.387   4.802
  546THR   HG23 1708   2.788   1.537   4.844
  546THR      C 1709   2.492   1.596   4.555
  546THR    OT1 1710   2.480   1.706   4.501
  546THR    OT2 1711   2.391   1.505   4.555
  547SOL     OW 1712   0.230   0.628   0.113
  547SOL    HW1 1713   0.137   0.626   0.150
  547SOL    HW2 1714   0.231   0.589   0.021
  548SOL     OW 1715   0.225   0.275   0.996
  548SOL    HW1 1716   0.260   0.258   1.088
  548SOL    HW2 1717   0.137   0.230   0.984
  549SOL     OW 1718   0.019   0.368   0.647
  549SOL    HW1 1719  -0.063   0.411   0.686
  549SOL    HW2 1720  -0.009   0.295   0.584
  550SOL     OW 1721   0.569   1.275   1.165
  550SOL    HW1 1722   0.476   1.268   1.128
  550SOL    HW2 1723   0.580   1.364   1.209
  551SOL     OW 1724   1.555   1.511   0.703
  551SOL    HW1 1725   1.498   1.495   0.784
  551SOL    HW2 1726   1.496   1.521   0.623
  552SOL     OW 1727   1.135   0.703   0.717
  552SOL    HW1 1728   1.192   0.781   0.692
  552SOL    HW2 1729   1.075   0.729   0.793
  553SOL     OW 1730   1.755   0.607   0.231
  553SOL    HW1 1731   1.743   0.594   0.132
  553SOL    HW2 1732   1.725   0.526   0.280
  554SOL     OW 1733   0.768   1.144   1.023
  554SOL    HW1 1734   0.690   1.161   1.083
  554SOL    HW2 1735   0.802   1.231   0.987
  555SOL     OW 1736   0.850   0.798   1.823
  555SOL    HW1 1737   0.846   0.874   1.888
  555SOL    HW2 1738   0.872   0.834   1.732
  556SOL     OW 1739   0.685   1.012   0.665
  556SOL    HW1 1740   0.754   0.996   0.735
  556SOL    HW2 1741   0.612   1.069   0.703
  557SOL     OW 1742   0.686   1.161   1.803
  557SOL    HW1 1743   0.746   1.240   1.817
  557SOL    HW2 1744   0.600   1.192   1.762
  558SOL     OW 1745   0.335   1.435   1.061
  558SOL    HW1 1746   0.257   1.404   1.008
  558SOL    HW2 1747   0.393   1.493   1.004
  559SOL     OW 1748   1.460   1.505   1.339
  559SOL    HW1 1749   1.484   1.599   1.365
  559SOL    HW2 1750   1.444   1.451   1.421
  560SOL     OW 1751   0.438   0.392   1.499
  560SOL    HW1 1752   0.520   0.336   1.508
  560SOL    HW2 1753   0.357   0.334   1.503
  561SOL     OW 1754   1.603   0.447   0.737
  561SOL    HW1 1755   1.529   0.493   0.687
  561SOL    HW2 1756   1.654   0.515   0.790
  562SOL     OW 1757   0.231   1.713   0.483
  562SOL    HW1 1758   0.265   1.790   0.537
  562SOL    HW2 1759   0.275   1.713   0.393
  563SOL     OW 1760   1.127   1.341   1.690
  563SOL    HW1 1761   1.174   1.341   1.778
  563SOL    HW2 1762   1.079   1.254   1.679
  564SOL     OW 1763   0.230   1.434   0.538
  564SOL    HW1 1764   0.204   1.530   0.538
  564SOL    HW2 1765   0.159   1.380   0.583
  565SOL     OW 1766   0.240   1.091   0.886
  565SOL    HW1 1767   0.254   1.007   0.938
  565SOL    HW2 1768   0.185   1.155   0.941
  566SOL     OW 1769   0.620   1.786   1.439
  566SOL    HW1 1770   0.528   1.769   1.474
  566SOL    HW2 1771   0.648   1.878   1.465
  567SOL     OW 1772   0.606   0.964   0.123
  567SOL    HW1 1773   0.613   1.048   0.069
  567SOL    HW2 1774   0.652   0.977   0.211
  568SOL     OW 1775   1.594   0.114   1.480
  568SOL    HW1 1776   1.576   0.181   1.408
  568SOL    HW2 1777   1.591   0.160   1.569
  569SOL     OW 1778   0.122   0.643   0.563
  569SOL    HW1 1779   0.077   0.555   0.580
  569SOL    HW2 1780   0.121   0.697   0.647
  570SOL     OW 1781   1.842   1.767   0.359
  570SOL    HW1 1782   1.896   1.738   0.439
  570SOL    HW2 1783   1.872   1.857   0.330
  571SOL     OW 1784   0.027   1.596   0.117
  571SOL    HW1 1785   0.008   1.500   0.138
  571SOL    HW2 1786  -0.006   1.654   0.192
  572SOL     OW 1787   1.689   0.922   0.612
  572SOL    HW1 1788   1.784   0.893   0.620
  572SOL    HW2 1789   1.681   0.987   0.537
  573SOL     OW 1790   1.641   1.108   0.432
  573SOL    HW1 1791   1.727   1.110   0.380
  573SOL    HW2 1792   1.655   1.155   0.520
  574SOL     OW 1793   0.113   0.737   1.597
  574SOL    HW1 1794   0.201   0.724   1.642
  574SOL    HW2 1795   0.100   0.834   1.575
  575SOL     OW 1796   0.613   1.365   0.726
  575SOL    HW1 1797   0.564   1.278   0.735
  575SOL    HW2 1798   0.590   1.408   0.639
  576SOL     OW 1799   1.293   1.228   1.423
  576SOL    HW1 1800   1.330   1.155   1.365
  576SOL    HW2 1801   1.345   1.233   1.508
  577SOL     OW 1802   0.809   0.004   0.502
  577SOL    HW1 1803   0.849   0.095   0.493
  577SOL    HW2 1804   0.709   0.012   0.508
  578SOL     OW 1805   0.197   0.976   1.264
  578SOL    HW1 1806   0.286   0.931   1.250
  578SOL    HW2 1807   0.124   0.911   1.245
  579SOL     OW 1808   1.525   0.999   0.190
  579SOL    HW1 1809   1.462   0.923   0.203
  579SOL    HW2 1810   1.573   1.017   0.276
  580SOL     OW 1811   1.187   1.792   1.616
  580SOL    HW1 1812   1.211   1.852   1.540
  580SOL    HW2 1813   1.194   1.697   1.586
  581SOL     OW 1814   0.317   0.251   1.801
  581SOL    HW1 1815   0.388   0.322   1.807
  581SOL    HW2 1816   0.229   0.290   1.829
  582SOL     OW 1817   1.466   1.417   0.953
  582SOL    HW1 1818   1.407   1.423   1.033
  582SOL    HW2 1819   1.451   1.329   0.907
  583SOL     OW 1820   1.667   1.714   0.572
  583SOL    HW1 1821   1.626   1.691   0.484
  583SOL    HW2 1822   1.649   1.640   0.637
  584SOL     OW 1823   0.598   0.729   0.270
  584SOL    HW1 1824   0.622   0.798   0.202
  584SOL    HW2 1825   0.520   0.762   0.324
  585SOL     OW 1826   1.281   0.345   0.944
  585SOL    HW1 1827   1.195   0.295   0.931
  585SOL    HW2 1828   1.343   0.291   1.000
  586SOL     OW 1829   1.576   1.662   0.307
  586SOL    HW1 1830   1.665   1.708   0.310
  586SOL    HW2 1831   1.555   1.638   0.212
  587SOL     OW 1832   0.807   0.605   1.465
  587SOL    HW1 1833   0.760   0.602   1.554
  587SOL    HW2 1834   0.756   0.550   1.399
  588SOL     OW 1835   1.394   0.469   1.674
  588SOL    HW1 1836   1.374   0.512   1.762
  588SOL    HW2 1837   1.472   0.407   1.683
  589SOL     OW 1838   0.973   0.890   1.572
  589SOL    HW1 1839   1.019   0.806   1.543
  589SOL    HW2 1840   0.917   0.924   1.497
  590SOL     OW 1841   0.991   0.410   1.242
  590SOL    HW1 1842   0.914   0.444   1.296
  590SOL    HW2 1843   0.957   0.359   1.163
  591SOL     OW 1844   1.041   0.701   0.429
  591SOL    HW1 1845   1.067   0.697   0.525
  591SOL    HW2 1846   0.956   0.650   0.415
  592SOL     OW 1847   0.076   0.811   0.789
  592SOL    HW1 1848   0.175   0.799   0.798
  592SOL    HW2 1849   0.052   0.906   0.810
  593SOL     OW 1850   0.130   1.821   1.571
  593SOL    HW1 1851   0.120   1.806   1.670
  593SOL    HW2 1852   0.044   1.857   1.535
  594SOL     OW 1853   0.865   0.348   0.195
  594SOL    HW1 1854   0.924   0.411   0.146
  594SOL    HW2 1855   0.884   0.254   0.166
  595SOL     OW 1856   1.719   0.585   1.831
  595SOL    HW1 1857   1.693   0.674   1.795
  595SOL    HW2 1858   1.717   0.517   1.758
  596SOL     OW 1859   1.362   1.144   0.545
  596SOL    HW1 1860   1.445   1.115   0.497
  596SOL    HW2 1861   1.313   1.211   0.489
  597SOL     OW 1862   0.550   0.196   0.885
  597SOL    HW1 1863   0.545   0.191   0.985
  597SOL    HW2 1864   0.552   0.292   0.856
  598SOL     OW 1865   1.008   1.456   0.477
  598SOL    HW1 1866   0.962   1.528   0.425
  598SOL    HW2 1867   1.004   1.476   0.575
  599SOL     OW 1868   0.351   1.801   0.853
  599SOL    HW1 1869   0.401   1.715   0.859
  599SOL    HW2 1870   0.416   1.878   0.850
  600SOL     OW 1871   1.795   1.066   0.873
  600SOL    HW1 1872   1.733   1.051   0.797
  600SOL    HW2 1873   1.743   1.077   0.958
  601SOL     OW 1874   1.227   1.550   1.506
  601SOL    HW1 1875   1.233   1.473   1.570
  601SOL    HW2 1876   1.175   1.524   1.426
  602SOL     OW 1877   0.321   0.943   0.242
  602SOL    HW1 1878   0.403   0.982   0.200
  602SOL    HW2 1879   0.294   0.861   0.193
  603SOL     OW 1880   1.458   0.735   0.728
  603SOL    HW1 1881   1.453   0.670   0.803
  603SOL    HW2 1882   1.538   0.794   0.741
  604SOL     OW 1883   0.461   1.266   1.727
  604SOL    HW1 1884   0.411   1.267   1.641
  604SOL    HW2 1885   0.398   1.248   1.803
  605SOL     OW 1886   1.111   1.776   0.237
  605SOL    HW1 1887   1.051   1.714   0.287
  605SOL    HW2 1888   1.142   1.732   0.152
  606SOL     OW 1889   0.202   0.285   1.498
  606SOL    HW1 1890   0.122   0.345   1.485
  606SOL    HW2 1891   0.192   0.236   1.584
  607SOL     OW 1892   1.632   1.377   0.081
  607SOL    HW1 1893   1.600   1.471   0.071
  607SOL    HW2 1894   1.556   1.314   0.069
  608SOL     OW 1895   0.464   1.743   0.323
  608SOL    HW1 1896   0.497   1.782   0.409
  608SOL    HW2 1897   0.540   1.736   0.258
  609SOL     OW 1898   1.400   0.107   0.426
  609SOL    HW1 1899   1.376   0.070   0.336
  609SOL    HW2 1900   1.499   0.123   0.430
  610SOL     OW 1901   0.249   1.785   1.241
  610SOL    HW1 1902   0.306   1.720   1.291
  610SOL    HW2 1903   0.233   1.752   1.148
  611SOL     OW 1904   0.940   1.698   0.904
  611SOL    HW1 1905   1.020   1.641   0.925
  611SOL    HW2 1906   0.891   1.658   0.827
  612SOL     OW 1907   0.382   0.700   0.480
  612SOL    HW1 1908   0.427   0.610   0.477
  612SOL    HW2 1909   0.288   0.689   0.513
  613SOL     OW 1910   1.547   0.222   1.729
  613SOL    HW1 1911   1.542   0.259   1.821
  613SOL    HW2 1912   1.475   0.153   1.717
  614SOL     OW 1913   0.614   0.122   0.117
  614SOL    HW1 1914   0.712   0.100   0.124
  614SOL    HW2 1915   0.583   0.105   0.024
  615SOL     OW 1916   0.781   0.264   1.749
  615SOL    HW1 1917   0.848   0.203   1.792
  615SOL    HW2 1918   0.708   0.283   1.814
  616SOL     OW 1919   0.888   1.514   1.195
  616SOL    HW1 1920   0.865   1.489   1.101
  616SOL    HW2 1921   0.949   1.445   1.234
  617SOL     OW 1922   1.351   0.590   1.433
  617SOL    HW1 1923   1.379   0.547   1.518
  617SOL    HW2 1924   1.376   0.686   1.434
  618SOL     OW 1925   0.803   1.402   0.924
  618SOL    HW1 1926   0.893   1.416   0.882
  618SOL    HW2 1927   0.732   1.404   0.853
  619SOL     OW 1928   0.922   0.503   0.899
  619SOL    HW1 1929   0.897   0.494   0.803
  619SOL    HW2 1930   0.970   0.421   0.930
  620SOL     OW 1931   0.539   0.064   0.512
  620SOL    HW1 1932   0.458   0.065   0.570
  620SOL    HW2 1933   0.542   0.147   0.457
  621SOL     OW 1934   1.434   1.188   0.041
  621SOL    HW1 1935   1.466   1.112   0.098
  621SOL    HW2 1936   1.342   1.215   0.071
  622SOL     OW 1937   0.297   0.035   0.171
  622SOL    HW1 1938   0.346   0.119   0.150
  622SOL    HW2 1939   0.359  -0.030   0.216
  623SOL     OW 1940   0.935   0.236   0.480
  623SOL    HW1 1941   0.887   0.277   0.402
  623SOL    HW2 1942   1.034   0.234   0.461
  624SOL     OW 1943   1.076   0.683   1.464
  624SOL    HW1 1944   0.996   0.622   1.467
  624SOL    HW2 1945   1.157   0.630   1.440
  625SOL     OW 1946   1.227   1.570   0.793
  625SOL    HW1 1947   1.248   1.644   0.728
  625SOL    HW2 1948   1.295   1.570   0.866
  626SOL     OW 1949   0.459   1.152   0.741
  626SOL    HW1 1950   0.388   1.125   0.806
  626SOL    HW2 1951   0.433   1.124   0.648
  627SOL     OW 1952   1.271   1.797   0.591
  627SOL    HW1 1953   1.315   1.861   0.527
  627SOL    HW2 1954   1.221   1.849   0.661
  628SOL     OW 1955   1.032   0.549   0.016
  628SOL    HW1 1956   0.991   0.631  -0.023
  628SOL    HW2 1957   1.096   0.575   0.089
  629SOL     OW 1958   0.078   0.556   1.386
  629SOL    HW1 1959   0.170   0.555   1.345
  629SOL    HW2 1960   0.072   0.630   1.453
  630SOL     OW 1961   0.561   0.222   1.147
  630SOL    HW1 1962   0.599   0.138   1.184
  630SOL    HW2 1963   0.473   0.241   1.191
  631SOL     OW 1964   0.866   0.454   0.642
  631SOL    HW1 1965   0.834   0.526   0.580
  631SOL    HW2 1966   0.890   0.373   0.589
  632SOL     OW 1967   1.017   0.039   0.753
  632SOL    HW1 1968   0.945   0.044   0.684
  632SOL    HW2 1969   0.993  -0.030   0.822
  633SOL     OW 1970   1.429   1.173   0.867
  633SOL    HW1 1971   1.374   1.089   0.860
  633SOL    HW2 1972   1.455   1.202   0.775
  634SOL     OW 1973   1.466   0.590   0.992
  634SOL    HW1 1974   1.436   0.495   0.999
  634SOL    HW2 1975   1.539   0.606   1.058
  635SOL     OW 1976   1.857   0.833   0.377
  635SOL    HW1 1977   1.899   0.769   0.441
  635SOL    HW2 1978   1.819   0.782   0.299
  636SOL     OW 1979   0.488   1.385   0.174
  636SOL    HW1 1980   0.401   1.370   0.221
  636SOL    HW2 1981   0.471   1.411   0.079
  637SOL     OW 1982   1.664   1.280   0.657
  637SOL    HW1 1983   1.763   1.288   0.671
  637SOL    HW2 1984   1.619   1.364   0.688
  638SOL     OW 1985   1.390   0.575   0.078
  638SOL    HW1 1986   1.336   0.554   0.159
  638SOL    HW2 1987   1.481   0.534   0.087
  639SOL     OW 1988   0.527   0.256   0.328
  639SOL    HW1 1989   0.554   0.197   0.253
  639SOL    HW2 1990   0.527   0.351   0.297
  640SOL     OW 1991   1.754   1.223   1.588
  640SOL    HW1 1992   1.845   1.184   1.575
  640SOL    HW2 1993   1.762   1.319   1.612
  641SOL     OW 1994   1.064   1.347   1.340
  641SOL    HW1 1995   0.984   1.324   1.395
  641SOL    HW2 1996   1.147   1.321   1.389
  642SOL     OW 1997   1.592   1.629   1.625
  642SOL    HW1 1998   1.619   1.663   1.535
  642SOL    HW2 1999   1.671   1.591   1.671
  643SOL     OW 2000   1.111   1.195   1.100
  643SOL    HW1 2001   1.071   1.239   1.181
  643SOL    HW2 2002   1.070   1.232   1.017
  644SOL     OW 2003   1.638   1.099   1.079
  644SOL    HW1 2004   1.643   1.180   1.138
  644SOL    HW2 2005   1.552   1.101   1.028
  645SOL     OW 2006   0.915   0.089   1.402
  645SOL    HW1 2007   0.940   0.069   1.307
  645SOL    HW2 2008   0.987   0.145   1.444
  646SOL     OW 2009   0.980   1.116   1.719
  646SOL    HW1 2010   0.881   1.122   1.729
  646SOL    HW2 2011   1.003   1.036   1.663
  647SOL     OW 2012   0.705   1.050   0.368
  647SOL    HW1 2013   0.691   1.057   0.467
  647SOL    HW2 2014   0.789   0.999   0.350
  648SOL     OW 2015   0.410   0.813   1.251
  648SOL    HW1 2016   0.496   0.825   1.301
  648SOL    HW2 2017   0.368   0.726   1.278
  649SOL     OW 2018   1.274   0.386   1.262
  649SOL    HW1 2019   1.295   0.460   1.326
  649SOL    HW2 2020   1.185   0.403   1.219
  650SOL     OW 2021   0.064   1.564   1.331
  650SOL    HW1 2022   0.018   1.646   1.297
  650SOL    HW2 2023   0.162   1.583   1.340
  651SOL     OW 2024   0.367   1.100   0.501
  651SOL    HW1 2025   0.360   1.183   0.445
  651SOL    HW2 2026   0.371   1.020   0.441
  652SOL     OW 2027   0.566   0.537   0.865
  652SOL    HW1 2028   0.578   0.603   0.791
  652SOL    HW2 2029   0.612   0.571   0.948
  653SOL     OW 2030   1.252   1.348   0.388
  653SOL    HW1 2031   1.302   1.425   0.428
  653SOL    HW2 2032   1.157   1.350   0.420
  654SOL     OW 2033   1.272   1.445   1.142
  654SOL    HW1 2034   1.319   1.458   1.229
  654SOL    HW2 2035   1.206   1.371   1.151
  655SOL     OW 2036   1.582   0.639   0.472
  655SOL    HW1 2037   1.551   0.700   0.545
  655SOL    HW2 2038   1.632   0.691   0.403
  656SOL     OW 2039   0.354   1.510   1.329
  656SOL    HW1 2040   0.333   1.466   1.242
  656SOL    HW2 2041   0.451   1.536   1.332
  657SOL     OW 2042   0.402   0.751   1.598
  657SOL    HW1 2043   0.470   0.806   1.551
  657SOL    HW2 2044   0.442   0.663   1.625
  658SOL     OW 2045   1.587   0.779   1.670
  658SOL    HW1 2046   1.495   0.817   1.665
  658SOL    HW2 2047   1.647   0.826   1.605
  659SOL     OW 2048   1.013   0.105   1.770
  659SOL    HW1 2049   1.019   0.190   1.718
  659SOL    HW2 2050   1.045   0.029   1.713
  660SOL     OW 2051   0.504   0.050   1.740
  660SOL    HW1 2052   0.462  -0.007   1.670
  660SOL    HW2 2053   0.438   0.119   1.772
  661SOL     OW 2054   0.573   0.870   1.029
  661SOL    HW1 2055   0.617   0.959   1.020
  661SOL    HW2 2056   0.510   0.870   1.106
  662SOL     OW 2057   1.360   0.862   1.045
  662SOL    HW1 2058   1.285   0.862   0.979
  662SOL    HW2 2059   1.397   0.770   1.054
  663SOL     OW 2060   1.209   0.525   0.275
  663SOL    HW1 2061   1.222   0.441   0.329
  663SOL    HW2 2062   1.180   0.599   0.335
  664SOL     OW 2063   0.307   0.213   1.231
  664SOL    HW1 2064   0.284   0.250   1.321
  664SOL    HW2 2065   0.277   0.118   1.225
  665SOL     OW 2066   0.037   1.310   1.282
  665SOL    HW1 2067   0.090   1.261   1.350
  665SOL    HW2 2068   0.059   1.408   1.287
  666SOL     OW 2069   0.732   0.634   1.064
  666SOL    HW1 2070   0.791   0.608   0.988
  666SOL    HW2 2071   0.704   0.730   1.053
  667SOL     OW 2072   0.307   0.063   0.618
  667SOL    HW1 2073   0.296   0.157   0.651
  667SOL    HW2 2074   0.302   0.000   0.695
  668SOL     OW 2075   1.622   0.367   0.374
  668SOL    HW1 2076   1.624   0.291   0.438
  668SOL    HW2 2077   1.574   0.444   0.414
  669SOL     OW 2078   1.023   0.766   0.966
  669SOL    HW1 2079   1.038   0.787   1.062
  669SOL    HW2 2080   0.993   0.671   0.957
  670SOL     OW 2081   0.980   1.573   1.700
  670SOL    HW1 2082   0.960   1.617   1.612
  670SOL    HW2 2083   1.019   1.482   1.684
  671SOL     OW 2084   1.859   1.518   1.605
  671SOL    HW1 2085   1.873   1.545   1.510
  671SOL    HW2 2086   1.942   1.540   1.658
  672SOL     OW 2087   0.350   0.898   1.804
  672SOL    HW1 2088   0.426   0.942   1.852
  672SOL    HW2 2089   0.385   0.851   1.722
  673SOL     OW 2090   1.540   0.274   0.125
  673SOL    HW1 2091   1.479   0.199   0.148
  673SOL    HW2 2092   1.562   0.326   0.208
  674SOL     OW 2093   1.303   0.838   0.042
  674SOL    HW1 2094   1.337   0.745   0.057
  674SOL    HW2 2095   1.321   0.865  -0.053
  675SOL     OW 2096   1.068   1.333   0.849
  675SOL    HW1 2097   1.075   1.249   0.794
  675SOL    HW2 2098   1.130   1.402   0.813
  676SOL     OW 2099   0.319   0.810   0.949
  676SOL    HW1 2100   0.412   0.846   0.954
  676SOL    HW2 2101   0.313   0.725   1.001
  677SOL     OW 2102   0.339   0.509   1.006
  677SOL    HW1 2103   0.287   0.426   0.989
  677SOL    HW2 2104   0.416   0.514   0.942
  678SOL     OW 2105   1.138   0.380   1.678
  678SOL    HW1 2106   1.093   0.443   1.742
  678SOL    HW2 2107   1.231   0.411   1.661
  679SOL     OW 2108   1.160   0.207   1.477
  679SOL    HW1 2109   1.160   0.271   1.554
  679SOL    HW2 2110   1.188   0.255   1.394
  680SOL     OW 2111   0.008   1.326   0.200
  680SOL    HW1 2112  -0.085   1.347   0.169
  680SOL    HW2 2113   0.018   1.227   0.213
  681SOL     OW 2114   0.088   1.801   0.927
  681SOL    HW1 2115   0.046   1.715   0.900
  681SOL    HW2 2116   0.182   1.804   0.893
  682SOL     OW 2117   0.504   1.568   0.910
  682SOL    HW1 2118   0.570   1.642   0.919
  682SOL    HW2 2119   0.548   1.489   0.868
  683SOL     OW 2120   1.002   0.796   1.238
  683SOL    HW1 2121   1.043   0.764   1.324
  683SOL    HW2 2122   0.906   0.769   1.235
  684SOL     OW 2123   0.040   0.544   1.114
  684SOL    HW1 2124   0.125   0.511   1.073
  684SOL    HW2 2125   0.053   0.559   1.212
  685SOL     OW 2126   0.189   0.520   1.722
  685SOL    HW1 2127   0.248   0.480   1.652
  685SOL    HW2 2128   0.131   0.591   1.681
  686SOL     OW 2129   1.369   0.950   1.660
  686SOL    HW1 2130   1.408   1.039   1.680
  686SOL    HW2 2131   1.379   0.930   1.563
  687SOL     OW 2132   0.815   0.572   0.325
  687SOL    HW1 2133   0.822   0.483   0.279
  687SOL    HW2 2134   0.721   0.606   0.317
  688SOL     OW 2135   1.657   0.604   1.206
  688SOL    HW1 2136   1.619   0.535   1.268
  688SOL    HW2 2137   1.739   0.568   1.162
  689SOL     OW 2138   0.252   1.564   1.744
  689SOL    HW1 2139   0.222   1.621   1.820
  689SOL    HW2 2140   0.245   1.467   1.770
  690SOL     OW 2141   0.671   0.464   1.269
  690SOL    HW1 2142   0.637   0.375   1.239
  690SOL    HW2 2143   0.697   0.518   1.189
  691SOL     OW 2144   0.930   1.678   1.465
  691SOL    HW1 2145   0.906   1.660   1.370
  691SOL    HW2 2146   0.960   1.772   1.475
  692SOL     OW 2147   0.473   0.500   0.191
  692SOL    HW1 2148   0.534   0.580   0.195
  692SOL    HW2 2149   0.378   0.531   0.198
  693SOL     OW 2150   0.159   1.137   1.466
  693SOL    HW1 2151   0.181   1.076   1.542
  693SOL    HW2 2152   0.169   1.088   1.380
  694SOL     OW 2153   1.347   1.059   1.234
  694SOL    HW1 2154   1.371   0.996   1.160
  694SOL    HW2 2155   1.257   1.099   1.216
  695SOL     OW 2156   1.302   0.855   0.309
  695SOL    HW1 2157   1.216   0.824   0.351
  695SOL    HW2 2158   1.298   0.841   0.210
  696SOL     OW 2159   1.759   1.747   1.154
  696SOL    HW1 2160   1.820   1.777   1.081
  696SOL    HW2 2161   1.721   1.658   1.132
  697SOL     OW 2162   1.252   1.731   1.128
  697SOL    HW1 2163   1.336   1.736   1.074
  697SOL    HW2 2164   1.229   1.635   1.146
  698SOL     OW 2165   0.083   1.258   1.022
  698SOL    HW1 2166   0.078   1.257   1.122
  698SOL    HW2 2167   0.000   1.217   0.984
  699SOL     OW 2168   0.688   1.662   1.716
  699SOL    HW1 2169   0.632   1.743   1.725
  699SOL    HW2 2170   0.740   1.666   1.630
  700SOL     OW 2171   0.903   0.086   0.133
  700SOL    HW1 2172   0.954   0.087   0.047
  700SOL    HW2 2173   0.959   0.044   0.204
  701SOL     OW 2174   1.726   0.135   0.523
  701SOL    HW1 2175   1.799   0.118   0.456
  701SOL    HW2 2176   1.695   0.048   0.561
  702SOL     OW 2177   1.388   1.573   0.477
  702SOL    HW1 2178   1.455   1.585   0.403
  702SOL    HW2 2179   1.348   1.662   0.500
  703SOL     OW 2180   0.130   1.794   1.851
  703SOL    HW1 2181   0.089   1.720   1.904
  703SOL    HW2 2182   0.194   1.845   1.909
  704SOL     OW 2183   1.280   0.927   0.672
  704SOL    HW1 2184   1.340   0.846   0.674
  704SOL    HW2 2185   1.320   0.996   0.612
  705SOL     OW 2186   0.830   1.273   1.422
  705SOL    HW1 2187   0.825   1.306   1.517
  705SOL    HW2 2188   0.744   1.292   1.376
  706SOL     OW 2189   0.672   1.616   0.154
  706SOL    HW1 2190   0.681   1.626   0.055
  706SOL    HW2 2191   0.632   1.527   0.175
  707SOL     OW 2192   1.650   1.720   1.394
  707SOL    HW1 2193   1.703   1.730   1.310
  707SOL    HW2 2194   1.623   1.810   1.428
  708SOL     OW 2195   1.841   0.175   0.963
  708SOL    HW1 2196   1.880   0.090   0.927
  708SOL    HW2 2197   1.743   0.177   0.944
  709SOL     OW 2198   0.263   0.326   0.720
  709SOL    HW1 2199   0.184   0.377   0.686
  709SOL    HW2 2200   0.254   0.311   0.818
  710SOL     OW 2201   1.194   1.612   0.031
  710SOL    HW1 2202   1.200   1.519   0.068
  710SOL    HW2 2203   1.135   1.612  -0.049
  711SOL     OW 2204   0.822   1.002   1.372
  711SOL    HW1 2205   0.862   1.001   1.280
  711SOL    HW2 2206   0.832   1.094   1.412
  712SOL     OW 2207   0.916   0.910   0.291
  712SOL    HW1 2208   0.979   0.948   0.223
  712SOL    HW2 2209   0.956   0.827   0.330
  713SOL     OW 2210   1.504   1.607   0.044
  713SOL    HW1 2211   1.412   1.644   0.051
  713SOL    HW2 2212   1.542   1.627  -0.046
  714SOL     OW 2213   0.372   1.288   1.490
  714SOL    HW1 2214   0.359   1.381   1.456
  714SOL    HW2 2215   0.288   1.236   1.477
  715SOL     OW 2216   1.614   1.292   1.289
  715SOL    HW1 2217   1.674   1.295   1.369
  715SOL    HW2 2218   1.539   1.356   1.302
  716SOL     OW 2219   1.039   1.098   0.696
  716SOL    HW1 2220   0.969   1.051   0.750
  716SOL    HW2 2221   1.098   1.030   0.653
  717SOL     OW 2222   1.014   0.236   0.971
  717SOL    HW1 2223   1.006   0.200   0.878
  717SOL    HW2 2224   1.012   0.160   1.036
  718SOL     OW 2225   0.590   1.487   0.491
  718SOL    HW1 2226   0.632   1.429   0.421
  718SOL    HW2 2227   0.546   1.566   0.447
  719SOL     OW 2228   1.709   0.385   1.381
  719SOL    HW1 2229   1.782   0.454   1.385
  719SOL    HW2 2230   1.737   0.310   1.322
  720SOL     OW 2231   0.255   1.348   0.290
  720SOL    HW1 2232   0.159   1.349   0.263
  720SOL    HW2 2233   0.267   1.401   0.374
  721SOL     OW 2234   0.105   1.013   1.726
  721SOL    HW1 2235   0.028   0.980   1.780
  721SOL    HW2 2236   0.190   0.983   1.768
  722SOL     OW 2237   0.672   0.203   1.489
  722SOL    HW1 2238   0.762   0.187   1.449
  722SOL    HW2 2239   0.680   0.208   1.588
  723SOL     OW 2240   0.075   0.345   0.033
  723SOL    HW1 2241  -0.017   0.317   0.004
  723SOL    HW2 2242   0.106   0.422  -0.023
  724SOL     OW 2243   1.440   0.856   1.398
  724SOL    HW1 2244   1.383   0.908   1.335
  724SOL    HW2 2245   1.536   0.868   1.374
  725SOL     OW 2246   0.072   0.166   0.318
  725SOL    HW1 2247   0.055   0.249   0.264
  725SOL    HW2 2248   0.162   0.129   0.296
  726SOL     OW 2249   1.183   1.335   0.119
  726SOL    HW1 2250   1.084   1.324   0.121
  726SOL    HW2 2251   1.217   1.350   0.212
  727SOL     OW 2252   0.613   0.842   1.431
  727SOL    HW1 2253   0.669   0.923   1.414
  727SOL    HW2 2254   0.672   0.762   1.434
  728SOL     OW 2255   1.493   1.767   0.959
  728SOL    HW1 2256   1.526   1.831   0.890
  728SOL    HW2 2257   1.559   1.761   1.034
  729SOL     OW 2258   0.716   0.565   1.708
  729SOL    HW1 2259   0.735   0.630   1.782
  729SOL    HW2 2260   0.776   0.485   1.717
  730SOL     OW 2261   1.450   1.220   1.633
  730SOL    HW1 2262   1.441   1.210   1.732
  730SOL    HW2 2263   1.546   1.213   1.607
  731SOL     OW 2264   0.390   1.741   1.560
  731SOL    HW1 2265   0.299   1.782   1.558
  731SOL    HW2 2266   0.383   1.647   1.592
  732SOL     OW 2267   1.674   0.883   1.254
  732SOL    HW1 2268   1.647   0.794   1.217
  732SOL    HW2 2269   1.675   0.951   1.181
  733SOL     OW 2270   1.225   0.325   0.449
  733SOL    HW1 2271   1.290   0.251   0.438
  733SOL    HW2 2272   1.245   0.375   0.533
  734SOL     OW 2273   0.594   0.745   0.652
  734SOL    HW1 2274   0.644   0.830   0.633
  734SOL    HW2 2275   0.506   0.747   0.604
  735SOL     OW 2276   1.777   0.342   1.642
  735SOL    HW1 2277   1.760   0.373   1.548
  735SOL    HW2 2278   1.693   0.305   1.680
  736SOL     OW 2279   1.730   0.934   1.517
  736SOL    HW1 2280   1.768   1.025   1.532
  736SOL    HW2 2281   1.722   0.917   1.418
  737SOL     OW 2282   0.859   1.374   0.016
  737SOL    HW1 2283   0.813   1.389   0.104
  737SOL    HW2 2284   0.903   1.459  -0.014
  738SOL     OW 2285   0.661   1.790   0.953
  738SOL    HW1 2286   0.615   1.878   0.940
  738SOL    HW2 2287   0.760   1.802   0.946
  739SOL     OW 2288   0.859   0.956   0.861
  739SOL    HW1 2289   0.913   0.887   0.909
  739SOL    HW2 2290   0.827   1.025   0.927
  740SOL     OW 2291   1.083   0.984   0.087
  740SOL    HW1 2292   1.060   1.037   0.005
  740SOL    HW2 2293   1.164   0.928   0.068
  741SOL     OW 2294   0.221   1.314   1.844
  741SOL    HW1 2295   0.156   1.241   1.823
  741SOL    HW2 2296   0.225   1.328   1.942
  742SOL     OW 2297   0.079   1.240   0.653
  742SOL    HW1 2298   0.078   1.193   0.741
  742SOL    HW2 2299   0.161   1.212   0.602
  743SOL     OW 2300   0.672   1.391   1.624
  743SOL    HW1 2301   0.594   1.341   1.662
  743SOL    HW2 2302   0.669   1.486   1.655
  744SOL     OW 2303   1.824   0.192   1.227
  744SOL    HW1 2304   1.820   0.102   1.271
  744SOL    HW2 2305   1.827   0.181   1.128
  745SOL     OW 2306   0.428   0.424   0.520
  745SOL    HW1 2307   0.458   0.352   0.458
  745SOL    HW2 2308   0.389   0.384   0.603
  746SOL     OW 2309   1.705   1.487   1.104
  746SOL    HW1 2310   1.612   1.462   1.077
  746SOL    HW2 2311   1.731   1.437   1.186
  747SOL     OW 2312   0.317   0.547   1.280
  747SOL    HW1 2313   0.355   0.488   1.352
  747SOL    HW2 2314   0.357   0.521   1.192
  748SOL     OW 2315   0.812   1.586   0.687
  748SOL    HW1 2316   0.844   1.596   0.593
  748SOL    HW2 2317   0.733   1.524   0.689
  749SOL     OW 2318   1.424   0.214   1.112
  749SOL    HW1 2319   1.476   0.149   1.167
  749SOL    HW2 2320   1.375   0.277   1.173
  750SOL     OW 2321   1.001   0.034   1.154
  750SOL    HW1 2322   0.938  -0.038   1.123
  750SOL    HW2 2323   1.094  -0.002   1.154
  751SOL     OW 2324   0.770   1.330   0.301
  751SOL    HW1 2325   0.724   1.243   0.318
  751SOL    HW2 2326   0.861   1.327   0.342
  752SOL     OW 2327   0.618   1.567   1.284
  752SOL    HW1 2328   0.613   1.649   1.341
  752SOL    HW2 2329   0.707   1.564   1.239
  753SOL     OW 2330   1.352   0.052   0.168
  753SOL    HW1 2331   1.387   0.011   0.084
  753SOL    HW2 2332   1.262   0.014   0.188
  754SOL     OW 2333   1.300   0.453   0.691
  754SOL    HW1 2334   1.241   0.533   0.695
  754SOL    HW2 2335   1.315   0.418   0.784
  755SOL     OW 2336   1.593   0.221   0.882
  755SOL    HW1 2337   1.509   0.220   0.936
  755SOL    HW2 2338   1.595   0.304   0.826
  756SOL     OW 2339   0.039   1.077   0.300
  756SOL    HW1 2340   0.138   1.066   0.291
  756SOL    HW2 2341  -0.001   0.991   0.332
  757SOL     OW 2342   0.875   1.646   0.337
  757SOL    HW1 2343   0.798   1.611   0.283
  757SOL    HW2 2344   0.843   1.717   0.399
  758SOL     OW 2345   0.230   0.628   1.975
  758SOL    HW1 2346   0.137   0.626   2.012
  758SOL    HW2 2347   0.231   0.589   1.883
  759SOL     OW 2348   0.225   0.275   2.858
  759SOL    HW1 2349   0.260   0.258   2.950
  759SOL    HW2 2350   0.137   0.230   2.846
  760SOL     OW 2351   0.019   0.368   2.509
  760SOL    HW1 2352  -0.063   0.411   2.548
  760SOL    HW2 2353  -0.009   0.295   2.446
  761SOL     OW 2354   0.569   1.275   3.027
  761SOL    HW1 2355   0.476   1.268   2.990
  761SOL    HW2 2356   0.580   1.364   3.071
  762SOL     OW 2357   1.555   1.511   2.565
  762SOL    HW1 2358   1.498   1.495   2.646
  762SOL    HW2 2359   1.496   1.521   2.485
  763SOL     OW 2360   1.135   0.703   2.579
  763SOL    HW1 2361   1.192   0.781   2.554
  763SOL    HW2 2362   1.075   0.729   2.655
  764SOL     OW 2363   1.755   0.607   2.093
  764SOL    HW1 2364   1.743   0.594   1.994
  764SOL    HW2 2365   1.725   0.526   2.142
  765SOL     OW 2366   0.768   1.144   2.885
  765SOL    HW1 2367   0.690   1.161   2.945
  765SOL    HW2 2368   0.802   1.231   2.849
  766SOL     OW 2369   0.850   0.798   3.685
  766SOL    HW1 2370   0.846   0.874   3.750
  766SOL    HW2 2371   0.872   0.834   3.594
  767SOL     OW 2372   0.685   1.012   2.527
  767SOL    HW1 2373   0.754   0.996   2.597
  767SOL    HW2 2374   0.612   1.069   2.565
  768SOL     OW 2375   0.686   1.161   3.665
  768SOL    HW1 2376   0.746   1.240   3.679
  768SOL    HW2 2377   0.600   1.192   3.624
  769SOL     OW 2378   0.335   1.435   2.923
  769SOL    HW1 2379   0.257   1.404   2.870
  769SOL    HW2 2380   0.393   1.493   2.866
  770SOL     OW 2381   1.460   1.505   3.201
  770SOL    HW1 2382   1.484   1.599   3.227
  770SOL    HW2 2383   1.444   1.451   3.283
  771SOL     OW 2384   0.438   0.392   3.361
  771SOL    HW1 2385   0.520   0.336   3.370
  771SOL    HW2 2386   0.357   0.334   3.365
  772SOL     OW 2387   1.603   0.447   2.599
  772SOL    HW1 2388   1.529   0.493   2.549
  772SOL    HW2 2389   1.654   0.515   2.652
  773SOL     OW 2390   0.231   1.713   2.345
  773SOL    HW1 2391   0.265   1.790   2.399
  773SOL    HW2 2392   0.275   1.713   2.255
  774SOL     OW 2393   1.127   1.341   3.552
  774SOL    HW1 2394   1.174   1.341   3.640
  774SOL    HW2 2395   1.079   1.254   3.541
  775SOL     OW 2396   0.230   1.434   2.400
  775SOL    HW1 2397   0.204   1.530   2.400
  775SOL    HW2 2398   0.159   1.380   2.445
  776SOL     OW 2399   0.240   1.091   2.748
  776SOL    HW1 2400   0.254   1.007   2.800
  776SOL    HW2 2401   0.185   1.155   2.803
  777SOL     OW 2402   0.620   1.786   3.301
  777SOL    HW1 2403   0.528   1.769   3.336
  777SOL    HW2 2404   0.648   1.878   3.327
  778SOL     OW 2405   0.606   0.964   1.985
  778SOL    HW1 2406   0.613   1.048   1.931
  778SOL    HW2 2407   0.652   0.977   2.073
  779SOL     OW 2408   1.594   0.114   3.342
  779SOL    HW1 2409   1.576   0.181   3.270
  779SOL    HW2 2410   1.591   0.160   3.431
  780SOL     OW 2411   0.122   0.643   2.425
  780SOL    HW1 2412   0.077   0.555   2.442
  780SOL    HW2 2413   0.121   0.697   2.509
  781SOL     OW 2414   1.842   1.767   2.221
  781SOL    HW1 2415   1.896   1.738   2.301
  781SOL    HW2 2416   1.872   1.857   2.192
  782SOL     OW 2417   0.027   1.596   1.979
  782SOL    HW1 2418   0.008   1.500   2.000
  782SOL    HW2 2419  -0.006   1.654   2.054
  783SOL     OW 2420   1.689   0.922   2.474
  783SOL    HW1 2421   1.784   0.893   2.482
  783SOL    HW2 2422   1.681   0.987   2.399
  784SOL     OW 2423   1.641   1.108   2.294
  784SOL    HW1 2424   1.727   1.110   2.242
  784SOL    HW2 2425   1.655   1.155   2.382
  785SOL     OW 2426   0.113   0.737   3.459
  785SOL    HW1 2427   0.201   0.724   3.504
  785SOL    HW2 2428   0.100   0.834   3.437
  786SOL     OW 2429   0.613   1.365   2.588
  786SOL    HW1 2430   0.564   1.278   2.597
  786SOL    HW2 2431   0.590   1.408   2.501
  787SOL     OW 2432   1.293   1.228   3.285
  787SOL    HW1 2433   1.330   1.155   3.227
  787SOL    HW2 2434   1.345   1.233   3.370
  788SOL     OW 2435   0.809   0.004   2.364
  788SOL    HW1 2436   0.849   0.095   2.355
  788SOL    HW2 2437   0.709   0.012   2.370
  789SOL     OW 2438   0.197   0.976   3.126
  789SOL    HW1 2439   0.286   0.931   3.112
  789SOL    HW2 2440   0.124   0.911   3.107
  790SOL     OW 2441   1.525   0.999   2.052
  790SOL    HW1 2442   1.462   0.923   2.065
  790SOL    HW2 2443   1.573   1.017   2.138
  791SOL     OW 2444   1.187   1.792   3.478
  791SOL    HW1 2445   1.211   1.852   3.402
  791SOL    HW2 2446   1.194   1.697   3.448
  792SOL     OW 2447   0.317   0.251   3.663
  792SOL    HW1 2448   0.388   0.322   3.669
  792SOL    HW2 2449   0.229   0.290   3.691
  793SOL     OW 2450   1.466   1.417   2.815
  793SOL    HW1 2451   1.407   1.423   2.895
  793SOL    HW2 2452   1.451   1.329   2.769
  794SOL     OW 2453   1.667   1.714   2.434
  794SOL    HW1 2454   1.626   1.691   2.346
  794SOL    HW2 2455   1.649   1.640   2.499
  795SOL     OW 2456   0.598   0.729   2.132
  795SOL    HW1 2457   0.622   0.798   2.064
  795SOL    HW2 2458   0.520   0.762   2.186
  796SOL     OW 2459   1.281   0.345   2.806
  796SOL    HW1 2460   1.195   0.295   2.793
  796SOL    HW2 2461   1.343   0.291   2.862
  797SOL     OW 2462   1.576   1.662   2.169
  797SOL    HW1 2463   1.665   1.708   2.172
  797SOL    HW2 2464   1.555   1.638   2.074
  798SOL     OW 2465   0.807   0.605   3.327
  798SOL    HW1 2466   0.760   0.602   3.416
  798SOL    HW2 2467   0.756   0.550   3.261
  799SOL     OW 2468   1.394   0.469   3.536
  799SOL    HW1 2469   1.374   0.512   3.624
  799SOL    HW2 2470   1.472   0.407   3.545
  800SOL     OW 2471   0.973   0.890   3.434
  800SOL    HW1 2472   1.019   0.806   3.405
  800SOL    HW2 2473   0.917   0.924   3.359
  801SOL     OW 2474   0.991   0.410   3.104
  801SOL    HW1 2475   0.914   0.444   3.158
  801SOL    HW2 2476   0.957   0.359   3.025
  802SOL     OW 2477   1.041   0.701   2.291
  802SOL    HW1 2478   1.067   0.697   2.387
  802SOL    HW2 2479   0.956   0.650   2.277
  803SOL     OW 2480   0.076   0.811   2.651
  803SOL    HW1 2481   0.175   0.799   2.660
  803SOL    HW2 2482   0.052   0.906   2.672
  804SOL     OW 2483   0.130   1.821   3.433
  804SOL    HW1 2484   0.120   1.806   3.532
  804SOL    HW2 2485   0.044   1.857   3.397
  805SOL     OW 2486   0.865   0.348   2.057
  805SOL    HW1 2487   0.924   0.411   2.008
  805SOL    HW2 2488   0.884   0.254   2.028
  806SOL     OW 2489   1.719   0.585   3.693
  806SOL    HW1 2490   1.693   0.674   3.657
  806SOL    HW2 2491   1.717   0.517   3.620
  807SOL     OW 2492   1.362   1.144   2.407
  807SOL    HW1 2493   1.445   1.115   2.359
  807SOL    HW2 2494   1.313   1.211   2.351
  808SOL     OW 2495   0.550   0.196   2.747
  808SOL    HW1 2496   0.545   0.191   2.847
  808SOL    HW2 2497   0.552   0.292   2.718
  809SOL     OW 2498   1.008   1.456   2.339
  809SOL    HW1 2499   0.962   1.528   2.287
  809SOL    HW2 2500   1.004   1.476   2.437
  810SOL     OW 2501   0.351   1.801   2.715
  810SOL    HW1 2502   0.401   1.715   2.721
  810SOL    HW2 2503   0.416   1.878   2.712
  811SOL     OW 2504   1.795   1.066   2.735
  811SOL    HW1 2505   1.733   1.051   2.659
  811SOL    HW2 2506   1.743   1.077   2.820
  812SOL     OW 2507   1.227   1.550   3.368
  812SOL    HW1 2508   1.233   1.473   3.432
  812SOL    HW2 2509   1.175   1.524   3.288
  813SOL     OW 2510   0.321   0.943   2.104
  813SOL    HW1 2511   0.403   0.982   2.062
  813SOL    HW2 2512   0.294   0.861   2.055
  814SOL     OW 2513   1.458   0.735   2.590
  814SOL    HW1 2514   1.453   0.670   2.665
  814SOL    HW2 2515   1.538   0.794   2.603
  815SOL     OW 2516   0.461   1.266   3.589
  815SOL    HW1 2517   0.411   1.267   3.503
  815SOL    HW2 2518   0.398   1.248   3.665
  816SOL     OW 2519   1.111   1.776   2.099
  816SOL    HW1 2520   1.051   1.714   2.149
  816SOL    HW2 2521   1.142   1.732   2.014
  817SOL     OW 2522   0.202   0.285   3.360
  817SOL    HW1 2523   0.122   0.345   3.347
  817SOL    HW2 2524   0.192   0.236   3.446
  818SOL     OW 2525   1.632   1.377   1.943
  818SOL    HW1 2526   1.600   1.471   1.933
  818SOL    HW2 2527   1.556   1.314   1.931
  819SOL     OW 2528   0.464   1.743   2.185
  819SOL    HW1 2529   0.497   1.782   2.271
  819SOL    HW2 2530   0.540   1.736   2.120
  820SOL     OW 2531   1.400   0.107   2.288
  820SOL    HW1 2532   1.376   0.070   2.198
  820SOL    HW2 2533   1.499   0.123   2.292
  821SOL     OW 2534   0.249   1.785   3.103
  821SOL    HW1 2535   0.306   1.720   3.153
  821SOL    HW2 2536   0.233   1.752   3.010
  822SOL     OW 2537   0.940   1.698   2.766
  822SOL    HW1 2538   1.020   1.641   2.787
  822SOL    HW2 2539   0.891   1.658   2.689
  823SOL     OW 2540   0.382   0.700   2.342
  823SOL    HW1 2541   0.427   0.610   2.339
  823SOL    HW2 2542   0.288   0.689   2.375
  824SOL     OW 2543   1.547   0.222   3.591
  824SOL    HW1 2544   1.542   0.259   3.683
  824SOL    HW2 2545   1.475   0.153   3.579
  825SOL     OW 2546   0.614   0.122   1.979
  825SOL    HW1 2547   0.712   0.100   1.986
  825SOL    HW2 2548   0.583   0.105   1.886
  826SOL     OW 2549   0.781   0.264   3.611
  826SOL    HW1 2550   0.848   0.203   3.654
  826SOL    HW2 2551   0.708   0.283   3.676
  827SOL     OW 2552   0.888   1.514   3.057
  827SOL    HW1 2553   0.865   1.489   2.963
  827SOL    HW2 2554   0.949   1.445   3.096
  828SOL     OW 2555   1.351   0.590   3.295
  828SOL    HW1 2556   1.379   0.547   3.380
  828SOL    HW2 2557   1.376   0.686   3.296
  829SOL     OW 2558   0.803   1.402   2.786
  829SOL    HW1 2559   0.893   1.416   2.744
  829SOL    HW2 2560   0.732   1.404   2.715
  830SOL     OW 2561   0.922   0.503   2.761
  830SOL    HW1 2562   0.897   0.494   2.665
  830SOL    HW2 2563   0.970   0.421   2.792
  831SOL     OW 2564   0.539   0.064   2.374
  831SOL    HW1 2565   0.458   0.065   2.432
  831SOL    HW2 2566   0.542   0.147   2.319
  832SOL     OW 2567   1.434   1.188   1.903
  832SOL    HW1 2568   1.466   1.112   1.960
  832SOL    HW2 2569   1.342   1.215   1.933
  833SOL     OW 2570   0.297   0.035   2.033
  833SOL    HW1 2571   0.346   0.119   2.012
  833SOL    HW2 2572   0.359  -0.030   2.078
  834SOL     OW 2573   0.935   0.236   2.342
  834SOL    HW1 2574   0.887   0.277   2.264
  834SOL    HW2 2575   1.034   0.234   2.323
  835SOL     OW 2576   1.076   0.683   3.326
  835SOL    HW1 2577   0.996   0.622   3.329
  835SOL    HW2 2578   1.157   0.630   3.302
  836SOL     OW 2579   1.227   1.570   2.655
  836SOL    HW1 2580   1.248   1.644   2.590
  836SOL    HW2 2581   1.295   1.570   2.728
  837SOL     OW 2582   0.459   1.152   2.603
  837SOL    HW1 2583   0.388   1.125   2.668
  837SOL    HW2 2584   0.433   1.124   2.510
  838SOL     OW 2585   1.271   1.797   2.453
  838SOL    HW1 2586   1.315   1.861   2.389
  838SOL    HW2 2587   1.221   1.849   2.523
  839SOL     OW 2588   1.032   0.549   1.878
  839SOL    HW1 2589   0.991   0.631   1.839
  839SOL    HW2 2590   1.096   0.575   1.951
  840SOL     OW 2591   0.078   0.556   3.248
  840SOL    HW1 2592   0.170   0.555   3.207
  840SOL    HW2 2593   0.072   0.630   3.315
  841SOL     OW 2594   0.561   0.222   3.009
  841SOL    HW1 2595   0.599   0.138   3.046
  841SOL    HW2 2596   0.473   0.241   3.053
  842SOL     OW 2597   0.866   0.454   2.504
  842SOL    HW1 2598   0.834   0.526   2.442
  842SOL    HW2 2599   0.890   0.373   2.451
  843SOL     OW 2600   1.017   0.039   2.615
  843SOL    HW1 2601   0.945   0.044   2.546
  843SOL    HW2 2602   0.993  -0.030   2.684
  844SOL     OW 2603   1.429   1.173   2.729
  844SOL    HW1 2604   1.374   1.089   2.722
  844SOL    HW2 2605   1.455   1.202   2.637
  845SOL     OW 2606   1.466   0.590   2.854
  845SOL    HW1 2607   1.436   0.495   2.861
  845SOL    HW2 2608   1.539   0.606   2.920
  846SOL     OW 2609   1.857   0.833   2.239
  846SOL    HW1 2610   1.899   0.769   2.303
  846SOL    HW2 2611   1.819   0.782   2.161
  847SOL     OW 2612   0.488   1.385   2.036
  847SOL    HW1 2613   0.401   1.370   2.083
  847SOL    HW2 2614   0.471   1.411   1.941
  848SOL     OW 2615   1.664   1.280   2.519
  848SOL    HW1 2616   1.763   1.288   2.533
  848SOL    HW2 2617   1.619   1.364   2.550
  849SOL     OW 2618   1.390   0.575   1.940
  849SOL    HW1 2619   1.336   0.554   2.021
  849SOL    HW2 2620   1.481   0.534   1.949
  850SOL     OW 2621   0.527   0.256   2.190
  850SOL    HW1 2622   0.554   0.197   2.115
  850SOL    HW2 2623   0.527   0.351   2.159
  851SOL     OW 2624   1.754   1.223   3.450
  851SOL    HW1 2625   1.845   1.184   3.437
  851SOL    HW2 2626   1.762   1.319   3.474
  852SOL     OW 2627   1.064   1.347   3.202
  852SOL    HW1 2628   0.984   1.324   3.257
  852SOL    HW2 2629   1.147   1.321   3.251
  853SOL     OW 2630   1.592   1.629   3.487
  853SOL    HW1 2631   1.619   1.663   3.397
  853SOL    HW2 2632   1.671   1.591   3.533
  854SOL     OW 2633   1.111   1.195   2.962
  854SOL    HW1 2634   1.071   1.239   3.043
  854SOL    HW2 2635   1.070   1.232   2.879
  855SOL     OW 2636   1.638   1.099   2.941
  855SOL    HW1 2637   1.643   1.180   3.000
  855SOL    HW2 2638   1.552   1.101   2.890
  856SOL     OW 2639   0.915   0.089   3.264
  856SOL    HW1 2640   0.940   0.069   3.169
  856SOL    HW2 2641   0.987   0.145   3.306
  857SOL     OW 2642   0.980   1.116   3.581
  857SOL    HW1 2643   0.881   1.122   3.591
  857SOL    HW2 2644   1.003   1.036   3.525
  858SOL     OW 2645   0.705   1.050   2.230
  858SOL    HW1 2646   0.691   1.057   2.329
  858SOL    HW2 2647   0.789   0.999   2.212
  859SOL     OW 2648   0.410   0.813   3.113
  859SOL    HW1 2649   0.496   0.825   3.163
  859SOL    HW2 2650   0.368   0.726   3.140
  860SOL     OW 2651   1.274   0.386   3.124
  860SOL    HW1 2652   1.295   0.460   3.188
  860SOL    HW2 2653   1.185   0.403   3.081
  861SOL     OW 2654   0.064   1.564   3.193
  861SOL    HW1 2655   0.018   1.646   3.159
  861SOL    HW2 2656   0.162   1.583   3.202
  862SOL     OW 2657   0.367   1.100   2.363
  862SOL    HW1 2658   0.360   1.183   2.307
  862SOL    HW2 2659   0.371   1.020   2.303
  863SOL     OW 2660   0.566   0.537   2.727
  863SOL    HW1 2661   0.578   0.603   2.653
  863SOL    HW2 2662   0.612   0.571   2.810
  864SOL     OW 2663   1.252   1.348   2.250
  864SOL    HW1 2664   1.302   1.425   2.290
  864SOL    HW2 2665   1.157   1.350   2.282
  865SOL     OW 2666   1.272   1.445   3.004
  865SOL    HW1 2667   1.319   1.458   3.091
  865SOL    HW2 2668   1.206   1.371   3.013
  866SOL     OW 2669   1.582   0.639   2.334
  866SOL    HW1 2670   1.551   0.700   2.407
  866SOL    HW2 2671   1.632   0.691   2.265
  867SOL     OW 2672   0.354   1.510   3.191
  867SOL    HW1 2673   0.333   1.466   3.104
  867SOL    HW2 2674   0.451   1.536   3.194
  868SOL     OW 2675   0.402   0.751   3.460
  868SOL    HW1 2676   0.470   0.806   3.413
  868SOL    HW2 2677   0.442   0.663   3.487
  869SOL     OW 2678   1.587   0.779   3.532
  869SOL    HW1 2679   1.495   0.817   3.527
  869SOL    HW2 2680   1.647   0.826   3.467
  870SOL     OW 2681   1.013   0.105   3.632
  870SOL    HW1 2682   1.019   0.190   3.580
  870SOL    HW2 2683   1.045   0.029   3.575
  871SOL     OW 2684   0.504   0.050   3.602
  871SOL    HW1 2685   0.462  -0.007   3.532
  871SOL    HW2 2686   0.438   0.119   3.634
  872SOL     OW 2687   0.573   0.870   2.891
  872SOL    HW1 2688   0.617   0.959   2.882
  872SOL    HW2 2689   0.510   0.870   2.968
  873SOL     OW 2690   1.360   0.862   2.907
  873SOL    HW1 2691   1.285   0.862   2.841
  873SOL    HW2 2692   1.397   0.770   2.916
  874SOL     OW 2693   1.209   0.525   2.137
  874SOL    HW1 2694   1.222   0.441   2.191
  874SOL    HW2 2695   1.180   0.599   2.197
  875SOL     OW 2696   0.307   0.213   3.093
  875SOL    HW1 2697   0.284   0.250   3.183
  875SOL    HW2 2698   0.277   0.118   3.087
  876SOL     OW 2699   0.037   1.310   3.144
  876SOL    HW1 2700   0.090   1.261   3.212
  876SOL    HW2 2701   0.059   1.408   3.149
  877SOL     OW 2702   0.732   0.634   2.926
  877SOL    HW1 2703   0.791   0.608   2.850
  877SOL    HW2 2704   0.704   0.730   2.915
  878SOL     OW 2705   1.728   0.935   3.716
  878SOL    HW1 2706   1.682   0.928   3.627
  878SOL    HW2 2707   1.666   0.979   3.782
  879SOL     OW 2708   0.307   0.063   2.480
  879SOL    HW1 2709   0.296   0.157   2.513
  879SOL    HW2 2710   0.302   0.000   2.557
  880SOL     OW 2711   1.622   0.367   2.236
  880SOL    HW1 2712   1.624   0.291   2.300
  880SOL    HW2 2713   1.574   0.444   2.276
  881SOL     OW 2714   1.023   0.766   2.828
  881SOL    HW1 2715   1.038   0.787   2.924
  881SOL    HW2 2716   0.993   0.671   2.819
  882SOL     OW 2717   0.980   1.573   3.562
  882SOL    HW1 2718   0.960   1.617   3.474
  882SOL    HW2 2719   1.019   1.482   3.546
  883SOL     OW 2720   1.859   1.518   3.467
  883SOL    HW1 2721   1.873   1.545   3.372
  883SOL    HW2 2722   1.942   1.540   3.520
  884SOL     OW 2723   0.350   0.898   3.666
  884SOL    HW1 2724   0.426   0.942   3.714
  884SOL    HW2 2725   0.385   0.851   3.584
  885SOL     OW 2726   1.540   0.274   1.987
  885SOL    HW1 2727   1.479   0.199   2.010
  885SOL    HW2 2728   1.562   0.326   2.070
  886SOL     OW 2729   1.303   0.838   1.904
  886SOL    HW1 2730   1.337   0.745   1.919
  886SOL    HW2 2731   1.321   0.865   1.809
  887SOL     OW 2732   1.068   1.333   2.711
  887SOL    HW1 2733   1.075   1.249   2.656
  887SOL    HW2 2734   1.130   1.402   2.675
  888SOL     OW 2735   0.319   0.810   2.811
  888SOL    HW1 2736   0.412   0.846   2.816
  888SOL    HW2 2737   0.313   0.725   2.863
  889SOL     OW 2738   0.339   0.509   2.868
  889SOL    HW1 2739   0.287   0.426   2.851
  889SOL    HW2 2740   0.416   0.514   2.804
  890SOL     OW 2741   1.138   0.380   3.540
  890SOL    HW1 2742   1.093   0.443   3.604
  890SOL    HW2 2743   1.231   0.411   3.523
  891SOL     OW 2744   1.160   0.207   3.339
  891SOL    HW1 2745   1.160   0.271   3.416
  891SOL    HW2 2746   1.188   0.255   3.256
  892SOL     OW 2747   0.008   1.326   2.062
  892SOL    HW1 2748  -0.085   1.347   2.031
  892SOL    HW2 2749   0.018   1.227   2.075
  893SOL     OW 2750   0.088   1.801   2.789
  893SOL    HW1 2751   0.046   1.715   2.762
  893SOL    HW2 2752   0.182   1.804   2.755
  894SOL     OW 2753   0.504   1.568   2.772
  894SOL    HW1 2754   0.570   1.642   2.781
  894SOL    HW2 2755   0.548   1.489   2.730
  895SOL     OW 2756   1.002   0.796   3.100
  895SOL    HW1 2757   1.043   0.764   3.186
  895SOL    HW2 2758   0.906   0.769   3.097
  896SOL     OW 2759   0.040   0.544   2.976
  896SOL    HW1 2760   0.125   0.511   2.935
  896SOL    HW2 2761   0.053   0.559   3.074
  897SOL     OW 2762   0.189   0.520   3.584
  897SOL    HW1 2763   0.248   0.480   3.514
  897SOL    HW2 2764   0.131   0.591   3.543
  898SOL     OW 2765   1.369   0.950   3.522
  898SOL    HW1 2766   1.408   1.039   3.542
  898SOL    HW2 2767   1.379   0.930   3.425
  899SOL     OW 2768   0.815   0.572   2.187
  899SOL    HW1 2769   0.822   0.483   2.141
  899SOL    HW2 2770   0.721   0.606   2.179
  900SOL     OW 2771   1.657   0.604   3.068
  900SOL    HW1 2772   1.619   0.535   3.130
  900SOL    HW2 2773   1.739   0.568   3.024
  901SOL     OW 2774   0.252   1.564   3.606
  901SOL    HW1 2775   0.222   1.621   3.682
  901SOL    HW2 2776   0.245   1.467   3.632
  902SOL     OW 2777   0.671   0.464   3.131
  902SOL    HW1 2778   0.637   0.375   3.101
  902SOL    HW2 2779   0.697   0.518   3.051
  903SOL     OW 2780   0.930   1.678   3.327
  903SOL    HW1 2781   0.906   1.660   3.232
  903SOL    HW2 2782   0.960   1.772   3.337
  904SOL     OW 2783   0.473   0.500   2.053
  904SOL    HW1 2784   0.534   0.580   2.057
  904SOL    HW2 2785   0.378   0.531   2.060
  905SOL     OW 2786   0.159   1.137   3.328
  905SOL    HW1 2787   0.181   1.076   3.404
  905SOL    HW2 2788   0.169   1.088   3.242
  906SOL     OW 2789   1.347   1.059   3.096
  906SOL    HW1 2790   1.371   0.996   3.022
  906SOL    HW2 2791   1.257   1.099   3.078
  907SOL     OW 2792   1.302   0.855   2.171
  907SOL    HW1 2793   1.216   0.824   2.213
  907SOL    HW2 2794   1.298   0.841   2.072
  908SOL     OW 2795   1.759   1.747   3.016
  908SOL    HW1 2796   1.820   1.777   2.943
  908SOL    HW2 2797   1.721   1.658   2.994
  909SOL     OW 2798   1.252   1.731   2.990
  909SOL    HW1 2799   1.336   1.736   2.936
  909SOL    HW2 2800   1.229   1.635   3.008
  910SOL     OW 2801   0.083   1.258   2.884
  910SOL    HW1 2802   0.078   1.257   2.984
  910SOL    HW2 2803   0.000   1.217   2.846
  911SOL     OW 2804   0.688   1.662   3.578
  911SOL    HW1 2805   0.632   1.743   3.587
  911SOL    HW2 2806   0.740   1.666   3.492
  912SOL     OW 2807   1.726   0.135   2.385
  912SOL    HW1 2808   1.799   0.118   2.318
  912SOL    HW2 2809   1.695   0.048   2.423
  913SOL     OW 2810   1.388   1.573   2.339
  913SOL    HW1 2811   1.455   1.585   2.265
  913SOL    HW2 2812   1.348   1.662   2.362
  914SOL     OW 2813   0.130   1.794   3.713
  914SOL    HW1 2814   0.089   1.720   3.766
  914SOL    HW2 2815   0.194   1.845   3.771
  915SOL     OW 2816   1.280   0.927   2.534
  915SOL    HW1 2817   1.340   0.846   2.536
  915SOL    HW2 2818   1.320   0.996   2.474
  916SOL     OW 2819   0.830   1.273   3.284
  916SOL    HW1 2820   0.825   1.306   3.379
  916SOL    HW2 2821   0.744   1.292   3.238
  917SOL     OW 2822   0.672   1.616   2.016
  917SOL    HW1 2823   0.681   1.626   1.917
  917SOL    HW2 2824   0.632   1.527   2.037
  918SOL     OW 2825   1.650   1.720   3.256
  918SOL    HW1 2826   1.703   1.730   3.172
  918SOL    HW2 2827   1.623   1.810   3.290
  919SOL     OW 2828   1.841   0.175   2.825
  919SOL    HW1 2829   1.880   0.090   2.789
  919SOL    HW2 2830   1.743   0.177   2.806
  920SOL     OW 2831   0.263   0.326   2.582
  920SOL    HW1 2832   0.184   0.377   2.548
  920SOL    HW2 2833   0.254   0.311   2.680
  921SOL     OW 2834   1.194   1.612   1.893
  921SOL    HW1 2835   1.200   1.519   1.930
  921SOL    HW2 2836   1.135   1.612   1.813
  922SOL     OW 2837   0.822   1.002   3.234
  922SOL    HW1 2838   0.862   1.001   3.142
  922SOL    HW2 2839   0.832   1.094   3.274
  923SOL     OW 2840   0.916   0.910   2.153
  923SOL    HW1 2841   0.979   0.948   2.085
  923SOL    HW2 2842   0.956   0.827   2.192
  924SOL     OW 2843   1.504   1.607   1.906
  924SOL    HW1 2844   1.412   1.644   1.913
  924SOL    HW2 2845   1.542   1.627   1.816
  925SOL     OW 2846   0.372   1.288   3.352
  925SOL    HW1 2847   0.359   1.381   3.318
  925SOL    HW2 2848   0.288   1.236   3.339
  926SOL     OW 2849   1.614   1.292   3.151
  926SOL    HW1 2850   1.674   1.295   3.231
  926SOL    HW2 2851   1.539   1.356   3.164
  927SOL     OW 2852   1.039   1.098   2.558
  927SOL    HW1 2853   0.969   1.051   2.612
  927SOL    HW2 2854   1.098   1.030   2.515
  928SOL     OW 2855   1.014   0.236   2.833
  928SOL    HW1 2856   1.006   0.200   2.740
  928SOL    HW2 2857   1.012   0.160   2.898
  929SOL     OW 2858   0.590   1.487   2.353
  929SOL    HW1 2859   0.632   1.429   2.283
  929SOL    HW2 2860   0.546   1.566   2.309
  930SOL     OW 2861   1.709   0.385   3.243
  930SOL    HW1 2862   1.782   0.454   3.247
  930SOL    HW2 2863   1.737   0.310   3.184
  931SOL     OW 2864   0.255   1.348   2.152
  931SOL    HW1 2865   0.159   1.349   2.125
  931SOL    HW2 2866   0.267   1.401   2.236
  932SOL     OW 2867   0.105   1.013   3.588
  932SOL    HW1 2868   0.028   0.980   3.642
  932SOL    HW2 2869   0.190   0.983   3.630
  933SOL     OW 2870   0.672   0.203   3.351
  933SOL    HW1 2871   0.762   0.187   3.311
  933SOL    HW2 2872   0.680   0.208   3.450
  934SOL     OW 2873   0.075   0.345   1.895
  934SOL    HW1 2874  -0.017   0.317   1.866
  934SOL    HW2 2875   0.106   0.422   1.839
  935SOL     OW 2876   1.440   0.856   3.260
  935SOL    HW1 2877   1.383   0.908   3.197
  935SOL    HW2 2878   1.536   0.868   3.236
  936SOL     OW 2879   0.072   0.166   2.180
  936SOL    HW1 2880   0.055   0.249   2.126
  936SOL    HW2 2881   0.162   0.129   2.158
  937SOL     OW 2882   1.183   1.335   1.981
  937SOL    HW1 2883   1.084   1.324   1.983
  937SOL    HW2 2884   1.217   1.350   2.074
  938SOL     OW 2885   0.613   0.842   3.293
  938SOL    HW1 2886   0.669   0.923   3.276
  938SOL    HW2 2887   0.672   0.762   3.296
  939SOL     OW 2888   1.493   1.767   2.821
  939SOL    HW1 2889   1.526   1.831   2.752
  939SOL    HW2 2890   1.559   1.761   2.896
  940SOL     OW 2891   0.716   0.565   3.570
  940SOL    HW1 2892   0.735   0.630   3.644
  940SOL    HW2 2893   0.776   0.485   3.579
  941SOL     OW 2894   1.450   1.220   3.495
  941SOL    HW1 2895   1.441   1.210   3.594
  941SOL    HW2 2896   1.546   1.213   3.469
  942SOL     OW 2897   0.390   1.741   3.422
  942SOL    HW1 2898   0.299   1.782   3.420
  942SOL    HW2 2899   0.383   1.647   3.454
  943SOL     OW 2900   1.674   0.883   3.116
  943SOL    HW1 2901   1.647   0.794   3.079
  943SOL    HW2 2902   1.675   0.951   3.043
  944SOL     OW 2903   1.225   0.325   2.311
  944SOL    HW1 2904   1.290   0.251   2.300
  944SOL    HW2 2905   1.245   0.375   2.395
  945SOL     OW 2906   0.594   0.745   2.514
  945SOL    HW1 2907   0.644   0.830   2.495
  945SOL    HW2 2908   0.506   0.747   2.466
  946SOL     OW 2909   1.777   0.342   3.504
  946SOL    HW1 2910   1.760   0.373   3.410
  946SOL    HW2 2911   1.693   0.305   3.542
  947SOL     OW 2912   1.730   0.934   3.379
  947SOL    HW1 2913   1.768   1.025   3.394
  947SOL    HW2 2914   1.722   0.917   3.280
  948SOL     OW 2915   0.859   1.374   1.878
  948SOL    HW1 2916   0.813   1.389   1.966
  948SOL    HW2 2917   0.903   1.459   1.848
  949SOL     OW 2918   0.661   1.790   2.815
  949SOL    HW1 2919   0.615   1.878   2.802
  949SOL    HW2 2920   0.760   1.802   2.808
  950SOL     OW 2921   0.859   0.956   2.723
  950SOL    HW1 2922   0.913   0.887   2.771
  950SOL    HW2 2923   0.827   1.025   2.789
  951SOL     OW 2924   1.083   0.984   1.949
  951SOL    HW1 2925   1.060   1.037   1.867
  951SOL    HW2 2926   1.164   0.928   1.930
  952SOL     OW 2927   1.861   1.569   2.713
  952SOL    HW1 2928   1.790   1.557   2.643
  952SOL    HW2 2929   1.862   1.490   2.773
  953SOL     OW 2930   0.221   1.314   3.706
  953SOL    HW1 2931   0.156   1.241   3.685
  953SOL    HW2 2932   0.225   1.328   3.804
  954SOL     OW 2933   0.079   1.240   2.515
  954SOL    HW1 2934   0.078   1.193   2.603
  954SOL    HW2 2935   0.161   1.212   2.464
  955SOL     OW 2936   0.672   1.391   3.486
  955SOL    HW1 2937   0.594   1.341   3.524
  955SOL    HW2 2938   0.669   1.486   3.517
  956SOL     OW 2939   1.824   0.192   3.089
  956SOL    HW1 2940   1.820   0.102   3.133
  956SOL    HW2 2941   1.827   0.181   2.990
  957SOL     OW 2942   0.428   0.424   2.382
  957SOL    HW1 2943   0.458   0.352   2.320
  957SOL    HW2 2944   0.389   0.384   2.465
  958SOL     OW 2945   1.705   1.487   2.966
  958SOL    HW1 2946   1.612   1.462   2.939
  958SOL    HW2 2947   1.731   1.437   3.048
  959SOL     OW 2948   0.317   0.547   3.142
  959SOL    HW1 2949   0.355   0.488   3.214
  959SOL    HW2 2950   0.357   0.521   3.054
  960SOL     OW 2951   0.812   1.586   2.549
  960SOL    HW1 2952   0.844   1.596   2.455
  960SOL    HW2 2953   0.733   1.524   2.551
  961SOL     OW 2954   1.424   0.214   2.974
  961SOL    HW1 2955   1.476   0.149   3.029
  961SOL    HW2 2956   1.375   0.277   3.035
  962SOL     OW 2957   1.001   0.034   3.016
  962SOL    HW1 2958   0.938  -0.038   2.985
  962SOL    HW2 2959   1.094  -0.002   3.016
  963SOL     OW 2960   0.770   1.330   2.163
  963SOL    HW1 2961   0.724   1.243   2.180
  963SOL    HW2 2962   0.861   1.327   2.204
  964SOL     OW 2963   0.618   1.567   3.146
  964SOL    HW1 2964   0.613   1.649   3.203
  964SOL    HW2 2965   0.707   1.564   3.101
  965SOL     OW 2966   1.352   0.052   2.030
  965SOL    HW1 2967   1.387   0.011   1.946
  965SOL    HW2 2968   1.262   0.014   2.050
  966SOL     OW 2969   1.300   0.453   2.553
  966SOL    HW1 2970   1.241   0.533   2.557
  966SOL    HW2 2971   1.315   0.418   2.646
  967SOL     OW 2972   1.593   0.221   2.744
  967SOL    HW1 2973   1.509   0.220   2.798
  967SOL    HW2 2974   1.595   0.304   2.688
  968SOL     OW 2975   0.039   1.077   2.162
  968SOL    HW1 2976   0.138   1.066   2.153
  968SOL    HW2 2977  -0.001   0.991   2.194
  969SOL     OW 2978   0.875   1.646   2.199
  969SOL    HW1 2979   0.798   1.611   2.145
  969SOL    HW2 2980   0.843   1.717   2.261
  970SOL     OW 2981   0.230   0.628   3.837
  970SOL    HW1 2982   0.137   0.626   3.874
  970SOL    HW2 2983   0.231   0.589   3.745
  971SOL     OW 2984   0.225   0.275   4.720
  971SOL    HW1 2985   0.260   0.258   4.812
  971SOL    HW2 2986   0.137   0.230   4.708
  972SOL     OW 2987   0.019   0.368   4.371
  972SOL    HW1 2988  -0.063   0.411   4.410
  972SOL    HW2 2989  -0.009   0.295   4.308
  973SOL     OW 2990   0.569   1.275   4.889
  973SOL    HW1 2991   0.476   1.268   4.852
  973SOL    HW2 2992   0.580   1.364   4.933
  974SOL     OW 2993   1.555   1.511   4.427
  974SOL    HW1 2994   1.498   1.495   4.508
  974SOL    HW2 2995   1.496   1.521   4.347
  975SOL     OW 2996   1.135   0.703   4.441
  975SOL    HW1 2997   1.192   0.781   4.416
  975SOL    HW2 2998   1.075   0.729   4.517
  976SOL     OW 2999   1.755   0.607   3.955
  976SOL    HW1 3000   1.743   0.594   3.856
  976SOL    HW2 3001   1.725   0.526   4.004
  977SOL     OW 3002   0.768   1.144   4.747
  977SOL    HW1 3003   0.690   1.161   4.807
  977SOL    HW2 3004   0.802   1.231   4.711
  978SOL     OW 3005   0.850   0.798   5.547
  978SOL    HW1 3006   0.846   0.874   5.612
  978SOL    HW2 3007   0.872   0.834   5.456
  979SOL     OW 3008   0.685   1.012   4.389
  979SOL    HW1 3009   0.754   0.996   4.459
  979SOL    HW2 3010   0.612   1.069   4.427
  980SOL     OW 3011   0.686   1.161   5.527
  980SOL    HW1 3012   0.746   1.240   5.541
  980SOL    HW2 3013   0.600   1.192   5.486
  981SOL     OW 3014   0.335   1.435   4.785
  981SOL    HW1 3015   0.257   1.404   4.732
  981SOL    HW2 3016   0.393   1.493   4.728
  982SOL     OW 3017   1.460   1.505   5.063
  982SOL    HW1 3018   1.484   1.599   5.089
  982SOL    HW2 3019   1.444   1.451   5.145
  983SOL     OW 3020   1.603   0.447   4.461
  983SOL    HW1 3021   1.529   0.493   4.411
  983SOL    HW2 3022   1.654   0.515   4.514
  984SOL     OW 3023   0.231   1.713   4.207
  984SOL    HW1 3024   0.265   1.790   4.261
  984SOL    HW2 3025   0.275   1.713   4.117
  985SOL     OW 3026   1.127   1.341   5.414
  985SOL    HW1 3027   1.174   1.341   5.502
  985SOL    HW2 3028   1.079   1.254   5.403
  986SOL     OW 3029   0.230   1.434   4.262
  986SOL    HW1 3030   0.204   1.530   4.262
  986SOL    HW2 3031   0.159   1.380   4.307
  987SOL     OW 3032   0.240   1.091   4.610
  987SOL    HW1 3033   0.254   1.007   4.662
  987SOL    HW2 3034   0.185   1.155   4.665
  988SOL     OW 3035   0.620   1.786   5.163
  988SOL    HW1 3036   0.528   1.769   5.198
  988SOL    HW2 3037   0.648   1.878   5.189
  989SOL     OW 3038   0.606   0.964   3.847
  989SOL    HW1 3039   0.613   1.048   3.793
  989SOL    HW2 3040   0.652   0.977   3.935
  990SOL     OW 3041   1.594   0.114   5.204
  990SOL    HW1 3042   1.576   0.181   5.132
  990SOL    HW2 3043   1.591   0.160   5.293
  991SOL     OW 3044   0.122   0.643   4.287
  991SOL    HW1 3045   0.077   0.555   4.304
  991SOL    HW2 3046   0.121   0.697   4.371
  992SOL     OW 3047   1.842   1.767   4.083
  992SOL    HW1 3048   1.896   1.738   4.163
  992SOL    HW2 3049   1.872   1.857   4.054
  993SOL     OW 3050   0.027   1.596   3.841
  993SOL    HW1 3051   0.008   1.500   3.862
  993SOL    HW2 3052  -0.006   1.654   3.916
  994SOL     OW 3053   1.689   0.922   4.336
  994SOL    HW1 3054   1.784   0.893   4.344
  994SOL    HW2 3055   1.681   0.987   4.261
  995SOL     OW 3056   1.641   1.108   4.156
  995SOL    HW1 3057   1.727   1.110   4.104
  995SOL    HW2 3058   1.655   1.155   4.244
  996SOL     OW 3059   0.113   0.737   5.321
  996SOL    HW1 3060   0.201   0.724   5.366
  996SOL    HW2 3061   0.100   0.834   5.299
  997SOL     OW 3062   0.613   1.365   4.450
  997SOL    HW1 3063   0.564   1.278   4.459
  997SOL    HW2 3064   0.590   1.408   4.363
  998SOL     OW 3065   1.293   1.228   5.147
  998SOL    HW1 3066   1.330   1.155   5.089
  998SOL    HW2 3067   1.345   1.233   5.232
  999SOL     OW 3068   0.809   0.004   4.226
  999SOL    HW1 3069   0.849   0.095   4.217
  999SOL    HW2 3070   0.709   0.012   4.232
 1000SOL     OW 3071   0.197   0.976   4.988
 1000SOL    HW1 3072   0.286   0.931   4.974
 1000SOL    HW2 3073   0.124   0.911   4.969
 1001SOL     OW 3074   1.525   0.999   3.914
 1001SOL    HW1 3075   1.462   0.923   3.927
 1001SOL    HW2 3076   1.573   1.017   4.000
 1002SOL     OW 3077   1.187   1.792   5.340
 1002SOL    HW1 3078   1.211   1.852   5.264
 1002SOL    HW2 3079   1.194   1.697   5.310
 1003SOL     OW 3080   0.317   0.251   5.525
 1003SOL    HW1 3081   0.388   0.322   5.531
 1003SOL    HW2 3082   0.229   0.290   5.553
 1004SOL     OW 3083   1.466   1.417   4.677
 1004SOL    HW1 3084   1.407   1.423   4.757
 1004SOL    HW2 3085   1.451   1.329   4.631
 1005SOL     OW 3086   1.667   1.714   4.296
 1005SOL    HW1 3087   1.626   1.691   4.208
 1005SOL    HW2 3088   1.649   1.640   4.361
 1006SOL     OW 3089   0.598   0.729   3.994
 1006SOL    HW1 3090   0.622   0.798   3.926
 1006SOL    HW2 3091   0.520   0.762   4.048
 1007SOL     OW 3092   1.281   0.345   4.668
 1007SOL    HW1 3093   1.195   0.295   4.655
 1007SOL    HW2 3094   1.343   0.291   4.724
 1008SOL     OW 3095   1.576   1.662   4.031
 1008SOL    HW1 3096   1.665   1.708   4.034
 1008SOL    HW2 3097   1.555   1.638   3.936
 1009SOL     OW 3098   0.807   0.605   5.189
 1009SOL    HW1 3099   0.760   0.602   5.278
 1009SOL    HW2 3100   0.756   0.550   5.123
 1010SOL     OW 3101   1.394   0.469   5.398
 1010SOL    HW1 3102   1.374   0.512   5.486
 1010SOL    HW2 3103   1.472   0.407   5.407
 1011SOL     OW 3104   0.973   0.890   5.296
 1011SOL    HW1 3105   1.019   0.806   5.267
 1011SOL    HW2 3106   0.917   0.924   5.221
 1012SOL     OW 3107   0.991   0.410   4.966
 1012SOL    HW1 3108   0.914   0.444   5.020
 1012SOL    HW2 3109   0.957   0.359   4.887
 1013SOL     OW 3110   1.041   0.701   4.153
 1013SOL    HW1 3111   1.067   0.697   4.249
 1013SOL    HW2 3112   0.956   0.650   4.139
 1014SOL     OW 3113   0.076   0.811   4.513
 1014SOL    HW1 3114   0.175   0.799   4.522
 1014SOL    HW2 3115   0.052   0.906   4.534
 1015SOL     OW 3116   0.130   1.821   5.295
 1015SOL    HW1 3117   0.120   1.806   5.394
 1015SOL    HW2 3118   0.044   1.857   5.259
 1016SOL     OW 3119   0.865   0.348   3.919
 1016SOL    HW1 3120   0.924   0.411   3.870
 1016SOL    HW2 3121   0.884   0.254   3.890
 1017SOL     OW 3122   1.719   0.585   5.555
 1017SOL    HW1 3123   1.693   0.674   5.519
 1017SOL    HW2 3124   1.717   0.517   5.482
 1018SOL     OW 3125   1.362   1.144   4.269
 1018SOL    HW1 3126   1.445   1.115   4.221
 1018SOL    HW2 3127   1.313   1.211   4.213
 1019SOL     OW 3128   0.550   0.196   4.609
 1019SOL    HW1 3129   0.545   0.191   4.709
 1019SOL    HW2 3130   0.552   0.292   4.580
 1020SOL     OW 3131   1.008   1.456   4.201
 1020SOL    HW1 3132   0.962   1.528   4.149
 1020SOL    HW2 3133   1.004   1.476   4.299
 1021SOL     OW 3134   0.351   1.801   4.577
 1021SOL    HW1 3135   0.401   1.715   4.583
 1021SOL    HW2 3136   0.416   1.878   4.574
 1022SOL     OW 3137   1.795   1.066   4.597
 1022SOL    HW1 3138   1.733   1.051   4.521
 1022SOL    HW2 3139   1.743   1.077   4.682
 1023SOL     OW 3140   1.227   1.550   5.230
 1023SOL    HW1 3141   1.233   1.473   5.294
 1023SOL    HW2 3142   1.175   1.524   5.150
 1024SOL     OW 3143   0.321   0.943   3.966
 1024SOL    HW1 3144   0.403   0.982   3.924
 1024SOL    HW2 3145   0.294   0.861   3.917
 1025SOL     OW 3146   1.458   0.735   4.452
 1025SOL    HW1 3147   1.453   0.670   4.527
 1025SOL    HW2 3148   1.538   0.794   4.465
 1026SOL     OW 3149   0.461   1.266   5.451
 1026SOL    HW1 3150   0.411   1.267   5.365
 1026SOL    HW2 3151   0.398   1.248   5.527
 1027SOL     OW 3152   1.111   1.776   3.961
 1027SOL    HW1 3153   1.051   1.714   4.011
 1027SOL    HW2 3154   1.142   1.732   3.876
 1028SOL     OW 3155   0.202   0.285   5.222
 1028SOL    HW1 3156   0.122   0.345   5.209
 1028SOL    HW2 3157   0.192   0.236   5.308
 1029SOL     OW 3158   1.632   1.377   3.805
 1029SOL    HW1 3159   1.600   1.471   3.795
 1029SOL    HW2 3160   1.556   1.314   3.793
 1030SOL     OW 3161   0.464   1.743   4.047
 1030SOL    HW1 3162   0.497   1.782   4.133
 1030SOL    HW2 3163   0.540   1.736   3.982
 1031SOL     OW 3164   1.400   0.107   4.150
 1031SOL    HW1 3165   1.376   0.070   4.060
 1031SOL    HW2 3166   1.499   0.123   4.154
 1032SOL     OW 3167   0.249   1.785   4.965
 1032SOL    HW1 3168   0.306   1.720   5.015
 1032SOL    HW2 3169   0.233   1.752   4.872
 1033SOL     OW 3170   0.940   1.698   4.628
 1033SOL    HW1 3171   1.020   1.641   4.649
 1033SOL    HW2 3172   0.891   1.658   4.551
 1034SOL     OW 3173   0.382   0.700   4.204
 1034SOL    HW1 3174   0.427   0.610   4.201
 1034SOL    HW2 3175   0.288   0.689   4.237
 1035SOL     OW 3176   1.547   0.222   5.453
 1035SOL    HW1 3177   1.542   0.259   5.545
 1035SOL    HW2 3178   1.475   0.153   5.441
 1036SOL     OW 3179   0.614   0.122   3.841
 1036SOL    HW1 3180   0.712   0.100   3.848
 1036SOL    HW2 3181   0.583   0.105   3.748
 1037SOL     OW 3182   0.781   0.264   5.473
 1037SOL    HW1 3183   0.848   0.203   5.516
 1037SOL    HW2 3184   0.708   0.283   5.538
 1038SOL     OW 3185   0.888   1.514   4.919
 1038SOL    HW1 3186   0.865   1.489   4.825
 1038SOL    HW2 3187   0.949   1.445   4.958
 1039SOL     OW 3188   1.351   0.590   5.157
 1039SOL    HW1 3189   1.379   0.547   5.242
 1039SOL    HW2 3190   1.376   0.686   5.158
 1040SOL     OW 3191   0.803   1.402   4.648
 1040SOL    HW1 3192   0.893   1.416   4.606
 1040SOL    HW2 3193   0.732   1.404   4.577
 1041SOL     OW 3194   0.922   0.503   4.623
 1041SOL    HW1 3195   0.897   0.494   4.527
 1041SOL    HW2 3196   0.970   0.421   4.654
 1042SOL     OW 3197   0.539   0.064   4.236
 1042SOL    HW1 3198   0.458   0.065   4.294
 1042SOL    HW2 3199   0.542   0.147   4.181
 1043SOL     OW 3200   1.434   1.188   3.765
 1043SOL    HW1 3201   1.466   1.112   3.822
 1043SOL    HW2 3202   1.342   1.215   3.795
 1044SOL     OW 3203   0.297   0.035   3.895
 1044SOL    HW1 3204   0.346   0.119   3.874
 1044SOL    HW2 3205   0.359  -0.030   3.940
 1045SOL     OW 3206   0.935   0.236   4.204
 1045SOL    HW1 3207   0.887   0.277   4.126
 1045SOL    HW2 3208   1.034   0.234   4.185
 1046SOL     OW 3209   1.076   0.683   5.188
 1046SOL    HW1 3210   0.996   0.622   5.191
 1046SOL    HW2 3211   1.157   0.630   5.164
 1047SOL     OW 3212   1.227   1.570   4.517
 1047SOL    HW1 3213   1.248   1.644   4.452
 1047SOL    HW2 3214   1.295   1.570   4.590
 1048SOL     OW 3215   0.459   1.152   4.465
 1048SOL    HW1 3216   0.388   1.125   4.530
 1048SOL    HW2 3217   0.433   1.124   4.372
 1049SOL     OW 3218   1.271   1.797   4.315
 1049SOL    HW1 3219   1.315   1.861   4.251
 1049SOL    HW2 3220   1.221   1.849   4.385
 1050SOL     OW 3221   1.032   0.549   3.740
 1050SOL    HW1 3222   0.991   0.631   3.701
 1050SOL    HW2 3223   1.096   0.575   3.813
 1051SOL     OW 3224   0.078   0.556   5.110
 1051SOL    HW1 3225   0.170   0.555   5.069
 1051SOL    HW2 3226   0.072   0.630   5.177
 1052SOL     OW 3227   0.561   0.222   4.871
 1052SOL    HW1 3228   0.599   0.138   4.908
 1052SOL    HW2 3229   0.473   0.241   4.915
 1053SOL     OW 3230   0.866   0.454   4.366
 1053SOL    HW1 3231   0.834   0.526   4.304
 1053SOL    HW2 3232   0.890   0.373   4.313
 1054SOL     OW 3233   1.017   0.039   4.477
 1054SOL    HW1 3234   0.945   0.044   4.408
 1054SOL    HW2 3235   0.993  -0.030   4.546
 1055SOL     OW 3236   1.429   1.173   4.591
 1055SOL    HW1 3237   1.374   1.089   4.584
 1055SOL    HW2 3238   1.455   1.202   4.499
 1056SOL     OW 3239   1.466   0.590   4.716
 1056SOL    HW1 3240   1.436   0.495   4.723
 1056SOL    HW2 3241   1.539   0.606   4.782
 1057SOL     OW 3242   1.857   0.833   4.101
 1057SOL    HW1 3243   1.899   0.769   4.165
 1057SOL    HW2 3244   1.819   0.782   4.023
 1058SOL     OW 3245   0.488   1.385   3.898
 1058SOL    HW1 3246   0.401   1.370   3.945
 1058SOL    HW2 3247   0.471   1.411   3.803
 1059SOL     OW 3248   1.664   1.280   4.381
 1059SOL    HW1 3249   1.763   1.288   4.395
 1059SOL    HW2 3250   1.619   1.364   4.412
 1060SOL     OW 3251   1.390   0.575   3.802
 1060SOL    HW1 3252   1.336   0.554   3.883
 1060SOL    HW2 3253   1.481   0.534   3.811
 1061SOL     OW 3254   0.527   0.256   4.052
 1061SOL    HW1 3255   0.554   0.197   3.977
 1061SOL    HW2 3256   0.527   0.351   4.021
 1062SOL     OW 3257   1.754   1.223   5.312
 1062SOL    HW1 3258   1.845   1.184   5.299
 1062SOL    HW2 3259   1.762   1.319   5.336
 1063SOL     OW 3260   1.064   1.347   5.064
 1063SOL    HW1 3261   0.984   1.324   5.119
 1063SOL    HW2 3262   1.147   1.321   5.113
 1064SOL     OW 3263   1.592   1.629   5.349
 1064SOL    HW1 3264   1.619   1.663   5.259
 1064SOL    HW2 3265   1.671   1.591   5.395
 1065SOL     OW 3266   1.111   1.195   4.824
 1065SOL    HW1 3267   1.071   1.239   4.905
 1065SOL    HW2 3268   1.070   1.232   4.741
 1066SOL     OW 3269   0.915   0.089   5.126
 1066SOL    HW1 3270   0.940   0.069   5.031
 1066SOL    HW2 3271   0.987   0.145   5.168
 1067SOL     OW 3272   0.980   1.116   5.443
 1067SOL    HW1 3273   0.881   1.122   5.453
 1067SOL    HW2 3274   1.003   1.036   5.387
 1068SOL     OW 3275   0.705   1.050   4.092
 1068SOL    HW1 3276   0.691   1.057   4.191
 1068SOL    HW2 3277   0.789   0.999   4.074
 1069SOL     OW 3278   0.410   0.813   4.975
 1069SOL    HW1 3279   0.496   0.825   5.025
 1069SOL    HW2 3280   0.368   0.726   5.002
 1070SOL     OW 3281   1.274   0.386   4.986
 1070SOL    HW1 3282   1.295   0.460   5.050
 1070SOL    HW2 3283   1.185   0.403   4.943
 1071SOL     OW 3284   0.064   1.564   5.055
 1071SOL    HW1 3285   0.018   1.646   5.021
 1071SOL    HW2 3286   0.162   1.583   5.064
 1072SOL     OW 3287   0.367   1.100   4.225
 1072SOL    HW1 3288   0.360   1.183   4.169
 1072SOL    HW2 3289   0.371   1.020   4.165
 1073SOL     OW 3290   0.566   0.537   4.589
 1073SOL    HW1 3291   0.578   0.603   4.515
 1073SOL    HW2 3292   0.612   0.571   4.672
 1074SOL     OW 3293   1.252   1.348   4.112
 1074SOL    HW1 3294   1.302   1.425   4.152
 1074SOL    HW2 3295   1.157   1.350   4.144
 1075SOL     OW 3296   1.272   1.445   4.866
 1075SOL    HW1 3297   1.319   1.458   4.953
 1075SOL    HW2 3298   1.206   1.371   4.875
 1076SOL     OW 3299   1.582   0.639   4.196
 1076SOL    HW1 3300   1.551   0.700   4.269
 1076SOL    HW2 3301   1.632   0.691   4.127
 1077SOL     OW 3302   0.354   1.510   5.053
 1077SOL    HW1 3303   0.333   1.466   4.966
 1077SOL    HW2 3304   0.451   1.536   5.056
 1078SOL     OW 3305   0.402   0.751   5.322
 1078SOL    HW1 3306   0.470   0.806   5.275
 1078SOL    HW2 3307   0.442   0.663   5.349
 1079SOL     OW 3308   1.587   0.779   5.394
 1079SOL    HW1 3309   1.495   0.817   5.389
 1079SOL    HW2 3310   1.647   0.826   5.329
 1080SOL     OW 3311   1.013   0.105   5.494
 1080SOL    HW1 3312   1.019   0.190   5.442
 1080SOL    HW2 3313   1.045   0.029   5.437
 1081SOL     OW 3314   0.504   0.050   5.464
 1081SOL    HW1 3315   0.462  -0.007   5.394
 1081SOL    HW2 3316   0.438   0.119   5.496
 1082SOL     OW 3317   0.573   0.870   4.753
 1082SOL    HW1 3318   0.617   0.959   4.744
 1082SOL    HW2 3319   0.510   0.870   4.830
 1083SOL     OW 3320   1.360   0.862   4.769
 1083SOL    HW1 3321   1.285   0.862   4.703
 1083SOL    HW2 3322   1.397   0.770   4.778
 1084SOL     OW 3323   1.209   0.525   3.999
 1084SOL    HW1 3324   1.222   0.441   4.053
 1084SOL    HW2 3325   1.180   0.599   4.059
 1085SOL     OW 3326   0.307   0.213   4.955
 1085SOL    HW1 3327   0.284   0.250   5.045
 1085SOL    HW2 3328   0.277   0.118   4.949
 1086SOL     OW 3329   0.037   1.310   5.006
 1086SOL    HW1 3330   0.090   1.261   5.074
 1086SOL    HW2 3331   0.059   1.408   5.011
 1087SOL     OW 3332   0.732   0.634   4.788
 1087SOL    HW1 3333   0.791   0.608   4.712
 1087SOL    HW2 3334   0.704   0.730   4.777
 1088SOL     OW 3335   1.728   0.935   5.578
 1088SOL    HW1 3336   1.682   0.928   5.489
 1088SOL    HW2 3337   1.666   0.979   5.644
 1089SOL     OW 3338   0.307   0.063   4.342
 1089SOL    HW1 3339   0.296   0.157   4.375
 1089SOL    HW2 3340   0.302   0.000   4.419
 1090SOL     OW 3341   1.622   0.367   4.098
 1090SOL    HW1 3342   1.624   0.291   4.162
 1090SOL    HW2 3343   1.574   0.444   4.138
 1091SOL     OW 3344   1.023   0.766   4.690
 1091SOL    HW1 3345   1.038   0.787   4.786
 1091SOL    HW2 3346   0.993   0.671   4.681
 1092SOL     OW 3347   0.980   1.573   5.424
 1092SOL    HW1 3348   0.960   1.617   5.336
 1092SOL    HW2 3349   1.019   1.482   5.408
 1093SOL     OW 3350   1.859   1.518   5.329
 1093SOL    HW1 3351   1.873   1.545   5.234
 1093SOL    HW2 3352   1.942   1.540   5.382
 1094SOL     OW 3353   0.350   0.898   5.528
 1094SOL    HW1 3354   0.426   0.942   5.576
 1094SOL    HW2 3355   0.385   0.851   5.446
 1095SOL     OW 3356   1.540   0.274   3.849
 1095SOL    HW1 3357   1.479   0.199   3.872
 1095SOL    HW2 3358   1.562   0.326   3.932
 1096SOL     OW 3359   1.303   0.838   3.766
 1096SOL    HW1 3360   1.337   0.745   3.781
 1096SOL    HW2 3361   1.321   0.865   3.671
 1097SOL     OW 3362   1.068   1.333   4.573
 1097SOL    HW1 3363   1.075   1.249   4.518
 1097SOL    HW2 3364   1.130   1.402   4.537
 1098SOL     OW 3365   0.319   0.810   4.673
 1098SOL    HW1 3366   0.412   0.846   4.678
 1098SOL    HW2 3367   0.313   0.725   4.725
 1099SOL     OW 3368   0.339   0.509   4.730
 1099SOL    HW1 3369   0.287   0.426   4.713
 1099SOL    HW2 3370   0.416   0.514   4.666
 1100SOL     OW 3371   1.138   0.380   5.402
 1100SOL    HW1 3372   1.093   0.443   5.466
 1100SOL    HW2 3373   1.231   0.411   5.385
 1101SOL     OW 3374   1.160   0.207   5.201
 1101SOL    HW1 3375   1.160   0.271   5.278
 1101SOL    HW2 3376   1.188   0.255   5.118
 1102SOL     OW 3377   0.008   1.326   3.924
 1102SOL    HW1 3378  -0.085   1.347   3.893
 1102SOL    HW2 3379   0.018   1.227   3.937
 1103SOL     OW 3380   0.088   1.801   4.651
 1103SOL    HW1 3381   0.046   1.715   4.624
 1103SOL    HW2 3382   0.182   1.804   4.617
 1104SOL     OW 3383   0.504   1.568   4.634
 1104SOL    HW1 3384   0.570   1.642   4.643
 1104SOL    HW2 3385   0.548   1.489   4.592
 1105SOL     OW 3386   1.002   0.796   4.962
 1105SOL    HW1 3387   1.043   0.764   5.048
 1105SOL    HW2 3388   0.906   0.769   4.959
 1106SOL     OW 3389   0.040   0.544   4.838
 1106SOL    HW1 3390   0.125   0.511   4.797
 1106SOL    HW2 3391   0.053   0.559   4.936
 1107SOL     OW 3392   0.189   0.520   5.446
 1107SOL    HW1 3393   0.248   0.480   5.376
 1107SOL    HW2 3394   0.131   0.591   5.405
 1108SOL     OW 3395   1.369   0.950   5.384
 1108SOL    HW1 3396   1.408   1.039   5.404
 1108SOL    HW2 3397   1.379   0.930   5.287
 1109SOL     OW 3398   0.815   0.572   4.049
 1109SOL    HW1 3399   0.822   0.483   4.003
 1109SOL    HW2 3400   0.721   0.606   4.041
 1110SOL     OW 3401   1.657   0.604   4.930
 1110SOL    HW1 3402   1.619   0.535   4.992
 1110SOL    HW2 3403   1.739   0.568   4.886
 1111SOL     OW 3404   0.252   1.564   5.468
 1111SOL    HW1 3405   0.222   1.621   5.544
 1111SOL    HW2 3406   0.245   1.467   5.494
 1112SOL     OW 3407   0.671   0.464   4.993
 1112SOL    HW1 3408   0.637   0.375   4.963
 1112SOL    HW2 3409   0.697   0.518   4.913
 1113SOL     OW 3410   0.930   1.678   5.189
 1113SOL    HW1 3411   0.906   1.660   5.094
 1113SOL    HW2 3412   0.960   1.772   5.199
 1114SOL     OW 3413   0.473   0.500   3.915
 1114SOL    HW1 3414   0.534   0.580   3.919
 1114SOL    HW2 3415   0.378   0.531   3.922
 1115SOL     OW 3416   0.159   1.137   5.190
 1115SOL    HW1 3417   0.181   1.076   5.266
 1115SOL    HW2 3418   0.169   1.088   5.104
 1116SOL     OW 3419   1.347   1.059   4.958
 1116SOL    HW1 3420   1.371   0.996   4.884
 1116SOL    HW2 3421   1.257   1.099   4.940
 1117SOL     OW 3422   1.302   0.855   4.033
 1117SOL    HW1 3423   1.216   0.824   4.075
 1117SOL    HW2 3424   1.298   0.841   3.934
 1118SOL     OW 3425   1.759   1.747   4.878
 1118SOL    HW1 3426   1.820   1.777   4.805
 1118SOL    HW2 3427   1.721   1.658   4.856
 1119SOL     OW 3428   1.252   1.731   4.852
 1119SOL    HW1 3429   1.336   1.736   4.798
 1119SOL    HW2 3430   1.229   1.635   4.870
 1120SOL     OW 3431   0.083   1.258   4.746
 1120SOL    HW1 3432   0.078   1.257   4.846
 1120SOL    HW2 3433   0.000   1.217   4.708
 1121SOL     OW 3434   0.688   1.662   5.440
 1121SOL    HW1 3435   0.632   1.743   5.449
 1121SOL    HW2 3436   0.740   1.666   5.354
 1122SOL     OW 3437   1.726   0.135   4.247
 1122SOL    HW1 3438   1.799   0.118   4.180
 1122SOL    HW2 3439   1.695   0.048   4.285
 1123SOL     OW 3440   1.388   1.573   4.201
 1123SOL    HW1 3441   1.455   1.585   4.127
 1123SOL    HW2 3442   1.348   1.662   4.224
 1124SOL     OW 3443   0.130   1.794   5.575
 1124SOL    HW1 3444   0.089   1.720   5.628
 1124SOL    HW2 3445   0.194   1.845   5.633
 1125SOL     OW 3446   1.280   0.927   4.396
 1125SOL    HW1 3447   1.340   0.846   4.398
 1125SOL    HW2 3448   1.320   0.996   4.336
 1126SOL     OW 3449   0.830   1.273   5.146
 1126SOL    HW1 3450   0.825   1.306   5.241
 1126SOL    HW2 3451   0.744   1.292   5.100
 1127SOL     OW 3452   0.672   1.616   3.878
 1127SOL    HW1 3453   0.681   1.626   3.779
 1127SOL    HW2 3454   0.632   1.527   3.899
 1128SOL     OW 3455   1.650   1.720   5.118
 1128SOL    HW1 3456   1.703   1.730   5.034
 1128SOL    HW2 3457   1.623   1.810   5.152
 1129SOL     OW 3458   1.841   0.175   4.687
 1129SOL    HW1 3459   1.880   0.090   4.651
 1129SOL    HW2 3460   1.743   0.177   4.668
 1130SOL     OW 3461   0.263   0.326   4.444
 1130SOL    HW1 3462   0.184   0.377   4.410
 1130SOL    HW2 3463   0.254   0.311   4.542
 1131SOL     OW 3464   1.194   1.612   3.755
 1131SOL    HW1 3465   1.200   1.519   3.792
 1131SOL    HW2 3466   1.135   1.612   3.675
 1132SOL     OW 3467   0.822   1.002   5.096
 1132SOL    HW1 3468   0.862   1.001   5.004
 1132SOL    HW2 3469   0.832   1.094   5.136
 1133SOL     OW 3470   0.916   0.910   4.015
 1133SOL    HW1 3471   0.979   0.948   3.947
 1133SOL    HW2 3472   0.956   0.827   4.054
 1134SOL     OW 3473   1.504   1.607   3.768
 1134SOL    HW1 3474   1.412   1.644   3.775
 1134SOL    HW2 3475   1.542   1.627   3.678
 1135SOL     OW 3476   0.372   1.288   5.214
 1135SOL    HW1 3477   0.359   1.381   5.180
 1135SOL    HW2 3478   0.288   1.236   5.201
 1136SOL     OW 3479   1.614   1.292   5.013
 1136SOL    HW1 3480   1.674   1.295   5.093
 1136SOL    HW2 3481   1.539   1.356   5.026
 1137SOL     OW 3482   1.039   1.098   4.420
 1137SOL    HW1 3483   0.969   1.051   4.474
 1137SOL    HW2 3484   1.098   1.030   4.377
 1138SOL     OW 3485   1.014   0.236   4.695
 1138SOL    HW1 3486   1.006   0.200   4.602
 1138SOL    HW2 3487   1.012   0.160   4.760
 1139SOL     OW 3488   0.590   1.487   4.215
 1139SOL    HW1 3489   0.632   1.429   4.145
 1139SOL    HW2 3490   0.546   1.566   4.171
 1140SOL     OW 3491   1.709   0.385   5.105
 1140SOL    HW1 3492   1.782   0.454   5.109
 1140SOL    HW2 3493   1.737   0.310   5.046
 1141SOL     OW 3494   0.255   1.348   4.014
 1141SOL    HW1 3495   0.159   1.349   3.987
 1141SOL    HW2 3496   0.267   1.401   4.098
 1142SOL     OW 3497   0.105   1.013   5.450
 1142SOL    HW1 3498   0.028   0.980   5.504
 1142SOL    HW2 3499   0.190   0.983   5.492
 1143SOL     OW 3500   0.672   0.203   5.213
 1143SOL    HW1 3501   0.762   0.187   5.173
 1143SOL    HW2 3502   0.680   0.208   5.312
 1144SOL     OW 3503   0.075   0.345   3.757
 1144SOL    HW1 3504  -0.017   0.317   3.728
 1144SOL    HW2 3505   0.106   0.422   3.701
 1145SOL     OW 3506   1.440   0.856   5.122
 1145SOL    HW1 3507   1.383   0.908   5.059
 1145SOL    HW2 3508   1.536   0.868   5.098
 1146SOL     OW 3509   0.072   0.166   4.042
 1146SOL    HW1 3510   0.055   0.249   3.988
 1146SOL    HW2 3511   0.162   0.129   4.020
 1147SOL     OW 3512   1.183   1.335   3.843
 1147SOL    HW1 3513   1.084   1.324   3.845
 1147SOL    HW2 3514   1.217   1.350   3.936
 1148SOL     OW 3515   0.613   0.842   5.155
 1148SOL    HW1 3516   0.669   0.923   5.138
 1148SOL    HW2 3517   0.672   0.762   5.158
 1149SOL     OW 3518   1.493   1.767   4.683
 1149SOL    HW1 3519   1.526   1.831   4.614
 1149SOL    HW2 3520   1.559   1.761   4.758
 1150SOL     OW 3521   0.716   0.565   5.432
 1150SOL    HW1 3522   0.735   0.630   5.506
 1150SOL    HW2 3523   0.776   0.485   5.441
 1151SOL     OW 3524   1.450   1.220   5.357
 1151SOL    HW1 3525   1.441   1.210   5.456
 1151SOL    HW2 3526   1.546   1.213   5.331
 1152SOL     OW 3527   0.390   1.741   5.284
 1152SOL    HW1 3528   0.299   1.782   5.282
 1152SOL    HW2 3529   0.383   1.647   5.316
 1153SOL     OW 3530   1.674   0.883   4.978
 1153SOL    HW1 3531   1.647   0.794   4.941
 1153SOL    HW2 3532   1.675   0.951   4.905
 1154SOL     OW 3533   1.225   0.325   4.173
 1154SOL    HW1 3534   1.290   0.251   4.162
 1154SOL    HW2 3535   1.245   0.375   4.257
 1155SOL     OW 3536   0.594   0.745   4.376
 1155SOL    HW1 3537   0.644   0.830   4.357
 1155SOL    HW2 3538   0.506   0.747   4.328
 1156SOL     OW 3539   1.777   0.342   5.366
 1156SOL    HW1 3540   1.760   0.373   5.272
 1156SOL    HW2 3541   1.693   0.305   5.404
 1157SOL     OW 3542   1.730   0.934   5.241
 1157SOL    HW1 3543   1.768   1.025   5.256
 1157SOL    HW2 3544   1.722   0.917   5.142
 1158SOL     OW 3545   0.859   1.374   3.740
 1158SOL    HW1 3546   0.813   1.389   3.828
 1158SOL    HW2 3547   0.903   1.459   3.710
 1159SOL     OW 3548   0.661   1.790   4.677
 1159SOL    HW1 3549   0.615   1.878   4.664
 1159SOL    HW2 3550   0.760   1.802   4.670
 1160SOL     OW 3551   0.859   0.956   4.585
 1160SOL    HW1 3552   0.913   0.887   4.633
 1160SOL    HW2 3553   0.827   1.025   4.651
 1161SOL     OW 3554   1.083   0.984   3.811
 1161SOL    HW1 3555   1.060   1.037   3.729
 1161SOL    HW2 3556   1.164   0.928   3.792
 1162SOL     OW 3557   1.861   1.569   4.575
 1162SOL    HW1 3558   1.790   1.557   4.505
 1162SOL    HW2 3559   1.862   1.490   4.635
 1163SOL     OW 3560   0.221   1.314   5.568
 1163SOL    HW1 3561   0.156   1.241   5.547
 1163SOL    HW2 3562   0.225   1.328   5.666
 1164SOL     OW 3563   0.079   1.240   4.377
 1164SOL    HW1 3564   0.078   1.193   4.465
 1164SOL    HW2 3565   0.161   1.212   4.326
 1165SOL     OW 3566   0.672   1.391   5.348
 1165SOL    HW1 3567   0.594   1.341   5.386
 1165SOL    HW2 3568   0.669   1.486   5.379
 1166SOL     OW 3569   1.824   0.192   4.951
 1166SOL    HW1 3570   1.820   0.102   4.995
 1166SOL    HW2 3571   1.827   0.181   4.852
 1167SOL     OW 3572   0.428   0.424   4.244
 1167SOL    HW1 3573   0.458   0.352   4.182
 1167SOL    HW2 3574   0.389   0.384   4.327
 1168SOL     OW 3575   1.705   1.487   4.828
 1168SOL    HW1 3576   1.612   1.462   4.801
 1168SOL    HW2 3577   1.731   1.437   4.910
 1169SOL     OW 3578   0.317   0.547   5.004
 1169SOL    HW1 3579   0.355   0.488   5.076
 1169SOL    HW2 3580   0.357   0.521   4.916
 1170SOL     OW 3581   0.812   1.586   4.411
 1170SOL    HW1 3582   0.844   1.596   4.317
 1170SOL    HW2 3583   0.733   1.524   4.413
 1171SOL     OW 3584   1.424   0.214   4.836
 1171SOL    HW1 3585   1.476   0.149   4.891
 1171SOL    HW2 3586   1.375   0.277   4.897
 1172SOL     OW 3587   1.001   0.034   4.878
 1172SOL    HW1 3588   0.938  -0.038   4.847
 1172SOL    HW2 3589   1.094  -0.002   4.878
 1173SOL     OW 3590   0.770   1.330   4.025
 1173SOL    HW1 3591   0.724   1.243   4.042
 1173SOL    HW2 3592   0.861   1.327   4.066
 1174SOL     OW 3593   0.618   1.567   5.008
 1174SOL    HW1 3594   0.613   1.649   5.065
 1174SOL    HW2 3595   0.707   1.564   4.963
 1175SOL     OW 3596   1.352   0.052   3.892
 1175SOL    HW1 3597   1.387   0.011   3.808
 1175SOL    HW2 3598   1.262   0.014   3.912
 1176SOL     OW 3599   1.300   0.453   4.415
 1176SOL    HW1 3600   1.241   0.533   4.419
 1176SOL    HW2 3601   1.315   0.418   4.508
 1177SOL     OW 3602   1.593   0.221   4.606
 1177SOL    HW1 3603   1.509   0.220   4.660
 1177SOL    HW2 3604   1.595   0.304   4.550
 1178SOL     OW 3605   0.039   1.077   4.024
 1178SOL    HW1 3606   0.138   1.066   4.015
 1178SOL    HW2 3607  -0.001   0.991   4.056
 1179SOL     OW 3608   0.875   1.646   4.061
 1179SOL    HW1 3609   0.798   1.611   4.007
 1179SOL    HW2 3610   0.843   1.717   4.123
 1180SOL     OW 3611   0.230   0.628   5.699
 1180SOL    HW1 3612   0.137   0.626   5.736
 1180SOL    HW2 3613   0.231   0.589   5.607
 1181SOL     OW 3614   1.755   0.607   5.817
 1181SOL    HW1 3615   1.743   0.594   5.718
 1181SOL    HW2 3616   1.725   0.526   5.866
 1182SOL     OW 3617   0.231   1.713   6.069
 1182SOL    HW1 3618   0.265   1.790   6.123
 1182SOL    HW2 3619   0.275   1.713   5.979
 1183SOL     OW 3620   0.230   1.434   6.124
 1183SOL    HW1 3621   0.204   1.530   6.124
 1183SOL    HW2 3622   0.159   1.380   6.169
 1184SOL     OW 3623   0.606   0.964   5.709
 1184SOL    HW1 3624   0.613   1.048   5.655
 1184SOL    HW2 3625   0.652   0.977   5.797
 1185SOL     OW 3626   0.122   0.643   6.149
 1185SOL    HW1 3627   0.077   0.555   6.166
 1185SOL    HW2 3628   0.121   0.697   6.233
 1186SOL     OW 3629   1.842   1.767   5.945
 1186SOL    HW1 3630   1.896   1.738   6.025
 1186SOL    HW2 3631   1.872   1.857   5.916
 1187SOL     OW 3632   0.027   1.596   5.703
 1187SOL    HW1 3633   0.008   1.500   5.724
 1187SOL    HW2 3634  -0.006   1.654   5.778
 1188SOL     OW 3635   1.689   0.922   6.198
 1188SOL    HW1 3636   1.784   0.893   6.206
 1188SOL    HW2 3637   1.681   0.987   6.123
 1189SOL     OW 3638   1.641   1.108   6.018
 1189SOL    HW1 3639   1.727   1.110   5.966
 1189SOL    HW2 3640   1.655   1.155   6.106
 1190SOL     OW 3641   0.613   1.365   6.312
 1190SOL    HW1 3642   0.564   1.278   6.321
 1190SOL    HW2 3643   0.590   1.408   6.225
 1191SOL     OW 3644   0.809   0.004   6.088
 1191SOL    HW1 3645   0.849   0.095   6.079
 1191SOL    HW2 3646   0.709   0.012   6.094
 1192SOL     OW 3647   1.525   0.999   5.776
 1192SOL    HW1 3648   1.462   0.923   5.789
 1192SOL    HW2 3649   1.573   1.017   5.862
 1193SOL     OW 3650   1.466   1.417   6.539
 1193SOL    HW1 3651   1.407   1.423   6.619
 1193SOL    HW2 3652   1.451   1.329   6.493
 1194SOL     OW 3653   0.598   0.729   5.856
 1194SOL    HW1 3654   0.622   0.798   5.788
 1194SOL    HW2 3655   0.520   0.762   5.910
 1195SOL     OW 3656   1.576   1.662   5.893
 1195SOL    HW1 3657   1.665   1.708   5.896
 1195SOL    HW2 3658   1.555   1.638   5.798
 1196SOL     OW 3659   1.041   0.701   6.015
 1196SOL    HW1 3660   1.067   0.697   6.111
 1196SOL    HW2 3661   0.956   0.650   6.001
 1197SOL     OW 3662   0.076   0.811   6.375
 1197SOL    HW1 3663   0.175   0.799   6.384
 1197SOL    HW2 3664   0.052   0.906   6.396
 1198SOL     OW 3665   0.865   0.348   5.781
 1198SOL    HW1 3666   0.924   0.411   5.732
 1198SOL    HW2 3667   0.884   0.254   5.752
 1199SOL     OW 3668   1.362   1.144   6.131
 1199SOL    HW1 3669   1.445   1.115   6.083
 1199SOL    HW2 3670   1.313   1.211   6.075
 1200SOL     OW 3671   1.008   1.456   6.063
 1200SOL    HW1 3672   0.962   1.528   6.011
 1200SOL    HW2 3673   1.004   1.476   6.161
 1201SOL     OW 3674   0.351   1.801   6.439
 1201SOL    HW1 3675   0.401   1.715   6.445
 1201SOL    HW2 3676   0.416   1.878   6.436
 1202SOL     OW 3677   0.321   0.943   5.828
 1202SOL    HW1 3678   0.403   0.982   5.786
 1202SOL    HW2 3679   0.294   0.861   5.779
 1203SOL     OW 3680   1.111   1.776   5.823
 1203SOL    HW1 3681   1.051   1.714   5.873
 1203SOL    HW2 3682   1.142   1.732   5.738
 1204SOL     OW 3683   1.632   1.377   5.667
 1204SOL    HW1 3684   1.600   1.471   5.657
 1204SOL    HW2 3685   1.556   1.314   5.655
 1205SOL     OW 3686   0.464   1.743   5.909
 1205SOL    HW1 3687   0.497   1.782   5.995
 1205SOL    HW2 3688   0.540   1.736   5.844
 1206SOL     OW 3689   1.400   0.107   6.012
 1206SOL    HW1 3690   1.376   0.070   5.922
 1206SOL    HW2 3691   1.499   0.123   6.016
 1207SOL     OW 3692   0.382   0.700   6.066
 1207SOL    HW1 3693   0.427   0.610   6.063
 1207SOL    HW2 3694   0.288   0.689   6.099
 1208SOL     OW 3695   0.614   0.122   5.703
 1208SOL    HW1 3696   0.712   0.100   5.710
 1208SOL    HW2 3697   0.583   0.105   5.610
 1209SOL     OW 3698   0.539   0.064   6.098
 1209SOL    HW1 3699   0.458   0.065   6.156
 1209SOL    HW2 3700   0.542   0.147   6.043
 1210SOL     OW 3701   1.434   1.188   5.627
 1210SOL    HW1 3702   1.466   1.112   5.684
 1210SOL    HW2 3703   1.342   1.215   5.657
 1211SOL     OW 3704   0.297   0.035   5.757
 1211SOL    HW1 3705   0.346   0.119   5.736
 1211SOL    HW2 3706   0.359  -0.030   5.802
 1212SOL     OW 3707   0.935   0.236   6.066
 1212SOL    HW1 3708   0.887   0.277   5.988
 1212SOL    HW2 3709   1.034   0.234   6.047
 1213SOL     OW 3710   0.459   1.152   6.327
 1213SOL    HW1 3711   0.388   1.125   6.392
 1213SOL    HW2 3712   0.433   1.124   6.234
 1214SOL     OW 3713   1.271   1.797   6.177
 1214SOL    HW1 3714   1.315   1.861   6.113
 1214SOL    HW2 3715   1.221   1.849   6.247
 1215SOL     OW 3716   1.032   0.549   5.602
 1215SOL    HW1 3717   0.991   0.631   5.563
 1215SOL    HW2 3718   1.096   0.575   5.675
 1216SOL     OW 3719   0.866   0.454   6.228
 1216SOL    HW1 3720   0.834   0.526   6.166
 1216SOL    HW2 3721   0.890   0.373   6.175
 1217SOL     OW 3722   1.857   0.833   5.963
 1217SOL    HW1 3723   1.899   0.769   6.027
 1217SOL    HW2 3724   1.819   0.782   5.885
 1218SOL     OW 3725   0.488   1.385   5.760
 1218SOL    HW1 3726   0.401   1.370   5.807
 1218SOL    HW2 3727   0.471   1.411   5.665
 1219SOL     OW 3728   1.390   0.575   5.664
 1219SOL    HW1 3729   1.336   0.554   5.745
 1219SOL    HW2 3730   1.481   0.534   5.673
 1220SOL     OW 3731   0.527   0.256   5.914
 1220SOL    HW1 3732   0.554   0.197   5.839
 1220SOL    HW2 3733   0.527   0.351   5.883
 1221SOL     OW 3734   0.705   1.050   5.954
 1221SOL    HW1 3735   0.691   1.057   6.053
 1221SOL    HW2 3736   0.789   0.999   5.936
 1222SOL     OW 3737   0.367   1.100   6.087
 1222SOL    HW1 3738   0.360   1.183   6.031
 1222SOL    HW2 3739   0.371   1.020   6.027
 1223SOL     OW 3740   1.252   1.348   5.974
 1223SOL    HW1 3741   1.302   1.425   6.014
 1223SOL    HW2 3742   1.157   1.350   6.006
 1224SOL     OW 3743   1.582   0.639   6.058
 1224SOL    HW1 3744   1.551   0.700   6.131
 1224SOL    HW2 3745   1.632   0.691   5.989
 1225SOL     OW 3746   1.209   0.525   5.861
 1225SOL    HW1 3747   1.222   0.441   5.915
 1225SOL    HW2 3748   1.180   0.599   5.921
 1226SOL     OW 3749   0.307   0.063   6.204
 1226SOL    HW1 3750   0.296   0.157   6.237
 1226SOL    HW2 3751   0.302   0.000   6.281
 1227SOL     OW 3752   1.622   0.367   5.960
 1227SOL    HW1 3753   1.624   0.291   6.024
 1227SOL    HW2 3754   1.574   0.444   6.000
 1228SOL     OW 3755   1.540   0.274   5.711
 1228SOL    HW1 3756   1.479   0.199   5.734
 1228SOL    HW2 3757   1.562   0.326   5.794
 1229SOL     OW 3758   1.303   0.838   5.628
 1229SOL    HW1 3759   1.337   0.745   5.643
 1229SOL    HW2 3760   1.321   0.865   5.533
 1230SOL     OW 3761   0.008   1.326   5.786
 1230SOL    HW1 3762  -0.085   1.347   5.755
 1230SOL    HW2 3763   0.018   1.227   5.799
 1231SOL     OW 3764   0.815   0.572   5.911
 1231SOL    HW1 3765   0.822   0.483   5.865
 1231SOL    HW2 3766   0.721   0.606   5.903
 1232SOL     OW 3767   0.473   0.500   5.777
 1232SOL    HW1 3768   0.534   0.580   5.781
 1232SOL    HW2 3769   0.378   0.531   5.784
 1233SOL     OW 3770   1.302   0.855   5.895
 1233SOL    HW1 3771   1.216   0.824   5.937
 1233SOL    HW2 3772   1.298   0.841   5.796
 1234SOL     OW 3773   1.726   0.135   6.109
 1234SOL    HW1 3774   1.799   0.118   6.042
 1234SOL    HW2 3775   1.695   0.048   6.147
 1235SOL     OW 3776   1.388   1.573   6.063
 1235SOL    HW1 3777   1.455   1.585   5.989
 1235SOL    HW2 3778   1.348   1.662   6.086
 1236SOL     OW 3779   0.672   1.616   5.740
 1236SOL    HW1 3780   0.681   1.626   5.641
 1236SOL    HW2 3781   0.632   1.527   5.761
 1237SOL     OW 3782   1.841   0.175   6.549
 1237SOL    HW1 3783   1.880   0.090   6.513
 1237SOL    HW2 3784   1.743   0.177   6.530
 1238SOL     OW 3785   1.194   1.612   5.617
 1238SOL    HW1 3786   1.200   1.519   5.654
 1238SOL    HW2 3787   1.135   1.612   5.537
 1239SOL     OW 3788   0.916   0.910   5.877
 1239SOL    HW1 3789   0.979   0.948   5.809
 1239SOL    HW2 3790   0.956   0.827   5.916
 1240SOL     OW 3791   1.504   1.607   5.630
 1240SOL    HW1 3792   1.412   1.644   5.637
 1240SOL    HW2 3793   1.542   1.627   5.540
 1241SOL     OW 3794   0.590   1.487   6.077
 1241SOL    HW1 3795   0.632   1.429   6.007
 1241SOL    HW2 3796   0.546   1.566   6.033
 1242SOL     OW 3797   0.255   1.348   5.876
 1242SOL    HW1 3798   0.159   1.349   5.849
 1242SOL    HW2 3799   0.267   1.401   5.960
 1243SOL     OW 3800   0.075   0.345   5.619
 1243SOL    HW1 3801  -0.017   0.317   5.590
 1243SOL    HW2 3802   0.106   0.422   5.563
 1244SOL     OW 3803   0.072   0.166   5.904
 1244SOL    HW1 3804   0.055   0.249   5.850
 1244SOL    HW2 3805   0.162   0.129   5.882
 1245SOL     OW 3806   1.183   1.335   5.705
 1245SOL    HW1 3807   1.084   1.324   5.707
 1245SOL    HW2 3808   1.217   1.350   5.798
 1246SOL     OW 3809   1.225   0.325   6.035
 1246SOL    HW1 3810   1.290   0.251   6.024
 1246SOL    HW2 3811   1.245   0.375   6.119
 1247SOL     OW 3812   0.594   0.745   6.238
 1247SOL    HW1 3813   0.644   0.830   6.219
 1247SOL    HW2 3814   0.506   0.747   6.190
 1248SOL     OW 3815   0.859   1.374   5.602
 1248SOL    HW1 3816   0.813   1.389   5.690
 1248SOL    HW2 3817   0.903   1.459   5.572
 1249SOL     OW 3818   1.083   0.984   5.673
 1249SOL    HW1 3819   1.060   1.037   5.591
 1249SOL    HW2 3820   1.164   0.928   5.654
 1250SOL     OW 3821   0.079   1.240   6.239
 1250SOL    HW1 3822   0.078   1.193   6.327
 1250SOL    HW2 3823   0.161   1.212   6.188
 1251SOL     OW 3824   0.428   0.424   6.106
 1251SOL    HW1 3825   0.458   0.352   6.044
 1251SOL    HW2 3826   0.389   0.384   6.189
 1252SOL     OW 3827   0.770   1.330   5.887
 1252SOL    HW1 3828   0.724   1.243   5.904
 1252SOL    HW2 3829   0.861   1.327   5.928
 1253SOL     OW 3830   1.352   0.052   5.754
 1253SOL    HW1 3831   1.387   0.011   5.670
 1253SOL    HW2 3832   1.262   0.014   5.774
 1254SOL     OW 3833   0.039   1.077   5.886
 1254SOL    HW1 3834   0.138   1.066   5.877
 1254SOL    HW2 3835  -0.001   0.991   5.918
 1255SOL     OW 3836   0.875   1.646   5.923
 1255SOL    HW1 3837   0.798   1.611   5.869
 1255SOL    HW2 3838   0.843   1.717   5.985
 1256SOL     OW 3839   0.230   2.490   0.113
 1256SOL    HW1 3840   0.137   2.488   0.150
 1256SOL    HW2 3841   0.231   2.451   0.021
 1257SOL     OW 3842   0.225   2.137   0.996
 1257SOL    HW1 3843   0.260   2.120   1.088
 1257SOL    HW2 3844   0.137   2.092   0.984
 1258SOL     OW 3845   0.019   2.230   0.647
 1258SOL    HW1 3846  -0.063   2.273   0.686
 1258SOL    HW2 3847  -0.009   2.157   0.584
 1259SOL     OW 3848   0.569   3.137   1.165
 1259SOL    HW1 3849   0.476   3.130   1.128
 1259SOL    HW2 3850   0.580   3.226   1.209
 1260SOL     OW 3851   1.555   3.373   0.703
 1260SOL    HW1 3852   1.498   3.357   0.784
 1260SOL    HW2 3853   1.496   3.383   0.623
 1261SOL     OW 3854   1.135   2.565   0.717
 1261SOL    HW1 3855   1.192   2.643   0.692
 1261SOL    HW2 3856   1.075   2.591   0.793
 1262SOL     OW 3857   1.755   2.469   0.231
 1262SOL    HW1 3858   1.743   2.456   0.132
 1262SOL    HW2 3859   1.725   2.388   0.280
 1263SOL     OW 3860   0.768   3.006   1.023
 1263SOL    HW1 3861   0.690   3.023   1.083
 1263SOL    HW2 3862   0.802   3.093   0.987
 1264SOL     OW 3863   0.850   2.660   1.823
 1264SOL    HW1 3864   0.846   2.736   1.888
 1264SOL    HW2 3865   0.872   2.696   1.732
 1265SOL     OW 3866   0.685   2.874   0.665
 1265SOL    HW1 3867   0.754   2.858   0.735
 1265SOL    HW2 3868   0.612   2.931   0.703
 1266SOL     OW 3869   0.686   3.023   1.803
 1266SOL    HW1 3870   0.746   3.102   1.817
 1266SOL    HW2 3871   0.600   3.054   1.762
 1267SOL     OW 3872   0.335   3.297   1.061
 1267SOL    HW1 3873   0.257   3.266   1.008
 1267SOL    HW2 3874   0.393   3.355   1.004
 1268SOL     OW 3875   1.460   3.367   1.339
 1268SOL    HW1 3876   1.484   3.461   1.365
 1268SOL    HW2 3877   1.444   3.313   1.421
 1269SOL     OW 3878   0.438   2.254   1.499
 1269SOL    HW1 3879   0.520   2.198   1.508
 1269SOL    HW2 3880   0.357   2.196   1.503
 1270SOL     OW 3881   1.603   2.309   0.737
 1270SOL    HW1 3882   1.529   2.355   0.687
 1270SOL    HW2 3883   1.654   2.377   0.790
 1271SOL     OW 3884   0.231   3.575   0.483
 1271SOL    HW1 3885   0.265   3.652   0.537
 1271SOL    HW2 3886   0.275   3.575   0.393
 1272SOL     OW 3887   1.127   3.203   1.690
 1272SOL    HW1 3888   1.174   3.203   1.778
 1272SOL    HW2 3889   1.079   3.116   1.679
 1273SOL     OW 3890   0.230   3.296   0.538
 1273SOL    HW1 3891   0.204   3.392   0.538
 1273SOL    HW2 3892   0.159   3.242   0.583
 1274SOL     OW 3893   0.240   2.953   0.886
 1274SOL    HW1 3894   0.254   2.869   0.938
 1274SOL    HW2 3895   0.185   3.017   0.941
 1275SOL     OW 3896   0.620   3.648   1.439
 1275SOL    HW1 3897   0.528   3.631   1.474
 1275SOL    HW2 3898   0.648   3.740   1.465
 1276SOL     OW 3899   0.606   2.826   0.123
 1276SOL    HW1 3900   0.613   2.910   0.069
 1276SOL    HW2 3901   0.652   2.839   0.211
 1277SOL     OW 3902   1.594   1.976   1.480
 1277SOL    HW1 3903   1.576   2.043   1.408
 1277SOL    HW2 3904   1.591   2.022   1.569
 1278SOL     OW 3905   0.122   2.505   0.563
 1278SOL    HW1 3906   0.077   2.417   0.580
 1278SOL    HW2 3907   0.121   2.559   0.647
 1279SOL     OW 3908   1.842   3.629   0.359
 1279SOL    HW1 3909   1.896   3.600   0.439
 1279SOL    HW2 3910   1.872   3.719   0.330
 1280SOL     OW 3911   0.027   3.458   0.117
 1280SOL    HW1 3912   0.008   3.362   0.138
 1280SOL    HW2 3913  -0.006   3.516   0.192
 1281SOL     OW 3914   1.689   2.784   0.612
 1281SOL    HW1 3915   1.784   2.755   0.620
 1281SOL    HW2 3916   1.681   2.849   0.537
 1282SOL     OW 3917   1.641   2.970   0.432
 1282SOL    HW1 3918   1.727   2.972   0.380
 1282SOL    HW2 3919   1.655   3.017   0.520
 1283SOL     OW 3920   0.113   2.599   1.597
 1283SOL    HW1 3921   0.201   2.586   1.642
 1283SOL    HW2 3922   0.100   2.696   1.575
 1284SOL     OW 3923   0.613   3.227   0.726
 1284SOL    HW1 3924   0.564   3.140   0.735
 1284SOL    HW2 3925   0.590   3.270   0.639
 1285SOL     OW 3926   1.293   3.090   1.423
 1285SOL    HW1 3927   1.330   3.017   1.365
 1285SOL    HW2 3928   1.345   3.095   1.508
 1286SOL     OW 3929   0.809   1.866   0.502
 1286SOL    HW1 3930   0.849   1.957   0.493
 1286SOL    HW2 3931   0.709   1.874   0.508
 1287SOL     OW 3932   0.197   2.838   1.264
 1287SOL    HW1 3933   0.286   2.793   1.250
 1287SOL    HW2 3934   0.124   2.773   1.245
 1288SOL     OW 3935   1.525   2.861   0.190
 1288SOL    HW1 3936   1.462   2.785   0.203
 1288SOL    HW2 3937   1.573   2.879   0.276
 1289SOL     OW 3938   1.187   3.654   1.616
 1289SOL    HW1 3939   1.211   3.714   1.540
 1289SOL    HW2 3940   1.194   3.559   1.586
 1290SOL     OW 3941   0.317   2.113   1.801
 1290SOL    HW1 3942   0.388   2.184   1.807
 1290SOL    HW2 3943   0.229   2.152   1.829
 1291SOL     OW 3944   1.466   3.279   0.953
 1291SOL    HW1 3945   1.407   3.285   1.033
 1291SOL    HW2 3946   1.451   3.191   0.907
 1292SOL     OW 3947   1.667   3.576   0.572
 1292SOL    HW1 3948   1.626   3.553   0.484
 1292SOL    HW2 3949   1.649   3.502   0.637
 1293SOL     OW 3950   0.598   2.591   0.270
 1293SOL    HW1 3951   0.622   2.660   0.202
 1293SOL    HW2 3952   0.520   2.624   0.324
 1294SOL     OW 3953   1.281   2.207   0.944
 1294SOL    HW1 3954   1.195   2.157   0.931
 1294SOL    HW2 3955   1.343   2.153   1.000
 1295SOL     OW 3956   1.576   3.524   0.307
 1295SOL    HW1 3957   1.665   3.570   0.310
 1295SOL    HW2 3958   1.555   3.500   0.212
 1296SOL     OW 3959   0.807   2.467   1.465
 1296SOL    HW1 3960   0.760   2.464   1.554
 1296SOL    HW2 3961   0.756   2.412   1.399
 1297SOL     OW 3962   1.394   2.331   1.674
 1297SOL    HW1 3963   1.374   2.374   1.762
 1297SOL    HW2 3964   1.472   2.269   1.683
 1298SOL     OW 3965   0.973   2.752   1.572
 1298SOL    HW1 3966   1.019   2.668   1.543
 1298SOL    HW2 3967   0.917   2.786   1.497
 1299SOL     OW 3968   0.991   2.272   1.242
 1299SOL    HW1 3969   0.914   2.306   1.296
 1299SOL    HW2 3970   0.957   2.221   1.163
 1300SOL     OW 3971   1.041   2.563   0.429
 1300SOL    HW1 3972   1.067   2.559   0.525
 1300SOL    HW2 3973   0.956   2.512   0.415
 1301SOL     OW 3974   0.076   2.673   0.789
 1301SOL    HW1 3975   0.175   2.661   0.798
 1301SOL    HW2 3976   0.052   2.768   0.810
 1302SOL     OW 3977   0.130   3.683   1.571
 1302SOL    HW1 3978   0.120   3.668   1.670
 1302SOL    HW2 3979   0.044   3.719   1.535
 1303SOL     OW 3980   0.865   2.210   0.195
 1303SOL    HW1 3981   0.924   2.273   0.146
 1303SOL    HW2 3982   0.884   2.116   0.166
 1304SOL     OW 3983   1.719   2.447   1.831
 1304SOL    HW1 3984   1.693   2.536   1.795
 1304SOL    HW2 3985   1.717   2.379   1.758
 1305SOL     OW 3986   1.362   3.006   0.545
 1305SOL    HW1 3987   1.445   2.977   0.497
 1305SOL    HW2 3988   1.313   3.073   0.489
 1306SOL     OW 3989   0.550   2.058   0.885
 1306SOL    HW1 3990   0.545   2.053   0.985
 1306SOL    HW2 3991   0.552   2.154   0.856
 1307SOL     OW 3992   1.008   3.318   0.477
 1307SOL    HW1 3993   0.962   3.390   0.425
 1307SOL    HW2 3994   1.004   3.338   0.575
 1308SOL     OW 3995   0.351   3.663   0.853
 1308SOL    HW1 3996   0.401   3.577   0.859
 1308SOL    HW2 3997   0.416   3.740   0.850
 1309SOL     OW 3998   1.795   2.928   0.873
 1309SOL    HW1 3999   1.733   2.913   0.797
 1309SOL    HW2 4000   1.743   2.939   0.958
 1310SOL     OW 4001   1.227   3.412   1.506
 1310SOL    HW1 4002   1.233   3.335   1.570
 1310SOL    HW2 4003   1.175   3.386   1.426
 1311SOL     OW 4004   0.321   2.805   0.242
 1311SOL    HW1 4005   0.403   2.844   0.200
 1311SOL    HW2 4006   0.294   2.723   0.193
 1312SOL     OW 4007   1.458   2.597   0.728
 1312SOL    HW1 4008   1.453   2.532   0.803
 1312SOL    HW2 4009   1.538   2.656   0.741
 1313SOL     OW 4010   0.461   3.128   1.727
 1313SOL    HW1 4011   0.411   3.129   1.641
 1313SOL    HW2 4012   0.398   3.110   1.803
 1314SOL     OW 4013   1.111   3.638   0.237
 1314SOL    HW1 4014   1.051   3.576   0.287
 1314SOL    HW2 4015   1.142   3.594   0.152
 1315SOL     OW 4016   0.202   2.147   1.498
 1315SOL    HW1 4017   0.122   2.207   1.485
 1315SOL    HW2 4018   0.192   2.098   1.584
 1316SOL     OW 4019   1.632   3.239   0.081
 1316SOL    HW1 4020   1.600   3.333   0.071
 1316SOL    HW2 4021   1.556   3.176   0.069
 1317SOL     OW 4022   0.464   3.605   0.323
 1317SOL    HW1 4023   0.497   3.644   0.409
 1317SOL    HW2 4024   0.540   3.598   0.258
 1318SOL     OW 4025   1.400   1.969   0.426
 1318SOL    HW1 4026   1.376   1.932   0.336
 1318SOL    HW2 4027   1.499   1.985   0.430
 1319SOL     OW 4028   0.249   3.647   1.241
 1319SOL    HW1 4029   0.306   3.582   1.291
 1319SOL    HW2 4030   0.233   3.614   1.148
 1320SOL     OW 4031   0.940   3.560   0.904
 1320SOL    HW1 4032   1.020   3.503   0.925
 1320SOL    HW2 4033   0.891   3.520   0.827
 1321SOL     OW 4034   0.382   2.562   0.480
 1321SOL    HW1 4035   0.427   2.472   0.477
 1321SOL    HW2 4036   0.288   2.551   0.513
 1322SOL     OW 4037   1.547   2.084   1.729
 1322SOL    HW1 4038   1.542   2.121   1.821
 1322SOL    HW2 4039   1.475   2.015   1.717
 1323SOL     OW 4040   0.614   1.984   0.117
 1323SOL    HW1 4041   0.712   1.962   0.124
 1323SOL    HW2 4042   0.583   1.967   0.024
 1324SOL     OW 4043   0.781   2.126   1.749
 1324SOL    HW1 4044   0.848   2.065   1.792
 1324SOL    HW2 4045   0.708   2.145   1.814
 1325SOL     OW 4046   0.888   3.376   1.195
 1325SOL    HW1 4047   0.865   3.351   1.101
 1325SOL    HW2 4048   0.949   3.307   1.234
 1326SOL     OW 4049   1.351   2.452   1.433
 1326SOL    HW1 4050   1.379   2.409   1.518
 1326SOL    HW2 4051   1.376   2.548   1.434
 1327SOL     OW 4052   0.803   3.264   0.924
 1327SOL    HW1 4053   0.893   3.278   0.882
 1327SOL    HW2 4054   0.732   3.266   0.853
 1328SOL     OW 4055   0.922   2.365   0.899
 1328SOL    HW1 4056   0.897   2.356   0.803
 1328SOL    HW2 4057   0.970   2.283   0.930
 1329SOL     OW 4058   0.539   1.926   0.512
 1329SOL    HW1 4059   0.458   1.927   0.570
 1329SOL    HW2 4060   0.542   2.009   0.457
 1330SOL     OW 4061   1.434   3.050   0.041
 1330SOL    HW1 4062   1.466   2.974   0.098
 1330SOL    HW2 4063   1.342   3.077   0.071
 1331SOL     OW 4064   0.935   2.098   0.480
 1331SOL    HW1 4065   0.887   2.139   0.402
 1331SOL    HW2 4066   1.034   2.096   0.461
 1332SOL     OW 4067   1.076   2.545   1.464
 1332SOL    HW1 4068   0.996   2.484   1.467
 1332SOL    HW2 4069   1.157   2.492   1.440
 1333SOL     OW 4070   1.227   3.432   0.793
 1333SOL    HW1 4071   1.248   3.506   0.728
 1333SOL    HW2 4072   1.295   3.432   0.866
 1334SOL     OW 4073   0.459   3.014   0.741
 1334SOL    HW1 4074   0.388   2.987   0.806
 1334SOL    HW2 4075   0.433   2.986   0.648
 1335SOL     OW 4076   1.271   3.659   0.591
 1335SOL    HW1 4077   1.315   3.723   0.527
 1335SOL    HW2 4078   1.221   3.711   0.661
 1336SOL     OW 4079   1.032   2.411   0.016
 1336SOL    HW1 4080   0.991   2.493  -0.023
 1336SOL    HW2 4081   1.096   2.437   0.089
 1337SOL     OW 4082   0.078   2.418   1.386
 1337SOL    HW1 4083   0.170   2.417   1.345
 1337SOL    HW2 4084   0.072   2.492   1.453
 1338SOL     OW 4085   0.561   2.084   1.147
 1338SOL    HW1 4086   0.599   2.000   1.184
 1338SOL    HW2 4087   0.473   2.103   1.191
 1339SOL     OW 4088   0.866   2.316   0.642
 1339SOL    HW1 4089   0.834   2.388   0.580
 1339SOL    HW2 4090   0.890   2.235   0.589
 1340SOL     OW 4091   1.017   1.901   0.753
 1340SOL    HW1 4092   0.945   1.906   0.684
 1340SOL    HW2 4093   0.993   1.832   0.822
 1341SOL     OW 4094   1.429   3.035   0.867
 1341SOL    HW1 4095   1.374   2.951   0.860
 1341SOL    HW2 4096   1.455   3.064   0.775
 1342SOL     OW 4097   1.466   2.452   0.992
 1342SOL    HW1 4098   1.436   2.357   0.999
 1342SOL    HW2 4099   1.539   2.468   1.058
 1343SOL     OW 4100   1.857   2.695   0.377
 1343SOL    HW1 4101   1.899   2.631   0.441
 1343SOL    HW2 4102   1.819   2.644   0.299
 1344SOL     OW 4103   0.488   3.247   0.174
 1344SOL    HW1 4104   0.401   3.232   0.221
 1344SOL    HW2 4105   0.471   3.273   0.079
 1345SOL     OW 4106   1.664   3.142   0.657
 1345SOL    HW1 4107   1.763   3.150   0.671
 1345SOL    HW2 4108   1.619   3.226   0.688
 1346SOL     OW 4109   1.390   2.437   0.078
 1346SOL    HW1 4110   1.336   2.416   0.159
 1346SOL    HW2 4111   1.481   2.396   0.087
 1347SOL     OW 4112   0.527   2.118   0.328
 1347SOL    HW1 4113   0.554   2.059   0.253
 1347SOL    HW2 4114   0.527   2.213   0.297
 1348SOL     OW 4115   1.754   3.085   1.588
 1348SOL    HW1 4116   1.845   3.046   1.575
 1348SOL    HW2 4117   1.762   3.181   1.612
 1349SOL     OW 4118   1.064   3.209   1.340
 1349SOL    HW1 4119   0.984   3.186   1.395
 1349SOL    HW2 4120   1.147   3.183   1.389
 1350SOL     OW 4121   1.592   3.491   1.625
 1350SOL    HW1 4122   1.619   3.525   1.535
 1350SOL    HW2 4123   1.671   3.453   1.671
 1351SOL     OW 4124   1.111   3.057   1.100
 1351SOL    HW1 4125   1.071   3.101   1.181
 1351SOL    HW2 4126   1.070   3.094   1.017
 1352SOL     OW 4127   1.638   2.961   1.079
 1352SOL    HW1 4128   1.643   3.042   1.138
 1352SOL    HW2 4129   1.552   2.963   1.028
 1353SOL     OW 4130   0.915   1.951   1.402
 1353SOL    HW1 4131   0.940   1.931   1.307
 1353SOL    HW2 4132   0.987   2.007   1.444
 1354SOL     OW 4133   0.980   2.978   1.719
 1354SOL    HW1 4134   0.881   2.984   1.729
 1354SOL    HW2 4135   1.003   2.898   1.663
 1355SOL     OW 4136   0.705   2.912   0.368
 1355SOL    HW1 4137   0.691   2.919   0.467
 1355SOL    HW2 4138   0.789   2.861   0.350
 1356SOL     OW 4139   0.410   2.675   1.251
 1356SOL    HW1 4140   0.496   2.687   1.301
 1356SOL    HW2 4141   0.368   2.588   1.278
 1357SOL     OW 4142   1.274   2.248   1.262
 1357SOL    HW1 4143   1.295   2.322   1.326
 1357SOL    HW2 4144   1.185   2.265   1.219
 1358SOL     OW 4145   0.064   3.426   1.331
 1358SOL    HW1 4146   0.018   3.508   1.297
 1358SOL    HW2 4147   0.162   3.445   1.340
 1359SOL     OW 4148   0.367   2.962   0.501
 1359SOL    HW1 4149   0.360   3.045   0.445
 1359SOL    HW2 4150   0.371   2.882   0.441
 1360SOL     OW 4151   0.566   2.399   0.865
 1360SOL    HW1 4152   0.578   2.465   0.791
 1360SOL    HW2 4153   0.612   2.433   0.948
 1361SOL     OW 4154   1.252   3.210   0.388
 1361SOL    HW1 4155   1.302   3.287   0.428
 1361SOL    HW2 4156   1.157   3.212   0.420
 1362SOL     OW 4157   1.272   3.307   1.142
 1362SOL    HW1 4158   1.319   3.320   1.229
 1362SOL    HW2 4159   1.206   3.233   1.151
 1363SOL     OW 4160   1.582   2.501   0.472
 1363SOL    HW1 4161   1.551   2.562   0.545
 1363SOL    HW2 4162   1.632   2.553   0.403
 1364SOL     OW 4163   0.354   3.372   1.329
 1364SOL    HW1 4164   0.333   3.328   1.242
 1364SOL    HW2 4165   0.451   3.398   1.332
 1365SOL     OW 4166   0.402   2.613   1.598
 1365SOL    HW1 4167   0.470   2.668   1.551
 1365SOL    HW2 4168   0.442   2.525   1.625
 1366SOL     OW 4169   1.587   2.641   1.670
 1366SOL    HW1 4170   1.495   2.679   1.665
 1366SOL    HW2 4171   1.647   2.688   1.605
 1367SOL     OW 4172   1.013   1.967   1.770
 1367SOL    HW1 4173   1.019   2.052   1.718
 1367SOL    HW2 4174   1.045   1.891   1.713
 1368SOL     OW 4175   0.504   1.912   1.740
 1368SOL    HW1 4176   0.462   1.855   1.670
 1368SOL    HW2 4177   0.438   1.981   1.772
 1369SOL     OW 4178   0.573   2.732   1.029
 1369SOL    HW1 4179   0.617   2.821   1.020
 1369SOL    HW2 4180   0.510   2.732   1.106
 1370SOL     OW 4181   1.360   2.724   1.045
 1370SOL    HW1 4182   1.285   2.724   0.979
 1370SOL    HW2 4183   1.397   2.632   1.054
 1371SOL     OW 4184   1.209   2.387   0.275
 1371SOL    HW1 4185   1.222   2.303   0.329
 1371SOL    HW2 4186   1.180   2.461   0.335
 1372SOL     OW 4187   0.307   2.075   1.231
 1372SOL    HW1 4188   0.284   2.112   1.321
 1372SOL    HW2 4189   0.277   1.980   1.225
 1373SOL     OW 4190   0.037   3.172   1.282
 1373SOL    HW1 4191   0.090   3.123   1.350
 1373SOL    HW2 4192   0.059   3.270   1.287
 1374SOL     OW 4193   0.732   2.496   1.064
 1374SOL    HW1 4194   0.791   2.470   0.988
 1374SOL    HW2 4195   0.704   2.592   1.053
 1375SOL     OW 4196   1.728   2.797   1.854
 1375SOL    HW1 4197   1.682   2.790   1.765
 1375SOL    HW2 4198   1.666   2.841   1.920
 1376SOL     OW 4199   0.307   1.925   0.618
 1376SOL    HW1 4200   0.296   2.019   0.651
 1376SOL    HW2 4201   0.302   1.862   0.695
 1377SOL     OW 4202   1.622   2.229   0.374
 1377SOL    HW1 4203   1.624   2.153   0.438
 1377SOL    HW2 4204   1.574   2.306   0.414
 1378SOL     OW 4205   1.023   2.628   0.966
 1378SOL    HW1 4206   1.038   2.649   1.062
 1378SOL    HW2 4207   0.993   2.533   0.957
 1379SOL     OW 4208   0.980   3.435   1.700
 1379SOL    HW1 4209   0.960   3.479   1.612
 1379SOL    HW2 4210   1.019   3.344   1.684
 1380SOL     OW 4211   0.350   2.760   1.804
 1380SOL    HW1 4212   0.426   2.804   1.852
 1380SOL    HW2 4213   0.385   2.713   1.722
 1381SOL     OW 4214   1.540   2.136   0.125
 1381SOL    HW1 4215   1.479   2.061   0.148
 1381SOL    HW2 4216   1.562   2.188   0.208
 1382SOL     OW 4217   1.303   2.700   0.042
 1382SOL    HW1 4218   1.337   2.607   0.057
 1382SOL    HW2 4219   1.321   2.727  -0.053
 1383SOL     OW 4220   1.068   3.195   0.849
 1383SOL    HW1 4221   1.075   3.111   0.794
 1383SOL    HW2 4222   1.130   3.264   0.813
 1384SOL     OW 4223   0.319   2.672   0.949
 1384SOL    HW1 4224   0.412   2.708   0.954
 1384SOL    HW2 4225   0.313   2.587   1.001
 1385SOL     OW 4226   0.339   2.371   1.006
 1385SOL    HW1 4227   0.287   2.288   0.989
 1385SOL    HW2 4228   0.416   2.376   0.942
 1386SOL     OW 4229   1.138   2.242   1.678
 1386SOL    HW1 4230   1.093   2.305   1.742
 1386SOL    HW2 4231   1.231   2.273   1.661
 1387SOL     OW 4232   1.160   2.069   1.477
 1387SOL    HW1 4233   1.160   2.133   1.554
 1387SOL    HW2 4234   1.188   2.117   1.394
 1388SOL     OW 4235   0.008   3.188   0.200
 1388SOL    HW1 4236  -0.085   3.209   0.169
 1388SOL    HW2 4237   0.018   3.089   0.213
 1389SOL     OW 4238   0.088   3.663   0.927
 1389SOL    HW1 4239   0.046   3.577   0.900
 1389SOL    HW2 4240   0.182   3.666   0.893
 1390SOL     OW 4241   0.504   3.430   0.910
 1390SOL    HW1 4242   0.570   3.504   0.919
 1390SOL    HW2 4243   0.548   3.351   0.868
 1391SOL     OW 4244   1.002   2.658   1.238
 1391SOL    HW1 4245   1.043   2.626   1.324
 1391SOL    HW2 4246   0.906   2.631   1.235
 1392SOL     OW 4247   0.040   2.406   1.114
 1392SOL    HW1 4248   0.125   2.373   1.073
 1392SOL    HW2 4249   0.053   2.421   1.212
 1393SOL     OW 4250   0.189   2.382   1.722
 1393SOL    HW1 4251   0.248   2.342   1.652
 1393SOL    HW2 4252   0.131   2.453   1.681
 1394SOL     OW 4253   1.369   2.812   1.660
 1394SOL    HW1 4254   1.408   2.901   1.680
 1394SOL    HW2 4255   1.379   2.792   1.563
 1395SOL     OW 4256   0.815   2.434   0.325
 1395SOL    HW1 4257   0.822   2.345   0.279
 1395SOL    HW2 4258   0.721   2.468   0.317
 1396SOL     OW 4259   1.657   2.466   1.206
 1396SOL    HW1 4260   1.619   2.397   1.268
 1396SOL    HW2 4261   1.739   2.430   1.162
 1397SOL     OW 4262   0.252   3.426   1.744
 1397SOL    HW1 4263   0.222   3.483   1.820
 1397SOL    HW2 4264   0.245   3.329   1.770
 1398SOL     OW 4265   0.671   2.326   1.269
 1398SOL    HW1 4266   0.637   2.237   1.239
 1398SOL    HW2 4267   0.697   2.380   1.189
 1399SOL     OW 4268   0.930   3.540   1.465
 1399SOL    HW1 4269   0.906   3.522   1.370
 1399SOL    HW2 4270   0.960   3.634   1.475
 1400SOL     OW 4271   0.473   2.362   0.191
 1400SOL    HW1 4272   0.534   2.442   0.195
 1400SOL    HW2 4273   0.378   2.393   0.198
 1401SOL     OW 4274   0.159   2.999   1.466
 1401SOL    HW1 4275   0.181   2.938   1.542
 1401SOL    HW2 4276   0.169   2.950   1.380
 1402SOL     OW 4277   1.347   2.921   1.234
 1402SOL    HW1 4278   1.371   2.858   1.160
 1402SOL    HW2 4279   1.257   2.961   1.216
 1403SOL     OW 4280   1.302   2.717   0.309
 1403SOL    HW1 4281   1.216   2.686   0.351
 1403SOL    HW2 4282   1.298   2.703   0.210
 1404SOL     OW 4283   1.759   3.609   1.154
 1404SOL    HW1 4284   1.820   3.639   1.081
 1404SOL    HW2 4285   1.721   3.520   1.132
 1405SOL     OW 4286   1.252   3.593   1.128
 1405SOL    HW1 4287   1.336   3.598   1.074
 1405SOL    HW2 4288   1.229   3.497   1.146
 1406SOL     OW 4289   0.083   3.120   1.022
 1406SOL    HW1 4290   0.078   3.119   1.122
 1406SOL    HW2 4291   0.000   3.079   0.984
 1407SOL     OW 4292   0.688   3.524   1.716
 1407SOL    HW1 4293   0.632   3.605   1.725
 1407SOL    HW2 4294   0.740   3.528   1.630
 1408SOL     OW 4295   0.903   1.948   0.133
 1408SOL    HW1 4296   0.954   1.949   0.047
 1408SOL    HW2 4297   0.959   1.906   0.204
 1409SOL     OW 4298   1.726   1.997   0.523
 1409SOL    HW1 4299   1.799   1.980   0.456
 1409SOL    HW2 4300   1.695   1.910   0.561
 1410SOL     OW 4301   1.388   3.435   0.477
 1410SOL    HW1 4302   1.455   3.447   0.403
 1410SOL    HW2 4303   1.348   3.524   0.500
 1411SOL     OW 4304   0.130   3.656   1.851
 1411SOL    HW1 4305   0.089   3.582   1.904
 1411SOL    HW2 4306   0.194   3.707   1.909
 1412SOL     OW 4307   1.280   2.789   0.672
 1412SOL    HW1 4308   1.340   2.708   0.674
 1412SOL    HW2 4309   1.320   2.858   0.612
 1413SOL     OW 4310   0.830   3.135   1.422
 1413SOL    HW1 4311   0.825   3.168   1.517
 1413SOL    HW2 4312   0.744   3.154   1.376
 1414SOL     OW 4313   0.672   3.478   0.154
 1414SOL    HW1 4314   0.681   3.488   0.055
 1414SOL    HW2 4315   0.632   3.389   0.175
 1415SOL     OW 4316   1.650   3.582   1.394
 1415SOL    HW1 4317   1.703   3.592   1.310
 1415SOL    HW2 4318   1.623   3.672   1.428
 1416SOL     OW 4319   1.841   2.037   0.963
 1416SOL    HW1 4320   1.880   1.952   0.927
 1416SOL    HW2 4321   1.743   2.039   0.944
 1417SOL     OW 4322   0.263   2.188   0.720
 1417SOL    HW1 4323   0.184   2.239   0.686
 1417SOL    HW2 4324   0.254   2.173   0.818
 1418SOL     OW 4325   1.194   3.474   0.031
 1418SOL    HW1 4326   1.200   3.381   0.068
 1418SOL    HW2 4327   1.135   3.474  -0.049
 1419SOL     OW 4328   0.822   2.864   1.372
 1419SOL    HW1 4329   0.862   2.863   1.280
 1419SOL    HW2 4330   0.832   2.956   1.412
 1420SOL     OW 4331   0.916   2.772   0.291
 1420SOL    HW1 4332   0.979   2.810   0.223
 1420SOL    HW2 4333   0.956   2.689   0.330
 1421SOL     OW 4334   1.504   3.469   0.044
 1421SOL    HW1 4335   1.412   3.506   0.051
 1421SOL    HW2 4336   1.542   3.489  -0.046
 1422SOL     OW 4337   0.372   3.150   1.490
 1422SOL    HW1 4338   0.359   3.243   1.456
 1422SOL    HW2 4339   0.288   3.098   1.477
 1423SOL     OW 4340   1.614   3.154   1.289
 1423SOL    HW1 4341   1.674   3.157   1.369
 1423SOL    HW2 4342   1.539   3.218   1.302
 1424SOL     OW 4343   1.039   2.960   0.696
 1424SOL    HW1 4344   0.969   2.913   0.750
 1424SOL    HW2 4345   1.098   2.892   0.653
 1425SOL     OW 4346   1.014   2.098   0.971
 1425SOL    HW1 4347   1.006   2.062   0.878
 1425SOL    HW2 4348   1.012   2.022   1.036
 1426SOL     OW 4349   0.590   3.349   0.491
 1426SOL    HW1 4350   0.632   3.291   0.421
 1426SOL    HW2 4351   0.546   3.428   0.447
 1427SOL     OW 4352   1.709   2.247   1.381
 1427SOL    HW1 4353   1.782   2.316   1.385
 1427SOL    HW2 4354   1.737   2.172   1.322
 1428SOL     OW 4355   0.255   3.210   0.290
 1428SOL    HW1 4356   0.159   3.211   0.263
 1428SOL    HW2 4357   0.267   3.263   0.374
 1429SOL     OW 4358   0.105   2.875   1.726
 1429SOL    HW1 4359   0.028   2.842   1.780
 1429SOL    HW2 4360   0.190   2.845   1.768
 1430SOL     OW 4361   0.672   2.065   1.489
 1430SOL    HW1 4362   0.762   2.049   1.449
 1430SOL    HW2 4363   0.680   2.070   1.588
 1431SOL     OW 4364   0.075   2.207   0.033
 1431SOL    HW1 4365  -0.017   2.179   0.004
 1431SOL    HW2 4366   0.106   2.284  -0.023
 1432SOL     OW 4367   1.440   2.718   1.398
 1432SOL    HW1 4368   1.383   2.770   1.335
 1432SOL    HW2 4369   1.536   2.730   1.374
 1433SOL     OW 4370   0.072   2.028   0.318
 1433SOL    HW1 4371   0.055   2.111   0.264
 1433SOL    HW2 4372   0.162   1.991   0.296
 1434SOL     OW 4373   1.183   3.197   0.119
 1434SOL    HW1 4374   1.084   3.186   0.121
 1434SOL    HW2 4375   1.217   3.212   0.212
 1435SOL     OW 4376   0.613   2.704   1.431
 1435SOL    HW1 4377   0.669   2.785   1.414
 1435SOL    HW2 4378   0.672   2.624   1.434
 1436SOL     OW 4379   1.493   3.629   0.959
 1436SOL    HW1 4380   1.526   3.693   0.890
 1436SOL    HW2 4381   1.559   3.623   1.034
 1437SOL     OW 4382   0.716   2.427   1.708
 1437SOL    HW1 4383   0.735   2.492   1.782
 1437SOL    HW2 4384   0.776   2.347   1.717
 1438SOL     OW 4385   1.450   3.082   1.633
 1438SOL    HW1 4386   1.441   3.072   1.732
 1438SOL    HW2 4387   1.546   3.075   1.607
 1439SOL     OW 4388   0.390   3.603   1.560
 1439SOL    HW1 4389   0.299   3.644   1.558
 1439SOL    HW2 4390   0.383   3.509   1.592
 1440SOL     OW 4391   1.674   2.745   1.254
 1440SOL    HW1 4392   1.647   2.656   1.217
 1440SOL    HW2 4393   1.675   2.813   1.181
 1441SOL     OW 4394   1.225   2.187   0.449
 1441SOL    HW1 4395   1.290   2.113   0.438
 1441SOL    HW2 4396   1.245   2.237   0.533
 1442SOL     OW 4397   0.594   2.607   0.652
 1442SOL    HW1 4398   0.644   2.692   0.633
 1442SOL    HW2 4399   0.506   2.609   0.604
 1443SOL     OW 4400   1.777   2.204   1.642
 1443SOL    HW1 4401   1.760   2.235   1.548
 1443SOL    HW2 4402   1.693   2.167   1.680
 1444SOL     OW 4403   1.730   2.796   1.517
 1444SOL    HW1 4404   1.768   2.887   1.532
 1444SOL    HW2 4405   1.722   2.779   1.418
 1445SOL     OW 4406   0.859   3.236   0.016
 1445SOL    HW1 4407   0.813   3.251   0.104
 1445SOL    HW2 4408   0.903   3.321  -0.014
 1446SOL     OW 4409   0.661   3.652   0.953
 1446SOL    HW1 4410   0.615   3.740   0.940
 1446SOL    HW2 4411   0.760   3.664   0.946
 1447SOL     OW 4412   0.859   2.818   0.861
 1447SOL    HW1 4413   0.913   2.749   0.909
 1447SOL    HW2 4414   0.827   2.887   0.927
 1448SOL     OW 4415   1.083   2.846   0.087
 1448SOL    HW1 4416   1.060   2.899   0.005
 1448SOL    HW2 4417   1.164   2.790   0.068
 1449SOL     OW 4418   1.861   3.431   0.851
 1449SOL    HW1 4419   1.790   3.419   0.781
 1449SOL    HW2 4420   1.862   3.352   0.911
 1450SOL     OW 4421   0.221   3.176   1.844
 1450SOL    HW1 4422   0.156   3.103   1.823
 1450SOL    HW2 4423   0.225   3.190   1.942
 1451SOL     OW 4424   0.079   3.102   0.653
 1451SOL    HW1 4425   0.078   3.055   0.741
 1451SOL    HW2 4426   0.161   3.074   0.602
 1452SOL     OW 4427   0.672   3.253   1.624
 1452SOL    HW1 4428   0.594   3.203   1.662
 1452SOL    HW2 4429   0.669   3.348   1.655
 1453SOL     OW 4430   1.824   2.054   1.227
 1453SOL    HW1 4431   1.820   1.964   1.271
 1453SOL    HW2 4432   1.827   2.043   1.128
 1454SOL     OW 4433   0.428   2.286   0.520
 1454SOL    HW1 4434   0.458   2.214   0.458
 1454SOL    HW2 4435   0.389   2.246   0.603
 1455SOL     OW 4436   1.705   3.349   1.104
 1455SOL    HW1 4437   1.612   3.324   1.077
 1455SOL    HW2 4438   1.731   3.299   1.186
 1456SOL     OW 4439   0.317   2.409   1.280
 1456SOL    HW1 4440   0.355   2.350   1.352
 1456SOL    HW2 4441   0.357   2.383   1.192
 1457SOL     OW 4442   0.812   3.448   0.687
 1457SOL    HW1 4443   0.844   3.458   0.593
 1457SOL    HW2 4444   0.733   3.386   0.689
 1458SOL     OW 4445   1.424   2.076   1.112
 1458SOL    HW1 4446   1.476   2.011   1.167
 1458SOL    HW2 4447   1.375   2.139   1.173
 1459SOL     OW 4448   1.001   1.896   1.154
 1459SOL    HW1 4449   0.938   1.824   1.123
 1459SOL    HW2 4450   1.094   1.860   1.154
 1460SOL     OW 4451   0.770   3.192   0.301
 1460SOL    HW1 4452   0.724   3.105   0.318
 1460SOL    HW2 4453   0.861   3.189   0.342
 1461SOL     OW 4454   0.618   3.429   1.284
 1461SOL    HW1 4455   0.613   3.511   1.341
 1461SOL    HW2 4456   0.707   3.426   1.239
 1462SOL     OW 4457   1.352   1.914   0.168
 1462SOL    HW1 4458   1.387   1.873   0.084
 1462SOL    HW2 4459   1.262   1.876   0.188
 1463SOL     OW 4460   1.300   2.315   0.691
 1463SOL    HW1 4461   1.241   2.395   0.695
 1463SOL    HW2 4462   1.315   2.280   0.784
 1464SOL     OW 4463   1.593   2.083   0.882
 1464SOL    HW1 4464   1.509   2.082   0.936
 1464SOL    HW2 4465   1.595   2.166   0.826
 1465SOL     OW 4466   0.039   2.939   0.300
 1465SOL    HW1 4467   0.138   2.928   0.291
 1465SOL    HW2 4468  -0.001   2.853   0.332
 1466SOL     OW 4469   0.875   3.508   0.337
 1466SOL    HW1 4470   0.798   3.473   0.283
 1466SOL    HW2 4471   0.843   3.579   0.399
 1467SOL     OW 4472   0.230   2.490   1.975
 1467SOL    HW1 4473   0.137   2.488   2.012
 1467SOL    HW2 4474   0.231   2.451   1.883
 1468SOL     OW 4475   0.225   2.137   2.858
 1468SOL    HW1 4476   0.260   2.120   2.950
 1468SOL    HW2 4477   0.137   2.092   2.846
 1469SOL     OW 4478   0.019   2.230   2.509
 1469SOL    HW1 4479  -0.063   2.273   2.548
 1469SOL    HW2 4480  -0.009   2.157   2.446
 1470SOL     OW 4481   0.569   3.137   3.027
 1470SOL    HW1 4482   0.476   3.130   2.990
 1470SOL    HW2 4483   0.580   3.226   3.071
 1471SOL     OW 4484   1.135   2.565   2.579
 1471SOL    HW1 4485   1.192   2.643   2.554
 1471SOL    HW2 4486   1.075   2.591   2.655
 1472SOL     OW 4487   1.755   2.469   2.093
 1472SOL    HW1 4488   1.743   2.456   1.994
 1472SOL    HW2 4489   1.725   2.388   2.142
 1473SOL     OW 4490   0.768   3.006   2.885
 1473SOL    HW1 4491   0.690   3.023   2.945
 1473SOL    HW2 4492   0.802   3.093   2.849
 1474SOL     OW 4493   0.850   2.660   3.685
 1474SOL    HW1 4494   0.846   2.736   3.750
 1474SOL    HW2 4495   0.872   2.696   3.594
 1475SOL     OW 4496   0.685   2.874   2.527
 1475SOL    HW1 4497   0.754   2.858   2.597
 1475SOL    HW2 4498   0.612   2.931   2.565
 1476SOL     OW 4499   0.686   3.023   3.665
 1476SOL    HW1 4500   0.746   3.102   3.679
 1476SOL    HW2 4501   0.600   3.054   3.624
 1477SOL     OW 4502   0.335   3.297   2.923
 1477SOL    HW1 4503   0.257   3.266   2.870
 1477SOL    HW2 4504   0.393   3.355   2.866
 1478SOL     OW 4505   1.460   3.367   3.201
 1478SOL    HW1 4506   1.484   3.461   3.227
 1478SOL    HW2 4507   1.444   3.313   3.283
 1479SOL     OW 4508   0.438   2.254   3.361
 1479SOL    HW1 4509   0.520   2.198   3.370
 1479SOL    HW2 4510   0.357   2.196   3.365
 1480SOL     OW 4511   1.603   2.309   2.599
 1480SOL    HW1 4512   1.529   2.355   2.549
 1480SOL    HW2 4513   1.654   2.377   2.652
 1481SOL     OW 4514   0.231   3.575   2.345
 1481SOL    HW1 4515   0.265   3.652   2.399
 1481SOL    HW2 4516   0.275   3.575   2.255
 1482SOL     OW 4517   1.127   3.203   3.552
 1482SOL    HW1 4518   1.174   3.203   3.640
 1482SOL    HW2 4519   1.079   3.116   3.541
 1483SOL     OW 4520   0.230   3.296   2.400
 1483SOL    HW1 4521   0.204   3.392   2.400
 1483SOL    HW2 4522   0.159   3.242   2.445
 1484SOL     OW 4523   0.240   2.953   2.748
 1484SOL    HW1 4524   0.254   2.869   2.800
 1484SOL    HW2 4525   0.185   3.017   2.803
 1485SOL     OW 4526   0.620   3.648   3.301
 1485SOL    HW1 4527   0.528   3.631   3.336
 1485SOL    HW2 4528   0.648   3.740   3.327
 1486SOL     OW 4529   0.606   2.826   1.985
 1486SOL    HW1 4530   0.613   2.910   1.931
 1486SOL    HW2 4531   0.652   2.839   2.073
 1487SOL     OW 4532   1.594   1.976   3.342
 1487SOL    HW1 4533   1.576   2.043   3.270
 1487SOL    HW2 4534   1.591   2.022   3.431
 1488SOL     OW 4535   0.122   2.505   2.425
 1488SOL    HW1 4536   0.077   2.417   2.442
 1488SOL    HW2 4537   0.121   2.559   2.509
 1489SOL     OW 4538   0.027   3.458   1.979
 1489SOL    HW1 4539   0.008   3.362   2.000
 1489SOL    HW2 4540  -0.006   3.516   2.054
 1490SOL     OW 4541   0.113   2.599   3.459
 1490SOL    HW1 4542   0.201   2.586   3.504
 1490SOL    HW2 4543   0.100   2.696   3.437
 1491SOL     OW 4544   0.613   3.227   2.588
 1491SOL    HW1 4545   0.564   3.140   2.597
 1491SOL    HW2 4546   0.590   3.270   2.501
 1492SOL     OW 4547   1.293   3.090   3.285
 1492SOL    HW1 4548   1.330   3.017   3.227
 1492SOL    HW2 4549   1.345   3.095   3.370
 1493SOL     OW 4550   0.809   1.866   2.364
 1493SOL    HW1 4551   0.849   1.957   2.355
 1493SOL    HW2 4552   0.709   1.874   2.370
 1494SOL     OW 4553   0.197   2.838   3.126
 1494SOL    HW1 4554   0.286   2.793   3.112
 1494SOL    HW2 4555   0.124   2.773   3.107
 1495SOL     OW 4556   1.525   2.861   2.052
 1495SOL    HW1 4557   1.462   2.785   2.065
 1495SOL    HW2 4558   1.573   2.879   2.138
 1496SOL     OW 4559   1.187   3.654   3.478
 1496SOL    HW1 4560   1.211   3.714   3.402
 1496SOL    HW2 4561   1.194   3.559   3.448
 1497SOL     OW 4562   0.317   2.113   3.663
 1497SOL    HW1 4563   0.388   2.184   3.669
 1497SOL    HW2 4564   0.229   2.152   3.691
 1498SOL     OW 4565   1.466   3.279   2.815
 1498SOL    HW1 4566   1.407   3.285   2.895
 1498SOL    HW2 4567   1.451   3.191   2.769
 1499SOL     OW 4568   0.598   2.591   2.132
 1499SOL    HW1 4569   0.622   2.660   2.064
 1499SOL    HW2 4570   0.520   2.624   2.186
 1500SOL     OW 4571   1.281   2.207   2.806
 1500SOL    HW1 4572   1.195   2.157   2.793
 1500SOL    HW2 4573   1.343   2.153   2.862
 1501SOL     OW 4574   0.807   2.467   3.327
 1501SOL    HW1 4575   0.760   2.464   3.416
 1501SOL    HW2 4576   0.756   2.412   3.261
 1502SOL     OW 4577   1.394   2.331   3.536
 1502SOL    HW1 4578   1.374   2.374   3.624
 1502SOL    HW2 4579   1.472   2.269   3.545
 1503SOL     OW 4580   0.973   2.752   3.434
 1503SOL    HW1 4581   1.019   2.668   3.405
 1503SOL    HW2 4582   0.917   2.786   3.359
 1504SOL     OW 4583   0.991   2.272   3.104
 1504SOL    HW1 4584   0.914   2.306   3.158
 1504SOL    HW2 4585   0.957   2.221   3.025
 1505SOL     OW 4586   1.041   2.563   2.291
 1505SOL    HW1 4587   1.067   2.559   2.387
 1505SOL    HW2 4588   0.956   2.512   2.277
 1506SOL     OW 4589   0.076   2.673   2.651
 1506SOL    HW1 4590   0.175   2.661   2.660
 1506SOL    HW2 4591   0.052   2.768   2.672
 1507SOL     OW 4592   0.130   3.683   3.433
 1507SOL    HW1 4593   0.120   3.668   3.532
 1507SOL    HW2 4594   0.044   3.719   3.397
 1508SOL     OW 4595   0.865   2.210   2.057
 1508SOL    HW1 4596   0.924   2.273   2.008
 1508SOL    HW2 4597   0.884   2.116   2.028
 1509SOL     OW 4598   1.719   2.447   3.693
 1509SOL    HW1 4599   1.693   2.536   3.657
 1509SOL    HW2 4600   1.717   2.379   3.620
 1510SOL     OW 4601   1.362   3.006   2.407
 1510SOL    HW1 4602   1.445   2.977   2.359
 1510SOL    HW2 4603   1.313   3.073   2.351
 1511SOL     OW 4604   0.550   2.058   2.747
 1511SOL    HW1 4605   0.545   2.053   2.847
 1511SOL    HW2 4606   0.552   2.154   2.718
 1512SOL     OW 4607   1.008   3.318   2.339
 1512SOL    HW1 4608   0.962   3.390   2.287
 1512SOL    HW2 4609   1.004   3.338   2.437
 1513SOL     OW 4610   0.351   3.663   2.715
 1513SOL    HW1 4611   0.401   3.577   2.721
 1513SOL    HW2 4612   0.416   3.740   2.712
 1514SOL     OW 4613   1.227   3.412   3.368
 1514SOL    HW1 4614   1.233   3.335   3.432
 1514SOL    HW2 4615   1.175   3.386   3.288
 1515SOL     OW 4616   0.321   2.805   2.104
 1515SOL    HW1 4617   0.403   2.844   2.062
 1515SOL    HW2 4618   0.294   2.723   2.055
 1516SOL     OW 4619   0.461   3.128   3.589
 1516SOL    HW1 4620   0.411   3.129   3.503
 1516SOL    HW2 4621   0.398   3.110   3.665
 1517SOL     OW 4622   1.111   3.638   2.099
 1517SOL    HW1 4623   1.051   3.576   2.149
 1517SOL    HW2 4624   1.142   3.594   2.014
 1518SOL     OW 4625   0.202   2.147   3.360
 1518SOL    HW1 4626   0.122   2.207   3.347
 1518SOL    HW2 4627   0.192   2.098   3.446
 1519SOL     OW 4628   1.632   3.239   1.943
 1519SOL    HW1 4629   1.600   3.333   1.933
 1519SOL    HW2 4630   1.556   3.176   1.931
 1520SOL     OW 4631   0.464   3.605   2.185
 1520SOL    HW1 4632   0.497   3.644   2.271
 1520SOL    HW2 4633   0.540   3.598   2.120
 1521SOL     OW 4634   1.400   1.969   2.288
 1521SOL    HW1 4635   1.376   1.932   2.198
 1521SOL    HW2 4636   1.499   1.985   2.292
 1522SOL     OW 4637   0.249   3.647   3.103
 1522SOL    HW1 4638   0.306   3.582   3.153
 1522SOL    HW2 4639   0.233   3.614   3.010
 1523SOL     OW 4640   0.940   3.560   2.766
 1523SOL    HW1 4641   1.020   3.503   2.787
 1523SOL    HW2 4642   0.891   3.520   2.689
 1524SOL     OW 4643   0.382   2.562   2.342
 1524SOL    HW1 4644   0.427   2.472   2.339
 1524SOL    HW2 4645   0.288   2.551   2.375
 1525SOL     OW 4646   1.547   2.084   3.591
 1525SOL    HW1 4647   1.542   2.121   3.683
 1525SOL    HW2 4648   1.475   2.015   3.579
 1526SOL     OW 4649   0.614   1.984   1.979
 1526SOL    HW1 4650   0.712   1.962   1.986
 1526SOL    HW2 4651   0.583   1.967   1.886
 1527SOL     OW 4652   0.781   2.126   3.611
 1527SOL    HW1 4653   0.848   2.065   3.654
 1527SOL    HW2 4654   0.708   2.145   3.676
 1528SOL     OW 4655   0.888   3.376   3.057
 1528SOL    HW1 4656   0.865   3.351   2.963
 1528SOL    HW2 4657   0.949   3.307   3.096
 1529SOL     OW 4658   1.351   2.452   3.295
 1529SOL    HW1 4659   1.379   2.409   3.380
 1529SOL    HW2 4660   1.376   2.548   3.296
 1530SOL     OW 4661   0.803   3.264   2.786
 1530SOL    HW1 4662   0.893   3.278   2.744
 1530SOL    HW2 4663   0.732   3.266   2.715
 1531SOL     OW 4664   0.922   2.365   2.761
 1531SOL    HW1 4665   0.897   2.356   2.665
 1531SOL    HW2 4666   0.970   2.283   2.792
 1532SOL     OW 4667   0.539   1.926   2.374
 1532SOL    HW1 4668   0.458   1.927   2.432
 1532SOL    HW2 4669   0.542   2.009   2.319
 1533SOL     OW 4670   1.434   3.050   1.903
 1533SOL    HW1 4671   1.466   2.974   1.960
 1533SOL    HW2 4672   1.342   3.077   1.933
 1534SOL     OW 4673   0.297   1.897   2.033
 1534SOL    HW1 4674   0.346   1.981   2.012
 1534SOL    HW2 4675   0.359   1.832   2.078
 1535SOL     OW 4676   0.935   2.098   2.342
 1535SOL    HW1 4677   0.887   2.139   2.264
 1535SOL    HW2 4678   1.034   2.096   2.323
 1536SOL     OW 4679   1.076   2.545   3.326
 1536SOL    HW1 4680   0.996   2.484   3.329
 1536SOL    HW2 4681   1.157   2.492   3.302
 1537SOL     OW 4682   1.227   3.432   2.655
 1537SOL    HW1 4683   1.248   3.506   2.590
 1537SOL    HW2 4684   1.295   3.432   2.728
 1538SOL     OW 4685   0.459   3.014   2.603
 1538SOL    HW1 4686   0.388   2.987   2.668
 1538SOL    HW2 4687   0.433   2.986   2.510
 1539SOL     OW 4688   1.271   3.659   2.453
 1539SOL    HW1 4689   1.315   3.723   2.389
 1539SOL    HW2 4690   1.221   3.711   2.523
 1540SOL     OW 4691   1.032   2.411   1.878
 1540SOL    HW1 4692   0.991   2.493   1.839
 1540SOL    HW2 4693   1.096   2.437   1.951
 1541SOL     OW 4694   0.078   2.418   3.248
 1541SOL    HW1 4695   0.170   2.417   3.207
 1541SOL    HW2 4696   0.072   2.492   3.315
 1542SOL     OW 4697   0.561   2.084   3.009
 1542SOL    HW1 4698   0.599   2.000   3.046
 1542SOL    HW2 4699   0.473   2.103   3.053
 1543SOL     OW 4700   0.866   2.316   2.504
 1543SOL    HW1 4701   0.834   2.388   2.442
 1543SOL    HW2 4702   0.890   2.235   2.451
 1544SOL     OW 4703   1.017   1.901   2.615
 1544SOL    HW1 4704   0.945   1.906   2.546
 1544SOL    HW2 4705   0.993   1.832   2.684
 1545SOL     OW 4706   1.466   2.452   2.854
 1545SOL    HW1 4707   1.436   2.357   2.861
 1545SOL    HW2 4708   1.539   2.468   2.920
 1546SOL     OW 4709   1.857   2.695   2.239
 1546SOL    HW1 4710   1.899   2.631   2.303
 1546SOL    HW2 4711   1.819   2.644   2.161
 1547SOL     OW 4712   0.488   3.247   2.036
 1547SOL    HW1 4713   0.401   3.232   2.083
 1547SOL    HW2 4714   0.471   3.273   1.941
 1548SOL     OW 4715   1.390   2.437   1.940
 1548SOL    HW1 4716   1.336   2.416   2.021
 1548SOL    HW2 4717   1.481   2.396   1.949
 1549SOL     OW 4718   0.527   2.118   2.190
 1549SOL    HW1 4719   0.554   2.059   2.115
 1549SOL    HW2 4720   0.527   2.213   2.159
 1550SOL     OW 4721   1.064   3.209   3.202
 1550SOL    HW1 4722   0.984   3.186   3.257
 1550SOL    HW2 4723   1.147   3.183   3.251
 1551SOL     OW 4724   1.111   3.057   2.962
 1551SOL    HW1 4725   1.071   3.101   3.043
 1551SOL    HW2 4726   1.070   3.094   2.879
 1552SOL     OW 4727   0.915   1.951   3.264
 1552SOL    HW1 4728   0.940   1.931   3.169
 1552SOL    HW2 4729   0.987   2.007   3.306
 1553SOL     OW 4730   0.980   2.978   3.581
 1553SOL    HW1 4731   0.881   2.984   3.591
 1553SOL    HW2 4732   1.003   2.898   3.525
 1554SOL     OW 4733   0.705   2.912   2.230
 1554SOL    HW1 4734   0.691   2.919   2.329
 1554SOL    HW2 4735   0.789   2.861   2.212
 1555SOL     OW 4736   0.410   2.675   3.113
 1555SOL    HW1 4737   0.496   2.687   3.163
 1555SOL    HW2 4738   0.368   2.588   3.140
 1556SOL     OW 4739   1.274   2.248   3.124
 1556SOL    HW1 4740   1.295   2.322   3.188
 1556SOL    HW2 4741   1.185   2.265   3.081
 1557SOL     OW 4742   0.064   3.426   3.193
 1557SOL    HW1 4743   0.018   3.508   3.159
 1557SOL    HW2 4744   0.162   3.445   3.202
 1558SOL     OW 4745   0.367   2.962   2.363
 1558SOL    HW1 4746   0.360   3.045   2.307
 1558SOL    HW2 4747   0.371   2.882   2.303
 1559SOL     OW 4748   0.566   2.399   2.727
 1559SOL    HW1 4749   0.578   2.465   2.653
 1559SOL    HW2 4750   0.612   2.433   2.810
 1560SOL     OW 4751   1.252   3.210   2.250
 1560SOL    HW1 4752   1.302   3.287   2.290
 1560SOL    HW2 4753   1.157   3.212   2.282
 1561SOL     OW 4754   1.272   3.307   3.004
 1561SOL    HW1 4755   1.319   3.320   3.091
 1561SOL    HW2 4756   1.206   3.233   3.013
 1562SOL     OW 4757   1.582   2.501   2.334
 1562SOL    HW1 4758   1.551   2.562   2.407
 1562SOL    HW2 4759   1.632   2.553   2.265
 1563SOL     OW 4760   0.354   3.372   3.191
 1563SOL    HW1 4761   0.333   3.328   3.104
 1563SOL    HW2 4762   0.451   3.398   3.194
 1564SOL     OW 4763   0.402   2.613   3.460
 1564SOL    HW1 4764   0.470   2.668   3.413
 1564SOL    HW2 4765   0.442   2.525   3.487
 1565SOL     OW 4766   1.587   2.641   3.532
 1565SOL    HW1 4767   1.495   2.679   3.527
 1565SOL    HW2 4768   1.647   2.688   3.467
 1566SOL     OW 4769   1.013   1.967   3.632
 1566SOL    HW1 4770   1.019   2.052   3.580
 1566SOL    HW2 4771   1.045   1.891   3.575
 1567SOL     OW 4772   0.504   1.912   3.602
 1567SOL    HW1 4773   0.462   1.855   3.532
 1567SOL    HW2 4774   0.438   1.981   3.634
 1568SOL     OW 4775   0.573   2.732   2.891
 1568SOL    HW1 4776   0.617   2.821   2.882
 1568SOL    HW2 4777   0.510   2.732   2.968
 1569SOL     OW 4778   1.360   2.724   2.907
 1569SOL    HW1 4779   1.285   2.724   2.841
 1569SOL    HW2 4780   1.397   2.632   2.916
 1570SOL     OW 4781   1.209   2.387   2.137
 1570SOL    HW1 4782   1.222   2.303   2.191
 1570SOL    HW2 4783   1.180   2.461   2.197
 1571SOL     OW 4784   0.307   2.075   3.093
 1571SOL    HW1 4785   0.284   2.112   3.183
 1571SOL    HW2 4786   0.277   1.980   3.087
 1572SOL     OW 4787   0.037   3.172   3.144
 1572SOL    HW1 4788   0.090   3.123   3.212
 1572SOL    HW2 4789   0.059   3.270   3.149
 1573SOL     OW 4790   0.732   2.496   2.926
 1573SOL    HW1 4791   0.791   2.470   2.850
 1573SOL    HW2 4792   0.704   2.592   2.915
 1574SOL     OW 4793   0.307   1.925   2.480
 1574SOL    HW1 4794   0.296   2.019   2.513
 1574SOL    HW2 4795   0.302   1.862   2.557
 1575SOL     OW 4796   1.023   2.628   2.828
 1575SOL    HW1 4797   1.038   2.649   2.924
 1575SOL    HW2 4798   0.993   2.533   2.819
 1576SOL     OW 4799   0.980   3.435   3.562
 1576SOL    HW1 4800   0.960   3.479   3.474
 1576SOL    HW2 4801   1.019   3.344   3.546
 1577SOL     OW 4802   0.350   2.760   3.666
 1577SOL    HW1 4803   0.426   2.804   3.714
 1577SOL    HW2 4804   0.385   2.713   3.584
 1578SOL     OW 4805   1.540   2.136   1.987
 1578SOL    HW1 4806   1.479   2.061   2.010
 1578SOL    HW2 4807   1.562   2.188   2.070
 1579SOL     OW 4808   1.303   2.700   1.904
 1579SOL    HW1 4809   1.337   2.607   1.919
 1579SOL    HW2 4810   1.321   2.727   1.809
 1580SOL     OW 4811   1.068   3.195   2.711
 1580SOL    HW1 4812   1.075   3.111   2.656
 1580SOL    HW2 4813   1.130   3.264   2.675
 1581SOL     OW 4814   0.319   2.672   2.811
 1581SOL    HW1 4815   0.412   2.708   2.816
 1581SOL    HW2 4816   0.313   2.587   2.863
 1582SOL     OW 4817   0.339   2.371   2.868
 1582SOL    HW1 4818   0.287   2.288   2.851
 1582SOL    HW2 4819   0.416   2.376   2.804
 1583SOL     OW 4820   1.138   2.242   3.540
 1583SOL    HW1 4821   1.093   2.305   3.604
 1583SOL    HW2 4822   1.231   2.273   3.523
 1584SOL     OW 4823   1.160   2.069   3.339
 1584SOL    HW1 4824   1.160   2.133   3.416
 1584SOL    HW2 4825   1.188   2.117   3.256
 1585SOL     OW 4826   0.008   3.188   2.062
 1585SOL    HW1 4827  -0.085   3.209   2.031
 1585SOL    HW2 4828   0.018   3.089   2.075
 1586SOL     OW 4829   0.088   3.663   2.789
 1586SOL    HW1 4830   0.046   3.577   2.762
 1586SOL    HW2 4831   0.182   3.666   2.755
 1587SOL     OW 4832   0.504   3.430   2.772
 1587SOL    HW1 4833   0.570   3.504   2.781
 1587SOL    HW2 4834   0.548   3.351   2.730
 1588SOL     OW 4835   1.002   2.658   3.100
 1588SOL    HW1 4836   1.043   2.626   3.186
 1588SOL    HW2 4837   0.906   2.631   3.097
 1589SOL     OW 4838   0.040   2.406   2.976
 1589SOL    HW1 4839   0.125   2.373   2.935
 1589SOL    HW2 4840   0.053   2.421   3.074
 1590SOL     OW 4841   0.189   2.382   3.584
 1590SOL    HW1 4842   0.248   2.342   3.514
 1590SOL    HW2 4843   0.131   2.453   3.543
 1591SOL     OW 4844   1.369   2.812   3.522
 1591SOL    HW1 4845   1.408   2.901   3.542
 1591SOL    HW2 4846   1.379   2.792   3.425
 1592SOL     OW 4847   0.815   2.434   2.187
 1592SOL    HW1 4848   0.822   2.345   2.141
 1592SOL    HW2 4849   0.721   2.468   2.179
 1593SOL     OW 4850   1.657   2.466   3.068
 1593SOL    HW1 4851   1.619   2.397   3.130
 1593SOL    HW2 4852   1.739   2.430   3.024
 1594SOL     OW 4853   0.252   3.426   3.606
 1594SOL    HW1 4854   0.222   3.483   3.682
 1594SOL    HW2 4855   0.245   3.329   3.632
 1595SOL     OW 4856   0.671   2.326   3.131
 1595SOL    HW1 4857   0.637   2.237   3.101
 1595SOL    HW2 4858   0.697   2.380   3.051
 1596SOL     OW 4859   0.930   3.540   3.327
 1596SOL    HW1 4860   0.906   3.522   3.232
 1596SOL    HW2 4861   0.960   3.634   3.337
 1597SOL     OW 4862   0.473   2.362   2.053
 1597SOL    HW1 4863   0.534   2.442   2.057
 1597SOL    HW2 4864   0.378   2.393   2.060
 1598SOL     OW 4865   0.159   2.999   3.328
 1598SOL    HW1 4866   0.181   2.938   3.404
 1598SOL    HW2 4867   0.169   2.950   3.242
 1599SOL     OW 4868   1.302   2.717   2.171
 1599SOL    HW1 4869   1.216   2.686   2.213
 1599SOL    HW2 4870   1.298   2.703   2.072
 1600SOL     OW 4871   1.252   3.593   2.990
 1600SOL    HW1 4872   1.336   3.598   2.936
 1600SOL    HW2 4873   1.229   3.497   3.008
 1601SOL     OW 4874   0.083   3.120   2.884
 1601SOL    HW1 4875   0.078   3.119   2.984
 1601SOL    HW2 4876   0.000   3.079   2.846
 1602SOL     OW 4877   0.688   3.524   3.578
 1602SOL    HW1 4878   0.632   3.605   3.587
 1602SOL    HW2 4879   0.740   3.528   3.492
 1603SOL     OW 4880   0.130   3.656   3.713
 1603SOL    HW1 4881   0.089   3.582   3.766
 1603SOL    HW2 4882   0.194   3.707   3.771
 1604SOL     OW 4883   0.830   3.135   3.284
 1604SOL    HW1 4884   0.825   3.168   3.379
 1604SOL    HW2 4885   0.744   3.154   3.238
 1605SOL     OW 4886   0.672   3.478   2.016
 1605SOL    HW1 4887   0.681   3.488   1.917
 1605SOL    HW2 4888   0.632   3.389   2.037
 1606SOL     OW 4889   1.841   2.037   2.825
 1606SOL    HW1 4890   1.880   1.952   2.789
 1606SOL    HW2 4891   1.743   2.039   2.806
 1607SOL     OW 4892   0.263   2.188   2.582
 1607SOL    HW1 4893   0.184   2.239   2.548
 1607SOL    HW2 4894   0.254   2.173   2.680
 1608SOL     OW 4895   1.194   3.474   1.893
 1608SOL    HW1 4896   1.200   3.381   1.930
 1608SOL    HW2 4897   1.135   3.474   1.813
 1609SOL     OW 4898   0.822   2.864   3.234
 1609SOL    HW1 4899   0.862   2.863   3.142
 1609SOL    HW2 4900   0.832   2.956   3.274
 1610SOL     OW 4901   0.916   2.772   2.153
 1610SOL    HW1 4902   0.979   2.810   2.085
 1610SOL    HW2 4903   0.956   2.689   2.192
 1611SOL     OW 4904   1.504   3.469   1.906
 1611SOL    HW1 4905   1.412   3.506   1.913
 1611SOL    HW2 4906   1.542   3.489   1.816
 1612SOL     OW 4907   0.372   3.150   3.352
 1612SOL    HW1 4908   0.359   3.243   3.318
 1612SOL    HW2 4909   0.288   3.098   3.339
 1613SOL     OW 4910   1.039   2.960   2.558
 1613SOL    HW1 4911   0.969   2.913   2.612
 1613SOL    HW2 4912   1.098   2.892   2.515
 1614SOL     OW 4913   1.014   2.098   2.833
 1614SOL    HW1 4914   1.006   2.062   2.740
 1614SOL    HW2 4915   1.012   2.022   2.898
 1615SOL     OW 4916   0.590   3.349   2.353
 1615SOL    HW1 4917   0.632   3.291   2.283
 1615SOL    HW2 4918   0.546   3.428   2.309
 1616SOL     OW 4919   0.255   3.210   2.152
 1616SOL    HW1 4920   0.159   3.211   2.125
 1616SOL    HW2 4921   0.267   3.263   2.236
 1617SOL     OW 4922   0.105   2.875   3.588
 1617SOL    HW1 4923   0.028   2.842   3.642
 1617SOL    HW2 4924   0.190   2.845   3.630
 1618SOL     OW 4925   0.672   2.065   3.351
 1618SOL    HW1 4926   0.762   2.049   3.311
 1618SOL    HW2 4927   0.680   2.070   3.450
 1619SOL     OW 4928   0.075   2.207   1.895
 1619SOL    HW1 4929  -0.017   2.179   1.866
 1619SOL    HW2 4930   0.106   2.284   1.839
 1620SOL     OW 4931   1.440   2.718   3.260
 1620SOL    HW1 4932   1.383   2.770   3.197
 1620SOL    HW2 4933   1.536   2.730   3.236
 1621SOL     OW 4934   0.072   2.028   2.180
 1621SOL    HW1 4935   0.055   2.111   2.126
 1621SOL    HW2 4936   0.162   1.991   2.158
 1622SOL     OW 4937   1.183   3.197   1.981
 1622SOL    HW1 4938   1.084   3.186   1.983
 1622SOL    HW2 4939   1.217   3.212   2.074
 1623SOL     OW 4940   0.613   2.704   3.293
 1623SOL    HW1 4941   0.669   2.785   3.276
 1623SOL    HW2 4942   0.672   2.624   3.296
 1624SOL     OW 4943   0.716   2.427   3.570
 1624SOL    HW1 4944   0.735   2.492   3.644
 1624SOL    HW2 4945   0.776   2.347   3.579
 1625SOL     OW 4946   1.450   3.082   3.495
 1625SOL    HW1 4947   1.441   3.072   3.594
 1625SOL    HW2 4948   1.546   3.075   3.469
 1626SOL     OW 4949   0.390   3.603   3.422
 1626SOL    HW1 4950   0.299   3.644   3.420
 1626SOL    HW2 4951   0.383   3.509   3.454
 1627SOL     OW 4952   1.225   2.187   2.311
 1627SOL    HW1 4953   1.290   2.113   2.300
 1627SOL    HW2 4954   1.245   2.237   2.395
 1628SOL     OW 4955   0.594   2.607   2.514
 1628SOL    HW1 4956   0.644   2.692   2.495
 1628SOL    HW2 4957   0.506   2.609   2.466
 1629SOL     OW 4958   1.730   2.796   3.379
 1629SOL    HW1 4959   1.768   2.887   3.394
 1629SOL    HW2 4960   1.722   2.779   3.280
 1630SOL     OW 4961   0.859   3.236   1.878
 1630SOL    HW1 4962   0.813   3.251   1.966
 1630SOL    HW2 4963   0.903   3.321   1.848
 1631SOL     OW 4964   0.661   3.652   2.815
 1631SOL    HW1 4965   0.615   3.740   2.802
 1631SOL    HW2 4966   0.760   3.664   2.808
 1632SOL     OW 4967   0.859   2.818   2.723
 1632SOL    HW1 4968   0.913   2.749   2.771
 1632SOL    HW2 4969   0.827   2.887   2.789
 1633SOL     OW 4970   1.083   2.846   1.949
 1633SOL    HW1 4971   1.060   2.899   1.867
 1633SOL    HW2 4972   1.164   2.790   1.930
 1634SOL     OW 4973   0.221   3.176   3.706
 1634SOL    HW1 4974   0.156   3.103   3.685
 1634SOL    HW2 4975   0.225   3.190   3.804
 1635SOL     OW 4976   0.079   3.102   2.515
 1635SOL    HW1 4977   0.078   3.055   2.603
 1635SOL    HW2 4978   0.161   3.074   2.464
 1636SOL     OW 4979   0.672   3.253   3.486
 1636SOL    HW1 4980   0.594   3.203   3.524
 1636SOL    HW2 4981   0.669   3.348   3.517
 1637SOL     OW 4982   1.824   2.054   3.089
 1637SOL    HW1 4983   1.820   1.964   3.133
 1637SOL    HW2 4984   1.827   2.043   2.990
 1638SOL     OW 4985   0.428   2.286   2.382
 1638SOL    HW1 4986   0.458   2.214   2.320
 1638SOL    HW2 4987   0.389   2.246   2.465
 1639SOL     OW 4988   0.317   2.409   3.142
 1639SOL    HW1 4989   0.355   2.350   3.214
 1639SOL    HW2 4990   0.357   2.383   3.054
 1640SOL     OW 4991   0.812   3.448   2.549
 1640SOL    HW1 4992   0.844   3.458   2.455
 1640SOL    HW2 4993   0.733   3.386   2.551
 1641SOL     OW 4994   1.424   2.076   2.974
 1641SOL    HW1 4995   1.476   2.011   3.029
 1641SOL    HW2 4996   1.375   2.139   3.035
 1642SOL     OW 4997   1.001   1.896   3.016
 1642SOL    HW1 4998   0.938   1.824   2.985
 1642SOL    HW2 4999   1.094   1.860   3.016
 1643SOL     OW 5000   0.770   3.192   2.163
 1643SOL    HW1 5001   0.724   3.105   2.180
 1643SOL    HW2 5002   0.861   3.189   2.204
 1644SOL     OW 5003   0.618   3.429   3.146
 1644SOL    HW1 5004   0.613   3.511   3.203
 1644SOL    HW2 5005   0.707   3.426   3.101
 1645SOL     OW 5006   1.352   1.914   2.030
 1645SOL    HW1 5007   1.387   1.873   1.946
 1645SOL    HW2 5008   1.262   1.876   2.050
 1646SOL     OW 5009   1.300   2.315   2.553
 1646SOL    HW1 5010   1.241   2.395   2.557
 1646SOL    HW2 5011   1.315   2.280   2.646
 1647SOL     OW 5012   1.593   2.083   2.744
 1647SOL    HW1 5013   1.509   2.082   2.798
 1647SOL    HW2 5014   1.595   2.166   2.688
 1648SOL     OW 5015   0.039   2.939   2.162
 1648SOL    HW1 5016   0.138   2.928   2.153
 1648SOL    HW2 5017  -0.001   2.853   2.194
 1649SOL     OW 5018   0.875   3.508   2.199
 1649SOL    HW1 5019   0.798   3.473   2.145
 1649SOL    HW2 5020   0.843   3.579   2.261
 1650SOL     OW 5021   0.230   2.490   3.837
 1650SOL    HW1 5022   0.137   2.488   3.874
 1650SOL    HW2 5023   0.231   2.451   3.745
 1651SOL     OW 5024   0.225   2.137   4.720
 1651SOL    HW1 5025   0.260   2.120   4.812
 1651SOL    HW2 5026   0.137   2.092   4.708
 1652SOL     OW 5027   0.019   2.230   4.371
 1652SOL    HW1 5028  -0.063   2.273   4.410
 1652SOL    HW2 5029  -0.009   2.157   4.308
 1653SOL     OW 5030   0.569   3.137   4.889
 1653SOL    HW1 5031   0.476   3.130   4.852
 1653SOL    HW2 5032   0.580   3.226   4.933
 1654SOL     OW 5033   1.555   3.373   4.427
 1654SOL    HW1 5034   1.498   3.357   4.508
 1654SOL    HW2 5035   1.496   3.383   4.347
 1655SOL     OW 5036   1.135   2.565   4.441
 1655SOL    HW1 5037   1.192   2.643   4.416
 1655SOL    HW2 5038   1.075   2.591   4.517
 1656SOL     OW 5039   1.755   2.469   3.955
 1656SOL    HW1 5040   1.743   2.456   3.856
 1656SOL    HW2 5041   1.725   2.388   4.004
 1657SOL     OW 5042   0.768   3.006   4.747
 1657SOL    HW1 5043   0.690   3.023   4.807
 1657SOL    HW2 5044   0.802   3.093   4.711
 1658SOL     OW 5045   0.850   2.660   5.547
 1658SOL    HW1 5046   0.846   2.736   5.612
 1658SOL    HW2 5047   0.872   2.696   5.456
 1659SOL     OW 5048   0.685   2.874   4.389
 1659SOL    HW1 5049   0.754   2.858   4.459
 1659SOL    HW2 5050   0.612   2.931   4.427
 1660SOL     OW 5051   0.686   3.023   5.527
 1660SOL    HW1 5052   0.746   3.102   5.541
 1660SOL    HW2 5053   0.600   3.054   5.486
 1661SOL     OW 5054   0.335   3.297   4.785
 1661SOL    HW1 5055   0.257   3.266   4.732
 1661SOL    HW2 5056   0.393   3.355   4.728
 1662SOL     OW 5057   1.460   3.367   5.063
 1662SOL    HW1 5058   1.484   3.461   5.089
 1662SOL    HW2 5059   1.444   3.313   5.145
 1663SOL     OW 5060   0.438   2.254   5.223
 1663SOL    HW1 5061   0.520   2.198   5.232
 1663SOL    HW2 5062   0.357   2.196   5.227
 1664SOL     OW 5063   1.603   2.309   4.461
 1664SOL    HW1 5064   1.529   2.355   4.411
 1664SOL    HW2 5065   1.654   2.377   4.514
 1665SOL     OW 5066   0.231   3.575   4.207
 1665SOL    HW1 5067   0.265   3.652   4.261
 1665SOL    HW2 5068   0.275   3.575   4.117
 1666SOL     OW 5069   1.127   3.203   5.414
 1666SOL    HW1 5070   1.174   3.203   5.502
 1666SOL    HW2 5071   1.079   3.116   5.403
 1667SOL     OW 5072   0.230   3.296   4.262
 1667SOL    HW1 5073   0.204   3.392   4.262
 1667SOL    HW2 5074   0.159   3.242   4.307
 1668SOL     OW 5075   0.240   2.953   4.610
 1668SOL    HW1 5076   0.254   2.869   4.662
 1668SOL    HW2 5077   0.185   3.017   4.665
 1669SOL     OW 5078   0.620   3.648   5.163
 1669SOL    HW1 5079   0.528   3.631   5.198
 1669SOL    HW2 5080   0.648   3.740   5.189
 1670SOL     OW 5081   0.606   2.826   3.847
 1670SOL    HW1 5082   0.613   2.910   3.793
 1670SOL    HW2 5083   0.652   2.839   3.935
 1671SOL     OW 5084   1.594   1.976   5.204
 1671SOL    HW1 5085   1.576   2.043   5.132
 1671SOL    HW2 5086   1.591   2.022   5.293
 1672SOL     OW 5087   0.122   2.505   4.287
 1672SOL    HW1 5088   0.077   2.417   4.304
 1672SOL    HW2 5089   0.121   2.559   4.371
 1673SOL     OW 5090   1.842   3.629   4.083
 1673SOL    HW1 5091   1.896   3.600   4.163
 1673SOL    HW2 5092   1.872   3.719   4.054
 1674SOL     OW 5093   0.027   3.458   3.841
 1674SOL    HW1 5094   0.008   3.362   3.862
 1674SOL    HW2 5095  -0.006   3.516   3.916
 1675SOL     OW 5096   1.689   2.784   4.336
 1675SOL    HW1 5097   1.784   2.755   4.344
 1675SOL    HW2 5098   1.681   2.849   4.261
 1676SOL     OW 5099   1.641   2.970   4.156
 1676SOL    HW1 5100   1.727   2.972   4.104
 1676SOL    HW2 5101   1.655   3.017   4.244
 1677SOL     OW 5102   0.113   2.599   5.321
 1677SOL    HW1 5103   0.201   2.586   5.366
 1677SOL    HW2 5104   0.100   2.696   5.299
 1678SOL     OW 5105   0.613   3.227   4.450
 1678SOL    HW1 5106   0.564   3.140   4.459
 1678SOL    HW2 5107   0.590   3.270   4.363
 1679SOL     OW 5108   1.293   3.090   5.147
 1679SOL    HW1 5109   1.330   3.017   5.089
 1679SOL    HW2 5110   1.345   3.095   5.232
 1680SOL     OW 5111   0.809   1.866   4.226
 1680SOL    HW1 5112   0.849   1.957   4.217
 1680SOL    HW2 5113   0.709   1.874   4.232
 1681SOL     OW 5114   0.197   2.838   4.988
 1681SOL    HW1 5115   0.286   2.793   4.974
 1681SOL    HW2 5116   0.124   2.773   4.969
 1682SOL     OW 5117   1.525   2.861   3.914
 1682SOL    HW1 5118   1.462   2.785   3.927
 1682SOL    HW2 5119   1.573   2.879   4.000
 1683SOL     OW 5120   1.187   3.654   5.340
 1683SOL    HW1 5121   1.211   3.714   5.264
 1683SOL    HW2 5122   1.194   3.559   5.310
 1684SOL     OW 5123   0.317   2.113   5.525
 1684SOL    HW1 5124   0.388   2.184   5.531
 1684SOL    HW2 5125   0.229   2.152   5.553
 1685SOL     OW 5126   1.466   3.279   4.677
 1685SOL    HW1 5127   1.407   3.285   4.757
 1685SOL    HW2 5128   1.451   3.191   4.631
 1686SOL     OW 5129   1.667   3.576   4.296
 1686SOL    HW1 5130   1.626   3.553   4.208
 1686SOL    HW2 5131   1.649   3.502   4.361
 1687SOL     OW 5132   0.598   2.591   3.994
 1687SOL    HW1 5133   0.622   2.660   3.926
 1687SOL    HW2 5134   0.520   2.624   4.048
 1688SOL     OW 5135   1.281   2.207   4.668
 1688SOL    HW1 5136   1.195   2.157   4.655
 1688SOL    HW2 5137   1.343   2.153   4.724
 1689SOL     OW 5138   1.576   3.524   4.031
 1689SOL    HW1 5139   1.665   3.570   4.034
 1689SOL    HW2 5140   1.555   3.500   3.936
 1690SOL     OW 5141   0.807   2.467   5.189
 1690SOL    HW1 5142   0.760   2.464   5.278
 1690SOL    HW2 5143   0.756   2.412   5.123
 1691SOL     OW 5144   1.394   2.331   5.398
 1691SOL    HW1 5145   1.374   2.374   5.486
 1691SOL    HW2 5146   1.472   2.269   5.407
 1692SOL     OW 5147   0.973   2.752   5.296
 1692SOL    HW1 5148   1.019   2.668   5.267
 1692SOL    HW2 5149   0.917   2.786   5.221
 1693SOL     OW 5150   0.991   2.272   4.966
 1693SOL    HW1 5151   0.914   2.306   5.020
 1693SOL    HW2 5152   0.957   2.221   4.887
 1694SOL     OW 5153   1.041   2.563   4.153
 1694SOL    HW1 5154   1.067   2.559   4.249
 1694SOL    HW2 5155   0.956   2.512   4.139
 1695SOL     OW 5156   0.076   2.673   4.513
 1695SOL    HW1 5157   0.175   2.661   4.522
 1695SOL    HW2 5158   0.052   2.768   4.534
 1696SOL     OW 5159   0.130   3.683   5.295
 1696SOL    HW1 5160   0.120   3.668   5.394
 1696SOL    HW2 5161   0.044   3.719   5.259
 1697SOL     OW 5162   0.865   2.210   3.919
 1697SOL    HW1 5163   0.924   2.273   3.870
 1697SOL    HW2 5164   0.884   2.116   3.890
 1698SOL     OW 5165   1.719   2.447   5.555
 1698SOL    HW1 5166   1.693   2.536   5.519
 1698SOL    HW2 5167   1.717   2.379   5.482
 1699SOL     OW 5168   1.362   3.006   4.269
 1699SOL    HW1 5169   1.445   2.977   4.221
 1699SOL    HW2 5170   1.313   3.073   4.213
 1700SOL     OW 5171   0.550   2.058   4.609
 1700SOL    HW1 5172   0.545   2.053   4.709
 1700SOL    HW2 5173   0.552   2.154   4.580
 1701SOL     OW 5174   1.008   3.318   4.201
 1701SOL    HW1 5175   0.962   3.390   4.149
 1701SOL    HW2 5176   1.004   3.338   4.299
 1702SOL     OW 5177   0.351   3.663   4.577
 1702SOL    HW1 5178   0.401   3.577   4.583
 1702SOL    HW2 5179   0.416   3.740   4.574
 1703SOL     OW 5180   1.795   2.928   4.597
 1703SOL    HW1 5181   1.733   2.913   4.521
 1703SOL    HW2 5182   1.743   2.939   4.682
 1704SOL     OW 5183   1.227   3.412   5.230
 1704SOL    HW1 5184   1.233   3.335   5.294
 1704SOL    HW2 5185   1.175   3.386   5.150
 1705SOL     OW 5186   0.321   2.805   3.966
 1705SOL    HW1 5187   0.403   2.844   3.924
 1705SOL    HW2 5188   0.294   2.723   3.917
 1706SOL     OW 5189   1.458   2.597   4.452
 1706SOL    HW1 5190   1.453   2.532   4.527
 1706SOL    HW2 5191   1.538   2.656   4.465
 1707SOL     OW 5192   0.461   3.128   5.451
 1707SOL    HW1 5193   0.411   3.129   5.365
 1707SOL    HW2 5194   0.398   3.110   5.527
 1708SOL     OW 5195   1.111   3.638   3.961
 1708SOL    HW1 5196   1.051   3.576   4.011
 1708SOL    HW2 5197   1.142   3.594   3.876
 1709SOL     OW 5198   0.202   2.147   5.222
 1709SOL    HW1 5199   0.122   2.207   5.209
 1709SOL    HW2 5200   0.192   2.098   5.308
 1710SOL     OW 5201   1.632   3.239   3.805
 1710SOL    HW1 5202   1.600   3.333   3.795
 1710SOL    HW2 5203   1.556   3.176   3.793
 1711SOL     OW 5204   0.464   3.605   4.047
 1711SOL    HW1 5205   0.497   3.644   4.133
 1711SOL    HW2 5206   0.540   3.598   3.982
 1712SOL     OW 5207   1.400   1.969   4.150
 1712SOL    HW1 5208   1.376   1.932   4.060
 1712SOL    HW2 5209   1.499   1.985   4.154
 1713SOL     OW 5210   0.249   3.647   4.965
 1713SOL    HW1 5211   0.306   3.582   5.015
 1713SOL    HW2 5212   0.233   3.614   4.872
 1714SOL     OW 5213   0.940   3.560   4.628
 1714SOL    HW1 5214   1.020   3.503   4.649
 1714SOL    HW2 5215   0.891   3.520   4.551
 1715SOL     OW 5216   0.382   2.562   4.204
 1715SOL    HW1 5217   0.427   2.472   4.201
 1715SOL    HW2 5218   0.288   2.551   4.237
 1716SOL     OW 5219   1.547   2.084   5.453
 1716SOL    HW1 5220   1.542   2.121   5.545
 1716SOL    HW2 5221   1.475   2.015   5.441
 1717SOL     OW 5222   0.614   1.984   3.841
 1717SOL    HW1 5223   0.712   1.962   3.848
 1717SOL    HW2 5224   0.583   1.967   3.748
 1718SOL     OW 5225   0.781   2.126   5.473
 1718SOL    HW1 5226   0.848   2.065   5.516
 1718SOL    HW2 5227   0.708   2.145   5.538
 1719SOL     OW 5228   0.888   3.376   4.919
 1719SOL    HW1 5229   0.865   3.351   4.825
 1719SOL    HW2 5230   0.949   3.307   4.958
 1720SOL     OW 5231   1.351   2.452   5.157
 1720SOL    HW1 5232   1.379   2.409   5.242
 1720SOL    HW2 5233   1.376   2.548   5.158
 1721SOL     OW 5234   0.803   3.264   4.648
 1721SOL    HW1 5235   0.893   3.278   4.606
 1721SOL    HW2 5236   0.732   3.266   4.577
 1722SOL     OW 5237   0.922   2.365   4.623
 1722SOL    HW1 5238   0.897   2.356   4.527
 1722SOL    HW2 5239   0.970   2.283   4.654
 1723SOL     OW 5240   0.539   1.926   4.236
 1723SOL    HW1 5241   0.458   1.927   4.294
 1723SOL    HW2 5242   0.542   2.009   4.181
 1724SOL     OW 5243   1.434   3.050   3.765
 1724SOL    HW1 5244   1.466   2.974   3.822
 1724SOL    HW2 5245   1.342   3.077   3.795
 1725SOL     OW 5246   0.297   1.897   3.895
 1725SOL    HW1 5247   0.346   1.981   3.874
 1725SOL    HW2 5248   0.359   1.832   3.940
 1726SOL     OW 5249   0.935   2.098   4.204
 1726SOL    HW1 5250   0.887   2.139   4.126
 1726SOL    HW2 5251   1.034   2.096   4.185
 1727SOL     OW 5252   1.076   2.545   5.188
 1727SOL    HW1 5253   0.996   2.484   5.191
 1727SOL    HW2 5254   1.157   2.492   5.164
 1728SOL     OW 5255   1.227   3.432   4.517
 1728SOL    HW1 5256   1.248   3.506   4.452
 1728SOL    HW2 5257   1.295   3.432   4.590
 1729SOL     OW 5258   0.459   3.014   4.465
 1729SOL    HW1 5259   0.388   2.987   4.530
 1729SOL    HW2 5260   0.433   2.986   4.372
 1730SOL     OW 5261   1.271   3.659   4.315
 1730SOL    HW1 5262   1.315   3.723   4.251
 1730SOL    HW2 5263   1.221   3.711   4.385
 1731SOL     OW 5264   1.032   2.411   3.740
 1731SOL    HW1 5265   0.991   2.493   3.701
 1731SOL    HW2 5266   1.096   2.437   3.813
 1732SOL     OW 5267   0.078   2.418   5.110
 1732SOL    HW1 5268   0.170   2.417   5.069
 1732SOL    HW2 5269   0.072   2.492   5.177
 1733SOL     OW 5270   0.561   2.084   4.871
 1733SOL    HW1 5271   0.599   2.000   4.908
 1733SOL    HW2 5272   0.473   2.103   4.915
 1734SOL     OW 5273   0.866   2.316   4.366
 1734SOL    HW1 5274   0.834   2.388   4.304
 1734SOL    HW2 5275   0.890   2.235   4.313
 1735SOL     OW 5276   1.017   1.901   4.477
 1735SOL    HW1 5277   0.945   1.906   4.408
 1735SOL    HW2 5278   0.993   1.832   4.546
 1736SOL     OW 5279   1.429   3.035   4.591
 1736SOL    HW1 5280   1.374   2.951   4.584
 1736SOL    HW2 5281   1.455   3.064   4.499
 1737SOL     OW 5282   1.466   2.452   4.716
 1737SOL    HW1 5283   1.436   2.357   4.723
 1737SOL    HW2 5284   1.539   2.468   4.782
 1738SOL     OW 5285   0.488   3.247   3.898
 1738SOL    HW1 5286   0.401   3.232   3.945
 1738SOL    HW2 5287   0.471   3.273   3.803
 1739SOL     OW 5288   1.664   3.142   4.381
 1739SOL    HW1 5289   1.763   3.150   4.395
 1739SOL    HW2 5290   1.619   3.226   4.412
 1740SOL     OW 5291   1.390   2.437   3.802
 1740SOL    HW1 5292   1.336   2.416   3.883
 1740SOL    HW2 5293   1.481   2.396   3.811
 1741SOL     OW 5294   0.527   2.118   4.052
 1741SOL    HW1 5295   0.554   2.059   3.977
 1741SOL    HW2 5296   0.527   2.213   4.021
 1742SOL     OW 5297   1.754   3.085   5.312
 1742SOL    HW1 5298   1.845   3.046   5.299
 1742SOL    HW2 5299   1.762   3.181   5.336
 1743SOL     OW 5300   1.064   3.209   5.064
 1743SOL    HW1 5301   0.984   3.186   5.119
 1743SOL    HW2 5302   1.147   3.183   5.113
 1744SOL     OW 5303   1.592   3.491   5.349
 1744SOL    HW1 5304   1.619   3.525   5.259
 1744SOL    HW2 5305   1.671   3.453   5.395
 1745SOL     OW 5306   1.111   3.057   4.824
 1745SOL    HW1 5307   1.071   3.101   4.905
 1745SOL    HW2 5308   1.070   3.094   4.741
 1746SOL     OW 5309   1.638   2.961   4.803
 1746SOL    HW1 5310   1.643   3.042   4.862
 1746SOL    HW2 5311   1.552   2.963   4.752
 1747SOL     OW 5312   0.915   1.951   5.126
 1747SOL    HW1 5313   0.940   1.931   5.031
 1747SOL    HW2 5314   0.987   2.007   5.168
 1748SOL     OW 5315   0.980   2.978   5.443
 1748SOL    HW1 5316   0.881   2.984   5.453
 1748SOL    HW2 5317   1.003   2.898   5.387
 1749SOL     OW 5318   0.705   2.912   4.092
 1749SOL    HW1 5319   0.691   2.919   4.191
 1749SOL    HW2 5320   0.789   2.861   4.074
 1750SOL     OW 5321   0.410   2.675   4.975
 1750SOL    HW1 5322   0.496   2.687   5.025
 1750SOL    HW2 5323   0.368   2.588   5.002
 1751SOL     OW 5324   1.274   2.248   4.986
 1751SOL    HW1 5325   1.295   2.322   5.050
 1751SOL    HW2 5326   1.185   2.265   4.943
 1752SOL     OW 5327   0.064   3.426   5.055
 1752SOL    HW1 5328   0.018   3.508   5.021
 1752SOL    HW2 5329   0.162   3.445   5.064
 1753SOL     OW 5330   0.367   2.962   4.225
 1753SOL    HW1 5331   0.360   3.045   4.169
 1753SOL    HW2 5332   0.371   2.882   4.165
 1754SOL     OW 5333   0.566   2.399   4.589
 1754SOL    HW1 5334   0.578   2.465   4.515
 1754SOL    HW2 5335   0.612   2.433   4.672
 1755SOL     OW 5336   1.252   3.210   4.112
 1755SOL    HW1 5337   1.302   3.287   4.152
 1755SOL    HW2 5338   1.157   3.212   4.144
 1756SOL     OW 5339   1.272   3.307   4.866
 1756SOL    HW1 5340   1.319   3.320   4.953
 1756SOL    HW2 5341   1.206   3.233   4.875
 1757SOL     OW 5342   1.582   2.501   4.196
 1757SOL    HW1 5343   1.551   2.562   4.269
 1757SOL    HW2 5344   1.632   2.553   4.127
 1758SOL     OW 5345   0.354   3.372   5.053
 1758SOL    HW1 5346   0.333   3.328   4.966
 1758SOL    HW2 5347   0.451   3.398   5.056
 1759SOL     OW 5348   0.402   2.613   5.322
 1759SOL    HW1 5349   0.470   2.668   5.275
 1759SOL    HW2 5350   0.442   2.525   5.349
 1760SOL     OW 5351   1.587   2.641   5.394
 1760SOL    HW1 5352   1.495   2.679   5.389
 1760SOL    HW2 5353   1.647   2.688   5.329
 1761SOL     OW 5354   1.013   1.967   5.494
 1761SOL    HW1 5355   1.019   2.052   5.442
 1761SOL    HW2 5356   1.045   1.891   5.437
 1762SOL     OW 5357   0.504   1.912   5.464
 1762SOL    HW1 5358   0.462   1.855   5.394
 1762SOL    HW2 5359   0.438   1.981   5.496
 1763SOL     OW 5360   0.573   2.732   4.753
 1763SOL    HW1 5361   0.617   2.821   4.744
 1763SOL    HW2 5362   0.510   2.732   4.830
 1764SOL     OW 5363   1.360   2.724   4.769
 1764SOL    HW1 5364   1.285   2.724   4.703
 1764SOL    HW2 5365   1.397   2.632   4.778
 1765SOL     OW 5366   1.209   2.387   3.999
 1765SOL    HW1 5367   1.222   2.303   4.053
 1765SOL    HW2 5368   1.180   2.461   4.059
 1766SOL     OW 5369   0.307   2.075   4.955
 1766SOL    HW1 5370   0.284   2.112   5.045
 1766SOL    HW2 5371   0.277   1.980   4.949
 1767SOL     OW 5372   0.037   3.172   5.006
 1767SOL    HW1 5373   0.090   3.123   5.074
 1767SOL    HW2 5374   0.059   3.270   5.011
 1768SOL     OW 5375   0.732   2.496   4.788
 1768SOL    HW1 5376   0.791   2.470   4.712
 1768SOL    HW2 5377   0.704   2.592   4.777
 1769SOL     OW 5378   1.728   2.797   5.578
 1769SOL    HW1 5379   1.682   2.790   5.489
 1769SOL    HW2 5380   1.666   2.841   5.644
 1770SOL     OW 5381   0.307   1.925   4.342
 1770SOL    HW1 5382   0.296   2.019   4.375
 1770SOL    HW2 5383   0.302   1.862   4.419
 1771SOL     OW 5384   1.622   2.229   4.098
 1771SOL    HW1 5385   1.624   2.153   4.162
 1771SOL    HW2 5386   1.574   2.306   4.138
 1772SOL     OW 5387   1.023   2.628   4.690
 1772SOL    HW1 5388   1.038   2.649   4.786
 1772SOL    HW2 5389   0.993   2.533   4.681
 1773SOL     OW 5390   0.980   3.435   5.424
 1773SOL    HW1 5391   0.960   3.479   5.336
 1773SOL    HW2 5392   1.019   3.344   5.408
 1774SOL     OW 5393   1.859   3.380   5.329
 1774SOL    HW1 5394   1.873   3.407   5.234
 1774SOL    HW2 5395   1.942   3.402   5.382
 1775SOL     OW 5396   0.350   2.760   5.528
 1775SOL    HW1 5397   0.426   2.804   5.576
 1775SOL    HW2 5398   0.385   2.713   5.446
 1776SOL     OW 5399   1.540   2.136   3.849
 1776SOL    HW1 5400   1.479   2.061   3.872
 1776SOL    HW2 5401   1.562   2.188   3.932
 1777SOL     OW 5402   1.303   2.700   3.766
 1777SOL    HW1 5403   1.337   2.607   3.781
 1777SOL    HW2 5404   1.321   2.727   3.671
 1778SOL     OW 5405   1.068   3.195   4.573
 1778SOL    HW1 5406   1.075   3.111   4.518
 1778SOL    HW2 5407   1.130   3.264   4.537
 1779SOL     OW 5408   0.319   2.672   4.673
 1779SOL    HW1 5409   0.412   2.708   4.678
 1779SOL    HW2 5410   0.313   2.587   4.725
 1780SOL     OW 5411   0.339   2.371   4.730
 1780SOL    HW1 5412   0.287   2.288   4.713
 1780SOL    HW2 5413   0.416   2.376   4.666
 1781SOL     OW 5414   1.138   2.242   5.402
 1781SOL    HW1 5415   1.093   2.305   5.466
 1781SOL    HW2 5416   1.231   2.273   5.385
 1782SOL     OW 5417   1.160   2.069   5.201
 1782SOL    HW1 5418   1.160   2.133   5.278
 1782SOL    HW2 5419   1.188   2.117   5.118
 1783SOL     OW 5420   0.008   3.188   3.924
 1783SOL    HW1 5421  -0.085   3.209   3.893
 1783SOL    HW2 5422   0.018   3.089   3.937
 1784SOL     OW 5423   0.088   3.663   4.651
 1784SOL    HW1 5424   0.046   3.577   4.624
 1784SOL    HW2 5425   0.182   3.666   4.617
 1785SOL     OW 5426   0.504   3.430   4.634
 1785SOL    HW1 5427   0.570   3.504   4.643
 1785SOL    HW2 5428   0.548   3.351   4.592
 1786SOL     OW 5429   1.002   2.658   4.962
 1786SOL    HW1 5430   1.043   2.626   5.048
 1786SOL    HW2 5431   0.906   2.631   4.959
 1787SOL     OW 5432   0.040   2.406   4.838
 1787SOL    HW1 5433   0.125   2.373   4.797
 1787SOL    HW2 5434   0.053   2.421   4.936
 1788SOL     OW 5435   0.189   2.382   5.446
 1788SOL    HW1 5436   0.248   2.342   5.376
 1788SOL    HW2 5437   0.131   2.453   5.405
 1789SOL     OW 5438   1.369   2.812   5.384
 1789SOL    HW1 5439   1.408   2.901   5.404
 1789SOL    HW2 5440   1.379   2.792   5.287
 1790SOL     OW 5441   0.815   2.434   4.049
 1790SOL    HW1 5442   0.822   2.345   4.003
 1790SOL    HW2 5443   0.721   2.468   4.041
 1791SOL     OW 5444   1.657   2.466   4.930
 1791SOL    HW1 5445   1.619   2.397   4.992
 1791SOL    HW2 5446   1.739   2.430   4.886
 1792SOL     OW 5447   0.252   3.426   5.468
 1792SOL    HW1 5448   0.222   3.483   5.544
 1792SOL    HW2 5449   0.245   3.329   5.494
 1793SOL     OW 5450   0.671   2.326   4.993
 1793SOL    HW1 5451   0.637   2.237   4.963
 1793SOL    HW2 5452   0.697   2.380   4.913
 1794SOL     OW 5453   0.930   3.540   5.189
 1794SOL    HW1 5454   0.906   3.522   5.094
 1794SOL    HW2 5455   0.960   3.634   5.199
 1795SOL     OW 5456   0.473   2.362   3.915
 1795SOL    HW1 5457   0.534   2.442   3.919
 1795SOL    HW2 5458   0.378   2.393   3.922
 1796SOL     OW 5459   0.159   2.999   5.190
 1796SOL    HW1 5460   0.181   2.938   5.266
 1796SOL    HW2 5461   0.169   2.950   5.104
 1797SOL     OW 5462   1.347   2.921   4.958
 1797SOL    HW1 5463   1.371   2.858   4.884
 1797SOL    HW2 5464   1.257   2.961   4.940
 1798SOL     OW 5465   1.302   2.717   4.033
 1798SOL    HW1 5466   1.216   2.686   4.075
 1798SOL    HW2 5467   1.298   2.703   3.934
 1799SOL     OW 5468   1.759   3.609   4.878
 1799SOL    HW1 5469   1.820   3.639   4.805
 1799SOL    HW2 5470   1.721   3.520   4.856
 1800SOL     OW 5471   1.252   3.593   4.852
 1800SOL    HW1 5472   1.336   3.598   4.798
 1800SOL    HW2 5473   1.229   3.497   4.870
 1801SOL     OW 5474   0.083   3.120   4.746
 1801SOL    HW1 5475   0.078   3.119   4.846
 1801SOL    HW2 5476   0.000   3.079   4.708
 1802SOL     OW 5477   0.688   3.524   5.440
 1802SOL    HW1 5478   0.632   3.605   5.449
 1802SOL    HW2 5479   0.740   3.528   5.354
 1803SOL     OW 5480   1.726   1.997   4.247
 1803SOL    HW1 5481   1.799   1.980   4.180
 1803SOL    HW2 5482   1.695   1.910   4.285
 1804SOL     OW 5483   1.388   3.435   4.201
 1804SOL    HW1 5484   1.455   3.447   4.127
 1804SOL    HW2 5485   1.348   3.524   4.224
 1805SOL     OW 5486   0.130   3.656   5.575
 1805SOL    HW1 5487   0.089   3.582   5.628
 1805SOL    HW2 5488   0.194   3.707   5.633
 1806SOL     OW 5489   1.280   2.789   4.396
 1806SOL    HW1 5490   1.340   2.708   4.398
 1806SOL    HW2 5491   1.320   2.858   4.336
 1807SOL     OW 5492   0.830   3.135   5.146
 1807SOL    HW1 5493   0.825   3.168   5.241
 1807SOL    HW2 5494   0.744   3.154   5.100
 1808SOL     OW 5495   0.672   3.478   3.878
 1808SOL    HW1 5496   0.681   3.488   3.779
 1808SOL    HW2 5497   0.632   3.389   3.899
 1809SOL     OW 5498   1.650   3.582   5.118
 1809SOL    HW1 5499   1.703   3.592   5.034
 1809SOL    HW2 5500   1.623   3.672   5.152
 1810SOL     OW 5501   1.841   2.037   4.687
 1810SOL    HW1 5502   1.880   1.952   4.651
 1810SOL    HW2 5503   1.743   2.039   4.668
 1811SOL     OW 5504   0.263   2.188   4.444
 1811SOL    HW1 5505   0.184   2.239   4.410
 1811SOL    HW2 5506   0.254   2.173   4.542
 1812SOL     OW 5507   1.194   3.474   3.755
 1812SOL    HW1 5508   1.200   3.381   3.792
 1812SOL    HW2 5509   1.135   3.474   3.675
 1813SOL     OW 5510   0.822   2.864   5.096
 1813SOL    HW1 5511   0.862   2.863   5.004
 1813SOL    HW2 5512   0.832   2.956   5.136
 1814SOL     OW 5513   0.916   2.772   4.015
 1814SOL    HW1 5514   0.979   2.810   3.947
 1814SOL    HW2 5515   0.956   2.689   4.054
 1815SOL     OW 5516   1.504   3.469   3.768
 1815SOL    HW1 5517   1.412   3.506   3.775
 1815SOL    HW2 5518   1.542   3.489   3.678
 1816SOL     OW 5519   0.372   3.150   5.214
 1816SOL    HW1 5520   0.359   3.243   5.180
 1816SOL    HW2 5521   0.288   3.098   5.201
 1817SOL     OW 5522   1.614   3.154   5.013
 1817SOL    HW1 5523   1.674   3.157   5.093
 1817SOL    HW2 5524   1.539   3.218   5.026
 1818SOL     OW 5525   1.039   2.960   4.420
 1818SOL    HW1 5526   0.969   2.913   4.474
 1818SOL    HW2 5527   1.098   2.892   4.377
 1819SOL     OW 5528   1.014   2.098   4.695
 1819SOL    HW1 5529   1.006   2.062   4.602
 1819SOL    HW2 5530   1.012   2.022   4.760
 1820SOL     OW 5531   0.590   3.349   4.215
 1820SOL    HW1 5532   0.632   3.291   4.145
 1820SOL    HW2 5533   0.546   3.428   4.171
 1821SOL     OW 5534   1.709   2.247   5.105
 1821SOL    HW1 5535   1.782   2.316   5.109
 1821SOL    HW2 5536   1.737   2.172   5.046
 1822SOL     OW 5537   0.255   3.210   4.014
 1822SOL    HW1 5538   0.159   3.211   3.987
 1822SOL    HW2 5539   0.267   3.263   4.098
 1823SOL     OW 5540   0.105   2.875   5.450
 1823SOL    HW1 5541   0.028   2.842   5.504
 1823SOL    HW2 5542   0.190   2.845   5.492
 1824SOL     OW 5543   0.672   2.065   5.213
 1824SOL    HW1 5544   0.762   2.049   5.173
 1824SOL    HW2 5545   0.680   2.070   5.312
 1825SOL     OW 5546   0.075   2.207   3.757
 1825SOL    HW1 5547  -0.017   2.179   3.728
 1825SOL    HW2 5548   0.106   2.284   3.701
 1826SOL     OW 5549   1.440   2.718   5.122
 1826SOL    HW1 5550   1.383   2.770   5.059
 1826SOL    HW2 5551   1.536   2.730   5.098
 1827SOL     OW 5552   0.072   2.028   4.042
 1827SOL    HW1 5553   0.055   2.111   3.988
 1827SOL    HW2 5554   0.162   1.991   4.020
 1828SOL     OW 5555   1.183   3.197   3.843
 1828SOL    HW1 5556   1.084   3.186   3.845
 1828SOL    HW2 5557   1.217   3.212   3.936
 1829SOL     OW 5558   0.613   2.704   5.155
 1829SOL    HW1 5559   0.669   2.785   5.138
 1829SOL    HW2 5560   0.672   2.624   5.158
 1830SOL     OW 5561   1.493   3.629   4.683
 1830SOL    HW1 5562   1.526   3.693   4.614
 1830SOL    HW2 5563   1.559   3.623   4.758
 1831SOL     OW 5564   0.716   2.427   5.432
 1831SOL    HW1 5565   0.735   2.492   5.506
 1831SOL    HW2 5566   0.776   2.347   5.441
 1832SOL     OW 5567   1.450   3.082   5.357
 1832SOL    HW1 5568   1.441   3.072   5.456
 1832SOL    HW2 5569   1.546   3.075   5.331
 1833SOL     OW 5570   0.390   3.603   5.284
 1833SOL    HW1 5571   0.299   3.644   5.282
 1833SOL    HW2 5572   0.383   3.509   5.316
 1834SOL     OW 5573   1.674   2.745   4.978
 1834SOL    HW1 5574   1.647   2.656   4.941
 1834SOL    HW2 5575   1.675   2.813   4.905
 1835SOL     OW 5576   1.225   2.187   4.173
 1835SOL    HW1 5577   1.290   2.113   4.162
 1835SOL    HW2 5578   1.245   2.237   4.257
 1836SOL     OW 5579   0.594   2.607   4.376
 1836SOL    HW1 5580   0.644   2.692   4.357
 1836SOL    HW2 5581   0.506   2.609   4.328
 1837SOL     OW 5582   1.777   2.204   5.366
 1837SOL    HW1 5583   1.760   2.235   5.272
 1837SOL    HW2 5584   1.693   2.167   5.404
 1838SOL     OW 5585   1.730   2.796   5.241
 1838SOL    HW1 5586   1.768   2.887   5.256
 1838SOL    HW2 5587   1.722   2.779   5.142
 1839SOL     OW 5588   0.859   3.236   3.740
 1839SOL    HW1 5589   0.813   3.251   3.828
 1839SOL    HW2 5590   0.903   3.321   3.710
 1840SOL     OW 5591   0.661   3.652   4.677
 1840SOL    HW1 5592   0.615   3.740   4.664
 1840SOL    HW2 5593   0.760   3.664   4.670
 1841SOL     OW 5594   0.859   2.818   4.585
 1841SOL    HW1 5595   0.913   2.749   4.633
 1841SOL    HW2 5596   0.827   2.887   4.651
 1842SOL     OW 5597   1.083   2.846   3.811
 1842SOL    HW1 5598   1.060   2.899   3.729
 1842SOL    HW2 5599   1.164   2.790   3.792
 1843SOL     OW 5600   1.861   3.431   4.575
 1843SOL    HW1 5601   1.790   3.419   4.505
 1843SOL    HW2 5602   1.862   3.352   4.635
 1844SOL     OW 5603   0.221   3.176   5.568
 1844SOL    HW1 5604   0.156   3.103   5.547
 1844SOL    HW2 5605   0.225   3.190   5.666
 1845SOL     OW 5606   0.079   3.102   4.377
 1845SOL    HW1 5607   0.078   3.055   4.465
 1845SOL    HW2 5608   0.161   3.074   4.326
 1846SOL     OW 5609   0.672   3.253   5.348
 1846SOL    HW1 5610   0.594   3.203   5.386
 1846SOL    HW2 5611   0.669   3.348   5.379
 1847SOL     OW 5612   1.824   2.054   4.951
 1847SOL    HW1 5613   1.820   1.964   4.995
 1847SOL    HW2 5614   1.827   2.043   4.852
 1848SOL     OW 5615   0.428   2.286   4.244
 1848SOL    HW1 5616   0.458   2.214   4.182
 1848SOL    HW2 5617   0.389   2.246   4.327
 1849SOL     OW 5618   1.705   3.349   4.828
 1849SOL    HW1 5619   1.612   3.324   4.801
 1849SOL    HW2 5620   1.731   3.299   4.910
 1850SOL     OW 5621   0.317   2.409   5.004
 1850SOL    HW1 5622   0.355   2.350   5.076
 1850SOL    HW2 5623   0.357   2.383   4.916
 1851SOL     OW 5624   0.812   3.448   4.411
 1851SOL    HW1 5625   0.844   3.458   4.317
 1851SOL    HW2 5626   0.733   3.386   4.413
 1852SOL     OW 5627   1.424   2.076   4.836
 1852SOL    HW1 5628   1.476   2.011   4.891
 1852SOL    HW2 5629   1.375   2.139   4.897
 1853SOL     OW 5630   1.001   1.896   4.878
 1853SOL    HW1 5631   0.938   1.824   4.847
 1853SOL    HW2 5632   1.094   1.860   4.878
 1854SOL     OW 5633   0.770   3.192   4.025
 1854SOL    HW1 5634   0.724   3.105   4.042
 1854SOL    HW2 5635   0.861   3.189   4.066
 1855SOL     OW 5636   0.618   3.429   5.008
 1855SOL    HW1 5637   0.613   3.511   5.065
 1855SOL    HW2 5638   0.707   3.426   4.963
 1856SOL     OW 5639   1.352   1.914   3.892
 1856SOL    HW1 5640   1.387   1.873   3.808
 1856SOL    HW2 5641   1.262   1.876   3.912
 1857SOL     OW 5642   1.300   2.315   4.415
 1857SOL    HW1 5643   1.241   2.395   4.419
 1857SOL    HW2 5644   1.315   2.280   4.508
 1858SOL     OW 5645   1.593   2.083   4.606
 1858SOL    HW1 5646   1.509   2.082   4.660
 1858SOL    HW2 5647   1.595   2.166   4.550
 1859SOL     OW 5648   0.039   2.939   4.024
 1859SOL    HW1 5649   0.138   2.928   4.015
 1859SOL    HW2 5650  -0.001   2.853   4.056
 1860SOL     OW 5651   0.875   3.508   4.061
 1860SOL    HW1 5652   0.798   3.473   4.007
 1860SOL    HW2 5653   0.843   3.579   4.123
 1861SOL     OW 5654   0.230   2.490   5.699
 1861SOL    HW1 5655   0.137   2.488   5.736
 1861SOL    HW2 5656   0.231   2.451   5.607
 1862SOL     OW 5657   1.755   2.469   5.817
 1862SOL    HW1 5658   1.743   2.456   5.718
 1862SOL    HW2 5659   1.725   2.388   5.866
 1863SOL     OW 5660   0.231   3.575   6.069
 1863SOL    HW1 5661   0.265   3.652   6.123
 1863SOL    HW2 5662   0.275   3.575   5.979
 1864SOL     OW 5663   0.230   3.296   6.124
 1864SOL    HW1 5664   0.204   3.392   6.124
 1864SOL    HW2 5665   0.159   3.242   6.169
 1865SOL     OW 5666   0.606   2.826   5.709
 1865SOL    HW1 5667   0.613   2.910   5.655
 1865SOL    HW2 5668   0.652   2.839   5.797
 1866SOL     OW 5669   0.122   2.505   6.149
 1866SOL    HW1 5670   0.077   2.417   6.166
 1866SOL    HW2 5671   0.121   2.559   6.233
 1867SOL     OW 5672   1.842   3.629   5.945
 1867SOL    HW1 5673   1.896   3.600   6.025
 1867SOL    HW2 5674   1.872   3.719   5.916
 1868SOL     OW 5675   0.027   3.458   5.703
 1868SOL    HW1 5676   0.008   3.362   5.724
 1868SOL    HW2 5677  -0.006   3.516   5.778
 1869SOL     OW 5678   1.689   2.784   6.198
 1869SOL    HW1 5679   1.784   2.755   6.206
 1869SOL    HW2 5680   1.681   2.849   6.123
 1870SOL     OW 5681   1.641   2.970   6.018
 1870SOL    HW1 5682   1.727   2.972   5.966
 1870SOL    HW2 5683   1.655   3.017   6.106
 1871SOL     OW 5684   0.613   3.227   6.312
 1871SOL    HW1 5685   0.564   3.140   6.321
 1871SOL    HW2 5686   0.590   3.270   6.225
 1872SOL     OW 5687   0.809   1.866   6.088
 1872SOL    HW1 5688   0.849   1.957   6.079
 1872SOL    HW2 5689   0.709   1.874   6.094
 1873SOL     OW 5690   1.525   2.861   5.776
 1873SOL    HW1 5691   1.462   2.785   5.789
 1873SOL    HW2 5692   1.573   2.879   5.862
 1874SOL     OW 5693   1.466   3.279   6.539
 1874SOL    HW1 5694   1.407   3.285   6.619
 1874SOL    HW2 5695   1.451   3.191   6.493
 1875SOL     OW 5696   0.598   2.591   5.856
 1875SOL    HW1 5697   0.622   2.660   5.788
 1875SOL    HW2 5698   0.520   2.624   5.910
 1876SOL     OW 5699   1.576   3.524   5.893
 1876SOL    HW1 5700   1.665   3.570   5.896
 1876SOL    HW2 5701   1.555   3.500   5.798
 1877SOL     OW 5702   1.041   2.563   6.015
 1877SOL    HW1 5703   1.067   2.559   6.111
 1877SOL    HW2 5704   0.956   2.512   6.001
 1878SOL     OW 5705   0.076   2.673   6.375
 1878SOL    HW1 5706   0.175   2.661   6.384
 1878SOL    HW2 5707   0.052   2.768   6.396
 1879SOL     OW 5708   0.865   2.210   5.781
 1879SOL    HW1 5709   0.924   2.273   5.732
 1879SOL    HW2 5710   0.884   2.116   5.752
 1880SOL     OW 5711   1.362   3.006   6.131
 1880SOL    HW1 5712   1.445   2.977   6.083
 1880SOL    HW2 5713   1.313   3.073   6.075
 1881SOL     OW 5714   1.008   3.318   6.063
 1881SOL    HW1 5715   0.962   3.390   6.011
 1881SOL    HW2 5716   1.004   3.338   6.161
 1882SOL     OW 5717   0.351   3.663   6.439
 1882SOL    HW1 5718   0.401   3.577   6.445
 1882SOL    HW2 5719   0.416   3.740   6.436
 1883SOL     OW 5720   0.321   2.805   5.828
 1883SOL    HW1 5721   0.403   2.844   5.786
 1883SOL    HW2 5722   0.294   2.723   5.779
 1884SOL     OW 5723   1.111   3.638   5.823
 1884SOL    HW1 5724   1.051   3.576   5.873
 1884SOL    HW2 5725   1.142   3.594   5.738
 1885SOL     OW 5726   1.632   3.239   5.667
 1885SOL    HW1 5727   1.600   3.333   5.657
 1885SOL    HW2 5728   1.556   3.176   5.655
 1886SOL     OW 5729   0.464   3.605   5.909
 1886SOL    HW1 5730   0.497   3.644   5.995
 1886SOL    HW2 5731   0.540   3.598   5.844
 1887SOL     OW 5732   1.400   1.969   6.012
 1887SOL    HW1 5733   1.376   1.932   5.922
 1887SOL    HW2 5734   1.499   1.985   6.016
 1888SOL     OW 5735   0.382   2.562   6.066
 1888SOL    HW1 5736   0.427   2.472   6.063
 1888SOL    HW2 5737   0.288   2.551   6.099
 1889SOL     OW 5738   0.614   1.984   5.703
 1889SOL    HW1 5739   0.712   1.962   5.710
 1889SOL    HW2 5740   0.583   1.967   5.610
 1890SOL     OW 5741   0.539   1.926   6.098
 1890SOL    HW1 5742   0.458   1.927   6.156
 1890SOL    HW2 5743   0.542   2.009   6.043
 1891SOL     OW 5744   1.434   3.050   5.627
 1891SOL    HW1 5745   1.466   2.974   5.684
 1891SOL    HW2 5746   1.342   3.077   5.657
 1892SOL     OW 5747   0.297   1.897   5.757
 1892SOL    HW1 5748   0.346   1.981   5.736
 1892SOL    HW2 5749   0.359   1.832   5.802
 1893SOL     OW 5750   0.935   2.098   6.066
 1893SOL    HW1 5751   0.887   2.139   5.988
 1893SOL    HW2 5752   1.034   2.096   6.047
 1894SOL     OW 5753   0.459   3.014   6.327
 1894SOL    HW1 5754   0.388   2.987   6.392
 1894SOL    HW2 5755   0.433   2.986   6.234
 1895SOL     OW 5756   1.271   3.659   6.177
 1895SOL    HW1 5757   1.315   3.723   6.113
 1895SOL    HW2 5758   1.221   3.711   6.247
 1896SOL     OW 5759   1.032   2.411   5.602
 1896SOL    HW1 5760   0.991   2.493   5.563
 1896SOL    HW2 5761   1.096   2.437   5.675
 1897SOL     OW 5762   0.866   2.316   6.228
 1897SOL    HW1 5763   0.834   2.388   6.166
 1897SOL    HW2 5764   0.890   2.235   6.175
 1898SOL     OW 5765   1.857   2.695   5.963
 1898SOL    HW1 5766   1.899   2.631   6.027
 1898SOL    HW2 5767   1.819   2.644   5.885
 1899SOL     OW 5768   0.488   3.247   5.760
 1899SOL    HW1 5769   0.401   3.232   5.807
 1899SOL    HW2 5770   0.471   3.273   5.665
 1900SOL     OW 5771   1.390   2.437   5.664
 1900SOL    HW1 5772   1.336   2.416   5.745
 1900SOL    HW2 5773   1.481   2.396   5.673
 1901SOL     OW 5774   0.527   2.118   5.914
 1901SOL    HW1 5775   0.554   2.059   5.839
 1901SOL    HW2 5776   0.527   2.213   5.883
 1902SOL     OW 5777   0.705   2.912   5.954
 1902SOL    HW1 5778   0.691   2.919   6.053
 1902SOL    HW2 5779   0.789   2.861   5.936
 1903SOL     OW 5780   0.367   2.962   6.087
 1903SOL    HW1 5781   0.360   3.045   6.031
 1903SOL    HW2 5782   0.371   2.882   6.027
 1904SOL     OW 5783   1.252   3.210   5.974
 1904SOL    HW1 5784   1.302   3.287   6.014
 1904SOL    HW2 5785   1.157   3.212   6.006
 1905SOL     OW 5786   1.582   2.501   6.058
 1905SOL    HW1 5787   1.551   2.562   6.131
 1905SOL    HW2 5788   1.632   2.553   5.989
 1906SOL     OW 5789   1.209   2.387   5.861
 1906SOL    HW1 5790   1.222   2.303   5.915
 1906SOL    HW2 5791   1.180   2.461   5.921
 1907SOL     OW 5792   0.307   1.925   6.204
 1907SOL    HW1 5793   0.296   2.019   6.237
 1907SOL    HW2 5794   0.302   1.862   6.281
 1908SOL     OW 5795   1.622   2.229   5.960
 1908SOL    HW1 5796   1.624   2.153   6.024
 1908SOL    HW2 5797   1.574   2.306   6.000
 1909SOL     OW 5798   1.540   2.136   5.711
 1909SOL    HW1 5799   1.479   2.061   5.734
 1909SOL    HW2 5800   1.562   2.188   5.794
 1910SOL     OW 5801   1.303   2.700   5.628
 1910SOL    HW1 5802   1.337   2.607   5.643
 1910SOL    HW2 5803   1.321   2.727   5.533
 1911SOL     OW 5804   0.008   3.188   5.786
 1911SOL    HW1 5805  -0.085   3.209   5.755
 1911SOL    HW2 5806   0.018   3.089   5.799
 1912SOL     OW 5807   0.815   2.434   5.911
 1912SOL    HW1 5808   0.822   2.345   5.865
 1912SOL    HW2 5809   0.721   2.468   5.903
 1913SOL     OW 5810   0.473   2.362   5.777
 1913SOL    HW1 5811   0.534   2.442   5.781
 1913SOL    HW2 5812   0.378   2.393   5.784
 1914SOL     OW 5813   1.302   2.717   5.895
 1914SOL    HW1 5814   1.216   2.686   5.937
 1914SOL    HW2 5815   1.298   2.703   5.796
 1915SOL     OW 5816   1.726   1.997   6.109
 1915SOL    HW1 5817   1.799   1.980   6.042
 1915SOL    HW2 5818   1.695   1.910   6.147
 1916SOL     OW 5819   1.388   3.435   6.063
 1916SOL    HW1 5820   1.455   3.447   5.989
 1916SOL    HW2 5821   1.348   3.524   6.086
 1917SOL     OW 5822   0.672   3.478   5.740
 1917SOL    HW1 5823   0.681   3.488   5.641
 1917SOL    HW2 5824   0.632   3.389   5.761
 1918SOL     OW 5825   1.841   2.037   6.549
 1918SOL    HW1 5826   1.880   1.952   6.513
 1918SOL    HW2 5827   1.743   2.039   6.530
 1919SOL     OW 5828   1.194   3.474   5.617
 1919SOL    HW1 5829   1.200   3.381   5.654
 1919SOL    HW2 5830   1.135   3.474   5.537
 1920SOL     OW 5831   0.916   2.772   5.877
 1920SOL    HW1 5832   0.979   2.810   5.809
 1920SOL    HW2 5833   0.956   2.689   5.916
 1921SOL     OW 5834   1.504   3.469   5.630
 1921SOL    HW1 5835   1.412   3.506   5.637
 1921SOL    HW2 5836   1.542   3.489   5.540
 1922SOL     OW 5837   0.590   3.349   6.077
 1922SOL    HW1 5838   0.632   3.291   6.007
 1922SOL    HW2 5839   0.546   3.428   6.033
 1923SOL     OW 5840   0.255   3.210   5.876
 1923SOL    HW1 5841   0.159   3.211   5.849
 1923SOL    HW2 5842   0.267   3.263   5.960
 1924SOL     OW 5843   0.075   2.207   5.619
 1924SOL    HW1 5844  -0.017   2.179   5.590
 1924SOL    HW2 5845   0.106   2.284   5.563
 1925SOL     OW 5846   0.072   2.028   5.904
 1925SOL    HW1 5847   0.055   2.111   5.850
 1925SOL    HW2 5848   0.162   1.991   5.882
 1926SOL     OW 5849   1.183   3.197   5.705
 1926SOL    HW1 5850   1.084   3.186   5.707
 1926SOL    HW2 5851   1.217   3.212   5.798
 1927SOL     OW 5852   1.225   2.187   6.035
 1927SOL    HW1 5853   1.290   2.113   6.024
 1927SOL    HW2 5854   1.245   2.237   6.119
 1928SOL     OW 5855   0.594   2.607   6.238
 1928SOL    HW1 5856   0.644   2.692   6.219
 1928SOL    HW2 5857   0.506   2.609   6.190
 1929SOL     OW 5858   0.859   3.236   5.602
 1929SOL    HW1 5859   0.813   3.251   5.690
 1929SOL    HW2 5860   0.903   3.321   5.572
 1930SOL     OW 5861   1.083   2.846   5.673
 1930SOL    HW1 5862   1.060   2.899   5.591
 1930SOL    HW2 5863   1.164   2.790   5.654
 1931SOL     OW 5864   0.079   3.102   6.239
 1931SOL    HW1 5865   0.078   3.055   6.327
 1931SOL    HW2 5866   0.161   3.074   6.188
 1932SOL     OW 5867   0.428   2.286   6.106
 1932SOL    HW1 5868   0.458   2.214   6.044
 1932SOL    HW2 5869   0.389   2.246   6.189
 1933SOL     OW 5870   0.770   3.192   5.887
 1933SOL    HW1 5871   0.724   3.105   5.904
 1933SOL    HW2 5872   0.861   3.189   5.928
 1934SOL     OW 5873   0.039   2.939   5.886
 1934SOL    HW1 5874   0.138   2.928   5.877
 1934SOL    HW2 5875  -0.001   2.853   5.918
 1935SOL     OW 5876   0.875   3.508   5.923
 1935SOL    HW1 5877   0.798   3.473   5.869
 1935SOL    HW2 5878   0.843   3.579   5.985
 1936SOL     OW 5879   0.230   4.352   0.113
 1936SOL    HW1 5880   0.137   4.350   0.150
 1936SOL    HW2 5881   0.231   4.313   0.021
 1937SOL     OW 5882   0.225   3.999   0.996
 1937SOL    HW1 5883   0.260   3.982   1.088
 1937SOL    HW2 5884   0.137   3.954   0.984
 1938SOL     OW 5885   0.019   4.092   0.647
 1938SOL    HW1 5886  -0.063   4.135   0.686
 1938SOL    HW2 5887  -0.009   4.019   0.584
 1939SOL     OW 5888   0.569   4.999   1.165
 1939SOL    HW1 5889   0.476   4.992   1.128
 1939SOL    HW2 5890   0.580   5.088   1.209
 1940SOL     OW 5891   1.555   5.235   0.703
 1940SOL    HW1 5892   1.498   5.219   0.784
 1940SOL    HW2 5893   1.496   5.245   0.623
 1941SOL     OW 5894   1.135   4.427   0.717
 1941SOL    HW1 5895   1.192   4.505   0.692
 1941SOL    HW2 5896   1.075   4.453   0.793
 1942SOL     OW 5897   1.755   4.331   0.231
 1942SOL    HW1 5898   1.743   4.318   0.132
 1942SOL    HW2 5899   1.725   4.250   0.280
 1943SOL     OW 5900   0.768   4.868   1.023
 1943SOL    HW1 5901   0.690   4.885   1.083
 1943SOL    HW2 5902   0.802   4.955   0.987
 1944SOL     OW 5903   0.850   4.522   1.823
 1944SOL    HW1 5904   0.846   4.598   1.888
 1944SOL    HW2 5905   0.872   4.558   1.732
 1945SOL     OW 5906   0.685   4.736   0.665
 1945SOL    HW1 5907   0.754   4.720   0.735
 1945SOL    HW2 5908   0.612   4.793   0.703
 1946SOL     OW 5909   0.686   4.885   1.803
 1946SOL    HW1 5910   0.746   4.964   1.817
 1946SOL    HW2 5911   0.600   4.916   1.762
 1947SOL     OW 5912   0.335   5.159   1.061
 1947SOL    HW1 5913   0.257   5.128   1.008
 1947SOL    HW2 5914   0.393   5.217   1.004
 1948SOL     OW 5915   1.460   5.229   1.339
 1948SOL    HW1 5916   1.484   5.323   1.365
 1948SOL    HW2 5917   1.444   5.175   1.421
 1949SOL     OW 5918   0.438   4.116   1.499
 1949SOL    HW1 5919   0.520   4.060   1.508
 1949SOL    HW2 5920   0.357   4.058   1.503
 1950SOL     OW 5921   1.603   4.171   0.737
 1950SOL    HW1 5922   1.529   4.217   0.687
 1950SOL    HW2 5923   1.654   4.239   0.790
 1951SOL     OW 5924   0.231   5.437   0.483
 1951SOL    HW1 5925   0.265   5.514   0.537
 1951SOL    HW2 5926   0.275   5.437   0.393
 1952SOL     OW 5927   1.127   5.065   1.690
 1952SOL    HW1 5928   1.174   5.065   1.778
 1952SOL    HW2 5929   1.079   4.978   1.679
 1953SOL     OW 5930   0.230   5.158   0.538
 1953SOL    HW1 5931   0.204   5.254   0.538
 1953SOL    HW2 5932   0.159   5.104   0.583
 1954SOL     OW 5933   0.240   4.815   0.886
 1954SOL    HW1 5934   0.254   4.731   0.938
 1954SOL    HW2 5935   0.185   4.879   0.941
 1955SOL     OW 5936   0.620   5.510   1.439
 1955SOL    HW1 5937   0.528   5.493   1.474
 1955SOL    HW2 5938   0.648   5.602   1.465
 1956SOL     OW 5939   0.606   4.688   0.123
 1956SOL    HW1 5940   0.613   4.772   0.069
 1956SOL    HW2 5941   0.652   4.701   0.211
 1957SOL     OW 5942   1.594   3.838   1.480
 1957SOL    HW1 5943   1.576   3.905   1.408
 1957SOL    HW2 5944   1.591   3.884   1.569
 1958SOL     OW 5945   0.122   4.367   0.563
 1958SOL    HW1 5946   0.077   4.279   0.580
 1958SOL    HW2 5947   0.121   4.421   0.647
 1959SOL     OW 5948   1.842   5.491   0.359
 1959SOL    HW1 5949   1.896   5.462   0.439
 1959SOL    HW2 5950   1.872   5.581   0.330
 1960SOL     OW 5951   0.027   5.320   0.117
 1960SOL    HW1 5952   0.008   5.224   0.138
 1960SOL    HW2 5953  -0.006   5.378   0.192
 1961SOL     OW 5954   1.689   4.646   0.612
 1961SOL    HW1 5955   1.784   4.617   0.620
 1961SOL    HW2 5956   1.681   4.711   0.537
 1962SOL     OW 5957   1.641   4.832   0.432
 1962SOL    HW1 5958   1.727   4.834   0.380
 1962SOL    HW2 5959   1.655   4.879   0.520
 1963SOL     OW 5960   0.113   4.461   1.597
 1963SOL    HW1 5961   0.201   4.448   1.642
 1963SOL    HW2 5962   0.100   4.558   1.575
 1964SOL     OW 5963   0.613   5.089   0.726
 1964SOL    HW1 5964   0.564   5.002   0.735
 1964SOL    HW2 5965   0.590   5.132   0.639
 1965SOL     OW 5966   1.293   4.952   1.423
 1965SOL    HW1 5967   1.330   4.879   1.365
 1965SOL    HW2 5968   1.345   4.957   1.508
 1966SOL     OW 5969   0.809   3.728   0.502
 1966SOL    HW1 5970   0.849   3.819   0.493
 1966SOL    HW2 5971   0.709   3.736   0.508
 1967SOL     OW 5972   0.197   4.700   1.264
 1967SOL    HW1 5973   0.286   4.655   1.250
 1967SOL    HW2 5974   0.124   4.635   1.245
 1968SOL     OW 5975   1.525   4.723   0.190
 1968SOL    HW1 5976   1.462   4.647   0.203
 1968SOL    HW2 5977   1.573   4.741   0.276
 1969SOL     OW 5978   1.187   5.516   1.616
 1969SOL    HW1 5979   1.211   5.576   1.540
 1969SOL    HW2 5980   1.194   5.421   1.586
 1970SOL     OW 5981   0.317   3.975   1.801
 1970SOL    HW1 5982   0.388   4.046   1.807
 1970SOL    HW2 5983   0.229   4.014   1.829
 1971SOL     OW 5984   1.466   5.141   0.953
 1971SOL    HW1 5985   1.407   5.147   1.033
 1971SOL    HW2 5986   1.451   5.053   0.907
 1972SOL     OW 5987   1.667   5.438   0.572
 1972SOL    HW1 5988   1.626   5.415   0.484
 1972SOL    HW2 5989   1.649   5.364   0.637
 1973SOL     OW 5990   0.598   4.453   0.270
 1973SOL    HW1 5991   0.622   4.522   0.202
 1973SOL    HW2 5992   0.520   4.486   0.324
 1974SOL     OW 5993   1.281   4.069   0.944
 1974SOL    HW1 5994   1.195   4.019   0.931
 1974SOL    HW2 5995   1.343   4.015   1.000
 1975SOL     OW 5996   1.576   5.386   0.307
 1975SOL    HW1 5997   1.665   5.432   0.310
 1975SOL    HW2 5998   1.555   5.362   0.212
 1976SOL     OW 5999   0.807   4.329   1.465
 1976SOL    HW1 6000   0.760   4.326   1.554
 1976SOL    HW2 6001   0.756   4.274   1.399
 1977SOL     OW 6002   1.394   4.193   1.674
 1977SOL    HW1 6003   1.374   4.236   1.762
 1977SOL    HW2 6004   1.472   4.131   1.683
 1978SOL     OW 6005   0.973   4.614   1.572
 1978SOL    HW1 6006   1.019   4.530   1.543
 1978SOL    HW2 6007   0.917   4.648   1.497
 1979SOL     OW 6008   0.991   4.134   1.242
 1979SOL    HW1 6009   0.914   4.168   1.296
 1979SOL    HW2 6010   0.957   4.083   1.163
 1980SOL     OW 6011   1.041   4.425   0.429
 1980SOL    HW1 6012   1.067   4.421   0.525
 1980SOL    HW2 6013   0.956   4.374   0.415
 1981SOL     OW 6014   0.076   4.535   0.789
 1981SOL    HW1 6015   0.175   4.523   0.798
 1981SOL    HW2 6016   0.052   4.630   0.810
 1982SOL     OW 6017   0.130   5.545   1.571
 1982SOL    HW1 6018   0.120   5.530   1.670
 1982SOL    HW2 6019   0.044   5.581   1.535
 1983SOL     OW 6020   0.865   4.072   0.195
 1983SOL    HW1 6021   0.924   4.135   0.146
 1983SOL    HW2 6022   0.884   3.978   0.166
 1984SOL     OW 6023   1.719   4.309   1.831
 1984SOL    HW1 6024   1.693   4.398   1.795
 1984SOL    HW2 6025   1.717   4.241   1.758
 1985SOL     OW 6026   1.362   4.868   0.545
 1985SOL    HW1 6027   1.445   4.839   0.497
 1985SOL    HW2 6028   1.313   4.935   0.489
 1986SOL     OW 6029   0.550   3.920   0.885
 1986SOL    HW1 6030   0.545   3.915   0.985
 1986SOL    HW2 6031   0.552   4.016   0.856
 1987SOL     OW 6032   1.008   5.180   0.477
 1987SOL    HW1 6033   0.962   5.252   0.425
 1987SOL    HW2 6034   1.004   5.200   0.575
 1988SOL     OW 6035   0.351   5.525   0.853
 1988SOL    HW1 6036   0.401   5.439   0.859
 1988SOL    HW2 6037   0.416   5.602   0.850
 1989SOL     OW 6038   1.795   4.790   0.873
 1989SOL    HW1 6039   1.733   4.775   0.797
 1989SOL    HW2 6040   1.743   4.801   0.958
 1990SOL     OW 6041   1.227   5.274   1.506
 1990SOL    HW1 6042   1.233   5.197   1.570
 1990SOL    HW2 6043   1.175   5.248   1.426
 1991SOL     OW 6044   0.321   4.667   0.242
 1991SOL    HW1 6045   0.403   4.706   0.200
 1991SOL    HW2 6046   0.294   4.585   0.193
 1992SOL     OW 6047   1.458   4.459   0.728
 1992SOL    HW1 6048   1.453   4.394   0.803
 1992SOL    HW2 6049   1.538   4.518   0.741
 1993SOL     OW 6050   0.461   4.990   1.727
 1993SOL    HW1 6051   0.411   4.991   1.641
 1993SOL    HW2 6052   0.398   4.972   1.803
 1994SOL     OW 6053   1.111   5.500   0.237
 1994SOL    HW1 6054   1.051   5.438   0.287
 1994SOL    HW2 6055   1.142   5.456   0.152
 1995SOL     OW 6056   0.202   4.009   1.498
 1995SOL    HW1 6057   0.122   4.069   1.485
 1995SOL    HW2 6058   0.192   3.960   1.584
 1996SOL     OW 6059   1.632   5.101   0.081
 1996SOL    HW1 6060   1.600   5.195   0.071
 1996SOL    HW2 6061   1.556   5.038   0.069
 1997SOL     OW 6062   0.464   5.467   0.323
 1997SOL    HW1 6063   0.497   5.506   0.409
 1997SOL    HW2 6064   0.540   5.460   0.258
 1998SOL     OW 6065   1.400   3.831   0.426
 1998SOL    HW1 6066   1.376   3.794   0.336
 1998SOL    HW2 6067   1.499   3.847   0.430
 1999SOL     OW 6068   0.249   5.509   1.241
 1999SOL    HW1 6069   0.306   5.444   1.291
 1999SOL    HW2 6070   0.233   5.476   1.148
 2000SOL     OW 6071   0.940   5.422   0.904
 2000SOL    HW1 6072   1.020   5.365   0.925
 2000SOL    HW2 6073   0.891   5.382   0.827
 2001SOL     OW 6074   0.382   4.424   0.480
 2001SOL    HW1 6075   0.427   4.334   0.477
 2001SOL    HW2 6076   0.288   4.413   0.513
 2002SOL     OW 6077   1.547   3.946   1.729
 2002SOL    HW1 6078   1.542   3.983   1.821
 2002SOL    HW2 6079   1.475   3.877   1.717
 2003SOL     OW 6080   0.614   3.846   0.117
 2003SOL    HW1 6081   0.712   3.824   0.124
 2003SOL    HW2 6082   0.583   3.829   0.024
 2004SOL     OW 6083   0.781   3.988   1.749
 2004SOL    HW1 6084   0.848   3.927   1.792
 2004SOL    HW2 6085   0.708   4.007   1.814
 2005SOL     OW 6086   0.888   5.238   1.195
 2005SOL    HW1 6087   0.865   5.213   1.101
 2005SOL    HW2 6088   0.949   5.169   1.234
 2006SOL     OW 6089   1.351   4.314   1.433
 2006SOL    HW1 6090   1.379   4.271   1.518
 2006SOL    HW2 6091   1.376   4.410   1.434
 2007SOL     OW 6092   0.803   5.126   0.924
 2007SOL    HW1 6093   0.893   5.140   0.882
 2007SOL    HW2 6094   0.732   5.128   0.853
 2008SOL     OW 6095   0.922   4.227   0.899
 2008SOL    HW1 6096   0.897   4.218   0.803
 2008SOL    HW2 6097   0.970   4.145   0.930
 2009SOL     OW 6098   0.539   3.788   0.512
 2009SOL    HW1 6099   0.458   3.789   0.570
 2009SOL    HW2 6100   0.542   3.871   0.457
 2010SOL     OW 6101   1.434   4.912   0.041
 2010SOL    HW1 6102   1.466   4.836   0.098
 2010SOL    HW2 6103   1.342   4.939   0.071
 2011SOL     OW 6104   0.935   3.960   0.480
 2011SOL    HW1 6105   0.887   4.001   0.402
 2011SOL    HW2 6106   1.034   3.958   0.461
 2012SOL     OW 6107   1.076   4.407   1.464
 2012SOL    HW1 6108   0.996   4.346   1.467
 2012SOL    HW2 6109   1.157   4.354   1.440
 2013SOL     OW 6110   1.227   5.294   0.793
 2013SOL    HW1 6111   1.248   5.368   0.728
 2013SOL    HW2 6112   1.295   5.294   0.866
 2014SOL     OW 6113   0.459   4.876   0.741
 2014SOL    HW1 6114   0.388   4.849   0.806
 2014SOL    HW2 6115   0.433   4.848   0.648
 2015SOL     OW 6116   1.271   5.521   0.591
 2015SOL    HW1 6117   1.315   5.585   0.527
 2015SOL    HW2 6118   1.221   5.573   0.661
 2016SOL     OW 6119   1.032   4.273   0.016
 2016SOL    HW1 6120   0.991   4.355  -0.023
 2016SOL    HW2 6121   1.096   4.299   0.089
 2017SOL     OW 6122   0.078   4.280   1.386
 2017SOL    HW1 6123   0.170   4.279   1.345
 2017SOL    HW2 6124   0.072   4.354   1.453
 2018SOL     OW 6125   0.561   3.946   1.147
 2018SOL    HW1 6126   0.599   3.862   1.184
 2018SOL    HW2 6127   0.473   3.965   1.191
 2019SOL     OW 6128   0.866   4.178   0.642
 2019SOL    HW1 6129   0.834   4.250   0.580
 2019SOL    HW2 6130   0.890   4.097   0.589
 2020SOL     OW 6131   1.017   3.763   0.753
 2020SOL    HW1 6132   0.945   3.768   0.684
 2020SOL    HW2 6133   0.993   3.694   0.822
 2021SOL     OW 6134   1.429   4.897   0.867
 2021SOL    HW1 6135   1.374   4.813   0.860
 2021SOL    HW2 6136   1.455   4.926   0.775
 2022SOL     OW 6137   1.466   4.314   0.992
 2022SOL    HW1 6138   1.436   4.219   0.999
 2022SOL    HW2 6139   1.539   4.330   1.058
 2023SOL     OW 6140   1.857   4.557   0.377
 2023SOL    HW1 6141   1.899   4.493   0.441
 2023SOL    HW2 6142   1.819   4.506   0.299
 2024SOL     OW 6143   0.488   5.109   0.174
 2024SOL    HW1 6144   0.401   5.094   0.221
 2024SOL    HW2 6145   0.471   5.135   0.079
 2025SOL     OW 6146   1.664   5.004   0.657
 2025SOL    HW1 6147   1.763   5.012   0.671
 2025SOL    HW2 6148   1.619   5.088   0.688
 2026SOL     OW 6149   1.390   4.299   0.078
 2026SOL    HW1 6150   1.336   4.278   0.159
 2026SOL    HW2 6151   1.481   4.258   0.087
 2027SOL     OW 6152   0.527   3.980   0.328
 2027SOL    HW1 6153   0.554   3.921   0.253
 2027SOL    HW2 6154   0.527   4.075   0.297
 2028SOL     OW 6155   1.754   4.947   1.588
 2028SOL    HW1 6156   1.845   4.908   1.575
 2028SOL    HW2 6157   1.762   5.043   1.612
 2029SOL     OW 6158   1.064   5.071   1.340
 2029SOL    HW1 6159   0.984   5.048   1.395
 2029SOL    HW2 6160   1.147   5.045   1.389
 2030SOL     OW 6161   1.592   5.353   1.625
 2030SOL    HW1 6162   1.619   5.387   1.535
 2030SOL    HW2 6163   1.671   5.315   1.671
 2031SOL     OW 6164   1.111   4.919   1.100
 2031SOL    HW1 6165   1.071   4.963   1.181
 2031SOL    HW2 6166   1.070   4.956   1.017
 2032SOL     OW 6167   1.638   4.823   1.079
 2032SOL    HW1 6168   1.643   4.904   1.138
 2032SOL    HW2 6169   1.552   4.825   1.028
 2033SOL     OW 6170   0.915   3.813   1.402
 2033SOL    HW1 6171   0.940   3.793   1.307
 2033SOL    HW2 6172   0.987   3.869   1.444
 2034SOL     OW 6173   0.980   4.840   1.719
 2034SOL    HW1 6174   0.881   4.846   1.729
 2034SOL    HW2 6175   1.003   4.760   1.663
 2035SOL     OW 6176   0.705   4.774   0.368
 2035SOL    HW1 6177   0.691   4.781   0.467
 2035SOL    HW2 6178   0.789   4.723   0.350
 2036SOL     OW 6179   0.410   4.537   1.251
 2036SOL    HW1 6180   0.496   4.549   1.301
 2036SOL    HW2 6181   0.368   4.450   1.278
 2037SOL     OW 6182   1.274   4.110   1.262
 2037SOL    HW1 6183   1.295   4.184   1.326
 2037SOL    HW2 6184   1.185   4.127   1.219
 2038SOL     OW 6185   0.064   5.288   1.331
 2038SOL    HW1 6186   0.018   5.370   1.297
 2038SOL    HW2 6187   0.162   5.307   1.340
 2039SOL     OW 6188   0.367   4.824   0.501
 2039SOL    HW1 6189   0.360   4.907   0.445
 2039SOL    HW2 6190   0.371   4.744   0.441
 2040SOL     OW 6191   0.566   4.261   0.865
 2040SOL    HW1 6192   0.578   4.327   0.791
 2040SOL    HW2 6193   0.612   4.295   0.948
 2041SOL     OW 6194   1.252   5.072   0.388
 2041SOL    HW1 6195   1.302   5.149   0.428
 2041SOL    HW2 6196   1.157   5.074   0.420
 2042SOL     OW 6197   1.272   5.169   1.142
 2042SOL    HW1 6198   1.319   5.182   1.229
 2042SOL    HW2 6199   1.206   5.095   1.151
 2043SOL     OW 6200   1.582   4.363   0.472
 2043SOL    HW1 6201   1.551   4.424   0.545
 2043SOL    HW2 6202   1.632   4.415   0.403
 2044SOL     OW 6203   0.354   5.234   1.329
 2044SOL    HW1 6204   0.333   5.190   1.242
 2044SOL    HW2 6205   0.451   5.260   1.332
 2045SOL     OW 6206   0.402   4.475   1.598
 2045SOL    HW1 6207   0.470   4.530   1.551
 2045SOL    HW2 6208   0.442   4.387   1.625
 2046SOL     OW 6209   1.587   4.503   1.670
 2046SOL    HW1 6210   1.495   4.541   1.665
 2046SOL    HW2 6211   1.647   4.550   1.605
 2047SOL     OW 6212   1.013   3.829   1.770
 2047SOL    HW1 6213   1.019   3.914   1.718
 2047SOL    HW2 6214   1.045   3.753   1.713
 2048SOL     OW 6215   0.504   3.774   1.740
 2048SOL    HW1 6216   0.462   3.717   1.670
 2048SOL    HW2 6217   0.438   3.843   1.772
 2049SOL     OW 6218   0.573   4.594   1.029
 2049SOL    HW1 6219   0.617   4.683   1.020
 2049SOL    HW2 6220   0.510   4.594   1.106
 2050SOL     OW 6221   1.360   4.586   1.045
 2050SOL    HW1 6222   1.285   4.586   0.979
 2050SOL    HW2 6223   1.397   4.494   1.054
 2051SOL     OW 6224   1.209   4.249   0.275
 2051SOL    HW1 6225   1.222   4.165   0.329
 2051SOL    HW2 6226   1.180   4.323   0.335
 2052SOL     OW 6227   0.307   3.937   1.231
 2052SOL    HW1 6228   0.284   3.974   1.321
 2052SOL    HW2 6229   0.277   3.842   1.225
 2053SOL     OW 6230   0.037   5.034   1.282
 2053SOL    HW1 6231   0.090   4.985   1.350
 2053SOL    HW2 6232   0.059   5.132   1.287
 2054SOL     OW 6233   0.732   4.358   1.064
 2054SOL    HW1 6234   0.791   4.332   0.988
 2054SOL    HW2 6235   0.704   4.454   1.053
 2055SOL     OW 6236   1.728   4.659   1.854
 2055SOL    HW1 6237   1.682   4.652   1.765
 2055SOL    HW2 6238   1.666   4.703   1.920
 2056SOL     OW 6239   0.307   3.787   0.618
 2056SOL    HW1 6240   0.296   3.881   0.651
 2056SOL    HW2 6241   0.302   3.724   0.695
 2057SOL     OW 6242   1.622   4.091   0.374
 2057SOL    HW1 6243   1.624   4.015   0.438
 2057SOL    HW2 6244   1.574   4.168   0.414
 2058SOL     OW 6245   1.023   4.490   0.966
 2058SOL    HW1 6246   1.038   4.511   1.062
 2058SOL    HW2 6247   0.993   4.395   0.957
 2059SOL     OW 6248   0.980   5.297   1.700
 2059SOL    HW1 6249   0.960   5.341   1.612
 2059SOL    HW2 6250   1.019   5.206   1.684
 2060SOL     OW 6251   1.859   5.242   1.605
 2060SOL    HW1 6252   1.873   5.269   1.510
 2060SOL    HW2 6253   1.942   5.264   1.658
 2061SOL     OW 6254   0.350   4.622   1.804
 2061SOL    HW1 6255   0.426   4.666   1.852
 2061SOL    HW2 6256   0.385   4.575   1.722
 2062SOL     OW 6257   1.540   3.998   0.125
 2062SOL    HW1 6258   1.479   3.923   0.148
 2062SOL    HW2 6259   1.562   4.050   0.208
 2063SOL     OW 6260   1.303   4.562   0.042
 2063SOL    HW1 6261   1.337   4.469   0.057
 2063SOL    HW2 6262   1.321   4.589  -0.053
 2064SOL     OW 6263   1.068   5.057   0.849
 2064SOL    HW1 6264   1.075   4.973   0.794
 2064SOL    HW2 6265   1.130   5.126   0.813
 2065SOL     OW 6266   0.319   4.534   0.949
 2065SOL    HW1 6267   0.412   4.570   0.954
 2065SOL    HW2 6268   0.313   4.449   1.001
 2066SOL     OW 6269   0.339   4.233   1.006
 2066SOL    HW1 6270   0.287   4.150   0.989
 2066SOL    HW2 6271   0.416   4.238   0.942
 2067SOL     OW 6272   1.138   4.104   1.678
 2067SOL    HW1 6273   1.093   4.167   1.742
 2067SOL    HW2 6274   1.231   4.135   1.661
 2068SOL     OW 6275   1.160   3.931   1.477
 2068SOL    HW1 6276   1.160   3.995   1.554
 2068SOL    HW2 6277   1.188   3.979   1.394
 2069SOL     OW 6278   0.008   5.050   0.200
 2069SOL    HW1 6279  -0.085   5.071   0.169
 2069SOL    HW2 6280   0.018   4.951   0.213
 2070SOL     OW 6281   0.088   5.525   0.927
 2070SOL    HW1 6282   0.046   5.439   0.900
 2070SOL    HW2 6283   0.182   5.528   0.893
 2071SOL     OW 6284   0.504   5.292   0.910
 2071SOL    HW1 6285   0.570   5.366   0.919
 2071SOL    HW2 6286   0.548   5.213   0.868
 2072SOL     OW 6287   1.002   4.520   1.238
 2072SOL    HW1 6288   1.043   4.488   1.324
 2072SOL    HW2 6289   0.906   4.493   1.235
 2073SOL     OW 6290   0.040   4.268   1.114
 2073SOL    HW1 6291   0.125   4.235   1.073
 2073SOL    HW2 6292   0.053   4.283   1.212
 2074SOL     OW 6293   0.189   4.244   1.722
 2074SOL    HW1 6294   0.248   4.204   1.652
 2074SOL    HW2 6295   0.131   4.315   1.681
 2075SOL     OW 6296   1.369   4.674   1.660
 2075SOL    HW1 6297   1.408   4.763   1.680
 2075SOL    HW2 6298   1.379   4.654   1.563
 2076SOL     OW 6299   0.815   4.296   0.325
 2076SOL    HW1 6300   0.822   4.207   0.279
 2076SOL    HW2 6301   0.721   4.330   0.317
 2077SOL     OW 6302   1.657   4.328   1.206
 2077SOL    HW1 6303   1.619   4.259   1.268
 2077SOL    HW2 6304   1.739   4.292   1.162
 2078SOL     OW 6305   0.252   5.288   1.744
 2078SOL    HW1 6306   0.222   5.345   1.820
 2078SOL    HW2 6307   0.245   5.191   1.770
 2079SOL     OW 6308   0.671   4.188   1.269
 2079SOL    HW1 6309   0.637   4.099   1.239
 2079SOL    HW2 6310   0.697   4.242   1.189
 2080SOL     OW 6311   0.930   5.402   1.465
 2080SOL    HW1 6312   0.906   5.384   1.370
 2080SOL    HW2 6313   0.960   5.496   1.475
 2081SOL     OW 6314   0.473   4.224   0.191
 2081SOL    HW1 6315   0.534   4.304   0.195
 2081SOL    HW2 6316   0.378   4.255   0.198
 2082SOL     OW 6317   0.159   4.861   1.466
 2082SOL    HW1 6318   0.181   4.800   1.542
 2082SOL    HW2 6319   0.169   4.812   1.380
 2083SOL     OW 6320   1.347   4.783   1.234
 2083SOL    HW1 6321   1.371   4.720   1.160
 2083SOL    HW2 6322   1.257   4.823   1.216
 2084SOL     OW 6323   1.302   4.579   0.309
 2084SOL    HW1 6324   1.216   4.548   0.351
 2084SOL    HW2 6325   1.298   4.565   0.210
 2085SOL     OW 6326   1.759   5.471   1.154
 2085SOL    HW1 6327   1.820   5.501   1.081
 2085SOL    HW2 6328   1.721   5.382   1.132
 2086SOL     OW 6329   1.252   5.455   1.128
 2086SOL    HW1 6330   1.336   5.460   1.074
 2086SOL    HW2 6331   1.229   5.359   1.146
 2087SOL     OW 6332   0.083   4.982   1.022
 2087SOL    HW1 6333   0.078   4.981   1.122
 2087SOL    HW2 6334   0.000   4.941   0.984
 2088SOL     OW 6335   0.688   5.386   1.716
 2088SOL    HW1 6336   0.632   5.467   1.725
 2088SOL    HW2 6337   0.740   5.390   1.630
 2089SOL     OW 6338   0.903   3.810   0.133
 2089SOL    HW1 6339   0.954   3.811   0.047
 2089SOL    HW2 6340   0.959   3.768   0.204
 2090SOL     OW 6341   1.726   3.859   0.523
 2090SOL    HW1 6342   1.799   3.842   0.456
 2090SOL    HW2 6343   1.695   3.772   0.561
 2091SOL     OW 6344   1.388   5.297   0.477
 2091SOL    HW1 6345   1.455   5.309   0.403
 2091SOL    HW2 6346   1.348   5.386   0.500
 2092SOL     OW 6347   0.130   5.518   1.851
 2092SOL    HW1 6348   0.089   5.444   1.904
 2092SOL    HW2 6349   0.194   5.569   1.909
 2093SOL     OW 6350   1.280   4.651   0.672
 2093SOL    HW1 6351   1.340   4.570   0.674
 2093SOL    HW2 6352   1.320   4.720   0.612
 2094SOL     OW 6353   0.830   4.997   1.422
 2094SOL    HW1 6354   0.825   5.030   1.517
 2094SOL    HW2 6355   0.744   5.016   1.376
 2095SOL     OW 6356   0.672   5.340   0.154
 2095SOL    HW1 6357   0.681   5.350   0.055
 2095SOL    HW2 6358   0.632   5.251   0.175
 2096SOL     OW 6359   1.650   5.444   1.394
 2096SOL    HW1 6360   1.703   5.454   1.310
 2096SOL    HW2 6361   1.623   5.534   1.428
 2097SOL     OW 6362   1.841   3.899   0.963
 2097SOL    HW1 6363   1.880   3.814   0.927
 2097SOL    HW2 6364   1.743   3.901   0.944
 2098SOL     OW 6365   0.263   4.050   0.720
 2098SOL    HW1 6366   0.184   4.101   0.686
 2098SOL    HW2 6367   0.254   4.035   0.818
 2099SOL     OW 6368   1.194   5.336   0.031
 2099SOL    HW1 6369   1.200   5.243   0.068
 2099SOL    HW2 6370   1.135   5.336  -0.049
 2100SOL     OW 6371   0.822   4.726   1.372
 2100SOL    HW1 6372   0.862   4.725   1.280
 2100SOL    HW2 6373   0.832   4.818   1.412
 2101SOL     OW 6374   0.916   4.634   0.291
 2101SOL    HW1 6375   0.979   4.672   0.223
 2101SOL    HW2 6376   0.956   4.551   0.330
 2102SOL     OW 6377   1.504   5.331   0.044
 2102SOL    HW1 6378   1.412   5.368   0.051
 2102SOL    HW2 6379   1.542   5.351  -0.046
 2103SOL     OW 6380   0.372   5.012   1.490
 2103SOL    HW1 6381   0.359   5.105   1.456
 2103SOL    HW2 6382   0.288   4.960   1.477
 2104SOL     OW 6383   1.614   5.016   1.289
 2104SOL    HW1 6384   1.674   5.019   1.369
 2104SOL    HW2 6385   1.539   5.080   1.302
 2105SOL     OW 6386   1.039   4.822   0.696
 2105SOL    HW1 6387   0.969   4.775   0.750
 2105SOL    HW2 6388   1.098   4.754   0.653
 2106SOL     OW 6389   1.014   3.960   0.971
 2106SOL    HW1 6390   1.006   3.924   0.878
 2106SOL    HW2 6391   1.012   3.884   1.036
 2107SOL     OW 6392   0.590   5.211   0.491
 2107SOL    HW1 6393   0.632   5.153   0.421
 2107SOL    HW2 6394   0.546   5.290   0.447
 2108SOL     OW 6395   1.709   4.109   1.381
 2108SOL    HW1 6396   1.782   4.178   1.385
 2108SOL    HW2 6397   1.737   4.034   1.322
 2109SOL     OW 6398   0.255   5.072   0.290
 2109SOL    HW1 6399   0.159   5.073   0.263
 2109SOL    HW2 6400   0.267   5.125   0.374
 2110SOL     OW 6401   0.105   4.737   1.726
 2110SOL    HW1 6402   0.028   4.704   1.780
 2110SOL    HW2 6403   0.190   4.707   1.768
 2111SOL     OW 6404   0.672   3.927   1.489
 2111SOL    HW1 6405   0.762   3.911   1.449
 2111SOL    HW2 6406   0.680   3.932   1.588
 2112SOL     OW 6407   0.075   4.069   0.033
 2112SOL    HW1 6408  -0.017   4.041   0.004
 2112SOL    HW2 6409   0.106   4.146  -0.023
 2113SOL     OW 6410   0.072   3.890   0.318
 2113SOL    HW1 6411   0.055   3.973   0.264
 2113SOL    HW2 6412   0.162   3.853   0.296
 2114SOL     OW 6413   1.183   5.059   0.119
 2114SOL    HW1 6414   1.084   5.048   0.121
 2114SOL    HW2 6415   1.217   5.074   0.212
 2115SOL     OW 6416   0.613   4.566   1.431
 2115SOL    HW1 6417   0.669   4.647   1.414
 2115SOL    HW2 6418   0.672   4.486   1.434
 2116SOL     OW 6419   1.493   5.491   0.959
 2116SOL    HW1 6420   1.526   5.555   0.890
 2116SOL    HW2 6421   1.559   5.485   1.034
 2117SOL     OW 6422   0.716   4.289   1.708
 2117SOL    HW1 6423   0.735   4.354   1.782
 2117SOL    HW2 6424   0.776   4.209   1.717
 2118SOL     OW 6425   1.450   4.944   1.633
 2118SOL    HW1 6426   1.441   4.934   1.732
 2118SOL    HW2 6427   1.546   4.937   1.607
 2119SOL     OW 6428   0.390   5.465   1.560
 2119SOL    HW1 6429   0.299   5.506   1.558
 2119SOL    HW2 6430   0.383   5.371   1.592
 2120SOL     OW 6431   1.674   4.607   1.254
 2120SOL    HW1 6432   1.647   4.518   1.217
 2120SOL    HW2 6433   1.675   4.675   1.181
 2121SOL     OW 6434   1.225   4.049   0.449
 2121SOL    HW1 6435   1.290   3.975   0.438
 2121SOL    HW2 6436   1.245   4.099   0.533
 2122SOL     OW 6437   0.594   4.469   0.652
 2122SOL    HW1 6438   0.644   4.554   0.633
 2122SOL    HW2 6439   0.506   4.471   0.604
 2123SOL     OW 6440   1.777   4.066   1.642
 2123SOL    HW1 6441   1.760   4.097   1.548
 2123SOL    HW2 6442   1.693   4.029   1.680
 2124SOL     OW 6443   1.730   4.658   1.517
 2124SOL    HW1 6444   1.768   4.749   1.532
 2124SOL    HW2 6445   1.722   4.641   1.418
 2125SOL     OW 6446   0.859   5.098   0.016
 2125SOL    HW1 6447   0.813   5.113   0.104
 2125SOL    HW2 6448   0.903   5.183  -0.014
 2126SOL     OW 6449   0.661   5.514   0.953
 2126SOL    HW1 6450   0.615   5.602   0.940
 2126SOL    HW2 6451   0.760   5.526   0.946
 2127SOL     OW 6452   0.859   4.680   0.861
 2127SOL    HW1 6453   0.913   4.611   0.909
 2127SOL    HW2 6454   0.827   4.749   0.927
 2128SOL     OW 6455   1.083   4.708   0.087
 2128SOL    HW1 6456   1.060   4.761   0.005
 2128SOL    HW2 6457   1.164   4.652   0.068
 2129SOL     OW 6458   1.861   5.293   0.851
 2129SOL    HW1 6459   1.790   5.281   0.781
 2129SOL    HW2 6460   1.862   5.214   0.911
 2130SOL     OW 6461   0.221   5.038   1.844
 2130SOL    HW1 6462   0.156   4.965   1.823
 2130SOL    HW2 6463   0.225   5.052   1.942
 2131SOL     OW 6464   0.079   4.964   0.653
 2131SOL    HW1 6465   0.078   4.917   0.741
 2131SOL    HW2 6466   0.161   4.936   0.602
 2132SOL     OW 6467   0.672   5.115   1.624
 2132SOL    HW1 6468   0.594   5.065   1.662
 2132SOL    HW2 6469   0.669   5.210   1.655
 2133SOL     OW 6470   1.824   3.916   1.227
 2133SOL    HW1 6471   1.820   3.826   1.271
 2133SOL    HW2 6472   1.827   3.905   1.128
 2134SOL     OW 6473   0.428   4.148   0.520
 2134SOL    HW1 6474   0.458   4.076   0.458
 2134SOL    HW2 6475   0.389   4.108   0.603
 2135SOL     OW 6476   1.705   5.211   1.104
 2135SOL    HW1 6477   1.612   5.186   1.077
 2135SOL    HW2 6478   1.731   5.161   1.186
 2136SOL     OW 6479   0.317   4.271   1.280
 2136SOL    HW1 6480   0.355   4.212   1.352
 2136SOL    HW2 6481   0.357   4.245   1.192
 2137SOL     OW 6482   0.812   5.310   0.687
 2137SOL    HW1 6483   0.844   5.320   0.593
 2137SOL    HW2 6484   0.733   5.248   0.689
 2138SOL     OW 6485   1.424   3.938   1.112
 2138SOL    HW1 6486   1.476   3.873   1.167
 2138SOL    HW2 6487   1.375   4.001   1.173
 2139SOL     OW 6488   1.001   3.758   1.154
 2139SOL    HW1 6489   0.938   3.686   1.123
 2139SOL    HW2 6490   1.094   3.722   1.154
 2140SOL     OW 6491   0.770   5.054   0.301
 2140SOL    HW1 6492   0.724   4.967   0.318
 2140SOL    HW2 6493   0.861   5.051   0.342
 2141SOL     OW 6494   0.618   5.291   1.284
 2141SOL    HW1 6495   0.613   5.373   1.341
 2141SOL    HW2 6496   0.707   5.288   1.239
 2142SOL     OW 6497   1.352   3.776   0.168
 2142SOL    HW1 6498   1.387   3.735   0.084
 2142SOL    HW2 6499   1.262   3.738   0.188
 2143SOL     OW 6500   1.300   4.177   0.691
 2143SOL    HW1 6501   1.241   4.257   0.695
 2143SOL    HW2 6502   1.315   4.142   0.784
 2144SOL     OW 6503   1.593   3.945   0.882
 2144SOL    HW1 6504   1.509   3.944   0.936
 2144SOL    HW2 6505   1.595   4.028   0.826
 2145SOL     OW 6506   0.039   4.801   0.300
 2145SOL    HW1 6507   0.138   4.790   0.291
 2145SOL    HW2 6508  -0.001   4.715   0.332
 2146SOL     OW 6509   0.875   5.370   0.337
 2146SOL    HW1 6510   0.798   5.335   0.283
 2146SOL    HW2 6511   0.843   5.441   0.399
 2147SOL     OW 6512   0.230   4.352   1.975
 2147SOL    HW1 6513   0.137   4.350   2.012
 2147SOL    HW2 6514   0.231   4.313   1.883
 2148SOL     OW 6515   0.225   3.999   2.858
 2148SOL    HW1 6516   0.260   3.982   2.950
 2148SOL    HW2 6517   0.137   3.954   2.846
 2149SOL     OW 6518   0.019   4.092   2.509
 2149SOL    HW1 6519  -0.063   4.135   2.548
 2149SOL    HW2 6520  -0.009   4.019   2.446
 2150SOL     OW 6521   0.569   4.999   3.027
 2150SOL    HW1 6522   0.476   4.992   2.990
 2150SOL    HW2 6523   0.580   5.088   3.071
 2151SOL     OW 6524   1.555   5.235   2.565
 2151SOL    HW1 6525   1.498   5.219   2.646
 2151SOL    HW2 6526   1.496   5.245   2.485
 2152SOL     OW 6527   1.135   4.427   2.579
 2152SOL    HW1 6528   1.192   4.505   2.554
 2152SOL    HW2 6529   1.075   4.453   2.655
 2153SOL     OW 6530   1.755   4.331   2.093
 2153SOL    HW1 6531   1.743   4.318   1.994
 2153SOL    HW2 6532   1.725   4.250   2.142
 2154SOL     OW 6533   0.768   4.868   2.885
 2154SOL    HW1 6534   0.690   4.885   2.945
 2154SOL    HW2 6535   0.802   4.955   2.849
 2155SOL     OW 6536   0.850   4.522   3.685
 2155SOL    HW1 6537   0.846   4.598   3.750
 2155SOL    HW2 6538   0.872   4.558   3.594
 2156SOL     OW 6539   0.685   4.736   2.527
 2156SOL    HW1 6540   0.754   4.720   2.597
 2156SOL    HW2 6541   0.612   4.793   2.565
 2157SOL     OW 6542   0.686   4.885   3.665
 2157SOL    HW1 6543   0.746   4.964   3.679
 2157SOL    HW2 6544   0.600   4.916   3.624
 2158SOL     OW 6545   0.335   5.159   2.923
 2158SOL    HW1 6546   0.257   5.128   2.870
 2158SOL    HW2 6547   0.393   5.217   2.866
 2159SOL     OW 6548   1.460   5.229   3.201
 2159SOL    HW1 6549   1.484   5.323   3.227
 2159SOL    HW2 6550   1.444   5.175   3.283
 2160SOL     OW 6551   0.438   4.116   3.361
 2160SOL    HW1 6552   0.520   4.060   3.370
 2160SOL    HW2 6553   0.357   4.058   3.365
 2161SOL     OW 6554   0.231   5.437   2.345
 2161SOL    HW1 6555   0.265   5.514   2.399
 2161SOL    HW2 6556   0.275   5.437   2.255
 2162SOL     OW 6557   1.127   5.065   3.552
 2162SOL    HW1 6558   1.174   5.065   3.640
 2162SOL    HW2 6559   1.079   4.978   3.541
 2163SOL     OW 6560   0.230   5.158   2.400
 2163SOL    HW1 6561   0.204   5.254   2.400
 2163SOL    HW2 6562   0.159   5.104   2.445
 2164SOL     OW 6563   0.240   4.815   2.748
 2164SOL    HW1 6564   0.254   4.731   2.800
 2164SOL    HW2 6565   0.185   4.879   2.803
 2165SOL     OW 6566   0.620   5.510   3.301
 2165SOL    HW1 6567   0.528   5.493   3.336
 2165SOL    HW2 6568   0.648   5.602   3.327
 2166SOL     OW 6569   0.606   4.688   1.985
 2166SOL    HW1 6570   0.613   4.772   1.931
 2166SOL    HW2 6571   0.652   4.701   2.073
 2167SOL     OW 6572   0.122   4.367   2.425
 2167SOL    HW1 6573   0.077   4.279   2.442
 2167SOL    HW2 6574   0.121   4.421   2.509
 2168SOL     OW 6575   1.842   5.491   2.221
 2168SOL    HW1 6576   1.896   5.462   2.301
 2168SOL    HW2 6577   1.872   5.581   2.192
 2169SOL     OW 6578   0.027   5.320   1.979
 2169SOL    HW1 6579   0.008   5.224   2.000
 2169SOL    HW2 6580  -0.006   5.378   2.054
 2170SOL     OW 6581   1.689   4.646   2.474
 2170SOL    HW1 6582   1.784   4.617   2.482
 2170SOL    HW2 6583   1.681   4.711   2.399
 2171SOL     OW 6584   1.641   4.832   2.294
 2171SOL    HW1 6585   1.727   4.834   2.242
 2171SOL    HW2 6586   1.655   4.879   2.382
 2172SOL     OW 6587   0.113   4.461   3.459
 2172SOL    HW1 6588   0.201   4.448   3.504
 2172SOL    HW2 6589   0.100   4.558   3.437
 2173SOL     OW 6590   0.613   5.089   2.588
 2173SOL    HW1 6591   0.564   5.002   2.597
 2173SOL    HW2 6592   0.590   5.132   2.501
 2174SOL     OW 6593   1.293   4.952   3.285
 2174SOL    HW1 6594   1.330   4.879   3.227
 2174SOL    HW2 6595   1.345   4.957   3.370
 2175SOL     OW 6596   0.809   3.728   2.364
 2175SOL    HW1 6597   0.849   3.819   2.355
 2175SOL    HW2 6598   0.709   3.736   2.370
 2176SOL     OW 6599   0.197   4.700   3.126
 2176SOL    HW1 6600   0.286   4.655   3.112
 2176SOL    HW2 6601   0.124   4.635   3.107
 2177SOL     OW 6602   1.525   4.723   2.052
 2177SOL    HW1 6603   1.462   4.647   2.065
 2177SOL    HW2 6604   1.573   4.741   2.138
 2178SOL     OW 6605   1.187   5.516   3.478
 2178SOL    HW1 6606   1.211   5.576   3.402
 2178SOL    HW2 6607   1.194   5.421   3.448
 2179SOL     OW 6608   0.317   3.975   3.663
 2179SOL    HW1 6609   0.388   4.046   3.669
 2179SOL    HW2 6610   0.229   4.014   3.691
 2180SOL     OW 6611   1.466   5.141   2.815
 2180SOL    HW1 6612   1.407   5.147   2.895
 2180SOL    HW2 6613   1.451   5.053   2.769
 2181SOL     OW 6614   1.667   5.438   2.434
 2181SOL    HW1 6615   1.626   5.415   2.346
 2181SOL    HW2 6616   1.649   5.364   2.499
 2182SOL     OW 6617   0.598   4.453   2.132
 2182SOL    HW1 6618   0.622   4.522   2.064
 2182SOL    HW2 6619   0.520   4.486   2.186
 2183SOL     OW 6620   1.281   4.069   2.806
 2183SOL    HW1 6621   1.195   4.019   2.793
 2183SOL    HW2 6622   1.343   4.015   2.862
 2184SOL     OW 6623   1.576   5.386   2.169
 2184SOL    HW1 6624   1.665   5.432   2.172
 2184SOL    HW2 6625   1.555   5.362   2.074
 2185SOL     OW 6626   0.807   4.329   3.327
 2185SOL    HW1 6627   0.760   4.326   3.416
 2185SOL    HW2 6628   0.756   4.274   3.261
 2186SOL     OW 6629   1.394   4.193   3.536
 2186SOL    HW1 6630   1.374   4.236   3.624
 2186SOL    HW2 6631   1.472   4.131   3.545
 2187SOL     OW 6632   0.973   4.614   3.434
 2187SOL    HW1 6633   1.019   4.530   3.405
 2187SOL    HW2 6634   0.917   4.648   3.359
 2188SOL     OW 6635   0.991   4.134   3.104
 2188SOL    HW1 6636   0.914   4.168   3.158
 2188SOL    HW2 6637   0.957   4.083   3.025
 2189SOL     OW 6638   1.041   4.425   2.291
 2189SOL    HW1 6639   1.067   4.421   2.387
 2189SOL    HW2 6640   0.956   4.374   2.277
 2190SOL     OW 6641   0.076   4.535   2.651
 2190SOL    HW1 6642   0.175   4.523   2.660
 2190SOL    HW2 6643   0.052   4.630   2.672
 2191SOL     OW 6644   0.130   5.545   3.433
 2191SOL    HW1 6645   0.120   5.530   3.532
 2191SOL    HW2 6646   0.044   5.581   3.397
 2192SOL     OW 6647   0.865   4.072   2.057
 2192SOL    HW1 6648   0.924   4.135   2.008
 2192SOL    HW2 6649   0.884   3.978   2.028
 2193SOL     OW 6650   1.719   4.309   3.693
 2193SOL    HW1 6651   1.693   4.398   3.657
 2193SOL    HW2 6652   1.717   4.241   3.620
 2194SOL     OW 6653   1.362   4.868   2.407
 2194SOL    HW1 6654   1.445   4.839   2.359
 2194SOL    HW2 6655   1.313   4.935   2.351
 2195SOL     OW 6656   0.550   3.920   2.747
 2195SOL    HW1 6657   0.545   3.915   2.847
 2195SOL    HW2 6658   0.552   4.016   2.718
 2196SOL     OW 6659   1.008   5.180   2.339
 2196SOL    HW1 6660   0.962   5.252   2.287
 2196SOL    HW2 6661   1.004   5.200   2.437
 2197SOL     OW 6662   0.351   5.525   2.715
 2197SOL    HW1 6663   0.401   5.439   2.721
 2197SOL    HW2 6664   0.416   5.602   2.712
 2198SOL     OW 6665   1.795   4.790   2.735
 2198SOL    HW1 6666   1.733   4.775   2.659
 2198SOL    HW2 6667   1.743   4.801   2.820
 2199SOL     OW 6668   1.227   5.274   3.368
 2199SOL    HW1 6669   1.233   5.197   3.432
 2199SOL    HW2 6670   1.175   5.248   3.288
 2200SOL     OW 6671   0.321   4.667   2.104
 2200SOL    HW1 6672   0.403   4.706   2.062
 2200SOL    HW2 6673   0.294   4.585   2.055
 2201SOL     OW 6674   1.458   4.459   2.590
 2201SOL    HW1 6675   1.453   4.394   2.665
 2201SOL    HW2 6676   1.538   4.518   2.603
 2202SOL     OW 6677   0.461   4.990   3.589
 2202SOL    HW1 6678   0.411   4.991   3.503
 2202SOL    HW2 6679   0.398   4.972   3.665
 2203SOL     OW 6680   1.111   5.500   2.099
 2203SOL    HW1 6681   1.051   5.438   2.149
 2203SOL    HW2 6682   1.142   5.456   2.014
 2204SOL     OW 6683   0.202   4.009   3.360
 2204SOL    HW1 6684   0.122   4.069   3.347
 2204SOL    HW2 6685   0.192   3.960   3.446
 2205SOL     OW 6686   1.632   5.101   1.943
 2205SOL    HW1 6687   1.600   5.195   1.933
 2205SOL    HW2 6688   1.556   5.038   1.931
 2206SOL     OW 6689   0.464   5.467   2.185
 2206SOL    HW1 6690   0.497   5.506   2.271
 2206SOL    HW2 6691   0.540   5.460   2.120
 2207SOL     OW 6692   0.249   5.509   3.103
 2207SOL    HW1 6693   0.306   5.444   3.153
 2207SOL    HW2 6694   0.233   5.476   3.010
 2208SOL     OW 6695   0.940   5.422   2.766
 2208SOL    HW1 6696   1.020   5.365   2.787
 2208SOL    HW2 6697   0.891   5.382   2.689
 2209SOL     OW 6698   0.382   4.424   2.342
 2209SOL    HW1 6699   0.427   4.334   2.339
 2209SOL    HW2 6700   0.288   4.413   2.375
 2210SOL     OW 6701   1.547   3.946   3.591
 2210SOL    HW1 6702   1.542   3.983   3.683
 2210SOL    HW2 6703   1.475   3.877   3.579
 2211SOL     OW 6704   0.614   3.846   1.979
 2211SOL    HW1 6705   0.712   3.824   1.986
 2211SOL    HW2 6706   0.583   3.829   1.886
 2212SOL     OW 6707   0.781   3.988   3.611
 2212SOL    HW1 6708   0.848   3.927   3.654
 2212SOL    HW2 6709   0.708   4.007   3.676
 2213SOL     OW 6710   0.888   5.238   3.057
 2213SOL    HW1 6711   0.865   5.213   2.963
 2213SOL    HW2 6712   0.949   5.169   3.096
 2214SOL     OW 6713   1.351   4.314   3.295
 2214SOL    HW1 6714   1.379   4.271   3.380
 2214SOL    HW2 6715   1.376   4.410   3.296
 2215SOL     OW 6716   0.803   5.126   2.786
 2215SOL    HW1 6717   0.893   5.140   2.744
 2215SOL    HW2 6718   0.732   5.128   2.715
 2216SOL     OW 6719   0.922   4.227   2.761
 2216SOL    HW1 6720   0.897   4.218   2.665
 2216SOL    HW2 6721   0.970   4.145   2.792
 2217SOL     OW 6722   0.539   3.788   2.374
 2217SOL    HW1 6723   0.458   3.789   2.432
 2217SOL    HW2 6724   0.542   3.871   2.319
 2218SOL     OW 6725   1.434   4.912   1.903
 2218SOL    HW1 6726   1.466   4.836   1.960
 2218SOL    HW2 6727   1.342   4.939   1.933
 2219SOL     OW 6728   0.297   3.759   2.033
 2219SOL    HW1 6729   0.346   3.843   2.012
 2219SOL    HW2 6730   0.359   3.694   2.078
 2220SOL     OW 6731   0.935   3.960   2.342
 2220SOL    HW1 6732   0.887   4.001   2.264
 2220SOL    HW2 6733   1.034   3.958   2.323
 2221SOL     OW 6734   1.076   4.407   3.326
 2221SOL    HW1 6735   0.996   4.346   3.329
 2221SOL    HW2 6736   1.157   4.354   3.302
 2222SOL     OW 6737   1.227   5.294   2.655
 2222SOL    HW1 6738   1.248   5.368   2.590
 2222SOL    HW2 6739   1.295   5.294   2.728
 2223SOL     OW 6740   0.459   4.876   2.603
 2223SOL    HW1 6741   0.388   4.849   2.668
 2223SOL    HW2 6742   0.433   4.848   2.510
 2224SOL     OW 6743   1.271   5.521   2.453
 2224SOL    HW1 6744   1.315   5.585   2.389
 2224SOL    HW2 6745   1.221   5.573   2.523
 2225SOL     OW 6746   1.032   4.273   1.878
 2225SOL    HW1 6747   0.991   4.355   1.839
 2225SOL    HW2 6748   1.096   4.299   1.951
 2226SOL     OW 6749   0.078   4.280   3.248
 2226SOL    HW1 6750   0.170   4.279   3.207
 2226SOL    HW2 6751   0.072   4.354   3.315
 2227SOL     OW 6752   0.561   3.946   3.009
 2227SOL    HW1 6753   0.599   3.862   3.046
 2227SOL    HW2 6754   0.473   3.965   3.053
 2228SOL     OW 6755   0.866   4.178   2.504
 2228SOL    HW1 6756   0.834   4.250   2.442
 2228SOL    HW2 6757   0.890   4.097   2.451
 2229SOL     OW 6758   1.017   3.763   2.615
 2229SOL    HW1 6759   0.945   3.768   2.546
 2229SOL    HW2 6760   0.993   3.694   2.684
 2230SOL     OW 6761   1.429   4.897   2.729
 2230SOL    HW1 6762   1.374   4.813   2.722
 2230SOL    HW2 6763   1.455   4.926   2.637
 2231SOL     OW 6764   1.466   4.314   2.854
 2231SOL    HW1 6765   1.436   4.219   2.861
 2231SOL    HW2 6766   1.539   4.330   2.920
 2232SOL     OW 6767   0.488   5.109   2.036
 2232SOL    HW1 6768   0.401   5.094   2.083
 2232SOL    HW2 6769   0.471   5.135   1.941
 2233SOL     OW 6770   1.664   5.004   2.519
 2233SOL    HW1 6771   1.763   5.012   2.533
 2233SOL    HW2 6772   1.619   5.088   2.550
 2234SOL     OW 6773   1.390   4.299   1.940
 2234SOL    HW1 6774   1.336   4.278   2.021
 2234SOL    HW2 6775   1.481   4.258   1.949
 2235SOL     OW 6776   0.527   3.980   2.190
 2235SOL    HW1 6777   0.554   3.921   2.115
 2235SOL    HW2 6778   0.527   4.075   2.159
 2236SOL     OW 6779   1.754   4.947   3.450
 2236SOL    HW1 6780   1.845   4.908   3.437
 2236SOL    HW2 6781   1.762   5.043   3.474
 2237SOL     OW 6782   1.064   5.071   3.202
 2237SOL    HW1 6783   0.984   5.048   3.257
 2237SOL    HW2 6784   1.147   5.045   3.251
 2238SOL     OW 6785   1.592   5.353   3.487
 2238SOL    HW1 6786   1.619   5.387   3.397
 2238SOL    HW2 6787   1.671   5.315   3.533
 2239SOL     OW 6788   1.111   4.919   2.962
 2239SOL    HW1 6789   1.071   4.963   3.043
 2239SOL    HW2 6790   1.070   4.956   2.879
 2240SOL     OW 6791   1.638   4.823   2.941
 2240SOL    HW1 6792   1.643   4.904   3.000
 2240SOL    HW2 6793   1.552   4.825   2.890
 2241SOL     OW 6794   0.915   3.813   3.264
 2241SOL    HW1 6795   0.940   3.793   3.169
 2241SOL    HW2 6796   0.987   3.869   3.306
 2242SOL     OW 6797   0.980   4.840   3.581
 2242SOL    HW1 6798   0.881   4.846   3.591
 2242SOL    HW2 6799   1.003   4.760   3.525
 2243SOL     OW 6800   0.705   4.774   2.230
 2243SOL    HW1 6801   0.691   4.781   2.329
 2243SOL    HW2 6802   0.789   4.723   2.212
 2244SOL     OW 6803   0.410   4.537   3.113
 2244SOL    HW1 6804   0.496   4.549   3.163
 2244SOL    HW2 6805   0.368   4.450   3.140
 2245SOL     OW 6806   1.274   4.110   3.124
 2245SOL    HW1 6807   1.295   4.184   3.188
 2245SOL    HW2 6808   1.185   4.127   3.081
 2246SOL     OW 6809   0.064   5.288   3.193
 2246SOL    HW1 6810   0.018   5.370   3.159
 2246SOL    HW2 6811   0.162   5.307   3.202
 2247SOL     OW 6812   0.367   4.824   2.363
 2247SOL    HW1 6813   0.360   4.907   2.307
 2247SOL    HW2 6814   0.371   4.744   2.303
 2248SOL     OW 6815   0.566   4.261   2.727
 2248SOL    HW1 6816   0.578   4.327   2.653
 2248SOL    HW2 6817   0.612   4.295   2.810
 2249SOL     OW 6818   1.252   5.072   2.250
 2249SOL    HW1 6819   1.302   5.149   2.290
 2249SOL    HW2 6820   1.157   5.074   2.282
 2250SOL     OW 6821   1.272   5.169   3.004
 2250SOL    HW1 6822   1.319   5.182   3.091
 2250SOL    HW2 6823   1.206   5.095   3.013
 2251SOL     OW 6824   0.354   5.234   3.191
 2251SOL    HW1 6825   0.333   5.190   3.104
 2251SOL    HW2 6826   0.451   5.260   3.194
 2252SOL     OW 6827   0.402   4.475   3.460
 2252SOL    HW1 6828   0.470   4.530   3.413
 2252SOL    HW2 6829   0.442   4.387   3.487
 2253SOL     OW 6830   1.013   3.829   3.632
 2253SOL    HW1 6831   1.019   3.914   3.580
 2253SOL    HW2 6832   1.045   3.753   3.575
 2254SOL     OW 6833   0.504   3.774   3.602
 2254SOL    HW1 6834   0.462   3.717   3.532
 2254SOL    HW2 6835   0.438   3.843   3.634
 2255SOL     OW 6836   0.573   4.594   2.891
 2255SOL    HW1 6837   0.617   4.683   2.882
 2255SOL    HW2 6838   0.510   4.594   2.968
 2256SOL     OW 6839   1.360   4.586   2.907
 2256SOL    HW1 6840   1.285   4.586   2.841
 2256SOL    HW2 6841   1.397   4.494   2.916
 2257SOL     OW 6842   1.209   4.249   2.137
 2257SOL    HW1 6843   1.222   4.165   2.191
 2257SOL    HW2 6844   1.180   4.323   2.197
 2258SOL     OW 6845   0.307   3.937   3.093
 2258SOL    HW1 6846   0.284   3.974   3.183
 2258SOL    HW2 6847   0.277   3.842   3.087
 2259SOL     OW 6848   0.037   5.034   3.144
 2259SOL    HW1 6849   0.090   4.985   3.212
 2259SOL    HW2 6850   0.059   5.132   3.149
 2260SOL     OW 6851   0.732   4.358   2.926
 2260SOL    HW1 6852   0.791   4.332   2.850
 2260SOL    HW2 6853   0.704   4.454   2.915
 2261SOL     OW 6854   1.728   4.659   3.716
 2261SOL    HW1 6855   1.682   4.652   3.627
 2261SOL    HW2 6856   1.666   4.703   3.782
 2262SOL     OW 6857   0.307   3.787   2.480
 2262SOL    HW1 6858   0.296   3.881   2.513
 2262SOL    HW2 6859   0.302   3.724   2.557
 2263SOL     OW 6860   1.023   4.490   2.828
 2263SOL    HW1 6861   1.038   4.511   2.924
 2263SOL    HW2 6862   0.993   4.395   2.819
 2264SOL     OW 6863   0.980   5.297   3.562
 2264SOL    HW1 6864   0.960   5.341   3.474
 2264SOL    HW2 6865   1.019   5.206   3.546
 2265SOL     OW 6866   1.859   5.242   3.467
 2265SOL    HW1 6867   1.873   5.269   3.372
 2265SOL    HW2 6868   1.942   5.264   3.520
 2266SOL     OW 6869   0.350   4.622   3.666
 2266SOL    HW1 6870   0.426   4.666   3.714
 2266SOL    HW2 6871   0.385   4.575   3.584
 2267SOL     OW 6872   1.540   3.998   1.987
 2267SOL    HW1 6873   1.479   3.923   2.010
 2267SOL    HW2 6874   1.562   4.050   2.070
 2268SOL     OW 6875   1.303   4.562   1.904
 2268SOL    HW1 6876   1.337   4.469   1.919
 2268SOL    HW2 6877   1.321   4.589   1.809
 2269SOL     OW 6878   1.068   5.057   2.711
 2269SOL    HW1 6879   1.075   4.973   2.656
 2269SOL    HW2 6880   1.130   5.126   2.675
 2270SOL     OW 6881   0.319   4.534   2.811
 2270SOL    HW1 6882   0.412   4.570   2.816
 2270SOL    HW2 6883   0.313   4.449   2.863
 2271SOL     OW 6884   0.339   4.233   2.868
 2271SOL    HW1 6885   0.287   4.150   2.851
 2271SOL    HW2 6886   0.416   4.238   2.804
 2272SOL     OW 6887   1.138   4.104   3.540
 2272SOL    HW1 6888   1.093   4.167   3.604
 2272SOL    HW2 6889   1.231   4.135   3.523
 2273SOL     OW 6890   1.160   3.931   3.339
 2273SOL    HW1 6891   1.160   3.995   3.416
 2273SOL    HW2 6892   1.188   3.979   3.256
 2274SOL     OW 6893   0.008   5.050   2.062
 2274SOL    HW1 6894  -0.085   5.071   2.031
 2274SOL    HW2 6895   0.018   4.951   2.075
 2275SOL     OW 6896   0.088   5.525   2.789
 2275SOL    HW1 6897   0.046   5.439   2.762
 2275SOL    HW2 6898   0.182   5.528   2.755
 2276SOL     OW 6899   0.504   5.292   2.772
 2276SOL    HW1 6900   0.570   5.366   2.781
 2276SOL    HW2 6901   0.548   5.213   2.730
 2277SOL     OW 6902   1.002   4.520   3.100
 2277SOL    HW1 6903   1.043   4.488   3.186
 2277SOL    HW2 6904   0.906   4.493   3.097
 2278SOL     OW 6905   0.040   4.268   2.976
 2278SOL    HW1 6906   0.125   4.235   2.935
 2278SOL    HW2 6907   0.053   4.283   3.074
 2279SOL     OW 6908   0.189   4.244   3.584
 2279SOL    HW1 6909   0.248   4.204   3.514
 2279SOL    HW2 6910   0.131   4.315   3.543
 2280SOL     OW 6911   1.369   4.674   3.522
 2280SOL    HW1 6912   1.408   4.763   3.542
 2280SOL    HW2 6913   1.379   4.654   3.425
 2281SOL     OW 6914   0.815   4.296   2.187
 2281SOL    HW1 6915   0.822   4.207   2.141
 2281SOL    HW2 6916   0.721   4.330   2.179
 2282SOL     OW 6917   1.657   4.328   3.068
 2282SOL    HW1 6918   1.619   4.259   3.130
 2282SOL    HW2 6919   1.739   4.292   3.024
 2283SOL     OW 6920   0.252   5.288   3.606
 2283SOL    HW1 6921   0.222   5.345   3.682
 2283SOL    HW2 6922   0.245   5.191   3.632
 2284SOL     OW 6923   0.671   4.188   3.131
 2284SOL    HW1 6924   0.637   4.099   3.101
 2284SOL    HW2 6925   0.697   4.242   3.051
 2285SOL     OW 6926   0.930   5.402   3.327
 2285SOL    HW1 6927   0.906   5.384   3.232
 2285SOL    HW2 6928   0.960   5.496   3.337
 2286SOL     OW 6929   0.473   4.224   2.053
 2286SOL    HW1 6930   0.534   4.304   2.057
 2286SOL    HW2 6931   0.378   4.255   2.060
 2287SOL     OW 6932   0.159   4.861   3.328
 2287SOL    HW1 6933   0.181   4.800   3.404
 2287SOL    HW2 6934   0.169   4.812   3.242
 2288SOL     OW 6935   1.347   4.783   3.096
 2288SOL    HW1 6936   1.371   4.720   3.022
 2288SOL    HW2 6937   1.257   4.823   3.078
 2289SOL     OW 6938   1.302   4.579   2.171
 2289SOL    HW1 6939   1.216   4.548   2.213
 2289SOL    HW2 6940   1.298   4.565   2.072
 2290SOL     OW 6941   1.759   5.471   3.016
 2290SOL    HW1 6942   1.820   5.501   2.943
 2290SOL    HW2 6943   1.721   5.382   2.994
 2291SOL     OW 6944   1.252   5.455   2.990
 2291SOL    HW1 6945   1.336   5.460   2.936
 2291SOL    HW2 6946   1.229   5.359   3.008
 2292SOL     OW 6947   0.083   4.982   2.884
 2292SOL    HW1 6948   0.078   4.981   2.984
 2292SOL    HW2 6949   0.000   4.941   2.846
 2293SOL     OW 6950   0.688   5.386   3.578
 2293SOL    HW1 6951   0.632   5.467   3.587
 2293SOL    HW2 6952   0.740   5.390   3.492
 2294SOL     OW 6953   1.388   5.297   2.339
 2294SOL    HW1 6954   1.455   5.309   2.265
 2294SOL    HW2 6955   1.348   5.386   2.362
 2295SOL     OW 6956   0.130   5.518   3.713
 2295SOL    HW1 6957   0.089   5.444   3.766
 2295SOL    HW2 6958   0.194   5.569   3.771
 2296SOL     OW 6959   1.280   4.651   2.534
 2296SOL    HW1 6960   1.340   4.570   2.536
 2296SOL    HW2 6961   1.320   4.720   2.474
 2297SOL     OW 6962   0.830   4.997   3.284
 2297SOL    HW1 6963   0.825   5.030   3.379
 2297SOL    HW2 6964   0.744   5.016   3.238
 2298SOL     OW 6965   0.672   5.340   2.016
 2298SOL    HW1 6966   0.681   5.350   1.917
 2298SOL    HW2 6967   0.632   5.251   2.037
 2299SOL     OW 6968   1.650   5.444   3.256
 2299SOL    HW1 6969   1.703   5.454   3.172
 2299SOL    HW2 6970   1.623   5.534   3.290
 2300SOL     OW 6971   0.263   4.050   2.582
 2300SOL    HW1 6972   0.184   4.101   2.548
 2300SOL    HW2 6973   0.254   4.035   2.680
 2301SOL     OW 6974   1.194   5.336   1.893
 2301SOL    HW1 6975   1.200   5.243   1.930
 2301SOL    HW2 6976   1.135   5.336   1.813
 2302SOL     OW 6977   0.822   4.726   3.234
 2302SOL    HW1 6978   0.862   4.725   3.142
 2302SOL    HW2 6979   0.832   4.818   3.274
 2303SOL     OW 6980   0.916   4.634   2.153
 2303SOL    HW1 6981   0.979   4.672   2.085
 2303SOL    HW2 6982   0.956   4.551   2.192
 2304SOL     OW 6983   1.504   5.331   1.906
 2304SOL    HW1 6984   1.412   5.368   1.913
 2304SOL    HW2 6985   1.542   5.351   1.816
 2305SOL     OW 6986   0.372   5.012   3.352
 2305SOL    HW1 6987   0.359   5.105   3.318
 2305SOL    HW2 6988   0.288   4.960   3.339
 2306SOL     OW 6989   1.614   5.016   3.151
 2306SOL    HW1 6990   1.674   5.019   3.231
 2306SOL    HW2 6991   1.539   5.080   3.164
 2307SOL     OW 6992   1.039   4.822   2.558
 2307SOL    HW1 6993   0.969   4.775   2.612
 2307SOL    HW2 6994   1.098   4.754   2.515
 2308SOL     OW 6995   1.014   3.960   2.833
 2308SOL    HW1 6996   1.006   3.924   2.740
 2308SOL    HW2 6997   1.012   3.884   2.898
 2309SOL     OW 6998   0.590   5.211   2.353
 2309SOL    HW1 6999   0.632   5.153   2.283
 2309SOL    HW2 7000   0.546   5.290   2.309
 2310SOL     OW 7001   0.255   5.072   2.152
 2310SOL    HW1 7002   0.159   5.073   2.125
 2310SOL    HW2 7003   0.267   5.125   2.236
 2311SOL     OW 7004   0.105   4.737   3.588
 2311SOL    HW1 7005   0.028   4.704   3.642
 2311SOL    HW2 7006   0.190   4.707   3.630
 2312SOL     OW 7007   0.672   3.927   3.351
 2312SOL    HW1 7008   0.762   3.911   3.311
 2312SOL    HW2 7009   0.680   3.932   3.450
 2313SOL     OW 7010   0.075   4.069   1.895
 2313SOL    HW1 7011  -0.017   4.041   1.866
 2313SOL    HW2 7012   0.106   4.146   1.839
 2314SOL     OW 7013   1.440   4.580   3.260
 2314SOL    HW1 7014   1.383   4.632   3.197
 2314SOL    HW2 7015   1.536   4.592   3.236
 2315SOL     OW 7016   0.072   3.890   2.180
 2315SOL    HW1 7017   0.055   3.973   2.126
 2315SOL    HW2 7018   0.162   3.853   2.158
 2316SOL     OW 7019   1.183   5.059   1.981
 2316SOL    HW1 7020   1.084   5.048   1.983
 2316SOL    HW2 7021   1.217   5.074   2.074
 2317SOL     OW 7022   0.613   4.566   3.293
 2317SOL    HW1 7023   0.669   4.647   3.276
 2317SOL    HW2 7024   0.672   4.486   3.296
 2318SOL     OW 7025   1.493   5.491   2.821
 2318SOL    HW1 7026   1.526   5.555   2.752
 2318SOL    HW2 7027   1.559   5.485   2.896
 2319SOL     OW 7028   0.716   4.289   3.570
 2319SOL    HW1 7029   0.735   4.354   3.644
 2319SOL    HW2 7030   0.776   4.209   3.579
 2320SOL     OW 7031   1.450   4.944   3.495
 2320SOL    HW1 7032   1.441   4.934   3.594
 2320SOL    HW2 7033   1.546   4.937   3.469
 2321SOL     OW 7034   0.390   5.465   3.422
 2321SOL    HW1 7035   0.299   5.506   3.420
 2321SOL    HW2 7036   0.383   5.371   3.454
 2322SOL     OW 7037   1.674   4.607   3.116
 2322SOL    HW1 7038   1.647   4.518   3.079
 2322SOL    HW2 7039   1.675   4.675   3.043
 2323SOL     OW 7040   1.225   4.049   2.311
 2323SOL    HW1 7041   1.290   3.975   2.300
 2323SOL    HW2 7042   1.245   4.099   2.395
 2324SOL     OW 7043   0.594   4.469   2.514
 2324SOL    HW1 7044   0.644   4.554   2.495
 2324SOL    HW2 7045   0.506   4.471   2.466
 2325SOL     OW 7046   1.777   4.066   3.504
 2325SOL    HW1 7047   1.760   4.097   3.410
 2325SOL    HW2 7048   1.693   4.029   3.542
 2326SOL     OW 7049   1.730   4.658   3.379
 2326SOL    HW1 7050   1.768   4.749   3.394
 2326SOL    HW2 7051   1.722   4.641   3.280
 2327SOL     OW 7052   0.859   5.098   1.878
 2327SOL    HW1 7053   0.813   5.113   1.966
 2327SOL    HW2 7054   0.903   5.183   1.848
 2328SOL     OW 7055   0.661   5.514   2.815
 2328SOL    HW1 7056   0.615   5.602   2.802
 2328SOL    HW2 7057   0.760   5.526   2.808
 2329SOL     OW 7058   0.859   4.680   2.723
 2329SOL    HW1 7059   0.913   4.611   2.771
 2329SOL    HW2 7060   0.827   4.749   2.789
 2330SOL     OW 7061   1.083   4.708   1.949
 2330SOL    HW1 7062   1.060   4.761   1.867
 2330SOL    HW2 7063   1.164   4.652   1.930
 2331SOL     OW 7064   1.861   5.293   2.713
 2331SOL    HW1 7065   1.790   5.281   2.643
 2331SOL    HW2 7066   1.862   5.214   2.773
 2332SOL     OW 7067   0.221   5.038   3.706
 2332SOL    HW1 7068   0.156   4.965   3.685
 2332SOL    HW2 7069   0.225   5.052   3.804
 2333SOL     OW 7070   0.079   4.964   2.515
 2333SOL    HW1 7071   0.078   4.917   2.603
 2333SOL    HW2 7072   0.161   4.936   2.464
 2334SOL     OW 7073   0.672   5.115   3.486
 2334SOL    HW1 7074   0.594   5.065   3.524
 2334SOL    HW2 7075   0.669   5.210   3.517
 2335SOL     OW 7076   0.428   4.148   2.382
 2335SOL    HW1 7077   0.458   4.076   2.320
 2335SOL    HW2 7078   0.389   4.108   2.465
 2336SOL     OW 7079   1.705   5.211   2.966
 2336SOL    HW1 7080   1.612   5.186   2.939
 2336SOL    HW2 7081   1.731   5.161   3.048
 2337SOL     OW 7082   0.317   4.271   3.142
 2337SOL    HW1 7083   0.355   4.212   3.214
 2337SOL    HW2 7084   0.357   4.245   3.054
 2338SOL     OW 7085   0.812   5.310   2.549
 2338SOL    HW1 7086   0.844   5.320   2.455
 2338SOL    HW2 7087   0.733   5.248   2.551
 2339SOL     OW 7088   1.001   3.758   3.016
 2339SOL    HW1 7089   0.938   3.686   2.985
 2339SOL    HW2 7090   1.094   3.722   3.016
 2340SOL     OW 7091   0.770   5.054   2.163
 2340SOL    HW1 7092   0.724   4.967   2.180
 2340SOL    HW2 7093   0.861   5.051   2.204
 2341SOL     OW 7094   0.618   5.291   3.146
 2341SOL    HW1 7095   0.613   5.373   3.203
 2341SOL    HW2 7096   0.707   5.288   3.101
 2342SOL     OW 7097   1.352   3.776   2.030
 2342SOL    HW1 7098   1.387   3.735   1.946
 2342SOL    HW2 7099   1.262   3.738   2.050
 2343SOL     OW 7100   1.300   4.177   2.553
 2343SOL    HW1 7101   1.241   4.257   2.557
 2343SOL    HW2 7102   1.315   4.142   2.646
 2344SOL     OW 7103   0.039   4.801   2.162
 2344SOL    HW1 7104   0.138   4.790   2.153
 2344SOL    HW2 7105  -0.001   4.715   2.194
 2345SOL     OW 7106   0.875   5.370   2.199
 2345SOL    HW1 7107   0.798   5.335   2.145
 2345SOL    HW2 7108   0.843   5.441   2.261
 2346SOL     OW 7109   0.230   4.352   3.837
 2346SOL    HW1 7110   0.137   4.350   3.874
 2346SOL    HW2 7111   0.231   4.313   3.745
 2347SOL     OW 7112   0.225   3.999   4.720
 2347SOL    HW1 7113   0.260   3.982   4.812
 2347SOL    HW2 7114   0.137   3.954   4.708
 2348SOL     OW 7115   0.019   4.092   4.371
 2348SOL    HW1 7116  -0.063   4.135   4.410
 2348SOL    HW2 7117  -0.009   4.019   4.308
 2349SOL     OW 7118   0.569   4.999   4.889
 2349SOL    HW1 7119   0.476   4.992   4.852
 2349SOL    HW2 7120   0.580   5.088   4.933
 2350SOL     OW 7121   1.555   5.235   4.427
 2350SOL    HW1 7122   1.498   5.219   4.508
 2350SOL    HW2 7123   1.496   5.245   4.347
 2351SOL     OW 7124   1.135   4.427   4.441
 2351SOL    HW1 7125   1.192   4.505   4.416
 2351SOL    HW2 7126   1.075   4.453   4.517
 2352SOL     OW 7127   1.755   4.331   3.955
 2352SOL    HW1 7128   1.743   4.318   3.856
 2352SOL    HW2 7129   1.725   4.250   4.004
 2353SOL     OW 7130   0.768   4.868   4.747
 2353SOL    HW1 7131   0.690   4.885   4.807
 2353SOL    HW2 7132   0.802   4.955   4.711
 2354SOL     OW 7133   0.850   4.522   5.547
 2354SOL    HW1 7134   0.846   4.598   5.612
 2354SOL    HW2 7135   0.872   4.558   5.456
 2355SOL     OW 7136   0.685   4.736   4.389
 2355SOL    HW1 7137   0.754   4.720   4.459
 2355SOL    HW2 7138   0.612   4.793   4.427
 2356SOL     OW 7139   0.686   4.885   5.527
 2356SOL    HW1 7140   0.746   4.964   5.541
 2356SOL    HW2 7141   0.600   4.916   5.486
 2357SOL     OW 7142   0.335   5.159   4.785
 2357SOL    HW1 7143   0.257   5.128   4.732
 2357SOL    HW2 7144   0.393   5.217   4.728
 2358SOL     OW 7145   1.460   5.229   5.063
 2358SOL    HW1 7146   1.484   5.323   5.089
 2358SOL    HW2 7147   1.444   5.175   5.145
 2359SOL     OW 7148   0.438   4.116   5.223
 2359SOL    HW1 7149   0.520   4.060   5.232
 2359SOL    HW2 7150   0.357   4.058   5.227
 2360SOL     OW 7151   1.603   4.171   4.461
 2360SOL    HW1 7152   1.529   4.217   4.411
 2360SOL    HW2 7153   1.654   4.239   4.514
 2361SOL     OW 7154   0.231   5.437   4.207
 2361SOL    HW1 7155   0.265   5.514   4.261
 2361SOL    HW2 7156   0.275   5.437   4.117
 2362SOL     OW 7157   1.127   5.065   5.414
 2362SOL    HW1 7158   1.174   5.065   5.502
 2362SOL    HW2 7159   1.079   4.978   5.403
 2363SOL     OW 7160   0.230   5.158   4.262
 2363SOL    HW1 7161   0.204   5.254   4.262
 2363SOL    HW2 7162   0.159   5.104   4.307
 2364SOL     OW 7163   0.240   4.815   4.610
 2364SOL    HW1 7164   0.254   4.731   4.662
 2364SOL    HW2 7165   0.185   4.879   4.665
 2365SOL     OW 7166   0.620   5.510   5.163
 2365SOL    HW1 7167   0.528   5.493   5.198
 2365SOL    HW2 7168   0.648   5.602   5.189
 2366SOL     OW 7169   0.606   4.688   3.847
 2366SOL    HW1 7170   0.613   4.772   3.793
 2366SOL    HW2 7171   0.652   4.701   3.935
 2367SOL     OW 7172   1.594   3.838   5.204
 2367SOL    HW1 7173   1.576   3.905   5.132
 2367SOL    HW2 7174   1.591   3.884   5.293
 2368SOL     OW 7175   0.122   4.367   4.287
 2368SOL    HW1 7176   0.077   4.279   4.304
 2368SOL    HW2 7177   0.121   4.421   4.371
 2369SOL     OW 7178   1.842   5.491   4.083
 2369SOL    HW1 7179   1.896   5.462   4.163
 2369SOL    HW2 7180   1.872   5.581   4.054
 2370SOL     OW 7181   0.027   5.320   3.841
 2370SOL    HW1 7182   0.008   5.224   3.862
 2370SOL    HW2 7183  -0.006   5.378   3.916
 2371SOL     OW 7184   1.689   4.646   4.336
 2371SOL    HW1 7185   1.784   4.617   4.344
 2371SOL    HW2 7186   1.681   4.711   4.261
 2372SOL     OW 7187   1.641   4.832   4.156
 2372SOL    HW1 7188   1.727   4.834   4.104
 2372SOL    HW2 7189   1.655   4.879   4.244
 2373SOL     OW 7190   0.113   4.461   5.321
 2373SOL    HW1 7191   0.201   4.448   5.366
 2373SOL    HW2 7192   0.100   4.558   5.299
 2374SOL     OW 7193   0.613   5.089   4.450
 2374SOL    HW1 7194   0.564   5.002   4.459
 2374SOL    HW2 7195   0.590   5.132   4.363
 2375SOL     OW 7196   1.293   4.952   5.147
 2375SOL    HW1 7197   1.330   4.879   5.089
 2375SOL    HW2 7198   1.345   4.957   5.232
 2376SOL     OW 7199   0.809   3.728   4.226
 2376SOL    HW1 7200   0.849   3.819   4.217
 2376SOL    HW2 7201   0.709   3.736   4.232
 2377SOL     OW 7202   0.197   4.700   4.988
 2377SOL    HW1 7203   0.286   4.655   4.974
 2377SOL    HW2 7204   0.124   4.635   4.969
 2378SOL     OW 7205   1.525   4.723   3.914
 2378SOL    HW1 7206   1.462   4.647   3.927
 2378SOL    HW2 7207   1.573   4.741   4.000
 2379SOL     OW 7208   1.187   5.516   5.340
 2379SOL    HW1 7209   1.211   5.576   5.264
 2379SOL    HW2 7210   1.194   5.421   5.310
 2380SOL     OW 7211   0.317   3.975   5.525
 2380SOL    HW1 7212   0.388   4.046   5.531
 2380SOL    HW2 7213   0.229   4.014   5.553
 2381SOL     OW 7214   1.466   5.141   4.677
 2381SOL    HW1 7215   1.407   5.147   4.757
 2381SOL    HW2 7216   1.451   5.053   4.631
 2382SOL     OW 7217   1.667   5.438   4.296
 2382SOL    HW1 7218   1.626   5.415   4.208
 2382SOL    HW2 7219   1.649   5.364   4.361
 2383SOL     OW 7220   0.598   4.453   3.994
 2383SOL    HW1 7221   0.622   4.522   3.926
 2383SOL    HW2 7222   0.520   4.486   4.048
 2384SOL     OW 7223   1.281   4.069   4.668
 2384SOL    HW1 7224   1.195   4.019   4.655
 2384SOL    HW2 7225   1.343   4.015   4.724
 2385SOL     OW 7226   1.576   5.386   4.031
 2385SOL    HW1 7227   1.665   5.432   4.034
 2385SOL    HW2 7228   1.555   5.362   3.936
 2386SOL     OW 7229   0.807   4.329   5.189
 2386SOL    HW1 7230   0.760   4.326   5.278
 2386SOL    HW2 7231   0.756   4.274   5.123
 2387SOL     OW 7232   1.394   4.193   5.398
 2387SOL    HW1 7233   1.374   4.236   5.486
 2387SOL    HW2 7234   1.472   4.131   5.407
 2388SOL     OW 7235   0.973   4.614   5.296
 2388SOL    HW1 7236   1.019   4.530   5.267
 2388SOL    HW2 7237   0.917   4.648   5.221
 2389SOL     OW 7238   0.991   4.134   4.966
 2389SOL    HW1 7239   0.914   4.168   5.020
 2389SOL    HW2 7240   0.957   4.083   4.887
 2390SOL     OW 7241   1.041   4.425   4.153
 2390SOL    HW1 7242   1.067   4.421   4.249
 2390SOL    HW2 7243   0.956   4.374   4.139
 2391SOL     OW 7244   0.076   4.535   4.513
 2391SOL    HW1 7245   0.175   4.523   4.522
 2391SOL    HW2 7246   0.052   4.630   4.534
 2392SOL     OW 7247   0.130   5.545   5.295
 2392SOL    HW1 7248   0.120   5.530   5.394
 2392SOL    HW2 7249   0.044   5.581   5.259
 2393SOL     OW 7250   0.865   4.072   3.919
 2393SOL    HW1 7251   0.924   4.135   3.870
 2393SOL    HW2 7252   0.884   3.978   3.890
 2394SOL     OW 7253   1.719   4.309   5.555
 2394SOL    HW1 7254   1.693   4.398   5.519
 2394SOL    HW2 7255   1.717   4.241   5.482
 2395SOL     OW 7256   1.362   4.868   4.269
 2395SOL    HW1 7257   1.445   4.839   4.221
 2395SOL    HW2 7258   1.313   4.935   4.213
 2396SOL     OW 7259   0.550   3.920   4.609
 2396SOL    HW1 7260   0.545   3.915   4.709
 2396SOL    HW2 7261   0.552   4.016   4.580
 2397SOL     OW 7262   1.008   5.180   4.201
 2397SOL    HW1 7263   0.962   5.252   4.149
 2397SOL    HW2 7264   1.004   5.200   4.299
 2398SOL     OW 7265   0.351   5.525   4.577
 2398SOL    HW1 7266   0.401   5.439   4.583
 2398SOL    HW2 7267   0.416   5.602   4.574
 2399SOL     OW 7268   1.795   4.790   4.597
 2399SOL    HW1 7269   1.733   4.775   4.521
 2399SOL    HW2 7270   1.743   4.801   4.682
 2400SOL     OW 7271   1.227   5.274   5.230
 2400SOL    HW1 7272   1.233   5.197   5.294
 2400SOL    HW2 7273   1.175   5.248   5.150
 2401SOL     OW 7274   0.321   4.667   3.966
 2401SOL    HW1 7275   0.403   4.706   3.924
 2401SOL    HW2 7276   0.294   4.585   3.917
 2402SOL     OW 7277   1.458   4.459   4.452
 2402SOL    HW1 7278   1.453   4.394   4.527
 2402SOL    HW2 7279   1.538   4.518   4.465
 2403SOL     OW 7280   0.461   4.990   5.451
 2403SOL    HW1 7281   0.411   4.991   5.365
 2403SOL    HW2 7282   0.398   4.972   5.527
 2404SOL     OW 7283   1.111   5.500   3.961
 2404SOL    HW1 7284   1.051   5.438   4.011
 2404SOL    HW2 7285   1.142   5.456   3.876
 2405SOL     OW 7286   0.202   4.009   5.222
 2405SOL    HW1 7287   0.122   4.069   5.209
 2405SOL    HW2 7288   0.192   3.960   5.308
 2406SOL     OW 7289   1.632   5.101   3.805
 2406SOL    HW1 7290   1.600   5.195   3.795
 2406SOL    HW2 7291   1.556   5.038   3.793
 2407SOL     OW 7292   0.464   5.467   4.047
 2407SOL    HW1 7293   0.497   5.506   4.133
 2407SOL    HW2 7294   0.540   5.460   3.982
 2408SOL     OW 7295   1.400   3.831   4.150
 2408SOL    HW1 7296   1.376   3.794   4.060
 2408SOL    HW2 7297   1.499   3.847   4.154
 2409SOL     OW 7298   0.249   5.509   4.965
 2409SOL    HW1 7299   0.306   5.444   5.015
 2409SOL    HW2 7300   0.233   5.476   4.872
 2410SOL     OW 7301   0.940   5.422   4.628
 2410SOL    HW1 7302   1.020   5.365   4.649
 2410SOL    HW2 7303   0.891   5.382   4.551
 2411SOL     OW 7304   0.382   4.424   4.204
 2411SOL    HW1 7305   0.427   4.334   4.201
 2411SOL    HW2 7306   0.288   4.413   4.237
 2412SOL     OW 7307   1.547   3.946   5.453
 2412SOL    HW1 7308   1.542   3.983   5.545
 2412SOL    HW2 7309   1.475   3.877   5.441
 2413SOL     OW 7310   0.614   3.846   3.841
 2413SOL    HW1 7311   0.712   3.824   3.848
 2413SOL    HW2 7312   0.583   3.829   3.748
 2414SOL     OW 7313   0.781   3.988   5.473
 2414SOL    HW1 7314   0.848   3.927   5.516
 2414SOL    HW2 7315   0.708   4.007   5.538
 2415SOL     OW 7316   0.888   5.238   4.919
 2415SOL    HW1 7317   0.865   5.213   4.825
 2415SOL    HW2 7318   0.949   5.169   4.958
 2416SOL     OW 7319   1.351   4.314   5.157
 2416SOL    HW1 7320   1.379   4.271   5.242
 2416SOL    HW2 7321   1.376   4.410   5.158
 2417SOL     OW 7322   0.803   5.126   4.648
 2417SOL    HW1 7323   0.893   5.140   4.606
 2417SOL    HW2 7324   0.732   5.128   4.577
 2418SOL     OW 7325   0.922   4.227   4.623
 2418SOL    HW1 7326   0.897   4.218   4.527
 2418SOL    HW2 7327   0.970   4.145   4.654
 2419SOL     OW 7328   0.539   3.788   4.236
 2419SOL    HW1 7329   0.458   3.789   4.294
 2419SOL    HW2 7330   0.542   3.871   4.181
 2420SOL     OW 7331   1.434   4.912   3.765
 2420SOL    HW1 7332   1.466   4.836   3.822
 2420SOL    HW2 7333   1.342   4.939   3.795
 2421SOL     OW 7334   0.297   3.759   3.895
 2421SOL    HW1 7335   0.346   3.843   3.874
 2421SOL    HW2 7336   0.359   3.694   3.940
 2422SOL     OW 7337   0.935   3.960   4.204
 2422SOL    HW1 7338   0.887   4.001   4.126
 2422SOL    HW2 7339   1.034   3.958   4.185
 2423SOL     OW 7340   1.076   4.407   5.188
 2423SOL    HW1 7341   0.996   4.346   5.191
 2423SOL    HW2 7342   1.157   4.354   5.164
 2424SOL     OW 7343   1.227   5.294   4.517
 2424SOL    HW1 7344   1.248   5.368   4.452
 2424SOL    HW2 7345   1.295   5.294   4.590
 2425SOL     OW 7346   0.459   4.876   4.465
 2425SOL    HW1 7347   0.388   4.849   4.530
 2425SOL    HW2 7348   0.433   4.848   4.372
 2426SOL     OW 7349   1.271   5.521   4.315
 2426SOL    HW1 7350   1.315   5.585   4.251
 2426SOL    HW2 7351   1.221   5.573   4.385
 2427SOL     OW 7352   1.032   4.273   3.740
 2427SOL    HW1 7353   0.991   4.355   3.701
 2427SOL    HW2 7354   1.096   4.299   3.813
 2428SOL     OW 7355   0.078   4.280   5.110
 2428SOL    HW1 7356   0.170   4.279   5.069
 2428SOL    HW2 7357   0.072   4.354   5.177
 2429SOL     OW 7358   0.561   3.946   4.871
 2429SOL    HW1 7359   0.599   3.862   4.908
 2429SOL    HW2 7360   0.473   3.965   4.915
 2430SOL     OW 7361   0.866   4.178   4.366
 2430SOL    HW1 7362   0.834   4.250   4.304
 2430SOL    HW2 7363   0.890   4.097   4.313
 2431SOL     OW 7364   1.017   3.763   4.477
 2431SOL    HW1 7365   0.945   3.768   4.408
 2431SOL    HW2 7366   0.993   3.694   4.546
 2432SOL     OW 7367   1.429   4.897   4.591
 2432SOL    HW1 7368   1.374   4.813   4.584
 2432SOL    HW2 7369   1.455   4.926   4.499
 2433SOL     OW 7370   1.466   4.314   4.716
 2433SOL    HW1 7371   1.436   4.219   4.723
 2433SOL    HW2 7372   1.539   4.330   4.782
 2434SOL     OW 7373   1.857   4.557   4.101
 2434SOL    HW1 7374   1.899   4.493   4.165
 2434SOL    HW2 7375   1.819   4.506   4.023
 2435SOL     OW 7376   0.488   5.109   3.898
 2435SOL    HW1 7377   0.401   5.094   3.945
 2435SOL    HW2 7378   0.471   5.135   3.803
 2436SOL     OW 7379   1.664   5.004   4.381
 2436SOL    HW1 7380   1.763   5.012   4.395
 2436SOL    HW2 7381   1.619   5.088   4.412
 2437SOL     OW 7382   1.390   4.299   3.802
 2437SOL    HW1 7383   1.336   4.278   3.883
 2437SOL    HW2 7384   1.481   4.258   3.811
 2438SOL     OW 7385   0.527   3.980   4.052
 2438SOL    HW1 7386   0.554   3.921   3.977
 2438SOL    HW2 7387   0.527   4.075   4.021
 2439SOL     OW 7388   1.754   4.947   5.312
 2439SOL    HW1 7389   1.845   4.908   5.299
 2439SOL    HW2 7390   1.762   5.043   5.336
 2440SOL     OW 7391   1.064   5.071   5.064
 2440SOL    HW1 7392   0.984   5.048   5.119
 2440SOL    HW2 7393   1.147   5.045   5.113
 2441SOL     OW 7394   1.592   5.353   5.349
 2441SOL    HW1 7395   1.619   5.387   5.259
 2441SOL    HW2 7396   1.671   5.315   5.395
 2442SOL     OW 7397   1.111   4.919   4.824
 2442SOL    HW1 7398   1.071   4.963   4.905
 2442SOL    HW2 7399   1.070   4.956   4.741
 2443SOL     OW 7400   1.638   4.823   4.803
 2443SOL    HW1 7401   1.643   4.904   4.862
 2443SOL    HW2 7402   1.552   4.825   4.752
 2444SOL     OW 7403   0.915   3.813   5.126
 2444SOL    HW1 7404   0.940   3.793   5.031
 2444SOL    HW2 7405   0.987   3.869   5.168
 2445SOL     OW 7406   0.980   4.840   5.443
 2445SOL    HW1 7407   0.881   4.846   5.453
 2445SOL    HW2 7408   1.003   4.760   5.387
 2446SOL     OW 7409   0.705   4.774   4.092
 2446SOL    HW1 7410   0.691   4.781   4.191
 2446SOL    HW2 7411   0.789   4.723   4.074
 2447SOL     OW 7412   0.410   4.537   4.975
 2447SOL    HW1 7413   0.496   4.549   5.025
 2447SOL    HW2 7414   0.368   4.450   5.002
 2448SOL     OW 7415   1.274   4.110   4.986
 2448SOL    HW1 7416   1.295   4.184   5.050
 2448SOL    HW2 7417   1.185   4.127   4.943
 2449SOL     OW 7418   0.064   5.288   5.055
 2449SOL    HW1 7419   0.018   5.370   5.021
 2449SOL    HW2 7420   0.162   5.307   5.064
 2450SOL     OW 7421   0.367   4.824   4.225
 2450SOL    HW1 7422   0.360   4.907   4.169
 2450SOL    HW2 7423   0.371   4.744   4.165
 2451SOL     OW 7424   0.566   4.261   4.589
 2451SOL    HW1 7425   0.578   4.327   4.515
 2451SOL    HW2 7426   0.612   4.295   4.672
 2452SOL     OW 7427   1.252   5.072   4.112
 2452SOL    HW1 7428   1.302   5.149   4.152
 2452SOL    HW2 7429   1.157   5.074   4.144
 2453SOL     OW 7430   1.272   5.169   4.866
 2453SOL    HW1 7431   1.319   5.182   4.953
 2453SOL    HW2 7432   1.206   5.095   4.875
 2454SOL     OW 7433   1.582   4.363   4.196
 2454SOL    HW1 7434   1.551   4.424   4.269
 2454SOL    HW2 7435   1.632   4.415   4.127
 2455SOL     OW 7436   0.354   5.234   5.053
 2455SOL    HW1 7437   0.333   5.190   4.966
 2455SOL    HW2 7438   0.451   5.260   5.056
 2456SOL     OW 7439   0.402   4.475   5.322
 2456SOL    HW1 7440   0.470   4.530   5.275
 2456SOL    HW2 7441   0.442   4.387   5.349
 2457SOL     OW 7442   1.587   4.503   5.394
 2457SOL    HW1 7443   1.495   4.541   5.389
 2457SOL    HW2 7444   1.647   4.550   5.329
 2458SOL     OW 7445   1.013   3.829   5.494
 2458SOL    HW1 7446   1.019   3.914   5.442
 2458SOL    HW2 7447   1.045   3.753   5.437
 2459SOL     OW 7448   0.504   3.774   5.464
 2459SOL    HW1 7449   0.462   3.717   5.394
 2459SOL    HW2 7450   0.438   3.843   5.496
 2460SOL     OW 7451   0.573   4.594   4.753
 2460SOL    HW1 7452   0.617   4.683   4.744
 2460SOL    HW2 7453   0.510   4.594   4.830
 2461SOL     OW 7454   1.360   4.586   4.769
 2461SOL    HW1 7455   1.285   4.586   4.703
 2461SOL    HW2 7456   1.397   4.494   4.778
 2462SOL     OW 7457   1.209   4.249   3.999
 2462SOL    HW1 7458   1.222   4.165   4.053
 2462SOL    HW2 7459   1.180   4.323   4.059
 2463SOL     OW 7460   0.307   3.937   4.955
 2463SOL    HW1 7461   0.284   3.974   5.045
 2463SOL    HW2 7462   0.277   3.842   4.949
 2464SOL     OW 7463   0.037   5.034   5.006
 2464SOL    HW1 7464   0.090   4.985   5.074
 2464SOL    HW2 7465   0.059   5.132   5.011
 2465SOL     OW 7466   0.732   4.358   4.788
 2465SOL    HW1 7467   0.791   4.332   4.712
 2465SOL    HW2 7468   0.704   4.454   4.777
 2466SOL     OW 7469   1.728   4.659   5.578
 2466SOL    HW1 7470   1.682   4.652   5.489
 2466SOL    HW2 7471   1.666   4.703   5.644
 2467SOL     OW 7472   0.307   3.787   4.342
 2467SOL    HW1 7473   0.296   3.881   4.375
 2467SOL    HW2 7474   0.302   3.724   4.419
 2468SOL     OW 7475   1.023   4.490   4.690
 2468SOL    HW1 7476   1.038   4.511   4.786
 2468SOL    HW2 7477   0.993   4.395   4.681
 2469SOL     OW 7478   0.980   5.297   5.424
 2469SOL    HW1 7479   0.960   5.341   5.336
 2469SOL    HW2 7480   1.019   5.206   5.408
 2470SOL     OW 7481   1.859   5.242   5.329
 2470SOL    HW1 7482   1.873   5.269   5.234
 2470SOL    HW2 7483   1.942   5.264   5.382
 2471SOL     OW 7484   0.350   4.622   5.528
 2471SOL    HW1 7485   0.426   4.666   5.576
 2471SOL    HW2 7486   0.385   4.575   5.446
 2472SOL     OW 7487   1.540   3.998   3.849
 2472SOL    HW1 7488   1.479   3.923   3.872
 2472SOL    HW2 7489   1.562   4.050   3.932
 2473SOL     OW 7490   1.303   4.562   3.766
 2473SOL    HW1 7491   1.337   4.469   3.781
 2473SOL    HW2 7492   1.321   4.589   3.671
 2474SOL     OW 7493   1.068   5.057   4.573
 2474SOL    HW1 7494   1.075   4.973   4.518
 2474SOL    HW2 7495   1.130   5.126   4.537
 2475SOL     OW 7496   0.319   4.534   4.673
 2475SOL    HW1 7497   0.412   4.570   4.678
 2475SOL    HW2 7498   0.313   4.449   4.725
 2476SOL     OW 7499   0.339   4.233   4.730
 2476SOL    HW1 7500   0.287   4.150   4.713
 2476SOL    HW2 7501   0.416   4.238   4.666
 2477SOL     OW 7502   1.138   4.104   5.402
 2477SOL    HW1 7503   1.093   4.167   5.466
 2477SOL    HW2 7504   1.231   4.135   5.385
 2478SOL     OW 7505   1.160   3.931   5.201
 2478SOL    HW1 7506   1.160   3.995   5.278
 2478SOL    HW2 7507   1.188   3.979   5.118
 2479SOL     OW 7508   0.008   5.050   3.924
 2479SOL    HW1 7509  -0.085   5.071   3.893
 2479SOL    HW2 7510   0.018   4.951   3.937
 2480SOL     OW 7511   0.088   5.525   4.651
 2480SOL    HW1 7512   0.046   5.439   4.624
 2480SOL    HW2 7513   0.182   5.528   4.617
 2481SOL     OW 7514   0.504   5.292   4.634
 2481SOL    HW1 7515   0.570   5.366   4.643
 2481SOL    HW2 7516   0.548   5.213   4.592
 2482SOL     OW 7517   1.002   4.520   4.962
 2482SOL    HW1 7518   1.043   4.488   5.048
 2482SOL    HW2 7519   0.906   4.493   4.959
 2483SOL     OW 7520   0.040   4.268   4.838
 2483SOL    HW1 7521   0.125   4.235   4.797
 2483SOL    HW2 7522   0.053   4.283   4.936
 2484SOL     OW 7523   0.189   4.244   5.446
 2484SOL    HW1 7524   0.248   4.204   5.376
 2484SOL    HW2 7525   0.131   4.315   5.405
 2485SOL     OW 7526   1.369   4.674   5.384
 2485SOL    HW1 7527   1.408   4.763   5.404
 2485SOL    HW2 7528   1.379   4.654   5.287
 2486SOL     OW 7529   0.815   4.296   4.049
 2486SOL    HW1 7530   0.822   4.207   4.003
 2486SOL    HW2 7531   0.721   4.330   4.041
 2487SOL     OW 7532   1.657   4.328   4.930
 2487SOL    HW1 7533   1.619   4.259   4.992
 2487SOL    HW2 7534   1.739   4.292   4.886
 2488SOL     OW 7535   0.252   5.288   5.468
 2488SOL    HW1 7536   0.222   5.345   5.544
 2488SOL    HW2 7537   0.245   5.191   5.494
 2489SOL     OW 7538   0.671   4.188   4.993
 2489SOL    HW1 7539   0.637   4.099   4.963
 2489SOL    HW2 7540   0.697   4.242   4.913
 2490SOL     OW 7541   0.930   5.402   5.189
 2490SOL    HW1 7542   0.906   5.384   5.094
 2490SOL    HW2 7543   0.960   5.496   5.199
 2491SOL     OW 7544   0.473   4.224   3.915
 2491SOL    HW1 7545   0.534   4.304   3.919
 2491SOL    HW2 7546   0.378   4.255   3.922
 2492SOL     OW 7547   0.159   4.861   5.190
 2492SOL    HW1 7548   0.181   4.800   5.266
 2492SOL    HW2 7549   0.169   4.812   5.104
 2493SOL     OW 7550   1.347   4.783   4.958
 2493SOL    HW1 7551   1.371   4.720   4.884
 2493SOL    HW2 7552   1.257   4.823   4.940
 2494SOL     OW 7553   1.302   4.579   4.033
 2494SOL    HW1 7554   1.216   4.548   4.075
 2494SOL    HW2 7555   1.298   4.565   3.934
 2495SOL     OW 7556   1.759   5.471   4.878
 2495SOL    HW1 7557   1.820   5.501   4.805
 2495SOL    HW2 7558   1.721   5.382   4.856
 2496SOL     OW 7559   1.252   5.455   4.852
 2496SOL    HW1 7560   1.336   5.460   4.798
 2496SOL    HW2 7561   1.229   5.359   4.870
 2497SOL     OW 7562   0.083   4.982   4.746
 2497SOL    HW1 7563   0.078   4.981   4.846
 2497SOL    HW2 7564   0.000   4.941   4.708
 2498SOL     OW 7565   0.688   5.386   5.440
 2498SOL    HW1 7566   0.632   5.467   5.449
 2498SOL    HW2 7567   0.740   5.390   5.354
 2499SOL     OW 7568   1.726   3.859   4.247
 2499SOL    HW1 7569   1.799   3.842   4.180
 2499SOL    HW2 7570   1.695   3.772   4.285
 2500SOL     OW 7571   1.388   5.297   4.201
 2500SOL    HW1 7572   1.455   5.309   4.127
 2500SOL    HW2 7573   1.348   5.386   4.224
 2501SOL     OW 7574   0.130   5.518   5.575
 2501SOL    HW1 7575   0.089   5.444   5.628
 2501SOL    HW2 7576   0.194   5.569   5.633
 2502SOL     OW 7577   1.280   4.651   4.396
 2502SOL    HW1 7578   1.340   4.570   4.398
 2502SOL    HW2 7579   1.320   4.720   4.336
 2503SOL     OW 7580   0.830   4.997   5.146
 2503SOL    HW1 7581   0.825   5.030   5.241
 2503SOL    HW2 7582   0.744   5.016   5.100
 2504SOL     OW 7583   0.672   5.340   3.878
 2504SOL    HW1 7584   0.681   5.350   3.779
 2504SOL    HW2 7585   0.632   5.251   3.899
 2505SOL     OW 7586   1.650   5.444   5.118
 2505SOL    HW1 7587   1.703   5.454   5.034
 2505SOL    HW2 7588   1.623   5.534   5.152
 2506SOL     OW 7589   1.841   3.899   4.687
 2506SOL    HW1 7590   1.880   3.814   4.651
 2506SOL    HW2 7591   1.743   3.901   4.668
 2507SOL     OW 7592   0.263   4.050   4.444
 2507SOL    HW1 7593   0.184   4.101   4.410
 2507SOL    HW2 7594   0.254   4.035   4.542
 2508SOL     OW 7595   1.194   5.336   3.755
 2508SOL    HW1 7596   1.200   5.243   3.792
 2508SOL    HW2 7597   1.135   5.336   3.675
 2509SOL     OW 7598   0.822   4.726   5.096
 2509SOL    HW1 7599   0.862   4.725   5.004
 2509SOL    HW2 7600   0.832   4.818   5.136
 2510SOL     OW 7601   0.916   4.634   4.015
 2510SOL    HW1 7602   0.979   4.672   3.947
 2510SOL    HW2 7603   0.956   4.551   4.054
 2511SOL     OW 7604   1.504   5.331   3.768
 2511SOL    HW1 7605   1.412   5.368   3.775
 2511SOL    HW2 7606   1.542   5.351   3.678
 2512SOL     OW 7607   0.372   5.012   5.214
 2512SOL    HW1 7608   0.359   5.105   5.180
 2512SOL    HW2 7609   0.288   4.960   5.201
 2513SOL     OW 7610   1.614   5.016   5.013
 2513SOL    HW1 7611   1.674   5.019   5.093
 2513SOL    HW2 7612   1.539   5.080   5.026
 2514SOL     OW 7613   1.039   4.822   4.420
 2514SOL    HW1 7614   0.969   4.775   4.474
 2514SOL    HW2 7615   1.098   4.754   4.377
 2515SOL     OW 7616   1.014   3.960   4.695
 2515SOL    HW1 7617   1.006   3.924   4.602
 2515SOL    HW2 7618   1.012   3.884   4.760
 2516SOL     OW 7619   0.590   5.211   4.215
 2516SOL    HW1 7620   0.632   5.153   4.145
 2516SOL    HW2 7621   0.546   5.290   4.171
 2517SOL     OW 7622   1.709   4.109   5.105
 2517SOL    HW1 7623   1.782   4.178   5.109
 2517SOL    HW2 7624   1.737   4.034   5.046
 2518SOL     OW 7625   0.255   5.072   4.014
 2518SOL    HW1 7626   0.159   5.073   3.987
 2518SOL    HW2 7627   0.267   5.125   4.098
 2519SOL     OW 7628   0.105   4.737   5.450
 2519SOL    HW1 7629   0.028   4.704   5.504
 2519SOL    HW2 7630   0.190   4.707   5.492
 2520SOL     OW 7631   0.672   3.927   5.213
 2520SOL    HW1 7632   0.762   3.911   5.173
 2520SOL    HW2 7633   0.680   3.932   5.312
 2521SOL     OW 7634   0.075   4.069   3.757
 2521SOL    HW1 7635  -0.017   4.041   3.728
 2521SOL    HW2 7636   0.106   4.146   3.701
 2522SOL     OW 7637   1.440   4.580   5.122
 2522SOL    HW1 7638   1.383   4.632   5.059
 2522SOL    HW2 7639   1.536   4.592   5.098
 2523SOL     OW 7640   0.072   3.890   4.042
 2523SOL    HW1 7641   0.055   3.973   3.988
 2523SOL    HW2 7642   0.162   3.853   4.020
 2524SOL     OW 7643   1.183   5.059   3.843
 2524SOL    HW1 7644   1.084   5.048   3.845
 2524SOL    HW2 7645   1.217   5.074   3.936
 2525SOL     OW 7646   0.613   4.566   5.155
 2525SOL    HW1 7647   0.669   4.647   5.138
 2525SOL    HW2 7648   0.672   4.486   5.158
 2526SOL     OW 7649   1.493   5.491   4.683
 2526SOL    HW1 7650   1.526   5.555   4.614
 2526SOL    HW2 7651   1.559   5.485   4.758
 2527SOL     OW 7652   0.716   4.289   5.432
 2527SOL    HW1 7653   0.735   4.354   5.506
 2527SOL    HW2 7654   0.776   4.209   5.441
 2528SOL     OW 7655   1.450   4.944   5.357
 2528SOL    HW1 7656   1.441   4.934   5.456
 2528SOL    HW2 7657   1.546   4.937   5.331
 2529SOL     OW 7658   0.390   5.465   5.284
 2529SOL    HW1 7659   0.299   5.506   5.282
 2529SOL    HW2 7660   0.383   5.371   5.316
 2530SOL     OW 7661   1.674   4.607   4.978
 2530SOL    HW1 7662   1.647   4.518   4.941
 2530SOL    HW2 7663   1.675   4.675   4.905
 2531SOL     OW 7664   1.225   4.049   4.173
 2531SOL    HW1 7665   1.290   3.975   4.162
 2531SOL    HW2 7666   1.245   4.099   4.257
 2532SOL     OW 7667   0.594   4.469   4.376
 2532SOL    HW1 7668   0.644   4.554   4.357
 2532SOL    HW2 7669   0.506   4.471   4.328
 2533SOL     OW 7670   1.777   4.066   5.366
 2533SOL    HW1 7671   1.760   4.097   5.272
 2533SOL    HW2 7672   1.693   4.029   5.404
 2534SOL     OW 7673   1.730   4.658   5.241
 2534SOL    HW1 7674   1.768   4.749   5.256
 2534SOL    HW2 7675   1.722   4.641   5.142
 2535SOL     OW 7676   0.859   5.098   3.740
 2535SOL    HW1 7677   0.813   5.113   3.828
 2535SOL    HW2 7678   0.903   5.183   3.710
 2536SOL     OW 7679   0.661   5.514   4.677
 2536SOL    HW1 7680   0.615   5.602   4.664
 2536SOL    HW2 7681   0.760   5.526   4.670
 2537SOL     OW 7682   0.859   4.680   4.585
 2537SOL    HW1 7683   0.913   4.611   4.633
 2537SOL    HW2 7684   0.827   4.749   4.651
 2538SOL     OW 7685   1.083   4.708   3.811
 2538SOL    HW1 7686   1.060   4.761   3.729
 2538SOL    HW2 7687   1.164   4.652   3.792
 2539SOL     OW 7688   1.861   5.293   4.575
 2539SOL    HW1 7689   1.790   5.281   4.505
 2539SOL    HW2 7690   1.862   5.214   4.635
 2540SOL     OW 7691   0.221   5.038   5.568
 2540SOL    HW1 7692   0.156   4.965   5.547
 2540SOL    HW2 7693   0.225   5.052   5.666
 2541SOL     OW 7694   0.079   4.964   4.377
 2541SOL    HW1 7695   0.078   4.917   4.465
 2541SOL    HW2 7696   0.161   4.936   4.326
 2542SOL     OW 7697   0.672   5.115   5.348
 2542SOL    HW1 7698   0.594   5.065   5.386
 2542SOL    HW2 7699   0.669   5.210   5.379
 2543SOL     OW 7700   1.824   3.916   4.951
 2543SOL    HW1 7701   1.820   3.826   4.995
 2543SOL    HW2 7702   1.827   3.905   4.852
 2544SOL     OW 7703   0.428   4.148   4.244
 2544SOL    HW1 7704   0.458   4.076   4.182
 2544SOL    HW2 7705   0.389   4.108   4.327
 2545SOL     OW 7706   1.705   5.211   4.828
 2545SOL    HW1 7707   1.612   5.186   4.801
 2545SOL    HW2 7708   1.731   5.161   4.910
 2546SOL     OW 7709   0.317   4.271   5.004
 2546SOL    HW1 7710   0.355   4.212   5.076
 2546SOL    HW2 7711   0.357   4.245   4.916
 2547SOL     OW 7712   0.812   5.310   4.411
 2547SOL    HW1 7713   0.844   5.320   4.317
 2547SOL    HW2 7714   0.733   5.248   4.413
 2548SOL     OW 7715   1.424   3.938   4.836
 2548SOL    HW1 7716   1.476   3.873   4.891
 2548SOL    HW2 7717   1.375   4.001   4.897
 2549SOL     OW 7718   1.001   3.758   4.878
 2549SOL    HW1 7719   0.938   3.686   4.847
 2549SOL    HW2 7720   1.094   3.722   4.878
 2550SOL     OW 7721   0.770   5.054   4.025
 2550SOL    HW1 7722   0.724   4.967   4.042
 2550SOL    HW2 7723   0.861   5.051   4.066
 2551SOL     OW 7724   0.618   5.291   5.008
 2551SOL    HW1 7725   0.613   5.373   5.065
 2551SOL    HW2 7726   0.707   5.288   4.963
 2552SOL     OW 7727   1.352   3.776   3.892
 2552SOL    HW1 7728   1.387   3.735   3.808
 2552SOL    HW2 7729   1.262   3.738   3.912
 2553SOL     OW 7730   1.300   4.177   4.415
 2553SOL    HW1 7731   1.241   4.257   4.419
 2553SOL    HW2 7732   1.315   4.142   4.508
 2554SOL     OW 7733   1.593   3.945   4.606
 2554SOL    HW1 7734   1.509   3.944   4.660
 2554SOL    HW2 7735   1.595   4.028   4.550
 2555SOL     OW 7736   0.039   4.801   4.024
 2555SOL    HW1 7737   0.138   4.790   4.015
 2555SOL    HW2 7738  -0.001   4.715   4.056
 2556SOL     OW 7739   0.875   5.370   4.061
 2556SOL    HW1 7740   0.798   5.335   4.007
 2556SOL    HW2 7741   0.843   5.441   4.123
 2557SOL     OW 7742   0.230   4.352   5.699
 2557SOL    HW1 7743   0.137   4.350   5.736
 2557SOL    HW2 7744   0.231   4.313   5.607
 2558SOL     OW 7745   1.755   4.331   5.817
 2558SOL    HW1 7746   1.743   4.318   5.718
 2558SOL    HW2 7747   1.725   4.250   5.866
 2559SOL     OW 7748   0.231   5.437   6.069
 2559SOL    HW1 7749   0.265   5.514   6.123
 2559SOL    HW2 7750   0.275   5.437   5.979
 2560SOL     OW 7751   0.230   5.158   6.124
 2560SOL    HW1 7752   0.204   5.254   6.124
 2560SOL    HW2 7753   0.159   5.104   6.169
 2561SOL     OW 7754   0.606   4.688   5.709
 2561SOL    HW1 7755   0.613   4.772   5.655
 2561SOL    HW2 7756   0.652   4.701   5.797
 2562SOL     OW 7757   0.122   4.367   6.149
 2562SOL    HW1 7758   0.077   4.279   6.166
 2562SOL    HW2 7759   0.121   4.421   6.233
 2563SOL     OW 7760   1.842   5.491   5.945
 2563SOL    HW1 7761   1.896   5.462   6.025
 2563SOL    HW2 7762   1.872   5.581   5.916
 2564SOL     OW 7763   0.027   5.320   5.703
 2564SOL    HW1 7764   0.008   5.224   5.724
 2564SOL    HW2 7765  -0.006   5.378   5.778
 2565SOL     OW 7766   1.689   4.646   6.198
 2565SOL    HW1 7767   1.784   4.617   6.206
 2565SOL    HW2 7768   1.681   4.711   6.123
 2566SOL     OW 7769   1.641   4.832   6.018
 2566SOL    HW1 7770   1.727   4.834   5.966
 2566SOL    HW2 7771   1.655   4.879   6.106
 2567SOL     OW 7772   0.613   5.089   6.312
 2567SOL    HW1 7773   0.564   5.002   6.321
 2567SOL    HW2 7774   0.590   5.132   6.225
 2568SOL     OW 7775   0.809   3.728   6.088
 2568SOL    HW1 7776   0.849   3.819   6.079
 2568SOL    HW2 7777   0.709   3.736   6.094
 2569SOL     OW 7778   1.525   4.723   5.776
 2569SOL    HW1 7779   1.462   4.647   5.789
 2569SOL    HW2 7780   1.573   4.741   5.862
 2570SOL     OW 7781   1.466   5.141   6.539
 2570SOL    HW1 7782   1.407   5.147   6.619
 2570SOL    HW2 7783   1.451   5.053   6.493
 2571SOL     OW 7784   0.598   4.453   5.856
 2571SOL    HW1 7785   0.622   4.522   5.788
 2571SOL    HW2 7786   0.520   4.486   5.910
 2572SOL     OW 7787   1.576   5.386   5.893
 2572SOL    HW1 7788   1.665   5.432   5.896
 2572SOL    HW2 7789   1.555   5.362   5.798
 2573SOL     OW 7790   1.041   4.425   6.015
 2573SOL    HW1 7791   1.067   4.421   6.111
 2573SOL    HW2 7792   0.956   4.374   6.001
 2574SOL     OW 7793   0.076   4.535   6.375
 2574SOL    HW1 7794   0.175   4.523   6.384
 2574SOL    HW2 7795   0.052   4.630   6.396
 2575SOL     OW 7796   0.865   4.072   5.781
 2575SOL    HW1 7797   0.924   4.135   5.732
 2575SOL    HW2 7798   0.884   3.978   5.752
 2576SOL     OW 7799   1.362   4.868   6.131
 2576SOL    HW1 7800   1.445   4.839   6.083
 2576SOL    HW2 7801   1.313   4.935   6.075
 2577SOL     OW 7802   1.008   5.180   6.063
 2577SOL    HW1 7803   0.962   5.252   6.011
 2577SOL    HW2 7804   1.004   5.200   6.161
 2578SOL     OW 7805   0.351   5.525   6.439
 2578SOL    HW1 7806   0.401   5.439   6.445
 2578SOL    HW2 7807   0.416   5.602   6.436
 2579SOL     OW 7808   0.321   4.667   5.828
 2579SOL    HW1 7809   0.403   4.706   5.786
 2579SOL    HW2 7810   0.294   4.585   5.779
 2580SOL     OW 7811   1.111   5.500   5.823
 2580SOL    HW1 7812   1.051   5.438   5.873
 2580SOL    HW2 7813   1.142   5.456   5.738
 2581SOL     OW 7814   1.632   5.101   5.667
 2581SOL    HW1 7815   1.600   5.195   5.657
 2581SOL    HW2 7816   1.556   5.038   5.655
 2582SOL     OW 7817   0.464   5.467   5.909
 2582SOL    HW1 7818   0.497   5.506   5.995
 2582SOL    HW2 7819   0.540   5.460   5.844
 2583SOL     OW 7820   1.400   3.831   6.012
 2583SOL    HW1 7821   1.376   3.794   5.922
 2583SOL    HW2 7822   1.499   3.847   6.016
 2584SOL     OW 7823   0.382   4.424   6.066
 2584SOL    HW1 7824   0.427   4.334   6.063
 2584SOL    HW2 7825   0.288   4.413   6.099
 2585SOL     OW 7826   0.614   3.846   5.703
 2585SOL    HW1 7827   0.712   3.824   5.710
 2585SOL    HW2 7828   0.583   3.829   5.610
 2586SOL     OW 7829   0.539   3.788   6.098
 2586SOL    HW1 7830   0.458   3.789   6.156
 2586SOL    HW2 7831   0.542   3.871   6.043
 2587SOL     OW 7832   1.434   4.912   5.627
 2587SOL    HW1 7833   1.466   4.836   5.684
 2587SOL    HW2 7834   1.342   4.939   5.657
 2588SOL     OW 7835   0.297   3.759   5.757
 2588SOL    HW1 7836   0.346   3.843   5.736
 2588SOL    HW2 7837   0.359   3.694   5.802
 2589SOL     OW 7838   0.935   3.960   6.066
 2589SOL    HW1 7839   0.887   4.001   5.988
 2589SOL    HW2 7840   1.034   3.958   6.047
 2590SOL     OW 7841   0.459   4.876   6.327
 2590SOL    HW1 7842   0.388   4.849   6.392
 2590SOL    HW2 7843   0.433   4.848   6.234
 2591SOL     OW 7844   1.271   5.521   6.177
 2591SOL    HW1 7845   1.315   5.585   6.113
 2591SOL    HW2 7846   1.221   5.573   6.247
 2592SOL     OW 7847   1.032   4.273   5.602
 2592SOL    HW1 7848   0.991   4.355   5.563
 2592SOL    HW2 7849   1.096   4.299   5.675
 2593SOL     OW 7850   0.866   4.178   6.228
 2593SOL    HW1 7851   0.834   4.250   6.166
 2593SOL    HW2 7852   0.890   4.097   6.175
 2594SOL     OW 7853   1.857   4.557   5.963
 2594SOL    HW1 7854   1.899   4.493   6.027
 2594SOL    HW2 7855   1.819   4.506   5.885
 2595SOL     OW 7856   0.488   5.109   5.760
 2595SOL    HW1 7857   0.401   5.094   5.807
 2595SOL    HW2 7858   0.471   5.135   5.665
 2596SOL     OW 7859   1.390   4.299   5.664
 2596SOL    HW1 7860   1.336   4.278   5.745
 2596SOL    HW2 7861   1.481   4.258   5.673
 2597SOL     OW 7862   0.527   3.980   5.914
 2597SOL    HW1 7863   0.554   3.921   5.839
 2597SOL    HW2 7864   0.527   4.075   5.883
 2598SOL     OW 7865   0.705   4.774   5.954
 2598SOL    HW1 7866   0.691   4.781   6.053
 2598SOL    HW2 7867   0.789   4.723   5.936
 2599SOL     OW 7868   0.367   4.824   6.087
 2599SOL    HW1 7869   0.360   4.907   6.031
 2599SOL    HW2 7870   0.371   4.744   6.027
 2600SOL     OW 7871   1.252   5.072   5.974
 2600SOL    HW1 7872   1.302   5.149   6.014
 2600SOL    HW2 7873   1.157   5.074   6.006
 2601SOL     OW 7874   1.582   4.363   6.058
 2601SOL    HW1 7875   1.551   4.424   6.131
 2601SOL    HW2 7876   1.632   4.415   5.989
 2602SOL     OW 7877   1.209   4.249   5.861
 2602SOL    HW1 7878   1.222   4.165   5.915
 2602SOL    HW2 7879   1.180   4.323   5.921
 2603SOL     OW 7880   0.307   3.787   6.204
 2603SOL    HW1 7881   0.296   3.881   6.237
 2603SOL    HW2 7882   0.302   3.724   6.281
 2604SOL     OW 7883   1.622   4.091   5.960
 2604SOL    HW1 7884   1.624   4.015   6.024
 2604SOL    HW2 7885   1.574   4.168   6.000
 2605SOL     OW 7886   1.540   3.998   5.711
 2605SOL    HW1 7887   1.479   3.923   5.734
 2605SOL    HW2 7888   1.562   4.050   5.794
 2606SOL     OW 7889   1.303   4.562   5.628
 2606SOL    HW1 7890   1.337   4.469   5.643
 2606SOL    HW2 7891   1.321   4.589   5.533
 2607SOL     OW 7892   0.008   5.050   5.786
 2607SOL    HW1 7893  -0.085   5.071   5.755
 2607SOL    HW2 7894   0.018   4.951   5.799
 2608SOL     OW 7895   0.815   4.296   5.911
 2608SOL    HW1 7896   0.822   4.207   5.865
 2608SOL    HW2 7897   0.721   4.330   5.903
 2609SOL     OW 7898   0.473   4.224   5.777
 2609SOL    HW1 7899   0.534   4.304   5.781
 2609SOL    HW2 7900   0.378   4.255   5.784
 2610SOL     OW 7901   1.302   4.579   5.895
 2610SOL    HW1 7902   1.216   4.548   5.937
 2610SOL    HW2 7903   1.298   4.565   5.796
 2611SOL     OW 7904   1.726   3.859   6.109
 2611SOL    HW1 7905   1.799   3.842   6.042
 2611SOL    HW2 7906   1.695   3.772   6.147
 2612SOL     OW 7907   1.388   5.297   6.063
 2612SOL    HW1 7908   1.455   5.309   5.989
 2612SOL    HW2 7909   1.348   5.386   6.086
 2613SOL     OW 7910   0.672   5.340   5.740
 2613SOL    HW1 7911   0.681   5.350   5.641
 2613SOL    HW2 7912   0.632   5.251   5.761
 2614SOL     OW 7913   1.841   3.899   6.549
 2614SOL    HW1 7914   1.880   3.814   6.513
 2614SOL    HW2 7915   1.743   3.901   6.530
 2615SOL     OW 7916   1.194   5.336   5.617
 2615SOL    HW1 7917   1.200   5.243   5.654
 2615SOL    HW2 7918   1.135   5.336   5.537
 2616SOL     OW 7919   0.916   4.634   5.877
 2616SOL    HW1 7920   0.979   4.672   5.809
 2616SOL    HW2 7921   0.956   4.551   5.916
 2617SOL     OW 7922   1.504   5.331   5.630
 2617SOL    HW1 7923   1.412   5.368   5.637
 2617SOL    HW2 7924   1.542   5.351   5.540
 2618SOL     OW 7925   0.590   5.211   6.077
 2618SOL    HW1 7926   0.632   5.153   6.007
 2618SOL    HW2 7927   0.546   5.290   6.033
 2619SOL     OW 7928   0.255   5.072   5.876
 2619SOL    HW1 7929   0.159   5.073   5.849
 2619SOL    HW2 7930   0.267   5.125   5.960
 2620SOL     OW 7931   0.075   4.069   5.619
 2620SOL    HW1 7932  -0.017   4.041   5.590
 2620SOL    HW2 7933   0.106   4.146   5.563
 2621SOL     OW 7934   0.072   3.890   5.904
 2621SOL    HW1 7935   0.055   3.973   5.850
 2621SOL    HW2 7936   0.162   3.853   5.882
 2622SOL     OW 7937   1.183   5.059   5.705
 2622SOL    HW1 7938   1.084   5.048   5.707
 2622SOL    HW2 7939   1.217   5.074   5.798
 2623SOL     OW 7940   1.225   4.049   6.035
 2623SOL    HW1 7941   1.290   3.975   6.024
 2623SOL    HW2 7942   1.245   4.099   6.119
 2624SOL     OW 7943   0.594   4.469   6.238
 2624SOL    HW1 7944   0.644   4.554   6.219
 2624SOL    HW2 7945   0.506   4.471   6.190
 2625SOL     OW 7946   0.859   5.098   5.602
 2625SOL    HW1 7947   0.813   5.113   5.690
 2625SOL    HW2 7948   0.903   5.183   5.572
 2626SOL     OW 7949   1.083   4.708   5.673
 2626SOL    HW1 7950   1.060   4.761   5.591
 2626SOL    HW2 7951   1.164   4.652   5.654
 2627SOL     OW 7952   0.079   4.964   6.239
 2627SOL    HW1 7953   0.078   4.917   6.327
 2627SOL    HW2 7954   0.161   4.936   6.188
 2628SOL     OW 7955   0.428   4.148   6.106
 2628SOL    HW1 7956   0.458   4.076   6.044
 2628SOL    HW2 7957   0.389   4.108   6.189
 2629SOL     OW 7958   0.770   5.054   5.887
 2629SOL    HW1 7959   0.724   4.967   5.904
 2629SOL    HW2 7960   0.861   5.051   5.928
 2630SOL     OW 7961   1.352   3.776   5.754
 2630SOL    HW1 7962   1.387   3.735   5.670
 2630SOL    HW2 7963   1.262   3.738   5.774
 2631SOL     OW 7964   0.039   4.801   5.886
 2631SOL    HW1 7965   0.138   4.790   5.877
 2631SOL    HW2 7966  -0.001   4.715   5.918
 2632SOL     OW 7967   0.875   5.370   5.923
 2632SOL    HW1 7968   0.798   5.335   5.869
 2632SOL    HW2 7969   0.843   5.441   5.985
 2633SOL     OW 7970   0.225   5.861   0.996
 2633SOL    HW1 7971   0.260   5.844   1.088
 2633SOL    HW2 7972   0.137   5.816   0.984
 2634SOL     OW 7973   0.019   5.954   0.647
 2634SOL    HW1 7974  -0.063   5.997   0.686
 2634SOL    HW2 7975  -0.009   5.881   0.584
 2635SOL     OW 7976   0.438   5.978   1.499
 2635SOL    HW1 7977   0.520   5.922   1.508
 2635SOL    HW2 7978   0.357   5.920   1.503
 2636SOL     OW 7979   1.594   5.700   1.480
 2636SOL    HW1 7980   1.576   5.767   1.408
 2636SOL    HW2 7981   1.591   5.746   1.569
 2637SOL     OW 7982   0.809   5.590   0.502
 2637SOL    HW1 7983   0.849   5.681   0.493
 2637SOL    HW2 7984   0.709   5.598   0.508
 2638SOL     OW 7985   1.281   5.931   0.944
 2638SOL    HW1 7986   1.195   5.881   0.931
 2638SOL    HW2 7987   1.343   5.877   1.000
 2639SOL     OW 7988   0.550   5.782   0.885
 2639SOL    HW1 7989   0.545   5.777   0.985
 2639SOL    HW2 7990   0.552   5.878   0.856
 2640SOL     OW 7991   0.202   5.871   1.498
 2640SOL    HW1 7992   0.122   5.931   1.485
 2640SOL    HW2 7993   0.192   5.822   1.584
 2641SOL     OW 7994   1.400   5.693   0.426
 2641SOL    HW1 7995   1.376   5.656   0.336
 2641SOL    HW2 7996   1.499   5.709   0.430
 2642SOL     OW 7997   1.547   5.808   1.729
 2642SOL    HW1 7998   1.542   5.845   1.821
 2642SOL    HW2 7999   1.475   5.739   1.717
 2643SOL     OW 8000   0.614   5.708   0.117
 2643SOL    HW1 8001   0.712   5.686   0.124
 2643SOL    HW2 8002   0.583   5.691   0.024
 2644SOL     OW 8003   0.781   5.850   1.749
 2644SOL    HW1 8004   0.848   5.789   1.792
 2644SOL    HW2 8005   0.708   5.869   1.814
 2645SOL     OW 8006   1.351   6.176   1.433
 2645SOL    HW1 8007   1.379   6.133   1.518
 2645SOL    HW2 8008   1.376   6.272   1.434
 2646SOL     OW 8009   0.539   5.650   0.512
 2646SOL    HW1 8010   0.458   5.651   0.570
 2646SOL    HW2 8011   0.542   5.733   0.457
 2647SOL     OW 8012   0.561   5.808   1.147
 2647SOL    HW1 8013   0.599   5.724   1.184
 2647SOL    HW2 8014   0.473   5.827   1.191
 2648SOL     OW 8015   1.017   5.625   0.753
 2648SOL    HW1 8016   0.945   5.630   0.684
 2648SOL    HW2 8017   0.993   5.556   0.822
 2649SOL     OW 8018   0.527   5.842   0.328
 2649SOL    HW1 8019   0.554   5.783   0.253
 2649SOL    HW2 8020   0.527   5.937   0.297
 2650SOL     OW 8021   0.915   5.675   1.402
 2650SOL    HW1 8022   0.940   5.655   1.307
 2650SOL    HW2 8023   0.987   5.731   1.444
 2651SOL     OW 8024   1.013   5.691   1.770
 2651SOL    HW1 8025   1.019   5.776   1.718
 2651SOL    HW2 8026   1.045   5.615   1.713
 2652SOL     OW 8027   0.504   5.636   1.740
 2652SOL    HW1 8028   0.462   5.579   1.670
 2652SOL    HW2 8029   0.438   5.705   1.772
 2653SOL     OW 8030   0.307   5.799   1.231
 2653SOL    HW1 8031   0.284   5.836   1.321
 2653SOL    HW2 8032   0.277   5.704   1.225
 2654SOL     OW 8033   0.307   5.649   0.618
 2654SOL    HW1 8034   0.296   5.743   0.651
 2654SOL    HW2 8035   0.302   5.586   0.695
 2655SOL     OW 8036   1.540   5.860   0.125
 2655SOL    HW1 8037   1.479   5.785   0.148
 2655SOL    HW2 8038   1.562   5.912   0.208
 2656SOL     OW 8039   1.160   5.793   1.477
 2656SOL    HW1 8040   1.160   5.857   1.554
 2656SOL    HW2 8041   1.188   5.841   1.394
 2657SOL     OW 8042   0.903   5.672   0.133
 2657SOL    HW1 8043   0.954   5.673   0.047
 2657SOL    HW2 8044   0.959   5.630   0.204
 2658SOL     OW 8045   1.726   5.721   0.523
 2658SOL    HW1 8046   1.799   5.704   0.456
 2658SOL    HW2 8047   1.695   5.634   0.561
 2659SOL     OW 8048   1.841   5.761   0.963
 2659SOL    HW1 8049   1.880   5.676   0.927
 2659SOL    HW2 8050   1.743   5.763   0.944
 2660SOL     OW 8051   0.672   5.789   1.489
 2660SOL    HW1 8052   0.762   5.773   1.449
 2660SOL    HW2 8053   0.680   5.794   1.588
 2661SOL     OW 8054   0.075   5.931   0.033
 2661SOL    HW1 8055  -0.017   5.903   0.004
 2661SOL    HW2 8056   0.106   6.008  -0.023
 2662SOL     OW 8057   0.072   5.752   0.318
 2662SOL    HW1 8058   0.055   5.835   0.264
 2662SOL    HW2 8059   0.162   5.715   0.296
 2663SOL     OW 8060   1.225   5.911   0.449
 2663SOL    HW1 8061   1.290   5.837   0.438
 2663SOL    HW2 8062   1.245   5.961   0.533
 2664SOL     OW 8063   1.777   5.928   1.642
 2664SOL    HW1 8064   1.760   5.959   1.548
 2664SOL    HW2 8065   1.693   5.891   1.680
 2665SOL     OW 8066   1.824   5.778   1.227
 2665SOL    HW1 8067   1.820   5.688   1.271
 2665SOL    HW2 8068   1.827   5.767   1.128
 2666SOL     OW 8069   1.424   5.800   1.112
 2666SOL    HW1 8070   1.476   5.735   1.167
 2666SOL    HW2 8071   1.375   5.863   1.173
 2667SOL     OW 8072   1.001   5.620   1.154
 2667SOL    HW1 8073   0.938   5.548   1.123
 2667SOL    HW2 8074   1.094   5.584   1.154
 2668SOL     OW 8075   1.352   5.638   0.168
 2668SOL    HW1 8076   1.387   5.597   0.084
 2668SOL    HW2 8077   1.262   5.600   0.188
 2669SOL     OW 8078   1.300   6.039   0.691
 2669SOL    HW1 8079   1.241   6.119   0.695
 2669SOL    HW2 8080   1.315   6.004   0.784
 2670SOL     OW 8081   1.593   5.807   0.882
 2670SOL    HW1 8082   1.509   5.806   0.936
 2670SOL    HW2 8083   1.595   5.890   0.826
 2671SOL     OW 8084   0.225   5.861   2.858
 2671SOL    HW1 8085   0.260   5.844   2.950
 2671SOL    HW2 8086   0.137   5.816   2.846
 2672SOL     OW 8087   0.019   5.954   2.509
 2672SOL    HW1 8088  -0.063   5.997   2.548
 2672SOL    HW2 8089  -0.009   5.881   2.446
 2673SOL     OW 8090   1.755   6.193   2.093
 2673SOL    HW1 8091   1.743   6.180   1.994
 2673SOL    HW2 8092   1.725   6.112   2.142
 2674SOL     OW 8093   0.438   5.978   3.361
 2674SOL    HW1 8094   0.520   5.922   3.370
 2674SOL    HW2 8095   0.357   5.920   3.365
 2675SOL     OW 8096   1.594   5.700   3.342
 2675SOL    HW1 8097   1.576   5.767   3.270
 2675SOL    HW2 8098   1.591   5.746   3.431
 2676SOL     OW 8099   0.809   5.590   2.364
 2676SOL    HW1 8100   0.849   5.681   2.355
 2676SOL    HW2 8101   0.709   5.598   2.370
 2677SOL     OW 8102   1.281   5.931   2.806
 2677SOL    HW1 8103   1.195   5.881   2.793
 2677SOL    HW2 8104   1.343   5.877   2.862
 2678SOL     OW 8105   0.865   5.934   2.057
 2678SOL    HW1 8106   0.924   5.997   2.008
 2678SOL    HW2 8107   0.884   5.840   2.028
 2679SOL     OW 8108   0.550   5.782   2.747
 2679SOL    HW1 8109   0.545   5.777   2.847
 2679SOL    HW2 8110   0.552   5.878   2.718
 2680SOL     OW 8111   0.202   5.871   3.360
 2680SOL    HW1 8112   0.122   5.931   3.347
 2680SOL    HW2 8113   0.192   5.822   3.446
 2681SOL     OW 8114   1.400   5.693   2.288
 2681SOL    HW1 8115   1.376   5.656   2.198
 2681SOL    HW2 8116   1.499   5.709   2.292
 2682SOL     OW 8117   1.547   5.808   3.591
 2682SOL    HW1 8118   1.542   5.845   3.683
 2682SOL    HW2 8119   1.475   5.739   3.579
 2683SOL     OW 8120   0.614   5.708   1.979
 2683SOL    HW1 8121   0.712   5.686   1.986
 2683SOL    HW2 8122   0.583   5.691   1.886
 2684SOL     OW 8123   0.781   5.850   3.611
 2684SOL    HW1 8124   0.848   5.789   3.654
 2684SOL    HW2 8125   0.708   5.869   3.676
 2685SOL     OW 8126   1.351   6.176   3.295
 2685SOL    HW1 8127   1.379   6.133   3.380
 2685SOL    HW2 8128   1.376   6.272   3.296
 2686SOL     OW 8129   0.539   5.650   2.374
 2686SOL    HW1 8130   0.458   5.651   2.432
 2686SOL    HW2 8131   0.542   5.733   2.319
 2687SOL     OW 8132   0.297   5.621   2.033
 2687SOL    HW1 8133   0.346   5.705   2.012
 2687SOL    HW2 8134   0.359   5.556   2.078
 2688SOL     OW 8135   0.561   5.808   3.009
 2688SOL    HW1 8136   0.599   5.724   3.046
 2688SOL    HW2 8137   0.473   5.827   3.053
 2689SOL     OW 8138   1.017   5.625   2.615
 2689SOL    HW1 8139   0.945   5.630   2.546
 2689SOL    HW2 8140   0.993   5.556   2.684
 2690SOL     OW 8141   0.527   5.842   2.190
 2690SOL    HW1 8142   0.554   5.783   2.115
 2690SOL    HW2 8143   0.527   5.937   2.159
 2691SOL     OW 8144   0.915   5.675   3.264
 2691SOL    HW1 8145   0.940   5.655   3.169
 2691SOL    HW2 8146   0.987   5.731   3.306
 2692SOL     OW 8147   1.013   5.691   3.632
 2692SOL    HW1 8148   1.019   5.776   3.580
 2692SOL    HW2 8149   1.045   5.615   3.575
 2693SOL     OW 8150   0.504   5.636   3.602
 2693SOL    HW1 8151   0.462   5.579   3.532
 2693SOL    HW2 8152   0.438   5.705   3.634
 2694SOL     OW 8153   0.307   5.799   3.093
 2694SOL    HW1 8154   0.284   5.836   3.183
 2694SOL    HW2 8155   0.277   5.704   3.087
 2695SOL     OW 8156   0.307   5.649   2.480
 2695SOL    HW1 8157   0.296   5.743   2.513
 2695SOL    HW2 8158   0.302   5.586   2.557
 2696SOL     OW 8159   1.540   5.860   1.987
 2696SOL    HW1 8160   1.479   5.785   2.010
 2696SOL    HW2 8161   1.562   5.912   2.070
 2697SOL     OW 8162   1.160   5.793   3.339
 2697SOL    HW1 8163   1.160   5.857   3.416
 2697SOL    HW2 8164   1.188   5.841   3.256
 2698SOL     OW 8165   1.726   5.721   2.385
 2698SOL    HW1 8166   1.799   5.704   2.318
 2698SOL    HW2 8167   1.695   5.634   2.423
 2699SOL     OW 8168   1.841   5.761   2.825
 2699SOL    HW1 8169   1.880   5.676   2.789
 2699SOL    HW2 8170   1.743   5.763   2.806
 2700SOL     OW 8171   0.672   5.789   3.351
 2700SOL    HW1 8172   0.762   5.773   3.311
 2700SOL    HW2 8173   0.680   5.794   3.450
 2701SOL     OW 8174   0.075   5.931   1.895
 2701SOL    HW1 8175  -0.017   5.903   1.866
 2701SOL    HW2 8176   0.106   6.008   1.839
 2702SOL     OW 8177   0.072   5.752   2.180
 2702SOL    HW1 8178   0.055   5.835   2.126
 2702SOL    HW2 8179   0.162   5.715   2.158
 2703SOL     OW 8180   1.225   5.911   2.311
 2703SOL    HW1 8181   1.290   5.837   2.300
 2703SOL    HW2 8182   1.245   5.961   2.395
 2704SOL     OW 8183   1.777   5.928   3.504
 2704SOL    HW1 8184   1.760   5.959   3.410
 2704SOL    HW2 8185   1.693   5.891   3.542
 2705SOL     OW 8186   1.824   5.778   3.089
 2705SOL    HW1 8187   1.820   5.688   3.133
 2705SOL    HW2 8188   1.827   5.767   2.990
 2706SOL     OW 8189   1.424   5.800   2.974
 2706SOL    HW1 8190   1.476   5.735   3.029
 2706SOL    HW2 8191   1.375   5.863   3.035
 2707SOL     OW 8192   1.001   5.620   3.016
 2707SOL    HW1 8193   0.938   5.548   2.985
 2707SOL    HW2 8194   1.094   5.584   3.016
 2708SOL     OW 8195   1.352   5.638   2.030
 2708SOL    HW1 8196   1.387   5.597   1.946
 2708SOL    HW2 8197   1.262   5.600   2.050
 2709SOL     OW 8198   1.300   6.039   2.553
 2709SOL    HW1 8199   1.241   6.119   2.557
 2709SOL    HW2 8200   1.315   6.004   2.646
 2710SOL     OW 8201   1.593   5.807   2.744
 2710SOL    HW1 8202   1.509   5.806   2.798
 2710SOL    HW2 8203   1.595   5.890   2.688
 2711SOL     OW 8204   0.225   5.861   4.720
 2711SOL    HW1 8205   0.260   5.844   4.812
 2711SOL    HW2 8206   0.137   5.816   4.708
 2712SOL     OW 8207   0.019   5.954   4.371
 2712SOL    HW1 8208  -0.063   5.997   4.410
 2712SOL    HW2 8209  -0.009   5.881   4.308
 2713SOL     OW 8210   1.755   6.193   3.955
 2713SOL    HW1 8211   1.743   6.180   3.856
 2713SOL    HW2 8212   1.725   6.112   4.004
 2714SOL     OW 8213   0.438   5.978   5.223
 2714SOL    HW1 8214   0.520   5.922   5.232
 2714SOL    HW2 8215   0.357   5.920   5.227
 2715SOL     OW 8216   1.594   5.700   5.204
 2715SOL    HW1 8217   1.576   5.767   5.132
 2715SOL    HW2 8218   1.591   5.746   5.293
 2716SOL     OW 8219   0.809   5.590   4.226
 2716SOL    HW1 8220   0.849   5.681   4.217
 2716SOL    HW2 8221   0.709   5.598   4.232
 2717SOL     OW 8222   1.281   5.931   4.668
 2717SOL    HW1 8223   1.195   5.881   4.655
 2717SOL    HW2 8224   1.343   5.877   4.724
 2718SOL     OW 8225   0.865   5.934   3.919
 2718SOL    HW1 8226   0.924   5.997   3.870
 2718SOL    HW2 8227   0.884   5.840   3.890
 2719SOL     OW 8228   0.550   5.782   4.609
 2719SOL    HW1 8229   0.545   5.777   4.709
 2719SOL    HW2 8230   0.552   5.878   4.580
 2720SOL     OW 8231   0.202   5.871   5.222
 2720SOL    HW1 8232   0.122   5.931   5.209
 2720SOL    HW2 8233   0.192   5.822   5.308
 2721SOL     OW 8234   1.400   5.693   4.150
 2721SOL    HW1 8235   1.376   5.656   4.060
 2721SOL    HW2 8236   1.499   5.709   4.154
 2722SOL     OW 8237   1.547   5.808   5.453
 2722SOL    HW1 8238   1.542   5.845   5.545
 2722SOL    HW2 8239   1.475   5.739   5.441
 2723SOL     OW 8240   0.614   5.708   3.841
 2723SOL    HW1 8241   0.712   5.686   3.848
 2723SOL    HW2 8242   0.583   5.691   3.748
 2724SOL     OW 8243   0.781   5.850   5.473
 2724SOL    HW1 8244   0.848   5.789   5.516
 2724SOL    HW2 8245   0.708   5.869   5.538
 2725SOL     OW 8246   1.351   6.176   5.157
 2725SOL    HW1 8247   1.379   6.133   5.242
 2725SOL    HW2 8248   1.376   6.272   5.158
 2726SOL     OW 8249   0.539   5.650   4.236
 2726SOL    HW1 8250   0.458   5.651   4.294
 2726SOL    HW2 8251   0.542   5.733   4.181
 2727SOL     OW 8252   0.297   5.621   3.895
 2727SOL    HW1 8253   0.346   5.705   3.874
 2727SOL    HW2 8254   0.359   5.556   3.940
 2728SOL     OW 8255   0.561   5.808   4.871
 2728SOL    HW1 8256   0.599   5.724   4.908
 2728SOL    HW2 8257   0.473   5.827   4.915
 2729SOL     OW 8258   1.017   5.625   4.477
 2729SOL    HW1 8259   0.945   5.630   4.408
 2729SOL    HW2 8260   0.993   5.556   4.546
 2730SOL     OW 8261   0.527   5.842   4.052
 2730SOL    HW1 8262   0.554   5.783   3.977
 2730SOL    HW2 8263   0.527   5.937   4.021
 2731SOL     OW 8264   0.915   5.675   5.126
 2731SOL    HW1 8265   0.940   5.655   5.031
 2731SOL    HW2 8266   0.987   5.731   5.168
 2732SOL     OW 8267   1.013   5.691   5.494
 2732SOL    HW1 8268   1.019   5.776   5.442
 2732SOL    HW2 8269   1.045   5.615   5.437
 2733SOL     OW 8270   0.504   5.636   5.464
 2733SOL    HW1 8271   0.462   5.579   5.394
 2733SOL    HW2 8272   0.438   5.705   5.496
 2734SOL     OW 8273   0.307   5.799   4.955
 2734SOL    HW1 8274   0.284   5.836   5.045
 2734SOL    HW2 8275   0.277   5.704   4.949
 2735SOL     OW 8276   0.307   5.649   4.342
 2735SOL    HW1 8277   0.296   5.743   4.375
 2735SOL    HW2 8278   0.302   5.586   4.419
 2736SOL     OW 8279   1.540   5.860   3.849
 2736SOL    HW1 8280   1.479   5.785   3.872
 2736SOL    HW2 8281   1.562   5.912   3.932
 2737SOL     OW 8282   1.160   5.793   5.201
 2737SOL    HW1 8283   1.160   5.857   5.278
 2737SOL    HW2 8284   1.188   5.841   5.118
 2738SOL     OW 8285   1.726   5.721   4.247
 2738SOL    HW1 8286   1.799   5.704   4.180
 2738SOL    HW2 8287   1.695   5.634   4.285
 2739SOL     OW 8288   1.841   5.761   4.687
 2739SOL    HW1 8289   1.880   5.676   4.651
 2739SOL    HW2 8290   1.743   5.763   4.668
 2740SOL     OW 8291   0.672   5.789   5.213
 2740SOL    HW1 8292   0.762   5.773   5.173
 2740SOL    HW2 8293   0.680   5.794   5.312
 2741SOL     OW 8294   0.075   5.931   3.757
 2741SOL    HW1 8295  -0.017   5.903   3.728
 2741SOL    HW2 8296   0.106   6.008   3.701
 2742SOL     OW 8297   0.072   5.752   4.042
 2742SOL    HW1 8298   0.055   5.835   3.988
 2742SOL    HW2 8299   0.162   5.715   4.020
 2743SOL     OW 8300   1.225   5.911   4.173
 2743SOL    HW1 8301   1.290   5.837   4.162
 2743SOL    HW2 8302   1.245   5.961   4.257
 2744SOL     OW 8303   1.777   5.928   5.366
 2744SOL    HW1 8304   1.760   5.959   5.272
 2744SOL    HW2 8305   1.693   5.891   5.404
 2745SOL     OW 8306   1.824   5.778   4.951
 2745SOL    HW1 8307   1.820   5.688   4.995
 2745SOL    HW2 8308   1.827   5.767   4.852
 2746SOL     OW 8309   1.424   5.800   4.836
 2746SOL    HW1 8310   1.476   5.735   4.891
 2746SOL    HW2 8311   1.375   5.863   4.897
 2747SOL     OW 8312   1.001   5.620   4.878
 2747SOL    HW1 8313   0.938   5.548   4.847
 2747SOL    HW2 8314   1.094   5.584   4.878
 2748SOL     OW 8315   1.352   5.638   3.892
 2748SOL    HW1 8316   1.387   5.597   3.808
 2748SOL    HW2 8317   1.262   5.600   3.912
 2749SOL     OW 8318   1.300   6.039   4.415
 2749SOL    HW1 8319   1.241   6.119   4.419
 2749SOL    HW2 8320   1.315   6.004   4.508
 2750SOL     OW 8321   1.593   5.807   4.606
 2750SOL    HW1 8322   1.509   5.806   4.660
 2750SOL    HW2 8323   1.595   5.890   4.550
 2751SOL     OW 8324   1.755   6.193   5.817
 2751SOL    HW1 8325   1.743   6.180   5.718
 2751SOL    HW2 8326   1.725   6.112   5.866
 2752SOL     OW 8327   1.603   6.033   6.323
 2752SOL    HW1 8328   1.529   6.079   6.273
 2752SOL    HW2 8329   1.654   6.101   6.376
 2753SOL     OW 8330   0.809   5.590   6.088
 2753SOL    HW1 8331   0.849   5.681   6.079
 2753SOL    HW2 8332   0.709   5.598   6.094
 2754SOL     OW 8333   0.865   5.934   5.781
 2754SOL    HW1 8334   0.924   5.997   5.732
 2754SOL    HW2 8335   0.884   5.840   5.752
 2755SOL     OW 8336   1.400   5.693   6.012
 2755SOL    HW1 8337   1.376   5.656   5.922
 2755SOL    HW2 8338   1.499   5.709   6.016
 2756SOL     OW 8339   0.614   5.708   5.703
 2756SOL    HW1 8340   0.712   5.686   5.710
 2756SOL    HW2 8341   0.583   5.691   5.610
 2757SOL     OW 8342   0.539   5.650   6.098
 2757SOL    HW1 8343   0.458   5.651   6.156
 2757SOL    HW2 8344   0.542   5.733   6.043
 2758SOL     OW 8345   0.297   5.621   5.757
 2758SOL    HW1 8346   0.346   5.705   5.736
 2758SOL    HW2 8347   0.359   5.556   5.802
 2759SOL     OW 8348   0.307   5.649   6.204
 2759SOL    HW1 8349   0.296   5.743   6.237
 2759SOL    HW2 8350   0.302   5.586   6.281
 2760SOL     OW 8351   1.540   5.860   5.711
 2760SOL    HW1 8352   1.479   5.785   5.734
 2760SOL    HW2 8353   1.562   5.912   5.794
 2761SOL     OW 8354   1.726   5.721   6.109
 2761SOL    HW1 8355   1.799   5.704   6.042
 2761SOL    HW2 8356   1.695   5.634   6.147
 2762SOL     OW 8357   1.841   5.761   6.549
 2762SOL    HW1 8358   1.880   5.676   6.513
 2762SOL    HW2 8359   1.743   5.763   6.530
 2763SOL     OW 8360   1.014   5.822   6.557
 2763SOL    HW1 8361   1.006   5.786   6.464
 2763SOL    HW2 8362   1.012   5.746   6.622
 2764SOL     OW 8363   0.075   5.931   5.619
 2764SOL    HW1 8364  -0.017   5.903   5.590
 2764SOL    HW2 8365   0.106   6.008   5.563
 2765SOL     OW 8366   0.072   5.752   5.904
 2765SOL    HW1 8367   0.055   5.835   5.850
 2765SOL    HW2 8368   0.162   5.715   5.882
 2766SOL     OW 8369   1.225   5.911   6.035
 2766SOL    HW1 8370   1.290   5.837   6.024
 2766SOL    HW2 8371   1.245   5.961   6.119
 2767SOL     OW 8372   1.352   5.638   5.754
 2767SOL    HW1 8373   1.387   5.597   5.670
 2767SOL    HW2 8374   1.262   5.600   5.774
 2768SOL     OW 8375   2.092   0.628   0.113
 2768SOL    HW1 8376   1.999   0.626   0.150
 2768SOL    HW2 8377   2.093   0.589   0.021
 2769SOL     OW 8378   2.087   0.275   0.996
 2769SOL    HW1 8379   2.122   0.258   1.088
 2769SOL    HW2 8380   1.999   0.230   0.984
 2770SOL     OW 8381   1.881   0.368   0.647
 2770SOL    HW1 8382   1.799   0.411   0.686
 2770SOL    HW2 8383   1.853   0.295   0.584
 2771SOL     OW 8384   2.431   1.275   1.165
 2771SOL    HW1 8385   2.338   1.268   1.128
 2771SOL    HW2 8386   2.442   1.364   1.209
 2772SOL     OW 8387   3.417   1.511   0.703
 2772SOL    HW1 8388   3.360   1.495   0.784
 2772SOL    HW2 8389   3.358   1.521   0.623
 2773SOL     OW 8390   2.997   0.703   0.717
 2773SOL    HW1 8391   3.054   0.781   0.692
 2773SOL    HW2 8392   2.937   0.729   0.793
 2774SOL     OW 8393   3.617   0.607   0.231
 2774SOL    HW1 8394   3.605   0.594   0.132
 2774SOL    HW2 8395   3.587   0.526   0.280
 2775SOL     OW 8396   2.630   1.144   1.023
 2775SOL    HW1 8397   2.552   1.161   1.083
 2775SOL    HW2 8398   2.664   1.231   0.987
 2776SOL     OW 8399   2.712   0.798   1.823
 2776SOL    HW1 8400   2.708   0.874   1.888
 2776SOL    HW2 8401   2.734   0.834   1.732
 2777SOL     OW 8402   2.547   1.012   0.665
 2777SOL    HW1 8403   2.616   0.996   0.735
 2777SOL    HW2 8404   2.474   1.069   0.703
 2778SOL     OW 8405   2.548   1.161   1.803
 2778SOL    HW1 8406   2.608   1.240   1.817
 2778SOL    HW2 8407   2.462   1.192   1.762
 2779SOL     OW 8408   2.197   1.435   1.061
 2779SOL    HW1 8409   2.119   1.404   1.008
 2779SOL    HW2 8410   2.255   1.493   1.004
 2780SOL     OW 8411   3.322   1.505   1.339
 2780SOL    HW1 8412   3.346   1.599   1.365
 2780SOL    HW2 8413   3.306   1.451   1.421
 2781SOL     OW 8414   2.300   0.392   1.499
 2781SOL    HW1 8415   2.382   0.336   1.508
 2781SOL    HW2 8416   2.219   0.334   1.503
 2782SOL     OW 8417   3.465   0.447   0.737
 2782SOL    HW1 8418   3.391   0.493   0.687
 2782SOL    HW2 8419   3.516   0.515   0.790
 2783SOL     OW 8420   2.093   1.713   0.483
 2783SOL    HW1 8421   2.127   1.790   0.537
 2783SOL    HW2 8422   2.137   1.713   0.393
 2784SOL     OW 8423   2.989   1.341   1.690
 2784SOL    HW1 8424   3.036   1.341   1.778
 2784SOL    HW2 8425   2.941   1.254   1.679
 2785SOL     OW 8426   2.092   1.434   0.538
 2785SOL    HW1 8427   2.066   1.530   0.538
 2785SOL    HW2 8428   2.021   1.380   0.583
 2786SOL     OW 8429   2.102   1.091   0.886
 2786SOL    HW1 8430   2.116   1.007   0.938
 2786SOL    HW2 8431   2.047   1.155   0.941
 2787SOL     OW 8432   2.482   1.786   1.439
 2787SOL    HW1 8433   2.390   1.769   1.474
 2787SOL    HW2 8434   2.510   1.878   1.465
 2788SOL     OW 8435   2.468   0.964   0.123
 2788SOL    HW1 8436   2.475   1.048   0.069
 2788SOL    HW2 8437   2.514   0.977   0.211
 2789SOL     OW 8438   3.456   0.114   1.480
 2789SOL    HW1 8439   3.438   0.181   1.408
 2789SOL    HW2 8440   3.453   0.160   1.569
 2790SOL     OW 8441   1.984   0.643   0.563
 2790SOL    HW1 8442   1.939   0.555   0.580
 2790SOL    HW2 8443   1.983   0.697   0.647
 2791SOL     OW 8444   3.704   1.767   0.359
 2791SOL    HW1 8445   3.758   1.738   0.439
 2791SOL    HW2 8446   3.734   1.857   0.330
 2792SOL     OW 8447   1.889   1.596   0.117
 2792SOL    HW1 8448   1.870   1.500   0.138
 2792SOL    HW2 8449   1.856   1.654   0.192
 2793SOL     OW 8450   3.551   0.922   0.612
 2793SOL    HW1 8451   3.646   0.893   0.620
 2793SOL    HW2 8452   3.543   0.987   0.537
 2794SOL     OW 8453   3.503   1.108   0.432
 2794SOL    HW1 8454   3.589   1.110   0.380
 2794SOL    HW2 8455   3.517   1.155   0.520
 2795SOL     OW 8456   1.975   0.737   1.597
 2795SOL    HW1 8457   2.063   0.724   1.642
 2795SOL    HW2 8458   1.962   0.834   1.575
 2796SOL     OW 8459   2.475   1.365   0.726
 2796SOL    HW1 8460   2.426   1.278   0.735
 2796SOL    HW2 8461   2.452   1.408   0.639
 2797SOL     OW 8462   3.155   1.228   1.423
 2797SOL    HW1 8463   3.192   1.155   1.365
 2797SOL    HW2 8464   3.207   1.233   1.508
 2798SOL     OW 8465   2.671   0.004   0.502
 2798SOL    HW1 8466   2.711   0.095   0.493
 2798SOL    HW2 8467   2.571   0.012   0.508
 2799SOL     OW 8468   2.059   0.976   1.264
 2799SOL    HW1 8469   2.148   0.931   1.250
 2799SOL    HW2 8470   1.986   0.911   1.245
 2800SOL     OW 8471   3.387   0.999   0.190
 2800SOL    HW1 8472   3.324   0.923   0.203
 2800SOL    HW2 8473   3.435   1.017   0.276
 2801SOL     OW 8474   3.049   1.792   1.616
 2801SOL    HW1 8475   3.073   1.852   1.540
 2801SOL    HW2 8476   3.056   1.697   1.586
 2802SOL     OW 8477   2.179   0.251   1.801
 2802SOL    HW1 8478   2.250   0.322   1.807
 2802SOL    HW2 8479   2.091   0.290   1.829
 2803SOL     OW 8480   3.328   1.417   0.953
 2803SOL    HW1 8481   3.269   1.423   1.033
 2803SOL    HW2 8482   3.313   1.329   0.907
 2804SOL     OW 8483   3.529   1.714   0.572
 2804SOL    HW1 8484   3.488   1.691   0.484
 2804SOL    HW2 8485   3.511   1.640   0.637
 2805SOL     OW 8486   2.460   0.729   0.270
 2805SOL    HW1 8487   2.484   0.798   0.202
 2805SOL    HW2 8488   2.382   0.762   0.324
 2806SOL     OW 8489   3.143   0.345   0.944
 2806SOL    HW1 8490   3.057   0.295   0.931
 2806SOL    HW2 8491   3.205   0.291   1.000
 2807SOL     OW 8492   3.438   1.662   0.307
 2807SOL    HW1 8493   3.527   1.708   0.310
 2807SOL    HW2 8494   3.417   1.638   0.212
 2808SOL     OW 8495   2.669   0.605   1.465
 2808SOL    HW1 8496   2.622   0.602   1.554
 2808SOL    HW2 8497   2.618   0.550   1.399
 2809SOL     OW 8498   3.256   0.469   1.674
 2809SOL    HW1 8499   3.236   0.512   1.762
 2809SOL    HW2 8500   3.334   0.407   1.683
 2810SOL     OW 8501   2.835   0.890   1.572
 2810SOL    HW1 8502   2.881   0.806   1.543
 2810SOL    HW2 8503   2.779   0.924   1.497
 2811SOL     OW 8504   2.853   0.410   1.242
 2811SOL    HW1 8505   2.776   0.444   1.296
 2811SOL    HW2 8506   2.819   0.359   1.163
 2812SOL     OW 8507   2.903   0.701   0.429
 2812SOL    HW1 8508   2.929   0.697   0.525
 2812SOL    HW2 8509   2.818   0.650   0.415
 2813SOL     OW 8510   1.938   0.811   0.789
 2813SOL    HW1 8511   2.037   0.799   0.798
 2813SOL    HW2 8512   1.914   0.906   0.810
 2814SOL     OW 8513   1.992   1.821   1.571
 2814SOL    HW1 8514   1.982   1.806   1.670
 2814SOL    HW2 8515   1.906   1.857   1.535
 2815SOL     OW 8516   2.727   0.348   0.195
 2815SOL    HW1 8517   2.786   0.411   0.146
 2815SOL    HW2 8518   2.746   0.254   0.166
 2816SOL     OW 8519   3.581   0.585   1.831
 2816SOL    HW1 8520   3.555   0.674   1.795
 2816SOL    HW2 8521   3.579   0.517   1.758
 2817SOL     OW 8522   3.224   1.144   0.545
 2817SOL    HW1 8523   3.307   1.115   0.497
 2817SOL    HW2 8524   3.175   1.211   0.489
 2818SOL     OW 8525   2.412   0.196   0.885
 2818SOL    HW1 8526   2.407   0.191   0.985
 2818SOL    HW2 8527   2.414   0.292   0.856
 2819SOL     OW 8528   2.870   1.456   0.477
 2819SOL    HW1 8529   2.824   1.528   0.425
 2819SOL    HW2 8530   2.866   1.476   0.575
 2820SOL     OW 8531   2.213   1.801   0.853
 2820SOL    HW1 8532   2.263   1.715   0.859
 2820SOL    HW2 8533   2.278   1.878   0.850
 2821SOL     OW 8534   3.657   1.066   0.873
 2821SOL    HW1 8535   3.595   1.051   0.797
 2821SOL    HW2 8536   3.605   1.077   0.958
 2822SOL     OW 8537   3.089   1.550   1.506
 2822SOL    HW1 8538   3.095   1.473   1.570
 2822SOL    HW2 8539   3.037   1.524   1.426
 2823SOL     OW 8540   2.183   0.943   0.242
 2823SOL    HW1 8541   2.265   0.982   0.200
 2823SOL    HW2 8542   2.156   0.861   0.193
 2824SOL     OW 8543   3.320   0.735   0.728
 2824SOL    HW1 8544   3.315   0.670   0.803
 2824SOL    HW2 8545   3.400   0.794   0.741
 2825SOL     OW 8546   2.323   1.266   1.727
 2825SOL    HW1 8547   2.273   1.267   1.641
 2825SOL    HW2 8548   2.260   1.248   1.803
 2826SOL     OW 8549   2.973   1.776   0.237
 2826SOL    HW1 8550   2.913   1.714   0.287
 2826SOL    HW2 8551   3.004   1.732   0.152
 2827SOL     OW 8552   2.064   0.285   1.498
 2827SOL    HW1 8553   1.984   0.345   1.485
 2827SOL    HW2 8554   2.054   0.236   1.584
 2828SOL     OW 8555   3.494   1.377   0.081
 2828SOL    HW1 8556   3.462   1.471   0.071
 2828SOL    HW2 8557   3.418   1.314   0.069
 2829SOL     OW 8558   2.326   1.743   0.323
 2829SOL    HW1 8559   2.359   1.782   0.409
 2829SOL    HW2 8560   2.402   1.736   0.258
 2830SOL     OW 8561   3.262   0.107   0.426
 2830SOL    HW1 8562   3.238   0.070   0.336
 2830SOL    HW2 8563   3.361   0.123   0.430
 2831SOL     OW 8564   2.111   1.785   1.241
 2831SOL    HW1 8565   2.168   1.720   1.291
 2831SOL    HW2 8566   2.095   1.752   1.148
 2832SOL     OW 8567   2.802   1.698   0.904
 2832SOL    HW1 8568   2.882   1.641   0.925
 2832SOL    HW2 8569   2.753   1.658   0.827
 2833SOL     OW 8570   2.244   0.700   0.480
 2833SOL    HW1 8571   2.289   0.610   0.477
 2833SOL    HW2 8572   2.150   0.689   0.513
 2834SOL     OW 8573   3.409   0.222   1.729
 2834SOL    HW1 8574   3.404   0.259   1.821
 2834SOL    HW2 8575   3.337   0.153   1.717
 2835SOL     OW 8576   2.476   0.122   0.117
 2835SOL    HW1 8577   2.574   0.100   0.124
 2835SOL    HW2 8578   2.445   0.105   0.024
 2836SOL     OW 8579   2.643   0.264   1.749
 2836SOL    HW1 8580   2.710   0.203   1.792
 2836SOL    HW2 8581   2.570   0.283   1.814
 2837SOL     OW 8582   2.750   1.514   1.195
 2837SOL    HW1 8583   2.727   1.489   1.101
 2837SOL    HW2 8584   2.811   1.445   1.234
 2838SOL     OW 8585   3.213   0.590   1.433
 2838SOL    HW1 8586   3.241   0.547   1.518
 2838SOL    HW2 8587   3.238   0.686   1.434
 2839SOL     OW 8588   2.665   1.402   0.924
 2839SOL    HW1 8589   2.755   1.416   0.882
 2839SOL    HW2 8590   2.594   1.404   0.853
 2840SOL     OW 8591   2.784   0.503   0.899
 2840SOL    HW1 8592   2.759   0.494   0.803
 2840SOL    HW2 8593   2.832   0.421   0.930
 2841SOL     OW 8594   2.401   0.064   0.512
 2841SOL    HW1 8595   2.320   0.065   0.570
 2841SOL    HW2 8596   2.404   0.147   0.457
 2842SOL     OW 8597   3.296   1.188   0.041
 2842SOL    HW1 8598   3.328   1.112   0.098
 2842SOL    HW2 8599   3.204   1.215   0.071
 2843SOL     OW 8600   2.159   0.035   0.171
 2843SOL    HW1 8601   2.208   0.119   0.150
 2843SOL    HW2 8602   2.221  -0.030   0.216
 2844SOL     OW 8603   2.797   0.236   0.480
 2844SOL    HW1 8604   2.749   0.277   0.402
 2844SOL    HW2 8605   2.896   0.234   0.461
 2845SOL     OW 8606   2.938   0.683   1.464
 2845SOL    HW1 8607   2.858   0.622   1.467
 2845SOL    HW2 8608   3.019   0.630   1.440
 2846SOL     OW 8609   3.089   1.570   0.793
 2846SOL    HW1 8610   3.110   1.644   0.728
 2846SOL    HW2 8611   3.157   1.570   0.866
 2847SOL     OW 8612   2.321   1.152   0.741
 2847SOL    HW1 8613   2.250   1.125   0.806
 2847SOL    HW2 8614   2.295   1.124   0.648
 2848SOL     OW 8615   3.133   1.797   0.591
 2848SOL    HW1 8616   3.177   1.861   0.527
 2848SOL    HW2 8617   3.083   1.849   0.661
 2849SOL     OW 8618   2.894   0.549   0.016
 2849SOL    HW1 8619   2.853   0.631  -0.023
 2849SOL    HW2 8620   2.958   0.575   0.089
 2850SOL     OW 8621   1.940   0.556   1.386
 2850SOL    HW1 8622   2.032   0.555   1.345
 2850SOL    HW2 8623   1.934   0.630   1.453
 2851SOL     OW 8624   2.423   0.222   1.147
 2851SOL    HW1 8625   2.461   0.138   1.184
 2851SOL    HW2 8626   2.335   0.241   1.191
 2852SOL     OW 8627   2.728   0.454   0.642
 2852SOL    HW1 8628   2.696   0.526   0.580
 2852SOL    HW2 8629   2.752   0.373   0.589
 2853SOL     OW 8630   2.879   0.039   0.753
 2853SOL    HW1 8631   2.807   0.044   0.684
 2853SOL    HW2 8632   2.855  -0.030   0.822
 2854SOL     OW 8633   3.291   1.173   0.867
 2854SOL    HW1 8634   3.236   1.089   0.860
 2854SOL    HW2 8635   3.317   1.202   0.775
 2855SOL     OW 8636   3.328   0.590   0.992
 2855SOL    HW1 8637   3.298   0.495   0.999
 2855SOL    HW2 8638   3.401   0.606   1.058
 2856SOL     OW 8639   3.719   0.833   0.377
 2856SOL    HW1 8640   3.761   0.769   0.441
 2856SOL    HW2 8641   3.681   0.782   0.299
 2857SOL     OW 8642   2.350   1.385   0.174
 2857SOL    HW1 8643   2.263   1.370   0.221
 2857SOL    HW2 8644   2.333   1.411   0.079
 2858SOL     OW 8645   3.526   1.280   0.657
 2858SOL    HW1 8646   3.625   1.288   0.671
 2858SOL    HW2 8647   3.481   1.364   0.688
 2859SOL     OW 8648   3.252   0.575   0.078
 2859SOL    HW1 8649   3.198   0.554   0.159
 2859SOL    HW2 8650   3.343   0.534   0.087
 2860SOL     OW 8651   2.389   0.256   0.328
 2860SOL    HW1 8652   2.416   0.197   0.253
 2860SOL    HW2 8653   2.389   0.351   0.297
 2861SOL     OW 8654   3.616   1.223   1.588
 2861SOL    HW1 8655   3.707   1.184   1.575
 2861SOL    HW2 8656   3.624   1.319   1.612
 2862SOL     OW 8657   2.926   1.347   1.340
 2862SOL    HW1 8658   2.846   1.324   1.395
 2862SOL    HW2 8659   3.009   1.321   1.389
 2863SOL     OW 8660   3.454   1.629   1.625
 2863SOL    HW1 8661   3.481   1.663   1.535
 2863SOL    HW2 8662   3.533   1.591   1.671
 2864SOL     OW 8663   2.973   1.195   1.100
 2864SOL    HW1 8664   2.933   1.239   1.181
 2864SOL    HW2 8665   2.932   1.232   1.017
 2865SOL     OW 8666   3.500   1.099   1.079
 2865SOL    HW1 8667   3.505   1.180   1.138
 2865SOL    HW2 8668   3.414   1.101   1.028
 2866SOL     OW 8669   2.777   0.089   1.402
 2866SOL    HW1 8670   2.802   0.069   1.307
 2866SOL    HW2 8671   2.849   0.145   1.444
 2867SOL     OW 8672   2.842   1.116   1.719
 2867SOL    HW1 8673   2.743   1.122   1.729
 2867SOL    HW2 8674   2.865   1.036   1.663
 2868SOL     OW 8675   2.567   1.050   0.368
 2868SOL    HW1 8676   2.553   1.057   0.467
 2868SOL    HW2 8677   2.651   0.999   0.350
 2869SOL     OW 8678   2.272   0.813   1.251
 2869SOL    HW1 8679   2.358   0.825   1.301
 2869SOL    HW2 8680   2.230   0.726   1.278
 2870SOL     OW 8681   3.136   0.386   1.262
 2870SOL    HW1 8682   3.157   0.460   1.326
 2870SOL    HW2 8683   3.047   0.403   1.219
 2871SOL     OW 8684   1.926   1.564   1.331
 2871SOL    HW1 8685   1.880   1.646   1.297
 2871SOL    HW2 8686   2.024   1.583   1.340
 2872SOL     OW 8687   2.229   1.100   0.501
 2872SOL    HW1 8688   2.222   1.183   0.445
 2872SOL    HW2 8689   2.233   1.020   0.441
 2873SOL     OW 8690   2.428   0.537   0.865
 2873SOL    HW1 8691   2.440   0.603   0.791
 2873SOL    HW2 8692   2.474   0.571   0.948
 2874SOL     OW 8693   3.114   1.348   0.388
 2874SOL    HW1 8694   3.164   1.425   0.428
 2874SOL    HW2 8695   3.019   1.350   0.420
 2875SOL     OW 8696   3.134   1.445   1.142
 2875SOL    HW1 8697   3.181   1.458   1.229
 2875SOL    HW2 8698   3.068   1.371   1.151
 2876SOL     OW 8699   3.444   0.639   0.472
 2876SOL    HW1 8700   3.413   0.700   0.545
 2876SOL    HW2 8701   3.494   0.691   0.403
 2877SOL     OW 8702   2.216   1.510   1.329
 2877SOL    HW1 8703   2.195   1.466   1.242
 2877SOL    HW2 8704   2.313   1.536   1.332
 2878SOL     OW 8705   2.264   0.751   1.598
 2878SOL    HW1 8706   2.332   0.806   1.551
 2878SOL    HW2 8707   2.304   0.663   1.625
 2879SOL     OW 8708   3.449   0.779   1.670
 2879SOL    HW1 8709   3.357   0.817   1.665
 2879SOL    HW2 8710   3.509   0.826   1.605
 2880SOL     OW 8711   2.875   0.105   1.770
 2880SOL    HW1 8712   2.881   0.190   1.718
 2880SOL    HW2 8713   2.907   0.029   1.713
 2881SOL     OW 8714   2.366   0.050   1.740
 2881SOL    HW1 8715   2.324  -0.007   1.670
 2881SOL    HW2 8716   2.300   0.119   1.772
 2882SOL     OW 8717   2.435   0.870   1.029
 2882SOL    HW1 8718   2.479   0.959   1.020
 2882SOL    HW2 8719   2.372   0.870   1.106
 2883SOL     OW 8720   3.222   0.862   1.045
 2883SOL    HW1 8721   3.147   0.862   0.979
 2883SOL    HW2 8722   3.259   0.770   1.054
 2884SOL     OW 8723   3.071   0.525   0.275
 2884SOL    HW1 8724   3.084   0.441   0.329
 2884SOL    HW2 8725   3.042   0.599   0.335
 2885SOL     OW 8726   2.169   0.213   1.231
 2885SOL    HW1 8727   2.146   0.250   1.321
 2885SOL    HW2 8728   2.139   0.118   1.225
 2886SOL     OW 8729   1.899   1.310   1.282
 2886SOL    HW1 8730   1.952   1.261   1.350
 2886SOL    HW2 8731   1.921   1.408   1.287
 2887SOL     OW 8732   2.594   0.634   1.064
 2887SOL    HW1 8733   2.653   0.608   0.988
 2887SOL    HW2 8734   2.566   0.730   1.053
 2888SOL     OW 8735   3.590   0.935   1.854
 2888SOL    HW1 8736   3.544   0.928   1.765
 2888SOL    HW2 8737   3.528   0.979   1.920
 2889SOL     OW 8738   2.169   0.063   0.618
 2889SOL    HW1 8739   2.158   0.157   0.651
 2889SOL    HW2 8740   2.164   0.000   0.695
 2890SOL     OW 8741   3.484   0.367   0.374
 2890SOL    HW1 8742   3.486   0.291   0.438
 2890SOL    HW2 8743   3.436   0.444   0.414
 2891SOL     OW 8744   2.885   0.766   0.966
 2891SOL    HW1 8745   2.900   0.787   1.062
 2891SOL    HW2 8746   2.855   0.671   0.957
 2892SOL     OW 8747   2.842   1.573   1.700
 2892SOL    HW1 8748   2.822   1.617   1.612
 2892SOL    HW2 8749   2.881   1.482   1.684
 2893SOL     OW 8750   3.721   1.518   1.605
 2893SOL    HW1 8751   3.735   1.545   1.510
 2893SOL    HW2 8752   3.804   1.540   1.658
 2894SOL     OW 8753   2.212   0.898   1.804
 2894SOL    HW1 8754   2.288   0.942   1.852
 2894SOL    HW2 8755   2.247   0.851   1.722
 2895SOL     OW 8756   3.402   0.274   0.125
 2895SOL    HW1 8757   3.341   0.199   0.148
 2895SOL    HW2 8758   3.424   0.326   0.208
 2896SOL     OW 8759   3.165   0.838   0.042
 2896SOL    HW1 8760   3.199   0.745   0.057
 2896SOL    HW2 8761   3.183   0.865  -0.053
 2897SOL     OW 8762   2.930   1.333   0.849
 2897SOL    HW1 8763   2.937   1.249   0.794
 2897SOL    HW2 8764   2.992   1.402   0.813
 2898SOL     OW 8765   2.181   0.810   0.949
 2898SOL    HW1 8766   2.274   0.846   0.954
 2898SOL    HW2 8767   2.175   0.725   1.001
 2899SOL     OW 8768   2.201   0.509   1.006
 2899SOL    HW1 8769   2.149   0.426   0.989
 2899SOL    HW2 8770   2.278   0.514   0.942
 2900SOL     OW 8771   3.000   0.380   1.678
 2900SOL    HW1 8772   2.955   0.443   1.742
 2900SOL    HW2 8773   3.093   0.411   1.661
 2901SOL     OW 8774   3.022   0.207   1.477
 2901SOL    HW1 8775   3.022   0.271   1.554
 2901SOL    HW2 8776   3.050   0.255   1.394
 2902SOL     OW 8777   1.870   1.326   0.200
 2902SOL    HW1 8778   1.777   1.347   0.169
 2902SOL    HW2 8779   1.880   1.227   0.213
 2903SOL     OW 8780   1.950   1.801   0.927
 2903SOL    HW1 8781   1.908   1.715   0.900
 2903SOL    HW2 8782   2.044   1.804   0.893
 2904SOL     OW 8783   2.366   1.568   0.910
 2904SOL    HW1 8784   2.432   1.642   0.919
 2904SOL    HW2 8785   2.410   1.489   0.868
 2905SOL     OW 8786   2.864   0.796   1.238
 2905SOL    HW1 8787   2.905   0.764   1.324
 2905SOL    HW2 8788   2.768   0.769   1.235
 2906SOL     OW 8789   1.902   0.544   1.114
 2906SOL    HW1 8790   1.987   0.511   1.073
 2906SOL    HW2 8791   1.915   0.559   1.212
 2907SOL     OW 8792   2.051   0.520   1.722
 2907SOL    HW1 8793   2.110   0.480   1.652
 2907SOL    HW2 8794   1.993   0.591   1.681
 2908SOL     OW 8795   3.231   0.950   1.660
 2908SOL    HW1 8796   3.270   1.039   1.680
 2908SOL    HW2 8797   3.241   0.930   1.563
 2909SOL     OW 8798   2.677   0.572   0.325
 2909SOL    HW1 8799   2.684   0.483   0.279
 2909SOL    HW2 8800   2.583   0.606   0.317
 2910SOL     OW 8801   3.519   0.604   1.206
 2910SOL    HW1 8802   3.481   0.535   1.268
 2910SOL    HW2 8803   3.601   0.568   1.162
 2911SOL     OW 8804   2.114   1.564   1.744
 2911SOL    HW1 8805   2.084   1.621   1.820
 2911SOL    HW2 8806   2.107   1.467   1.770
 2912SOL     OW 8807   2.533   0.464   1.269
 2912SOL    HW1 8808   2.499   0.375   1.239
 2912SOL    HW2 8809   2.559   0.518   1.189
 2913SOL     OW 8810   2.792   1.678   1.465
 2913SOL    HW1 8811   2.768   1.660   1.370
 2913SOL    HW2 8812   2.822   1.772   1.475
 2914SOL     OW 8813   2.335   0.500   0.191
 2914SOL    HW1 8814   2.396   0.580   0.195
 2914SOL    HW2 8815   2.240   0.531   0.198
 2915SOL     OW 8816   2.021   1.137   1.466
 2915SOL    HW1 8817   2.043   1.076   1.542
 2915SOL    HW2 8818   2.031   1.088   1.380
 2916SOL     OW 8819   3.209   1.059   1.234
 2916SOL    HW1 8820   3.233   0.996   1.160
 2916SOL    HW2 8821   3.119   1.099   1.216
 2917SOL     OW 8822   3.164   0.855   0.309
 2917SOL    HW1 8823   3.078   0.824   0.351
 2917SOL    HW2 8824   3.160   0.841   0.210
 2918SOL     OW 8825   3.621   1.747   1.154
 2918SOL    HW1 8826   3.682   1.777   1.081
 2918SOL    HW2 8827   3.583   1.658   1.132
 2919SOL     OW 8828   3.114   1.731   1.128
 2919SOL    HW1 8829   3.198   1.736   1.074
 2919SOL    HW2 8830   3.091   1.635   1.146
 2920SOL     OW 8831   1.945   1.258   1.022
 2920SOL    HW1 8832   1.940   1.257   1.122
 2920SOL    HW2 8833   1.862   1.217   0.984
 2921SOL     OW 8834   2.550   1.662   1.716
 2921SOL    HW1 8835   2.494   1.743   1.725
 2921SOL    HW2 8836   2.602   1.666   1.630
 2922SOL     OW 8837   2.765   0.086   0.133
 2922SOL    HW1 8838   2.816   0.087   0.047
 2922SOL    HW2 8839   2.821   0.044   0.204
 2923SOL     OW 8840   3.588   0.135   0.523
 2923SOL    HW1 8841   3.661   0.118   0.456
 2923SOL    HW2 8842   3.557   0.048   0.561
 2924SOL     OW 8843   3.250   1.573   0.477
 2924SOL    HW1 8844   3.317   1.585   0.403
 2924SOL    HW2 8845   3.210   1.662   0.500
 2925SOL     OW 8846   1.992   1.794   1.851
 2925SOL    HW1 8847   1.951   1.720   1.904
 2925SOL    HW2 8848   2.056   1.845   1.909
 2926SOL     OW 8849   3.142   0.927   0.672
 2926SOL    HW1 8850   3.202   0.846   0.674
 2926SOL    HW2 8851   3.182   0.996   0.612
 2927SOL     OW 8852   2.692   1.273   1.422
 2927SOL    HW1 8853   2.687   1.306   1.517
 2927SOL    HW2 8854   2.606   1.292   1.376
 2928SOL     OW 8855   2.534   1.616   0.154
 2928SOL    HW1 8856   2.543   1.626   0.055
 2928SOL    HW2 8857   2.494   1.527   0.175
 2929SOL     OW 8858   3.512   1.720   1.394
 2929SOL    HW1 8859   3.565   1.730   1.310
 2929SOL    HW2 8860   3.485   1.810   1.428
 2930SOL     OW 8861   3.703   0.175   0.963
 2930SOL    HW1 8862   3.742   0.090   0.927
 2930SOL    HW2 8863   3.605   0.177   0.944
 2931SOL     OW 8864   2.125   0.326   0.720
 2931SOL    HW1 8865   2.046   0.377   0.686
 2931SOL    HW2 8866   2.116   0.311   0.818
 2932SOL     OW 8867   3.056   1.612   0.031
 2932SOL    HW1 8868   3.062   1.519   0.068
 2932SOL    HW2 8869   2.997   1.612  -0.049
 2933SOL     OW 8870   2.684   1.002   1.372
 2933SOL    HW1 8871   2.724   1.001   1.280
 2933SOL    HW2 8872   2.694   1.094   1.412
 2934SOL     OW 8873   2.778   0.910   0.291
 2934SOL    HW1 8874   2.841   0.948   0.223
 2934SOL    HW2 8875   2.818   0.827   0.330
 2935SOL     OW 8876   3.366   1.607   0.044
 2935SOL    HW1 8877   3.274   1.644   0.051
 2935SOL    HW2 8878   3.404   1.627  -0.046
 2936SOL     OW 8879   2.234   1.288   1.490
 2936SOL    HW1 8880   2.221   1.381   1.456
 2936SOL    HW2 8881   2.150   1.236   1.477
 2937SOL     OW 8882   3.476   1.292   1.289
 2937SOL    HW1 8883   3.536   1.295   1.369
 2937SOL    HW2 8884   3.401   1.356   1.302
 2938SOL     OW 8885   2.901   1.098   0.696
 2938SOL    HW1 8886   2.831   1.051   0.750
 2938SOL    HW2 8887   2.960   1.030   0.653
[truncated: 519,827 more chars]
