# Supplementary material for: Redox Potentials of Disulfide Bonds in LOXL2 Studied by Nonequilibrium Alchemical Simulation
Source: Front Chem. 2021 Dec 14;9:797036. doi: 10.3389/fchem.2021.797036 (PMC8713139; doi:10.3389/fchem.2021.797036)
Supplement: Supplementary file 2 [file DataSheet2.ZIP › Raw Date for Redox potential LOXL2-797036/Input files/573x625/salted.gro]

GRowing Old MAkes el Chrono Sweat
42199
  547ALA      N    1   6.266   4.255   4.242
  547ALA     CA    2   6.139   4.274   4.172
  547ALA      C    3   6.050   4.156   4.205
  547ALA      O    4   6.102   4.048   4.238
  547ALA     CB    5   6.160   4.283   4.019
  547ALA     HA    6   6.100   4.360   4.204
  547ALA    HB1    7   6.072   4.296   3.974
  547ALA    HB2    8   6.220   4.360   3.998
  547ALA    HB3    9   6.202   4.198   3.987
  547ALA     H1   10   6.327   4.332   4.222
  547ALA     H2   11   6.249   4.251   4.340
  547ALA     H3   12   6.308   4.170   4.212
  548PRO      N   13   5.917   4.174   4.196
  548PRO     CA   14   5.824   4.064   4.223
  548PRO      C   15   5.816   3.974   4.101
  548PRO      O   16   5.863   4.008   3.994
  548PRO     CB   17   5.691   4.135   4.247
  548PRO     CG   18   5.704   4.260   4.160
  548PRO     CD   19   5.847   4.299   4.164
  548PRO     HA   20   5.854   4.007   4.301
  548PRO    HB1   21   5.614   4.078   4.218
  548PRO    HB2   22   5.680   4.159   4.344
  548PRO    HG1   23   5.676   4.240   4.066
  548PRO    HG2   24   5.647   4.334   4.196
  548PRO    HD1   25   5.877   4.335   4.075
  548PRO    HD2   26   5.863   4.368   4.235
  549ASP      N   27   5.754   3.857   4.118
  549ASP     CA   28   5.730   3.770   4.003
  549ASP      C   29   5.600   3.695   4.025
  549ASP      O   30   5.597   3.599   4.103
  549ASP     CB   31   5.847   3.673   3.980
  549ASP     CG   32   5.818   3.566   3.873
  549ASP    OD1   33   5.719   3.579   3.794
  549ASP    OD2   34   5.892   3.466   3.873
  549ASP     HN   35   5.725   3.829   4.209
  549ASP     HA   36   5.723   3.829   3.923
  549ASP    HB1   37   5.927   3.725   3.951
  549ASP    HB2   38   5.867   3.626   4.066
  550LEU      N   39   5.495   3.738   3.954
  550LEU     CA   40   5.362   3.679   3.963
  550LEU      C   41   5.348   3.557   3.873
  550LEU      O   42   5.396   3.556   3.759
  550LEU     CB   43   5.255   3.780   3.922
  550LEU     CG   44   5.251   3.911   4.002
  550LEU    CD1   45   5.132   3.985   3.960
  550LEU    CD2   46   5.246   3.881   4.147
  550LEU     HN   47   5.509   3.814   3.891
  550LEU     HA   48   5.353   3.652   4.059
  550LEU    HB1   49   5.271   3.804   3.826
  550LEU    HB2   50   5.166   3.737   3.932
  550LEU     HG   51   5.332   3.968   3.985
  550LEU   HD11   52   5.127   4.072   4.011
  550LEU   HD12   53   5.137   4.005   3.862
  550LEU   HD13   54   5.050   3.931   3.980
  550LEU   HD21   55   5.244   3.967   4.198
  550LEU   HD22   56   5.164   3.828   4.167
  550LEU   HD23   57   5.327   3.829   4.173
  551VAL      N   58   5.283   3.454   3.926
  551VAL     CA   59   5.252   3.331   3.853
  551VAL      C   60   5.109   3.295   3.884
  551VAL      O   61   5.067   3.306   4.000
  551VAL     CB   62   5.339   3.212   3.895
  551VAL    CG1   63   5.397   3.147   3.775
  551VAL    CG2   64   5.438   3.253   3.995
  551VAL     HN   65   5.253   3.461   4.021
  551VAL     HA   66   5.269   3.353   3.757
  551VAL     HB   67   5.285   3.141   3.941
  551VAL   HG11   68   5.454   3.069   3.804
  551VAL   HG12   69   5.324   3.114   3.715
  551VAL   HG13   70   5.454   3.212   3.726
  551VAL   HG21   71   5.494   3.174   4.021
  551VAL   HG22   72   5.497   3.324   3.956
  551VAL   HG23   73   5.391   3.289   4.075
  552LEU      N   74   5.037   3.246   3.785
  552LEU     CA   75   4.905   3.190   3.812
  552LEU      C   76   4.922   3.044   3.854
  552LEU      O   77   5.022   2.980   3.817
  552LEU     CB   78   4.818   3.203   3.686
  552LEU     CG   79   4.666   3.186   3.680
  552LEU    CD1   80   4.640   3.043   3.680
  552LEU    CD2   81   4.599   3.255   3.798
  552LEU     HN   82   5.072   3.248   3.692
  552LEU     HA   83   4.862   3.243   3.886
  552LEU    HB1   84   4.835   3.296   3.652
  552LEU    HB2   85   4.854   3.136   3.622
  552LEU     HG   86   4.627   3.224   3.596
  552LEU   HD11   87   4.542   3.027   3.675
  552LEU   HD12   88   4.684   3.001   3.600
  552LEU   HD13   89   4.677   3.003   3.764
  552LEU   HD21   90   4.499   3.243   3.792
  552LEU   HD22   91   4.632   3.215   3.884
  552LEU   HD23   92   4.620   3.353   3.797
  553ASN      N   93   4.829   2.991   3.936
  553ASN     CA   94   4.837   2.850   3.982
  553ASN      C   95   4.752   2.766   3.886
  553ASN      O   96   4.629   2.760   3.899
  553ASN     CB   97   4.788   2.834   4.125
  553ASN     CG   98   4.821   2.693   4.182
  553ASN    ND2   99   4.926   2.687   4.263
  553ASN    OD1  100   4.754   2.592   4.153
  553ASN     HN  101   4.754   3.048   3.968
  553ASN     HA  102   4.933   2.823   3.980
  553ASN    HB1  103   4.833   2.903   4.181
  553ASN    HB2  104   4.689   2.848   4.127
  553ASN   HD21  105   4.978   2.769   4.283
  553ASN   HD22  106   4.953   2.599   4.303
  554ALA      N  107   4.820   2.700   3.791
  554ALA     CA  108   4.752   2.628   3.683
  554ALA      C  109   4.676   2.506   3.735
  554ALA      O  110   4.560   2.481   3.694
  554ALA     CB  111   4.855   2.588   3.577
  554ALA     HN  112   4.920   2.700   3.793
  554ALA     HA  113   4.685   2.693   3.645
  554ALA    HB1  114   4.809   2.539   3.503
  554ALA    HB2  115   4.899   2.670   3.541
  554ALA    HB3  116   4.924   2.529   3.619
  555GLU      N  117   4.737   2.428   3.826
  555GLU     CA  118   4.665   2.312   3.879
  555GLU      C  119   4.528   2.354   3.929
  555GLU      O  120   4.430   2.278   3.916
  555GLU     CB  121   4.740   2.245   3.995
  555GLU     CG  122   4.892   2.235   3.982
  555GLU     CD  123   4.967   2.357   4.042
  555GLU    OE1  124   4.974   2.461   3.971
  555GLU    OE2  125   5.016   2.348   4.159
  555GLU     HN  126   4.830   2.448   3.857
  555GLU     HA  127   4.658   2.249   3.801
  555GLU    HB1  128   4.721   2.298   4.078
  555GLU    HB2  129   4.704   2.153   4.005
  555GLU    HG1  130   4.922   2.152   4.030
  555GLU    HG2  131   4.915   2.227   3.885
  556MET      N  132   4.517   2.478   3.980
  556MET     CA  133   4.397   2.518   4.050
  556MET      C  134   4.288   2.566   3.955
  556MET      O  135   4.169   2.541   3.981
  556MET     CB  136   4.429   2.626   4.153
  556MET     CG  137   4.301   2.674   4.226
  556MET     SD  138   4.295   2.620   4.400
  556MET     CE  139   4.472   2.650   4.441
  556MET     HN  140   4.593   2.542   3.970
  556MET     HA  141   4.365   2.435   4.096
  556MET    HB1  142   4.493   2.589   4.219
  556MET    HB2  143   4.470   2.704   4.105
  556MET    HG1  144   4.301   2.773   4.217
  556MET    HG2  145   4.225   2.635   4.173
  556MET    HE1  146   4.489   2.626   4.536
  556MET    HE2  147   4.529   2.595   4.381
  556MET    HE3  148   4.493   2.747   4.427
  557VAL      N  149   4.322   2.635   3.845
  557VAL     CA  150   4.210   2.669   3.758
  557VAL      C  151   4.160   2.540   3.699
  557VAL      O  152   4.040   2.528   3.668
  557VAL     CB  153   4.243   2.772   3.649
  557VAL    CG1  154   4.374   2.843   3.680
  557VAL    CG2  155   4.241   2.706   3.510
  557VAL     HN  156   4.417   2.662   3.825
  557VAL     HA  157   4.142   2.710   3.818
  557VAL     HB  158   4.173   2.844   3.648
  557VAL   HG11  159   4.393   2.910   3.608
  557VAL   HG12  160   4.367   2.890   3.768
  557VAL   HG13  161   4.448   2.776   3.684
  557VAL   HG21  162   4.262   2.774   3.440
  557VAL   HG22  163   4.309   2.633   3.507
  557VAL   HG23  164   4.150   2.667   3.493
  558GLN      N  165   4.248   2.440   3.690
  558GLN     CA  166   4.207   2.306   3.649
  558GLN      C  167   4.109   2.243   3.748
  558GLN      O  168   4.004   2.192   3.709
  558GLN     CB  169   4.331   2.220   3.634
  558GLN     CG  170   4.305   2.074   3.618
  558GLN     CD  171   4.291   2.039   3.475
  558GLN    NE2  172   4.169   2.011   3.435
  558GLN    OE1  173   4.390   2.039   3.400
  558GLN     HN  174   4.344   2.458   3.712
  558GLN     HA  175   4.160   2.318   3.562
  558GLN    HB1  176   4.382   2.250   3.553
  558GLN    HB2  177   4.389   2.231   3.715
  558GLN    HG1  178   4.381   2.022   3.657
  558GLN    HG2  179   4.220   2.051   3.665
  558GLN   HE21  180   4.093   2.014   3.499
  558GLN   HE22  181   4.152   1.986   3.339
  559GLN      N  182   4.143   2.243   3.878
  559GLN     CA  183   4.058   2.177   3.978
  559GLN      C  184   3.927   2.251   4.001
  559GLN      O  185   3.829   2.188   4.045
  559GLN     CB  186   4.129   2.167   4.114
  559GLN     CG  187   4.263   2.094   4.115
  559GLN     CD  188   4.348   2.134   4.236
  559GLN    NE2  189   4.474   2.091   4.237
  559GLN    OE1  190   4.300   2.203   4.328
  559GLN     HN  191   4.227   2.288   3.908
  559GLN     HA  192   4.041   2.088   3.938
  559GLN    HB1  193   4.144   2.259   4.148
  559GLN    HB2  194   4.068   2.118   4.177
  559GLN    HG1  195   4.246   1.996   4.117
  559GLN    HG2  196   4.313   2.118   4.031
  559GLN   HE21  197   4.509   2.036   4.161
  559GLN   HE22  198   4.534   2.114   4.314
  560THR      N  199   3.922   2.384   3.976
  560THR     CA  200   3.811   2.467   4.022
  560THR      C  201   3.715   2.509   3.910
  560THR      O  202   3.631   2.595   3.934
  560THR     CB  203   3.860   2.595   4.091
  560THR    CG2  204   3.944   2.569   4.219
  560THR    OG1  205   3.936   2.670   3.997
  560THR     HN  206   3.997   2.426   3.925
  560THR     HA  207   3.764   2.404   4.084
  560THR     HB  208   3.781   2.651   4.115
  560THR    HG1  209   3.969   2.754   4.040
  560THR   HG21  210   3.973   2.656   4.258
  560THR   HG22  211   3.890   2.518   4.285
  560THR   HG23  212   4.025   2.515   4.195
  561THR      N  213   3.724   2.451   3.790
  561THR     CA  214   3.644   2.499   3.676
  561THR      C  215   3.509   2.427   3.670
  561THR      O  216   3.503   2.304   3.671
  561THR     CB  217   3.718   2.477   3.543
  561THR    CG2  218   3.622   2.515   3.428
  561THR    OG1  219   3.838   2.555   3.536
  561THR     HN  220   3.786   2.374   3.777
  561THR     HA  221   3.633   2.597   3.695
  561THR     HB  222   3.751   2.383   3.536
  561THR    HG1  223   3.883   2.539   3.448
  561THR   HG21  224   3.669   2.501   3.340
  561THR   HG22  225   3.541   2.457   3.431
  561THR   HG23  226   3.595   2.610   3.436
  562TYR      N  227   3.401   2.505   3.657
  562TYR     CA  228   3.269   2.447   3.628
  562TYR      C  229   3.187   2.548   3.551
  562TYR      O  230   3.221   2.666   3.545
  562TYR     CB  231   3.193   2.409   3.756
  562TYR     CG  232   3.190   2.519   3.861
  562TYR    CD1  233   3.304   2.549   3.936
  562TYR    CD2  234   3.074   2.591   3.886
  562TYR    CE1  235   3.301   2.645   4.034
  562TYR    CE2  236   3.071   2.690   3.985
  562TYR     CZ  237   3.186   2.717   4.057
  562TYR     OH  238   3.186   2.812   4.155
  562TYR     HN  239   3.409   2.604   3.668
  562TYR     HA  240   3.287   2.365   3.574
  562TYR    HB1  241   3.099   2.387   3.731
  562TYR    HB2  242   3.237   2.329   3.796
  562TYR    HD1  243   3.388   2.499   3.918
  562TYR    HD2  244   2.991   2.571   3.833
  562TYR    HE1  245   3.383   2.663   4.088
  562TYR    HE2  246   2.987   2.741   4.004
  562TYR     HH  247   3.096   2.856   4.160
  563LEU      N  248   3.074   2.502   3.498
  563LEU     CA  249   2.973   2.591   3.440
  563LEU      C  250   2.864   2.616   3.542
  563LEU      O  251   2.829   2.528   3.621
  563LEU     CB  252   2.912   2.535   3.311
  563LEU     CG  253   3.016   2.485   3.209
  563LEU    CD1  254   2.955   2.463   3.075
  563LEU    CD2  255   3.132   2.583   3.198
  563LEU     HN  256   3.057   2.403   3.497
  563LEU     HA  257   3.023   2.675   3.420
  563LEU    HB1  258   2.852   2.459   3.336
  563LEU    HB2  259   2.858   2.608   3.269
  563LEU     HG  260   3.051   2.396   3.239
  563LEU   HD11  261   3.025   2.431   3.011
  563LEU   HD12  262   2.882   2.395   3.082
  563LEU   HD13  263   2.916   2.549   3.041
  563LEU   HD21  264   3.198   2.549   3.132
  563LEU   HD22  265   3.098   2.672   3.168
  563LEU   HD23  266   3.176   2.592   3.287
  564GLU      N  267   2.813   2.738   3.540
  564GLU     CA  268   2.690   2.774   3.609
  564GLU      C  269   2.606   2.855   3.513
  564GLU      O  270   2.659   2.944   3.447
  564GLU     CB  271   2.719   2.856   3.734
  564GLU     CG  272   2.594   2.906   3.805
  564GLU     CD  273   2.626   2.998   3.923
  564GLU    OE1  274   2.531   3.036   3.996
  564GLU    OE2  275   2.745   3.034   3.943
  564GLU     HN  276   2.861   2.809   3.489
  564GLU     HA  277   2.644   2.688   3.635
  564GLU    HB1  278   2.770   2.800   3.799
  564GLU    HB2  279   2.773   2.936   3.709
  564GLU    HG1  280   2.538   2.955   3.739
  564GLU    HG2  281   2.544   2.826   3.839
  565ASP      N  282   2.476   2.827   3.499
  565ASP     CA  283   2.387   2.924   3.436
  565ASP      C  284   2.315   2.996   3.549
  565ASP      O  285   2.238   2.935   3.623
  565ASP     CB  286   2.284   2.867   3.338
  565ASP     CG  287   2.305   2.725   3.307
  565ASP    OD1  288   2.297   2.646   3.403
  565ASP    OD2  289   2.324   2.693   3.189
  565ASP     HN  290   2.440   2.739   3.531
  565ASP     HA  291   2.446   2.982   3.380
  565ASP    HB1  292   2.192   2.875   3.378
  565ASP    HB2  293   2.288   2.917   3.252
  566ARG      N  294   2.343   3.126   3.560
  566ARG     CA  295   2.302   3.209   3.670
  566ARG      C  296   2.183   3.291   3.627
  566ARG      O  297   2.190   3.363   3.525
  566ARG     CB  298   2.417   3.300   3.713
  566ARG     CG  299   2.460   3.282   3.852
  566ARG     CD  300   2.571   3.378   3.893
  566ARG     NE  301   2.551   3.445   4.022
  566ARG     CZ  302   2.522   3.386   4.139
  566ARG    NH1  303   2.502   3.253   4.148
  566ARG    NH2  304   2.505   3.462   4.250
  566ARG     HN  305   2.395   3.169   3.486
  566ARG     HA  306   2.278   3.148   3.746
  566ARG    HB1  307   2.497   3.282   3.654
  566ARG    HB2  308   2.389   3.396   3.702
  566ARG    HG1  309   2.380   3.295   3.910
  566ARG    HG2  310   2.493   3.187   3.861
  566ARG    HD1  311   2.658   3.328   3.900
  566ARG    HD2  312   2.580   3.450   3.824
  566ARG     HE  313   2.560   3.544   4.023
  566ARG   HH11  314   2.509   3.196   4.066
  566ARG   HH12  315   2.480   3.212   4.236
  566ARG   HH21  316   2.514   3.561   4.244
  566ARG   HH22  317   2.483   3.418   4.337
  567PRO      N  318   2.070   3.282   3.697
  567PRO     CA  319   1.958   3.370   3.664
  567PRO      C  320   2.009   3.512   3.664
  567PRO      O  321   2.099   3.544   3.741
  567PRO     CB  322   1.858   3.346   3.779
  567PRO     CG  323   1.942   3.276   3.884
  567PRO     CD  324   2.039   3.194   3.810
  567PRO     HA  325   1.919   3.351   3.574
  567PRO    HB1  326   1.822   3.432   3.814
  567PRO    HB2  327   1.783   3.287   3.749
  567PRO    HG1  328   1.990   3.343   3.941
  567PRO    HG2  329   1.885   3.218   3.942
  567PRO    HD1  330   2.120   3.175   3.865
  567PRO    HD2  331   1.998   3.108   3.779
  568MET      N  332   1.957   3.598   3.575
  568MET     CA  333   2.001   3.738   3.578
  568MET      C  334   1.965   3.809   3.707
  568MET      O  335   2.022   3.915   3.733
  568MET     CB  336   1.944   3.821   3.464
  568MET     CG  337   2.014   3.804   3.335
  568MET     SD  338   2.165   3.900   3.335
  568MET     CE  339   2.102   4.057   3.393
  568MET     HN  340   1.889   3.567   3.509
  568MET     HA  341   2.100   3.727   3.570
  568MET    HB1  342   1.848   3.795   3.450
  568MET    HB2  343   1.949   3.918   3.489
  568MET    HG1  344   2.030   3.706   3.326
  568MET    HG2  345   1.949   3.834   3.265
  568MET    HE1  346   2.177   4.123   3.398
  568MET    HE2  347   2.033   4.091   3.329
  568MET    HE3  348   2.061   4.045   3.483
  569PHE      N  349   1.875   3.757   3.788
  569PHE     CA  350   1.834   3.846   3.895
  569PHE      C  351   1.939   3.853   4.005
  569PHE      O  352   1.936   3.947   4.085
  569PHE     CB  353   1.695   3.805   3.947
  569PHE     CG  354   1.694   3.693   4.044
  569PHE    CD1  355   1.695   3.560   4.000
  569PHE    CD2  356   1.685   3.720   4.180
  569PHE    CE1  357   1.693   3.455   4.090
  569PHE    CE2  358   1.683   3.616   4.271
  569PHE     CZ  359   1.687   3.482   4.226
  569PHE     HN  360   1.838   3.665   3.777
  569PHE     HA  361   1.828   3.937   3.854
  569PHE    HB1  362   1.653   3.884   3.991
  569PHE    HB2  363   1.638   3.778   3.869
  569PHE    HD1  364   1.698   3.541   3.902
  569PHE    HD2  365   1.680   3.814   4.212
  569PHE    HE1  366   1.696   3.361   4.057
  569PHE    HE2  367   1.678   3.635   4.369
  569PHE     HZ  368   1.685   3.407   4.292
  570LEU      N  369   2.036   3.761   4.000
  570LEU     CA  370   2.150   3.759   4.092
  570LEU      C  371   2.276   3.827   4.035
  570LEU      O  372   2.374   3.842   4.107
  570LEU     CB  373   2.185   3.615   4.130
  570LEU     CG  374   2.079   3.527   4.197
  570LEU    CD1  375   2.137   3.391   4.230
  570LEU    CD2  376   2.023   3.594   4.321
  570LEU     HN  377   2.030   3.690   3.930
  570LEU     HA  378   2.117   3.812   4.169
  570LEU    HB1  379   2.213   3.568   4.046
  570LEU    HB2  380   2.262   3.620   4.193
  570LEU     HG  381   2.003   3.514   4.132
  570LEU   HD11  382   2.067   3.335   4.274
  570LEU   HD12  383   2.168   3.346   4.146
  570LEU   HD13  384   2.214   3.402   4.293
  570LEU   HD21  385   1.954   3.534   4.363
  570LEU   HD22  386   2.097   3.609   4.386
  570LEU   HD23  387   1.981   3.681   4.296
  571LEU      N  388   2.272   3.866   3.908
  571LEU     CA  389   2.385   3.928   3.842
  571LEU      C  390   2.365   4.078   3.827
  571LEU      O  391   2.429   4.141   3.743
  571LEU     CB  392   2.406   3.862   3.705
  571LEU     CG  393   2.446   3.717   3.723
  571LEU    CD1  394   2.455   3.648   3.591
  571LEU    CD2  395   2.581   3.714   3.792
  571LEU     HN  396   2.188   3.851   3.857
  571LEU     HA  397   2.463   3.913   3.901
  571LEU    HB1  398   2.321   3.867   3.653
  571LEU    HB2  399   2.479   3.911   3.656
  571LEU     HG  400   2.377   3.667   3.775
  571LEU   HD11  401   2.481   3.553   3.605
  571LEU   HD12  402   2.366   3.652   3.546
  571LEU   HD13  403   2.523   3.694   3.535
  571LEU   HD21  404   2.610   3.620   3.805
  571LEU   HD22  405   2.648   3.763   3.736
  571LEU   HD23  406   2.573   3.759   3.881
  572GLN      N  407   2.274   4.135   3.905
  572GLN     CA  408   2.252   4.278   3.895
  572GLN      C  409   2.382   4.353   3.921
  572GLN      O  410   2.432   4.424   3.832
  572GLN     CB  411   2.141   4.321   3.990
  572GLN     CG  412   2.069   4.446   3.950
  572GLN     CD  413   2.032   4.531   4.071
  572GLN    NE2  414   2.024   4.662   4.052
  572GLN    OE1  415   2.011   4.478   4.181
  572GLN     HN  416   2.221   4.080   3.970
  572GLN     HA  417   2.223   4.297   3.801
  572GLN    HB1  418   2.073   4.248   3.996
  572GLN    HB2  419   2.180   4.337   4.081
  572GLN    HG1  420   2.128   4.499   3.890
  572GLN    HG2  421   1.985   4.421   3.901
  572GLN   HE21  422   2.042   4.701   3.962
  572GLN   HE22  423   2.000   4.723   4.128
  573CYD      N  424   2.445   4.330   4.038
  573CYD     CA  425   2.578   4.386   4.063
  573CYD      C  426   2.676   4.357   3.950
  573CYD      O  427   2.745   4.447   3.901
  573CYD     CB  428   2.644   4.332   4.188
  573CYD     SG  429   2.797   4.429   4.220
  573CYD     Vc  430   2.644   4.332   4.188
  573CYD     Vs  431   2.797   4.429   4.220
  573CYD     HN  432   2.400   4.276   4.109
  573CYD     HA  433   2.558   4.483   4.071
  573CYD    HB1  434   2.576   4.340   4.261
  573CYD    HB2  435   2.662   4.235   4.171
  573CYD    HUD  436   2.576   4.340   4.261
  574ALA      N  437   2.687   4.229   3.911
  574ALA     CA  438   2.788   4.194   3.813
  574ALA      C  439   2.767   4.268   3.681
  574ALA      O  440   2.864   4.304   3.614
  574ALA     CB  441   2.790   4.043   3.791
  574ALA     HN  442   2.628   4.159   3.950
  574ALA     HA  443   2.875   4.224   3.851
  574ALA    HB1  444   2.859   4.020   3.723
  574ALA    HB2  445   2.811   3.997   3.878
  574ALA    HB3  446   2.700   4.013   3.759
  575MET      N  447   2.641   4.286   3.641
  575MET     CA  448   2.611   4.362   3.520
  575MET      C  449   2.671   4.502   3.527
  575MET      O  450   2.748   4.542   3.439
  575MET     CB  451   2.459   4.371   3.500
  575MET     CG  452   2.410   4.305   3.373
  575MET     SD  453   2.440   4.384   3.213
  575MET     CE  454   2.618   4.359   3.187
  575MET     HN  455   2.566   4.246   3.694
  575MET     HA  456   2.654   4.311   3.445
  575MET    HB1  457   2.414   4.327   3.577
  575MET    HB2  458   2.433   4.468   3.496
  575MET    HG1  459   2.453   4.215   3.378
  575MET    HG2  460   2.312   4.296   3.391
  575MET    HE1  461   2.645   4.399   3.100
  575MET    HE2  462   2.669   4.401   3.262
  575MET    HE3  463   2.637   4.261   3.186
  576GLU      N  464   2.637   4.576   3.633
  576GLU     CA  465   2.680   4.716   3.641
  576GLU      C  466   2.831   4.727   3.651
  576GLU      O  467   2.889   4.820   3.596
  576GLU     CB  468   2.612   4.784   3.760
  576GLU     CG  469   2.487   4.865   3.722
  576GLU     CD  470   2.500   5.015   3.753
  576GLU    OE1  471   2.520   5.050   3.871
  576GLU    OE2  472   2.491   5.097   3.658
  576GLU     HN  473   2.583   4.536   3.706
  576GLU     HA  474   2.651   4.758   3.555
  576GLU    HB1  475   2.585   4.714   3.826
  576GLU    HB2  476   2.678   4.847   3.802
  576GLU    HG1  477   2.470   4.854   3.624
  576GLU    HG2  478   2.409   4.829   3.773
  577GLU      N  479   2.896   4.631   3.718
  577GLU     CA  480   3.042   4.631   3.723
  577GLU      C  481   3.104   4.571   3.598
  577GLU      O  482   3.224   4.546   3.595
  577GLU     CB  483   3.091   4.558   3.848
  577GLU     CG  484   3.225   4.613   3.897
  577GLU     CD  485   3.216   4.748   3.970
  577GLU    OE1  486   3.116   4.770   4.042
  577GLU    OE2  487   3.310   4.830   3.955
  577GLU     HN  488   2.845   4.559   3.765
  577GLU     HA  489   3.066   4.728   3.727
  577GLU    HB1  490   3.023   4.569   3.921
  577GLU    HB2  491   3.102   4.461   3.827
  577GLU    HG1  492   3.265   4.547   3.961
  577GLU    HG2  493   3.286   4.625   3.818
  578ASN      N  494   3.024   4.553   3.493
  578ASN     CA  495   3.074   4.516   3.360
  578ASN      C  496   3.140   4.379   3.357
  578ASN      O  497   3.239   4.358   3.286
  578ASN     CB  498   3.171   4.622   3.308
  578ASN     CG  499   3.109   4.707   3.202
  578ASN    ND2  500   3.066   4.829   3.239
  578ASN    OD1  501   3.099   4.664   3.086
  578ASN     HN  502   2.926   4.564   3.506
  578ASN     HA  503   2.991   4.513   3.305
  578ASN    HB1  504   3.199   4.681   3.384
  578ASN    HB2  505   3.251   4.576   3.270
  578ASN   HD21  506   3.076   4.859   3.333
  578ASN   HD22  507   3.024   4.889   3.171
  579CYS      N  508   3.084   4.282   3.429
  579CYS     CA  509   3.144   4.149   3.432
  579CYS      C  510   3.078   4.051   3.336
  579CYS      O  511   3.117   3.934   3.333
  579CYS     CB  512   3.144   4.095   3.575
  579CYS     SG  513   3.272   4.182   3.675
  579CYS     HN  514   3.001   4.300   3.481
  579CYS     HA  515   3.238   4.163   3.399
  579CYS    HB1  516   3.051   4.109   3.609
  579CYS    HB2  517   3.162   3.997   3.567
  580LEU      N  518   2.983   4.096   3.254
  580LEU     CA  519   2.913   4.013   3.159
  580LEU      C  520   2.948   4.053   3.016
  580LEU      O  521   2.989   4.166   2.990
  580LEU     CB  522   2.762   4.023   3.181
  580LEU     CG  523   2.730   3.967   3.319
  580LEU    CD1  524   2.582   3.983   3.353
  580LEU    CD2  525   2.770   3.818   3.324
  580LEU     HN  526   2.958   4.193   3.259
  580LEU     HA  527   2.944   3.919   3.175
  580LEU    HB1  528   2.735   4.119   3.176
  580LEU    HB2  529   2.714   3.971   3.111
  580LEU     HG  530   2.781   4.019   3.387
  580LEU   HD11  531   2.565   3.946   3.444
  580LEU   HD12  532   2.558   4.081   3.352
  580LEU   HD13  533   2.527   3.935   3.285
  580LEU   HD21  534   2.749   3.781   3.414
  580LEU   HD22  535   2.719   3.768   3.254
  580LEU   HD23  536   2.868   3.810   3.306
  581SER      N  537   2.931   3.959   2.922
  581SER     CA  538   2.948   3.993   2.781
  581SER      C  539   2.827   4.075   2.734
  581SER      O  540   2.728   4.089   2.807
  581SER     CB  541   2.965   3.867   2.695
  581SER     OG  542   2.844   3.797   2.676
  581SER     HN  543   2.908   3.866   2.948
  581SER     HA  544   3.031   4.048   2.775
  581SER    HB1  545   2.999   3.892   2.604
  581SER    HB2  546   3.029   3.804   2.739
  581SER    HG1  547   2.861   3.716   2.620
  582ALA      N  548   2.836   4.127   2.611
  582ALA     CA  549   2.747   4.236   2.569
  582ALA      C  550   2.603   4.189   2.551
  582ALA      O  551   2.508   4.265   2.574
  582ALA     CB  552   2.801   4.299   2.441
  582ALA     HN  553   2.904   4.091   2.547
  582ALA     HA  554   2.749   4.302   2.644
  582ALA    HB1  555   2.740   4.373   2.412
  582ALA    HB2  556   2.892   4.336   2.457
  582ALA    HB3  557   2.805   4.230   2.369
  583SER      N  558   2.584   4.064   2.510
  583SER     CA  559   2.448   4.012   2.494
  583SER      C  560   2.368   4.024   2.622
  583SER      O  561   2.244   4.026   2.618
  583SER     CB  562   2.453   3.866   2.447
  583SER     OG  563   2.500   3.778   2.548
  583SER     HN  564   2.662   4.005   2.490
  583SER     HA  565   2.406   4.070   2.425
  583SER    HB1  566   2.361   3.835   2.422
  583SER    HB2  567   2.514   3.856   2.369
  583SER    HG1  568   2.501   3.684   2.513
  584ALA      N  569   2.434   4.034   2.738
  584ALA     CA  570   2.362   4.048   2.863
  584ALA      C  571   2.273   4.172   2.868
  584ALA      O  572   2.176   4.173   2.943
  584ALA     CB  573   2.458   4.050   2.982
  584ALA     HN  574   2.534   4.032   2.738
  584ALA     HA  575   2.303   3.967   2.865
  584ALA    HB1  576   2.406   4.059   3.067
  584ALA    HB2  577   2.510   3.964   2.985
  584ALA    HB3  578   2.521   4.127   2.973
  585ALA      N  579   2.304   4.275   2.791
  585ALA     CA  580   2.220   4.395   2.793
  585ALA      C  581   2.074   4.359   2.770
  585ALA      O  582   1.986   4.399   2.846
  585ALA     CB  583   2.270   4.495   2.688
  585ALA     HN  584   2.384   4.271   2.731
  585ALA     HA  585   2.230   4.433   2.884
  585ALA    HB1  586   2.212   4.577   2.690
  585ALA    HB2  587   2.364   4.521   2.708
  585ALA    HB3  588   2.265   4.454   2.597
  586GLN      N  589   2.049   4.290   2.660
  586GLN     CA  590   1.921   4.228   2.632
  586GLN      C  591   1.913   4.084   2.677
  586GLN      O  592   1.913   3.994   2.594
  586GLN     CB  593   1.887   4.239   2.484
  586GLN     CG  594   2.001   4.202   2.392
  586GLN     CD  595   2.078   4.323   2.347
  586GLN    NE2  596   2.156   4.307   2.241
  586GLN    OE1  597   2.069   4.430   2.407
  586GLN     HN  598   2.122   4.279   2.592
  586GLN     HA  599   1.858   4.282   2.688
  586GLN    HB1  600   1.810   4.178   2.465
  586GLN    HB2  601   1.860   4.333   2.465
  586GLN    HG1  602   2.062   4.140   2.441
  586GLN    HG2  603   1.963   4.155   2.312
  586GLN   HE21  604   2.161   4.217   2.197
  586GLN   HE22  605   2.210   4.383   2.207
  587THR      N  606   1.906   4.060   2.807
  587THR     CA  607   1.880   3.928   2.859
  587THR      C  608   1.777   3.962   2.961
  587THR      O  609   1.777   4.071   3.013
  587THR     CB  610   2.008   3.859   2.915
  587THR    CG2  611   1.984   3.786   3.046
  587THR    OG1  612   2.054   3.763   2.821
  587THR     HN  613   1.919   4.137   2.870
  587THR     HA  614   1.848   3.864   2.790
  587THR     HB  615   2.079   3.928   2.929
  587THR    HG1  616   2.136   3.718   2.857
  587THR   HG21  617   2.069   3.744   3.077
  587THR   HG22  618   1.951   3.850   3.115
  587THR   HG23  619   1.915   3.715   3.032
  588ASP      N  620   1.688   3.869   2.990
  588ASP     CA  621   1.572   3.904   3.071
  588ASP      C  622   1.608   3.897   3.218
  588ASP      O  623   1.642   3.793   3.272
  588ASP     CB  624   1.452   3.814   3.040
  588ASP     CG  625   1.461   3.747   2.903
  588ASP    OD1  626   1.571   3.698   2.869
  588ASP    OD2  627   1.359   3.745   2.830
  588ASP     HN  628   1.699   3.776   2.956
  588ASP     HA  629   1.550   3.998   3.046
  588ASP    HB1  630   1.446   3.743   3.110
  588ASP    HB2  631   1.369   3.870   3.042
  589PRO      N  632   1.596   4.020   3.285
  589PRO     CA  633   1.639   4.015   3.425
  589PRO      C  634   1.565   3.916   3.512
  589PRO      O  635   1.625   3.848   3.593
  589PRO     CB  636   1.603   4.153   3.476
  589PRO     CG  637   1.629   4.241   3.363
  589PRO     CD  638   1.562   4.168   3.254
  589PRO     HA  639   1.735   3.987   3.426
  589PRO    HB1  640   1.507   4.159   3.503
  589PRO    HB2  641   1.661   4.180   3.554
  589PRO    HG1  642   1.588   4.331   3.378
  589PRO    HG2  643   1.727   4.251   3.347
  589PRO    HD1  644   1.464   4.185   3.256
  589PRO    HD2  645   1.599   4.197   3.166
  590THR      N  646   1.434   3.914   3.500
  590THR     CA  647   1.351   3.823   3.574
  590THR      C  648   1.361   3.676   3.534
  590THR      O  649   1.352   3.590   3.617
  590THR     CB  650   1.205   3.871   3.578
  590THR    CG2  651   1.135   3.831   3.452
  590THR    OG1  652   1.140   3.811   3.689
  590THR     HN  653   1.391   3.978   3.436
  590THR     HA  654   1.393   3.828   3.664
  590THR     HB  655   1.199   3.970   3.591
  590THR    HG1  656   1.045   3.843   3.692
  590THR   HG21  657   1.040   3.863   3.455
  590THR   HG22  658   1.182   3.872   3.374
  590THR   HG23  659   1.137   3.732   3.443
  591THR      N  660   1.375   3.649   3.405
  591THR     CA  661   1.369   3.511   3.358
  591THR      C  662   1.495   3.452   3.296
  591THR      O  663   1.492   3.340   3.250
  591THR     CB  664   1.260   3.496   3.252
  591THR    CG2  665   1.122   3.505   3.314
  591THR    OG1  666   1.275   3.600   3.155
  591THR     HN  667   1.390   3.723   3.340
  591THR     HA  668   1.353   3.465   3.445
  591THR     HB  669   1.269   3.410   3.202
  591THR    HG1  670   1.204   3.591   3.085
  591THR   HG21  671   1.053   3.496   3.243
  591THR   HG22  672   1.111   3.432   3.382
  591THR   HG23  673   1.112   3.594   3.359
  592GLY      N  674   1.604   3.526   3.292
  592GLY     CA  675   1.715   3.493   3.205
  592GLY      C  676   1.837   3.428   3.270
  592GLY      O  677   1.858   3.434   3.391
  592GLY     HN  678   1.610   3.607   3.350
  592GLY    HA1  679   1.678   3.432   3.135
  592GLY    HA2  680   1.743   3.579   3.163
  593TYR      N  681   1.917   3.362   3.183
  593TYR     CA  682   2.045   3.297   3.212
  593TYR      C  683   2.161   3.387   3.176
  593TYR      O  684   2.157   3.456   3.075
  593TYR     CB  685   2.076   3.176   3.123
  593TYR     CG  686   2.001   3.046   3.118
  593TYR    CD1  687   1.913   3.006   3.219
  593TYR    CD2  688   2.025   2.960   3.010
  593TYR    CE1  689   1.848   2.881   3.209
  593TYR    CE2  690   1.962   2.838   2.999
  593TYR     CZ  691   1.874   2.798   3.098
  593TYR     OH  692   1.812   2.676   3.086
  593TYR     HN  693   1.886   3.358   3.088
  593TYR     HA  694   2.034   3.274   3.309
  593TYR    HB1  695   2.072   3.210   3.029
  593TYR    HB2  696   2.170   3.149   3.144
  593TYR    HD1  697   1.896   3.065   3.298
  593TYR    HD2  698   2.089   2.988   2.939
  593TYR    HE1  699   1.784   2.851   3.280
  593TYR    HE2  700   1.981   2.778   2.921
  593TYR     HH  701   1.842   2.632   3.002
  594ARG      N  702   2.272   3.373   3.247
  594ARG     CA  703   2.403   3.380   3.182
  594ARG      C  704   2.473   3.248   3.208
  594ARG      O  705   2.462   3.196   3.320
  594ARG     CB  706   2.490   3.493   3.234
  594ARG     CG  707   2.422   3.630   3.238
  594ARG     CD  708   2.385   3.683   3.101
  594ARG     NE  709   2.490   3.660   3.004
  594ARG     CZ  710   2.481   3.695   2.877
  594ARG    NH1  711   2.370   3.750   2.833
  594ARG    NH2  712   2.579   3.671   2.793
  594ARG     HN  713   2.267   3.356   3.346
  594ARG     HA  714   2.386   3.398   3.085
  594ARG    HB1  715   2.518   3.470   3.327
  594ARG    HB2  716   2.570   3.500   3.175
  594ARG    HG1  717   2.338   3.623   3.292
  594ARG    HG2  718   2.484   3.696   3.281
  594ARG    HD1  719   2.302   3.637   3.068
  594ARG    HD2  720   2.368   3.781   3.106
  594ARG     HE  721   2.575   3.617   3.035
  594ARG   HH11  722   2.293   3.765   2.895
  594ARG   HH12  723   2.362   3.776   2.737
  594ARG   HH21  724   2.663   3.626   2.825
  594ARG   HH22  725   2.571   3.697   2.697
  595ARG      N  726   2.539   3.192   3.107
  595ARG     CA  727   2.625   3.076   3.127
  595ARG      C  728   2.768   3.122   3.157
  595ARG      O  729   2.834   3.187   3.076
  595ARG     CB  730   2.622   2.984   3.005
  595ARG     CG  731   2.709   2.866   3.021
  595ARG     CD  732   2.662   2.753   2.938
  595ARG     NE  733   2.520   2.726   2.959
  595ARG     CZ  734   2.463   2.608   2.935
  595ARG    NH1  735   2.333   2.590   2.955
  595ARG    NH2  736   2.539   2.508   2.893
  595ARG     HN  737   2.530   3.231   3.015
  595ARG     HA  738   2.586   3.027   3.205
  595ARG    HB1  739   2.529   2.951   2.991
  595ARG    HB2  740   2.653   3.034   2.925
  595ARG    HG1  741   2.802   2.890   2.994
  595ARG    HG2  742   2.709   2.838   3.117
  595ARG    HD1  743   2.676   2.774   2.841
  595ARG    HD2  744   2.713   2.670   2.962
  595ARG     HE  745   2.462   2.801   2.992
  595ARG   HH11  746   2.276   2.666   2.987
  595ARG   HH12  747   2.292   2.501   2.936
  595ARG   HH21  748   2.637   2.522   2.880
  595ARG   HH22  749   2.498   2.419   2.875
  596LEU      N  750   2.816   3.085   3.271
  596LEU     CA  751   2.933   3.144   3.330
  596LEU      C  752   3.031   3.031   3.350
  596LEU      O  753   2.999   2.933   3.418
  596LEU     CB  754   2.896   3.211   3.464
  596LEU     CG  755   2.802   3.329   3.467
  596LEU    CD1  756   2.802   3.396   3.606
  596LEU    CD2  757   2.843   3.430   3.365
  596LEU     HN  758   2.770   3.011   3.320
  596LEU     HA  759   2.970   3.213   3.267
  596LEU    HB1  760   2.854   3.141   3.522
  596LEU    HB2  761   2.981   3.243   3.507
  596LEU     HG  762   2.711   3.295   3.443
  596LEU   HD11  763   2.740   3.474   3.605
  596LEU   HD12  764   2.773   3.329   3.674
  596LEU   HD13  765   2.895   3.427   3.627
  596LEU   HD21  766   2.780   3.508   3.368
  596LEU   HD22  767   2.936   3.462   3.385
  596LEU   HD23  768   2.841   3.389   3.274
  597LEU      N  769   3.149   3.043   3.292
  597LEU     CA  770   3.255   2.945   3.309
  597LEU      C  771   3.333   2.995   3.428
  597LEU      O  772   3.414   3.086   3.414
  597LEU     CB  773   3.340   2.932   3.182
  597LEU     CG  774   3.490   2.901   3.172
  597LEU    CD1  775   3.542   2.812   3.278
  597LEU    CD2  776   3.529   2.843   3.034
  597LEU     HN  777   3.166   3.123   3.234
  597LEU     HA  778   3.217   2.854   3.325
  597LEU    HB1  779   3.295   2.860   3.129
  597LEU    HB2  780   3.329   3.020   3.135
  597LEU     HG  781   3.536   2.989   3.189
  597LEU   HD11  782   3.640   2.797   3.265
  597LEU   HD12  783   3.527   2.854   3.368
  597LEU   HD13  784   3.494   2.724   3.274
  597LEU   HD21  785   3.627   2.824   3.032
  597LEU   HD22  786   3.478   2.758   3.019
  597LEU   HD23  787   3.506   2.909   2.963
  598ARG      N  788   3.305   2.940   3.546
  598ARG     CA  789   3.371   2.983   3.668
  598ARG      C  790   3.498   2.901   3.695
  598ARG      O  791   3.509   2.786   3.651
  598ARG     CB  792   3.280   2.969   3.789
  598ARG     CG  793   3.140   3.035   3.785
  598ARG     CD  794   3.090   3.036   3.929
  598ARG     NE  795   2.982   3.125   3.952
  598ARG     CZ  796   2.992   3.240   4.016
  598ARG    NH1  797   2.881   3.313   4.027
  598ARG    NH2  798   3.110   3.282   4.062
  598ARG     HN  799   3.236   2.867   3.551
  598ARG     HA  800   3.394   3.079   3.651
  598ARG    HB1  801   3.266   2.871   3.803
  598ARG    HB2  802   3.329   3.007   3.867
  598ARG    HG1  803   3.147   3.129   3.750
  598ARG    HG2  804   3.078   2.983   3.726
  598ARG    HD1  805   3.058   2.945   3.954
  598ARG    HD2  806   3.163   3.064   3.991
  598ARG     HE  807   2.891   3.099   3.917
  598ARG   HH11  808   2.795   3.280   3.988
  598ARG   HH12  809   2.885   3.401   4.075
  598ARG   HH21  810   3.192   3.226   4.049
  598ARG   HH22  811   3.116   3.369   4.111
  599PHE      N  812   3.584   2.956   3.782
  599PHE     CA  813   3.719   2.905   3.813
  599PHE      C  814   3.784   2.995   3.918
  599PHE      O  815   3.739   3.107   3.943
  599PHE     CB  816   3.806   2.899   3.688
  599PHE     CG  817   3.833   3.033   3.625
  599PHE    CD1  818   3.736   3.096   3.549
  599PHE    CD2  819   3.956   3.096   3.645
  599PHE    CE1  820   3.761   3.222   3.491
  599PHE    CE2  821   3.982   3.220   3.588
  599PHE     CZ  822   3.885   3.284   3.512
  599PHE     HN  823   3.554   3.038   3.830
  599PHE     HA  824   3.706   2.813   3.850
  599PHE    HB1  825   3.894   2.858   3.713
  599PHE    HB2  826   3.761   2.841   3.620
  599PHE    HD1  827   3.647   3.052   3.535
  599PHE    HD2  828   4.026   3.052   3.700
  599PHE    HE1  829   3.691   3.266   3.436
  599PHE    HE2  830   4.072   3.263   3.601
  599PHE     HZ  831   3.903   3.374   3.473
  600SER      N  832   3.894   2.947   3.977
  600SER     CA  833   3.968   3.023   4.077
  600SER      C  834   4.104   3.069   4.024
  600SER      O  835   4.177   2.990   3.963
  600SER     CB  836   3.991   2.942   4.202
  600SER     OG  837   3.868   2.920   4.270
  600SER     HN  838   3.926   2.855   3.952
  600SER     HA  839   3.910   3.102   4.096
  600SER    HB1  840   4.030   2.853   4.180
  600SER    HB2  841   4.052   2.991   4.265
  600SER    HG1  842   3.885   2.867   4.353
  601SER      N  843   4.135   3.195   4.047
  601SER     CA  844   4.264   3.254   4.009
  601SER      C  845   4.345   3.270   4.137
  601SER      O  846   4.321   3.361   4.215
  601SER     CB  847   4.247   3.390   3.941
  601SER     OG  848   4.162   3.380   3.829
  601SER     HN  849   4.068   3.254   4.092
  601SER     HA  850   4.307   3.191   3.944
  601SER    HB1  851   4.206   3.456   4.004
  601SER    HB2  852   4.335   3.424   3.909
  601SER    HG1  853   4.153   3.470   3.786
  602GLN      N  854   4.442   3.183   4.156
  602GLN     CA  855   4.533   3.196   4.269
  602GLN      C  856   4.668   3.240   4.215
  602GLN      O  857   4.742   3.157   4.162
  602GLN     CB  858   4.546   3.065   4.345
  602GLN     CG  859   4.656   3.073   4.449
  602GLN     CD  860   4.642   2.964   4.552
  602GLN    NE2  861   4.732   2.871   4.548
  602GLN    OE1  862   4.550   2.964   4.634
  602GLN     HN  863   4.453   3.106   4.093
  602GLN     HA  864   4.495   3.264   4.330
  602GLN    HB1  865   4.460   3.045   4.391
  602GLN    HB2  866   4.568   2.992   4.281
  602GLN    HG1  867   4.744   3.063   4.404
  602GLN    HG2  868   4.651   3.162   4.495
  602GLN   HE21  869   4.804   2.874   4.478
  602GLN   HE22  870   4.729   2.795   4.613
  603ILE      N  871   4.697   3.371   4.231
  603ILE     CA  872   4.818   3.434   4.181
  603ILE      C  873   4.925   3.435   4.290
  603ILE      O  874   4.903   3.491   4.397
  603ILE     CB  875   4.792   3.578   4.135
  603ILE    CG1  876   4.704   3.585   4.009
  603ILE    CG2  877   4.923   3.643   4.110
  603ILE     CD  878   4.557   3.553   4.036
  603ILE     HN  879   4.631   3.428   4.281
  603ILE     HA  880   4.848   3.378   4.103
  603ILE     HB  881   4.743   3.627   4.207
  603ILE   HG11  882   4.710   3.678   3.972
  603ILE   HG12  883   4.739   3.520   3.943
  603ILE   HG21  884   4.908   3.737   4.079
  603ILE   HG22  885   4.977   3.643   4.194
  603ILE   HG23  886   4.972   3.593   4.039
  603ILE    HD1  887   4.506   3.559   3.950
  603ILE    HD2  888   4.549   3.460   4.073
  603ILE    HD3  889   4.520   3.618   4.102
  604HSD      N  890   5.040   3.375   4.262
  604HSD     CA  891   5.154   3.374   4.355
  604HSD      C  892   5.250   3.491   4.332
  604HSD      O  893   5.271   3.536   4.218
  604HSD     CB  894   5.234   3.244   4.344
  604HSD     CG  895   5.155   3.120   4.375
  604HSD    CD2  896   5.041   3.072   4.322
  604HSD    ND1  897   5.194   3.030   4.472
  604HSD    CE1  898   5.107   2.931   4.476
  604HSD    NE2  899   5.012   2.954   4.388
  604HSD     HN  900   5.050   3.328   4.174
  604HSD     HA  901   5.110   3.383   4.445
  604HSD    HB1  902   5.268   3.235   4.250
  604HSD    HB2  903   5.311   3.248   4.407
  604HSD    HD1  904   5.275   3.039   4.530
  604HSD    HD2  905   4.987   3.113   4.249
  604HSD    HE1  906   5.112   2.851   4.537
  605ASN      N  907   5.313   3.538   4.439
  605ASN     CA  908   5.430   3.625   4.425
  605ASN      C  909   5.556   3.544   4.453
  605ASN      O  910   5.595   3.524   4.569
  605ASN     CB  911   5.425   3.747   4.516
  605ASN     CG  912   5.545   3.837   4.496
  605ASN    ND2  913   5.569   3.927   4.591
  605ASN    OD1  914   5.615   3.827   4.393
  605ASN     HN  915   5.280   3.514   4.530
  605ASN     HA  916   5.427   3.657   4.330
  605ASN    HB1  917   5.342   3.798   4.496
  605ASN    HB2  918   5.423   3.716   4.611
  605ASN   HD21  919   5.510   3.932   4.671
  605ASN   HD22  920   5.647   3.988   4.582
  606ASN      N  921   5.621   3.500   4.346
  606ASN     CA  922   5.736   3.410   4.353
  606ASN      C  923   5.870   3.480   4.328
  606ASN      O  924   5.972   3.411   4.314
  606ASN     CB  925   5.716   3.296   4.254
  606ASN     CG  926   5.643   3.178   4.317
  606ASN    ND2  927   5.607   3.083   4.236
  606ASN    OD1  928   5.617   3.175   4.438
  606ASN     HN  929   5.590   3.529   4.256
  606ASN     HA  930   5.736   3.378   4.448
  606ASN    HB1  931   5.663   3.330   4.176
  606ASN    HB2  932   5.806   3.265   4.222
  606ASN   HD21  933   5.629   3.090   4.139
  606ASN   HD22  934   5.559   3.003   4.272
  607GLY      N  935   5.872   3.612   4.320
  607GLY     CA  936   5.991   3.689   4.284
  607GLY      C  937   6.075   3.723   4.404
  607GLY      O  938   6.082   3.647   4.500
  607GLY     HN  939   5.788   3.662   4.340
  607GLY    HA1  940   6.045   3.634   4.220
  607GLY    HA2  941   5.961   3.773   4.239
  608GLN      N  942   6.138   3.840   4.400
  608GLN     CA  943   6.236   3.878   4.500
  608GLN      C  944   6.191   3.994   4.588
  608GLN      O  945   6.257   4.024   4.689
  608GLN     CB  946   6.368   3.913   4.430
  608GLN     CG  947   6.431   3.791   4.365
  608GLN     CD  948   6.570   3.817   4.310
  608GLN    NE2  949   6.658   3.876   4.392
  608GLN    OE1  950   6.598   3.784   4.196
  608GLN     HN  951   6.117   3.903   4.325
  608GLN     HA  952   6.243   3.798   4.559
  608GLN    HB1  953   6.351   3.981   4.359
  608GLN    HB2  954   6.432   3.950   4.497
  608GLN    HG1  955   6.436   3.718   4.433
  608GLN    HG2  956   6.372   3.761   4.290
  608GLN   HE21  957   6.631   3.902   4.485
  608GLN   HE22  958   6.751   3.895   4.360
  609SER      N  959   6.083   4.062   4.553
  609SER     CA  960   6.025   4.157   4.644
  609SER      C  961   5.874   4.146   4.634
  609SER      O  962   5.821   4.066   4.556
  609SER     CB  963   6.069   4.300   4.614
  609SER     OG  964   6.097   4.315   4.475
  609SER     HN  965   6.042   4.047   4.463
  609SER     HA  966   6.057   4.132   4.736
  609SER    HB1  967   5.998   4.365   4.639
  609SER    HB2  968   6.153   4.322   4.665
  609SER    HG1  969   6.126   4.408   4.456
  610ASP      N  970   5.807   4.227   4.713
  610ASP     CA  971   5.662   4.237   4.713
  610ASP      C  972   5.611   4.291   4.580
  610ASP      O  973   5.675   4.372   4.516
  610ASP     CB  974   5.619   4.329   4.828
  610ASP     CG  975   5.635   4.263   4.965
  610ASP    OD1  976   5.694   4.152   4.969
  610ASP    OD2  977   5.589   4.322   5.067
  610ASP     HN  978   5.858   4.285   4.777
  610ASP     HA  979   5.627   4.144   4.726
  610ASP    HB1  980   5.675   4.412   4.825
  610ASP    HB2  981   5.523   4.354   4.815
  611PHE      N  982   5.492   4.247   4.542
  611PHE     CA  983   5.420   4.310   4.431
  611PHE      C  984   5.331   4.419   4.486
  611PHE      O  985   5.260   4.398   4.584
  611PHE     CB  986   5.335   4.208   4.358
  611PHE     CG  987   5.280   4.257   4.230
  611PHE    CD1  988   5.353   4.245   4.113
  611PHE    CD2  989   5.154   4.310   4.224
  611PHE    CE1  990   5.302   4.285   3.993
  611PHE    CE2  991   5.100   4.352   4.103
  611PHE     CZ  992   5.175   4.341   3.987
  611PHE     HN  993   5.450   4.170   4.589
  611PHE     HA  994   5.490   4.347   4.369
  611PHE    HB1  995   5.391   4.127   4.338
  611PHE    HB2  996   5.258   4.182   4.416
  611PHE    HD1  997   5.445   4.206   4.117
  611PHE    HD2  998   5.099   4.319   4.307
  611PHE    HE1  999   5.355   4.273   3.909
  611PHE    HE2 1000   5.008   4.391   4.099
  611PHE     HZ 1001   5.138   4.374   3.900
  612ARG      N 1002   5.335   4.535   4.424
  612ARG     CA 1003   5.259   4.649   4.472
  612ARG      C 1004   5.189   4.716   4.356
  612ARG      O 1005   5.242   4.719   4.244
  612ARG     CB 1006   5.352   4.750   4.540
  612ARG     CG 1007   5.450   4.680   4.631
  612ARG     CD 1008   5.374   4.638   4.756
  612ARG     NE 1009   5.370   4.754   4.842
  612ARG     CZ 1010   5.264   4.792   4.910
  612ARG    NH1 1011   5.153   4.721   4.900
  612ARG    NH2 1012   5.268   4.901   4.985
  612ARG     HN 1013   5.392   4.545   4.342
  612ARG     HA 1014   5.193   4.613   4.537
  612ARG    HB1 1015   5.403   4.800   4.471
  612ARG    HB2 1016   5.298   4.814   4.594
  612ARG    HG1 1017   5.487   4.599   4.585
  612ARG    HG2 1018   5.524   4.742   4.656
  612ARG    HD1 1019   5.281   4.610   4.733
  612ARG    HD2 1020   5.422   4.563   4.803
  612ARG     HE 1021   5.453   4.809   4.851
  612ARG   HH11 1022   5.150   4.640   4.841
  612ARG   HH12 1023   5.071   4.749   4.950
  612ARG   HH21 1024   5.353   4.954   4.990
  612ARG   HH22 1025   5.188   4.930   5.036
  613PRO      N 1026   5.071   4.772   4.379
  613PRO     CA 1027   5.004   4.847   4.272
  613PRO      C 1028   5.086   4.969   4.232
  613PRO      O 1029   5.163   5.025   4.310
  613PRO     CB 1030   4.871   4.889   4.335
  613PRO     CG 1031   4.898   4.888   4.489
  613PRO     CD 1032   4.999   4.778   4.508
  613PRO     HA 1033   4.993   4.792   4.190
  613PRO    HB1 1034   4.844   4.980   4.304
  613PRO    HB2 1035   4.799   4.823   4.311
  613PRO    HG1 1036   4.936   4.975   4.519
  613PRO    HG2 1037   4.814   4.868   4.540
  613PRO    HD1 1038   5.062   4.800   4.582
  613PRO    HD2 1039   4.954   4.691   4.527
  614LYS      N 1040   5.070   5.010   4.106
  614LYS     CA 1041   5.142   5.127   4.056
  614LYS      C 1042   5.102   5.256   4.128
  614LYS      O 1043   5.187   5.339   4.160
  614LYS     CB 1044   5.120   5.137   3.906
  614LYS     CG 1045   5.167   5.261   3.844
  614LYS     CD 1046   5.165   5.244   3.693
  614LYS     CE 1047   5.213   5.371   3.622
  614LYS     NZ 1048   5.197   5.358   3.476
  614LYS     HN 1049   5.008   4.961   4.046
  614LYS     HA 1050   5.239   5.111   4.077
  614LYS    HB1 1051   5.168   5.062   3.861
  614LYS    HB2 1052   5.022   5.130   3.887
  614LYS    HG1 1053   5.106   5.335   3.872
  614LYS    HG2 1054   5.259   5.280   3.877
  614LYS    HD1 1055   5.225   5.168   3.668
  614LYS    HD2 1056   5.071   5.223   3.664
  614LYS    HE1 1057   5.159   5.450   3.653
  614LYS    HE2 1058   5.309   5.387   3.643
  614LYS    HZ1 1059   5.229   5.442   3.431
  614LYS    HZ2 1060   5.251   5.280   3.443
  614LYS    HZ3 1061   5.101   5.343   3.454
  615ASN      N 1062   4.974   5.273   4.151
  615ASN     CA 1063   4.922   5.390   4.217
  615ASN      C 1064   4.894   5.375   4.365
  615ASN      O 1065   4.890   5.268   4.420
  615ASN     CB 1066   4.801   5.441   4.142
  615ASN     CG 1067   4.825   5.449   3.993
  615ASN    ND2 1068   4.925   5.525   3.954
  615ASN    OD1 1069   4.755   5.387   3.914
  615ASN     HN 1070   4.910   5.202   4.121
  615ASN     HA 1071   5.000   5.453   4.211
  615ASN    HB1 1072   4.725   5.379   4.159
  615ASN    HB2 1073   4.779   5.532   4.176
  615ASN   HD21 1074   4.980   5.574   4.022
  615ASN   HD22 1075   4.946   5.534   3.857
  616GLY      N 1076   4.879   5.490   4.430
  616GLY     CA 1077   4.836   5.501   4.567
  616GLY      C 1078   4.684   5.499   4.574
  616GLY      O 1079   4.617   5.486   4.474
  616GLY     HN 1080   4.900   5.574   4.381
  616GLY    HA1 1081   4.873   5.423   4.618
  616GLY    HA2 1082   4.871   5.586   4.605
  617ARG      N 1083   4.632   5.520   4.693
  617ARG     CA 1084   4.493   5.500   4.725
  617ARG      C 1085   4.398   5.581   4.638
  617ARG      O 1086   4.291   5.534   4.604
  617ARG     CB 1087   4.472   5.535   4.871
  617ARG     CG 1088   4.476   5.417   4.964
  617ARG     CD 1089   4.437   5.459   5.103
  617ARG     NE 1090   4.460   5.354   5.200
  617ARG     CZ 1091   4.575   5.332   5.261
  617ARG    NH1 1092   4.680   5.406   5.238
  617ARG    NH2 1093   4.583   5.233   5.347
  617ARG     HN 1094   4.693   5.552   4.765
  617ARG     HA 1095   4.478   5.403   4.706
  617ARG    HB1 1096   4.545   5.599   4.899
  617ARG    HB2 1097   4.383   5.580   4.881
  617ARG    HG1 1098   4.411   5.348   4.931
  617ARG    HG2 1099   4.568   5.378   4.965
  617ARG    HD1 1100   4.492   5.538   5.130
  617ARG    HD2 1101   4.340   5.483   5.106
  617ARG     HE 1102   4.383   5.294   5.222
  617ARG   HH11 1103   4.675   5.482   5.172
  617ARG   HH12 1104   4.766   5.387   5.285
  617ARG   HH21 1105   4.503   5.176   5.365
  617ARG   HH22 1106   4.669   5.215   5.394
  618HSP      N 1107   4.439   5.700   4.598
  618HSP     CA 1108   4.355   5.793   4.522
  618HSP      C 1109   4.305   5.734   4.392
  618HSP      O 1110   4.199   5.769   4.346
  618HSP     CB 1111   4.431   5.923   4.494
  618HSP     CG 1112   4.548   5.906   4.403
  618HSP    CD2 1113   4.559   5.915   4.269
  618HSP    ND1 1114   4.674   5.873   4.449
  618HSP    CE1 1115   4.757   5.864   4.347
  618HSP    NE2 1116   4.689   5.889   4.237
  618HSP     HN 1117   4.532   5.728   4.620
  618HSP     HA 1118   4.277   5.808   4.582
  618HSP    HB1 1119   4.369   5.988   4.452
  618HSP    HB2 1120   4.465   5.960   4.581
  618HSP    HD1 1121   4.698   5.859   4.544
  618HSP    HD2 1122   4.485   5.937   4.205
  618HSP    HE1 1123   4.854   5.842   4.352
  618HSP    HE2 1124   4.727   5.889   4.144
  619ALA      N 1125   4.383   5.646   4.332
  619ALA     CA 1126   4.348   5.581   4.206
  619ALA      C 1127   4.269   5.452   4.221
  619ALA      O 1128   4.214   5.403   4.122
  619ALA     CB 1129   4.475   5.550   4.127
  619ALA     HN 1130   4.469   5.622   4.376
  619ALA     HA 1131   4.289   5.649   4.161
  619ALA    HB1 1132   4.451   5.506   4.040
  619ALA    HB2 1133   4.525   5.635   4.108
  619ALA    HB3 1134   4.533   5.488   4.180
  620TRP      N 1135   4.265   5.394   4.341
  620TRP     CA 1136   4.193   5.269   4.359
  620TRP      C 1137   4.042   5.293   4.348
  620TRP      O 1138   3.991   5.401   4.381
  620TRP     CB 1139   4.230   5.207   4.494
  620TRP     CG 1140   4.380   5.192   4.520
  620TRP    CD1 1141   4.482   5.223   4.436
  620TRP    CD2 1142   4.442   5.149   4.643
  620TRP    CE2 1143   4.582   5.153   4.624
  620TRP    CE3 1144   4.392   5.103   4.767
  620TRP    NE1 1145   4.603   5.198   4.496
  620TRP    CZ2 1146   4.674   5.113   4.724
  620TRP    CZ3 1147   4.484   5.065   4.868
  620TRP    CH2 1148   4.624   5.071   4.845
  620TRP     HN 1149   4.311   5.437   4.418
  620TRP     HA 1150   4.223   5.207   4.286
  620TRP    HB1 1151   4.192   5.265   4.566
  620TRP    HB2 1152   4.188   5.116   4.499
  620TRP    HD1 1153   4.471   5.260   4.344
  620TRP    HE1 1154   4.693   5.210   4.453
  620TRP    HE3 1155   4.294   5.097   4.783
  620TRP    HZ2 1156   4.773   5.115   4.707
  620TRP    HZ3 1157   4.450   5.034   4.957
  620TRP    HH2 1158   4.688   5.045   4.918
  621ILE      N 1159   3.970   5.192   4.301
  621ILE     CA 1160   3.829   5.206   4.265
  621ILE      C 1161   3.746   5.102   4.339
  621ILE      O 1162   3.778   4.982   4.337
  621ILE     CB 1163   3.810   5.196   4.113
  621ILE    CG1 1164   3.875   5.319   4.044
  621ILE    CG2 1165   3.665   5.184   4.082
  621ILE     CD 1166   3.906   5.297   3.901
  621ILE     HN 1167   4.014   5.103   4.289
  621ILE     HA 1168   3.802   5.298   4.295
  621ILE     HB 1169   3.853   5.113   4.078
  621ILE   HG11 1170   3.813   5.397   4.050
  621ILE   HG12 1171   3.961   5.341   4.090
  621ILE   HG21 1172   3.653   5.178   3.983
  621ILE   HG22 1173   3.628   5.102   4.126
  621ILE   HG23 1174   3.617   5.265   4.116
  621ILE    HD1 1175   3.947   5.379   3.863
  621ILE    HD2 1176   3.969   5.220   3.892
  621ILE    HD3 1177   3.821   5.276   3.852
  622TRP      N 1178   3.640   5.147   4.405
  622TRP     CA 1179   3.559   5.058   4.486
  622TRP      C 1180   3.488   4.959   4.396
  622TRP      O 1181   3.432   4.998   4.293
  622TRP     CB 1182   3.457   5.137   4.567
  622TRP     CG 1183   3.377   5.056   4.660
  622TRP    CD1 1184   3.248   5.017   4.643
  622TRP    CD2 1185   3.417   5.005   4.788
  622TRP    CE2 1186   3.307   4.937   4.843
  622TRP    CE3 1187   3.534   5.012   4.862
  622TRP    NE1 1188   3.205   4.945   4.752
  622TRP    CZ2 1189   3.311   4.875   4.966
  622TRP    CZ3 1190   3.539   4.948   4.985
  622TRP    CH2 1191   3.429   4.882   5.036
  622TRP     HN 1192   3.616   5.244   4.399
  622TRP     HA 1193   3.621   5.010   4.548
  622TRP    HB1 1194   3.505   5.206   4.621
  622TRP    HB2 1195   3.394   5.182   4.504
  622TRP    HD1 1196   3.192   5.038   4.562
  622TRP    HE1 1197   3.114   4.905   4.763
  622TRP    HE3 1198   3.613   5.062   4.828
  622TRP    HZ2 1199   3.232   4.826   5.003
  622TRP    HZ3 1200   3.624   4.950   5.038
  622TRP    HH2 1201   3.435   4.838   5.126
  623HSE      N 1202   3.501   4.830   4.428
  623HSE     CA 1203   3.430   4.726   4.355
  623HSE      C 1204   3.302   4.696   4.429
  623HSE      O 1205   3.307   4.652   4.545
  623HSE     CB 1206   3.514   4.598   4.341
  623HSE     CG 1207   3.468   4.507   4.232
  623HSE    CD2 1208   3.484   4.513   4.097
  623HSE    ND1 1209   3.392   4.395   4.257
  623HSE    CE1 1210   3.364   4.335   4.143
  623HSE    NE2 1211   3.420   4.404   4.044
  623HSE     HN 1212   3.560   4.804   4.504
  623HSE     HA 1213   3.412   4.761   4.263
  623HSE    HB1 1214   3.609   4.624   4.321
  623HSE    HB2 1215   3.511   4.548   4.427
  623HSE    HD2 1216   3.534   4.583   4.046
  623HSE    HE1 1217   3.310   4.252   4.132
  623HSE    HE2 1218   3.416   4.380   3.947
  624ASP      N 1219   3.189   4.725   4.364
  624ASP     CA 1220   3.060   4.716   4.433
  624ASP      C 1221   3.029   4.572   4.473
  624ASP      O 1222   2.985   4.548   4.586
  624ASP     CB 1223   2.948   4.772   4.346
  624ASP     CG 1224   2.916   4.919   4.378
  624ASP    OD1 1225   2.898   4.950   4.499
  624ASP    OD2 1226   2.913   5.003   4.284
  624ASP     HN 1227   3.192   4.753   4.268
  624ASP     HA 1228   3.070   4.771   4.515
  624ASP    HB1 1229   2.976   4.766   4.250
  624ASP    HB2 1230   2.866   4.717   4.360
  625CYD      N 1231   3.053   4.477   4.383
  625CYD     CA 1232   3.023   4.336   4.412
  625CYD      C 1233   3.108   4.284   4.527
  625CYD      O 1234   3.054   4.228   4.624
  625CYD     CB 1235   3.046   4.252   4.288
  625CYD     SG 1236   2.969   4.324   4.148
  625CYD     Vc 1237   3.046   4.252   4.288
  625CYD     Vs 1238   2.969   4.324   4.148
  625CYD     HN 1239   3.093   4.501   4.294
  625CYD     HA 1240   2.926   4.334   4.437
  625CYD    HB1 1241   3.145   4.246   4.278
  625CYD    HB2 1242   3.009   4.161   4.309
  625CYD    HUD 1243   3.145   4.246   4.278
  626HSE      N 1244   3.242   4.302   4.520
  626HSE     CA 1245   3.330   4.247   4.623
  626HSE      C 1246   3.331   4.327   4.751
  626HSE      O 1247   3.371   4.273   4.855
  626HSE     CB 1248   3.473   4.238   4.573
  626HSE     CG 1249   3.495   4.141   4.461
  626HSE    CD2 1250   3.414   4.046   4.408
  626HSE    ND1 1251   3.613   4.135   4.390
  626HSE    CE1 1252   3.604   4.040   4.298
  626HSE    NE2 1253   3.484   3.986   4.306
  626HSE     HN 1254   3.281   4.355   4.444
  626HSE     HA 1255   3.290   4.156   4.640
  626HSE    HB1 1256   3.501   4.329   4.540
  626HSE    HB2 1257   3.532   4.211   4.649
  626HSE    HD2 1258   3.321   4.024   4.438
  626HSE    HE1 1259   3.676   4.014   4.234
  626HSE    HE2 1260   3.450   3.913   4.248
  627ARG      N 1261   3.294   4.455   4.745
  627ARG     CA 1262   3.291   4.543   4.862
  627ARG      C 1263   3.432   4.560   4.921
  627ARG      O 1264   3.452   4.555   5.043
  627ARG     CB 1265   3.190   4.494   4.966
  627ARG     CG 1266   3.046   4.499   4.914
  627ARG     CD 1267   2.947   4.424   5.004
  627ARG     NE 1268   2.809   4.472   4.984
  627ARG     CZ 1269   2.710   4.402   4.929
  627ARG    NH1 1270   2.730   4.278   4.888
  627ARG    NH2 1271   2.589   4.457   4.917
  627ARG     HN 1272   3.266   4.492   4.656
  627ARG     HA 1273   3.261   4.632   4.828
  627ARG    HB1 1274   3.213   4.399   4.989
  627ARG    HB2 1275   3.197   4.551   5.047
  627ARG    HG1 1276   3.018   4.595   4.909
  627ARG    HG2 1277   3.044   4.458   4.823
  627ARG    HD1 1278   2.949   4.327   4.982
  627ARG    HD2 1279   2.971   4.438   5.100
  627ARG     HE 1280   2.788   4.565   5.015
  627ARG   HH11 1281   2.820   4.236   4.898
  627ARG   HH12 1282   2.655   4.226   4.847
  627ARG   HH21 1283   2.573   4.550   4.949
  627ARG   HH22 1284   2.515   4.405   4.876
  628HSD      N 1285   3.529   4.581   4.832
  628HSD     CA 1286   3.660   4.630   4.870
  628HSD      C 1287   3.719   4.707   4.753
  628HSD      O 1288   3.671   4.700   4.639
  628HSD     CB 1289   3.757   4.517   4.915
  628HSD     CG 1290   3.775   4.407   4.814
  628HSD    CD2 1291   3.780   4.409   4.679
  628HSD    ND1 1292   3.791   4.275   4.852
  628HSD    CE1 1293   3.802   4.200   4.743
  628HSD    NE2 1294   3.796   4.278   4.637
  628HSD     HN 1295   3.510   4.563   4.735
  628HSD     HA 1296   3.644   4.690   4.948
  628HSD    HB1 1297   3.847   4.556   4.932
  628HSD    HB2 1298   3.722   4.476   4.999
  628HSD    HD1 1299   3.795   4.242   4.946
  628HSD    HD2 1300   3.773   4.489   4.620
  628HSD    HE1 1301   3.812   4.100   4.742
  629TYR      N 1302   3.825   4.782   4.783
  629TYR     CA 1303   3.889   4.863   4.683
  629TYR      C 1304   3.976   4.777   4.592
  629TYR      O 1305   4.034   4.678   4.635
  629TYR     CB 1306   3.975   4.969   4.750
  629TYR     CG 1307   3.905   5.100   4.777
  629TYR    CD1 1308   3.881   5.193   4.676
  629TYR    CD2 1309   3.863   5.131   4.904
  629TYR    CE1 1310   3.821   5.315   4.705
  629TYR    CE2 1311   3.803   5.250   4.933
  629TYR     CZ 1312   3.781   5.341   4.834
  629TYR     OH 1313   3.720   5.461   4.863
  629TYR     HN 1314   3.860   4.782   4.877
  629TYR     HA 1315   3.815   4.905   4.630
  629TYR    HB1 1316   4.007   4.933   4.837
  629TYR    HB2 1317   4.053   4.988   4.690
  629TYR    HD1 1318   3.908   5.171   4.582
  629TYR    HD2 1319   3.877   5.064   4.978
  629TYR    HE1 1320   3.808   5.383   4.633
  629TYR    HE2 1321   3.776   5.271   5.027
  629TYR     HH 1322   3.697   5.464   4.960
  630HSD      N 1323   3.986   4.817   4.466
  630HSD     CA 1324   4.064   4.744   4.366
  630HSD      C 1325   4.176   4.833   4.319
  630HSD      O 1326   4.149   4.930   4.248
  630HSD     CB 1327   3.979   4.699   4.247
  630HSD     CG 1328   3.902   4.574   4.276
  630HSD    CD2 1329   3.874   4.514   4.394
  630HSD    ND1 1330   3.841   4.498   4.178
  630HSD    CE1 1331   3.783   4.394   4.234
  630HSD    NE2 1332   3.800   4.401   4.366
  630HSD     HN 1333   3.940   4.901   4.438
  630HSD     HA 1334   4.100   4.662   4.412
  630HSD    HB1 1335   3.914   4.772   4.225
  630HSD    HB2 1336   4.039   4.682   4.169
  630HSD    HD1 1337   3.841   4.519   4.080
  630HSD    HD2 1338   3.902   4.545   4.484
  630HSD    HE1 1339   3.734   4.321   4.186
  631SER      N 1340   4.302   4.798   4.356
  631SER     CA 1341   4.419   4.880   4.328
  631SER      C 1342   4.477   4.855   4.190
  631SER      O 1343   4.561   4.932   4.144
  631SER     CB 1344   4.527   4.861   4.433
  631SER     OG 1345   4.560   4.725   4.446
  631SER     HN 1346   4.315   4.711   4.404
  631SER     HA 1347   4.383   4.974   4.331
  631SER    HB1 1348   4.610   4.910   4.408
  631SER    HB2 1349   4.495   4.892   4.523
  631SER    HG1 1350   4.631   4.714   4.516
  632MET      N 1351   4.433   4.751   4.119
  632MET     CA 1352   4.477   4.730   3.982
  632MET      C 1353   4.354   4.709   3.893
  632MET      O 1354   4.287   4.606   3.901
  632MET     CB 1355   4.575   4.614   3.973
  632MET     CG 1356   4.721   4.664   3.970
  632MET     SD 1357   4.840   4.577   3.865
  632MET     CE 1358   4.750   4.554   3.711
  632MET     HN 1359   4.368   4.687   4.161
  632MET     HA 1360   4.525   4.813   3.953
  632MET    HB1 1361   4.563   4.555   4.053
  632MET    HB2 1362   4.557   4.562   3.890
  632MET    HG1 1363   4.711   4.760   3.943
  632MET    HG2 1364   4.748   4.660   4.067
  632MET    HE1 1365   4.808   4.507   3.645
  632MET    HE2 1366   4.668   4.500   3.728
  632MET    HE3 1367   4.724   4.643   3.674
  633GLU      N 1368   4.326   4.808   3.808
  633GLU     CA 1369   4.204   4.809   3.728
  633GLU      C 1370   4.206   4.703   3.618
  633GLU      O 1371   4.099   4.657   3.575
  633GLU     CB 1372   4.185   4.948   3.667
  633GLU     CG 1373   4.054   4.970   3.593
  633GLU     CD 1374   4.043   5.112   3.536
  633GLU    OE1 1375   3.940   5.144   3.471
  633GLU    OE2 1376   4.137   5.192   3.556
  633GLU     HN 1377   4.390   4.884   3.799
  633GLU     HA 1378   4.131   4.786   3.791
  633GLU    HB1 1379   4.189   5.015   3.741
  633GLU    HB2 1380   4.260   4.965   3.603
  633GLU    HG1 1381   4.049   4.904   3.517
  633GLU    HG2 1382   3.978   4.954   3.656
  634VAL      N 1383   4.324   4.662   3.571
  634VAL     CA 1384   4.333   4.557   3.470
  634VAL      C 1385   4.441   4.459   3.512
  634VAL      O 1386   4.551   4.458   3.455
  634VAL     CB 1387   4.360   4.609   3.328
  634VAL    CG1 1388   4.340   4.492   3.224
  634VAL    CG2 1389   4.267   4.725   3.294
  634VAL     HN 1390   4.408   4.705   3.605
  634VAL     HA 1391   4.242   4.514   3.469
  634VAL     HB 1392   4.453   4.644   3.324
  634VAL   HG11 1393   4.357   4.526   3.132
  634VAL   HG12 1394   4.403   4.418   3.245
  634VAL   HG13 1395   4.246   4.458   3.230
  634VAL   HG21 1396   4.287   4.758   3.202
  634VAL   HG22 1397   4.172   4.695   3.300
  634VAL   HG23 1398   4.283   4.800   3.360
  635PHE      N 1399   4.409   4.377   3.613
  635PHE     CA 1400   4.502   4.278   3.661
  635PHE      C 1401   4.510   4.155   3.572
  635PHE      O 1402   4.616   4.092   3.564
  635PHE     CB 1403   4.465   4.235   3.803
  635PHE     CG 1404   4.580   4.180   3.878
  635PHE    CD1 1405   4.699   4.253   3.883
  635PHE    CD2 1406   4.574   4.058   3.940
  635PHE    CE1 1407   4.808   4.204   3.952
  635PHE    CE2 1408   4.683   4.007   4.008
  635PHE     CZ 1409   4.801   4.080   4.014
  635PHE     HN 1410   4.318   4.385   3.655
  635PHE     HA 1411   4.590   4.325   3.659
  635PHE    HB1 1412   4.429   4.314   3.853
  635PHE    HB2 1413   4.395   4.164   3.798
  635PHE    HD1 1414   4.705   4.341   3.837
  635PHE    HD2 1415   4.489   4.004   3.935
  635PHE    HE1 1416   4.892   4.258   3.958
  635PHE    HE2 1417   4.677   3.918   4.053
  635PHE     HZ 1418   4.881   4.043   4.062
  636THR      N 1419   4.401   4.116   3.505
  636THR     CA 1420   4.404   3.993   3.426
  636THR      C 1421   4.325   4.010   3.297
  636THR      O 1422   4.230   4.087   3.291
  636THR     CB 1423   4.346   3.870   3.502
  636THR    CG2 1424   4.412   3.848   3.638
  636THR    OG1 1425   4.205   3.886   3.521
  636THR     HN 1426   4.318   4.171   3.509
  636THR     HA 1427   4.502   3.981   3.409
  636THR     HB 1428   4.358   3.788   3.446
  636THR    HG1 1429   4.169   3.806   3.569
  636THR   HG21 1430   4.371   3.769   3.682
  636THR   HG22 1431   4.510   3.833   3.625
  636THR   HG23 1432   4.398   3.929   3.695
  637HSP      N 1433   4.367   3.935   3.195
  637HSP     CA 1434   4.284   3.902   3.080
  637HSP      C 1435   4.232   3.759   3.094
  637HSP      O 1436   4.311   3.664   3.109
  637HSP     CB 1437   4.361   3.912   2.949
  637HSP     CG 1438   4.393   4.051   2.908
  637HSP    CD2 1439   4.444   4.099   2.793
  637HSP    ND1 1440   4.369   4.161   2.988
  637HSP    CE1 1441   4.404   4.270   2.924
  637HSP    NE2 1442   4.452   4.236   2.806
  637HSP     HN 1443   4.460   3.899   3.198
  637HSP     HA 1444   4.211   3.970   3.082
  637HSP    HB1 1445   4.447   3.862   2.958
  637HSP    HB2 1446   4.306   3.871   2.876
  637HSP    HD1 1447   4.329   4.158   3.080
  637HSP    HD2 1448   4.471   4.045   2.713
  637HSP    HE1 1449   4.397   4.364   2.959
  637HSP    HE2 1450   4.488   4.299   2.737
  638TYR      N 1451   4.101   3.744   3.086
  638TYR     CA 1452   4.032   3.616   3.091
  638TYR      C 1453   3.974   3.598   2.953
  638TYR      O 1454   3.896   3.682   2.908
  638TYR     CB 1455   3.920   3.617   3.199
  638TYR     CG 1456   3.962   3.618   3.350
  638TYR    CD1 1457   4.093   3.589   3.389
  638TYR    CD2 1458   3.867   3.643   3.452
  638TYR    CE1 1459   4.130   3.588   3.523
  638TYR    CE2 1460   3.904   3.645   3.589
  638TYR     CZ 1461   4.036   3.615   3.621
  638TYR     OH 1462   4.077   3.613   3.752
  638TYR     HN 1463   4.045   3.827   3.076
  638TYR     HA 1464   4.098   3.545   3.115
  638TYR    HB1 1465   3.865   3.698   3.183
  638TYR    HB2 1466   3.865   3.535   3.184
  638TYR    HD1 1467   4.161   3.568   3.319
  638TYR    HD2 1468   3.772   3.660   3.427
  638TYR    HE1 1469   4.224   3.567   3.548
  638TYR    HE2 1470   3.837   3.667   3.660
  638TYR     HH 1471   3.999   3.635   3.811
  639ASP      N 1472   4.010   3.488   2.885
  639ASP     CA 1473   3.960   3.466   2.751
  639ASP      C 1474   3.940   3.319   2.722
  639ASP      O 1475   4.013   3.233   2.773
  639ASP     CB 1476   4.054   3.526   2.646
  639ASP     CG 1477   4.052   3.676   2.645
  639ASP    OD1 1478   3.957   3.736   2.589
  639ASP    OD2 1479   4.146   3.736   2.701
  639ASP     HN 1480   4.071   3.421   2.928
  639ASP     HA 1481   3.871   3.514   2.751
  639ASP    HB1 1482   4.147   3.497   2.666
  639ASP    HB2 1483   4.027   3.494   2.556
  640LEU      N 1484   3.840   3.291   2.639
  640LEU     CA 1485   3.827   3.164   2.569
  640LEU      C 1486   3.848   3.188   2.419
  640LEU      O 1487   3.792   3.283   2.363
  640LEU     CB 1488   3.691   3.103   2.598
  640LEU     CG 1489   3.667   2.958   2.559
  640LEU    CD1 1490   3.723   2.861   2.663
  640LEU    CD2 1491   3.514   2.941   2.541
  640LEU     HN 1492   3.770   3.361   2.623
  640LEU     HA 1493   3.898   3.102   2.604
  640LEU    HB1 1494   3.675   3.110   2.697
  640LEU    HB2 1495   3.623   3.159   2.550
  640LEU     HG 1496   3.715   2.937   2.474
  640LEU   HD11 1497   3.705   2.767   2.634
  640LEU   HD12 1498   3.821   2.875   2.672
  640LEU   HD13 1499   3.678   2.877   2.751
  640LEU   HD21 1500   3.494   2.846   2.515
  640LEU   HD22 1501   3.468   2.962   2.627
  640LEU   HD23 1502   3.482   3.003   2.469
  641LEU      N 1503   3.929   3.103   2.355
  641LEU     CA 1504   3.982   3.133   2.223
  641LEU      C 1505   3.962   3.017   2.128
  641LEU      O 1506   3.968   2.901   2.169
  641LEU     CB 1507   4.133   3.160   2.225
  641LEU     CG 1508   4.193   3.261   2.318
  641LEU    CD1 1509   4.344   3.247   2.306
  641LEU    CD2 1510   4.148   3.403   2.280
  641LEU     HN 1511   3.954   3.017   2.399
  641LEU     HA 1512   3.929   3.214   2.196
  641LEU    HB1 1513   4.177   3.073   2.247
  641LEU    HB2 1514   4.159   3.188   2.133
  641LEU     HG 1515   4.163   3.245   2.413
  641LEU   HD11 1516   4.389   3.313   2.366
  641LEU   HD12 1517   4.370   3.154   2.332
  641LEU   HD13 1518   4.371   3.264   2.211
  641LEU   HD21 1519   4.189   3.469   2.343
  641LEU   HD22 1520   4.177   3.423   2.187
  641LEU   HD23 1521   4.048   3.409   2.285
  642ASN      N 1522   3.944   3.048   2.000
  642ASN     CA 1523   3.950   2.946   1.897
  642ASN      C 1524   4.091   2.888   1.901
  642ASN      O 1525   4.181   2.949   1.958
  642ASN     CB 1526   3.920   3.006   1.760
  642ASN     CG 1527   3.779   2.977   1.712
  642ASN    ND2 1528   3.718   2.875   1.769
  642ASN    OD1 1529   3.726   3.047   1.625
  642ASN     HN 1530   3.926   3.143   1.975
  642ASN     HA 1531   3.880   2.877   1.917
  642ASN    HB1 1532   3.932   3.106   1.765
  642ASN    HB2 1533   3.984   2.969   1.693
  642ASN   HD21 1534   3.765   2.821   1.839
  642ASN   HD22 1535   3.624   2.851   1.742
  643LEU      N 1536   4.110   2.772   1.840
  643LEU     CA 1537   4.240   2.705   1.846
  643LEU      C 1538   4.346   2.781   1.766
  643LEU      O 1539   4.464   2.774   1.799
  643LEU     CB 1540   4.227   2.561   1.800
  643LEU     CG 1541   4.220   2.460   1.916
  643LEU    CD1 1542   4.148   2.331   1.877
  643LEU    CD2 1543   4.360   2.429   1.967
  643LEU     HN 1544   4.035   2.729   1.791
  643LEU     HA 1545   4.266   2.708   1.943
  643LEU    HB1 1546   4.144   2.552   1.745
  643LEU    HB2 1547   4.307   2.539   1.744
  643LEU     HG 1548   4.166   2.501   1.989
  643LEU   HD11 1549   4.146   2.269   1.955
  643LEU   HD12 1550   4.055   2.352   1.848
  643LEU   HD13 1551   4.197   2.287   1.801
  643LEU   HD21 1552   4.354   2.363   2.042
  643LEU   HD22 1553   4.415   2.390   1.893
  643LEU   HD23 1554   4.403   2.513   2.000
  644ASN      N 1555   4.302   2.859   1.668
  644ASN     CA 1556   4.392   2.945   1.593
  644ASN      C 1557   4.443   3.061   1.678
  644ASN      O 1558   4.550   3.116   1.651
  644ASN     CB 1559   4.322   2.999   1.467
  644ASN     CG 1560   4.181   3.048   1.495
  644ASN    ND2 1561   4.091   3.026   1.400
  644ASN    OD1 1562   4.154   3.103   1.602
  644ASN     HN 1563   4.204   2.857   1.645
  644ASN     HA 1564   4.468   2.886   1.568
  644ASN    HB1 1565   4.375   3.075   1.431
  644ASN    HB2 1566   4.317   2.926   1.399
  644ASN   HD21 1567   4.118   2.980   1.315
  644ASN   HD22 1568   3.996   3.056   1.413
  645GLY      N 1569   4.367   3.099   1.781
  645GLY     CA 1570   4.407   3.208   1.867
  645GLY      C 1571   4.320   3.332   1.864
  645GLY      O 1572   4.354   3.429   1.933
  645GLY     HN 1573   4.282   3.051   1.800
  645GLY    HA1 1574   4.409   3.172   1.960
  645GLY    HA2 1575   4.500   3.234   1.839
  646THR      N 1576   4.212   3.335   1.788
  646THR     CA 1577   4.122   3.449   1.791
  646THR      C 1578   4.008   3.421   1.887
  646THR      O 1579   3.960   3.308   1.897
  646THR     CB 1580   4.067   3.483   1.653
  646THR    CG2 1581   4.181   3.496   1.552
  646THR    OG1 1582   3.976   3.381   1.611
  646THR     HN 1583   4.192   3.257   1.728
  646THR     HA 1584   4.178   3.526   1.822
  646THR     HB 1585   4.012   3.567   1.655
  646THR    HG1 1586   3.940   3.403   1.520
  646THR   HG21 1587   4.144   3.518   1.462
  646THR   HG22 1588   4.243   3.568   1.582
  646THR   HG23 1589   4.231   3.409   1.548
  647LYS      N 1590   3.967   3.525   1.960
  647LYS     CA 1591   3.871   3.507   2.069
  647LYS      C 1592   3.741   3.450   2.016
  647LYS      O 1593   3.690   3.494   1.913
  647LYS     CB 1594   3.845   3.641   2.137
  647LYS     CG 1595   3.966   3.713   2.192
  647LYS     CD 1596   3.920   3.844   2.249
  647LYS     CE 1597   4.029   3.916   2.325
  647LYS     NZ 1598   3.968   4.018   2.416
  647LYS     HN 1599   4.002   3.616   1.940
  647LYS     HA 1600   3.914   3.443   2.133
  647LYS    HB1 1601   3.801   3.702   2.070
  647LYS    HB2 1602   3.782   3.626   2.213
  647LYS    HG1 1603   4.009   3.658   2.263
  647LYS    HG2 1604   4.032   3.730   2.118
  647LYS    HD1 1605   3.889   3.902   2.174
  647LYS    HD2 1606   3.844   3.826   2.311
  647LYS    HE1 1607   4.081   3.850   2.380
  647LYS    HE2 1608   4.091   3.961   2.260
  647LYS    HZ1 1609   4.041   4.066   2.466
  647LYS    HZ2 1610   3.917   4.085   2.362
  647LYS    HZ3 1611   3.907   3.973   2.481
  648VAL      N 1612   3.687   3.352   2.087
  648VAL     CA 1613   3.556   3.295   2.055
  648VAL      C 1614   3.455   3.350   2.155
  648VAL      O 1615   3.339   3.376   2.121
  648VAL     CB 1616   3.561   3.141   2.056
  648VAL    CG1 1617   3.425   3.087   2.067
  648VAL    CG2 1618   3.627   3.092   1.926
  648VAL     HN 1619   3.737   3.316   2.166
  648VAL     HA 1620   3.532   3.324   1.962
  648VAL     HB 1621   3.611   3.108   2.136
  648VAL   HG11 1622   3.429   2.987   2.068
  648VAL   HG12 1623   3.383   3.119   2.152
  648VAL   HG13 1624   3.370   3.117   1.989
  648VAL   HG21 1625   3.631   2.992   1.926
  648VAL   HG22 1626   3.574   3.123   1.848
  648VAL   HG23 1627   3.720   3.128   1.920
  649ALA      N 1628   3.500   3.372   2.278
  649ALA     CA 1629   3.424   3.450   2.373
  649ALA      C 1630   3.467   3.596   2.364
  649ALA      O 1631   3.564   3.632   2.298
  649ALA     CB 1632   3.444   3.397   2.514
  649ALA     HN 1633   3.588   3.333   2.305
  649ALA     HA 1634   3.328   3.441   2.347
  649ALA    HB1 1635   3.390   3.453   2.578
  649ALA    HB2 1636   3.413   3.302   2.519
  649ALA    HB3 1637   3.540   3.402   2.539
  650GLU      N 1638   3.392   3.681   2.431
  650GLU     CA 1639   3.432   3.821   2.441
  650GLU      C 1640   3.538   3.841   2.549
  650GLU      O 1641   3.619   3.933   2.540
  650GLU     CB 1642   3.307   3.904   2.467
  650GLU     CG 1643   3.323   4.054   2.478
  650GLU     CD 1644   3.189   4.122   2.501
  650GLU    OE1 1645   3.180   4.210   2.589
  650GLU    OE2 1646   3.092   4.084   2.431
  650GLU     HN 1647   3.308   3.650   2.476
  650GLU     HA 1648   3.473   3.846   2.353
  650GLU    HB1 1649   3.243   3.887   2.392
  650GLU    HB2 1650   3.266   3.872   2.553
  650GLU    HG1 1651   3.384   4.074   2.556
  650GLU    HG2 1652   3.364   4.088   2.394
  651GLY      N 1653   3.537   3.757   2.651
  651GLY     CA 1654   3.640   3.762   2.753
  651GLY      C 1655   3.627   3.886   2.840
  651GLY      O 1656   3.540   3.971   2.820
  651GLY     HN 1657   3.465   3.688   2.659
  651GLY    HA1 1658   3.632   3.680   2.809
  651GLY    HA2 1659   3.729   3.763   2.707
  652HSD      N 1660   3.716   3.897   2.938
  652HSD     CA 1661   3.708   4.004   3.038
  652HSD      C 1662   3.846   4.048   3.084
  652HSD      O 1663   3.946   3.975   3.074
  652HSD     CB 1664   3.624   3.960   3.160
  652HSD     CG 1665   3.495   3.895   3.123
  652HSD    CD2 1666   3.465   3.766   3.095
  652HSD    ND1 1667   3.377   3.965   3.108
  652HSD    CE1 1668   3.281   3.882   3.074
  652HSD    NE2 1669   3.331   3.760   3.065
  652HSD     HN 1670   3.791   3.830   2.944
  652HSD     HA 1671   3.663   4.079   2.990
  652HSD    HB1 1672   3.677   3.896   3.214
  652HSD    HB2 1673   3.603   4.041   3.215
  652HSD    HD1 1674   3.367   4.064   3.121
  652HSD    HD2 1675   3.529   3.689   3.096
  652HSD    HE1 1676   3.185   3.907   3.057
  653LYS      N 1677   3.848   4.169   3.137
  653LYS     CA 1678   3.963   4.238   3.193
  653LYS      C 1679   3.930   4.260   3.341
  653LYS      O 1680   3.880   4.365   3.380
  653LYS     CB 1681   3.987   4.380   3.120
  653LYS     CG 1682   4.069   4.380   2.991
  653LYS     CD 1683   3.998   4.316   2.874
  653LYS     CE 1684   4.097   4.288   2.763
  653LYS     NZ 1685   4.030   4.273   2.629
  653LYS     HN 1686   3.761   4.218   3.139
  653LYS     HA 1687   4.042   4.178   3.182
  653LYS    HB1 1688   3.898   4.420   3.096
  653LYS    HB2 1689   4.035   4.442   3.183
  653LYS    HG1 1690   4.091   4.474   2.967
  653LYS    HG2 1691   4.154   4.329   3.008
  653LYS    HD1 1692   3.957   4.230   2.904
  653LYS    HD2 1693   3.927   4.378   2.841
  653LYS    HE1 1694   4.162   4.364   2.757
  653LYS    HE2 1695   4.146   4.203   2.783
  653LYS    HZ1 1696   4.099   4.255   2.559
  653LYS    HZ2 1697   3.965   4.197   2.633
  653LYS    HZ3 1698   3.981   4.357   2.607
  654ALA      N 1699   3.958   4.161   3.424
  654ALA     CA 1700   3.922   4.180   3.563
  654ALA      C 1701   4.011   4.285   3.633
  654ALA      O 1702   4.124   4.316   3.592
  654ALA     CB 1703   3.925   4.046   3.635
  654ALA     HN 1704   4.002   4.077   3.393
  654ALA     HA 1705   3.828   4.215   3.561
  654ALA    HB1 1706   3.900   4.059   3.731
  654ALA    HB2 1707   3.860   3.983   3.592
  654ALA    HB3 1708   4.017   4.007   3.629
  655SER      N 1709   3.959   4.338   3.743
  655SER     CA 1710   4.031   4.426   3.834
  655SER      C 1711   4.037   4.356   3.969
  655SER      O 1712   3.950   4.275   4.001
  655SER     CB 1713   3.959   4.559   3.852
  655SER     OG 1714   3.841   4.529   3.924
  655SER     HN 1715   3.863   4.317   3.764
  655SER     HA 1716   4.121   4.441   3.794
  655SER    HB1 1717   4.014   4.624   3.905
  655SER    HB2 1718   3.934   4.599   3.765
  655SER    HG1 1719   3.790   4.614   3.939
  656PHE      N 1720   4.137   4.392   4.049
  656PHE     CA 1721   4.176   4.305   4.158
  656PHE      C 1722   4.209   4.385   4.282
  656PHE      O 1723   4.278   4.486   4.272
  656PHE     CB 1724   4.296   4.221   4.120
  656PHE     CG 1725   4.262   4.082   4.079
  656PHE    CD1 1726   4.205   4.057   3.956
  656PHE    CD2 1727   4.286   3.975   4.162
  656PHE    CE1 1728   4.174   3.928   3.919
  656PHE    CE2 1729   4.257   3.845   4.123
  656PHE     CZ 1730   4.198   3.823   4.003
  656PHE     HN 1731   4.186   4.478   4.033
  656PHE     HA 1732   4.095   4.248   4.175
  656PHE    HB1 1733   4.344   4.265   4.044
  656PHE    HB2 1734   4.358   4.216   4.199
  656PHE    HD1 1735   4.187   4.132   3.894
  656PHE    HD2 1736   4.326   3.991   4.253
  656PHE    HE1 1737   4.133   3.911   3.829
  656PHE    HE2 1738   4.279   3.768   4.183
  656PHE     HZ 1739   4.171   3.731   3.977
  657CYS      N 1740   4.156   4.341   4.395
  657CYS     CA 1741   4.215   4.366   4.526
  657CYS      C 1742   4.341   4.282   4.536
  657CYS      O 1743   4.336   4.162   4.506
  657CYS     CB 1744   4.117   4.324   4.638
  657CYS     SG 1745   4.197   4.250   4.781
  657CYS     HN 1746   4.070   4.289   4.391
  657CYS     HA 1747   4.235   4.463   4.533
  657CYS    HB1 1748   4.068   4.407   4.661
  657CYS    HB2 1749   4.055   4.260   4.593
  658LEU      N 1750   4.453   4.341   4.582
  658LEU     CA 1751   4.585   4.279   4.587
  658LEU      C 1752   4.628   4.261   4.732
  658LEU      O 1753   4.668   4.358   4.796
  658LEU     CB 1754   4.688   4.365   4.516
  658LEU     CG 1755   4.684   4.376   4.362
  658LEU    CD1 1756   4.799   4.459   4.320
  658LEU    CD2 1757   4.698   4.237   4.298
  658LEU     HN 1758   4.445   4.435   4.616
  658LEU     HA 1759   4.577   4.191   4.540
  658LEU    HB1 1760   4.677   4.457   4.553
  658LEU    HB2 1761   4.778   4.329   4.541
  658LEU     HG 1762   4.599   4.418   4.331
  658LEU   HD11 1763   4.800   4.468   4.221
  658LEU   HD12 1764   4.792   4.550   4.362
  658LEU   HD13 1765   4.885   4.416   4.350
  658LEU   HD21 1766   4.695   4.246   4.198
  658LEU   HD22 1767   4.785   4.196   4.325
  658LEU   HD23 1768   4.622   4.179   4.328
  659GLU      N 1769   4.617   4.139   4.786
  659GLU     CA 1770   4.644   4.111   4.927
  659GLU      C 1771   4.702   3.970   4.943
  659GLU      O 1772   4.708   3.891   4.848
  659GLU     CB 1773   4.519   4.125   5.013
  659GLU     CG 1774   4.435   3.999   5.013
  659GLU     CD 1775   4.290   4.019   5.058
  659GLU    OE1 1776   4.210   3.927   5.032
  659GLU    OE2 1777   4.255   4.122   5.121
  659GLU     HN 1778   4.589   4.063   4.727
  659GLU     HA 1779   4.710   4.181   4.954
  659GLU    HB1 1780   4.547   4.145   5.107
  659GLU    HB2 1781   4.464   4.200   4.977
  659GLU    HG1 1782   4.434   3.963   4.919
  659GLU    HG2 1783   4.479   3.933   5.074
  660ASP      N 1784   4.745   3.938   5.066
  660ASP     CA 1785   4.808   3.810   5.094
  660ASP      C 1786   4.704   3.719   5.156
  660ASP      O 1787   4.673   3.734   5.275
  660ASP     CB 1788   4.925   3.825   5.190
  660ASP     CG 1789   5.027   3.917   5.142
  660ASP    OD1 1790   5.058   3.913   5.020
  660ASP    OD2 1791   5.078   3.992   5.229
  660ASP     HN 1792   4.734   4.004   5.140
  660ASP     HA 1793   4.841   3.774   5.006
  660ASP    HB1 1794   4.891   3.859   5.278
  660ASP    HB2 1795   4.968   3.736   5.204
  661THR      N 1796   4.651   3.625   5.080
  661THR     CA 1797   4.547   3.549   5.148
  661THR      C 1798   4.605   3.431   5.224
  661THR      O 1799   4.556   3.397   5.331
  661THR     CB 1800   4.436   3.504   5.052
  661THR    CG2 1801   4.471   3.532   4.913
  661THR    OG1 1802   4.406   3.364   5.069
  661THR     HN 1803   4.679   3.608   4.985
  661THR     HA 1804   4.510   3.613   5.215
  661THR     HB 1805   4.350   3.552   5.070
  661THR    HG1 1806   4.333   3.338   5.005
  661THR   HG21 1807   4.397   3.501   4.853
  661THR   HG22 1808   4.485   3.630   4.902
  661THR   HG23 1809   4.555   3.483   4.890
  662GLU      N 1810   4.711   3.371   5.170
  662GLU     CA 1811   4.787   3.270   5.242
  662GLU      C 1812   4.933   3.278   5.198
  662GLU      O 1813   4.962   3.315   5.084
  662GLU     CB 1814   4.731   3.130   5.217
  662GLU     CG 1815   4.722   3.043   5.340
  662GLU     CD 1816   4.711   2.895   5.305
  662GLU    OE1 1817   4.809   2.820   5.329
  662GLU    OE2 1818   4.604   2.855   5.253
  662GLU     HN 1819   4.739   3.396   5.078
  662GLU     HA 1820   4.778   3.292   5.339
  662GLU    HB1 1821   4.639   3.139   5.179
  662GLU    HB2 1822   4.790   3.083   5.150
  662GLU    HG1 1823   4.805   3.057   5.395
  662GLU    HG2 1824   4.642   3.071   5.392
  663CYS      N 1825   5.025   3.241   5.287
  663CYS     CA 1826   5.167   3.245   5.255
  663CYS      C 1827   5.230   3.108   5.270
  663CYS      O 1828   5.175   3.018   5.334
  663CYS     CB 1829   5.242   3.343   5.343
  663CYS     SG 1830   5.178   3.506   5.328
  663CYS     HN 1831   4.995   3.211   5.377
  663CYS     HA 1832   5.170   3.275   5.160
  663CYS    HB1 1833   5.233   3.308   5.436
  663CYS    HB2 1834   5.338   3.338   5.314
  664GLU      N 1835   5.347   3.094   5.211
  664GLU     CA 1836   5.416   2.966   5.214
  664GLU      C 1837   5.487   2.948   5.346
  664GLU      O 1838   5.522   3.043   5.414
  664GLU     CB 1839   5.515   2.956   5.098
  664GLU     CG 1840   5.536   2.814   5.051
  664GLU     CD 1841   5.471   2.785   4.916
  664GLU    OE1 1842   5.470   2.876   4.829
  664GLU    OE2 1843   5.421   2.670   4.899
  664GLU     HN 1844   5.388   3.171   5.163
  664GLU     HA 1845   5.345   2.897   5.204
  664GLU    HB1 1846   5.481   3.010   5.021
  664GLU    HB2 1847   5.603   2.993   5.128
  664GLU    HG1 1848   5.634   2.797   5.043
  664GLU    HG2 1849   5.496   2.752   5.119
  665GLY      N 1850   5.502   2.822   5.385
  665GLY     CA 1851   5.572   2.790   5.509
  665GLY      C 1852   5.528   2.875   5.626
  665GLY      O 1853   5.410   2.881   5.663
  665GLY     HN 1854   5.465   2.748   5.329
  665GLY    HA1 1855   5.554   2.694   5.529
  665GLY    HA2 1856   5.670   2.803   5.492
  666ASP      N 1857   5.625   2.944   5.684
  666ASP     CA 1858   5.609   3.024   5.803
  666ASP      C 1859   5.607   3.173   5.772
  666ASP      O 1860   5.612   3.253   5.866
  666ASP     CB 1861   5.725   2.995   5.898
  666ASP     CG 1862   5.861   3.012   5.830
  666ASP    OD1 1863   5.896   2.927   5.744
  666ASP    OD2 1864   5.930   3.113   5.858
  666ASP     HN 1865   5.716   2.939   5.643
  666ASP     HA 1866   5.521   2.998   5.840
  666ASP    HB1 1867   5.720   3.057   5.976
  666ASP    HB2 1868   5.717   2.901   5.930
  667ILE      N 1869   5.605   3.212   5.642
  667ILE     CA 1870   5.592   3.353   5.603
  667ILE      C 1871   5.467   3.414   5.665
  667ILE      O 1872   5.366   3.346   5.689
  667ILE     CB 1873   5.587   3.369   5.450
  667ILE    CG1 1874   5.690   3.279   5.382
  667ILE    CG2 1875   5.601   3.519   5.409
  667ILE     CD 1876   5.805   3.348   5.319
  667ILE     HN 1877   5.612   3.142   5.571
  667ILE     HA 1878   5.674   3.397   5.640
  667ILE     HB 1879   5.497   3.338   5.419
  667ILE   HG11 1880   5.728   3.216   5.450
  667ILE   HG12 1881   5.645   3.226   5.310
  667ILE   HG21 1882   5.598   3.526   5.309
  667ILE   HG22 1883   5.526   3.572   5.449
  667ILE   HG23 1884   5.688   3.554   5.442
  667ILE    HD1 1885   5.866   3.280   5.277
  667ILE    HD2 1886   5.771   3.410   5.248
  667ILE    HD3 1887   5.855   3.399   5.388
  668GLN      N 1888   5.473   3.545   5.689
  668GLN     CA 1889   5.367   3.617   5.759
  668GLN      C 1890   5.285   3.699   5.661
  668GLN      O 1891   5.340   3.787   5.594
  668GLN     CB 1892   5.429   3.709   5.864
  668GLN     CG 1893   5.480   3.632   5.980
  668GLN     CD 1894   5.365   3.573   6.056
  668GLN    NE2 1895   5.300   3.655   6.137
  668GLN    OE1 1896   5.332   3.455   6.040
  668GLN     HN 1897   5.553   3.596   5.658
  668GLN     HA 1898   5.310   3.548   5.803
  668GLN    HB1 1899   5.505   3.760   5.824
  668GLN    HB2 1900   5.359   3.774   5.897
  668GLN    HG1 1901   5.540   3.559   5.947
  668GLN    HG2 1902   5.531   3.694   6.040
  668GLN   HE21 1903   5.328   3.751   6.144
  668GLN   HE22 1904   5.222   3.622   6.190
  669LYS      N 1905   5.154   3.670   5.653
  669LYS     CA 1906   5.062   3.754   5.575
  669LYS      C 1907   5.076   3.900   5.616
  669LYS      O 1908   5.085   3.933   5.735
  669LYS     CB 1909   4.917   3.711   5.598
  669LYS     CG 1910   4.884   3.568   5.571
  669LYS     CD 1911   4.732   3.551   5.569
  669LYS     CE 1912   4.684   3.454   5.674
  669LYS     NZ 1913   4.579   3.517   5.759
  669LYS     HN 1914   5.118   3.589   5.701
  669LYS     HA 1915   5.089   3.740   5.480
  669LYS    HB1 1916   4.893   3.730   5.693
  669LYS    HB2 1917   4.859   3.767   5.538
  669LYS    HG1 1918   4.922   3.542   5.482
  669LYS    HG2 1919   4.924   3.511   5.643
  669LYS    HD1 1920   4.689   3.639   5.586
  669LYS    HD2 1921   4.704   3.516   5.479
  669LYS    HE1 1922   4.645   3.373   5.630
  669LYS    HE2 1923   4.760   3.427   5.733
  669LYS    HZ1 1924   4.548   3.452   5.828
  669LYS    HZ2 1925   4.617   3.598   5.804
  669LYS    HZ3 1926   4.502   3.544   5.702
  670ASN      N 1927   5.077   3.990   5.516
  670ASN     CA 1928   5.086   4.134   5.542
  670ASN      C 1929   4.972   4.215   5.481
  670ASN      O 1930   4.892   4.271   5.555
  670ASN     CB 1931   5.222   4.189   5.496
  670ASN     CG 1932   5.232   4.340   5.509
  670ASN    ND2 1933   5.317   4.402   5.428
  670ASN    OD1 1934   5.161   4.401   5.588
  670ASN     HN 1935   5.071   3.958   5.421
  670ASN     HA 1936   5.077   4.142   5.642
  670ASN    HB1 1937   5.294   4.147   5.552
  670ASN    HB2 1938   5.236   4.164   5.400
  670ASN   HD21 1939   5.371   4.349   5.363
  670ASN   HD22 1940   5.327   4.501   5.433
  671TYR      N 1941   4.963   4.226   5.350
  671TYR     CA 1942   4.868   4.318   5.287
  671TYR      C 1943   4.724   4.269   5.302
  671TYR      O 1944   4.696   4.148   5.300
  671TYR     CB 1945   4.903   4.334   5.138
  671TYR     CG 1946   5.043   4.385   5.119
  671TYR    CD1 1947   5.078   4.512   5.160
  671TYR    CD2 1948   5.143   4.305   5.064
  671TYR    CE1 1949   5.207   4.559   5.146
  671TYR    CE2 1950   5.271   4.350   5.050
  671TYR     CZ 1951   5.303   4.478   5.091
  671TYR     OH 1952   5.430   4.530   5.076
  671TYR     HN 1953   5.022   4.170   5.292
  671TYR     HA 1954   4.877   4.405   5.336
  671TYR    HB1 1955   4.895   4.245   5.092
  671TYR    HB2 1956   4.839   4.399   5.096
  671TYR    HD1 1957   5.008   4.571   5.200
  671TYR    HD2 1958   5.120   4.213   5.034
  671TYR    HE1 1959   5.230   4.651   5.176
  671TYR    HE2 1960   5.342   4.291   5.011
  671TYR     HH 1961   5.489   4.461   5.035
  672GLU      N 1962   4.631   4.364   5.316
  672GLU     CA 1963   4.489   4.336   5.341
  672GLU      C 1964   4.404   4.449   5.284
  672GLU      O 1965   4.432   4.566   5.309
  672GLU     CB 1966   4.464   4.320   5.492
  672GLU     CG 1967   4.335   4.246   5.530
  672GLU     CD 1968   4.321   4.226   5.682
  672GLU    OE1 1969   4.316   4.324   5.758
  672GLU    OE2 1970   4.314   4.110   5.727
  672GLU     HN 1971   4.659   4.460   5.309
  672GLU     HA 1972   4.468   4.250   5.293
  672GLU    HB1 1973   4.541   4.270   5.531
  672GLU    HB2 1974   4.460   4.411   5.532
  672GLU    HG1 1975   4.257   4.299   5.497
  672GLU    HG2 1976   4.336   4.156   5.485
  673CYS      N 1977   4.297   4.413   5.211
  673CYS     CA 1978   4.213   4.512   5.142
  673CYS      C 1979   4.108   4.577   5.233
  673CYS      O 1980   4.077   4.696   5.218
  673CYS     CB 1981   4.146   4.446   5.021
  673CYS     SG 1982   4.268   4.406   4.890
  673CYS     HN 1983   4.274   4.317   5.203
  673CYS     HA 1984   4.276   4.584   5.114
  673CYS    HB1 1985   4.101   4.365   5.058
  673CYS    HB2 1986   4.077   4.511   4.991
  674ALA      N 1987   4.057   4.501   5.329
  674ALA     CA 1988   3.943   4.528   5.417
  674ALA      C 1989   3.916   4.672   5.455
  674ALA      O 1990   3.802   4.718   5.438
  674ALA     CB 1991   3.961   4.449   5.547
  674ALA     HN 1992   4.103   4.413   5.343
  674ALA     HA 1993   3.868   4.498   5.359
  674ALA    HB1 1994   3.884   4.467   5.608
  674ALA    HB2 1995   3.966   4.352   5.527
  674ALA    HB3 1996   4.046   4.478   5.592
  675ASN      N 1997   4.011   4.743   5.515
  675ASN     CA 1998   3.974   4.876   5.563
  675ASN      C 1999   4.054   4.983   5.491
  675ASN      O 2000   4.130   5.059   5.554
  675ASN     CB 2001   3.992   4.891   5.714
  675ASN     CG 2002   3.900   4.799   5.793
  675ASN    ND2 2003   3.949   4.680   5.830
  675ASN    OD1 2004   3.786   4.833   5.817
  675ASN     HN 2005   4.104   4.707   5.527
  675ASN     HA 2006   3.877   4.884   5.541
  675ASN    HB1 2007   4.087   4.869   5.738
  675ASN    HB2 2008   3.973   4.985   5.740
  675ASN   HD21 2009   4.042   4.655   5.805
  675ASN   HD22 2010   3.891   4.617   5.882
  676PHE      N 2011   4.039   4.987   5.359
  676PHE     CA 2012   4.127   5.067   5.274
  676PHE      C 2013   4.272   5.033   5.302
  676PHE      O 2014   4.361   5.118   5.296
  676PHE     CB 2015   4.101   5.218   5.292
  676PHE     CG 2016   4.107   5.294   5.164
  676PHE    CD1 2017   4.157   5.234   5.050
  676PHE    CD2 2018   4.062   5.422   5.156
  676PHE    CE1 2019   4.162   5.304   4.931
  676PHE    CE2 2020   4.067   5.492   5.037
  676PHE     CZ 2021   4.118   5.433   4.925
  676PHE     HN 2022   3.966   4.934   5.317
  676PHE     HA 2023   4.104   5.042   5.180
  676PHE    HB1 2024   4.009   5.231   5.331
  676PHE    HB2 2025   4.169   5.256   5.353
  676PHE    HD1 2026   4.191   5.140   5.054
  676PHE    HD2 2027   4.026   5.467   5.238
  676PHE    HE1 2028   4.197   5.259   4.848
  676PHE    HE2 2029   4.033   5.586   5.033
  676PHE     HZ 2030   4.124   5.484   4.839
  677GLY      N 2031   4.297   4.907   5.339
  677GLY     CA 2032   4.432   4.866   5.372
  677GLY      C 2033   4.525   4.876   5.252
  677GLY      O 2034   4.482   4.877   5.135
  677GLY     HN 2035   4.222   4.841   5.345
  677GLY    HA1 2036   4.466   4.925   5.445
  677GLY    HA2 2037   4.429   4.772   5.404
  678ASP      N 2038   4.653   4.889   5.281
  678ASP     CA 2039   4.758   4.879   5.182
  678ASP      C 2040   4.743   4.752   5.102
  678ASP      O 2041   4.713   4.646   5.158
  678ASP     CB 2042   4.893   4.879   5.254
  678ASP     CG 2043   4.953   5.015   5.261
  678ASP    OD1 2044   4.971   5.074   5.152
  678ASP    OD2 2045   4.977   5.063   5.375
  678ASP     HN 2046   4.679   4.907   5.377
  678ASP     HA 2047   4.749   4.958   5.122
  678ASP    HB1 2048   4.881   4.845   5.347
  678ASP    HB2 2049   4.957   4.820   5.205
  679GLN      N 2050   4.767   4.761   4.972
  679GLN     CA 2051   4.747   4.647   4.884
  679GLN      C 2052   4.878   4.605   4.820
  679GLN      O 2053   4.968   4.685   4.800
  679GLN     CB 2054   4.641   4.677   4.778
  679GLN     CG 2055   4.504   4.710   4.842
  679GLN     CD 2056   4.388   4.688   4.745
  679GLN    NE2 2057   4.274   4.750   4.773
  679GLN    OE1 2058   4.404   4.624   4.641
  679GLN     HN 2059   4.800   4.848   4.934
  679GLN     HA 2060   4.714   4.574   4.944
  679GLN    HB1 2061   4.672   4.754   4.723
  679GLN    HB2 2062   4.631   4.596   4.720
  679GLN    HG1 2063   4.490   4.651   4.922
  679GLN    HG2 2064   4.504   4.806   4.871
  679GLN   HE21 2065   4.267   4.807   4.854
  679GLN   HE22 2066   4.195   4.739   4.712
  680GLY      N 2067   4.886   4.477   4.787
  680GLY     CA 2068   5.009   4.417   4.740
  680GLY      C 2069   5.006   4.270   4.772
  680GLY      O 2070   4.920   4.224   4.846
  680GLY     HN 2071   4.804   4.420   4.796
  680GLY    HA1 2072   5.015   4.431   4.641
  680GLY    HA2 2073   5.086   4.461   4.785
  681ILE      N 2074   5.100   4.196   4.712
  681ILE     CA 2075   5.119   4.054   4.740
  681ILE      C 2076   5.263   4.032   4.789
  681ILE      O 2077   5.358   4.059   4.715
  681ILE     CB 2078   5.092   3.967   4.617
  681ILE    CG1 2079   4.960   4.003   4.554
  681ILE    CG2 2080   5.094   3.819   4.656
  681ILE     CD 2081   4.934   3.920   4.432
  681ILE     HN 2082   5.159   4.240   4.645
  681ILE     HA 2083   5.052   4.030   4.811
  681ILE     HB 2084   5.162   3.985   4.548
  681ILE   HG11 2085   4.886   3.987   4.620
  681ILE   HG12 2086   4.961   4.100   4.528
  681ILE   HG21 2087   5.076   3.763   4.575
  681ILE   HG22 2088   5.184   3.796   4.693
  681ILE   HG23 2089   5.024   3.801   4.725
  681ILE    HD1 2090   4.846   3.946   4.392
  681ILE    HD2 2091   5.007   3.936   4.365
  681ILE    HD3 2092   4.933   3.823   4.457
  682THR      N 2093   5.278   3.982   4.910
  682THR     CA 2094   5.410   3.960   4.964
  682THR      C 2095   5.480   3.848   4.890
  682THR      O 2096   5.417   3.752   4.844
  682THR     CB 2097   5.404   3.921   5.110
  682THR    CG2 2098   5.546   3.920   5.168
  682THR    OG1 2099   5.323   4.015   5.180
  682THR     HN 2100   5.197   3.959   4.965
  682THR     HA 2101   5.457   4.048   4.953
  682THR     HB 2102   5.359   3.833   5.123
  682THR    HG1 2103   5.318   3.989   5.277
  682THR   HG21 2104   5.543   3.895   5.265
  682THR   HG22 2105   5.602   3.855   5.118
  682THR   HG23 2106   5.586   4.012   5.160
  683MET      N 2107   5.612   3.862   4.877
  683MET     CA 2108   5.705   3.755   4.845
  683MET      C 2109   5.665   3.630   4.921
  683MET      O 2110   5.671   3.627   5.044
  683MET     CB 2111   5.844   3.796   4.890
  683MET     CG 2112   5.938   3.850   4.792
  683MET     SD 2113   6.104   3.809   4.851
  683MET     CE 2114   6.110   3.642   4.792
  683MET     HN 2115   5.650   3.954   4.890
  683MET     HA 2116   5.700   3.741   4.746
  683MET    HB1 2117   5.835   3.865   4.961
  683MET    HB2 2118   5.889   3.715   4.928
  683MET    HG1 2119   5.914   3.808   4.704
  683MET    HG2 2120   5.920   3.948   4.787
  683MET    HE1 2121   6.198   3.601   4.816
  683MET    HE2 2122   6.036   3.589   4.833
  683MET    HE3 2123   6.100   3.642   4.692
  684GLY      N 2124   5.625   3.526   4.851
  684GLY     CA 2125   5.605   3.400   4.917
  684GLY      C 2126   5.461   3.373   4.941
  684GLY      O 2127   5.429   3.269   4.997
  684GLY     HN 2128   5.609   3.535   4.753
  684GLY    HA1 2129   5.643   3.328   4.858
  684GLY    HA2 2130   5.654   3.401   5.004
  685CYS      N 2131   5.375   3.468   4.910
  685CYS     CA 2132   5.234   3.450   4.935
  685CYS      C 2133   5.167   3.449   4.801
  685CYS      O 2134   5.229   3.471   4.698
  685CYS     CB 2135   5.174   3.559   5.026
  685CYS     SG 2136   5.275   3.592   5.170
  685CYS     HN 2137   5.408   3.553   4.869
  685CYS     HA 2138   5.224   3.363   4.983
  685CYS    HB1 2139   5.165   3.639   4.967
  685CYS    HB2 2140   5.084   3.525   5.051
  686TRP      N 2141   5.036   3.430   4.808
  686TRP     CA 2142   4.950   3.429   4.694
  686TRP      C 2143   4.824   3.501   4.733
  686TRP      O 2144   4.792   3.515   4.851
  686TRP     CB 2145   4.915   3.288   4.648
  686TRP     CG 2146   4.856   3.191   4.751
  686TRP    CD1 2147   4.724   3.170   4.778
  686TRP    CD2 2148   4.928   3.092   4.826
  686TRP    CE2 2149   4.834   3.019   4.901
  686TRP    CE3 2150   5.063   3.061   4.840
  686TRP    NE1 2151   4.710   3.068   4.869
  686TRP    CZ2 2152   4.871   2.917   4.989
  686TRP    CZ3 2153   5.100   2.958   4.928
  686TRP    CH2 2154   5.005   2.888   5.001
  686TRP     HN 2155   4.996   3.416   4.898
  686TRP     HA 2156   4.999   3.476   4.621
  686TRP    HB1 2157   4.848   3.297   4.574
  686TRP    HB2 2158   4.999   3.247   4.613
  686TRP    HD1 2159   4.649   3.222   4.738
  686TRP    HE1 2160   4.623   3.035   4.906
  686TRP    HE3 2161   5.133   3.110   4.788
  686TRP    HZ2 2162   4.802   2.867   5.042
  686TRP    HZ3 2163   5.197   2.935   4.939
  686TRP    HH2 2164   5.034   2.815   5.063
  687ASP      N 2165   4.752   3.540   4.630
  687ASP     CA 2166   4.626   3.613   4.640
  687ASP      C 2167   4.526   3.530   4.561
  687ASP      O 2168   4.543   3.504   4.442
  687ASP     CB 2169   4.645   3.755   4.583
  687ASP     CG 2170   4.517   3.838   4.582
  687ASP    OD1 2171   4.409   3.794   4.623
  687ASP    OD2 2172   4.528   3.954   4.538
  687ASP     HN 2173   4.785   3.518   4.539
  687ASP     HA 2174   4.598   3.622   4.735
  687ASP    HB1 2175   4.712   3.802   4.640
  687ASP    HB2 2176   4.679   3.747   4.490
  688MET      N 2177   4.426   3.480   4.630
  688MET     CA 2178   4.331   3.388   4.568
  688MET      C 2179   4.195   3.457   4.548
  688MET      O 2180   4.133   3.509   4.643
  688MET     CB 2181   4.318   3.259   4.649
  688MET     CG 2182   4.177   3.189   4.635
  688MET     SD 2183   4.168   3.091   4.484
  688MET     CE 2184   4.253   2.942   4.539
  688MET     HN 2185   4.414   3.505   4.726
  688MET     HA 2186   4.369   3.365   4.479
  688MET    HB1 2187   4.389   3.197   4.618
  688MET    HB2 2188   4.333   3.283   4.745
  688MET    HG1 2189   4.165   3.132   4.717
  688MET    HG2 2190   4.108   3.262   4.636
  688MET    HE1 2191   4.257   2.876   4.464
  688MET    HE2 2192   4.346   2.965   4.567
  688MET    HE3 2193   4.204   2.902   4.616
  689TYM      N 2194   4.150   3.459   4.424
  689TYM     CA 2195   4.017   3.508   4.389
  689TYM      C 2196   3.934   3.386   4.353
  689TYM      O 2197   3.945   3.334   4.242
  689TYM     CB 2198   4.025   3.608   4.274
  689TYM     CG 2199   4.007   3.752   4.314
  689TYM    CD1 2200   4.046   3.795   4.438
  689TYM    CD2 2201   3.955   3.844   4.226
  689TYM    CE1 2202   4.033   3.926   4.475
  689TYM    CE2 2203   3.943   3.976   4.262
  689TYM     CZ 2204   3.980   4.016   4.387
  689TYM     OH 2205   3.967   4.147   4.423
  689TYM     HN 2206   4.209   3.425   4.351
  689TYM     HA 2207   3.978   3.557   4.467
  689TYM    HB1 2208   4.114   3.599   4.230
  689TYM    HB2 2209   3.953   3.585   4.208
  689TYM    HD1 2210   4.086   3.730   4.503
  689TYM    HD2 2211   3.927   3.814   4.135
  689TYM    HE1 2212   4.062   3.956   4.566
  689TYM    HE2 2213   3.906   4.042   4.197
  690ARG      N 2214   3.855   3.339   4.447
  690ARG     CA 2215   3.790   3.210   4.435
  690ARG      C 2216   3.682   3.208   4.328
  690ARG      O 2217   3.622   3.310   4.292
  690ARG     CB 2218   3.717   3.174   4.562
  690ARG     CG 2219   3.773   3.076   4.651
  690ARG     CD 2220   3.687   3.100   4.767
  690ARG     NE 2221   3.657   2.978   4.836
  690ARG     CZ 2222   3.542   2.954   4.898
  690ARG    NH1 2223   3.442   3.042   4.892
  690ARG    NH2 2224   3.529   2.840   4.962
  690ARG     HN 2225   3.840   3.394   4.529
  690ARG     HA 2226   3.867   3.149   4.414
  690ARG    HB1 2227   3.706   3.257   4.616
  690ARG    HB2 2228   3.627   3.139   4.537
  690ARG    HG1 2229   3.763   2.983   4.615
  690ARG    HG2 2230   3.869   3.095   4.670
  690ARG    HD1 2231   3.733   3.161   4.831
  690ARG    HD2 2232   3.601   3.141   4.738
  690ARG     HE 2233   3.726   2.907   4.838
  690ARG   HH11 2234   3.453   3.127   4.840
  690ARG   HH12 2235   3.356   3.022   4.939
  690ARG   HH21 2236   3.605   2.774   4.963
  690ARG   HH22 2237   3.444   2.818   5.010
  691HSP      N 2238   3.648   3.085   4.289
  691HSP     CA 2239   3.551   3.061   4.184
  691HSP      C 2240   3.412   3.115   4.216
  691HSP      O 2241   3.336   3.145   4.124
  691HSP     CB 2242   3.545   2.909   4.159
  691HSP     CG 2243   3.522   2.828   4.282
  691HSP    CD2 2244   3.609   2.771   4.369
  691HSP    ND1 2245   3.396   2.797   4.329
  691HSP    CE1 2246   3.407   2.725   4.439
  691HSP    NE2 2247   3.535   2.707   4.466
  691HSP     HN 2248   3.691   3.007   4.334
  691HSP     HA 2249   3.585   3.111   4.105
  691HSP    HB1 2250   3.470   2.890   4.095
  691HSP    HB2 2251   3.632   2.879   4.118
  691HSP    HD1 2252   3.310   2.825   4.286
  691HSP    HD2 2253   3.709   2.775   4.364
  691HSP    HE1 2254   3.331   2.690   4.494
  691HSP    HE2 2255   3.573   2.656   4.543
  692ASP      N 2256   3.375   3.127   4.344
  692ASP     CA 2257   3.237   3.167   4.372
  692ASP      C 2258   3.221   3.318   4.383
  692ASP      O 2259   3.109   3.367   4.375
  692ASP     CB 2260   3.184   3.100   4.499
  692ASP     CG 2261   3.258   3.142   4.622
  692ASP    OD1 2262   3.382   3.126   4.623
  692ASP    OD2 2263   3.193   3.192   4.716
  692ASP     HN 2264   3.439   3.108   4.418
  692ASP     HA 2265   3.187   3.136   4.291
  692ASP    HB1 2266   3.088   3.124   4.510
  692ASP    HB2 2267   3.192   3.001   4.489
  693ILE      N 2268   3.331   3.390   4.398
  693ILE     CA 2269   3.331   3.535   4.398
  693ILE      C 2270   3.281   3.588   4.262
  693ILE      O 2271   3.298   3.524   4.158
  693ILE     CB 2272   3.475   3.578   4.432
  693ILE    CG1 2273   3.484   3.629   4.575
  693ILE    CG2 2274   3.539   3.664   4.328
  693ILE     CD 2275   3.609   3.712   4.603
  693ILE     HN 2276   3.418   3.343   4.411
  693ILE     HA 2277   3.267   3.570   4.466
  693ILE     HB 2278   3.535   3.498   4.427
  693ILE   HG11 2279   3.404   3.686   4.593
  693ILE   HG12 2280   3.484   3.551   4.636
  693ILE   HG21 2281   3.632   3.687   4.357
  693ILE   HG22 2282   3.543   3.615   4.241
  693ILE   HG23 2283   3.486   3.748   4.317
  693ILE    HD1 2284   3.608   3.742   4.699
  693ILE    HD2 2285   3.690   3.657   4.587
  693ILE    HD3 2286   3.610   3.792   4.543
  694ASP      N 2287   3.214   3.702   4.265
  694ASP     CA 2288   3.165   3.761   4.141
  694ASP      C 2289   3.282   3.797   4.049
  694ASP      O 2290   3.387   3.843   4.094
  694ASP     CB 2291   3.082   3.886   4.170
  694ASP     CG 2292   2.932   3.860   4.173
  694ASP    OD1 2293   2.890   3.751   4.129
  694ASP    OD2 2294   2.857   3.951   4.217
  694ASP     HN 2295   3.197   3.748   4.352
  694ASP     HA 2296   3.109   3.690   4.099
  694ASP    HB1 2297   3.109   3.923   4.259
  694ASP    HB2 2298   3.101   3.954   4.099
  695CYS      N 2299   3.259   3.781   3.919
  695CYS     CA 2300   3.351   3.811   3.808
  695CYS      C 2301   3.463   3.708   3.791
  695CYS      O 2302   3.543   3.725   3.700
  695CYS     CB 2303   3.415   3.950   3.819
  695CYS     SG 2304   3.293   4.080   3.850
  695CYS     HN 2305   3.169   3.745   3.894
  695CYS     HA 2306   3.289   3.805   3.730
  695CYS    HB1 2307   3.482   3.943   3.892
  695CYS    HB2 2308   3.462   3.964   3.732
  696GLN      N 2309   3.470   3.601   3.870
  696GLN     CA 2310   3.564   3.497   3.835
  696GLN      C 2311   3.498   3.404   3.735
  696GLN      O 2312   3.454   3.294   3.767
  696GLN     CB 2313   3.613   3.419   3.955
  696GLN     CG 2314   3.765   3.399   3.936
  696GLN     CD 2315   3.831   3.525   3.967
  696GLN    NE2 2316   3.810   3.567   4.088
  696GLN    OE1 2317   3.893   3.590   3.883
  696GLN     HN 2318   3.411   3.593   3.950
  696GLN     HA 2319   3.644   3.543   3.796
  696GLN    HB1 2320   3.595   3.471   4.039
  696GLN    HB2 2321   3.567   3.330   3.960
  696GLN    HG1 2322   3.800   3.329   3.997
  696GLN    HG2 2323   3.785   3.375   3.841
  696GLN   HE21 2324   3.753   3.514   4.150
  696GLN   HE22 2325   3.852   3.653   4.119
  697TRP      N 2326   3.493   3.450   3.610
  697TRP     CA 2327   3.439   3.365   3.503
  697TRP      C 2328   3.478   3.427   3.371
  697TRP      O 2329   3.527   3.540   3.364
  697TRP     CB 2330   3.285   3.351   3.511
  697TRP     CG 2331   3.210   3.484   3.523
  697TRP    CD1 2332   3.201   3.583   3.430
  697TRP    CD2 2333   3.135   3.531   3.637
  697TRP    CE2 2334   3.085   3.659   3.604
  697TRP    CE3 2335   3.105   3.476   3.760
  697TRP    NE1 2336   3.127   3.689   3.478
  697TRP    CZ2 2337   3.005   3.733   3.692
  697TRP    CZ3 2338   3.028   3.550   3.849
  697TRP    CH2 2339   2.977   3.677   3.814
  697TRP     HN 2340   3.526   3.542   3.589
  697TRP     HA 2341   3.482   3.276   3.516
  697TRP    HB1 2342   3.254   3.304   3.429
  697TRP    HB2 2343   3.263   3.295   3.591
  697TRP    HD1 2344   3.243   3.580   3.339
  697TRP    HE1 2345   3.108   3.774   3.428
  697TRP    HE3 2346   3.139   3.386   3.785
  697TRP    HZ2 2347   2.970   3.823   3.667
  697TRP    HZ3 2348   3.007   3.513   3.939
  697TRP    HH2 2349   2.920   3.727   3.879
  698VAL      N 2350   3.453   3.351   3.264
  698VAL     CA 2351   3.422   3.406   3.133
  698VAL      C 2352   3.273   3.379   3.107
  698VAL      O 2353   3.227   3.265   3.116
  698VAL     CB 2354   3.509   3.344   3.023
  698VAL    CG1 2355   3.477   3.407   2.890
  698VAL    CG2 2356   3.658   3.357   3.059
  698VAL     HN 2357   3.457   3.251   3.275
  698VAL     HA 2358   3.442   3.503   3.135
  698VAL     HB 2359   3.489   3.246   3.015
  698VAL   HG11 2360   3.535   3.366   2.819
  698VAL   HG12 2361   3.381   3.392   2.868
  698VAL   HG13 2362   3.495   3.506   2.894
  698VAL   HG21 2363   3.713   3.316   2.986
  698VAL   HG22 2364   3.682   3.454   3.068
  698VAL   HG23 2365   3.676   3.310   3.145
  699ASP      N 2366   3.197   3.485   3.079
  699ASP     CA 2367   3.062   3.466   3.029
  699ASP      C 2368   3.064   3.391   2.895
  699ASP      O 2369   3.136   3.430   2.802
  699ASP     CB 2370   2.995   3.602   3.011
  699ASP     CG 2371   2.846   3.592   2.982
  699ASP    OD1 2372   2.801   3.487   2.930
  699ASP    OD2 2373   2.774   3.690   3.009
  699ASP     HN 2374   3.233   3.577   3.092
  699ASP     HA 2375   3.013   3.412   3.098
  699ASP    HB1 2376   3.007   3.655   3.095
  699ASP    HB2 2377   3.040   3.649   2.935
  700ILE      N 2378   2.983   3.285   2.884
  700ILE     CA 2379   3.000   3.194   2.771
  700ILE      C 2380   2.864   3.168   2.710
  700ILE      O 2381   2.845   3.077   2.628
  700ILE     CB 2382   3.076   3.067   2.820
  700ILE    CG1 2383   3.215   3.068   2.763
  700ILE    CG2 2384   3.005   2.929   2.804
  700ILE     CD 2385   3.317   3.100   2.867
  700ILE     HN 2386   2.912   3.269   2.952
  700ILE     HA 2387   3.056   3.236   2.700
  700ILE     HB 2388   3.082   3.076   2.919
  700ILE   HG11 2389   3.235   2.978   2.725
  700ILE   HG12 2390   3.220   3.137   2.690
  700ILE   HG21 2391   3.064   2.857   2.839
  700ILE   HG22 2392   2.919   2.930   2.855
  700ILE   HG23 2393   2.986   2.913   2.707
  700ILE    HD1 2394   3.408   3.100   2.826
  700ILE    HD2 2395   3.297   3.191   2.905
  700ILE    HD3 2396   3.313   3.032   2.940
  701THR      N 2397   2.768   3.256   2.744
  701THR     CA 2398   2.631   3.235   2.700
  701THR      C 2399   2.623   3.217   2.549
  701THR      O 2400   2.555   3.126   2.501
  701THR     CB 2401   2.544   3.351   2.746
  701THR    CG2 2402   2.397   3.319   2.718
  701THR    OG1 2403   2.562   3.368   2.887
  701THR     HN 2404   2.791   3.336   2.799
  701THR     HA 2405   2.600   3.150   2.743
  701THR     HB 2406   2.571   3.437   2.702
  701THR    HG1 2407   2.506   3.444   2.919
  701THR   HG21 2408   2.340   3.395   2.748
  701THR   HG22 2409   2.385   3.305   2.620
  701THR   HG23 2410   2.371   3.236   2.767
  702ASP      N 2411   2.699   3.298   2.476
  702ASP     CA 2412   2.695   3.310   2.330
  702ASP      C 2413   2.778   3.207   2.256
  702ASP      O 2414   2.780   3.209   2.133
  702ASP     CB 2415   2.745   3.449   2.288
  702ASP     CG 2416   2.651   3.562   2.332
  702ASP    OD1 2417   2.537   3.532   2.376
  702ASP    OD2 2418   2.691   3.680   2.321
  702ASP     HN 2419   2.765   3.355   2.524
  702ASP     HA 2420   2.599   3.294   2.309
  702ASP    HB1 2421   2.835   3.465   2.329
  702ASP    HB2 2422   2.752   3.452   2.189
  703VAL      N 2423   2.848   3.118   2.326
  703VAL     CA 2424   2.955   3.037   2.269
  703VAL      C 2425   2.899   2.899   2.234
  703VAL      O 2426   2.838   2.835   2.320
  703VAL     CB 2427   3.074   3.026   2.366
  703VAL    CG1 2428   3.182   2.932   2.311
  703VAL    CG2 2429   3.132   3.163   2.393
  703VAL     HN 2430   2.827   3.107   2.423
  703VAL     HA 2431   2.985   3.084   2.185
  703VAL     HB 2432   3.042   2.988   2.452
  703VAL   HG11 2433   3.258   2.927   2.376
  703VAL   HG12 2434   3.143   2.841   2.298
  703VAL   HG13 2435   3.216   2.968   2.224
  703VAL   HG21 2436   3.210   3.154   2.456
  703VAL   HG22 2437   3.164   3.204   2.307
  703VAL   HG23 2438   3.062   3.222   2.434
  704PRO      N 2439   2.918   2.851   2.111
  704PRO     CA 2440   2.869   2.718   2.074
  704PRO      C 2441   2.963   2.609   2.121
  704PRO      O 2442   3.082   2.634   2.147
  704PRO     CB 2443   2.866   2.722   1.921
  704PRO     CG 2444   2.971   2.821   1.888
  704PRO     CD 2445   2.960   2.928   1.992
  704PRO     HA 2446   2.781   2.699   2.118
  704PRO    HB1 2447   2.889   2.633   1.882
  704PRO    HB2 2448   2.778   2.752   1.887
  704PRO    HG1 2449   3.061   2.778   1.890
  704PRO    HG2 2450   2.954   2.858   1.796
  704PRO    HD1 2451   3.047   2.973   2.008
  704PRO    HD2 2452   2.891   2.996   1.968
  705PRO      N 2453   2.913   2.485   2.130
  705PRO     CA 2454   2.999   2.373   2.167
  705PRO      C 2455   3.112   2.356   2.066
  705PRO      O 2456   3.097   2.386   1.948
  705PRO     CB 2457   2.904   2.253   2.166
  705PRO     CG 2458   2.769   2.314   2.193
  705PRO     CD 2459   2.771   2.446   2.125
  705PRO     HA 2460   3.044   2.388   2.255
  705PRO    HB1 2461   2.905   2.207   2.077
  705PRO    HB2 2462   2.928   2.188   2.238
  705PRO    HG1 2463   2.696   2.256   2.154
  705PRO    HG2 2464   2.754   2.325   2.291
  705PRO    HD1 2465   2.739   2.439   2.031
  705PRO    HD2 2466   2.714   2.513   2.175
  706GLY      N 2467   3.225   2.307   2.115
  706GLY     CA 2468   3.346   2.310   2.035
  706GLY      C 2469   3.469   2.292   2.121
  706GLY      O 2470   3.460   2.265   2.242
  706GLY     HN 2471   3.227   2.269   2.207
  706GLY    HA1 2472   3.340   2.237   1.967
  706GLY    HA2 2473   3.350   2.398   1.988
  707ASP      N 2474   3.586   2.308   2.056
  707ASP     CA 2475   3.718   2.269   2.107
  707ASP      C 2476   3.807   2.394   2.116
  707ASP      O 2477   3.864   2.435   2.014
  707ASP     CB 2478   3.784   2.166   2.015
  707ASP     CG 2479   3.767   2.022   2.062
  707ASP    OD1 2480   3.844   1.981   2.151
  707ASP    OD2 2481   3.681   1.948   2.008
  707ASP     HN 2482   3.582   2.350   1.965
  707ASP     HA 2483   3.703   2.229   2.198
  707ASP    HB1 2484   3.742   2.174   1.924
  707ASP    HB2 2485   3.881   2.186   2.009
  708TYR      N 2486   3.823   2.452   2.235
  708TYR     CA 2487   3.879   2.586   2.249
  708TYR      C 2488   4.004   2.587   2.338
  708TYR      O 2489   4.047   2.485   2.392
  708TYR     CB 2490   3.775   2.683   2.305
  708TYR     CG 2491   3.640   2.683   2.231
  708TYR    CD1 2492   3.625   2.748   2.111
  708TYR    CD2 2493   3.529   2.622   2.285
  708TYR    CE1 2494   3.502   2.750   2.048
  708TYR    CE2 2495   3.405   2.625   2.222
  708TYR     CZ 2496   3.393   2.689   2.104
  708TYR     OH 2497   3.272   2.692   2.039
  708TYR     HN 2498   3.795   2.402   2.317
  708TYR     HA 2499   3.905   2.612   2.156
  708TYR    HB1 2500   3.758   2.658   2.400
  708TYR    HB2 2501   3.813   2.775   2.300
  708TYR    HD1 2502   3.703   2.793   2.069
  708TYR    HD2 2503   3.538   2.573   2.372
  708TYR    HE1 2504   3.493   2.798   1.960
  708TYR    HE2 2505   3.325   2.580   2.264
  708TYR     HH 2506   3.204   2.643   2.094
  709LEU      N 2507   4.065   2.706   2.346
  709LEU     CA 2508   4.179   2.733   2.434
  709LEU      C 2509   4.137   2.838   2.536
  709LEU      O 2510   4.093   2.947   2.499
  709LEU     CB 2511   4.301   2.783   2.358
  709LEU     CG 2512   4.384   2.690   2.270
  709LEU    CD1 2513   4.529   2.739   2.261
  709LEU    CD2 2514   4.377   2.547   2.321
  709LEU     HN 2515   4.032   2.781   2.289
  709LEU     HA 2516   4.202   2.646   2.477
  709LEU    HB1 2517   4.269   2.857   2.298
  709LEU    HB2 2518   4.364   2.821   2.426
  709LEU     HG 2519   4.345   2.692   2.178
  709LEU   HD11 2520   4.582   2.677   2.203
  709LEU   HD12 2521   4.531   2.831   2.222
  709LEU   HD13 2522   4.569   2.740   2.353
  709LEU   HD21 2523   4.432   2.488   2.262
  709LEU   HD22 2524   4.413   2.543   2.415
  709LEU   HD23 2525   4.282   2.516   2.321
  710PHE      N 2526   4.153   2.806   2.664
  710PHE     CA 2527   4.130   2.900   2.772
  710PHE      C 2528   4.264   2.963   2.813
  710PHE      O 2529   4.368   2.897   2.825
  710PHE     CB 2530   4.064   2.827   2.889
  710PHE     CG 2531   4.037   2.912   3.012
  710PHE    CD1 2532   3.946   3.014   3.010
  710PHE    CD2 2533   4.095   2.880   3.131
  710PHE    CE1 2534   3.920   3.087   3.123
  710PHE    CE2 2535   4.066   2.949   3.245
  710PHE     CZ 2536   3.979   3.055   3.240
  710PHE     HN 2537   4.181   2.712   2.687
  710PHE     HA 2538   4.068   2.971   2.738
  710PHE    HB1 2539   3.976   2.790   2.857
  710PHE    HB2 2540   4.124   2.752   2.917
  710PHE    HD1 2541   3.898   3.036   2.926
  710PHE    HD2 2542   4.160   2.804   3.135
  710PHE    HE1 2543   3.857   3.164   3.119
  710PHE    HE2 2544   4.107   2.923   3.332
  710PHE     HZ 2545   3.960   3.108   3.323
  711GLN      N 2546   4.262   3.094   2.831
  711GLN     CA 2547   4.387   3.163   2.853
  711GLN      C 2548   4.365   3.266   2.962
  711GLN      O 2549   4.260   3.331   2.966
  711GLN     CB 2550   4.436   3.232   2.724
  711GLN     CG 2551   4.575   3.291   2.733
  711GLN     CD 2552   4.616   3.357   2.605
  711GLN    NE2 2553   4.592   3.487   2.594
  711GLN    OE1 2554   4.667   3.292   2.515
  711GLN     HN 2555   4.176   3.144   2.829
  711GLN     HA 2556   4.453   3.094   2.882
  711GLN    HB1 2557   4.435   3.166   2.650
  711GLN    HB2 2558   4.373   3.307   2.702
  711GLN    HG1 2559   4.578   3.359   2.806
  711GLN    HG2 2560   4.641   3.218   2.754
  711GLN   HE21 2561   4.549   3.537   2.669
  711GLN   HE22 2562   4.617   3.536   2.510
  712VAL      N 2563   4.466   3.284   3.044
  712VAL     CA 2564   4.464   3.384   3.149
  712VAL      C 2565   4.599   3.450   3.152
  712VAL      O 2566   4.702   3.384   3.169
  712VAL     CB 2567   4.432   3.321   3.285
  712VAL    CG1 2568   4.465   3.419   3.398
  712VAL    CG2 2569   4.287   3.278   3.288
  712VAL     HN 2570   4.548   3.226   3.035
  712VAL     HA 2571   4.392   3.450   3.125
  712VAL     HB 2572   4.488   3.239   3.300
  712VAL   HG11 2573   4.444   3.377   3.487
  712VAL   HG12 2574   4.562   3.442   3.395
  712VAL   HG13 2575   4.410   3.502   3.387
  712VAL   HG21 2576   4.265   3.237   3.376
  712VAL   HG22 2577   4.228   3.357   3.273
  712VAL   HG23 2578   4.271   3.210   3.215
  713VAL      N 2579   4.600   3.581   3.136
  713VAL     CA 2580   4.720   3.660   3.139
  713VAL      C 2581   4.718   3.745   3.265
  713VAL      O 2582   4.618   3.811   3.293
  713VAL     CB 2583   4.731   3.748   3.014
  713VAL    CG1 2584   4.874   3.797   2.994
  713VAL    CG2 2585   4.681   3.671   2.893
  713VAL     HN 2586   4.512   3.628   3.122
  713VAL     HA 2587   4.798   3.597   3.140
  713VAL     HB 2588   4.672   3.829   3.023
  713VAL   HG11 2589   4.879   3.854   2.912
  713VAL   HG12 2590   4.902   3.851   3.074
  713VAL   HG13 2591   4.935   3.719   2.984
  713VAL   HG21 2592   4.688   3.728   2.812
  713VAL   HG22 2593   4.736   3.589   2.881
  713VAL   HG23 2594   4.585   3.645   2.908
  714ILE      N 2595   4.828   3.743   3.342
  714ILE     CA 2596   4.844   3.822   3.464
  714ILE      C 2597   4.928   3.944   3.431
  714ILE      O 2598   5.026   3.932   3.357
  714ILE     CB 2599   4.910   3.739   3.575
  714ILE    CG1 2600   4.814   3.633   3.628
  714ILE    CG2 2601   4.950   3.827   3.691
  714ILE     CD 2602   4.881   3.548   3.728
  714ILE     HN 2603   4.903   3.684   3.313
  714ILE     HA 2604   4.752   3.849   3.493
  714ILE     HB 2605   4.991   3.694   3.538
  714ILE   HG11 2606   4.735   3.677   3.671
  714ILE   HG12 2607   4.783   3.575   3.552
  714ILE   HG21 2608   4.993   3.771   3.762
  714ILE   HG22 2609   5.016   3.895   3.659
  714ILE   HG23 2610   4.870   3.873   3.728
  714ILE    HD1 2611   4.817   3.479   3.761
  714ILE    HD2 2612   4.960   3.502   3.686
  714ILE    HD3 2613   4.913   3.604   3.804
  715ASN      N 2614   4.890   4.062   3.484
  715ASN     CA 2615   4.972   4.181   3.461
  715ASN      C 2616   4.992   4.204   3.312
  715ASN      O 2617   5.106   4.217   3.266
  715ASN     CB 2618   5.109   4.165   3.528
  715ASN     CG 2619   5.179   4.296   3.551
  715ASN    ND2 2620   5.307   4.290   3.588
  715ASN    OD1 2621   5.118   4.402   3.540
  715ASN     HN 2622   4.807   4.067   3.539
  715ASN     HA 2623   4.922   4.258   3.502
  715ASN    HB1 2624   5.097   4.120   3.616
  715ASN    HB2 2625   5.167   4.109   3.469
  715ASN   HD21 2626   5.351   4.201   3.599
  715ASN   HD22 2627   5.358   4.374   3.605
  716PRO      N 2628   4.884   4.206   3.232
  716PRO     CA 2629   4.901   4.181   3.088
  716PRO      C 2630   4.961   4.298   3.013
  716PRO      O 2631   5.019   4.278   2.905
  716PRO     CB 2632   4.758   4.152   3.040
  716PRO     CG 2633   4.675   4.226   3.128
  716PRO     CD 2634   4.742   4.214   3.267
  716PRO     HA 2635   4.966   4.107   3.074
  716PRO    HB1 2636   4.742   4.184   2.947
  716PRO    HB2 2637   4.735   4.055   3.047
  716PRO    HG1 2638   4.670   4.320   3.096
  716PRO    HG2 2639   4.583   4.186   3.126
  716PRO    HD1 2640   4.724   4.295   3.324
  716PRO    HD2 2641   4.713   4.132   3.316
  717ASN      N 2642   4.949   4.419   3.066
  717ASN     CA 2643   5.010   4.534   3.001
  717ASN      C 2644   5.142   4.575   3.065
  717ASN      O 2645   5.187   4.688   3.044
  717ASN     CB 2646   4.913   4.651   2.999
  717ASN     CG 2647   4.781   4.614   2.938
  717ASN    ND2 2648   4.675   4.623   3.015
  717ASN    OD1 2649   4.773   4.581   2.821
  717ASN     HN 2650   4.898   4.432   3.150
  717ASN     HA 2651   5.029   4.503   2.908
  717ASN    HB1 2652   4.896   4.681   3.093
  717ASN    HB2 2653   4.952   4.726   2.946
  717ASN   HD21 2654   4.685   4.654   3.110
  717ASN   HD22 2655   4.585   4.600   2.979
  718PHE      N 2656   5.207   4.485   3.138
  718PHE     CA 2657   5.344   4.509   3.183
  718PHE      C 2658   5.350   4.636   3.264
  718PHE      O 2659   5.446   4.712   3.259
  718PHE     CB 2660   5.439   4.514   3.063
  718PHE     CG 2661   5.440   4.385   2.984
  718PHE    CD1 2662   5.496   4.271   3.037
  718PHE    CD2 2663   5.378   4.377   2.861
  718PHE    CE1 2664   5.495   4.153   2.965
  718PHE    CE2 2665   5.378   4.259   2.788
  718PHE     CZ 2666   5.436   4.147   2.841
  718PHE     HN 2667   5.162   4.400   3.163
  718PHE     HA 2668   5.371   4.433   3.242
  718PHE    HB1 2669   5.411   4.588   3.002
  718PHE    HB2 2670   5.532   4.531   3.096
  718PHE    HD1 2671   5.538   4.274   3.128
  718PHE    HD2 2672   5.334   4.458   2.823
  718PHE    HE1 2673   5.537   4.071   3.003
  718PHE    HE2 2674   5.335   4.255   2.698
  718PHE     HZ 2675   5.435   4.062   2.789
  719GLU      N 2676   5.240   4.657   3.338
  719GLU     CA 2677   5.214   4.781   3.411
  719GLU      C 2678   5.297   4.790   3.538
  719GLU      O 2679   5.335   4.899   3.581
  719GLU     CB 2680   5.065   4.788   3.441
  719GLU     CG 2681   5.021   4.901   3.529
  719GLU     CD 2682   4.869   4.912   3.530
  719GLU    OE1 2683   4.816   5.015   3.575
  719GLU    OE2 2684   4.803   4.817   3.482
  719GLU     HN 2685   5.172   4.585   3.342
  719GLU     HA 2686   5.243   4.856   3.351
  719GLU    HB1 2687   5.016   4.796   3.354
  719GLU    HB2 2688   5.039   4.702   3.487
  719GLU    HG1 2689   5.054   4.885   3.622
  719GLU    HG2 2690   5.060   4.986   3.494
  720VAL      N 2691   5.325   4.676   3.601
  720VAL     CA 2692   5.409   4.672   3.720
  720VAL      C 2693   5.527   4.580   3.692
  720VAL      O 2694   5.510   4.473   3.634
  720VAL     CB 2695   5.331   4.627   3.844
  720VAL    CG1 2696   5.426   4.589   3.953
  720VAL    CG2 2697   5.248   4.740   3.890
  720VAL     HN 2698   5.287   4.591   3.566
  720VAL     HA 2699   5.441   4.766   3.735
  720VAL     HB 2700   5.272   4.549   3.824
  720VAL   HG11 2701   5.374   4.559   4.034
  720VAL   HG12 2702   5.484   4.514   3.922
  720VAL   HG13 2703   5.483   4.667   3.977
  720VAL   HG21 2704   5.196   4.712   3.970
  720VAL   HG22 2705   5.306   4.818   3.912
  720VAL   HG23 2706   5.184   4.766   3.817
  721ALA      N 2707   5.647   4.625   3.733
  721ALA     CA 2708   5.772   4.553   3.710
  721ALA      C 2709   5.775   4.413   3.771
  721ALA      O 2710   5.739   4.393   3.886
  721ALA     CB 2711   5.886   4.636   3.767
  721ALA     HN 2712   5.651   4.713   3.782
  721ALA     HA 2713   5.778   4.543   3.611
  721ALA    HB1 2714   5.972   4.589   3.753
  721ALA    HB2 2715   5.888   4.725   3.722
  721ALA    HB3 2716   5.871   4.649   3.865
  722GLU      N 2717   5.823   4.316   3.693
  722GLU     CA 2718   5.846   4.181   3.743
  722GLU      C 2719   5.981   4.129   3.693
  722GLU      O 2720   6.036   4.178   3.594
  722GLU     CB 2721   5.737   4.083   3.700
  722GLU     CG 2722   5.598   4.128   3.730
  722GLU     CD 2723   5.495   4.029   3.683
  722GLU    OE1 2724   5.519   3.907   3.693
  722GLU    OE2 2725   5.388   4.073   3.638
  722GLU     HN 2726   5.846   4.337   3.598
  722GLU     HA 2727   5.845   4.192   3.842
  722GLU    HB1 2728   5.743   4.069   3.601
  722GLU    HB2 2729   5.751   3.997   3.748
  722GLU    HG1 2730   5.589   4.141   3.828
  722GLU    HG2 2731   5.582   4.216   3.683
  723SER      N 2732   6.031   4.025   3.760
  723SER     CA 2733   6.155   3.960   3.721
  723SER      C 2734   6.139   3.864   3.604
  723SER      O 2735   6.239   3.813   3.552
  723SER     CB 2736   6.213   3.886   3.840
  723SER     OG 2737   6.123   3.785   3.883
  723SER     HN 2738   5.982   3.991   3.840
  723SER     HA 2739   6.214   4.036   3.691
  723SER    HB1 2740   6.299   3.842   3.816
  723SER    HB2 2741   6.228   3.949   3.917
  723SER    HG1 2742   6.161   3.737   3.961
  724ASP      N 2743   6.016   3.839   3.561
  724ASP     CA 2744   5.985   3.739   3.460
  724ASP      C 2745   5.840   3.761   3.413
  724ASP      O 2746   5.745   3.755   3.492
  724ASP     CB 2747   6.009   3.598   3.518
  724ASP     CG 2748   5.997   3.483   3.414
  724ASP    OD1 2749   5.997   3.514   3.291
  724ASP    OD2 2750   5.987   3.365   3.458
  724ASP     HN 2751   5.941   3.890   3.601
  724ASP     HA 2752   6.047   3.753   3.382
  724ASP    HB1 2753   6.101   3.595   3.557
  724ASP    HB2 2754   5.941   3.582   3.590
  725TYR      N 2755   5.824   3.790   3.285
  725TYR     CA 2756   5.693   3.800   3.223
  725TYR      C 2757   5.660   3.679   3.138
  725TYR      O 2758   5.544   3.663   3.096
  725TYR     CB 2759   5.688   3.927   3.136
  725TYR     CG 2760   5.700   4.058   3.213
  725TYR    CD1 2761   5.601   4.099   3.304
  725TYR    CD2 2762   5.809   4.141   3.194
  725TYR    CE1 2763   5.611   4.218   3.375
  725TYR    CE2 2764   5.820   4.262   3.261
  725TYR     CZ 2765   5.723   4.301   3.352
  725TYR     OH 2766   5.740   4.421   3.421
  725TYR     HN 2767   5.905   3.804   3.228
  725TYR     HA 2768   5.630   3.805   3.300
  725TYR    HB1 2769   5.762   3.923   3.070
  725TYR    HB2 2770   5.600   3.929   3.088
  725TYR    HD1 2771   5.521   4.041   3.318
  725TYR    HD2 2772   5.881   4.113   3.130
  725TYR    HE1 2773   5.540   4.245   3.440
  725TYR    HE2 2774   5.898   4.322   3.243
  725TYR     HH 2775   5.825   4.464   3.391
  726SER      N 2776   5.759   3.595   3.107
  726SER     CA 2777   5.740   3.470   3.033
  726SER      C 2778   5.660   3.373   3.115
  726SER      O 2779   5.627   3.265   3.069
  726SER     CB 2780   5.876   3.408   2.995
  726SER     OG 2781   5.934   3.340   3.106
  726SER     HN 2782   5.852   3.619   3.136
  726SER     HA 2783   5.688   3.493   2.951
  726SER    HB1 2784   5.865   3.341   2.921
  726SER    HB2 2785   5.940   3.479   2.967
  726SER    HG1 2786   6.021   3.300   3.079
  727ASN      N 2787   5.624   3.406   3.236
  727ASN     CA 2788   5.538   3.313   3.304
  727ASN      C 2789   5.399   3.366   3.340
  727ASN      O 2790   5.329   3.302   3.413
  727ASN     CB 2791   5.609   3.253   3.424
  727ASN     CG 2792   5.634   3.353   3.533
  727ASN    ND2 2793   5.662   3.307   3.651
  727ASN    OD1 2794   5.626   3.471   3.510
  727ASN     HN 2795   5.654   3.491   3.279
  727ASN     HA 2796   5.523   3.244   3.233
  727ASN    HB1 2797   5.554   3.179   3.462
  727ASN    HB2 2798   5.698   3.216   3.395
  727ASN   HD21 2799   5.666   3.208   3.667
  727ASN   HD22 2800   5.679   3.370   3.727
  728ASN      N 2801   5.361   3.481   3.286
  728ASN     CA 2802   5.235   3.545   3.325
  728ASN      C 2803   5.114   3.500   3.244
  728ASN      O 2804   5.007   3.560   3.257
  728ASN     CB 2805   5.249   3.696   3.311
  728ASN     CG 2806   5.335   3.755   3.416
  728ASN    ND2 2807   5.292   3.870   3.467
  728ASN    OD1 2808   5.439   3.700   3.453
  728ASN     HN 2809   5.419   3.524   3.217
  728ASN     HA 2810   5.222   3.516   3.420
  728ASN    HB1 2811   5.290   3.718   3.222
  728ASN    HB2 2812   5.159   3.738   3.317
  728ASN   HD21 2813   5.207   3.911   3.434
  728ASN   HD22 2814   5.345   3.916   3.539
  729ILE      N 2815   5.130   3.399   3.160
  729ILE     CA 2816   5.025   3.346   3.073
  729ILE      C 2817   4.994   3.203   3.115
  729ILE      O 2818   5.084   3.128   3.156
  729ILE     CB 2819   5.068   3.349   2.924
  729ILE    CG1 2820   5.083   3.494   2.873
  729ILE    CG2 2821   4.967   3.278   2.838
  729ILE     CD 2822   5.115   3.497   2.722
  729ILE     HN 2823   5.219   3.355   3.156
  729ILE     HA 2824   4.946   3.406   3.085
  729ILE     HB 2825   5.156   3.302   2.917
  729ILE   HG11 2826   4.997   3.542   2.889
  729ILE   HG12 2827   5.156   3.538   2.924
  729ILE   HG21 2828   4.996   3.282   2.743
  729ILE   HG22 2829   4.959   3.183   2.867
  729ILE   HG23 2830   4.878   3.323   2.847
  729ILE    HD1 2831   5.124   3.592   2.692
  729ILE    HD2 2832   5.201   3.449   2.705
  729ILE    HD3 2833   5.042   3.453   2.671
  730MET      N 2834   4.867   3.165   3.106
  730MET     CA 2835   4.825   3.032   3.143
  730MET      C 2836   4.728   2.990   3.035
  730MET      O 2837   4.645   3.071   2.994
  730MET     CB 2838   4.757   3.030   3.281
  730MET     CG 2839   4.744   2.895   3.347
  730MET     SD 2840   4.614   2.793   3.272
  730MET     CE 2841   4.469   2.898   3.292
  730MET     HN 2842   4.799   3.231   3.072
  730MET     HA 2843   4.906   2.974   3.147
  730MET    HB1 2844   4.809   3.088   3.344
  730MET    HB2 2845   4.664   3.067   3.272
  730MET    HG1 2846   4.835   2.854   3.337
  730MET    HG2 2847   4.726   2.915   3.443
  730MET    HE1 2848   4.389   2.851   3.254
  730MET    HE2 2849   4.454   2.916   3.389
  730MET    HE3 2850   4.484   2.984   3.244
  731LYS      N 2851   4.740   2.866   2.990
  731LYS     CA 2852   4.645   2.814   2.893
  731LYS      C 2853   4.606   2.672   2.931
  731LYS      O 2854   4.685   2.597   2.989
  731LYS     CB 2855   4.699   2.812   2.747
  731LYS     CG 2856   4.757   2.940   2.696
  731LYS     CD 2857   4.813   2.916   2.551
  731LYS     CE 2858   4.911   3.025   2.503
  731LYS     NZ 2859   5.002   2.972   2.395
  731LYS     HN 2860   4.814   2.808   3.022
  731LYS     HA 2861   4.567   2.877   2.899
  731LYS    HB1 2862   4.771   2.743   2.741
  731LYS    HB2 2863   4.624   2.788   2.686
  731LYS    HG1 2864   4.685   3.010   2.694
  731LYS    HG2 2865   4.830   2.970   2.758
  731LYS    HD1 2866   4.862   2.828   2.550
  731LYS    HD2 2867   4.737   2.912   2.487
  731LYS    HE1 2868   4.859   3.102   2.467
  731LYS    HE2 2869   4.967   3.055   2.580
  731LYS    HZ1 2870   5.064   3.044   2.366
  731LYS    HZ2 2871   5.055   2.895   2.431
  731LYS    HZ3 2872   4.947   2.942   2.318
  732CYS      N 2873   4.479   2.642   2.904
  732CYS     CA 2874   4.420   2.510   2.917
  732CYS      C 2875   4.355   2.479   2.784
  732CYS      O 2876   4.308   2.571   2.717
  732CYS     CB 2877   4.309   2.498   3.022
  732CYS     SG 2878   4.340   2.550   3.187
  732CYS     HN 2879   4.420   2.716   2.872
  732CYS     HA 2880   4.497   2.452   2.944
  732CYS    HB1 2881   4.234   2.551   2.982
  732CYS    HB2 2882   4.286   2.401   3.020
  733ARG      N 2883   4.353   2.350   2.748
  733ARG     CA 2884   4.267   2.304   2.640
  733ARG      C 2885   4.129   2.282   2.700
  733ARG      O 2886   4.118   2.232   2.813
  733ARG     CB 2887   4.321   2.175   2.576
  733ARG     CG 2888   4.381   2.194   2.435
  733ARG     CD 2889   4.297   2.119   2.332
  733ARG     NE 2890   4.354   2.118   2.197
  733ARG     CZ 2891   4.449   2.034   2.157
  733ARG    NH1 2892   4.502   1.946   2.241
  733ARG    NH2 2893   4.494   2.039   2.032
  733ARG     HN 2894   4.412   2.285   2.797
  733ARG     HA 2895   4.266   2.374   2.569
  733ARG    HB1 2896   4.392   2.138   2.636
  733ARG    HB2 2897   4.245   2.110   2.570
  733ARG    HG1 2898   4.382   2.291   2.412
  733ARG    HG2 2899   4.474   2.158   2.434
  733ARG    HD1 2900   4.286   2.024   2.360
  733ARG    HD2 2901   4.207   2.162   2.325
  733ARG     HE 2902   4.318   2.184   2.131
  733ARG   HH11 2903   4.470   1.942   2.336
  733ARG   HH12 2904   4.574   1.884   2.210
  733ARG   HH21 2905   4.455   2.106   1.968
  733ARG   HH22 2906   4.566   1.977   2.002
  734SER      N 2907   4.026   2.323   2.627
  734SER     CA 2908   3.888   2.325   2.678
  734SER      C 2909   3.793   2.257   2.581
  734SER      O 2910   3.772   2.307   2.470
  734SER     CB 2911   3.840   2.469   2.700
  734SER     OG 2912   3.868   2.516   2.830
  734SER     HN 2913   4.043   2.354   2.533
  734SER     HA 2914   3.892   2.275   2.764
  734SER    HB1 2915   3.886   2.531   2.636
  734SER    HB2 2916   3.741   2.476   2.687
  734SER    HG1 2917   3.835   2.610   2.839
  735ARG      N 2918   3.732   2.146   2.621
  735ARG     CA 2919   3.632   2.082   2.535
  735ARG      C 2920   3.493   2.111   2.592
  735ARG      O 2921   3.460   2.063   2.702
  735ARG     CB 2922   3.653   1.931   2.523
  735ARG     CG 2923   3.672   1.885   2.377
  735ARG     CD 2924   3.613   1.747   2.346
  735ARG     NE 2925   3.631   1.649   2.454
  735ARG     CZ 2926   3.534   1.570   2.500
  735ARG    NH1 2927   3.558   1.485   2.599
  735ARG    NH2 2928   3.413   1.574   2.445
  735ARG     HN 2929   3.755   2.106   2.710
  735ARG     HA 2930   3.644   2.122   2.445
  735ARG    HB1 2931   3.734   1.905   2.576
  735ARG    HB2 2932   3.573   1.884   2.561
  735ARG    HG1 2933   3.627   1.952   2.317
  735ARG    HG2 2934   3.770   1.883   2.358
  735ARG    HD1 2935   3.515   1.755   2.329
  735ARG    HD2 2936   3.659   1.709   2.265
  735ARG     HE 2937   3.721   1.642   2.497
  735ARG   HH11 2938   3.649   1.480   2.640
  735ARG   HH12 2939   3.485   1.425   2.632
  735ARG   HH21 2940   3.394   1.638   2.370
  735ARG   HH22 2941   3.340   1.515   2.479
  736TYR      N 2942   3.412   2.185   2.516
  736TYR     CA 2943   3.281   2.230   2.563
  736TYR      C 2944   3.169   2.156   2.490
  736TYR      O 2945   3.151   2.173   2.369
  736TYR     CB 2946   3.267   2.381   2.548
  736TYR     CG 2947   3.132   2.442   2.581
  736TYR    CD1 2948   3.057   2.400   2.689
  736TYR    CD2 2949   3.080   2.544   2.503
  736TYR    CE1 2950   2.934   2.459   2.717
  736TYR    CE2 2951   2.958   2.604   2.530
  736TYR     CZ 2952   2.885   2.561   2.637
  736TYR     OH 2953   2.763   2.623   2.664
  736TYR     HN 2954   3.443   2.212   2.424
  736TYR     HA 2955   3.277   2.206   2.660
  736TYR    HB1 2956   3.335   2.424   2.607
  736TYR    HB2 2957   3.287   2.404   2.452
  736TYR    HD1 2958   3.091   2.327   2.748
  736TYR    HD2 2959   3.133   2.576   2.424
  736TYR    HE1 2960   2.880   2.428   2.796
  736TYR    HE2 2961   2.923   2.677   2.472
  736TYR     HH 2962   2.746   2.693   2.595
  737ASP      N 2963   3.093   2.077   2.567
  737ASP     CA 2964   2.982   1.991   2.524
  737ASP      C 2965   2.859   2.066   2.476
  737ASP      O 2966   2.780   2.011   2.399
  737ASP     CB 2967   2.934   1.908   2.643
  737ASP     CG 2968   2.958   1.763   2.629
  737ASP    OD1 2969   2.966   1.713   2.515
  737ASP    OD2 2970   2.964   1.697   2.735
  737ASP     HN 2971   3.114   2.076   2.665
  737ASP     HA 2972   3.021   1.938   2.449
  737ASP    HB1 2973   2.981   1.939   2.726
  737ASP    HB2 2974   2.835   1.922   2.654
  738GLY      N 2975   2.847   2.186   2.530
  738GLY     CA 2976   2.727   2.263   2.539
  738GLY      C 2977   2.664   2.233   2.673
  738GLY      O 2978   2.581   2.310   2.719
  738GLY     HN 2979   2.930   2.226   2.569
  738GLY    HA1 2980   2.750   2.360   2.531
  738GLY    HA2 2981   2.666   2.237   2.464
  739HSD      N 2982   2.704   2.125   2.739
  739HSD     CA 2983   2.639   2.086   2.863
  739HSD      C 2984   2.733   2.086   2.983
  739HSD      O 2985   2.690   2.107   3.095
  739HSD     CB 2986   2.571   1.950   2.846
  739HSD     CG 2987   2.532   1.883   2.974
  739HSD    CD2 2988   2.566   1.763   3.025
  739HSD    ND1 2989   2.445   1.940   3.064
  739HSD    CE1 2990   2.428   1.858   3.166
  739HSD    NE2 2991   2.500   1.750   3.145
  739HSD     HN 2992   2.779   2.070   2.702
  739HSD     HA 2993   2.573   2.159   2.880
  739HSD    HB1 2994   2.489   1.963   2.791
  739HSD    HB2 2995   2.634   1.889   2.797
  739HSD    HD1 2996   2.402   2.030   3.055
  739HSD    HD2 2997   2.627   1.696   2.983
  739HSD    HE1 2998   2.370   1.875   3.246
  740ARG      N 2999   2.861   2.064   2.958
  740ARG     CA 3000   2.962   2.061   3.063
  740ARG      C 3001   3.090   2.103   2.996
  740ARG      O 3002   3.093   2.114   2.875
  740ARG     CB 3003   2.974   1.921   3.121
  740ARG     CG 3004   2.908   1.904   3.257
  740ARG     CD 3005   2.890   1.757   3.296
  740ARG     NE 3006   2.795   1.741   3.407
  740ARG     CZ 3007   2.684   1.667   3.404
  740ARG    NH1 3008   2.651   1.599   3.294
  740ARG    NH2 3009   2.605   1.661   3.510
  740ARG     HN 3010   2.889   2.049   2.864
  740ARG     HA 3011   2.935   2.123   3.136
  740ARG    HB1 3012   2.933   1.856   3.058
  740ARG    HB2 3013   3.072   1.899   3.132
  740ARG    HG1 3014   2.964   1.948   3.326
  740ARG    HG2 3015   2.818   1.947   3.254
  740ARG    HD1 3016   2.855   1.705   3.218
  740ARG    HD2 3017   2.977   1.718   3.325
  740ARG     HE 3018   2.816   1.790   3.492
  740ARG   HH11 3019   2.710   1.603   3.213
  740ARG   HH12 3020   2.568   1.545   3.293
  740ARG   HH21 3021   2.629   1.712   3.593
  740ARG   HH22 3022   2.522   1.606   3.507
  741ILE      N 3023   3.195   2.131   3.071
  741ILE     CA 3024   3.325   2.157   3.010
  741ILE      C 3025   3.439   2.079   3.075
  741ILE      O 3026   3.443   2.063   3.195
  741ILE     CB 3027   3.355   2.308   2.998
  741ILE    CG1 3028   3.439   2.336   2.876
  741ILE    CG2 3029   3.426   2.361   3.120
  741ILE     CD 3030   3.438   2.481   2.833
  741ILE     HN 3031   3.185   2.135   3.171
  741ILE     HA 3032   3.313   2.119   2.918
  741ILE     HB 3033   3.268   2.357   2.991
  741ILE   HG11 3034   3.534   2.310   2.895
  741ILE   HG12 3035   3.404   2.281   2.800
  741ILE   HG21 3036   3.443   2.459   3.108
  741ILE   HG22 3037   3.369   2.347   3.200
  741ILE   HG23 3038   3.513   2.313   3.131
  741ILE    HD1 3039   3.495   2.492   2.752
  741ILE    HD2 3040   3.344   2.508   2.812
  741ILE    HD3 3041   3.473   2.537   2.908
  742TRP      N 3042   3.530   2.030   2.992
  742TRP     CA 3043   3.652   1.967   3.041
  742TRP      C 3044   3.769   2.060   3.015
  742TRP      O 3045   3.794   2.099   2.900
  742TRP     CB 3046   3.677   1.831   2.975
  742TRP     CG 3047   3.576   1.727   3.012
  742TRP    CD1 3048   3.583   1.637   3.115
  742TRP    CD2 3049   3.453   1.701   2.945
  742TRP    CE2 3050   3.390   1.594   3.014
  742TRP    CE3 3051   3.388   1.757   2.835
  742TRP    NE1 3052   3.471   1.558   3.117
  742TRP    CZ2 3053   3.267   1.544   2.976
  742TRP    CZ3 3054   3.266   1.707   2.797
  742TRP    CH2 3055   3.207   1.601   2.867
  742TRP     HN 3056   3.515   2.037   2.894
  742TRP     HA 3057   3.639   1.952   3.139
  742TRP    HB1 3058   3.674   1.842   2.876
  742TRP    HB2 3059   3.767   1.797   3.002
  742TRP    HD1 3060   3.659   1.630   3.180
  742TRP    HE1 3061   3.453   1.485   3.184
  742TRP    HE3 3062   3.430   1.833   2.785
  742TRP    HZ2 3063   3.224   1.469   3.026
  742TRP    HZ3 3064   3.219   1.747   2.718
  742TRP    HH2 3065   3.118   1.566   2.837
  743MET      N 3066   3.840   2.097   3.122
  743MET     CA 3067   3.964   2.174   3.113
  743MET      C 3068   4.077   2.077   3.138
  743MET      O 3069   4.082   2.016   3.245
  743MET     CB 3070   3.968   2.286   3.217
  743MET     CG 3071   3.858   2.385   3.204
  743MET     SD 3072   3.902   2.499   3.076
  743MET     CE 3073   3.873   2.648   3.164
  743MET     HN 3074   3.807   2.070   3.212
  743MET     HA 3075   3.968   2.216   3.023
  743MET    HB1 3076   3.961   2.245   3.309
  743MET    HB2 3077   4.054   2.335   3.209
  743MET    HG1 3078   3.775   2.333   3.183
  743MET    HG2 3079   3.848   2.429   3.294
  743MET    HE1 3080   3.893   2.726   3.105
  743MET    HE2 3081   3.777   2.652   3.191
  743MET    HE3 3082   3.931   2.652   3.245
  744TYR      N 3083   4.167   2.062   3.042
  744TYR     CA 3084   4.282   1.977   3.063
  744TYR      C 3085   4.407   2.044   3.009
  744TYR      O 3086   4.402   2.153   2.950
  744TYR     CB 3087   4.262   1.837   3.002
  744TYR     CG 3088   4.231   1.835   2.854
  744TYR    CD1 3089   4.102   1.864   2.807
  744TYR    CD2 3090   4.330   1.801   2.762
  744TYR    CE1 3091   4.074   1.861   2.670
  744TYR    CE2 3092   4.304   1.799   2.625
  744TYR     CZ 3093   4.176   1.828   2.579
  744TYR     OH 3094   4.150   1.825   2.444
  744TYR     HN 3095   4.155   2.110   2.955
  744TYR     HA 3096   4.290   1.967   3.163
  744TYR    HB1 3097   4.346   1.784   3.016
  744TYR    HB2 3098   4.186   1.792   3.049
  744TYR    HD1 3099   4.029   1.886   2.871
  744TYR    HD2 3100   4.421   1.778   2.794
  744TYR    HE1 3101   3.982   1.883   2.637
  744TYR    HE2 3102   4.377   1.777   2.560
  744TYR     HH 3103   4.234   1.800   2.395
  745ASN      N 3104   4.521   1.978   3.035
  745ASN     CA 3105   4.652   2.027   2.994
  745ASN      C 3106   4.673   2.174   3.034
  745ASN      O 3107   4.730   2.254   2.958
  745ASN     CB 3108   4.671   2.008   2.843
  745ASN     CG 3109   4.674   1.862   2.802
  745ASN    ND2 3110   4.645   1.837   2.675
  745ASN    OD1 3111   4.705   1.774   2.883
  745ASN     HN 3112   4.515   1.891   3.083
  745ASN     HA 3113   4.717   1.971   3.045
  745ASN    HB1 3114   4.595   2.053   2.795
  745ASN    HB2 3115   4.757   2.050   2.816
  745ASN   HD21 3116   4.623   1.912   2.613
  745ASN   HD22 3117   4.645   1.742   2.642
  746CYS      N 3118   4.624   2.212   3.153
  746CYS     CA 3119   4.639   2.349   3.200
  746CYS      C 3120   4.785   2.371   3.237
  746CYS      O 3121   4.845   2.285   3.302
  746CYS     CB 3122   4.552   2.375   3.322
  746CYS     SG 3123   4.374   2.378   3.290
  746CYS     HN 3124   4.576   2.145   3.211
  746CYS     HA 3125   4.611   2.409   3.126
  746CYS    HB1 3126   4.576   2.301   3.385
  746CYS    HB2 3127   4.585   2.462   3.357
  747HSP      N 3128   4.843   2.483   3.194
  747HSP     CA 3129   4.984   2.502   3.222
  747HSP      C 3130   5.027   2.644   3.196
  747HSP      O 3131   4.969   2.714   3.111
  747HSP     CB 3132   5.070   2.410   3.137
  747HSP     CG 3133   5.069   2.446   2.994
  747HSP    CD2 3134   5.163   2.504   2.917
  747HSP    ND1 3135   4.959   2.426   2.912
  747HSP    CE1 3136   4.988   2.468   2.791
  747HSP    NE2 3137   5.111   2.516   2.791
  747HSP     HN 3138   4.791   2.553   3.144
  747HSP     HA 3139   4.993   2.479   3.319
  747HSP    HB1 3140   5.165   2.414   3.169
  747HSP    HB2 3141   5.036   2.316   3.146
  747HSP    HD1 3142   4.872   2.387   2.941
  747HSP    HD2 3143   5.255   2.532   2.947
  747HSP    HE1 3144   4.928   2.463   2.711
  747HSP    HE2 3145   5.158   2.556   2.713
  748ILE      N 3146   5.135   2.681   3.263
  748ILE     CA 3147   5.203   2.809   3.247
  748ILE      C 3148   5.286   2.806   3.119
  748ILE      O 3149   5.375   2.722   3.104
  748ILE     CB 3150   5.291   2.839   3.370
  748ILE    CG1 3151   5.204   2.855   3.498
  748ILE    CG2 3152   5.379   2.959   3.345
  748ILE     CD 3153   5.078   2.942   3.478
  748ILE     HN 3154   5.173   2.617   3.329
  748ILE     HA 3155   5.132   2.880   3.240
  748ILE     HB 3156   5.354   2.762   3.383
  748ILE   HG11 3157   5.175   2.764   3.528
  748ILE   HG12 3158   5.260   2.898   3.569
  748ILE   HG21 3159   5.435   2.976   3.426
  748ILE   HG22 3160   5.438   2.942   3.266
  748ILE   HG23 3161   5.321   3.039   3.327
  748ILE    HD1 3162   5.028   2.947   3.564
  748ILE    HD2 3163   5.105   3.033   3.449
  748ILE    HD3 3164   5.020   2.900   3.408
  749GLY      N 3165   5.255   2.895   3.026
  749GLY     CA 3166   5.332   2.907   2.903
  749GLY      C 3167   5.481   2.915   2.929
  749GLY      O 3168   5.527   2.992   3.015
  749GLY     HN 3169   5.177   2.956   3.040
  749GLY    HA1 3170   5.312   2.827   2.847
  749GLY    HA2 3171   5.302   2.990   2.856
  750GLY      N 3172   5.557   2.833   2.857
  750GLY     CA 3173   5.701   2.831   2.868
  750GLY      C 3174   5.754   2.735   2.971
  750GLY      O 3175   5.877   2.734   2.995
  750GLY     HN 3176   5.513   2.771   2.792
  750GLY    HA1 3177   5.738   2.806   2.778
  750GLY    HA2 3178   5.730   2.924   2.891
  751SER      N 3179   5.664   2.653   3.023
  751SER     CA 3180   5.693   2.545   3.117
  751SER      C 3181   5.703   2.409   3.047
  751SER      O 3182   5.734   2.309   3.108
  751SER     CB 3183   5.589   2.537   3.227
  751SER     OG 3184   5.474   2.474   3.181
  751SER     HN 3185   5.568   2.666   2.996
  751SER     HA 3186   5.781   2.570   3.157
  751SER    HB1 3187   5.623   2.485   3.305
  751SER    HB2 3188   5.562   2.628   3.258
  751SER    HG1 3189   5.406   2.469   3.254
  752PHE      N 3190   5.674   2.406   2.918
  752PHE     CA 3191   5.688   2.288   2.837
  752PHE      C 3192   5.804   2.310   2.739
  752PHE      O 3193   5.856   2.419   2.722
  752PHE     CB 3194   5.565   2.266   2.750
  752PHE     CG 3195   5.446   2.210   2.822
  752PHE    CD1 3196   5.461   2.134   2.935
  752PHE    CD2 3197   5.319   2.233   2.774
  752PHE    CE1 3198   5.351   2.083   3.001
  752PHE    CE2 3199   5.209   2.182   2.839
  752PHE     CZ 3200   5.225   2.107   2.952
  752PHE     HN 3201   5.641   2.490   2.875
  752PHE     HA 3202   5.703   2.213   2.902
  752PHE    HB1 3203   5.537   2.353   2.710
  752PHE    HB2 3204   5.588   2.202   2.677
  752PHE    HD1 3205   5.553   2.116   2.971
  752PHE    HD2 3206   5.306   2.288   2.692
  752PHE    HE1 3207   5.363   2.028   3.083
  752PHE    HE2 3208   5.117   2.199   2.803
  752PHE     HZ 3209   5.145   2.070   3.000
  753SER      N 3210   5.845   2.202   2.675
  753SER     CA 3211   5.945   2.213   2.569
  753SER      C 3212   5.875   2.266   2.445
  753SER      O 3213   5.755   2.247   2.427
  753SER     CB 3214   6.006   2.078   2.539
  753SER     OG 3215   5.908   1.977   2.534
  753SER     HN 3216   5.807   2.112   2.699
  753SER     HA 3217   6.017   2.274   2.602
  753SER    HB1 3218   6.053   2.079   2.451
  753SER    HB2 3219   6.071   2.052   2.611
  753SER    HG1 3220   5.951   1.889   2.514
  754GLU      N 3221   5.949   2.329   2.356
  754GLU     CA 3222   5.889   2.385   2.235
  754GLU      C 3223   5.811   2.283   2.152
  754GLU      O 3224   5.700   2.310   2.107
  754GLU     CB 3225   5.994   2.454   2.152
  754GLU     CG 3226   6.020   2.595   2.197
  754GLU     CD 3227   5.906   2.687   2.161
  754GLU    OE1 3228   5.886   2.710   2.039
  754GLU    OE2 3229   5.837   2.736   2.253
  754GLU     HN 3230   6.047   2.340   2.372
  754GLU     HA 3231   5.823   2.451   2.270
  754GLU    HB1 3232   6.079   2.402   2.159
  754GLU    HB2 3233   5.963   2.455   2.057
  754GLU    HG1 3234   6.032   2.596   2.296
  754GLU    HG2 3235   6.104   2.628   2.153
  755GLU      N 3236   5.866   2.164   2.136
  755GLU     CA 3237   5.797   2.062   2.061
  755GLU      C 3238   5.668   2.027   2.134
  755GLU      O 3239   5.562   2.016   2.074
  755GLU     CB 3240   5.885   1.940   2.041
  755GLU     CG 3241   5.811   1.808   2.051
  755GLU     CD 3242   5.887   1.693   1.986
  755GLU    OE1 3243   5.994   1.656   2.038
  755GLU    OE2 3244   5.839   1.640   1.884
  755GLU     HN 3245   5.956   2.145   2.175
  755GLU     HA 3246   5.776   2.102   1.971
  755GLU    HB1 3247   5.927   1.945   1.951
  755GLU    HB2 3248   5.956   1.940   2.112
  755GLU    HG1 3249   5.797   1.786   2.147
  755GLU    HG2 3250   5.723   1.817   2.005
  756THR      N 3251   5.676   2.010   2.265
  756THR     CA 3252   5.558   1.979   2.343
  756THR      C 3253   5.461   2.096   2.344
  756THR      O 3254   5.341   2.077   2.347
  756THR     CB 3255   5.592   1.938   2.486
  756THR    CG2 3256   5.475   1.959   2.576
  756THR    OG1 3257   5.626   1.800   2.488
  756THR     HN 3258   5.764   2.020   2.311
  756THR     HA 3259   5.517   1.901   2.296
  756THR     HB 3260   5.671   1.989   2.520
  756THR    HG1 3261   5.649   1.772   2.581
  756THR   HG21 3262   5.499   1.932   2.669
  756THR   HG22 3263   5.449   2.056   2.575
  756THR   HG23 3264   5.398   1.904   2.544
  757GLU      N 3265   5.512   2.218   2.344
  757GLU     CA 3266   5.417   2.329   2.336
  757GLU      C 3267   5.339   2.325   2.205
  757GLU      O 3268   5.226   2.375   2.199
  757GLU     CB 3269   5.489   2.462   2.354
  757GLU     CG 3270   5.398   2.580   2.389
  757GLU     CD 3271   5.354   2.581   2.536
  757GLU    OE1 3272   5.441   2.570   2.627
  757GLU    OE2 3273   5.231   2.591   2.559
  757GLU     HN 3274   5.610   2.234   2.348
  757GLU     HA 3275   5.353   2.315   2.412
  757GLU    HB1 3276   5.556   2.452   2.427
  757GLU    HB2 3277   5.536   2.484   2.268
  757GLU    HG1 3278   5.448   2.665   2.370
  757GLU    HG2 3279   5.317   2.575   2.331
  758LYS      N 3280   5.397   2.264   2.101
  758LYS     CA 3281   5.328   2.246   1.973
  758LYS      C 3282   5.212   2.148   1.986
  758LYS      O 3283   5.099   2.177   1.943
  758LYS     CB 3284   5.424   2.198   1.864
  758LYS     CG 3285   5.513   2.304   1.800
  758LYS     CD 3286   5.593   2.241   1.686
  758LYS     CE 3287   5.672   2.345   1.608
  758LYS     NZ 3288   5.671   2.315   1.461
  758LYS     HN 3289   5.491   2.229   2.110
  758LYS     HA 3290   5.292   2.337   1.952
  758LYS    HB1 3291   5.484   2.130   1.905
  758LYS    HB2 3292   5.370   2.156   1.792
  758LYS    HG1 3293   5.457   2.378   1.764
  758LYS    HG2 3294   5.576   2.341   1.868
  758LYS    HD1 3295   5.657   2.174   1.725
  758LYS    HD2 3296   5.530   2.195   1.624
  758LYS    HE1 3297   5.632   2.436   1.622
  758LYS    HE2 3298   5.767   2.346   1.640
  758LYS    HZ1 3299   5.724   2.385   1.412
  758LYS    HZ2 3300   5.712   2.225   1.445
  758LYS    HZ3 3301   5.577   2.315   1.428
  759LYS      N 3302   5.238   2.029   2.043
  759LYS     CA 3303   5.139   1.921   2.048
  759LYS      C 3304   5.012   1.960   2.124
  759LYS      O 3305   4.910   1.893   2.111
  759LYS     CB 3306   5.201   1.796   2.112
  759LYS     CG 3307   5.315   1.732   2.034
  759LYS     CD 3308   5.369   1.609   2.106
  759LYS     CE 3309   5.475   1.536   2.022
  759LYS     NZ 3310   5.501   1.397   2.073
  759LYS     HN 3311   5.328   2.014   2.083
  759LYS     HA 3312   5.115   1.906   1.952
  759LYS    HB1 3313   5.236   1.822   2.202
  759LYS    HB2 3314   5.129   1.728   2.123
  759LYS    HG1 3315   5.282   1.705   1.944
  759LYS    HG2 3316   5.389   1.799   2.024
  759LYS    HD1 3317   5.410   1.637   2.193
  759LYS    HD2 3318   5.293   1.546   2.124
  759LYS    HE1 3319   5.444   1.529   1.928
  759LYS    HE2 3320   5.561   1.587   2.026
  759LYS    HZ1 3321   5.570   1.353   2.016
  759LYS    HZ2 3322   5.533   1.402   2.167
  759LYS    HZ3 3323   5.416   1.344   2.069
  760PHE      N 3324   5.018   2.069   2.202
  760PHE     CA 3325   4.904   2.111   2.284
  760PHE      C 3326   4.802   2.191   2.203
  760PHE      O 3327   4.688   2.206   2.248
  760PHE     CB 3328   4.960   2.186   2.406
  760PHE     CG 3329   4.872   2.294   2.463
  760PHE    CD1 3330   4.865   2.419   2.403
  760PHE    CD2 3331   4.801   2.273   2.581
  760PHE    CE1 3332   4.786   2.518   2.457
  760PHE    CE2 3333   4.721   2.373   2.637
  760PHE     CZ 3334   4.714   2.495   2.575
  760PHE     HN 3335   5.102   2.122   2.205
  760PHE     HA 3336   4.856   2.028   2.313
  760PHE    HB1 3337   4.977   2.120   2.479
  760PHE    HB2 3338   5.046   2.230   2.379
  760PHE    HD1 3339   4.919   2.437   2.321
  760PHE    HD2 3340   4.808   2.184   2.627
  760PHE    HE1 3341   4.779   2.607   2.411
  760PHE    HE2 3342   4.669   2.356   2.720
  760PHE     HZ 3343   4.658   2.568   2.615
  761GLU      N 3344   4.838   2.238   2.084
  761GLU     CA 3345   4.746   2.305   1.992
  761GLU      C 3346   4.701   2.216   1.876
  761GLU      O 3347   4.619   2.261   1.794
  761GLU     CB 3348   4.810   2.432   1.937
  761GLU     CG 3349   4.800   2.553   2.028
  761GLU     CD 3350   4.934   2.622   2.047
  761GLU    OE1 3351   5.037   2.551   2.043
  761GLU    OE2 3352   4.936   2.746   2.067
  761GLU     HN 3353   4.934   2.228   2.056
  761GLU     HA 3354   4.666   2.325   2.050
  761GLU    HB1 3355   4.907   2.414   1.921
  761GLU    HB2 3356   4.765   2.455   1.851
  761GLU    HG1 3357   4.736   2.618   1.988
  761GLU    HG2 3358   4.766   2.523   2.117
  762HSP      N 3359   4.749   2.092   1.867
  762HSP     CA 3360   4.717   2.003   1.756
  762HSP      C 3361   4.676   1.864   1.808
  762HSP     CB 3362   4.837   1.991   1.661
  762HSP     CG 3363   4.810   1.912   1.536
  762HSP    CD2 3364   4.854   1.791   1.496
  762HSP    ND1 3365   4.730   1.960   1.434
  762HSP    CE1 3366   4.725   1.870   1.337
  762HSP    NE2 3367   4.800   1.767   1.372
  762HSP    OT1 3368   4.592   1.852   1.897
  762HSP    OT2 3369   4.644   1.771   1.715
  762HSP     HN 3370   4.810   2.060   1.939
  762HSP     HA 3371   4.639   2.044   1.709
  762HSP    HB1 3372   4.865   2.083   1.634
  762HSP    HB2 3373   4.912   1.946   1.710
  762HSP    HD1 3374   4.683   2.048   1.434
  762HSP    HD2 3375   4.915   1.730   1.547
  762HSP    HE1 3376   4.674   1.879   1.252
  762HSP    HE2 3377   4.815   1.685   1.317
  763SOL     OW 3378   4.258   5.267   3.691
  763SOL    HW1 3379   4.340   5.267   3.749
  763SOL    HW2 3380   4.176   5.267   3.749
  764SOL     OW 3381   4.734   4.675   3.348
  764SOL    HW1 3382   4.816   4.675   3.406
  764SOL    HW2 3383   4.734   4.756   3.291
  765SOL     OW 3384   5.466   2.983   4.650
  765SOL    HW1 3385   5.547   2.983   4.708
  765SOL    HW2 3386   5.466   2.901   4.592
  766SOL     OW 3387   6.701   3.859   4.602
  766SOL    HW1 3388   6.620   3.859   4.660
  766SOL    HW2 3389   6.701   3.940   4.544
  767SOL     OW 3390   2.677   4.008   4.107
  767SOL    HW1 3391   2.595   4.008   4.165
  767SOL    HW2 3392   2.677   3.927   4.049
  768SOL     OW 3393   4.287   4.857   5.035
  768SOL    HW1 3394   4.287   4.938   4.977
  768SOL    HW2 3395   4.287   4.775   4.977
  769SOL     OW 3396   4.973   5.002   4.942
  769SOL    HW1 3397   5.055   5.002   5.000
  769SOL    HW2 3398   4.891   5.002   5.000
  770SOL     OW 3399   6.837   4.075   4.212
  770SOL    HW1 3400   6.918   4.075   4.270
  770SOL    HW2 3401   6.837   4.157   4.155
  771SOL     OW 3402   5.436   4.829   4.224
  771SOL    HW1 3403   5.518   4.829   4.281
  771SOL    HW2 3404   5.436   4.747   4.166
  772SOL     OW 3405   4.478   3.635   5.923
  772SOL    HW1 3406   4.396   3.635   5.981
  772SOL    HW2 3407   4.478   3.717   5.866
  773SOL     OW 3408   2.881   3.483   4.178
  773SOL    HW1 3409   2.800   3.483   4.236
  773SOL    HW2 3410   2.881   3.402   4.120
  774SOL     OW 3411   3.423   4.222   5.083
  774SOL    HW1 3412   3.423   4.304   5.025
  774SOL    HW2 3413   3.423   4.141   5.025
  775SOL     OW 3414   4.613   2.064   3.484
  775SOL    HW1 3415   4.694   2.064   3.542
  775SOL    HW2 3416   4.531   2.064   3.542
  776SOL     OW 3417   4.218   3.686   5.029
  776SOL    HW1 3418   4.299   3.686   5.086
  776SOL    HW2 3419   4.218   3.768   4.971
  777SOL     OW 3420   4.226   4.667   5.595
  777SOL    HW1 3421   4.308   4.667   5.653
  777SOL    HW2 3422   4.226   4.585   5.537
  778SOL     OW 3423   5.252   3.133   5.683
  778SOL    HW1 3424   5.170   3.133   5.741
  778SOL    HW2 3425   5.252   3.215   5.626
  779SOL     OW 3426   6.057   3.396   4.042
  779SOL    HW1 3427   5.975   3.396   4.100
  779SOL    HW2 3428   6.057   3.315   3.984
  780SOL     OW 3429   4.566   4.880   3.509
  780SOL    HW1 3430   4.566   4.961   3.451
  780SOL    HW2 3431   4.566   4.798   3.451
  781SOL     OW 3432   4.679   1.915   2.410
  781SOL    HW1 3433   4.761   1.915   2.468
  781SOL    HW2 3434   4.598   1.915   2.468
  782SOL     OW 3435   4.139   2.309   4.484
  782SOL    HW1 3436   4.221   2.309   4.541
  782SOL    HW2 3437   4.139   2.390   4.426
  783SOL     OW 3438   4.349   3.614   2.780
  783SOL    HW1 3439   4.430   3.614   2.838
  783SOL    HW2 3440   4.349   3.532   2.722
  784SOL     OW 3441   4.029   1.905   3.615
  784SOL    HW1 3442   3.948   1.905   3.673
  784SOL    HW2 3443   4.029   1.987   3.557
  785SOL     OW 3444   3.870   4.614   3.417
  785SOL    HW1 3445   3.788   4.614   3.475
  785SOL    HW2 3446   3.870   4.533   3.360
  786SOL     OW 3447   5.512   4.205   5.279
  786SOL    HW1 3448   5.512   4.286   5.222
  786SOL    HW2 3449   5.512   4.123   5.222
  787SOL     OW 3450   4.001   5.670   4.220
  787SOL    HW1 3451   4.083   5.670   4.278
  787SOL    HW2 3452   3.919   5.670   4.278
  788SOL     OW 3453   2.591   3.710   4.146
  788SOL    HW1 3454   2.672   3.710   4.203
  788SOL    HW2 3455   2.591   3.791   4.088
  789SOL     OW 3456   4.132   4.971   3.992
  789SOL    HW1 3457   4.214   4.971   4.050
  789SOL    HW2 3458   4.132   4.890   3.934
  790SOL     OW 3459   5.675   4.845   3.918
  790SOL    HW1 3460   5.593   4.845   3.976
  790SOL    HW2 3461   5.675   4.926   3.860
  791SOL     OW 3462   4.445   2.925   3.983
  791SOL    HW1 3463   4.364   2.925   4.041
  791SOL    HW2 3464   4.445   2.844   3.926
  792SOL     OW 3465   6.149   4.108   3.368
  792SOL    HW1 3466   6.149   4.190   3.310
  792SOL    HW2 3467   6.149   4.027   3.310
  793SOL     OW 3468   3.520   2.599   4.706
  793SOL    HW1 3469   3.602   2.599   4.764
  793SOL    HW2 3470   3.438   2.599   4.764
  794SOL     OW 3471   6.179   4.609   4.058
  794SOL    HW1 3472   6.260   4.609   4.115
  794SOL    HW2 3473   6.179   4.691   4.000
  795SOL     OW 3474   5.968   3.089   2.977
  795SOL    HW1 3475   6.049   3.089   3.035
  795SOL    HW2 3476   5.968   3.008   2.919
  796SOL     OW 3477   2.281   2.949   3.972
  796SOL    HW1 3478   2.200   2.949   4.030
  796SOL    HW2 3479   2.281   3.030   3.915
  797SOL     OW 3480   2.960   3.201   4.844
  797SOL    HW1 3481   2.878   3.201   4.901
  797SOL    HW2 3482   2.960   3.120   4.786
  798SOL     OW 3483   4.711   4.594   5.423
  798SOL    HW1 3484   4.711   4.676   5.366
  798SOL    HW2 3485   4.711   4.513   5.366
  799SOL     OW 3486   5.953   3.128   3.342
  799SOL    HW1 3487   6.035   3.128   3.399
  799SOL    HW2 3488   5.872   3.128   3.399
  800SOL     OW 3489   5.737   2.977   3.179
  800SOL    HW1 3490   5.819   2.977   3.236
  800SOL    HW2 3491   5.737   3.058   3.121
  801SOL     OW 3492   3.706   2.128   3.668
  801SOL    HW1 3493   3.788   2.128   3.726
  801SOL    HW2 3494   3.706   2.047   3.610
  802SOL     OW 3495   5.734   4.576   4.084
  802SOL    HW1 3496   5.653   4.576   4.142
  802SOL    HW2 3497   5.734   4.657   4.026
  803SOL     OW 3498   5.220   2.465   3.402
  803SOL    HW1 3499   5.139   2.465   3.460
  803SOL    HW2 3500   5.220   2.383   3.344
  804SOL     OW 3501   1.671   3.581   3.614
  804SOL    HW1 3502   1.671   3.663   3.556
  804SOL    HW2 3503   1.671   3.499   3.556
  805SOL     OW 3504   5.006   4.611   5.511
  805SOL    HW1 3505   5.088   4.611   5.569
  805SOL    HW2 3506   4.924   4.611   5.569
  806SOL     OW 3507   5.447   3.236   4.642
  806SOL    HW1 3508   5.528   3.236   4.700
  806SOL    HW2 3509   5.447   3.317   4.585
  807SOL     OW 3510   6.641   4.217   3.361
  807SOL    HW1 3511   6.723   4.217   3.419
  807SOL    HW2 3512   6.641   4.135   3.303
  808SOL     OW 3513   2.843   4.665   2.991
  808SOL    HW1 3514   2.761   4.665   3.048
  808SOL    HW2 3515   2.843   4.746   2.933
  809SOL     OW 3516   5.102   2.718   3.811
  809SOL    HW1 3517   5.020   2.718   3.869
  809SOL    HW2 3518   5.102   2.637   3.753
  810SOL     OW 3519   2.952   2.792   4.299
  810SOL    HW1 3520   2.952   2.873   4.242
  810SOL    HW2 3521   2.952   2.710   4.242
  811SOL     OW 3522   3.788   1.915   4.046
  811SOL    HW1 3523   3.869   1.915   4.104
  811SOL    HW2 3524   3.706   1.915   4.104
  812SOL     OW 3525   3.921   2.758   4.487
  812SOL    HW1 3526   4.003   2.758   4.545
  812SOL    HW2 3527   3.921   2.840   4.430
  813SOL     OW 3528   5.066   3.299   3.500
  813SOL    HW1 3529   5.148   3.299   3.558
  813SOL    HW2 3530   5.066   3.217   3.442
  814SOL     OW 3531   4.016   3.413   4.877
  814SOL    HW1 3532   3.935   3.413   4.935
  814SOL    HW2 3533   4.016   3.495   4.819
  815SOL     OW 3534   5.012   3.851   5.990
  815SOL    HW1 3535   4.930   3.851   6.048
  815SOL    HW2 3536   5.012   3.769   5.932
  816SOL     OW 3537   3.397   2.106   3.503
  816SOL    HW1 3538   3.397   2.187   3.445
  816SOL    HW2 3539   3.397   2.024   3.445
  817SOL     OW 3540   5.697   4.793   2.878
  817SOL    HW1 3541   5.779   4.793   2.936
  817SOL    HW2 3542   5.615   4.793   2.936
  818SOL     OW 3543   4.729   2.852   1.905
  818SOL    HW1 3544   4.811   2.852   1.963
  818SOL    HW2 3545   4.729   2.933   1.848
  819SOL     OW 3546   3.737   2.043   3.382
  819SOL    HW1 3547   3.819   2.043   3.439
  819SOL    HW2 3548   3.737   1.961   3.324
  820SOL     OW 3549   5.356   3.235   2.976
  820SOL    HW1 3550   5.275   3.235   3.034
  820SOL    HW2 3551   5.356   3.317   2.918
  821SOL     OW 3552   4.009   3.986   2.751
  821SOL    HW1 3553   3.928   3.986   2.809
  821SOL    HW2 3554   4.009   3.904   2.694
  822SOL     OW 3555   3.647   4.672   3.762
  822SOL    HW1 3556   3.647   4.753   3.704
  822SOL    HW2 3557   3.647   4.590   3.704
  823SOL     OW 3558   2.724   3.931   4.476
  823SOL    HW1 3559   2.805   3.931   4.534
  823SOL    HW2 3560   2.642   3.931   4.534
  824SOL     OW 3561   4.509   5.032   3.774
  824SOL    HW1 3562   4.591   5.032   3.832
  824SOL    HW2 3563   4.509   5.114   3.716
  825SOL     OW 3564   3.917   3.945   5.054
  825SOL    HW1 3565   3.999   3.945   5.111
  825SOL    HW2 3566   3.917   3.863   4.996
  826SOL     OW 3567   4.016   4.193   5.277
  826SOL    HW1 3568   3.934   4.193   5.335
  826SOL    HW2 3569   4.016   4.275   5.219
  827SOL     OW 3570   4.788   5.066   4.014
  827SOL    HW1 3571   4.707   5.066   4.071
  827SOL    HW2 3572   4.788   4.985   3.956
  828SOL     OW 3573   4.916   4.532   3.335
  828SOL    HW1 3574   4.916   4.614   3.278
  828SOL    HW2 3575   4.916   4.451   3.278
  829SOL     OW 3576   5.376   2.363   4.305
  829SOL    HW1 3577   5.458   2.363   4.362
  829SOL    HW2 3578   5.294   2.363   4.362
  830SOL     OW 3579   6.042   3.886   3.109
  830SOL    HW1 3580   6.123   3.886   3.167
  830SOL    HW2 3581   6.042   3.967   3.051
  831SOL     OW 3582   4.778   5.647   5.087
  831SOL    HW1 3583   4.859   5.647   5.145
  831SOL    HW2 3584   4.778   5.565   5.030
  832SOL     OW 3585   3.590   4.316   3.089
  832SOL    HW1 3586   3.508   4.316   3.147
  832SOL    HW2 3587   3.590   4.398   3.031
  833SOL     OW 3588   6.622   4.584   4.663
  833SOL    HW1 3589   6.541   4.584   4.720
  833SOL    HW2 3590   6.622   4.502   4.605
  834SOL     OW 3591   6.309   2.752   2.768
  834SOL    HW1 3592   6.309   2.834   2.710
  834SOL    HW2 3593   6.309   2.671   2.710
  835SOL     OW 3594   2.769   2.993   4.241
  835SOL    HW1 3595   2.850   2.993   4.299
  835SOL    HW2 3596   2.687   2.993   4.299
  836SOL     OW 3597   3.731   4.835   4.077
  836SOL    HW1 3598   3.812   4.835   4.135
  836SOL    HW2 3599   3.731   4.916   4.020
  837SOL     OW 3600   5.588   2.476   4.736
  837SOL    HW1 3601   5.670   2.476   4.794
  837SOL    HW2 3602   5.588   2.395   4.678
  838SOL     OW 3603   5.961   4.393   4.917
  838SOL    HW1 3604   5.879   4.393   4.974
  838SOL    HW2 3605   5.961   4.474   4.859
  839SOL     OW 3606   4.555   2.196   4.513
  839SOL    HW1 3607   4.473   2.196   4.571
  839SOL    HW2 3608   4.555   2.114   4.456
  840SOL     OW 3609   3.796   3.484   4.711
  840SOL    HW1 3610   3.796   3.566   4.653
  840SOL    HW2 3611   3.796   3.403   4.653
  841SOL     OW 3612   3.352   4.604   5.330
  841SOL    HW1 3613   3.434   4.604   5.387
  841SOL    HW2 3614   3.270   4.604   5.387
  842SOL     OW 3615   5.407   2.565   5.239
  842SOL    HW1 3616   5.489   2.565   5.296
  842SOL    HW2 3617   5.407   2.647   5.181
  843SOL     OW 3618   4.675   5.857   4.759
  843SOL    HW1 3619   4.756   5.857   4.817
  843SOL    HW2 3620   4.675   5.775   4.701
  844SOL     OW 3621   4.973   3.151   5.580
  844SOL    HW1 3622   4.892   3.151   5.638
  844SOL    HW2 3623   4.973   3.232   5.522
  845SOL     OW 3624   5.589   4.669   4.291
  845SOL    HW1 3625   5.508   4.669   4.349
  845SOL    HW2 3626   5.589   4.588   4.234
  846SOL     OW 3627   3.030   2.188   3.512
  846SOL    HW1 3628   3.030   2.270   3.454
  846SOL    HW2 3629   3.030   2.107   3.454
  847SOL     OW 3630   5.683   4.734   4.908
  847SOL    HW1 3631   5.765   4.734   4.966
  847SOL    HW2 3632   5.602   4.734   4.966
  848SOL     OW 3633   3.807   4.219   5.171
  848SOL    HW1 3634   3.889   4.219   5.229
  848SOL    HW2 3635   3.807   4.301   5.113
  849SOL     OW 3636   2.834   3.195   4.356
  849SOL    HW1 3637   2.916   3.195   4.413
  849SOL    HW2 3638   2.834   3.113   4.298
  850SOL     OW 3639   5.773   4.602   5.063
  850SOL    HW1 3640   5.692   4.602   5.121
  850SOL    HW2 3641   5.773   4.684   5.005
  851SOL     OW 3642   2.959   1.556   3.645
  851SOL    HW1 3643   2.877   1.556   3.702
  851SOL    HW2 3644   2.959   1.475   3.587
  852SOL     OW 3645   4.469   5.090   5.648
  852SOL    HW1 3646   4.469   5.172   5.590
  852SOL    HW2 3647   4.469   5.009   5.590
  853SOL     OW 3648   4.721   1.479   2.670
  853SOL    HW1 3649   4.802   1.479   2.728
  853SOL    HW2 3650   4.639   1.479   2.728
  854SOL     OW 3651   3.874   3.728   4.785
  854SOL    HW1 3652   3.955   3.728   4.842
  854SOL    HW2 3653   3.874   3.809   4.727
  855SOL     OW 3654   4.349   4.866   5.780
  855SOL    HW1 3655   4.430   4.866   5.838
  855SOL    HW2 3656   4.349   4.785   5.722
  856SOL     OW 3657   3.484   4.908   5.447
  856SOL    HW1 3658   3.403   4.908   5.504
  856SOL    HW2 3659   3.484   4.989   5.389
  857SOL     OW 3660   3.832   4.904   3.903
  857SOL    HW1 3661   3.750   4.904   3.960
  857SOL    HW2 3662   3.832   4.823   3.845
  858SOL     OW 3663   4.478   5.029   3.367
  858SOL    HW1 3664   4.478   5.110   3.309
  858SOL    HW2 3665   4.478   4.947   3.309
  859SOL     OW 3666   4.481   1.469   2.678
  859SOL    HW1 3667   4.563   1.469   2.736
  859SOL    HW2 3668   4.400   1.469   2.736
  860SOL     OW 3669   4.155   3.033   5.048
  860SOL    HW1 3670   4.237   3.033   5.106
  860SOL    HW2 3671   4.155   3.115   4.990
  861SOL     OW 3672   4.196   2.808   5.188
  861SOL    HW1 3673   4.277   2.808   5.246
  861SOL    HW2 3674   4.196   2.726   5.130
  862SOL     OW 3675   5.974   4.643   4.213
  862SOL    HW1 3676   5.893   4.643   4.271
  862SOL    HW2 3677   5.974   4.725   4.155
  863SOL     OW 3678   5.884   4.894   4.296
  863SOL    HW1 3679   5.802   4.894   4.353
  863SOL    HW2 3680   5.884   4.813   4.238
  864SOL     OW 3681   3.285   4.229   2.073
  864SOL    HW1 3682   3.285   4.311   2.016
  864SOL    HW2 3683   3.285   4.147   2.016
  865SOL     OW 3684   5.754   4.797   4.504
  865SOL    HW1 3685   5.835   4.797   4.561
  865SOL    HW2 3686   5.672   4.797   4.561
  866SOL     OW 3687   3.375   5.498   4.605
  866SOL    HW1 3688   3.456   5.498   4.663
  866SOL    HW2 3689   3.375   5.580   4.548
  867SOL     OW 3690   4.515   1.448   2.463
  867SOL    HW1 3691   4.596   1.448   2.521
  867SOL    HW2 3692   4.515   1.366   2.406
  868SOL     OW 3693   4.749   1.301   2.827
  868SOL    HW1 3694   4.668   1.301   2.885
  868SOL    HW2 3695   4.749   1.383   2.770
  869SOL     OW 3696   3.369   4.038   2.014
  869SOL    HW1 3697   3.287   4.038   2.072
  869SOL    HW2 3698   3.369   3.956   1.956
  870SOL     OW 3699   0.230   0.628   0.113
  870SOL    HW1 3700   0.137   0.626   0.150
  870SOL    HW2 3701   0.231   0.589   0.021
  871SOL     OW 3702   0.225   0.275   0.996
  871SOL    HW1 3703   0.260   0.258   1.088
  871SOL    HW2 3704   0.137   0.230   0.984
  872SOL     OW 3705   0.019   0.368   0.647
  872SOL    HW1 3706  -0.063   0.411   0.686
  872SOL    HW2 3707  -0.009   0.295   0.584
  873SOL     OW 3708   0.569   1.275   1.165
  873SOL    HW1 3709   0.476   1.268   1.128
  873SOL    HW2 3710   0.580   1.364   1.209
  874SOL     OW 3711   1.555   1.511   0.703
  874SOL    HW1 3712   1.498   1.495   0.784
  874SOL    HW2 3713   1.496   1.521   0.623
  875SOL     OW 3714   1.135   0.703   0.717
  875SOL    HW1 3715   1.192   0.781   0.692
  875SOL    HW2 3716   1.075   0.729   0.793
  876SOL     OW 3717   1.755   0.607   0.231
  876SOL    HW1 3718   1.743   0.594   0.132
  876SOL    HW2 3719   1.725   0.526   0.280
  877SOL     OW 3720   0.768   1.144   1.023
  877SOL    HW1 3721   0.690   1.161   1.083
  877SOL    HW2 3722   0.802   1.231   0.987
  878SOL     OW 3723   0.850   0.798   1.823
  878SOL    HW1 3724   0.846   0.874   1.888
  878SOL    HW2 3725   0.872   0.834   1.732
  879SOL     OW 3726   0.685   1.012   0.665
  879SOL    HW1 3727   0.754   0.996   0.735
  879SOL    HW2 3728   0.612   1.069   0.703
  880SOL     OW 3729   0.686   1.161   1.803
  880SOL    HW1 3730   0.746   1.240   1.817
  880SOL    HW2 3731   0.600   1.192   1.762
  881SOL     OW 3732   0.335   1.435   1.061
  881SOL    HW1 3733   0.257   1.404   1.008
  881SOL    HW2 3734   0.393   1.493   1.004
  882SOL     OW 3735   1.460   1.505   1.339
  882SOL    HW1 3736   1.484   1.599   1.365
  882SOL    HW2 3737   1.444   1.451   1.421
  883SOL     OW 3738   0.438   0.392   1.499
  883SOL    HW1 3739   0.520   0.336   1.508
  883SOL    HW2 3740   0.357   0.334   1.503
  884SOL     OW 3741   1.603   0.447   0.737
  884SOL    HW1 3742   1.529   0.493   0.687
  884SOL    HW2 3743   1.654   0.515   0.790
  885SOL     OW 3744   0.231   1.713   0.483
  885SOL    HW1 3745   0.265   1.790   0.537
  885SOL    HW2 3746   0.275   1.713   0.393
  886SOL     OW 3747   1.127   1.341   1.690
  886SOL    HW1 3748   1.174   1.341   1.778
  886SOL    HW2 3749   1.079   1.254   1.679
  887SOL     OW 3750   0.230   1.434   0.538
  887SOL    HW1 3751   0.204   1.530   0.538
  887SOL    HW2 3752   0.159   1.380   0.583
  888SOL     OW 3753   0.240   1.091   0.886
  888SOL    HW1 3754   0.254   1.007   0.938
  888SOL    HW2 3755   0.185   1.155   0.941
  889SOL     OW 3756   0.620   1.786   1.439
  889SOL    HW1 3757   0.528   1.769   1.474
  889SOL    HW2 3758   0.648   1.878   1.465
  890SOL     OW 3759   0.606   0.964   0.123
  890SOL    HW1 3760   0.613   1.048   0.069
  890SOL    HW2 3761   0.652   0.977   0.211
  891SOL     OW 3762   1.594   0.114   1.480
  891SOL    HW1 3763   1.576   0.181   1.408
  891SOL    HW2 3764   1.591   0.160   1.569
  892SOL     OW 3765   0.122   0.643   0.563
  892SOL    HW1 3766   0.077   0.555   0.580
  892SOL    HW2 3767   0.121   0.697   0.647
  893SOL     OW 3768   1.842   1.767   0.359
  893SOL    HW1 3769   1.896   1.738   0.439
  893SOL    HW2 3770   1.872   1.857   0.330
  894SOL     OW 3771   0.027   1.596   0.117
  894SOL    HW1 3772   0.008   1.500   0.138
  894SOL    HW2 3773  -0.006   1.654   0.192
  895SOL     OW 3774   1.689   0.922   0.612
  895SOL    HW1 3775   1.784   0.893   0.620
  895SOL    HW2 3776   1.681   0.987   0.537
  896SOL     OW 3777   1.641   1.108   0.432
  896SOL    HW1 3778   1.727   1.110   0.380
  896SOL    HW2 3779   1.655   1.155   0.520
  897SOL     OW 3780   0.113   0.737   1.597
  897SOL    HW1 3781   0.201   0.724   1.642
  897SOL    HW2 3782   0.100   0.834   1.575
  898SOL     OW 3783   0.613   1.365   0.726
  898SOL    HW1 3784   0.564   1.278   0.735
  898SOL    HW2 3785   0.590   1.408   0.639
  899SOL     OW 3786   1.293   1.228   1.423
  899SOL    HW1 3787   1.330   1.155   1.365
  899SOL    HW2 3788   1.345   1.233   1.508
  900SOL     OW 3789   0.809   0.004   0.502
  900SOL    HW1 3790   0.849   0.095   0.493
  900SOL    HW2 3791   0.709   0.012   0.508
  901SOL     OW 3792   0.197   0.976   1.264
  901SOL    HW1 3793   0.286   0.931   1.250
  901SOL    HW2 3794   0.124   0.911   1.245
  902SOL     OW 3795   1.525   0.999   0.190
  902SOL    HW1 3796   1.462   0.923   0.203
  902SOL    HW2 3797   1.573   1.017   0.276
  903SOL     OW 3798   1.187   1.792   1.616
  903SOL    HW1 3799   1.211   1.852   1.540
  903SOL    HW2 3800   1.194   1.697   1.586
  904SOL     OW 3801   0.317   0.251   1.801
  904SOL    HW1 3802   0.388   0.322   1.807
  904SOL    HW2 3803   0.229   0.290   1.829
  905SOL     OW 3804   1.466   1.417   0.953
  905SOL    HW1 3805   1.407   1.423   1.033
  905SOL    HW2 3806   1.451   1.329   0.907
  906SOL     OW 3807   1.667   1.714   0.572
  906SOL    HW1 3808   1.626   1.691   0.484
  906SOL    HW2 3809   1.649   1.640   0.637
  907SOL     OW 3810   0.598   0.729   0.270
  907SOL    HW1 3811   0.622   0.798   0.202
  907SOL    HW2 3812   0.520   0.762   0.324
  908SOL     OW 3813   1.281   0.345   0.944
  908SOL    HW1 3814   1.195   0.295   0.931
  908SOL    HW2 3815   1.343   0.291   1.000
  909SOL     OW 3816   1.576   1.662   0.307
  909SOL    HW1 3817   1.665   1.708   0.310
  909SOL    HW2 3818   1.555   1.638   0.212
  910SOL     OW 3819   0.807   0.605   1.465
  910SOL    HW1 3820   0.760   0.602   1.554
  910SOL    HW2 3821   0.756   0.550   1.399
  911SOL     OW 3822   1.394   0.469   1.674
  911SOL    HW1 3823   1.374   0.512   1.762
  911SOL    HW2 3824   1.472   0.407   1.683
  912SOL     OW 3825   0.973   0.890   1.572
  912SOL    HW1 3826   1.019   0.806   1.543
  912SOL    HW2 3827   0.917   0.924   1.497
  913SOL     OW 3828   0.991   0.410   1.242
  913SOL    HW1 3829   0.914   0.444   1.296
  913SOL    HW2 3830   0.957   0.359   1.163
  914SOL     OW 3831   1.041   0.701   0.429
  914SOL    HW1 3832   1.067   0.697   0.525
  914SOL    HW2 3833   0.956   0.650   0.415
  915SOL     OW 3834   0.076   0.811   0.789
  915SOL    HW1 3835   0.175   0.799   0.798
  915SOL    HW2 3836   0.052   0.906   0.810
  916SOL     OW 3837   0.130   1.821   1.571
  916SOL    HW1 3838   0.120   1.806   1.670
  916SOL    HW2 3839   0.044   1.857   1.535
  917SOL     OW 3840   0.865   0.348   0.195
  917SOL    HW1 3841   0.924   0.411   0.146
  917SOL    HW2 3842   0.884   0.254   0.166
  918SOL     OW 3843   1.719   0.585   1.831
  918SOL    HW1 3844   1.693   0.674   1.795
  918SOL    HW2 3845   1.717   0.517   1.758
  919SOL     OW 3846   1.362   1.144   0.545
  919SOL    HW1 3847   1.445   1.115   0.497
  919SOL    HW2 3848   1.313   1.211   0.489
  920SOL     OW 3849   0.550   0.196   0.885
  920SOL    HW1 3850   0.545   0.191   0.985
  920SOL    HW2 3851   0.552   0.292   0.856
  921SOL     OW 3852   1.008   1.456   0.477
  921SOL    HW1 3853   0.962   1.528   0.425
  921SOL    HW2 3854   1.004   1.476   0.575
  922SOL     OW 3855   0.351   1.801   0.853
  922SOL    HW1 3856   0.401   1.715   0.859
  922SOL    HW2 3857   0.416   1.878   0.850
  923SOL     OW 3858   1.795   1.066   0.873
  923SOL    HW1 3859   1.733   1.051   0.797
  923SOL    HW2 3860   1.743   1.077   0.958
  924SOL     OW 3861   1.227   1.550   1.506
  924SOL    HW1 3862   1.233   1.473   1.570
  924SOL    HW2 3863   1.175   1.524   1.426
  925SOL     OW 3864   0.321   0.943   0.242
  925SOL    HW1 3865   0.403   0.982   0.200
  925SOL    HW2 3866   0.294   0.861   0.193
  926SOL     OW 3867   1.458   0.735   0.728
  926SOL    HW1 3868   1.453   0.670   0.803
  926SOL    HW2 3869   1.538   0.794   0.741
  927SOL     OW 3870   0.461   1.266   1.727
  927SOL    HW1 3871   0.411   1.267   1.641
  927SOL    HW2 3872   0.398   1.248   1.803
  928SOL     OW 3873   1.111   1.776   0.237
  928SOL    HW1 3874   1.051   1.714   0.287
  928SOL    HW2 3875   1.142   1.732   0.152
  929SOL     OW 3876   0.202   0.285   1.498
  929SOL    HW1 3877   0.122   0.345   1.485
  929SOL    HW2 3878   0.192   0.236   1.584
  930SOL     OW 3879   1.632   1.377   0.081
  930SOL    HW1 3880   1.600   1.471   0.071
  930SOL    HW2 3881   1.556   1.314   0.069
  931SOL     OW 3882   0.464   1.743   0.323
  931SOL    HW1 3883   0.497   1.782   0.409
  931SOL    HW2 3884   0.540   1.736   0.258
  932SOL     OW 3885   1.400   0.107   0.426
  932SOL    HW1 3886   1.376   0.070   0.336
  932SOL    HW2 3887   1.499   0.123   0.430
  933SOL     OW 3888   0.249   1.785   1.241
  933SOL    HW1 3889   0.306   1.720   1.291
  933SOL    HW2 3890   0.233   1.752   1.148
  934SOL     OW 3891   0.940   1.698   0.904
  934SOL    HW1 3892   1.020   1.641   0.925
  934SOL    HW2 3893   0.891   1.658   0.827
  935SOL     OW 3894   0.382   0.700   0.480
  935SOL    HW1 3895   0.427   0.610   0.477
  935SOL    HW2 3896   0.288   0.689   0.513
  936SOL     OW 3897   1.547   0.222   1.729
  936SOL    HW1 3898   1.542   0.259   1.821
  936SOL    HW2 3899   1.475   0.153   1.717
  937SOL     OW 3900   0.614   0.122   0.117
  937SOL    HW1 3901   0.712   0.100   0.124
  937SOL    HW2 3902   0.583   0.105   0.024
  938SOL     OW 3903   0.781   0.264   1.749
  938SOL    HW1 3904   0.848   0.203   1.792
  938SOL    HW2 3905   0.708   0.283   1.814
  939SOL     OW 3906   0.888   1.514   1.195
  939SOL    HW1 3907   0.865   1.489   1.101
  939SOL    HW2 3908   0.949   1.445   1.234
  940SOL     OW 3909   1.351   0.590   1.433
  940SOL    HW1 3910   1.379   0.547   1.518
  940SOL    HW2 3911   1.376   0.686   1.434
  941SOL     OW 3912   0.803   1.402   0.924
  941SOL    HW1 3913   0.893   1.416   0.882
  941SOL    HW2 3914   0.732   1.404   0.853
  942SOL     OW 3915   0.922   0.503   0.899
  942SOL    HW1 3916   0.897   0.494   0.803
  942SOL    HW2 3917   0.970   0.421   0.930
  943SOL     OW 3918   0.539   0.064   0.512
  943SOL    HW1 3919   0.458   0.065   0.570
  943SOL    HW2 3920   0.542   0.147   0.457
  944SOL     OW 3921   1.434   1.188   0.041
  944SOL    HW1 3922   1.466   1.112   0.098
  944SOL    HW2 3923   1.342   1.215   0.071
  945SOL     OW 3924   0.297   0.035   0.171
  945SOL    HW1 3925   0.346   0.119   0.150
  945SOL    HW2 3926   0.359  -0.030   0.216
  946SOL     OW 3927   0.935   0.236   0.480
  946SOL    HW1 3928   0.887   0.277   0.402
  946SOL    HW2 3929   1.034   0.234   0.461
  947SOL     OW 3930   1.076   0.683   1.464
  947SOL    HW1 3931   0.996   0.622   1.467
  947SOL    HW2 3932   1.157   0.630   1.440
  948SOL     OW 3933   1.227   1.570   0.793
  948SOL    HW1 3934   1.248   1.644   0.728
  948SOL    HW2 3935   1.295   1.570   0.866
  949SOL     OW 3936   0.459   1.152   0.741
  949SOL    HW1 3937   0.388   1.125   0.806
  949SOL    HW2 3938   0.433   1.124   0.648
  950SOL     OW 3939   1.271   1.797   0.591
  950SOL    HW1 3940   1.315   1.861   0.527
  950SOL    HW2 3941   1.221   1.849   0.661
  951SOL     OW 3942   1.032   0.549   0.016
  951SOL    HW1 3943   0.991   0.631  -0.023
  951SOL    HW2 3944   1.096   0.575   0.089
  952SOL     OW 3945   0.078   0.556   1.386
  952SOL    HW1 3946   0.170   0.555   1.345
  952SOL    HW2 3947   0.072   0.630   1.453
  953SOL     OW 3948   0.561   0.222   1.147
  953SOL    HW1 3949   0.599   0.138   1.184
  953SOL    HW2 3950   0.473   0.241   1.191
  954SOL     OW 3951   0.866   0.454   0.642
  954SOL    HW1 3952   0.834   0.526   0.580
  954SOL    HW2 3953   0.890   0.373   0.589
  955SOL     OW 3954   1.017   0.039   0.753
  955SOL    HW1 3955   0.945   0.044   0.684
  955SOL    HW2 3956   0.993  -0.030   0.822
  956SOL     OW 3957   1.429   1.173   0.867
  956SOL    HW1 3958   1.374   1.089   0.860
  956SOL    HW2 3959   1.455   1.202   0.775
  957SOL     OW 3960   1.466   0.590   0.992
  957SOL    HW1 3961   1.436   0.495   0.999
  957SOL    HW2 3962   1.539   0.606   1.058
  958SOL     OW 3963   1.857   0.833   0.377
  958SOL    HW1 3964   1.899   0.769   0.441
  958SOL    HW2 3965   1.819   0.782   0.299
  959SOL     OW 3966   0.488   1.385   0.174
  959SOL    HW1 3967   0.401   1.370   0.221
  959SOL    HW2 3968   0.471   1.411   0.079
  960SOL     OW 3969   1.664   1.280   0.657
  960SOL    HW1 3970   1.763   1.288   0.671
  960SOL    HW2 3971   1.619   1.364   0.688
  961SOL     OW 3972   1.390   0.575   0.078
  961SOL    HW1 3973   1.336   0.554   0.159
  961SOL    HW2 3974   1.481   0.534   0.087
  962SOL     OW 3975   0.527   0.256   0.328
  962SOL    HW1 3976   0.554   0.197   0.253
  962SOL    HW2 3977   0.527   0.351   0.297
  963SOL     OW 3978   1.754   1.223   1.588
  963SOL    HW1 3979   1.845   1.184   1.575
  963SOL    HW2 3980   1.762   1.319   1.612
  964SOL     OW 3981   1.064   1.347   1.340
  964SOL    HW1 3982   0.984   1.324   1.395
  964SOL    HW2 3983   1.147   1.321   1.389
  965SOL     OW 3984   1.592   1.629   1.625
  965SOL    HW1 3985   1.619   1.663   1.535
  965SOL    HW2 3986   1.671   1.591   1.671
  966SOL     OW 3987   1.111   1.195   1.100
  966SOL    HW1 3988   1.071   1.239   1.181
  966SOL    HW2 3989   1.070   1.232   1.017
  967SOL     OW 3990   1.638   1.099   1.079
  967SOL    HW1 3991   1.643   1.180   1.138
  967SOL    HW2 3992   1.552   1.101   1.028
  968SOL     OW 3993   0.915   0.089   1.402
  968SOL    HW1 3994   0.940   0.069   1.307
  968SOL    HW2 3995   0.987   0.145   1.444
  969SOL     OW 3996   0.980   1.116   1.719
  969SOL    HW1 3997   0.881   1.122   1.729
  969SOL    HW2 3998   1.003   1.036   1.663
  970SOL     OW 3999   0.705   1.050   0.368
  970SOL    HW1 4000   0.691   1.057   0.467
  970SOL    HW2 4001   0.789   0.999   0.350
  971SOL     OW 4002   0.410   0.813   1.251
  971SOL    HW1 4003   0.496   0.825   1.301
  971SOL    HW2 4004   0.368   0.726   1.278
  972SOL     OW 4005   1.274   0.386   1.262
  972SOL    HW1 4006   1.295   0.460   1.326
  972SOL    HW2 4007   1.185   0.403   1.219
  973SOL     OW 4008   0.064   1.564   1.331
  973SOL    HW1 4009   0.018   1.646   1.297
  973SOL    HW2 4010   0.162   1.583   1.340
  974SOL     OW 4011   0.367   1.100   0.501
  974SOL    HW1 4012   0.360   1.183   0.445
  974SOL    HW2 4013   0.371   1.020   0.441
  975SOL     OW 4014   0.566   0.537   0.865
  975SOL    HW1 4015   0.578   0.603   0.791
  975SOL    HW2 4016   0.612   0.571   0.948
  976SOL     OW 4017   1.252   1.348   0.388
  976SOL    HW1 4018   1.302   1.425   0.428
  976SOL    HW2 4019   1.157   1.350   0.420
  977SOL     OW 4020   1.272   1.445   1.142
  977SOL    HW1 4021   1.319   1.458   1.229
  977SOL    HW2 4022   1.206   1.371   1.151
  978SOL     OW 4023   1.582   0.639   0.472
  978SOL    HW1 4024   1.551   0.700   0.545
  978SOL    HW2 4025   1.632   0.691   0.403
  979SOL     OW 4026   0.354   1.510   1.329
  979SOL    HW1 4027   0.333   1.466   1.242
  979SOL    HW2 4028   0.451   1.536   1.332
  980SOL     OW 4029   0.402   0.751   1.598
  980SOL    HW1 4030   0.470   0.806   1.551
  980SOL    HW2 4031   0.442   0.663   1.625
  981SOL     OW 4032   1.587   0.779   1.670
  981SOL    HW1 4033   1.495   0.817   1.665
  981SOL    HW2 4034   1.647   0.826   1.605
  982SOL     OW 4035   1.013   0.105   1.770
  982SOL    HW1 4036   1.019   0.190   1.718
  982SOL    HW2 4037   1.045   0.029   1.713
  983SOL     OW 4038   0.504   0.050   1.740
  983SOL    HW1 4039   0.462  -0.007   1.670
  983SOL    HW2 4040   0.438   0.119   1.772
  984SOL     OW 4041   0.573   0.870   1.029
  984SOL    HW1 4042   0.617   0.959   1.020
  984SOL    HW2 4043   0.510   0.870   1.106
  985SOL     OW 4044   1.360   0.862   1.045
  985SOL    HW1 4045   1.285   0.862   0.979
  985SOL    HW2 4046   1.397   0.770   1.054
  986SOL     OW 4047   1.209   0.525   0.275
  986SOL    HW1 4048   1.222   0.441   0.329
  986SOL    HW2 4049   1.180   0.599   0.335
  987SOL     OW 4050   0.307   0.213   1.231
  987SOL    HW1 4051   0.284   0.250   1.321
  987SOL    HW2 4052   0.277   0.118   1.225
  988SOL     OW 4053   0.037   1.310   1.282
  988SOL    HW1 4054   0.090   1.261   1.350
  988SOL    HW2 4055   0.059   1.408   1.287
  989SOL     OW 4056   0.732   0.634   1.064
  989SOL    HW1 4057   0.791   0.608   0.988
  989SOL    HW2 4058   0.704   0.730   1.053
  990SOL     OW 4059   1.728   0.935   1.854
  990SOL    HW1 4060   1.682   0.928   1.765
  990SOL    HW2 4061   1.666   0.979   1.920
  991SOL     OW 4062   0.307   0.063   0.618
  991SOL    HW1 4063   0.296   0.157   0.651
  991SOL    HW2 4064   0.302   0.000   0.695
  992SOL     OW 4065   1.622   0.367   0.374
  992SOL    HW1 4066   1.624   0.291   0.438
  992SOL    HW2 4067   1.574   0.444   0.414
  993SOL     OW 4068   1.023   0.766   0.966
  993SOL    HW1 4069   1.038   0.787   1.062
  993SOL    HW2 4070   0.993   0.671   0.957
  994SOL     OW 4071   0.980   1.573   1.700
  994SOL    HW1 4072   0.960   1.617   1.612
  994SOL    HW2 4073   1.019   1.482   1.684
  995SOL     OW 4074   1.859   1.518   1.605
  995SOL    HW1 4075   1.873   1.545   1.510
  995SOL    HW2 4076   1.942   1.540   1.658
  996SOL     OW 4077   0.350   0.898   1.804
  996SOL    HW1 4078   0.426   0.942   1.852
  996SOL    HW2 4079   0.385   0.851   1.722
  997SOL     OW 4080   1.540   0.274   0.125
  997SOL    HW1 4081   1.479   0.199   0.148
  997SOL    HW2 4082   1.562   0.326   0.208
  998SOL     OW 4083   1.303   0.838   0.042
  998SOL    HW1 4084   1.337   0.745   0.057
  998SOL    HW2 4085   1.321   0.865  -0.053
  999SOL     OW 4086   1.068   1.333   0.849
  999SOL    HW1 4087   1.075   1.249   0.794
  999SOL    HW2 4088   1.130   1.402   0.813
 1000SOL     OW 4089   0.319   0.810   0.949
 1000SOL    HW1 4090   0.412   0.846   0.954
 1000SOL    HW2 4091   0.313   0.725   1.001
 1001SOL     OW 4092   0.339   0.509   1.006
 1001SOL    HW1 4093   0.287   0.426   0.989
 1001SOL    HW2 4094   0.416   0.514   0.942
 1002SOL     OW 4095   1.138   0.380   1.678
 1002SOL    HW1 4096   1.093   0.443   1.742
 1002SOL    HW2 4097   1.231   0.411   1.661
 1003SOL     OW 4098   1.160   0.207   1.477
 1003SOL    HW1 4099   1.160   0.271   1.554
 1003SOL    HW2 4100   1.188   0.255   1.394
 1004SOL     OW 4101   0.008   1.326   0.200
 1004SOL    HW1 4102  -0.085   1.347   0.169
 1004SOL    HW2 4103   0.018   1.227   0.213
 1005SOL     OW 4104   0.088   1.801   0.927
 1005SOL    HW1 4105   0.046   1.715   0.900
 1005SOL    HW2 4106   0.182   1.804   0.893
 1006SOL     OW 4107   0.504   1.568   0.910
 1006SOL    HW1 4108   0.570   1.642   0.919
 1006SOL    HW2 4109   0.548   1.489   0.868
 1007SOL     OW 4110   1.002   0.796   1.238
 1007SOL    HW1 4111   1.043   0.764   1.324
 1007SOL    HW2 4112   0.906   0.769   1.235
 1008SOL     OW 4113   0.040   0.544   1.114
 1008SOL    HW1 4114   0.125   0.511   1.073
 1008SOL    HW2 4115   0.053   0.559   1.212
 1009SOL     OW 4116   0.189   0.520   1.722
 1009SOL    HW1 4117   0.248   0.480   1.652
 1009SOL    HW2 4118   0.131   0.591   1.681
 1010SOL     OW 4119   1.369   0.950   1.660
 1010SOL    HW1 4120   1.408   1.039   1.680
 1010SOL    HW2 4121   1.379   0.930   1.563
 1011SOL     OW 4122   0.815   0.572   0.325
 1011SOL    HW1 4123   0.822   0.483   0.279
 1011SOL    HW2 4124   0.721   0.606   0.317
 1012SOL     OW 4125   1.657   0.604   1.206
 1012SOL    HW1 4126   1.619   0.535   1.268
 1012SOL    HW2 4127   1.739   0.568   1.162
 1013SOL     OW 4128   0.252   1.564   1.744
 1013SOL    HW1 4129   0.222   1.621   1.820
 1013SOL    HW2 4130   0.245   1.467   1.770
 1014SOL     OW 4131   0.671   0.464   1.269
 1014SOL    HW1 4132   0.637   0.375   1.239
 1014SOL    HW2 4133   0.697   0.518   1.189
 1015SOL     OW 4134   0.930   1.678   1.465
 1015SOL    HW1 4135   0.906   1.660   1.370
 1015SOL    HW2 4136   0.960   1.772   1.475
 1016SOL     OW 4137   0.473   0.500   0.191
 1016SOL    HW1 4138   0.534   0.580   0.195
 1016SOL    HW2 4139   0.378   0.531   0.198
 1017SOL     OW 4140   0.159   1.137   1.466
 1017SOL    HW1 4141   0.181   1.076   1.542
 1017SOL    HW2 4142   0.169   1.088   1.380
 1018SOL     OW 4143   1.347   1.059   1.234
 1018SOL    HW1 4144   1.371   0.996   1.160
 1018SOL    HW2 4145   1.257   1.099   1.216
 1019SOL     OW 4146   1.302   0.855   0.309
 1019SOL    HW1 4147   1.216   0.824   0.351
 1019SOL    HW2 4148   1.298   0.841   0.210
 1020SOL     OW 4149   1.759   1.747   1.154
 1020SOL    HW1 4150   1.820   1.777   1.081
 1020SOL    HW2 4151   1.721   1.658   1.132
 1021SOL     OW 4152   1.252   1.731   1.128
 1021SOL    HW1 4153   1.336   1.736   1.074
 1021SOL    HW2 4154   1.229   1.635   1.146
 1022SOL     OW 4155   0.083   1.258   1.022
 1022SOL    HW1 4156   0.078   1.257   1.122
 1022SOL    HW2 4157   0.000   1.217   0.984
 1023SOL     OW 4158   0.688   1.662   1.716
 1023SOL    HW1 4159   0.632   1.743   1.725
 1023SOL    HW2 4160   0.740   1.666   1.630
 1024SOL     OW 4161   0.903   0.086   0.133
 1024SOL    HW1 4162   0.954   0.087   0.047
 1024SOL    HW2 4163   0.959   0.044   0.204
 1025SOL     OW 4164   1.726   0.135   0.523
 1025SOL    HW1 4165   1.799   0.118   0.456
 1025SOL    HW2 4166   1.695   0.048   0.561
 1026SOL     OW 4167   1.388   1.573   0.477
 1026SOL    HW1 4168   1.455   1.585   0.403
 1026SOL    HW2 4169   1.348   1.662   0.500
 1027SOL     OW 4170   0.130   1.794   1.851
 1027SOL    HW1 4171   0.089   1.720   1.904
 1027SOL    HW2 4172   0.194   1.845   1.909
 1028SOL     OW 4173   1.280   0.927   0.672
 1028SOL    HW1 4174   1.340   0.846   0.674
 1028SOL    HW2 4175   1.320   0.996   0.612
 1029SOL     OW 4176   0.830   1.273   1.422
 1029SOL    HW1 4177   0.825   1.306   1.517
 1029SOL    HW2 4178   0.744   1.292   1.376
 1030SOL     OW 4179   0.672   1.616   0.154
 1030SOL    HW1 4180   0.681   1.626   0.055
 1030SOL    HW2 4181   0.632   1.527   0.175
 1031SOL     OW 4182   1.650   1.720   1.394
 1031SOL    HW1 4183   1.703   1.730   1.310
 1031SOL    HW2 4184   1.623   1.810   1.428
 1032SOL     OW 4185   1.841   0.175   0.963
 1032SOL    HW1 4186   1.880   0.090   0.927
 1032SOL    HW2 4187   1.743   0.177   0.944
 1033SOL     OW 4188   0.263   0.326   0.720
 1033SOL    HW1 4189   0.184   0.377   0.686
 1033SOL    HW2 4190   0.254   0.311   0.818
 1034SOL     OW 4191   1.194   1.612   0.031
 1034SOL    HW1 4192   1.200   1.519   0.068
 1034SOL    HW2 4193   1.135   1.612  -0.049
 1035SOL     OW 4194   0.822   1.002   1.372
 1035SOL    HW1 4195   0.862   1.001   1.280
 1035SOL    HW2 4196   0.832   1.094   1.412
 1036SOL     OW 4197   0.916   0.910   0.291
 1036SOL    HW1 4198   0.979   0.948   0.223
 1036SOL    HW2 4199   0.956   0.827   0.330
 1037SOL     OW 4200   1.504   1.607   0.044
 1037SOL    HW1 4201   1.412   1.644   0.051
 1037SOL    HW2 4202   1.542   1.627  -0.046
 1038SOL     OW 4203   0.372   1.288   1.490
 1038SOL    HW1 4204   0.359   1.381   1.456
 1038SOL    HW2 4205   0.288   1.236   1.477
 1039SOL     OW 4206   1.614   1.292   1.289
 1039SOL    HW1 4207   1.674   1.295   1.369
 1039SOL    HW2 4208   1.539   1.356   1.302
 1040SOL     OW 4209   1.039   1.098   0.696
 1040SOL    HW1 4210   0.969   1.051   0.750
 1040SOL    HW2 4211   1.098   1.030   0.653
 1041SOL     OW 4212   1.014   0.236   0.971
 1041SOL    HW1 4213   1.006   0.200   0.878
 1041SOL    HW2 4214   1.012   0.160   1.036
 1042SOL     OW 4215   0.590   1.487   0.491
 1042SOL    HW1 4216   0.632   1.429   0.421
 1042SOL    HW2 4217   0.546   1.566   0.447
 1043SOL     OW 4218   1.709   0.385   1.381
 1043SOL    HW1 4219   1.782   0.454   1.385
 1043SOL    HW2 4220   1.737   0.310   1.322
 1044SOL     OW 4221   0.255   1.348   0.290
 1044SOL    HW1 4222   0.159   1.349   0.263
 1044SOL    HW2 4223   0.267   1.401   0.374
 1045SOL     OW 4224   0.105   1.013   1.726
 1045SOL    HW1 4225   0.028   0.980   1.780
 1045SOL    HW2 4226   0.190   0.983   1.768
 1046SOL     OW 4227   0.672   0.203   1.489
 1046SOL    HW1 4228   0.762   0.187   1.449
 1046SOL    HW2 4229   0.680   0.208   1.588
 1047SOL     OW 4230   0.075   0.345   0.033
 1047SOL    HW1 4231  -0.017   0.317   0.004
 1047SOL    HW2 4232   0.106   0.422  -0.023
 1048SOL     OW 4233   1.440   0.856   1.398
 1048SOL    HW1 4234   1.383   0.908   1.335
 1048SOL    HW2 4235   1.536   0.868   1.374
 1049SOL     OW 4236   0.072   0.166   0.318
 1049SOL    HW1 4237   0.055   0.249   0.264
 1049SOL    HW2 4238   0.162   0.129   0.296
 1050SOL     OW 4239   1.183   1.335   0.119
 1050SOL    HW1 4240   1.084   1.324   0.121
 1050SOL    HW2 4241   1.217   1.350   0.212
 1051SOL     OW 4242   0.613   0.842   1.431
 1051SOL    HW1 4243   0.669   0.923   1.414
 1051SOL    HW2 4244   0.672   0.762   1.434
 1052SOL     OW 4245   1.493   1.767   0.959
 1052SOL    HW1 4246   1.526   1.831   0.890
 1052SOL    HW2 4247   1.559   1.761   1.034
 1053SOL     OW 4248   0.716   0.565   1.708
 1053SOL    HW1 4249   0.735   0.630   1.782
 1053SOL    HW2 4250   0.776   0.485   1.717
 1054SOL     OW 4251   1.450   1.220   1.633
 1054SOL    HW1 4252   1.441   1.210   1.732
 1054SOL    HW2 4253   1.546   1.213   1.607
 1055SOL     OW 4254   0.390   1.741   1.560
 1055SOL    HW1 4255   0.299   1.782   1.558
 1055SOL    HW2 4256   0.383   1.647   1.592
 1056SOL     OW 4257   1.674   0.883   1.254
 1056SOL    HW1 4258   1.647   0.794   1.217
 1056SOL    HW2 4259   1.675   0.951   1.181
 1057SOL     OW 4260   1.225   0.325   0.449
 1057SOL    HW1 4261   1.290   0.251   0.438
 1057SOL    HW2 4262   1.245   0.375   0.533
 1058SOL     OW 4263   0.594   0.745   0.652
 1058SOL    HW1 4264   0.644   0.830   0.633
 1058SOL    HW2 4265   0.506   0.747   0.604
 1059SOL     OW 4266   1.777   0.342   1.642
 1059SOL    HW1 4267   1.760   0.373   1.548
 1059SOL    HW2 4268   1.693   0.305   1.680
 1060SOL     OW 4269   1.730   0.934   1.517
 1060SOL    HW1 4270   1.768   1.025   1.532
 1060SOL    HW2 4271   1.722   0.917   1.418
 1061SOL     OW 4272   0.859   1.374   0.016
 1061SOL    HW1 4273   0.813   1.389   0.104
 1061SOL    HW2 4274   0.903   1.459  -0.014
 1062SOL     OW 4275   0.661   1.790   0.953
 1062SOL    HW1 4276   0.615   1.878   0.940
 1062SOL    HW2 4277   0.760   1.802   0.946
 1063SOL     OW 4278   0.859   0.956   0.861
 1063SOL    HW1 4279   0.913   0.887   0.909
 1063SOL    HW2 4280   0.827   1.025   0.927
 1064SOL     OW 4281   1.083   0.984   0.087
 1064SOL    HW1 4282   1.060   1.037   0.005
 1064SOL    HW2 4283   1.164   0.928   0.068
 1065SOL     OW 4284   1.861   1.569   0.851
 1065SOL    HW1 4285   1.790   1.557   0.781
 1065SOL    HW2 4286   1.862   1.490   0.911
 1066SOL     OW 4287   0.221   1.314   1.844
 1066SOL    HW1 4288   0.156   1.241   1.823
 1066SOL    HW2 4289   0.225   1.328   1.942
 1067SOL     OW 4290   0.079   1.240   0.653
 1067SOL    HW1 4291   0.078   1.193   0.741
 1067SOL    HW2 4292   0.161   1.212   0.602
 1068SOL     OW 4293   0.672   1.391   1.624
 1068SOL    HW1 4294   0.594   1.341   1.662
 1068SOL    HW2 4295   0.669   1.486   1.655
 1069SOL     OW 4296   1.824   0.192   1.227
 1069SOL    HW1 4297   1.820   0.102   1.271
 1069SOL    HW2 4298   1.827   0.181   1.128
 1070SOL     OW 4299   0.428   0.424   0.520
 1070SOL    HW1 4300   0.458   0.352   0.458
 1070SOL    HW2 4301   0.389   0.384   0.603
 1071SOL     OW 4302   1.705   1.487   1.104
 1071SOL    HW1 4303   1.612   1.462   1.077
 1071SOL    HW2 4304   1.731   1.437   1.186
 1072SOL     OW 4305   0.317   0.547   1.280
 1072SOL    HW1 4306   0.355   0.488   1.352
 1072SOL    HW2 4307   0.357   0.521   1.192
 1073SOL     OW 4308   0.812   1.586   0.687
 1073SOL    HW1 4309   0.844   1.596   0.593
 1073SOL    HW2 4310   0.733   1.524   0.689
 1074SOL     OW 4311   1.424   0.214   1.112
 1074SOL    HW1 4312   1.476   0.149   1.167
 1074SOL    HW2 4313   1.375   0.277   1.173
 1075SOL     OW 4314   1.001   0.034   1.154
 1075SOL    HW1 4315   0.938  -0.038   1.123
 1075SOL    HW2 4316   1.094  -0.002   1.154
 1076SOL     OW 4317   0.770   1.330   0.301
 1076SOL    HW1 4318   0.724   1.243   0.318
 1076SOL    HW2 4319   0.861   1.327   0.342
 1077SOL     OW 4320   0.618   1.567   1.284
 1077SOL    HW1 4321   0.613   1.649   1.341
 1077SOL    HW2 4322   0.707   1.564   1.239
 1078SOL     OW 4323   1.352   0.052   0.168
 1078SOL    HW1 4324   1.387   0.011   0.084
 1078SOL    HW2 4325   1.262   0.014   0.188
 1079SOL     OW 4326   1.300   0.453   0.691
 1079SOL    HW1 4327   1.241   0.533   0.695
 1079SOL    HW2 4328   1.315   0.418   0.784
 1080SOL     OW 4329   1.593   0.221   0.882
 1080SOL    HW1 4330   1.509   0.220   0.936
 1080SOL    HW2 4331   1.595   0.304   0.826
 1081SOL     OW 4332   0.039   1.077   0.300
 1081SOL    HW1 4333   0.138   1.066   0.291
 1081SOL    HW2 4334  -0.001   0.991   0.332
 1082SOL     OW 4335   0.875   1.646   0.337
 1082SOL    HW1 4336   0.798   1.611   0.283
 1082SOL    HW2 4337   0.843   1.717   0.399
 1083SOL     OW 4338   0.230   0.628   1.975
 1083SOL    HW1 4339   0.137   0.626   2.012
 1083SOL    HW2 4340   0.231   0.589   1.883
 1084SOL     OW 4341   0.225   0.275   2.858
 1084SOL    HW1 4342   0.260   0.258   2.950
 1084SOL    HW2 4343   0.137   0.230   2.846
 1085SOL     OW 4344   0.019   0.368   2.509
 1085SOL    HW1 4345  -0.063   0.411   2.548
 1085SOL    HW2 4346  -0.009   0.295   2.446
 1086SOL     OW 4347   0.569   1.275   3.027
 1086SOL    HW1 4348   0.476   1.268   2.990
 1086SOL    HW2 4349   0.580   1.364   3.071
 1087SOL     OW 4350   1.555   1.511   2.565
 1087SOL    HW1 4351   1.498   1.495   2.646
 1087SOL    HW2 4352   1.496   1.521   2.485
 1088SOL     OW 4353   1.135   0.703   2.579
 1088SOL    HW1 4354   1.192   0.781   2.554
 1088SOL    HW2 4355   1.075   0.729   2.655
 1089SOL     OW 4356   1.755   0.607   2.093
 1089SOL    HW1 4357   1.743   0.594   1.994
 1089SOL    HW2 4358   1.725   0.526   2.142
 1090SOL     OW 4359   0.768   1.144   2.885
 1090SOL    HW1 4360   0.690   1.161   2.945
 1090SOL    HW2 4361   0.802   1.231   2.849
 1091SOL     OW 4362   0.850   0.798   3.685
 1091SOL    HW1 4363   0.846   0.874   3.750
 1091SOL    HW2 4364   0.872   0.834   3.594
 1092SOL     OW 4365   0.685   1.012   2.527
 1092SOL    HW1 4366   0.754   0.996   2.597
 1092SOL    HW2 4367   0.612   1.069   2.565
 1093SOL     OW 4368   0.686   1.161   3.665
 1093SOL    HW1 4369   0.746   1.240   3.679
 1093SOL    HW2 4370   0.600   1.192   3.624
 1094SOL     OW 4371   0.335   1.435   2.923
 1094SOL    HW1 4372   0.257   1.404   2.870
 1094SOL    HW2 4373   0.393   1.493   2.866
 1095SOL     OW 4374   1.460   1.505   3.201
 1095SOL    HW1 4375   1.484   1.599   3.227
 1095SOL    HW2 4376   1.444   1.451   3.283
 1096SOL     OW 4377   0.438   0.392   3.361
 1096SOL    HW1 4378   0.520   0.336   3.370
 1096SOL    HW2 4379   0.357   0.334   3.365
 1097SOL     OW 4380   1.603   0.447   2.599
 1097SOL    HW1 4381   1.529   0.493   2.549
 1097SOL    HW2 4382   1.654   0.515   2.652
 1098SOL     OW 4383   0.231   1.713   2.345
 1098SOL    HW1 4384   0.265   1.790   2.399
 1098SOL    HW2 4385   0.275   1.713   2.255
 1099SOL     OW 4386   1.127   1.341   3.552
 1099SOL    HW1 4387   1.174   1.341   3.640
 1099SOL    HW2 4388   1.079   1.254   3.541
 1100SOL     OW 4389   0.230   1.434   2.400
 1100SOL    HW1 4390   0.204   1.530   2.400
 1100SOL    HW2 4391   0.159   1.380   2.445
 1101SOL     OW 4392   0.240   1.091   2.748
 1101SOL    HW1 4393   0.254   1.007   2.800
 1101SOL    HW2 4394   0.185   1.155   2.803
 1102SOL     OW 4395   0.620   1.786   3.301
 1102SOL    HW1 4396   0.528   1.769   3.336
 1102SOL    HW2 4397   0.648   1.878   3.327
 1103SOL     OW 4398   0.606   0.964   1.985
 1103SOL    HW1 4399   0.613   1.048   1.931
 1103SOL    HW2 4400   0.652   0.977   2.073
 1104SOL     OW 4401   1.594   0.114   3.342
 1104SOL    HW1 4402   1.576   0.181   3.270
 1104SOL    HW2 4403   1.591   0.160   3.431
 1105SOL     OW 4404   0.122   0.643   2.425
 1105SOL    HW1 4405   0.077   0.555   2.442
 1105SOL    HW2 4406   0.121   0.697   2.509
 1106SOL     OW 4407   1.842   1.767   2.221
 1106SOL    HW1 4408   1.896   1.738   2.301
 1106SOL    HW2 4409   1.872   1.857   2.192
 1107SOL     OW 4410   0.027   1.596   1.979
 1107SOL    HW1 4411   0.008   1.500   2.000
 1107SOL    HW2 4412  -0.006   1.654   2.054
 1108SOL     OW 4413   1.689   0.922   2.474
 1108SOL    HW1 4414   1.784   0.893   2.482
 1108SOL    HW2 4415   1.681   0.987   2.399
 1109SOL     OW 4416   1.641   1.108   2.294
 1109SOL    HW1 4417   1.727   1.110   2.242
 1109SOL    HW2 4418   1.655   1.155   2.382
 1110SOL     OW 4419   0.113   0.737   3.459
 1110SOL    HW1 4420   0.201   0.724   3.504
 1110SOL    HW2 4421   0.100   0.834   3.437
 1111SOL     OW 4422   0.613   1.365   2.588
 1111SOL    HW1 4423   0.564   1.278   2.597
 1111SOL    HW2 4424   0.590   1.408   2.501
 1112SOL     OW 4425   1.293   1.228   3.285
 1112SOL    HW1 4426   1.330   1.155   3.227
 1112SOL    HW2 4427   1.345   1.233   3.370
 1113SOL     OW 4428   0.809   0.004   2.364
 1113SOL    HW1 4429   0.849   0.095   2.355
 1113SOL    HW2 4430   0.709   0.012   2.370
 1114SOL     OW 4431   0.197   0.976   3.126
 1114SOL    HW1 4432   0.286   0.931   3.112
 1114SOL    HW2 4433   0.124   0.911   3.107
 1115SOL     OW 4434   1.525   0.999   2.052
 1115SOL    HW1 4435   1.462   0.923   2.065
 1115SOL    HW2 4436   1.573   1.017   2.138
 1116SOL     OW 4437   1.187   1.792   3.478
 1116SOL    HW1 4438   1.211   1.852   3.402
 1116SOL    HW2 4439   1.194   1.697   3.448
 1117SOL     OW 4440   0.317   0.251   3.663
 1117SOL    HW1 4441   0.388   0.322   3.669
 1117SOL    HW2 4442   0.229   0.290   3.691
 1118SOL     OW 4443   1.466   1.417   2.815
 1118SOL    HW1 4444   1.407   1.423   2.895
 1118SOL    HW2 4445   1.451   1.329   2.769
 1119SOL     OW 4446   1.667   1.714   2.434
 1119SOL    HW1 4447   1.626   1.691   2.346
 1119SOL    HW2 4448   1.649   1.640   2.499
 1120SOL     OW 4449   1.281   0.345   2.806
 1120SOL    HW1 4450   1.195   0.295   2.793
 1120SOL    HW2 4451   1.343   0.291   2.862
 1121SOL     OW 4452   1.576   1.662   2.169
 1121SOL    HW1 4453   1.665   1.708   2.172
 1121SOL    HW2 4454   1.555   1.638   2.074
 1122SOL     OW 4455   0.807   0.605   3.327
 1122SOL    HW1 4456   0.760   0.602   3.416
 1122SOL    HW2 4457   0.756   0.550   3.261
 1123SOL     OW 4458   1.394   0.469   3.536
 1123SOL    HW1 4459   1.374   0.512   3.624
 1123SOL    HW2 4460   1.472   0.407   3.545
 1124SOL     OW 4461   0.973   0.890   3.434
 1124SOL    HW1 4462   1.019   0.806   3.405
 1124SOL    HW2 4463   0.917   0.924   3.359
 1125SOL     OW 4464   0.991   0.410   3.104
 1125SOL    HW1 4465   0.914   0.444   3.158
 1125SOL    HW2 4466   0.957   0.359   3.025
 1126SOL     OW 4467   1.041   0.701   2.291
 1126SOL    HW1 4468   1.067   0.697   2.387
 1126SOL    HW2 4469   0.956   0.650   2.277
 1127SOL     OW 4470   0.076   0.811   2.651
 1127SOL    HW1 4471   0.175   0.799   2.660
 1127SOL    HW2 4472   0.052   0.906   2.672
 1128SOL     OW 4473   0.130   1.821   3.433
 1128SOL    HW1 4474   0.120   1.806   3.532
 1128SOL    HW2 4475   0.044   1.857   3.397
 1129SOL     OW 4476   0.865   0.348   2.057
 1129SOL    HW1 4477   0.924   0.411   2.008
 1129SOL    HW2 4478   0.884   0.254   2.028
 1130SOL     OW 4479   1.719   0.585   3.693
 1130SOL    HW1 4480   1.693   0.674   3.657
 1130SOL    HW2 4481   1.717   0.517   3.620
 1131SOL     OW 4482   1.362   1.144   2.407
 1131SOL    HW1 4483   1.445   1.115   2.359
 1131SOL    HW2 4484   1.313   1.211   2.351
 1132SOL     OW 4485   0.550   0.196   2.747
 1132SOL    HW1 4486   0.545   0.191   2.847
 1132SOL    HW2 4487   0.552   0.292   2.718
 1133SOL     OW 4488   1.008   1.456   2.339
 1133SOL    HW1 4489   0.962   1.528   2.287
 1133SOL    HW2 4490   1.004   1.476   2.437
 1134SOL     OW 4491   0.351   1.801   2.715
 1134SOL    HW1 4492   0.401   1.715   2.721
 1134SOL    HW2 4493   0.416   1.878   2.712
 1135SOL     OW 4494   1.795   1.066   2.735
 1135SOL    HW1 4495   1.733   1.051   2.659
 1135SOL    HW2 4496   1.743   1.077   2.820
 1136SOL     OW 4497   1.227   1.550   3.368
 1136SOL    HW1 4498   1.233   1.473   3.432
 1136SOL    HW2 4499   1.175   1.524   3.288
 1137SOL     OW 4500   0.321   0.943   2.104
 1137SOL    HW1 4501   0.403   0.982   2.062
 1137SOL    HW2 4502   0.294   0.861   2.055
 1138SOL     OW 4503   1.458   0.735   2.590
 1138SOL    HW1 4504   1.453   0.670   2.665
 1138SOL    HW2 4505   1.538   0.794   2.603
 1139SOL     OW 4506   0.461   1.266   3.589
 1139SOL    HW1 4507   0.411   1.267   3.503
 1139SOL    HW2 4508   0.398   1.248   3.665
 1140SOL     OW 4509   1.111   1.776   2.099
 1140SOL    HW1 4510   1.051   1.714   2.149
 1140SOL    HW2 4511   1.142   1.732   2.014
 1141SOL     OW 4512   0.202   0.285   3.360
 1141SOL    HW1 4513   0.122   0.345   3.347
 1141SOL    HW2 4514   0.192   0.236   3.446
 1142SOL     OW 4515   1.632   1.377   1.943
 1142SOL    HW1 4516   1.600   1.471   1.933
 1142SOL    HW2 4517   1.556   1.314   1.931
 1143SOL     OW 4518   0.464   1.743   2.185
 1143SOL    HW1 4519   0.497   1.782   2.271
 1143SOL    HW2 4520   0.540   1.736   2.120
 1144SOL     OW 4521   1.400   0.107   2.288
 1144SOL    HW1 4522   1.376   0.070   2.198
 1144SOL    HW2 4523   1.499   0.123   2.292
 1145SOL     OW 4524   0.249   1.785   3.103
 1145SOL    HW1 4525   0.306   1.720   3.153
 1145SOL    HW2 4526   0.233   1.752   3.010
 1146SOL     OW 4527   0.940   1.698   2.766
 1146SOL    HW1 4528   1.020   1.641   2.787
 1146SOL    HW2 4529   0.891   1.658   2.689
 1147SOL     OW 4530   0.382   0.700   2.342
 1147SOL    HW1 4531   0.427   0.610   2.339
 1147SOL    HW2 4532   0.288   0.689   2.375
 1148SOL     OW 4533   1.547   0.222   3.591
 1148SOL    HW1 4534   1.542   0.259   3.683
 1148SOL    HW2 4535   1.475   0.153   3.579
 1149SOL     OW 4536   0.614   0.122   1.979
 1149SOL    HW1 4537   0.712   0.100   1.986
 1149SOL    HW2 4538   0.583   0.105   1.886
 1150SOL     OW 4539   0.781   0.264   3.611
 1150SOL    HW1 4540   0.848   0.203   3.654
 1150SOL    HW2 4541   0.708   0.283   3.676
 1151SOL     OW 4542   0.888   1.514   3.057
 1151SOL    HW1 4543   0.865   1.489   2.963
 1151SOL    HW2 4544   0.949   1.445   3.096
 1152SOL     OW 4545   1.351   0.590   3.295
 1152SOL    HW1 4546   1.379   0.547   3.380
 1152SOL    HW2 4547   1.376   0.686   3.296
 1153SOL     OW 4548   0.803   1.402   2.786
 1153SOL    HW1 4549   0.893   1.416   2.744
 1153SOL    HW2 4550   0.732   1.404   2.715
 1154SOL     OW 4551   0.922   0.503   2.761
 1154SOL    HW1 4552   0.897   0.494   2.665
 1154SOL    HW2 4553   0.970   0.421   2.792
 1155SOL     OW 4554   0.539   0.064   2.374
 1155SOL    HW1 4555   0.458   0.065   2.432
 1155SOL    HW2 4556   0.542   0.147   2.319
 1156SOL     OW 4557   1.434   1.188   1.903
 1156SOL    HW1 4558   1.466   1.112   1.960
 1156SOL    HW2 4559   1.342   1.215   1.933
 1157SOL     OW 4560   0.297   0.035   2.033
 1157SOL    HW1 4561   0.346   0.119   2.012
 1157SOL    HW2 4562   0.359  -0.030   2.078
 1158SOL     OW 4563   0.935   0.236   2.342
 1158SOL    HW1 4564   0.887   0.277   2.264
 1158SOL    HW2 4565   1.034   0.234   2.323
 1159SOL     OW 4566   1.076   0.683   3.326
 1159SOL    HW1 4567   0.996   0.622   3.329
 1159SOL    HW2 4568   1.157   0.630   3.302
 1160SOL     OW 4569   1.227   1.570   2.655
 1160SOL    HW1 4570   1.248   1.644   2.590
 1160SOL    HW2 4571   1.295   1.570   2.728
 1161SOL     OW 4572   0.459   1.152   2.603
 1161SOL    HW1 4573   0.388   1.125   2.668
 1161SOL    HW2 4574   0.433   1.124   2.510
 1162SOL     OW 4575   1.271   1.797   2.453
 1162SOL    HW1 4576   1.315   1.861   2.389
 1162SOL    HW2 4577   1.221   1.849   2.523
 1163SOL     OW 4578   1.032   0.549   1.878
 1163SOL    HW1 4579   0.991   0.631   1.839
 1163SOL    HW2 4580   1.096   0.575   1.951
 1164SOL     OW 4581   0.078   0.556   3.248
 1164SOL    HW1 4582   0.170   0.555   3.207
 1164SOL    HW2 4583   0.072   0.630   3.315
 1165SOL     OW 4584   0.561   0.222   3.009
 1165SOL    HW1 4585   0.599   0.138   3.046
 1165SOL    HW2 4586   0.473   0.241   3.053
 1166SOL     OW 4587   0.866   0.454   2.504
 1166SOL    HW1 4588   0.834   0.526   2.442
 1166SOL    HW2 4589   0.890   0.373   2.451
 1167SOL     OW 4590   1.017   0.039   2.615
 1167SOL    HW1 4591   0.945   0.044   2.546
 1167SOL    HW2 4592   0.993  -0.030   2.684
 1168SOL     OW 4593   1.429   1.173   2.729
 1168SOL    HW1 4594   1.374   1.089   2.722
 1168SOL    HW2 4595   1.455   1.202   2.637
 1169SOL     OW 4596   1.466   0.590   2.854
 1169SOL    HW1 4597   1.436   0.495   2.861
 1169SOL    HW2 4598   1.539   0.606   2.920
 1170SOL     OW 4599   1.857   0.833   2.239
 1170SOL    HW1 4600   1.899   0.769   2.303
 1170SOL    HW2 4601   1.819   0.782   2.161
 1171SOL     OW 4602   0.488   1.385   2.036
 1171SOL    HW1 4603   0.401   1.370   2.083
 1171SOL    HW2 4604   0.471   1.411   1.941
 1172SOL     OW 4605   1.664   1.280   2.519
 1172SOL    HW1 4606   1.763   1.288   2.533
 1172SOL    HW2 4607   1.619   1.364   2.550
 1173SOL     OW 4608   1.390   0.575   1.940
 1173SOL    HW1 4609   1.336   0.554   2.021
 1173SOL    HW2 4610   1.481   0.534   1.949
 1174SOL     OW 4611   0.527   0.256   2.190
 1174SOL    HW1 4612   0.554   0.197   2.115
 1174SOL    HW2 4613   0.527   0.351   2.159
 1175SOL     OW 4614   1.754   1.223   3.450
 1175SOL    HW1 4615   1.845   1.184   3.437
 1175SOL    HW2 4616   1.762   1.319   3.474
 1176SOL     OW 4617   1.064   1.347   3.202
 1176SOL    HW1 4618   0.984   1.324   3.257
 1176SOL    HW2 4619   1.147   1.321   3.251
 1177SOL     OW 4620   1.592   1.629   3.487
 1177SOL    HW1 4621   1.619   1.663   3.397
 1177SOL    HW2 4622   1.671   1.591   3.533
 1178SOL     OW 4623   1.111   1.195   2.962
 1178SOL    HW1 4624   1.071   1.239   3.043
 1178SOL    HW2 4625   1.070   1.232   2.879
 1179SOL     OW 4626   1.638   1.099   2.941
 1179SOL    HW1 4627   1.643   1.180   3.000
 1179SOL    HW2 4628   1.552   1.101   2.890
 1180SOL     OW 4629   0.915   0.089   3.264
 1180SOL    HW1 4630   0.940   0.069   3.169
 1180SOL    HW2 4631   0.987   0.145   3.306
 1181SOL     OW 4632   0.980   1.116   3.581
 1181SOL    HW1 4633   0.881   1.122   3.591
 1181SOL    HW2 4634   1.003   1.036   3.525
 1182SOL     OW 4635   0.705   1.050   2.230
 1182SOL    HW1 4636   0.691   1.057   2.329
 1182SOL    HW2 4637   0.789   0.999   2.212
 1183SOL     OW 4638   0.410   0.813   3.113
 1183SOL    HW1 4639   0.496   0.825   3.163
 1183SOL    HW2 4640   0.368   0.726   3.140
 1184SOL     OW 4641   1.274   0.386   3.124
 1184SOL    HW1 4642   1.295   0.460   3.188
 1184SOL    HW2 4643   1.185   0.403   3.081
 1185SOL     OW 4644   0.064   1.564   3.193
 1185SOL    HW1 4645   0.018   1.646   3.159
 1185SOL    HW2 4646   0.162   1.583   3.202
 1186SOL     OW 4647   0.367   1.100   2.363
 1186SOL    HW1 4648   0.360   1.183   2.307
 1186SOL    HW2 4649   0.371   1.020   2.303
 1187SOL     OW 4650   0.566   0.537   2.727
 1187SOL    HW1 4651   0.578   0.603   2.653
 1187SOL    HW2 4652   0.612   0.571   2.810
 1188SOL     OW 4653   1.252   1.348   2.250
 1188SOL    HW1 4654   1.302   1.425   2.290
 1188SOL    HW2 4655   1.157   1.350   2.282
 1189SOL     OW 4656   1.272   1.445   3.004
 1189SOL    HW1 4657   1.319   1.458   3.091
 1189SOL    HW2 4658   1.206   1.371   3.013
 1190SOL     OW 4659   1.582   0.639   2.334
 1190SOL    HW1 4660   1.551   0.700   2.407
 1190SOL    HW2 4661   1.632   0.691   2.265
 1191SOL     OW 4662   0.354   1.510   3.191
 1191SOL    HW1 4663   0.333   1.466   3.104
 1191SOL    HW2 4664   0.451   1.536   3.194
 1192SOL     OW 4665   0.402   0.751   3.460
 1192SOL    HW1 4666   0.470   0.806   3.413
 1192SOL    HW2 4667   0.442   0.663   3.487
 1193SOL     OW 4668   1.587   0.779   3.532
 1193SOL    HW1 4669   1.495   0.817   3.527
 1193SOL    HW2 4670   1.647   0.826   3.467
 1194SOL     OW 4671   1.013   0.105   3.632
 1194SOL    HW1 4672   1.019   0.190   3.580
 1194SOL    HW2 4673   1.045   0.029   3.575
 1195SOL     OW 4674   0.504   0.050   3.602
 1195SOL    HW1 4675   0.462  -0.007   3.532
 1195SOL    HW2 4676   0.438   0.119   3.634
 1196SOL     OW 4677   0.573   0.870   2.891
 1196SOL    HW1 4678   0.617   0.959   2.882
 1196SOL    HW2 4679   0.510   0.870   2.968
 1197SOL     OW 4680   1.360   0.862   2.907
 1197SOL    HW1 4681   1.285   0.862   2.841
 1197SOL    HW2 4682   1.397   0.770   2.916
 1198SOL     OW 4683   1.209   0.525   2.137
 1198SOL    HW1 4684   1.222   0.441   2.191
 1198SOL    HW2 4685   1.180   0.599   2.197
 1199SOL     OW 4686   0.307   0.213   3.093
 1199SOL    HW1 4687   0.284   0.250   3.183
 1199SOL    HW2 4688   0.277   0.118   3.087
 1200SOL     OW 4689   0.037   1.310   3.144
 1200SOL    HW1 4690   0.090   1.261   3.212
 1200SOL    HW2 4691   0.059   1.408   3.149
 1201SOL     OW 4692   0.732   0.634   2.926
 1201SOL    HW1 4693   0.791   0.608   2.850
 1201SOL    HW2 4694   0.704   0.730   2.915
 1202SOL     OW 4695   1.728   0.935   3.716
 1202SOL    HW1 4696   1.682   0.928   3.627
 1202SOL    HW2 4697   1.666   0.979   3.782
 1203SOL     OW 4698   0.307   0.063   2.480
 1203SOL    HW1 4699   0.296   0.157   2.513
 1203SOL    HW2 4700   0.302   0.000   2.557
 1204SOL     OW 4701   1.622   0.367   2.236
 1204SOL    HW1 4702   1.624   0.291   2.300
 1204SOL    HW2 4703   1.574   0.444   2.276
 1205SOL     OW 4704   1.023   0.766   2.828
 1205SOL    HW1 4705   1.038   0.787   2.924
 1205SOL    HW2 4706   0.993   0.671   2.819
 1206SOL     OW 4707   0.980   1.573   3.562
 1206SOL    HW1 4708   0.960   1.617   3.474
 1206SOL    HW2 4709   1.019   1.482   3.546
 1207SOL     OW 4710   1.859   1.518   3.467
 1207SOL    HW1 4711   1.873   1.545   3.372
 1207SOL    HW2 4712   1.942   1.540   3.520
 1208SOL     OW 4713   0.350   0.898   3.666
 1208SOL    HW1 4714   0.426   0.942   3.714
 1208SOL    HW2 4715   0.385   0.851   3.584
 1209SOL     OW 4716   1.540   0.274   1.987
 1209SOL    HW1 4717   1.479   0.199   2.010
 1209SOL    HW2 4718   1.562   0.326   2.070
 1210SOL     OW 4719   1.303   0.838   1.904
 1210SOL    HW1 4720   1.337   0.745   1.919
 1210SOL    HW2 4721   1.321   0.865   1.809
 1211SOL     OW 4722   1.068   1.333   2.711
 1211SOL    HW1 4723   1.075   1.249   2.656
 1211SOL    HW2 4724   1.130   1.402   2.675
 1212SOL     OW 4725   0.319   0.810   2.811
 1212SOL    HW1 4726   0.412   0.846   2.816
 1212SOL    HW2 4727   0.313   0.725   2.863
 1213SOL     OW 4728   0.339   0.509   2.868
 1213SOL    HW1 4729   0.287   0.426   2.851
 1213SOL    HW2 4730   0.416   0.514   2.804
 1214SOL     OW 4731   1.138   0.380   3.540
 1214SOL    HW1 4732   1.093   0.443   3.604
 1214SOL    HW2 4733   1.231   0.411   3.523
 1215SOL     OW 4734   1.160   0.207   3.339
 1215SOL    HW1 4735   1.160   0.271   3.416
 1215SOL    HW2 4736   1.188   0.255   3.256
 1216SOL     OW 4737   0.008   1.326   2.062
 1216SOL    HW1 4738  -0.085   1.347   2.031
 1216SOL    HW2 4739   0.018   1.227   2.075
 1217SOL     OW 4740   0.088   1.801   2.789
 1217SOL    HW1 4741   0.046   1.715   2.762
 1217SOL    HW2 4742   0.182   1.804   2.755
 1218SOL     OW 4743   0.504   1.568   2.772
 1218SOL    HW1 4744   0.570   1.642   2.781
 1218SOL    HW2 4745   0.548   1.489   2.730
 1219SOL     OW 4746   1.002   0.796   3.100
 1219SOL    HW1 4747   1.043   0.764   3.186
 1219SOL    HW2 4748   0.906   0.769   3.097
 1220SOL     OW 4749   0.040   0.544   2.976
 1220SOL    HW1 4750   0.125   0.511   2.935
 1220SOL    HW2 4751   0.053   0.559   3.074
 1221SOL     OW 4752   0.189   0.520   3.584
 1221SOL    HW1 4753   0.248   0.480   3.514
 1221SOL    HW2 4754   0.131   0.591   3.543
 1222SOL     OW 4755   1.369   0.950   3.522
 1222SOL    HW1 4756   1.408   1.039   3.542
 1222SOL    HW2 4757   1.379   0.930   3.425
 1223SOL     OW 4758   0.815   0.572   2.187
 1223SOL    HW1 4759   0.822   0.483   2.141
 1223SOL    HW2 4760   0.721   0.606   2.179
 1224SOL     OW 4761   1.657   0.604   3.068
 1224SOL    HW1 4762   1.619   0.535   3.130
 1224SOL    HW2 4763   1.739   0.568   3.024
 1225SOL     OW 4764   0.252   1.564   3.606
 1225SOL    HW1 4765   0.222   1.621   3.682
 1225SOL    HW2 4766   0.245   1.467   3.632
 1226SOL     OW 4767   0.671   0.464   3.131
 1226SOL    HW1 4768   0.637   0.375   3.101
 1226SOL    HW2 4769   0.697   0.518   3.051
 1227SOL     OW 4770   0.930   1.678   3.327
 1227SOL    HW1 4771   0.906   1.660   3.232
 1227SOL    HW2 4772   0.960   1.772   3.337
 1228SOL     OW 4773   0.473   0.500   2.053
 1228SOL    HW1 4774   0.534   0.580   2.057
 1228SOL    HW2 4775   0.378   0.531   2.060
 1229SOL     OW 4776   0.159   1.137   3.328
 1229SOL    HW1 4777   0.181   1.076   3.404
 1229SOL    HW2 4778   0.169   1.088   3.242
 1230SOL     OW 4779   1.347   1.059   3.096
 1230SOL    HW1 4780   1.371   0.996   3.022
 1230SOL    HW2 4781   1.257   1.099   3.078
 1231SOL     OW 4782   1.302   0.855   2.171
 1231SOL    HW1 4783   1.216   0.824   2.213
 1231SOL    HW2 4784   1.298   0.841   2.072
 1232SOL     OW 4785   1.759   1.747   3.016
 1232SOL    HW1 4786   1.820   1.777   2.943
 1232SOL    HW2 4787   1.721   1.658   2.994
 1233SOL     OW 4788   1.252   1.731   2.990
 1233SOL    HW1 4789   1.336   1.736   2.936
 1233SOL    HW2 4790   1.229   1.635   3.008
 1234SOL     OW 4791   0.083   1.258   2.884
 1234SOL    HW1 4792   0.078   1.257   2.984
 1234SOL    HW2 4793   0.000   1.217   2.846
 1235SOL     OW 4794   0.688   1.662   3.578
 1235SOL    HW1 4795   0.632   1.743   3.587
 1235SOL    HW2 4796   0.740   1.666   3.492
 1236SOL     OW 4797   1.726   0.135   2.385
 1236SOL    HW1 4798   1.799   0.118   2.318
 1236SOL    HW2 4799   1.695   0.048   2.423
 1237SOL     OW 4800   1.388   1.573   2.339
 1237SOL    HW1 4801   1.455   1.585   2.265
 1237SOL    HW2 4802   1.348   1.662   2.362
 1238SOL     OW 4803   1.280   0.927   2.534
 1238SOL    HW1 4804   1.340   0.846   2.536
 1238SOL    HW2 4805   1.320   0.996   2.474
 1239SOL     OW 4806   0.830   1.273   3.284
 1239SOL    HW1 4807   0.825   1.306   3.379
 1239SOL    HW2 4808   0.744   1.292   3.238
 1240SOL     OW 4809   0.672   1.616   2.016
 1240SOL    HW1 4810   0.681   1.626   1.917
 1240SOL    HW2 4811   0.632   1.527   2.037
 1241SOL     OW 4812   1.650   1.720   3.256
 1241SOL    HW1 4813   1.703   1.730   3.172
 1241SOL    HW2 4814   1.623   1.810   3.290
 1242SOL     OW 4815   1.841   0.175   2.825
 1242SOL    HW1 4816   1.880   0.090   2.789
 1242SOL    HW2 4817   1.743   0.177   2.806
 1243SOL     OW 4818   0.263   0.326   2.582
 1243SOL    HW1 4819   0.184   0.377   2.548
 1243SOL    HW2 4820   0.254   0.311   2.680
 1244SOL     OW 4821   1.194   1.612   1.893
 1244SOL    HW1 4822   1.200   1.519   1.930
 1244SOL    HW2 4823   1.135   1.612   1.813
 1245SOL     OW 4824   0.822   1.002   3.234
 1245SOL    HW1 4825   0.862   1.001   3.142
 1245SOL    HW2 4826   0.832   1.094   3.274
 1246SOL     OW 4827   0.916   0.910   2.153
 1246SOL    HW1 4828   0.979   0.948   2.085
 1246SOL    HW2 4829   0.956   0.827   2.192
 1247SOL     OW 4830   1.504   1.607   1.906
 1247SOL    HW1 4831   1.412   1.644   1.913
 1247SOL    HW2 4832   1.542   1.627   1.816
 1248SOL     OW 4833   0.372   1.288   3.352
 1248SOL    HW1 4834   0.359   1.381   3.318
 1248SOL    HW2 4835   0.288   1.236   3.339
 1249SOL     OW 4836   1.614   1.292   3.151
 1249SOL    HW1 4837   1.674   1.295   3.231
 1249SOL    HW2 4838   1.539   1.356   3.164
 1250SOL     OW 4839   1.039   1.098   2.558
 1250SOL    HW1 4840   0.969   1.051   2.612
 1250SOL    HW2 4841   1.098   1.030   2.515
 1251SOL     OW 4842   1.014   0.236   2.833
 1251SOL    HW1 4843   1.006   0.200   2.740
 1251SOL    HW2 4844   1.012   0.160   2.898
 1252SOL     OW 4845   0.590   1.487   2.353
 1252SOL    HW1 4846   0.632   1.429   2.283
 1252SOL    HW2 4847   0.546   1.566   2.309
 1253SOL     OW 4848   1.709   0.385   3.243
 1253SOL    HW1 4849   1.782   0.454   3.247
 1253SOL    HW2 4850   1.737   0.310   3.184
 1254SOL     OW 4851   0.255   1.348   2.152
 1254SOL    HW1 4852   0.159   1.349   2.125
 1254SOL    HW2 4853   0.267   1.401   2.236
 1255SOL     OW 4854   0.105   1.013   3.588
 1255SOL    HW1 4855   0.028   0.980   3.642
 1255SOL    HW2 4856   0.190   0.983   3.630
 1256SOL     OW 4857   0.075   0.345   1.895
 1256SOL    HW1 4858  -0.017   0.317   1.866
 1256SOL    HW2 4859   0.106   0.422   1.839
 1257SOL     OW 4860   1.440   0.856   3.260
 1257SOL    HW1 4861   1.383   0.908   3.197
 1257SOL    HW2 4862   1.536   0.868   3.236
 1258SOL     OW 4863   0.072   0.166   2.180
 1258SOL    HW1 4864   0.055   0.249   2.126
 1258SOL    HW2 4865   0.162   0.129   2.158
 1259SOL     OW 4866   1.183   1.335   1.981
 1259SOL    HW1 4867   1.084   1.324   1.983
 1259SOL    HW2 4868   1.217   1.350   2.074
 1260SOL     OW 4869   0.613   0.842   3.293
 1260SOL    HW1 4870   0.669   0.923   3.276
 1260SOL    HW2 4871   0.672   0.762   3.296
 1261SOL     OW 4872   1.493   1.767   2.821
 1261SOL    HW1 4873   1.526   1.831   2.752
 1261SOL    HW2 4874   1.559   1.761   2.896
 1262SOL     OW 4875   0.716   0.565   3.570
 1262SOL    HW1 4876   0.735   0.630   3.644
 1262SOL    HW2 4877   0.776   0.485   3.579
 1263SOL     OW 4878   1.450   1.220   3.495
 1263SOL    HW1 4879   1.441   1.210   3.594
 1263SOL    HW2 4880   1.546   1.213   3.469
 1264SOL     OW 4881   0.390   1.741   3.422
 1264SOL    HW1 4882   0.299   1.782   3.420
 1264SOL    HW2 4883   0.383   1.647   3.454
 1265SOL     OW 4884   1.674   0.883   3.116
 1265SOL    HW1 4885   1.647   0.794   3.079
 1265SOL    HW2 4886   1.675   0.951   3.043
 1266SOL     OW 4887   1.225   0.325   2.311
 1266SOL    HW1 4888   1.290   0.251   2.300
 1266SOL    HW2 4889   1.245   0.375   2.395
 1267SOL     OW 4890   0.594   0.745   2.514
 1267SOL    HW1 4891   0.644   0.830   2.495
 1267SOL    HW2 4892   0.506   0.747   2.466
 1268SOL     OW 4893   1.777   0.342   3.504
 1268SOL    HW1 4894   1.760   0.373   3.410
 1268SOL    HW2 4895   1.693   0.305   3.542
 1269SOL     OW 4896   1.730   0.934   3.379
 1269SOL    HW1 4897   1.768   1.025   3.394
 1269SOL    HW2 4898   1.722   0.917   3.280
 1270SOL     OW 4899   0.859   1.374   1.878
 1270SOL    HW1 4900   0.813   1.389   1.966
 1270SOL    HW2 4901   0.903   1.459   1.848
 1271SOL     OW 4902   0.661   1.790   2.815
 1271SOL    HW1 4903   0.615   1.878   2.802
 1271SOL    HW2 4904   0.760   1.802   2.808
 1272SOL     OW 4905   0.859   0.956   2.723
 1272SOL    HW1 4906   0.913   0.887   2.771
 1272SOL    HW2 4907   0.827   1.025   2.789
 1273SOL     OW 4908   1.083   0.984   1.949
 1273SOL    HW1 4909   1.060   1.037   1.867
 1273SOL    HW2 4910   1.164   0.928   1.930
 1274SOL     OW 4911   1.861   1.569   2.713
 1274SOL    HW1 4912   1.790   1.557   2.643
 1274SOL    HW2 4913   1.862   1.490   2.773
 1275SOL     OW 4914   0.221   1.314   3.706
 1275SOL    HW1 4915   0.156   1.241   3.685
 1275SOL    HW2 4916   0.225   1.328   3.804
 1276SOL     OW 4917   0.079   1.240   2.515
 1276SOL    HW1 4918   0.078   1.193   2.603
 1276SOL    HW2 4919   0.161   1.212   2.464
 1277SOL     OW 4920   0.672   1.391   3.486
 1277SOL    HW1 4921   0.594   1.341   3.524
 1277SOL    HW2 4922   0.669   1.486   3.517
 1278SOL     OW 4923   1.824   0.192   3.089
 1278SOL    HW1 4924   1.820   0.102   3.133
 1278SOL    HW2 4925   1.827   0.181   2.990
 1279SOL     OW 4926   0.428   0.424   2.382
 1279SOL    HW1 4927   0.458   0.352   2.320
 1279SOL    HW2 4928   0.389   0.384   2.465
 1280SOL     OW 4929   1.705   1.487   2.966
 1280SOL    HW1 4930   1.612   1.462   2.939
 1280SOL    HW2 4931   1.731   1.437   3.048
 1281SOL     OW 4932   0.317   0.547   3.142
 1281SOL    HW1 4933   0.355   0.488   3.214
 1281SOL    HW2 4934   0.357   0.521   3.054
 1282SOL     OW 4935   0.812   1.586   2.549
 1282SOL    HW1 4936   0.844   1.596   2.455
 1282SOL    HW2 4937   0.733   1.524   2.551
 1283SOL     OW 4938   1.424   0.214   2.974
 1283SOL    HW1 4939   1.476   0.149   3.029
 1283SOL    HW2 4940   1.375   0.277   3.035
 1284SOL     OW 4941   1.001   0.034   3.016
 1284SOL    HW1 4942   0.938  -0.038   2.985
 1284SOL    HW2 4943   1.094  -0.002   3.016
 1285SOL     OW 4944   0.770   1.330   2.163
 1285SOL    HW1 4945   0.724   1.243   2.180
 1285SOL    HW2 4946   0.861   1.327   2.204
 1286SOL     OW 4947   0.618   1.567   3.146
 1286SOL    HW1 4948   0.613   1.649   3.203
 1286SOL    HW2 4949   0.707   1.564   3.101
 1287SOL     OW 4950   1.352   0.052   2.030
 1287SOL    HW1 4951   1.387   0.011   1.946
 1287SOL    HW2 4952   1.262   0.014   2.050
 1288SOL     OW 4953   1.300   0.453   2.553
 1288SOL    HW1 4954   1.241   0.533   2.557
 1288SOL    HW2 4955   1.315   0.418   2.646
 1289SOL     OW 4956   1.593   0.221   2.744
 1289SOL    HW1 4957   1.509   0.220   2.798
 1289SOL    HW2 4958   1.595   0.304   2.688
 1290SOL     OW 4959   0.875   1.646   2.199
 1290SOL    HW1 4960   0.798   1.611   2.145
 1290SOL    HW2 4961   0.843   1.717   2.261
 1291SOL     OW 4962   0.230   0.628   3.837
 1291SOL    HW1 4963   0.137   0.626   3.874
 1291SOL    HW2 4964   0.231   0.589   3.745
 1292SOL     OW 4965   0.225   0.275   4.720
 1292SOL    HW1 4966   0.260   0.258   4.812
 1292SOL    HW2 4967   0.137   0.230   4.708
 1293SOL     OW 4968   0.019   0.368   4.371
 1293SOL    HW1 4969  -0.063   0.411   4.410
 1293SOL    HW2 4970  -0.009   0.295   4.308
 1294SOL     OW 4971   0.569   1.275   4.889
 1294SOL    HW1 4972   0.476   1.268   4.852
 1294SOL    HW2 4973   0.580   1.364   4.933
 1295SOL     OW 4974   1.555   1.511   4.427
 1295SOL    HW1 4975   1.498   1.495   4.508
 1295SOL    HW2 4976   1.496   1.521   4.347
 1296SOL     OW 4977   1.135   0.703   4.441
 1296SOL    HW1 4978   1.192   0.781   4.416
 1296SOL    HW2 4979   1.075   0.729   4.517
 1297SOL     OW 4980   1.755   0.607   3.955
 1297SOL    HW1 4981   1.743   0.594   3.856
 1297SOL    HW2 4982   1.725   0.526   4.004
 1298SOL     OW 4983   0.768   1.144   4.747
 1298SOL    HW1 4984   0.690   1.161   4.807
 1298SOL    HW2 4985   0.802   1.231   4.711
 1299SOL     OW 4986   0.850   0.798   5.547
 1299SOL    HW1 4987   0.846   0.874   5.612
 1299SOL    HW2 4988   0.872   0.834   5.456
 1300SOL     OW 4989   0.685   1.012   4.389
 1300SOL    HW1 4990   0.754   0.996   4.459
 1300SOL    HW2 4991   0.612   1.069   4.427
 1301SOL     OW 4992   0.686   1.161   5.527
 1301SOL    HW1 4993   0.746   1.240   5.541
 1301SOL    HW2 4994   0.600   1.192   5.486
 1302SOL     OW 4995   0.335   1.435   4.785
 1302SOL    HW1 4996   0.257   1.404   4.732
 1302SOL    HW2 4997   0.393   1.493   4.728
 1303SOL     OW 4998   1.460   1.505   5.063
 1303SOL    HW1 4999   1.484   1.599   5.089
 1303SOL    HW2 5000   1.444   1.451   5.145
 1304SOL     OW 5001   0.438   0.392   5.223
 1304SOL    HW1 5002   0.520   0.336   5.232
 1304SOL    HW2 5003   0.357   0.334   5.227
 1305SOL     OW 5004   1.603   0.447   4.461
 1305SOL    HW1 5005   1.529   0.493   4.411
 1305SOL    HW2 5006   1.654   0.515   4.514
 1306SOL     OW 5007   0.231   1.713   4.207
 1306SOL    HW1 5008   0.265   1.790   4.261
 1306SOL    HW2 5009   0.275   1.713   4.117
 1307SOL     OW 5010   1.127   1.341   5.414
 1307SOL    HW1 5011   1.174   1.341   5.502
 1307SOL    HW2 5012   1.079   1.254   5.403
 1308SOL     OW 5013   0.230   1.434   4.262
 1308SOL    HW1 5014   0.204   1.530   4.262
 1308SOL    HW2 5015   0.159   1.380   4.307
 1309SOL     OW 5016   0.240   1.091   4.610
 1309SOL    HW1 5017   0.254   1.007   4.662
 1309SOL    HW2 5018   0.185   1.155   4.665
 1310SOL     OW 5019   0.620   1.786   5.163
 1310SOL    HW1 5020   0.528   1.769   5.198
 1310SOL    HW2 5021   0.648   1.878   5.189
 1311SOL     OW 5022   0.606   0.964   3.847
 1311SOL    HW1 5023   0.613   1.048   3.793
 1311SOL    HW2 5024   0.652   0.977   3.935
 1312SOL     OW 5025   1.594   0.114   5.204
 1312SOL    HW1 5026   1.576   0.181   5.132
 1312SOL    HW2 5027   1.591   0.160   5.293
 1313SOL     OW 5028   0.122   0.643   4.287
 1313SOL    HW1 5029   0.077   0.555   4.304
 1313SOL    HW2 5030   0.121   0.697   4.371
 1314SOL     OW 5031   1.842   1.767   4.083
 1314SOL    HW1 5032   1.896   1.738   4.163
 1314SOL    HW2 5033   1.872   1.857   4.054
 1315SOL     OW 5034   0.027   1.596   3.841
 1315SOL    HW1 5035   0.008   1.500   3.862
 1315SOL    HW2 5036  -0.006   1.654   3.916
 1316SOL     OW 5037   1.689   0.922   4.336
 1316SOL    HW1 5038   1.784   0.893   4.344
 1316SOL    HW2 5039   1.681   0.987   4.261
 1317SOL     OW 5040   1.641   1.108   4.156
 1317SOL    HW1 5041   1.727   1.110   4.104
 1317SOL    HW2 5042   1.655   1.155   4.244
 1318SOL     OW 5043   0.113   0.737   5.321
 1318SOL    HW1 5044   0.201   0.724   5.366
 1318SOL    HW2 5045   0.100   0.834   5.299
 1319SOL     OW 5046   0.613   1.365   4.450
 1319SOL    HW1 5047   0.564   1.278   4.459
 1319SOL    HW2 5048   0.590   1.408   4.363
 1320SOL     OW 5049   1.293   1.228   5.147
 1320SOL    HW1 5050   1.330   1.155   5.089
 1320SOL    HW2 5051   1.345   1.233   5.232
 1321SOL     OW 5052   0.809   0.004   4.226
 1321SOL    HW1 5053   0.849   0.095   4.217
 1321SOL    HW2 5054   0.709   0.012   4.232
 1322SOL     OW 5055   0.197   0.976   4.988
 1322SOL    HW1 5056   0.286   0.931   4.974
 1322SOL    HW2 5057   0.124   0.911   4.969
 1323SOL     OW 5058   1.525   0.999   3.914
 1323SOL    HW1 5059   1.462   0.923   3.927
 1323SOL    HW2 5060   1.573   1.017   4.000
 1324SOL     OW 5061   1.187   1.792   5.340
 1324SOL    HW1 5062   1.211   1.852   5.264
 1324SOL    HW2 5063   1.194   1.697   5.310
 1325SOL     OW 5064   0.317   0.251   5.525
 1325SOL    HW1 5065   0.388   0.322   5.531
 1325SOL    HW2 5066   0.229   0.290   5.553
 1326SOL     OW 5067   1.466   1.417   4.677
 1326SOL    HW1 5068   1.407   1.423   4.757
 1326SOL    HW2 5069   1.451   1.329   4.631
 1327SOL     OW 5070   1.667   1.714   4.296
 1327SOL    HW1 5071   1.626   1.691   4.208
 1327SOL    HW2 5072   1.649   1.640   4.361
 1328SOL     OW 5073   0.598   0.729   3.994
 1328SOL    HW1 5074   0.622   0.798   3.926
 1328SOL    HW2 5075   0.520   0.762   4.048
 1329SOL     OW 5076   1.281   0.345   4.668
 1329SOL    HW1 5077   1.195   0.295   4.655
 1329SOL    HW2 5078   1.343   0.291   4.724
 1330SOL     OW 5079   1.576   1.662   4.031
 1330SOL    HW1 5080   1.665   1.708   4.034
 1330SOL    HW2 5081   1.555   1.638   3.936
 1331SOL     OW 5082   0.807   0.605   5.189
 1331SOL    HW1 5083   0.760   0.602   5.278
 1331SOL    HW2 5084   0.756   0.550   5.123
 1332SOL     OW 5085   1.394   0.469   5.398
 1332SOL    HW1 5086   1.374   0.512   5.486
 1332SOL    HW2 5087   1.472   0.407   5.407
 1333SOL     OW 5088   0.973   0.890   5.296
 1333SOL    HW1 5089   1.019   0.806   5.267
 1333SOL    HW2 5090   0.917   0.924   5.221
 1334SOL     OW 5091   0.991   0.410   4.966
 1334SOL    HW1 5092   0.914   0.444   5.020
 1334SOL    HW2 5093   0.957   0.359   4.887
 1335SOL     OW 5094   1.041   0.701   4.153
 1335SOL    HW1 5095   1.067   0.697   4.249
 1335SOL    HW2 5096   0.956   0.650   4.139
 1336SOL     OW 5097   0.076   0.811   4.513
 1336SOL    HW1 5098   0.175   0.799   4.522
 1336SOL    HW2 5099   0.052   0.906   4.534
 1337SOL     OW 5100   0.130   1.821   5.295
 1337SOL    HW1 5101   0.120   1.806   5.394
 1337SOL    HW2 5102   0.044   1.857   5.259
 1338SOL     OW 5103   0.865   0.348   3.919
 1338SOL    HW1 5104   0.924   0.411   3.870
 1338SOL    HW2 5105   0.884   0.254   3.890
 1339SOL     OW 5106   1.719   0.585   5.555
 1339SOL    HW1 5107   1.693   0.674   5.519
 1339SOL    HW2 5108   1.717   0.517   5.482
 1340SOL     OW 5109   1.362   1.144   4.269
 1340SOL    HW1 5110   1.445   1.115   4.221
 1340SOL    HW2 5111   1.313   1.211   4.213
 1341SOL     OW 5112   0.550   0.196   4.609
 1341SOL    HW1 5113   0.545   0.191   4.709
 1341SOL    HW2 5114   0.552   0.292   4.580
 1342SOL     OW 5115   1.008   1.456   4.201
 1342SOL    HW1 5116   0.962   1.528   4.149
 1342SOL    HW2 5117   1.004   1.476   4.299
 1343SOL     OW 5118   0.351   1.801   4.577
 1343SOL    HW1 5119   0.401   1.715   4.583
 1343SOL    HW2 5120   0.416   1.878   4.574
 1344SOL     OW 5121   1.795   1.066   4.597
 1344SOL    HW1 5122   1.733   1.051   4.521
 1344SOL    HW2 5123   1.743   1.077   4.682
 1345SOL     OW 5124   1.227   1.550   5.230
 1345SOL    HW1 5125   1.233   1.473   5.294
 1345SOL    HW2 5126   1.175   1.524   5.150
 1346SOL     OW 5127   0.321   0.943   3.966
 1346SOL    HW1 5128   0.403   0.982   3.924
 1346SOL    HW2 5129   0.294   0.861   3.917
 1347SOL     OW 5130   1.458   0.735   4.452
 1347SOL    HW1 5131   1.453   0.670   4.527
 1347SOL    HW2 5132   1.538   0.794   4.465
 1348SOL     OW 5133   0.461   1.266   5.451
 1348SOL    HW1 5134   0.411   1.267   5.365
 1348SOL    HW2 5135   0.398   1.248   5.527
 1349SOL     OW 5136   1.111   1.776   3.961
 1349SOL    HW1 5137   1.051   1.714   4.011
 1349SOL    HW2 5138   1.142   1.732   3.876
 1350SOL     OW 5139   0.202   0.285   5.222
 1350SOL    HW1 5140   0.122   0.345   5.209
 1350SOL    HW2 5141   0.192   0.236   5.308
 1351SOL     OW 5142   1.632   1.377   3.805
 1351SOL    HW1 5143   1.600   1.471   3.795
 1351SOL    HW2 5144   1.556   1.314   3.793
 1352SOL     OW 5145   0.464   1.743   4.047
 1352SOL    HW1 5146   0.497   1.782   4.133
 1352SOL    HW2 5147   0.540   1.736   3.982
 1353SOL     OW 5148   1.400   0.107   4.150
 1353SOL    HW1 5149   1.376   0.070   4.060
 1353SOL    HW2 5150   1.499   0.123   4.154
 1354SOL     OW 5151   0.249   1.785   4.965
 1354SOL    HW1 5152   0.306   1.720   5.015
 1354SOL    HW2 5153   0.233   1.752   4.872
 1355SOL     OW 5154   0.940   1.698   4.628
 1355SOL    HW1 5155   1.020   1.641   4.649
 1355SOL    HW2 5156   0.891   1.658   4.551
 1356SOL     OW 5157   0.382   0.700   4.204
 1356SOL    HW1 5158   0.427   0.610   4.201
 1356SOL    HW2 5159   0.288   0.689   4.237
 1357SOL     OW 5160   1.547   0.222   5.453
 1357SOL    HW1 5161   1.542   0.259   5.545
 1357SOL    HW2 5162   1.475   0.153   5.441
 1358SOL     OW 5163   0.614   0.122   3.841
 1358SOL    HW1 5164   0.712   0.100   3.848
 1358SOL    HW2 5165   0.583   0.105   3.748
 1359SOL     OW 5166   0.781   0.264   5.473
 1359SOL    HW1 5167   0.848   0.203   5.516
 1359SOL    HW2 5168   0.708   0.283   5.538
 1360SOL     OW 5169   0.888   1.514   4.919
 1360SOL    HW1 5170   0.865   1.489   4.825
 1360SOL    HW2 5171   0.949   1.445   4.958
 1361SOL     OW 5172   1.351   0.590   5.157
 1361SOL    HW1 5173   1.379   0.547   5.242
 1361SOL    HW2 5174   1.376   0.686   5.158
 1362SOL     OW 5175   0.803   1.402   4.648
 1362SOL    HW1 5176   0.893   1.416   4.606
 1362SOL    HW2 5177   0.732   1.404   4.577
 1363SOL     OW 5178   0.922   0.503   4.623
 1363SOL    HW1 5179   0.897   0.494   4.527
 1363SOL    HW2 5180   0.970   0.421   4.654
 1364SOL     OW 5181   0.539   0.064   4.236
 1364SOL    HW1 5182   0.458   0.065   4.294
 1364SOL    HW2 5183   0.542   0.147   4.181
 1365SOL     OW 5184   1.434   1.188   3.765
 1365SOL    HW1 5185   1.466   1.112   3.822
 1365SOL    HW2 5186   1.342   1.215   3.795
 1366SOL     OW 5187   0.297   0.035   3.895
 1366SOL    HW1 5188   0.346   0.119   3.874
 1366SOL    HW2 5189   0.359  -0.030   3.940
 1367SOL     OW 5190   0.935   0.236   4.204
 1367SOL    HW1 5191   0.887   0.277   4.126
 1367SOL    HW2 5192   1.034   0.234   4.185
 1368SOL     OW 5193   1.076   0.683   5.188
 1368SOL    HW1 5194   0.996   0.622   5.191
 1368SOL    HW2 5195   1.157   0.630   5.164
 1369SOL     OW 5196   1.227   1.570   4.517
 1369SOL    HW1 5197   1.248   1.644   4.452
 1369SOL    HW2 5198   1.295   1.570   4.590
 1370SOL     OW 5199   0.459   1.152   4.465
 1370SOL    HW1 5200   0.388   1.125   4.530
 1370SOL    HW2 5201   0.433   1.124   4.372
 1371SOL     OW 5202   1.271   1.797   4.315
 1371SOL    HW1 5203   1.315   1.861   4.251
 1371SOL    HW2 5204   1.221   1.849   4.385
 1372SOL     OW 5205   1.032   0.549   3.740
 1372SOL    HW1 5206   0.991   0.631   3.701
 1372SOL    HW2 5207   1.096   0.575   3.813
 1373SOL     OW 5208   0.078   0.556   5.110
 1373SOL    HW1 5209   0.170   0.555   5.069
 1373SOL    HW2 5210   0.072   0.630   5.177
 1374SOL     OW 5211   0.561   0.222   4.871
 1374SOL    HW1 5212   0.599   0.138   4.908
 1374SOL    HW2 5213   0.473   0.241   4.915
 1375SOL     OW 5214   0.866   0.454   4.366
 1375SOL    HW1 5215   0.834   0.526   4.304
 1375SOL    HW2 5216   0.890   0.373   4.313
 1376SOL     OW 5217   1.017   0.039   4.477
 1376SOL    HW1 5218   0.945   0.044   4.408
 1376SOL    HW2 5219   0.993  -0.030   4.546
 1377SOL     OW 5220   1.429   1.173   4.591
 1377SOL    HW1 5221   1.374   1.089   4.584
 1377SOL    HW2 5222   1.455   1.202   4.499
 1378SOL     OW 5223   1.466   0.590   4.716
 1378SOL    HW1 5224   1.436   0.495   4.723
 1378SOL    HW2 5225   1.539   0.606   4.782
 1379SOL     OW 5226   1.857   0.833   4.101
 1379SOL    HW1 5227   1.899   0.769   4.165
 1379SOL    HW2 5228   1.819   0.782   4.023
 1380SOL     OW 5229   0.488   1.385   3.898
 1380SOL    HW1 5230   0.401   1.370   3.945
 1380SOL    HW2 5231   0.471   1.411   3.803
 1381SOL     OW 5232   1.664   1.280   4.381
 1381SOL    HW1 5233   1.763   1.288   4.395
 1381SOL    HW2 5234   1.619   1.364   4.412
 1382SOL     OW 5235   1.390   0.575   3.802
 1382SOL    HW1 5236   1.336   0.554   3.883
 1382SOL    HW2 5237   1.481   0.534   3.811
 1383SOL     OW 5238   0.527   0.256   4.052
 1383SOL    HW1 5239   0.554   0.197   3.977
 1383SOL    HW2 5240   0.527   0.351   4.021
 1384SOL     OW 5241   1.754   1.223   5.312
 1384SOL    HW1 5242   1.845   1.184   5.299
 1384SOL    HW2 5243   1.762   1.319   5.336
 1385SOL     OW 5244   1.064   1.347   5.064
 1385SOL    HW1 5245   0.984   1.324   5.119
 1385SOL    HW2 5246   1.147   1.321   5.113
 1386SOL     OW 5247   1.592   1.629   5.349
 1386SOL    HW1 5248   1.619   1.663   5.259
 1386SOL    HW2 5249   1.671   1.591   5.395
 1387SOL     OW 5250   1.111   1.195   4.824
 1387SOL    HW1 5251   1.071   1.239   4.905
 1387SOL    HW2 5252   1.070   1.232   4.741
 1388SOL     OW 5253   1.638   1.099   4.803
 1388SOL    HW1 5254   1.643   1.180   4.862
 1388SOL    HW2 5255   1.552   1.101   4.752
 1389SOL     OW 5256   0.915   0.089   5.126
 1389SOL    HW1 5257   0.940   0.069   5.031
 1389SOL    HW2 5258   0.987   0.145   5.168
 1390SOL     OW 5259   0.980   1.116   5.443
 1390SOL    HW1 5260   0.881   1.122   5.453
 1390SOL    HW2 5261   1.003   1.036   5.387
 1391SOL     OW 5262   0.705   1.050   4.092
 1391SOL    HW1 5263   0.691   1.057   4.191
 1391SOL    HW2 5264   0.789   0.999   4.074
 1392SOL     OW 5265   0.410   0.813   4.975
 1392SOL    HW1 5266   0.496   0.825   5.025
 1392SOL    HW2 5267   0.368   0.726   5.002
 1393SOL     OW 5268   1.274   0.386   4.986
 1393SOL    HW1 5269   1.295   0.460   5.050
 1393SOL    HW2 5270   1.185   0.403   4.943
 1394SOL     OW 5271   0.064   1.564   5.055
 1394SOL    HW1 5272   0.018   1.646   5.021
 1394SOL    HW2 5273   0.162   1.583   5.064
 1395SOL     OW 5274   0.367   1.100   4.225
 1395SOL    HW1 5275   0.360   1.183   4.169
 1395SOL    HW2 5276   0.371   1.020   4.165
 1396SOL     OW 5277   0.566   0.537   4.589
 1396SOL    HW1 5278   0.578   0.603   4.515
 1396SOL    HW2 5279   0.612   0.571   4.672
 1397SOL     OW 5280   1.252   1.348   4.112
 1397SOL    HW1 5281   1.302   1.425   4.152
 1397SOL    HW2 5282   1.157   1.350   4.144
 1398SOL     OW 5283   1.272   1.445   4.866
 1398SOL    HW1 5284   1.319   1.458   4.953
 1398SOL    HW2 5285   1.206   1.371   4.875
 1399SOL     OW 5286   1.582   0.639   4.196
 1399SOL    HW1 5287   1.551   0.700   4.269
 1399SOL    HW2 5288   1.632   0.691   4.127
 1400SOL     OW 5289   0.354   1.510   5.053
 1400SOL    HW1 5290   0.333   1.466   4.966
 1400SOL    HW2 5291   0.451   1.536   5.056
 1401SOL     OW 5292   0.402   0.751   5.322
 1401SOL    HW1 5293   0.470   0.806   5.275
 1401SOL    HW2 5294   0.442   0.663   5.349
 1402SOL     OW 5295   1.587   0.779   5.394
 1402SOL    HW1 5296   1.495   0.817   5.389
 1402SOL    HW2 5297   1.647   0.826   5.329
 1403SOL     OW 5298   1.013   0.105   5.494
 1403SOL    HW1 5299   1.019   0.190   5.442
 1403SOL    HW2 5300   1.045   0.029   5.437
 1404SOL     OW 5301   0.504   0.050   5.464
 1404SOL    HW1 5302   0.462  -0.007   5.394
 1404SOL    HW2 5303   0.438   0.119   5.496
 1405SOL     OW 5304   0.573   0.870   4.753
 1405SOL    HW1 5305   0.617   0.959   4.744
 1405SOL    HW2 5306   0.510   0.870   4.830
 1406SOL     OW 5307   1.360   0.862   4.769
 1406SOL    HW1 5308   1.285   0.862   4.703
 1406SOL    HW2 5309   1.397   0.770   4.778
 1407SOL     OW 5310   1.209   0.525   3.999
 1407SOL    HW1 5311   1.222   0.441   4.053
 1407SOL    HW2 5312   1.180   0.599   4.059
 1408SOL     OW 5313   0.307   0.213   4.955
 1408SOL    HW1 5314   0.284   0.250   5.045
 1408SOL    HW2 5315   0.277   0.118   4.949
 1409SOL     OW 5316   0.037   1.310   5.006
 1409SOL    HW1 5317   0.090   1.261   5.074
 1409SOL    HW2 5318   0.059   1.408   5.011
 1410SOL     OW 5319   0.732   0.634   4.788
 1410SOL    HW1 5320   0.791   0.608   4.712
 1410SOL    HW2 5321   0.704   0.730   4.777
 1411SOL     OW 5322   1.728   0.935   5.578
 1411SOL    HW1 5323   1.682   0.928   5.489
 1411SOL    HW2 5324   1.666   0.979   5.644
 1412SOL     OW 5325   0.307   0.063   4.342
 1412SOL    HW1 5326   0.296   0.157   4.375
 1412SOL    HW2 5327   0.302   0.000   4.419
 1413SOL     OW 5328   1.622   0.367   4.098
 1413SOL    HW1 5329   1.624   0.291   4.162
 1413SOL    HW2 5330   1.574   0.444   4.138
 1414SOL     OW 5331   1.023   0.766   4.690
 1414SOL    HW1 5332   1.038   0.787   4.786
 1414SOL    HW2 5333   0.993   0.671   4.681
 1415SOL     OW 5334   0.980   1.573   5.424
 1415SOL    HW1 5335   0.960   1.617   5.336
 1415SOL    HW2 5336   1.019   1.482   5.408
 1416SOL     OW 5337   1.859   1.518   5.329
 1416SOL    HW1 5338   1.873   1.545   5.234
 1416SOL    HW2 5339   1.942   1.540   5.382
 1417SOL     OW 5340   0.350   0.898   5.528
 1417SOL    HW1 5341   0.426   0.942   5.576
 1417SOL    HW2 5342   0.385   0.851   5.446
 1418SOL     OW 5343   1.540   0.274   3.849
 1418SOL    HW1 5344   1.479   0.199   3.872
 1418SOL    HW2 5345   1.562   0.326   3.932
 1419SOL     OW 5346   1.303   0.838   3.766
 1419SOL    HW1 5347   1.337   0.745   3.781
 1419SOL    HW2 5348   1.321   0.865   3.671
 1420SOL     OW 5349   1.068   1.333   4.573
 1420SOL    HW1 5350   1.075   1.249   4.518
 1420SOL    HW2 5351   1.130   1.402   4.537
 1421SOL     OW 5352   0.319   0.810   4.673
 1421SOL    HW1 5353   0.412   0.846   4.678
 1421SOL    HW2 5354   0.313   0.725   4.725
 1422SOL     OW 5355   0.339   0.509   4.730
 1422SOL    HW1 5356   0.287   0.426   4.713
 1422SOL    HW2 5357   0.416   0.514   4.666
 1423SOL     OW 5358   1.138   0.380   5.402
 1423SOL    HW1 5359   1.093   0.443   5.466
 1423SOL    HW2 5360   1.231   0.411   5.385
 1424SOL     OW 5361   1.160   0.207   5.201
 1424SOL    HW1 5362   1.160   0.271   5.278
 1424SOL    HW2 5363   1.188   0.255   5.118
 1425SOL     OW 5364   0.008   1.326   3.924
 1425SOL    HW1 5365  -0.085   1.347   3.893
 1425SOL    HW2 5366   0.018   1.227   3.937
 1426SOL     OW 5367   0.088   1.801   4.651
 1426SOL    HW1 5368   0.046   1.715   4.624
 1426SOL    HW2 5369   0.182   1.804   4.617
 1427SOL     OW 5370   0.504   1.568   4.634
 1427SOL    HW1 5371   0.570   1.642   4.643
 1427SOL    HW2 5372   0.548   1.489   4.592
 1428SOL     OW 5373   1.002   0.796   4.962
 1428SOL    HW1 5374   1.043   0.764   5.048
 1428SOL    HW2 5375   0.906   0.769   4.959
 1429SOL     OW 5376   0.040   0.544   4.838
 1429SOL    HW1 5377   0.125   0.511   4.797
 1429SOL    HW2 5378   0.053   0.559   4.936
 1430SOL     OW 5379   0.189   0.520   5.446
 1430SOL    HW1 5380   0.248   0.480   5.376
 1430SOL    HW2 5381   0.131   0.591   5.405
 1431SOL     OW 5382   1.369   0.950   5.384
 1431SOL    HW1 5383   1.408   1.039   5.404
 1431SOL    HW2 5384   1.379   0.930   5.287
 1432SOL     OW 5385   0.815   0.572   4.049
 1432SOL    HW1 5386   0.822   0.483   4.003
 1432SOL    HW2 5387   0.721   0.606   4.041
 1433SOL     OW 5388   1.657   0.604   4.930
 1433SOL    HW1 5389   1.619   0.535   4.992
 1433SOL    HW2 5390   1.739   0.568   4.886
 1434SOL     OW 5391   0.252   1.564   5.468
 1434SOL    HW1 5392   0.222   1.621   5.544
 1434SOL    HW2 5393   0.245   1.467   5.494
 1435SOL     OW 5394   0.671   0.464   4.993
 1435SOL    HW1 5395   0.637   0.375   4.963
 1435SOL    HW2 5396   0.697   0.518   4.913
 1436SOL     OW 5397   0.930   1.678   5.189
 1436SOL    HW1 5398   0.906   1.660   5.094
 1436SOL    HW2 5399   0.960   1.772   5.199
 1437SOL     OW 5400   0.473   0.500   3.915
 1437SOL    HW1 5401   0.534   0.580   3.919
 1437SOL    HW2 5402   0.378   0.531   3.922
 1438SOL     OW 5403   0.159   1.137   5.190
 1438SOL    HW1 5404   0.181   1.076   5.266
 1438SOL    HW2 5405   0.169   1.088   5.104
 1439SOL     OW 5406   1.347   1.059   4.958
 1439SOL    HW1 5407   1.371   0.996   4.884
 1439SOL    HW2 5408   1.257   1.099   4.940
 1440SOL     OW 5409   1.302   0.855   4.033
 1440SOL    HW1 5410   1.216   0.824   4.075
 1440SOL    HW2 5411   1.298   0.841   3.934
 1441SOL     OW 5412   1.759   1.747   4.878
 1441SOL    HW1 5413   1.820   1.777   4.805
 1441SOL    HW2 5414   1.721   1.658   4.856
 1442SOL     OW 5415   1.252   1.731   4.852
 1442SOL    HW1 5416   1.336   1.736   4.798
 1442SOL    HW2 5417   1.229   1.635   4.870
 1443SOL     OW 5418   0.083   1.258   4.746
 1443SOL    HW1 5419   0.078   1.257   4.846
 1443SOL    HW2 5420   0.000   1.217   4.708
 1444SOL     OW 5421   0.688   1.662   5.440
 1444SOL    HW1 5422   0.632   1.743   5.449
 1444SOL    HW2 5423   0.740   1.666   5.354
 1445SOL     OW 5424   1.726   0.135   4.247
 1445SOL    HW1 5425   1.799   0.118   4.180
 1445SOL    HW2 5426   1.695   0.048   4.285
 1446SOL     OW 5427   1.388   1.573   4.201
 1446SOL    HW1 5428   1.455   1.585   4.127
 1446SOL    HW2 5429   1.348   1.662   4.224
 1447SOL     OW 5430   0.130   1.794   5.575
 1447SOL    HW1 5431   0.089   1.720   5.628
 1447SOL    HW2 5432   0.194   1.845   5.633
 1448SOL     OW 5433   1.280   0.927   4.396
 1448SOL    HW1 5434   1.340   0.846   4.398
 1448SOL    HW2 5435   1.320   0.996   4.336
 1449SOL     OW 5436   0.830   1.273   5.146
 1449SOL    HW1 5437   0.825   1.306   5.241
 1449SOL    HW2 5438   0.744   1.292   5.100
 1450SOL     OW 5439   0.672   1.616   3.878
 1450SOL    HW1 5440   0.681   1.626   3.779
 1450SOL    HW2 5441   0.632   1.527   3.899
 1451SOL     OW 5442   1.650   1.720   5.118
 1451SOL    HW1 5443   1.703   1.730   5.034
 1451SOL    HW2 5444   1.623   1.810   5.152
 1452SOL     OW 5445   1.841   0.175   4.687
 1452SOL    HW1 5446   1.880   0.090   4.651
 1452SOL    HW2 5447   1.743   0.177   4.668
 1453SOL     OW 5448   0.263   0.326   4.444
 1453SOL    HW1 5449   0.184   0.377   4.410
 1453SOL    HW2 5450   0.254   0.311   4.542
 1454SOL     OW 5451   1.194   1.612   3.755
 1454SOL    HW1 5452   1.200   1.519   3.792
 1454SOL    HW2 5453   1.135   1.612   3.675
 1455SOL     OW 5454   0.822   1.002   5.096
 1455SOL    HW1 5455   0.862   1.001   5.004
 1455SOL    HW2 5456   0.832   1.094   5.136
 1456SOL     OW 5457   0.916   0.910   4.015
 1456SOL    HW1 5458   0.979   0.948   3.947
 1456SOL    HW2 5459   0.956   0.827   4.054
 1457SOL     OW 5460   1.504   1.607   3.768
 1457SOL    HW1 5461   1.412   1.644   3.775
 1457SOL    HW2 5462   1.542   1.627   3.678
 1458SOL     OW 5463   0.372   1.288   5.214
 1458SOL    HW1 5464   0.359   1.381   5.180
 1458SOL    HW2 5465   0.288   1.236   5.201
 1459SOL     OW 5466   1.614   1.292   5.013
 1459SOL    HW1 5467   1.674   1.295   5.093
 1459SOL    HW2 5468   1.539   1.356   5.026
 1460SOL     OW 5469   1.039   1.098   4.420
 1460SOL    HW1 5470   0.969   1.051   4.474
 1460SOL    HW2 5471   1.098   1.030   4.377
 1461SOL     OW 5472   1.014   0.236   4.695
 1461SOL    HW1 5473   1.006   0.200   4.602
 1461SOL    HW2 5474   1.012   0.160   4.760
 1462SOL     OW 5475   0.590   1.487   4.215
 1462SOL    HW1 5476   0.632   1.429   4.145
 1462SOL    HW2 5477   0.546   1.566   4.171
 1463SOL     OW 5478   1.709   0.385   5.105
 1463SOL    HW1 5479   1.782   0.454   5.109
 1463SOL    HW2 5480   1.737   0.310   5.046
 1464SOL     OW 5481   0.255   1.348   4.014
 1464SOL    HW1 5482   0.159   1.349   3.987
 1464SOL    HW2 5483   0.267   1.401   4.098
 1465SOL     OW 5484   0.105   1.013   5.450
 1465SOL    HW1 5485   0.028   0.980   5.504
 1465SOL    HW2 5486   0.190   0.983   5.492
 1466SOL     OW 5487   0.672   0.203   5.213
 1466SOL    HW1 5488   0.762   0.187   5.173
 1466SOL    HW2 5489   0.680   0.208   5.312
 1467SOL     OW 5490   0.075   0.345   3.757
 1467SOL    HW1 5491  -0.017   0.317   3.728
 1467SOL    HW2 5492   0.106   0.422   3.701
 1468SOL     OW 5493   1.440   0.856   5.122
 1468SOL    HW1 5494   1.383   0.908   5.059
 1468SOL    HW2 5495   1.536   0.868   5.098
 1469SOL     OW 5496   0.072   0.166   4.042
 1469SOL    HW1 5497   0.055   0.249   3.988
 1469SOL    HW2 5498   0.162   0.129   4.020
 1470SOL     OW 5499   1.183   1.335   3.843
 1470SOL    HW1 5500   1.084   1.324   3.845
 1470SOL    HW2 5501   1.217   1.350   3.936
 1471SOL     OW 5502   0.613   0.842   5.155
 1471SOL    HW1 5503   0.669   0.923   5.138
 1471SOL    HW2 5504   0.672   0.762   5.158
 1472SOL     OW 5505   1.493   1.767   4.683
 1472SOL    HW1 5506   1.526   1.831   4.614
 1472SOL    HW2 5507   1.559   1.761   4.758
 1473SOL     OW 5508   0.716   0.565   5.432
 1473SOL    HW1 5509   0.735   0.630   5.506
 1473SOL    HW2 5510   0.776   0.485   5.441
 1474SOL     OW 5511   1.450   1.220   5.357
 1474SOL    HW1 5512   1.441   1.210   5.456
 1474SOL    HW2 5513   1.546   1.213   5.331
 1475SOL     OW 5514   0.390   1.741   5.284
 1475SOL    HW1 5515   0.299   1.782   5.282
 1475SOL    HW2 5516   0.383   1.647   5.316
 1476SOL     OW 5517   1.674   0.883   4.978
 1476SOL    HW1 5518   1.647   0.794   4.941
 1476SOL    HW2 5519   1.675   0.951   4.905
 1477SOL     OW 5520   1.225   0.325   4.173
 1477SOL    HW1 5521   1.290   0.251   4.162
 1477SOL    HW2 5522   1.245   0.375   4.257
 1478SOL     OW 5523   0.594   0.745   4.376
 1478SOL    HW1 5524   0.644   0.830   4.357
 1478SOL    HW2 5525   0.506   0.747   4.328
 1479SOL     OW 5526   1.777   0.342   5.366
 1479SOL    HW1 5527   1.760   0.373   5.272
 1479SOL    HW2 5528   1.693   0.305   5.404
 1480SOL     OW 5529   1.730   0.934   5.241
 1480SOL    HW1 5530   1.768   1.025   5.256
 1480SOL    HW2 5531   1.722   0.917   5.142
 1481SOL     OW 5532   0.859   1.374   3.740
 1481SOL    HW1 5533   0.813   1.389   3.828
 1481SOL    HW2 5534   0.903   1.459   3.710
 1482SOL     OW 5535   0.661   1.790   4.677
 1482SOL    HW1 5536   0.615   1.878   4.664
 1482SOL    HW2 5537   0.760   1.802   4.670
 1483SOL     OW 5538   0.859   0.956   4.585
 1483SOL    HW1 5539   0.913   0.887   4.633
 1483SOL    HW2 5540   0.827   1.025   4.651
 1484SOL     OW 5541   1.083   0.984   3.811
 1484SOL    HW1 5542   1.060   1.037   3.729
 1484SOL    HW2 5543   1.164   0.928   3.792
 1485SOL     OW 5544   1.861   1.569   4.575
 1485SOL    HW1 5545   1.790   1.557   4.505
 1485SOL    HW2 5546   1.862   1.490   4.635
 1486SOL     OW 5547   0.221   1.314   5.568
 1486SOL    HW1 5548   0.156   1.241   5.547
 1486SOL    HW2 5549   0.225   1.328   5.666
 1487SOL     OW 5550   0.079   1.240   4.377
 1487SOL    HW1 5551   0.078   1.193   4.465
 1487SOL    HW2 5552   0.161   1.212   4.326
 1488SOL     OW 5553   0.672   1.391   5.348
 1488SOL    HW1 5554   0.594   1.341   5.386
 1488SOL    HW2 5555   0.669   1.486   5.379
 1489SOL     OW 5556   1.824   0.192   4.951
 1489SOL    HW1 5557   1.820   0.102   4.995
 1489SOL    HW2 5558   1.827   0.181   4.852
 1490SOL     OW 5559   0.428   0.424   4.244
 1490SOL    HW1 5560   0.458   0.352   4.182
 1490SOL    HW2 5561   0.389   0.384   4.327
 1491SOL     OW 5562   1.705   1.487   4.828
 1491SOL    HW1 5563   1.612   1.462   4.801
 1491SOL    HW2 5564   1.731   1.437   4.910
 1492SOL     OW 5565   0.317   0.547   5.004
 1492SOL    HW1 5566   0.355   0.488   5.076
 1492SOL    HW2 5567   0.357   0.521   4.916
 1493SOL     OW 5568   0.812   1.586   4.411
 1493SOL    HW1 5569   0.844   1.596   4.317
 1493SOL    HW2 5570   0.733   1.524   4.413
 1494SOL     OW 5571   1.424   0.214   4.836
 1494SOL    HW1 5572   1.476   0.149   4.891
 1494SOL    HW2 5573   1.375   0.277   4.897
 1495SOL     OW 5574   1.001   0.034   4.878
 1495SOL    HW1 5575   0.938  -0.038   4.847
 1495SOL    HW2 5576   1.094  -0.002   4.878
 1496SOL     OW 5577   0.770   1.330   4.025
 1496SOL    HW1 5578   0.724   1.243   4.042
 1496SOL    HW2 5579   0.861   1.327   4.066
 1497SOL     OW 5580   0.618   1.567   5.008
 1497SOL    HW1 5581   0.613   1.649   5.065
 1497SOL    HW2 5582   0.707   1.564   4.963
 1498SOL     OW 5583   1.352   0.052   3.892
 1498SOL    HW1 5584   1.387   0.011   3.808
 1498SOL    HW2 5585   1.262   0.014   3.912
 1499SOL     OW 5586   1.300   0.453   4.415
 1499SOL    HW1 5587   1.241   0.533   4.419
 1499SOL    HW2 5588   1.315   0.418   4.508
 1500SOL     OW 5589   1.593   0.221   4.606
 1500SOL    HW1 5590   1.509   0.220   4.660
 1500SOL    HW2 5591   1.595   0.304   4.550
 1501SOL     OW 5592   0.039   1.077   4.024
 1501SOL    HW1 5593   0.138   1.066   4.015
 1501SOL    HW2 5594  -0.001   0.991   4.056
 1502SOL     OW 5595   0.875   1.646   4.061
 1502SOL    HW1 5596   0.798   1.611   4.007
 1502SOL    HW2 5597   0.843   1.717   4.123
 1503SOL     OW 5598   0.230   0.628   5.699
 1503SOL    HW1 5599   0.137   0.626   5.736
 1503SOL    HW2 5600   0.231   0.589   5.607
 1504SOL     OW 5601   0.225   0.275   6.582
 1504SOL    HW1 5602   0.260   0.258   6.674
 1504SOL    HW2 5603   0.137   0.230   6.570
 1505SOL     OW 5604   0.019   0.368   6.233
 1505SOL    HW1 5605  -0.063   0.411   6.272
 1505SOL    HW2 5606  -0.009   0.295   6.170
 1506SOL     OW 5607   0.569   1.275   6.751
 1506SOL    HW1 5608   0.476   1.268   6.714
 1506SOL    HW2 5609   0.580   1.364   6.795
 1507SOL     OW 5610   1.555   1.511   6.289
 1507SOL    HW1 5611   1.498   1.495   6.370
 1507SOL    HW2 5612   1.496   1.521   6.209
 1508SOL     OW 5613   1.135   0.703   6.303
 1508SOL    HW1 5614   1.192   0.781   6.278
 1508SOL    HW2 5615   1.075   0.729   6.379
 1509SOL     OW 5616   1.755   0.607   5.817
 1509SOL    HW1 5617   1.743   0.594   5.718
 1509SOL    HW2 5618   1.725   0.526   5.866
 1510SOL     OW 5619   0.768   1.144   6.609
 1510SOL    HW1 5620   0.690   1.161   6.669
 1510SOL    HW2 5621   0.802   1.231   6.573
 1511SOL     OW 5622   0.850   0.798   7.409
 1511SOL    HW1 5623   0.846   0.874   7.474
 1511SOL    HW2 5624   0.872   0.834   7.318
 1512SOL     OW 5625   0.685   1.012   6.251
 1512SOL    HW1 5626   0.754   0.996   6.321
 1512SOL    HW2 5627   0.612   1.069   6.289
 1513SOL     OW 5628   0.335   1.435   6.647
 1513SOL    HW1 5629   0.257   1.404   6.594
 1513SOL    HW2 5630   0.393   1.493   6.590
 1514SOL     OW 5631   1.460   1.505   6.925
 1514SOL    HW1 5632   1.484   1.599   6.951
 1514SOL    HW2 5633   1.444   1.451   7.007
 1515SOL     OW 5634   0.438   0.392   7.085
 1515SOL    HW1 5635   0.520   0.336   7.094
 1515SOL    HW2 5636   0.357   0.334   7.089
 1516SOL     OW 5637   1.603   0.447   6.323
 1516SOL    HW1 5638   1.529   0.493   6.273
 1516SOL    HW2 5639   1.654   0.515   6.376
 1517SOL     OW 5640   0.231   1.713   6.069
 1517SOL    HW1 5641   0.265   1.790   6.123
 1517SOL    HW2 5642   0.275   1.713   5.979
 1518SOL     OW 5643   0.230   1.434   6.124
 1518SOL    HW1 5644   0.204   1.530   6.124
 1518SOL    HW2 5645   0.159   1.380   6.169
 1519SOL     OW 5646   0.240   1.091   6.472
 1519SOL    HW1 5647   0.254   1.007   6.524
 1519SOL    HW2 5648   0.185   1.155   6.527
 1520SOL     OW 5649   0.620   1.786   7.025
 1520SOL    HW1 5650   0.528   1.769   7.060
 1520SOL    HW2 5651   0.648   1.878   7.051
 1521SOL     OW 5652   0.606   0.964   5.709
 1521SOL    HW1 5653   0.613   1.048   5.655
 1521SOL    HW2 5654   0.652   0.977   5.797
 1522SOL     OW 5655   1.594   0.114   7.066
 1522SOL    HW1 5656   1.576   0.181   6.994
 1522SOL    HW2 5657   1.591   0.160   7.155
 1523SOL     OW 5658   0.122   0.643   6.149
 1523SOL    HW1 5659   0.077   0.555   6.166
 1523SOL    HW2 5660   0.121   0.697   6.233
 1524SOL     OW 5661   1.842   1.767   5.945
 1524SOL    HW1 5662   1.896   1.738   6.025
 1524SOL    HW2 5663   1.872   1.857   5.916
 1525SOL     OW 5664   0.027   1.596   5.703
 1525SOL    HW1 5665   0.008   1.500   5.724
 1525SOL    HW2 5666  -0.006   1.654   5.778
 1526SOL     OW 5667   1.689   0.922   6.198
 1526SOL    HW1 5668   1.784   0.893   6.206
 1526SOL    HW2 5669   1.681   0.987   6.123
 1527SOL     OW 5670   1.641   1.108   6.018
 1527SOL    HW1 5671   1.727   1.110   5.966
 1527SOL    HW2 5672   1.655   1.155   6.106
 1528SOL     OW 5673   0.113   0.737   7.183
 1528SOL    HW1 5674   0.201   0.724   7.228
 1528SOL    HW2 5675   0.100   0.834   7.161
 1529SOL     OW 5676   0.613   1.365   6.312
 1529SOL    HW1 5677   0.564   1.278   6.321
 1529SOL    HW2 5678   0.590   1.408   6.225
 1530SOL     OW 5679   1.293   1.228   7.009
 1530SOL    HW1 5680   1.330   1.155   6.951
 1530SOL    HW2 5681   1.345   1.233   7.094
 1531SOL     OW 5682   0.809   0.004   6.088
 1531SOL    HW1 5683   0.849   0.095   6.079
 1531SOL    HW2 5684   0.709   0.012   6.094
 1532SOL     OW 5685   0.197   0.976   6.850
 1532SOL    HW1 5686   0.286   0.931   6.836
 1532SOL    HW2 5687   0.124   0.911   6.831
 1533SOL     OW 5688   1.525   0.999   5.776
 1533SOL    HW1 5689   1.462   0.923   5.789
 1533SOL    HW2 5690   1.573   1.017   5.862
 1534SOL     OW 5691   1.187   1.792   7.202
 1534SOL    HW1 5692   1.211   1.852   7.126
 1534SOL    HW2 5693   1.194   1.697   7.172
 1535SOL     OW 5694   0.317   0.251   7.387
 1535SOL    HW1 5695   0.388   0.322   7.393
 1535SOL    HW2 5696   0.229   0.290   7.415
 1536SOL     OW 5697   1.466   1.417   6.539
 1536SOL    HW1 5698   1.407   1.423   6.619
 1536SOL    HW2 5699   1.451   1.329   6.493
 1537SOL     OW 5700   1.667   1.714   6.158
 1537SOL    HW1 5701   1.626   1.691   6.070
 1537SOL    HW2 5702   1.649   1.640   6.223
 1538SOL     OW 5703   0.598   0.729   5.856
 1538SOL    HW1 5704   0.622   0.798   5.788
 1538SOL    HW2 5705   0.520   0.762   5.910
 1539SOL     OW 5706   1.281   0.345   6.530
 1539SOL    HW1 5707   1.195   0.295   6.517
 1539SOL    HW2 5708   1.343   0.291   6.586
 1540SOL     OW 5709   1.576   1.662   5.893
 1540SOL    HW1 5710   1.665   1.708   5.896
 1540SOL    HW2 5711   1.555   1.638   5.798
 1541SOL     OW 5712   0.807   0.605   7.051
 1541SOL    HW1 5713   0.760   0.602   7.140
 1541SOL    HW2 5714   0.756   0.550   6.985
 1542SOL     OW 5715   0.973   0.890   7.158
 1542SOL    HW1 5716   1.019   0.806   7.129
 1542SOL    HW2 5717   0.917   0.924   7.083
 1543SOL     OW 5718   0.991   0.410   6.828
 1543SOL    HW1 5719   0.914   0.444   6.882
 1543SOL    HW2 5720   0.957   0.359   6.749
 1544SOL     OW 5721   1.041   0.701   6.015
 1544SOL    HW1 5722   1.067   0.697   6.111
 1544SOL    HW2 5723   0.956   0.650   6.001
 1545SOL     OW 5724   0.076   0.811   6.375
 1545SOL    HW1 5725   0.175   0.799   6.384
 1545SOL    HW2 5726   0.052   0.906   6.396
 1546SOL     OW 5727   0.130   1.821   7.157
 1546SOL    HW1 5728   0.120   1.806   7.256
 1546SOL    HW2 5729   0.044   1.857   7.121
 1547SOL     OW 5730   0.865   0.348   5.781
 1547SOL    HW1 5731   0.924   0.411   5.732
 1547SOL    HW2 5732   0.884   0.254   5.752
 1548SOL     OW 5733   1.362   1.144   6.131
 1548SOL    HW1 5734   1.445   1.115   6.083
 1548SOL    HW2 5735   1.313   1.211   6.075
 1549SOL     OW 5736   0.550   0.196   6.471
 1549SOL    HW1 5737   0.545   0.191   6.571
 1549SOL    HW2 5738   0.552   0.292   6.442
 1550SOL     OW 5739   1.008   1.456   6.063
 1550SOL    HW1 5740   0.962   1.528   6.011
 1550SOL    HW2 5741   1.004   1.476   6.161
 1551SOL     OW 5742   0.351   1.801   6.439
 1551SOL    HW1 5743   0.401   1.715   6.445
 1551SOL    HW2 5744   0.416   1.878   6.436
 1552SOL     OW 5745   1.795   1.066   6.459
 1552SOL    HW1 5746   1.733   1.051   6.383
 1552SOL    HW2 5747   1.743   1.077   6.544
 1553SOL     OW 5748   1.227   1.550   7.092
 1553SOL    HW1 5749   1.233   1.473   7.156
 1553SOL    HW2 5750   1.175   1.524   7.012
 1554SOL     OW 5751   0.321   0.943   5.828
 1554SOL    HW1 5752   0.403   0.982   5.786
 1554SOL    HW2 5753   0.294   0.861   5.779
 1555SOL     OW 5754   1.458   0.735   6.314
 1555SOL    HW1 5755   1.453   0.670   6.389
 1555SOL    HW2 5756   1.538   0.794   6.327
 1556SOL     OW 5757   0.461   1.266   7.313
 1556SOL    HW1 5758   0.411   1.267   7.227
 1556SOL    HW2 5759   0.398   1.248   7.389
 1557SOL     OW 5760   1.111   1.776   5.823
 1557SOL    HW1 5761   1.051   1.714   5.873
 1557SOL    HW2 5762   1.142   1.732   5.738
 1558SOL     OW 5763   0.202   0.285   7.084
 1558SOL    HW1 5764   0.122   0.345   7.071
 1558SOL    HW2 5765   0.192   0.236   7.170
 1559SOL     OW 5766   1.632   1.377   5.667
 1559SOL    HW1 5767   1.600   1.471   5.657
 1559SOL    HW2 5768   1.556   1.314   5.655
 1560SOL     OW 5769   0.464   1.743   5.909
 1560SOL    HW1 5770   0.497   1.782   5.995
 1560SOL    HW2 5771   0.540   1.736   5.844
 1561SOL     OW 5772   1.400   0.107   6.012
 1561SOL    HW1 5773   1.376   0.070   5.922
 1561SOL    HW2 5774   1.499   0.123   6.016
 1562SOL     OW 5775   0.249   1.785   6.827
 1562SOL    HW1 5776   0.306   1.720   6.877
 1562SOL    HW2 5777   0.233   1.752   6.734
 1563SOL     OW 5778   0.940   1.698   6.490
 1563SOL    HW1 5779   1.020   1.641   6.511
 1563SOL    HW2 5780   0.891   1.658   6.413
 1564SOL     OW 5781   0.382   0.700   6.066
 1564SOL    HW1 5782   0.427   0.610   6.063
 1564SOL    HW2 5783   0.288   0.689   6.099
 1565SOL     OW 5784   0.614   0.122   5.703
 1565SOL    HW1 5785   0.712   0.100   5.710
 1565SOL    HW2 5786   0.583   0.105   5.610
 1566SOL     OW 5787   0.781   0.264   7.335
 1566SOL    HW1 5788   0.848   0.203   7.378
 1566SOL    HW2 5789   0.708   0.283   7.400
 1567SOL     OW 5790   0.888   1.514   6.781
 1567SOL    HW1 5791   0.865   1.489   6.687
 1567SOL    HW2 5792   0.949   1.445   6.820
 1568SOL     OW 5793   1.351   0.590   7.019
 1568SOL    HW1 5794   1.379   0.547   7.104
 1568SOL    HW2 5795   1.376   0.686   7.020
 1569SOL     OW 5796   0.803   1.402   6.510
 1569SOL    HW1 5797   0.893   1.416   6.468
 1569SOL    HW2 5798   0.732   1.404   6.439
 1570SOL     OW 5799   0.922   0.503   6.485
 1570SOL    HW1 5800   0.897   0.494   6.389
 1570SOL    HW2 5801   0.970   0.421   6.516
 1571SOL     OW 5802   0.539   0.064   6.098
 1571SOL    HW1 5803   0.458   0.065   6.156
 1571SOL    HW2 5804   0.542   0.147   6.043
 1572SOL     OW 5805   1.434   1.188   5.627
 1572SOL    HW1 5806   1.466   1.112   5.684
 1572SOL    HW2 5807   1.342   1.215   5.657
 1573SOL     OW 5808   0.297   0.035   5.757
 1573SOL    HW1 5809   0.346   0.119   5.736
 1573SOL    HW2 5810   0.359  -0.030   5.802
 1574SOL     OW 5811   0.935   0.236   6.066
 1574SOL    HW1 5812   0.887   0.277   5.988
 1574SOL    HW2 5813   1.034   0.234   6.047
 1575SOL     OW 5814   1.076   0.683   7.050
 1575SOL    HW1 5815   0.996   0.622   7.053
 1575SOL    HW2 5816   1.157   0.630   7.026
 1576SOL     OW 5817   1.227   1.570   6.379
 1576SOL    HW1 5818   1.248   1.644   6.314
 1576SOL    HW2 5819   1.295   1.570   6.452
 1577SOL     OW 5820   0.459   1.152   6.327
 1577SOL    HW1 5821   0.388   1.125   6.392
 1577SOL    HW2 5822   0.433   1.124   6.234
 1578SOL     OW 5823   1.271   1.797   6.177
 1578SOL    HW1 5824   1.315   1.861   6.113
 1578SOL    HW2 5825   1.221   1.849   6.247
 1579SOL     OW 5826   1.032   0.549   5.602
 1579SOL    HW1 5827   0.991   0.631   5.563
 1579SOL    HW2 5828   1.096   0.575   5.675
 1580SOL     OW 5829   0.078   0.556   6.972
 1580SOL    HW1 5830   0.170   0.555   6.931
 1580SOL    HW2 5831   0.072   0.630   7.039
 1581SOL     OW 5832   0.561   0.222   6.733
 1581SOL    HW1 5833   0.599   0.138   6.770
 1581SOL    HW2 5834   0.473   0.241   6.777
 1582SOL     OW 5835   0.866   0.454   6.228
 1582SOL    HW1 5836   0.834   0.526   6.166
 1582SOL    HW2 5837   0.890   0.373   6.175
 1583SOL     OW 5838   1.017   0.039   6.339
 1583SOL    HW1 5839   0.945   0.044   6.270
 1583SOL    HW2 5840   0.993  -0.030   6.408
 1584SOL     OW 5841   1.429   1.173   6.453
 1584SOL    HW1 5842   1.374   1.089   6.446
 1584SOL    HW2 5843   1.455   1.202   6.361
 1585SOL     OW 5844   1.466   0.590   6.578
 1585SOL    HW1 5845   1.436   0.495   6.585
 1585SOL    HW2 5846   1.539   0.606   6.644
 1586SOL     OW 5847   1.857   0.833   5.963
 1586SOL    HW1 5848   1.899   0.769   6.027
 1586SOL    HW2 5849   1.819   0.782   5.885
 1587SOL     OW 5850   0.488   1.385   5.760
 1587SOL    HW1 5851   0.401   1.370   5.807
 1587SOL    HW2 5852   0.471   1.411   5.665
 1588SOL     OW 5853   1.664   1.280   6.243
 1588SOL    HW1 5854   1.763   1.288   6.257
 1588SOL    HW2 5855   1.619   1.364   6.274
 1589SOL     OW 5856   1.390   0.575   5.664
 1589SOL    HW1 5857   1.336   0.554   5.745
 1589SOL    HW2 5858   1.481   0.534   5.673
 1590SOL     OW 5859   0.527   0.256   5.914
 1590SOL    HW1 5860   0.554   0.197   5.839
 1590SOL    HW2 5861   0.527   0.351   5.883
 1591SOL     OW 5862   1.754   1.223   7.174
 1591SOL    HW1 5863   1.845   1.184   7.161
 1591SOL    HW2 5864   1.762   1.319   7.198
 1592SOL     OW 5865   1.064   1.347   6.926
 1592SOL    HW1 5866   0.984   1.324   6.981
 1592SOL    HW2 5867   1.147   1.321   6.975
 1593SOL     OW 5868   1.111   1.195   6.686
 1593SOL    HW1 5869   1.071   1.239   6.767
 1593SOL    HW2 5870   1.070   1.232   6.603
 1594SOL     OW 5871   1.638   1.099   6.665
 1594SOL    HW1 5872   1.643   1.180   6.724
 1594SOL    HW2 5873   1.552   1.101   6.614
 1595SOL     OW 5874   0.915   0.089   6.988
 1595SOL    HW1 5875   0.940   0.069   6.893
 1595SOL    HW2 5876   0.987   0.145   7.030
 1596SOL     OW 5877   0.705   1.050   5.954
 1596SOL    HW1 5878   0.691   1.057   6.053
 1596SOL    HW2 5879   0.789   0.999   5.936
 1597SOL     OW 5880   0.410   0.813   6.837
 1597SOL    HW1 5881   0.496   0.825   6.887
 1597SOL    HW2 5882   0.368   0.726   6.864
 1598SOL     OW 5883   1.274   0.386   6.848
 1598SOL    HW1 5884   1.295   0.460   6.912
 1598SOL    HW2 5885   1.185   0.403   6.805
 1599SOL     OW 5886   0.064   1.564   6.917
 1599SOL    HW1 5887   0.018   1.646   6.883
 1599SOL    HW2 5888   0.162   1.583   6.926
 1600SOL     OW 5889   0.367   1.100   6.087
 1600SOL    HW1 5890   0.360   1.183   6.031
 1600SOL    HW2 5891   0.371   1.020   6.027
 1601SOL     OW 5892   0.566   0.537   6.451
 1601SOL    HW1 5893   0.578   0.603   6.377
 1601SOL    HW2 5894   0.612   0.571   6.534
 1602SOL     OW 5895   1.252   1.348   5.974
 1602SOL    HW1 5896   1.302   1.425   6.014
 1602SOL    HW2 5897   1.157   1.350   6.006
 1603SOL     OW 5898   1.272   1.445   6.728
 1603SOL    HW1 5899   1.319   1.458   6.815
 1603SOL    HW2 5900   1.206   1.371   6.737
 1604SOL     OW 5901   1.582   0.639   6.058
 1604SOL    HW1 5902   1.551   0.700   6.131
 1604SOL    HW2 5903   1.632   0.691   5.989
 1605SOL     OW 5904   0.354   1.510   6.915
 1605SOL    HW1 5905   0.333   1.466   6.828
 1605SOL    HW2 5906   0.451   1.536   6.918
 1606SOL     OW 5907   0.402   0.751   7.184
 1606SOL    HW1 5908   0.470   0.806   7.137
 1606SOL    HW2 5909   0.442   0.663   7.211
 1607SOL     OW 5910   1.587   0.779   7.256
 1607SOL    HW1 5911   1.495   0.817   7.251
 1607SOL    HW2 5912   1.647   0.826   7.191
 1608SOL     OW 5913   0.573   0.870   6.615
 1608SOL    HW1 5914   0.617   0.959   6.606
 1608SOL    HW2 5915   0.510   0.870   6.692
 1609SOL     OW 5916   1.360   0.862   6.631
 1609SOL    HW1 5917   1.285   0.862   6.565
 1609SOL    HW2 5918   1.397   0.770   6.640
 1610SOL     OW 5919   1.209   0.525   5.861
 1610SOL    HW1 5920   1.222   0.441   5.915
 1610SOL    HW2 5921   1.180   0.599   5.921
 1611SOL     OW 5922   0.307   0.213   6.817
 1611SOL    HW1 5923   0.284   0.250   6.907
 1611SOL    HW2 5924   0.277   0.118   6.811
 1612SOL     OW 5925   0.037   1.310   6.868
 1612SOL    HW1 5926   0.090   1.261   6.936
 1612SOL    HW2 5927   0.059   1.408   6.873
 1613SOL     OW 5928   0.732   0.634   6.650
 1613SOL    HW1 5929   0.791   0.608   6.574
 1613SOL    HW2 5930   0.704   0.730   6.639
 1614SOL     OW 5931   0.307   0.063   6.204
 1614SOL    HW1 5932   0.296   0.157   6.237
 1614SOL    HW2 5933   0.302   0.000   6.281
 1615SOL     OW 5934   1.622   0.367   5.960
 1615SOL    HW1 5935   1.624   0.291   6.024
 1615SOL    HW2 5936   1.574   0.444   6.000
 1616SOL     OW 5937   1.023   0.766   6.552
 1616SOL    HW1 5938   1.038   0.787   6.648
 1616SOL    HW2 5939   0.993   0.671   6.543
 1617SOL     OW 5940   1.859   1.518   7.191
 1617SOL    HW1 5941   1.873   1.545   7.096
 1617SOL    HW2 5942   1.942   1.540   7.244
 1618SOL     OW 5943   1.540   0.274   5.711
 1618SOL    HW1 5944   1.479   0.199   5.734
 1618SOL    HW2 5945   1.562   0.326   5.794
 1619SOL     OW 5946   1.303   0.838   5.628
 1619SOL    HW1 5947   1.337   0.745   5.643
 1619SOL    HW2 5948   1.321   0.865   5.533
 1620SOL     OW 5949   1.068   1.333   6.435
 1620SOL    HW1 5950   1.075   1.249   6.380
 1620SOL    HW2 5951   1.130   1.402   6.399
 1621SOL     OW 5952   0.319   0.810   6.535
 1621SOL    HW1 5953   0.412   0.846   6.540
 1621SOL    HW2 5954   0.313   0.725   6.587
 1622SOL     OW 5955   0.339   0.509   6.592
 1622SOL    HW1 5956   0.287   0.426   6.575
 1622SOL    HW2 5957   0.416   0.514   6.528
 1623SOL     OW 5958   1.160   0.207   7.063
 1623SOL    HW1 5959   1.160   0.271   7.140
 1623SOL    HW2 5960   1.188   0.255   6.980
 1624SOL     OW 5961   0.008   1.326   5.786
 1624SOL    HW1 5962  -0.085   1.347   5.755
 1624SOL    HW2 5963   0.018   1.227   5.799
 1625SOL     OW 5964   0.088   1.801   6.513
 1625SOL    HW1 5965   0.046   1.715   6.486
 1625SOL    HW2 5966   0.182   1.804   6.479
 1626SOL     OW 5967   0.504   1.568   6.496
 1626SOL    HW1 5968   0.570   1.642   6.505
 1626SOL    HW2 5969   0.548   1.489   6.454
 1627SOL     OW 5970   1.002   0.796   6.824
 1627SOL    HW1 5971   1.043   0.764   6.910
 1627SOL    HW2 5972   0.906   0.769   6.821
 1628SOL     OW 5973   0.040   0.544   6.700
 1628SOL    HW1 5974   0.125   0.511   6.659
 1628SOL    HW2 5975   0.053   0.559   6.798
 1629SOL     OW 5976   0.815   0.572   5.911
 1629SOL    HW1 5977   0.822   0.483   5.865
 1629SOL    HW2 5978   0.721   0.606   5.903
 1630SOL     OW 5979   1.657   0.604   6.792
 1630SOL    HW1 5980   1.619   0.535   6.854
 1630SOL    HW2 5981   1.739   0.568   6.748
 1631SOL     OW 5982   0.252   1.564   7.330
 1631SOL    HW1 5983   0.222   1.621   7.406
 1631SOL    HW2 5984   0.245   1.467   7.356
 1632SOL     OW 5985   0.671   0.464   6.855
 1632SOL    HW1 5986   0.637   0.375   6.825
 1632SOL    HW2 5987   0.697   0.518   6.775
 1633SOL     OW 5988   0.930   1.678   7.051
 1633SOL    HW1 5989   0.906   1.660   6.956
 1633SOL    HW2 5990   0.960   1.772   7.061
 1634SOL     OW 5991   0.473   0.500   5.777
 1634SOL    HW1 5992   0.534   0.580   5.781
 1634SOL    HW2 5993   0.378   0.531   5.784
 1635SOL     OW 5994   0.159   1.137   7.052
 1635SOL    HW1 5995   0.181   1.076   7.128
 1635SOL    HW2 5996   0.169   1.088   6.966
 1636SOL     OW 5997   1.347   1.059   6.820
 1636SOL    HW1 5998   1.371   0.996   6.746
 1636SOL    HW2 5999   1.257   1.099   6.802
 1637SOL     OW 6000   1.302   0.855   5.895
 1637SOL    HW1 6001   1.216   0.824   5.937
 1637SOL    HW2 6002   1.298   0.841   5.796
 1638SOL     OW 6003   1.759   1.747   6.740
 1638SOL    HW1 6004   1.820   1.777   6.667
 1638SOL    HW2 6005   1.721   1.658   6.718
 1639SOL     OW 6006   1.252   1.731   6.714
 1639SOL    HW1 6007   1.336   1.736   6.660
 1639SOL    HW2 6008   1.229   1.635   6.732
 1640SOL     OW 6009   0.083   1.258   6.608
 1640SOL    HW1 6010   0.078   1.257   6.708
 1640SOL    HW2 6011   0.000   1.217   6.570
 1641SOL     OW 6012   1.726   0.135   6.109
 1641SOL    HW1 6013   1.799   0.118   6.042
 1641SOL    HW2 6014   1.695   0.048   6.147
 1642SOL     OW 6015   1.388   1.573   6.063
 1642SOL    HW1 6016   1.455   1.585   5.989
 1642SOL    HW2 6017   1.348   1.662   6.086
 1643SOL     OW 6018   1.280   0.927   6.258
 1643SOL    HW1 6019   1.340   0.846   6.260
 1643SOL    HW2 6020   1.320   0.996   6.198
 1644SOL     OW 6021   0.830   1.273   7.008
 1644SOL    HW1 6022   0.825   1.306   7.103
 1644SOL    HW2 6023   0.744   1.292   6.962
 1645SOL     OW 6024   0.672   1.616   5.740
 1645SOL    HW1 6025   0.681   1.626   5.641
 1645SOL    HW2 6026   0.632   1.527   5.761
 1646SOL     OW 6027   1.650   1.720   6.980
 1646SOL    HW1 6028   1.703   1.730   6.896
 1646SOL    HW2 6029   1.623   1.810   7.014
 1647SOL     OW 6030   1.841   0.175   6.549
 1647SOL    HW1 6031   1.880   0.090   6.513
 1647SOL    HW2 6032   1.743   0.177   6.530
 1648SOL     OW 6033   0.263   0.326   6.306
 1648SOL    HW1 6034   0.184   0.377   6.272
 1648SOL    HW2 6035   0.254   0.311   6.404
 1649SOL     OW 6036   1.194   1.612   5.617
 1649SOL    HW1 6037   1.200   1.519   5.654
 1649SOL    HW2 6038   1.135   1.612   5.537
 1650SOL     OW 6039   0.822   1.002   6.958
 1650SOL    HW1 6040   0.862   1.001   6.866
 1650SOL    HW2 6041   0.832   1.094   6.998
 1651SOL     OW 6042   0.916   0.910   5.877
 1651SOL    HW1 6043   0.979   0.948   5.809
 1651SOL    HW2 6044   0.956   0.827   5.916
 1652SOL     OW 6045   1.504   1.607   5.630
 1652SOL    HW1 6046   1.412   1.644   5.637
 1652SOL    HW2 6047   1.542   1.627   5.540
 1653SOL     OW 6048   0.372   1.288   7.076
 1653SOL    HW1 6049   0.359   1.381   7.042
 1653SOL    HW2 6050   0.288   1.236   7.063
 1654SOL     OW 6051   1.614   1.292   6.875
 1654SOL    HW1 6052   1.674   1.295   6.955
 1654SOL    HW2 6053   1.539   1.356   6.888
 1655SOL     OW 6054   1.039   1.098   6.282
 1655SOL    HW1 6055   0.969   1.051   6.336
 1655SOL    HW2 6056   1.098   1.030   6.239
 1656SOL     OW 6057   1.014   0.236   6.557
 1656SOL    HW1 6058   1.006   0.200   6.464
 1656SOL    HW2 6059   1.012   0.160   6.622
 1657SOL     OW 6060   0.590   1.487   6.077
 1657SOL    HW1 6061   0.632   1.429   6.007
 1657SOL    HW2 6062   0.546   1.566   6.033
 1658SOL     OW 6063   1.709   0.385   6.967
 1658SOL    HW1 6064   1.782   0.454   6.971
 1658SOL    HW2 6065   1.737   0.310   6.908
 1659SOL     OW 6066   0.255   1.348   5.876
 1659SOL    HW1 6067   0.159   1.349   5.849
 1659SOL    HW2 6068   0.267   1.401   5.960
 1660SOL     OW 6069   0.105   1.013   7.312
 1660SOL    HW1 6070   0.028   0.980   7.366
 1660SOL    HW2 6071   0.190   0.983   7.354
 1661SOL     OW 6072   0.672   0.203   7.075
 1661SOL    HW1 6073   0.762   0.187   7.035
 1661SOL    HW2 6074   0.680   0.208   7.174
 1662SOL     OW 6075   0.075   0.345   5.619
 1662SOL    HW1 6076  -0.017   0.317   5.590
 1662SOL    HW2 6077   0.106   0.422   5.563
 1663SOL     OW 6078   1.440   0.856   6.984
 1663SOL    HW1 6079   1.383   0.908   6.921
 1663SOL    HW2 6080   1.536   0.868   6.960
 1664SOL     OW 6081   0.072   0.166   5.904
 1664SOL    HW1 6082   0.055   0.249   5.850
 1664SOL    HW2 6083   0.162   0.129   5.882
 1665SOL     OW 6084   1.183   1.335   5.705
 1665SOL    HW1 6085   1.084   1.324   5.707
 1665SOL    HW2 6086   1.217   1.350   5.798
 1666SOL     OW 6087   0.613   0.842   7.017
 1666SOL    HW1 6088   0.669   0.923   7.000
 1666SOL    HW2 6089   0.672   0.762   7.020
 1667SOL     OW 6090   1.493   1.767   6.545
 1667SOL    HW1 6091   1.526   1.831   6.476
 1667SOL    HW2 6092   1.559   1.761   6.620
 1668SOL     OW 6093   0.716   0.565   7.294
 1668SOL    HW1 6094   0.735   0.630   7.368
 1668SOL    HW2 6095   0.776   0.485   7.303
 1669SOL     OW 6096   0.390   1.741   7.146
 1669SOL    HW1 6097   0.299   1.782   7.144
 1669SOL    HW2 6098   0.383   1.647   7.178
 1670SOL     OW 6099   1.674   0.883   6.840
 1670SOL    HW1 6100   1.647   0.794   6.803
 1670SOL    HW2 6101   1.675   0.951   6.767
 1671SOL     OW 6102   1.225   0.325   6.035
 1671SOL    HW1 6103   1.290   0.251   6.024
 1671SOL    HW2 6104   1.245   0.375   6.119
 1672SOL     OW 6105   0.594   0.745   6.238
 1672SOL    HW1 6106   0.644   0.830   6.219
 1672SOL    HW2 6107   0.506   0.747   6.190
 1673SOL     OW 6108   1.730   0.934   7.103
 1673SOL    HW1 6109   1.768   1.025   7.118
 1673SOL    HW2 6110   1.722   0.917   7.004
 1674SOL     OW 6111   0.859   1.374   5.602
 1674SOL    HW1 6112   0.813   1.389   5.690
 1674SOL    HW2 6113   0.903   1.459   5.572
 1675SOL     OW 6114   0.661   1.790   6.539
 1675SOL    HW1 6115   0.615   1.878   6.526
 1675SOL    HW2 6116   0.760   1.802   6.532
 1676SOL     OW 6117   0.859   0.956   6.447
 1676SOL    HW1 6118   0.913   0.887   6.495
 1676SOL    HW2 6119   0.827   1.025   6.513
 1677SOL     OW 6120   1.083   0.984   5.673
 1677SOL    HW1 6121   1.060   1.037   5.591
 1677SOL    HW2 6122   1.164   0.928   5.654
 1678SOL     OW 6123   1.861   1.569   6.437
 1678SOL    HW1 6124   1.790   1.557   6.367
 1678SOL    HW2 6125   1.862   1.490   6.497
 1679SOL     OW 6126   0.079   1.240   6.239
 1679SOL    HW1 6127   0.078   1.193   6.327
 1679SOL    HW2 6128   0.161   1.212   6.188
 1680SOL     OW 6129   0.672   1.391   7.210
 1680SOL    HW1 6130   0.594   1.341   7.248
 1680SOL    HW2 6131   0.669   1.486   7.241
 1681SOL     OW 6132   1.824   0.192   6.813
 1681SOL    HW1 6133   1.820   0.102   6.857
 1681SOL    HW2 6134   1.827   0.181   6.714
 1682SOL     OW 6135   0.428   0.424   6.106
 1682SOL    HW1 6136   0.458   0.352   6.044
 1682SOL    HW2 6137   0.389   0.384   6.189
 1683SOL     OW 6138   1.705   1.487   6.690
 1683SOL    HW1 6139   1.612   1.462   6.663
 1683SOL    HW2 6140   1.731   1.437   6.772
 1684SOL     OW 6141   0.812   1.586   6.273
 1684SOL    HW1 6142   0.844   1.596   6.179
 1684SOL    HW2 6143   0.733   1.524   6.275
 1685SOL     OW 6144   1.424   0.214   6.698
 1685SOL    HW1 6145   1.476   0.149   6.753
 1685SOL    HW2 6146   1.375   0.277   6.759
 1686SOL     OW 6147   1.001   0.034   6.740
 1686SOL    HW1 6148   0.938  -0.038   6.709
 1686SOL    HW2 6149   1.094  -0.002   6.740
 1687SOL     OW 6150   0.770   1.330   5.887
 1687SOL    HW1 6151   0.724   1.243   5.904
 1687SOL    HW2 6152   0.861   1.327   5.928
 1688SOL     OW 6153   0.618   1.567   6.870
 1688SOL    HW1 6154   0.613   1.649   6.927
 1688SOL    HW2 6155   0.707   1.564   6.825
 1689SOL     OW 6156   1.352   0.052   5.754
 1689SOL    HW1 6157   1.387   0.011   5.670
 1689SOL    HW2 6158   1.262   0.014   5.774
 1690SOL     OW 6159   1.300   0.453   6.277
 1690SOL    HW1 6160   1.241   0.533   6.281
 1690SOL    HW2 6161   1.315   0.418   6.370
 1691SOL     OW 6162   1.593   0.221   6.468
 1691SOL    HW1 6163   1.509   0.220   6.522
 1691SOL    HW2 6164   1.595   0.304   6.412
 1692SOL     OW 6165   0.039   1.077   5.886
 1692SOL    HW1 6166   0.138   1.066   5.877
 1692SOL    HW2 6167  -0.001   0.991   5.918
 1693SOL     OW 6168   0.875   1.646   5.923
 1693SOL    HW1 6169   0.798   1.611   5.869
 1693SOL    HW2 6170   0.843   1.717   5.985
 1694SOL     OW 6171   0.230   2.490   0.113
 1694SOL    HW1 6172   0.137   2.488   0.150
 1694SOL    HW2 6173   0.231   2.451   0.021
 1695SOL     OW 6174   0.225   2.137   0.996
 1695SOL    HW1 6175   0.260   2.120   1.088
 1695SOL    HW2 6176   0.137   2.092   0.984
 1696SOL     OW 6177   0.019   2.230   0.647
 1696SOL    HW1 6178  -0.063   2.273   0.686
 1696SOL    HW2 6179  -0.009   2.157   0.584
 1697SOL     OW 6180   0.569   3.137   1.165
 1697SOL    HW1 6181   0.476   3.130   1.128
 1697SOL    HW2 6182   0.580   3.226   1.209
 1698SOL     OW 6183   1.555   3.373   0.703
 1698SOL    HW1 6184   1.498   3.357   0.784
 1698SOL    HW2 6185   1.496   3.383   0.623
 1699SOL     OW 6186   1.135   2.565   0.717
 1699SOL    HW1 6187   1.192   2.643   0.692
 1699SOL    HW2 6188   1.075   2.591   0.793
 1700SOL     OW 6189   1.755   2.469   0.231
 1700SOL    HW1 6190   1.743   2.456   0.132
 1700SOL    HW2 6191   1.725   2.388   0.280
 1701SOL     OW 6192   0.768   3.006   1.023
 1701SOL    HW1 6193   0.690   3.023   1.083
 1701SOL    HW2 6194   0.802   3.093   0.987
 1702SOL     OW 6195   0.850   2.660   1.823
 1702SOL    HW1 6196   0.846   2.736   1.888
 1702SOL    HW2 6197   0.872   2.696   1.732
 1703SOL     OW 6198   0.685   2.874   0.665
 1703SOL    HW1 6199   0.754   2.858   0.735
 1703SOL    HW2 6200   0.612   2.931   0.703
 1704SOL     OW 6201   0.686   3.023   1.803
 1704SOL    HW1 6202   0.746   3.102   1.817
 1704SOL    HW2 6203   0.600   3.054   1.762
 1705SOL     OW 6204   0.335   3.297   1.061
 1705SOL    HW1 6205   0.257   3.266   1.008
 1705SOL    HW2 6206   0.393   3.355   1.004
 1706SOL     OW 6207   1.460   3.367   1.339
 1706SOL    HW1 6208   1.484   3.461   1.365
 1706SOL    HW2 6209   1.444   3.313   1.421
 1707SOL     OW 6210   0.438   2.254   1.499
 1707SOL    HW1 6211   0.520   2.198   1.508
 1707SOL    HW2 6212   0.357   2.196   1.503
 1708SOL     OW 6213   1.603   2.309   0.737
 1708SOL    HW1 6214   1.529   2.355   0.687
 1708SOL    HW2 6215   1.654   2.377   0.790
 1709SOL     OW 6216   0.231   3.575   0.483
 1709SOL    HW1 6217   0.265   3.652   0.537
 1709SOL    HW2 6218   0.275   3.575   0.393
 1710SOL     OW 6219   1.127   3.203   1.690
 1710SOL    HW1 6220   1.174   3.203   1.778
 1710SOL    HW2 6221   1.079   3.116   1.679
 1711SOL     OW 6222   0.230   3.296   0.538
 1711SOL    HW1 6223   0.204   3.392   0.538
 1711SOL    HW2 6224   0.159   3.242   0.583
 1712SOL     OW 6225   0.240   2.953   0.886
 1712SOL    HW1 6226   0.254   2.869   0.938
 1712SOL    HW2 6227   0.185   3.017   0.941
 1713SOL     OW 6228   0.620   3.648   1.439
 1713SOL    HW1 6229   0.528   3.631   1.474
 1713SOL    HW2 6230   0.648   3.740   1.465
 1714SOL     OW 6231   0.606   2.826   0.123
 1714SOL    HW1 6232   0.613   2.910   0.069
 1714SOL    HW2 6233   0.652   2.839   0.211
 1715SOL     OW 6234   1.594   1.976   1.480
 1715SOL    HW1 6235   1.576   2.043   1.408
 1715SOL    HW2 6236   1.591   2.022   1.569
 1716SOL     OW 6237   0.122   2.505   0.563
 1716SOL    HW1 6238   0.077   2.417   0.580
 1716SOL    HW2 6239   0.121   2.559   0.647
 1717SOL     OW 6240   1.842   3.629   0.359
 1717SOL    HW1 6241   1.896   3.600   0.439
 1717SOL    HW2 6242   1.872   3.719   0.330
 1718SOL     OW 6243   0.027   3.458   0.117
 1718SOL    HW1 6244   0.008   3.362   0.138
 1718SOL    HW2 6245  -0.006   3.516   0.192
 1719SOL     OW 6246   1.689   2.784   0.612
 1719SOL    HW1 6247   1.784   2.755   0.620
 1719SOL    HW2 6248   1.681   2.849   0.537
 1720SOL     OW 6249   1.641   2.970   0.432
 1720SOL    HW1 6250   1.727   2.972   0.380
 1720SOL    HW2 6251   1.655   3.017   0.520
 1721SOL     OW 6252   0.113   2.599   1.597
 1721SOL    HW1 6253   0.201   2.586   1.642
 1721SOL    HW2 6254   0.100   2.696   1.575
 1722SOL     OW 6255   0.613   3.227   0.726
 1722SOL    HW1 6256   0.564   3.140   0.735
 1722SOL    HW2 6257   0.590   3.270   0.639
 1723SOL     OW 6258   1.293   3.090   1.423
 1723SOL    HW1 6259   1.330   3.017   1.365
 1723SOL    HW2 6260   1.345   3.095   1.508
 1724SOL     OW 6261   0.809   1.866   0.502
 1724SOL    HW1 6262   0.849   1.957   0.493
 1724SOL    HW2 6263   0.709   1.874   0.508
 1725SOL     OW 6264   0.197   2.838   1.264
 1725SOL    HW1 6265   0.286   2.793   1.250
 1725SOL    HW2 6266   0.124   2.773   1.245
 1726SOL     OW 6267   1.525   2.861   0.190
 1726SOL    HW1 6268   1.462   2.785   0.203
 1726SOL    HW2 6269   1.573   2.879   0.276
 1727SOL     OW 6270   1.187   3.654   1.616
 1727SOL    HW1 6271   1.211   3.714   1.540
 1727SOL    HW2 6272   1.194   3.559   1.586
 1728SOL     OW 6273   0.317   2.113   1.801
 1728SOL    HW1 6274   0.388   2.184   1.807
 1728SOL    HW2 6275   0.229   2.152   1.829
 1729SOL     OW 6276   1.466   3.279   0.953
 1729SOL    HW1 6277   1.407   3.285   1.033
 1729SOL    HW2 6278   1.451   3.191   0.907
 1730SOL     OW 6279   1.667   3.576   0.572
 1730SOL    HW1 6280   1.626   3.553   0.484
 1730SOL    HW2 6281   1.649   3.502   0.637
 1731SOL     OW 6282   0.598   2.591   0.270
 1731SOL    HW1 6283   0.622   2.660   0.202
 1731SOL    HW2 6284   0.520   2.624   0.324
 1732SOL     OW 6285   1.281   2.207   0.944
 1732SOL    HW1 6286   1.195   2.157   0.931
 1732SOL    HW2 6287   1.343   2.153   1.000
 1733SOL     OW 6288   1.576   3.524   0.307
 1733SOL    HW1 6289   1.665   3.570   0.310
 1733SOL    HW2 6290   1.555   3.500   0.212
 1734SOL     OW 6291   0.807   2.467   1.465
 1734SOL    HW1 6292   0.760   2.464   1.554
 1734SOL    HW2 6293   0.756   2.412   1.399
 1735SOL     OW 6294   1.394   2.331   1.674
 1735SOL    HW1 6295   1.374   2.374   1.762
 1735SOL    HW2 6296   1.472   2.269   1.683
 1736SOL     OW 6297   0.973   2.752   1.572
 1736SOL    HW1 6298   1.019   2.668   1.543
 1736SOL    HW2 6299   0.917   2.786   1.497
 1737SOL     OW 6300   0.991   2.272   1.242
 1737SOL    HW1 6301   0.914   2.306   1.296
 1737SOL    HW2 6302   0.957   2.221   1.163
 1738SOL     OW 6303   1.041   2.563   0.429
 1738SOL    HW1 6304   1.067   2.559   0.525
 1738SOL    HW2 6305   0.956   2.512   0.415
 1739SOL     OW 6306   0.076   2.673   0.789
 1739SOL    HW1 6307   0.175   2.661   0.798
 1739SOL    HW2 6308   0.052   2.768   0.810
 1740SOL     OW 6309   0.130   3.683   1.571
 1740SOL    HW1 6310   0.120   3.668   1.670
 1740SOL    HW2 6311   0.044   3.719   1.535
 1741SOL     OW 6312   0.865   2.210   0.195
 1741SOL    HW1 6313   0.924   2.273   0.146
 1741SOL    HW2 6314   0.884   2.116   0.166
 1742SOL     OW 6315   1.719   2.447   1.831
 1742SOL    HW1 6316   1.693   2.536   1.795
 1742SOL    HW2 6317   1.717   2.379   1.758
 1743SOL     OW 6318   1.362   3.006   0.545
 1743SOL    HW1 6319   1.445   2.977   0.497
 1743SOL    HW2 6320   1.313   3.073   0.489
 1744SOL     OW 6321   0.550   2.058   0.885
 1744SOL    HW1 6322   0.545   2.053   0.985
 1744SOL    HW2 6323   0.552   2.154   0.856
 1745SOL     OW 6324   1.008   3.318   0.477
 1745SOL    HW1 6325   0.962   3.390   0.425
 1745SOL    HW2 6326   1.004   3.338   0.575
 1746SOL     OW 6327   0.351   3.663   0.853
 1746SOL    HW1 6328   0.401   3.577   0.859
 1746SOL    HW2 6329   0.416   3.740   0.850
 1747SOL     OW 6330   1.795   2.928   0.873
 1747SOL    HW1 6331   1.733   2.913   0.797
 1747SOL    HW2 6332   1.743   2.939   0.958
 1748SOL     OW 6333   1.227   3.412   1.506
 1748SOL    HW1 6334   1.233   3.335   1.570
 1748SOL    HW2 6335   1.175   3.386   1.426
 1749SOL     OW 6336   0.321   2.805   0.242
 1749SOL    HW1 6337   0.403   2.844   0.200
 1749SOL    HW2 6338   0.294   2.723   0.193
 1750SOL     OW 6339   1.458   2.597   0.728
 1750SOL    HW1 6340   1.453   2.532   0.803
 1750SOL    HW2 6341   1.538   2.656   0.741
 1751SOL     OW 6342   0.461   3.128   1.727
 1751SOL    HW1 6343   0.411   3.129   1.641
 1751SOL    HW2 6344   0.398   3.110   1.803
 1752SOL     OW 6345   1.111   3.638   0.237
 1752SOL    HW1 6346   1.051   3.576   0.287
 1752SOL    HW2 6347   1.142   3.594   0.152
 1753SOL     OW 6348   0.202   2.147   1.498
 1753SOL    HW1 6349   0.122   2.207   1.485
 1753SOL    HW2 6350   0.192   2.098   1.584
 1754SOL     OW 6351   1.632   3.239   0.081
 1754SOL    HW1 6352   1.600   3.333   0.071
 1754SOL    HW2 6353   1.556   3.176   0.069
 1755SOL     OW 6354   0.464   3.605   0.323
 1755SOL    HW1 6355   0.497   3.644   0.409
 1755SOL    HW2 6356   0.540   3.598   0.258
 1756SOL     OW 6357   1.400   1.969   0.426
 1756SOL    HW1 6358   1.376   1.932   0.336
 1756SOL    HW2 6359   1.499   1.985   0.430
 1757SOL     OW 6360   0.249   3.647   1.241
 1757SOL    HW1 6361   0.306   3.582   1.291
 1757SOL    HW2 6362   0.233   3.614   1.148
 1758SOL     OW 6363   0.940   3.560   0.904
 1758SOL    HW1 6364   1.020   3.503   0.925
 1758SOL    HW2 6365   0.891   3.520   0.827
 1759SOL     OW 6366   0.382   2.562   0.480
 1759SOL    HW1 6367   0.427   2.472   0.477
 1759SOL    HW2 6368   0.288   2.551   0.513
 1760SOL     OW 6369   1.547   2.084   1.729
 1760SOL    HW1 6370   1.542   2.121   1.821
 1760SOL    HW2 6371   1.475   2.015   1.717
 1761SOL     OW 6372   0.614   1.984   0.117
 1761SOL    HW1 6373   0.712   1.962   0.124
 1761SOL    HW2 6374   0.583   1.967   0.024
 1762SOL     OW 6375   0.781   2.126   1.749
 1762SOL    HW1 6376   0.848   2.065   1.792
 1762SOL    HW2 6377   0.708   2.145   1.814
 1763SOL     OW 6378   0.888   3.376   1.195
 1763SOL    HW1 6379   0.865   3.351   1.101
 1763SOL    HW2 6380   0.949   3.307   1.234
 1764SOL     OW 6381   1.351   2.452   1.433
 1764SOL    HW1 6382   1.379   2.409   1.518
 1764SOL    HW2 6383   1.376   2.548   1.434
 1765SOL     OW 6384   0.803   3.264   0.924
 1765SOL    HW1 6385   0.893   3.278   0.882
 1765SOL    HW2 6386   0.732   3.266   0.853
 1766SOL     OW 6387   0.922   2.365   0.899
 1766SOL    HW1 6388   0.897   2.356   0.803
 1766SOL    HW2 6389   0.970   2.283   0.930
 1767SOL     OW 6390   0.539   1.926   0.512
 1767SOL    HW1 6391   0.458   1.927   0.570
 1767SOL    HW2 6392   0.542   2.009   0.457
 1768SOL     OW 6393   1.434   3.050   0.041
 1768SOL    HW1 6394   1.466   2.974   0.098
 1768SOL    HW2 6395   1.342   3.077   0.071
 1769SOL     OW 6396   0.297   1.897   0.171
 1769SOL    HW1 6397   0.346   1.981   0.150
 1769SOL    HW2 6398   0.359   1.832   0.216
 1770SOL     OW 6399   0.935   2.098   0.480
 1770SOL    HW1 6400   0.887   2.139   0.402
 1770SOL    HW2 6401   1.034   2.096   0.461
 1771SOL     OW 6402   1.076   2.545   1.464
 1771SOL    HW1 6403   0.996   2.484   1.467
 1771SOL    HW2 6404   1.157   2.492   1.440
 1772SOL     OW 6405   1.227   3.432   0.793
 1772SOL    HW1 6406   1.248   3.506   0.728
 1772SOL    HW2 6407   1.295   3.432   0.866
 1773SOL     OW 6408   0.459   3.014   0.741
 1773SOL    HW1 6409   0.388   2.987   0.806
 1773SOL    HW2 6410   0.433   2.986   0.648
 1774SOL     OW 6411   1.271   3.659   0.591
 1774SOL    HW1 6412   1.315   3.723   0.527
 1774SOL    HW2 6413   1.221   3.711   0.661
 1775SOL     OW 6414   1.032   2.411   0.016
 1775SOL    HW1 6415   0.991   2.493  -0.023
 1775SOL    HW2 6416   1.096   2.437   0.089
 1776SOL     OW 6417   0.078   2.418   1.386
 1776SOL    HW1 6418   0.170   2.417   1.345
 1776SOL    HW2 6419   0.072   2.492   1.453
 1777SOL     OW 6420   0.561   2.084   1.147
 1777SOL    HW1 6421   0.599   2.000   1.184
 1777SOL    HW2 6422   0.473   2.103   1.191
 1778SOL     OW 6423   0.866   2.316   0.642
 1778SOL    HW1 6424   0.834   2.388   0.580
 1778SOL    HW2 6425   0.890   2.235   0.589
 1779SOL     OW 6426   1.017   1.901   0.753
 1779SOL    HW1 6427   0.945   1.906   0.684
 1779SOL    HW2 6428   0.993   1.832   0.822
 1780SOL     OW 6429   1.429   3.035   0.867
 1780SOL    HW1 6430   1.374   2.951   0.860
 1780SOL    HW2 6431   1.455   3.064   0.775
 1781SOL     OW 6432   1.466   2.452   0.992
 1781SOL    HW1 6433   1.436   2.357   0.999
 1781SOL    HW2 6434   1.539   2.468   1.058
 1782SOL     OW 6435   1.857   2.695   0.377
 1782SOL    HW1 6436   1.899   2.631   0.441
 1782SOL    HW2 6437   1.819   2.644   0.299
 1783SOL     OW 6438   0.488   3.247   0.174
 1783SOL    HW1 6439   0.401   3.232   0.221
 1783SOL    HW2 6440   0.471   3.273   0.079
 1784SOL     OW 6441   1.664   3.142   0.657
 1784SOL    HW1 6442   1.763   3.150   0.671
 1784SOL    HW2 6443   1.619   3.226   0.688
 1785SOL     OW 6444   1.390   2.437   0.078
 1785SOL    HW1 6445   1.336   2.416   0.159
 1785SOL    HW2 6446   1.481   2.396   0.087
 1786SOL     OW 6447   0.527   2.118   0.328
 1786SOL    HW1 6448   0.554   2.059   0.253
 1786SOL    HW2 6449   0.527   2.213   0.297
 1787SOL     OW 6450   1.754   3.085   1.588
 1787SOL    HW1 6451   1.845   3.046   1.575
 1787SOL    HW2 6452   1.762   3.181   1.612
 1788SOL     OW 6453   1.064   3.209   1.340
 1788SOL    HW1 6454   0.984   3.186   1.395
 1788SOL    HW2 6455   1.147   3.183   1.389
 1789SOL     OW 6456   1.592   3.491   1.625
 1789SOL    HW1 6457   1.619   3.525   1.535
 1789SOL    HW2 6458   1.671   3.453   1.671
 1790SOL     OW 6459   1.111   3.057   1.100
 1790SOL    HW1 6460   1.071   3.101   1.181
 1790SOL    HW2 6461   1.070   3.094   1.017
 1791SOL     OW 6462   1.638   2.961   1.079
 1791SOL    HW1 6463   1.643   3.042   1.138
 1791SOL    HW2 6464   1.552   2.963   1.028
 1792SOL     OW 6465   0.915   1.951   1.402
 1792SOL    HW1 6466   0.940   1.931   1.307
 1792SOL    HW2 6467   0.987   2.007   1.444
 1793SOL     OW 6468   0.980   2.978   1.719
 1793SOL    HW1 6469   0.881   2.984   1.729
 1793SOL    HW2 6470   1.003   2.898   1.663
 1794SOL     OW 6471   0.705   2.912   0.368
 1794SOL    HW1 6472   0.691   2.919   0.467
 1794SOL    HW2 6473   0.789   2.861   0.350
 1795SOL     OW 6474   0.410   2.675   1.251
 1795SOL    HW1 6475   0.496   2.687   1.301
 1795SOL    HW2 6476   0.368   2.588   1.278
 1796SOL     OW 6477   1.274   2.248   1.262
 1796SOL    HW1 6478   1.295   2.322   1.326
 1796SOL    HW2 6479   1.185   2.265   1.219
 1797SOL     OW 6480   0.064   3.426   1.331
 1797SOL    HW1 6481   0.018   3.508   1.297
 1797SOL    HW2 6482   0.162   3.445   1.340
 1798SOL     OW 6483   0.367   2.962   0.501
 1798SOL    HW1 6484   0.360   3.045   0.445
 1798SOL    HW2 6485   0.371   2.882   0.441
 1799SOL     OW 6486   0.566   2.399   0.865
 1799SOL    HW1 6487   0.578   2.465   0.791
 1799SOL    HW2 6488   0.612   2.433   0.948
 1800SOL     OW 6489   1.252   3.210   0.388
 1800SOL    HW1 6490   1.302   3.287   0.428
 1800SOL    HW2 6491   1.157   3.212   0.420
 1801SOL     OW 6492   1.272   3.307   1.142
 1801SOL    HW1 6493   1.319   3.320   1.229
 1801SOL    HW2 6494   1.206   3.233   1.151
 1802SOL     OW 6495   1.582   2.501   0.472
 1802SOL    HW1 6496   1.551   2.562   0.545
 1802SOL    HW2 6497   1.632   2.553   0.403
 1803SOL     OW 6498   0.354   3.372   1.329
 1803SOL    HW1 6499   0.333   3.328   1.242
 1803SOL    HW2 6500   0.451   3.398   1.332
 1804SOL     OW 6501   0.402   2.613   1.598
 1804SOL    HW1 6502   0.470   2.668   1.551
 1804SOL    HW2 6503   0.442   2.525   1.625
 1805SOL     OW 6504   1.013   1.967   1.770
 1805SOL    HW1 6505   1.019   2.052   1.718
 1805SOL    HW2 6506   1.045   1.891   1.713
 1806SOL     OW 6507   0.504   1.912   1.740
 1806SOL    HW1 6508   0.462   1.855   1.670
 1806SOL    HW2 6509   0.438   1.981   1.772
 1807SOL     OW 6510   0.573   2.732   1.029
 1807SOL    HW1 6511   0.617   2.821   1.020
 1807SOL    HW2 6512   0.510   2.732   1.106
 1808SOL     OW 6513   1.360   2.724   1.045
 1808SOL    HW1 6514   1.285   2.724   0.979
 1808SOL    HW2 6515   1.397   2.632   1.054
 1809SOL     OW 6516   1.209   2.387   0.275
 1809SOL    HW1 6517   1.222   2.303   0.329
 1809SOL    HW2 6518   1.180   2.461   0.335
 1810SOL     OW 6519   0.307   2.075   1.231
 1810SOL    HW1 6520   0.284   2.112   1.321
 1810SOL    HW2 6521   0.277   1.980   1.225
 1811SOL     OW 6522   0.037   3.172   1.282
 1811SOL    HW1 6523   0.090   3.123   1.350
 1811SOL    HW2 6524   0.059   3.270   1.287
 1812SOL     OW 6525   0.732   2.496   1.064
 1812SOL    HW1 6526   0.791   2.470   0.988
 1812SOL    HW2 6527   0.704   2.592   1.053
 1813SOL     OW 6528   1.728   2.797   1.854
 1813SOL    HW1 6529   1.682   2.790   1.765
 1813SOL    HW2 6530   1.666   2.841   1.920
 1814SOL     OW 6531   0.307   1.925   0.618
 1814SOL    HW1 6532   0.296   2.019   0.651
 1814SOL    HW2 6533   0.302   1.862   0.695
 1815SOL     OW 6534   1.622   2.229   0.374
 1815SOL    HW1 6535   1.624   2.153   0.438
 1815SOL    HW2 6536   1.574   2.306   0.414
 1816SOL     OW 6537   1.023   2.628   0.966
 1816SOL    HW1 6538   1.038   2.649   1.062
 1816SOL    HW2 6539   0.993   2.533   0.957
 1817SOL     OW 6540   0.980   3.435   1.700
 1817SOL    HW1 6541   0.960   3.479   1.612
 1817SOL    HW2 6542   1.019   3.344   1.684
 1818SOL     OW 6543   1.859   3.380   1.605
 1818SOL    HW1 6544   1.873   3.407   1.510
 1818SOL    HW2 6545   1.942   3.402   1.658
 1819SOL     OW 6546   0.350   2.760   1.804
 1819SOL    HW1 6547   0.426   2.804   1.852
 1819SOL    HW2 6548   0.385   2.713   1.722
 1820SOL     OW 6549   1.540   2.136   0.125
 1820SOL    HW1 6550   1.479   2.061   0.148
 1820SOL    HW2 6551   1.562   2.188   0.208
 1821SOL     OW 6552   1.303   2.700   0.042
 1821SOL    HW1 6553   1.337   2.607   0.057
 1821SOL    HW2 6554   1.321   2.727  -0.053
 1822SOL     OW 6555   1.068   3.195   0.849
 1822SOL    HW1 6556   1.075   3.111   0.794
 1822SOL    HW2 6557   1.130   3.264   0.813
 1823SOL     OW 6558   0.319   2.672   0.949
 1823SOL    HW1 6559   0.412   2.708   0.954
 1823SOL    HW2 6560   0.313   2.587   1.001
 1824SOL     OW 6561   0.339   2.371   1.006
 1824SOL    HW1 6562   0.287   2.288   0.989
 1824SOL    HW2 6563   0.416   2.376   0.942
 1825SOL     OW 6564   1.138   2.242   1.678
 1825SOL    HW1 6565   1.093   2.305   1.742
 1825SOL    HW2 6566   1.231   2.273   1.661
 1826SOL     OW 6567   1.160   2.069   1.477
 1826SOL    HW1 6568   1.160   2.133   1.554
 1826SOL    HW2 6569   1.188   2.117   1.394
 1827SOL     OW 6570   0.008   3.188   0.200
 1827SOL    HW1 6571  -0.085   3.209   0.169
 1827SOL    HW2 6572   0.018   3.089   0.213
 1828SOL     OW 6573   0.088   3.663   0.927
 1828SOL    HW1 6574   0.046   3.577   0.900
 1828SOL    HW2 6575   0.182   3.666   0.893
 1829SOL     OW 6576   0.504   3.430   0.910
 1829SOL    HW1 6577   0.570   3.504   0.919
 1829SOL    HW2 6578   0.548   3.351   0.868
 1830SOL     OW 6579   1.002   2.658   1.238
 1830SOL    HW1 6580   1.043   2.626   1.324
 1830SOL    HW2 6581   0.906   2.631   1.235
 1831SOL     OW 6582   0.040   2.406   1.114
 1831SOL    HW1 6583   0.125   2.373   1.073
 1831SOL    HW2 6584   0.053   2.421   1.212
 1832SOL     OW 6585   0.189   2.382   1.722
 1832SOL    HW1 6586   0.248   2.342   1.652
 1832SOL    HW2 6587   0.131   2.453   1.681
 1833SOL     OW 6588   1.369   2.812   1.660
 1833SOL    HW1 6589   1.408   2.901   1.680
 1833SOL    HW2 6590   1.379   2.792   1.563
 1834SOL     OW 6591   0.815   2.434   0.325
 1834SOL    HW1 6592   0.822   2.345   0.279
 1834SOL    HW2 6593   0.721   2.468   0.317
 1835SOL     OW 6594   1.657   2.466   1.206
 1835SOL    HW1 6595   1.619   2.397   1.268
 1835SOL    HW2 6596   1.739   2.430   1.162
 1836SOL     OW 6597   0.252   3.426   1.744
 1836SOL    HW1 6598   0.222   3.483   1.820
 1836SOL    HW2 6599   0.245   3.329   1.770
 1837SOL     OW 6600   0.671   2.326   1.269
 1837SOL    HW1 6601   0.637   2.237   1.239
 1837SOL    HW2 6602   0.697   2.380   1.189
 1838SOL     OW 6603   0.930   3.540   1.465
 1838SOL    HW1 6604   0.906   3.522   1.370
 1838SOL    HW2 6605   0.960   3.634   1.475
 1839SOL     OW 6606   0.473   2.362   0.191
 1839SOL    HW1 6607   0.534   2.442   0.195
 1839SOL    HW2 6608   0.378   2.393   0.198
 1840SOL     OW 6609   0.159   2.999   1.466
 1840SOL    HW1 6610   0.181   2.938   1.542
 1840SOL    HW2 6611   0.169   2.950   1.380
 1841SOL     OW 6612   1.347   2.921   1.234
 1841SOL    HW1 6613   1.371   2.858   1.160
 1841SOL    HW2 6614   1.257   2.961   1.216
 1842SOL     OW 6615   1.302   2.717   0.309
 1842SOL    HW1 6616   1.216   2.686   0.351
 1842SOL    HW2 6617   1.298   2.703   0.210
 1843SOL     OW 6618   1.759   3.609   1.154
 1843SOL    HW1 6619   1.820   3.639   1.081
 1843SOL    HW2 6620   1.721   3.520   1.132
 1844SOL     OW 6621   1.252   3.593   1.128
 1844SOL    HW1 6622   1.336   3.598   1.074
 1844SOL    HW2 6623   1.229   3.497   1.146
 1845SOL     OW 6624   0.083   3.120   1.022
 1845SOL    HW1 6625   0.078   3.119   1.122
 1845SOL    HW2 6626   0.000   3.079   0.984
 1846SOL     OW 6627   0.688   3.524   1.716
 1846SOL    HW1 6628   0.632   3.605   1.725
 1846SOL    HW2 6629   0.740   3.528   1.630
 1847SOL     OW 6630   0.903   1.948   0.133
 1847SOL    HW1 6631   0.954   1.949   0.047
 1847SOL    HW2 6632   0.959   1.906   0.204
 1848SOL     OW 6633   1.726   1.997   0.523
 1848SOL    HW1 6634   1.799   1.980   0.456
 1848SOL    HW2 6635   1.695   1.910   0.561
 1849SOL     OW 6636   1.388   3.435   0.477
 1849SOL    HW1 6637   1.455   3.447   0.403
 1849SOL    HW2 6638   1.348   3.524   0.500
 1850SOL     OW 6639   0.130   3.656   1.851
 1850SOL    HW1 6640   0.089   3.582   1.904
 1850SOL    HW2 6641   0.194   3.707   1.909
 1851SOL     OW 6642   1.280   2.789   0.672
 1851SOL    HW1 6643   1.340   2.708   0.674
 1851SOL    HW2 6644   1.320   2.858   0.612
 1852SOL     OW 6645   0.830   3.135   1.422
 1852SOL    HW1 6646   0.825   3.168   1.517
 1852SOL    HW2 6647   0.744   3.154   1.376
 1853SOL     OW 6648   0.672   3.478   0.154
 1853SOL    HW1 6649   0.681   3.488   0.055
 1853SOL    HW2 6650   0.632   3.389   0.175
 1854SOL     OW 6651   1.650   3.582   1.394
 1854SOL    HW1 6652   1.703   3.592   1.310
 1854SOL    HW2 6653   1.623   3.672   1.428
 1855SOL     OW 6654   1.841   2.037   0.963
 1855SOL    HW1 6655   1.880   1.952   0.927
 1855SOL    HW2 6656   1.743   2.039   0.944
 1856SOL     OW 6657   0.263   2.188   0.720
 1856SOL    HW1 6658   0.184   2.239   0.686
 1856SOL    HW2 6659   0.254   2.173   0.818
 1857SOL     OW 6660   1.194   3.474   0.031
 1857SOL    HW1 6661   1.200   3.381   0.068
 1857SOL    HW2 6662   1.135   3.474  -0.049
 1858SOL     OW 6663   0.822   2.864   1.372
 1858SOL    HW1 6664   0.862   2.863   1.280
 1858SOL    HW2 6665   0.832   2.956   1.412
 1859SOL     OW 6666   0.916   2.772   0.291
 1859SOL    HW1 6667   0.979   2.810   0.223
 1859SOL    HW2 6668   0.956   2.689   0.330
 1860SOL     OW 6669   1.504   3.469   0.044
 1860SOL    HW1 6670   1.412   3.506   0.051
 1860SOL    HW2 6671   1.542   3.489  -0.046
 1861SOL     OW 6672   0.372   3.150   1.490
 1861SOL    HW1 6673   0.359   3.243   1.456
 1861SOL    HW2 6674   0.288   3.098   1.477
 1862SOL     OW 6675   1.614   3.154   1.289
 1862SOL    HW1 6676   1.674   3.157   1.369
 1862SOL    HW2 6677   1.539   3.218   1.302
 1863SOL     OW 6678   1.039   2.960   0.696
 1863SOL    HW1 6679   0.969   2.913   0.750
 1863SOL    HW2 6680   1.098   2.892   0.653
 1864SOL     OW 6681   1.014   2.098   0.971
 1864SOL    HW1 6682   1.006   2.062   0.878
 1864SOL    HW2 6683   1.012   2.022   1.036
 1865SOL     OW 6684   0.590   3.349   0.491
 1865SOL    HW1 6685   0.632   3.291   0.421
 1865SOL    HW2 6686   0.546   3.428   0.447
 1866SOL     OW 6687   1.709   2.247   1.381
 1866SOL    HW1 6688   1.782   2.316   1.385
 1866SOL    HW2 6689   1.737   2.172   1.322
 1867SOL     OW 6690   0.255   3.210   0.290
 1867SOL    HW1 6691   0.159   3.211   0.263
 1867SOL    HW2 6692   0.267   3.263   0.374
 1868SOL     OW 6693   0.105   2.875   1.726
 1868SOL    HW1 6694   0.028   2.842   1.780
 1868SOL    HW2 6695   0.190   2.845   1.768
 1869SOL     OW 6696   0.672   2.065   1.489
 1869SOL    HW1 6697   0.762   2.049   1.449
 1869SOL    HW2 6698   0.680   2.070   1.588
 1870SOL     OW 6699   0.075   2.207   0.033
 1870SOL    HW1 6700  -0.017   2.179   0.004
 1870SOL    HW2 6701   0.106   2.284  -0.023
 1871SOL     OW 6702   1.440   2.718   1.398
 1871SOL    HW1 6703   1.383   2.770   1.335
 1871SOL    HW2 6704   1.536   2.730   1.374
 1872SOL     OW 6705   0.072   2.028   0.318
 1872SOL    HW1 6706   0.055   2.111   0.264
 1872SOL    HW2 6707   0.162   1.991   0.296
 1873SOL     OW 6708   1.183   3.197   0.119
 1873SOL    HW1 6709   1.084   3.186   0.121
 1873SOL    HW2 6710   1.217   3.212   0.212
 1874SOL     OW 6711   0.613   2.704   1.431
 1874SOL    HW1 6712   0.669   2.785   1.414
 1874SOL    HW2 6713   0.672   2.624   1.434
 1875SOL     OW 6714   1.493   3.629   0.959
 1875SOL    HW1 6715   1.526   3.693   0.890
 1875SOL    HW2 6716   1.559   3.623   1.034
 1876SOL     OW 6717   0.716   2.427   1.708
 1876SOL    HW1 6718   0.735   2.492   1.782
 1876SOL    HW2 6719   0.776   2.347   1.717
 1877SOL     OW 6720   1.450   3.082   1.633
 1877SOL    HW1 6721   1.441   3.072   1.732
 1877SOL    HW2 6722   1.546   3.075   1.607
 1878SOL     OW 6723   0.390   3.603   1.560
 1878SOL    HW1 6724   0.299   3.644   1.558
 1878SOL    HW2 6725   0.383   3.509   1.592
 1879SOL     OW 6726   1.674   2.745   1.254
 1879SOL    HW1 6727   1.647   2.656   1.217
 1879SOL    HW2 6728   1.675   2.813   1.181
 1880SOL     OW 6729   1.225   2.187   0.449
 1880SOL    HW1 6730   1.290   2.113   0.438
 1880SOL    HW2 6731   1.245   2.237   0.533
 1881SOL     OW 6732   0.594   2.607   0.652
 1881SOL    HW1 6733   0.644   2.692   0.633
 1881SOL    HW2 6734   0.506   2.609   0.604
 1882SOL     OW 6735   1.777   2.204   1.642
 1882SOL    HW1 6736   1.760   2.235   1.548
 1882SOL    HW2 6737   1.693   2.167   1.680
 1883SOL     OW 6738   1.730   2.796   1.517
 1883SOL    HW1 6739   1.768   2.887   1.532
 1883SOL    HW2 6740   1.722   2.779   1.418
 1884SOL     OW 6741   0.859   3.236   0.016
 1884SOL    HW1 6742   0.813   3.251   0.104
 1884SOL    HW2 6743   0.903   3.321  -0.014
 1885SOL     OW 6744   0.661   3.652   0.953
 1885SOL    HW1 6745   0.615   3.740   0.940
 1885SOL    HW2 6746   0.760   3.664   0.946
 1886SOL     OW 6747   0.859   2.818   0.861
 1886SOL    HW1 6748   0.913   2.749   0.909
 1886SOL    HW2 6749   0.827   2.887   0.927
 1887SOL     OW 6750   1.083   2.846   0.087
 1887SOL    HW1 6751   1.060   2.899   0.005
 1887SOL    HW2 6752   1.164   2.790   0.068
 1888SOL     OW 6753   1.861   3.431   0.851
 1888SOL    HW1 6754   1.790   3.419   0.781
 1888SOL    HW2 6755   1.862   3.352   0.911
 1889SOL     OW 6756   0.221   3.176   1.844
 1889SOL    HW1 6757   0.156   3.103   1.823
 1889SOL    HW2 6758   0.225   3.190   1.942
 1890SOL     OW 6759   0.079   3.102   0.653
 1890SOL    HW1 6760   0.078   3.055   0.741
 1890SOL    HW2 6761   0.161   3.074   0.602
 1891SOL     OW 6762   0.672   3.253   1.624
 1891SOL    HW1 6763   0.594   3.203   1.662
 1891SOL    HW2 6764   0.669   3.348   1.655
 1892SOL     OW 6765   1.824   2.054   1.227
 1892SOL    HW1 6766   1.820   1.964   1.271
 1892SOL    HW2 6767   1.827   2.043   1.128
 1893SOL     OW 6768   0.428   2.286   0.520
 1893SOL    HW1 6769   0.458   2.214   0.458
 1893SOL    HW2 6770   0.389   2.246   0.603
 1894SOL     OW 6771   1.705   3.349   1.104
 1894SOL    HW1 6772   1.612   3.324   1.077
 1894SOL    HW2 6773   1.731   3.299   1.186
 1895SOL     OW 6774   0.317   2.409   1.280
 1895SOL    HW1 6775   0.355   2.350   1.352
 1895SOL    HW2 6776   0.357   2.383   1.192
 1896SOL     OW 6777   0.812   3.448   0.687
 1896SOL    HW1 6778   0.844   3.458   0.593
 1896SOL    HW2 6779   0.733   3.386   0.689
 1897SOL     OW 6780   1.424   2.076   1.112
 1897SOL    HW1 6781   1.476   2.011   1.167
 1897SOL    HW2 6782   1.375   2.139   1.173
 1898SOL     OW 6783   1.001   1.896   1.154
 1898SOL    HW1 6784   0.938   1.824   1.123
 1898SOL    HW2 6785   1.094   1.860   1.154
 1899SOL     OW 6786   0.770   3.192   0.301
 1899SOL    HW1 6787   0.724   3.105   0.318
 1899SOL    HW2 6788   0.861   3.189   0.342
 1900SOL     OW 6789   0.618   3.429   1.284
 1900SOL    HW1 6790   0.613   3.511   1.341
 1900SOL    HW2 6791   0.707   3.426   1.239
 1901SOL     OW 6792   1.352   1.914   0.168
 1901SOL    HW1 6793   1.387   1.873   0.084
 1901SOL    HW2 6794   1.262   1.876   0.188
 1902SOL     OW 6795   1.300   2.315   0.691
 1902SOL    HW1 6796   1.241   2.395   0.695
 1902SOL    HW2 6797   1.315   2.280   0.784
 1903SOL     OW 6798   1.593   2.083   0.882
 1903SOL    HW1 6799   1.509   2.082   0.936
 1903SOL    HW2 6800   1.595   2.166   0.826
 1904SOL     OW 6801   0.039   2.939   0.300
 1904SOL    HW1 6802   0.138   2.928   0.291
 1904SOL    HW2 6803  -0.001   2.853   0.332
 1905SOL     OW 6804   0.875   3.508   0.337
 1905SOL    HW1 6805   0.798   3.473   0.283
 1905SOL    HW2 6806   0.843   3.579   0.399
 1906SOL     OW 6807   0.230   2.490   1.975
 1906SOL    HW1 6808   0.137   2.488   2.012
 1906SOL    HW2 6809   0.231   2.451   1.883
 1907SOL     OW 6810   0.225   2.137   2.858
 1907SOL    HW1 6811   0.260   2.120   2.950
 1907SOL    HW2 6812   0.137   2.092   2.846
 1908SOL     OW 6813   0.019   2.230   2.509
 1908SOL    HW1 6814  -0.063   2.273   2.548
 1908SOL    HW2 6815  -0.009   2.157   2.446
 1909SOL     OW 6816   0.569   3.137   3.027
 1909SOL    HW1 6817   0.476   3.130   2.990
 1909SOL    HW2 6818   0.580   3.226   3.071
 1910SOL     OW 6819   1.555   3.373   2.565
 1910SOL    HW1 6820   1.498   3.357   2.646
 1910SOL    HW2 6821   1.496   3.383   2.485
 1911SOL     OW 6822   1.135   2.565   2.579
 1911SOL    HW1 6823   1.192   2.643   2.554
 1911SOL    HW2 6824   1.075   2.591   2.655
 1912SOL     OW 6825   1.755   2.469   2.093
 1912SOL    HW1 6826   1.743   2.456   1.994
 1912SOL    HW2 6827   1.725   2.388   2.142
 1913SOL     OW 6828   0.768   3.006   2.885
 1913SOL    HW1 6829   0.690   3.023   2.945
 1913SOL    HW2 6830   0.802   3.093   2.849
 1914SOL     OW 6831   0.850   2.660   3.685
 1914SOL    HW1 6832   0.846   2.736   3.750
 1914SOL    HW2 6833   0.872   2.696   3.594
 1915SOL     OW 6834   0.685   2.874   2.527
 1915SOL    HW1 6835   0.754   2.858   2.597
 1915SOL    HW2 6836   0.612   2.931   2.565
 1916SOL     OW 6837   0.686   3.023   3.665
 1916SOL    HW1 6838   0.746   3.102   3.679
 1916SOL    HW2 6839   0.600   3.054   3.624
 1917SOL     OW 6840   0.335   3.297   2.923
 1917SOL    HW1 6841   0.257   3.266   2.870
 1917SOL    HW2 6842   0.393   3.355   2.866
 1918SOL     OW 6843   0.438   2.254   3.361
 1918SOL    HW1 6844   0.520   2.198   3.370
 1918SOL    HW2 6845   0.357   2.196   3.365
 1919SOL     OW 6846   1.603   2.309   2.599
 1919SOL    HW1 6847   1.529   2.355   2.549
 1919SOL    HW2 6848   1.654   2.377   2.652
 1920SOL     OW 6849   0.231   3.575   2.345
 1920SOL    HW1 6850   0.265   3.652   2.399
 1920SOL    HW2 6851   0.275   3.575   2.255
 1921SOL     OW 6852   1.127   3.203   3.552
 1921SOL    HW1 6853   1.174   3.203   3.640
 1921SOL    HW2 6854   1.079   3.116   3.541
 1922SOL     OW 6855   0.230   3.296   2.400
 1922SOL    HW1 6856   0.204   3.392   2.400
 1922SOL    HW2 6857   0.159   3.242   2.445
 1923SOL     OW 6858   0.240   2.953   2.748
 1923SOL    HW1 6859   0.254   2.869   2.800
 1923SOL    HW2 6860   0.185   3.017   2.803
 1924SOL     OW 6861   0.620   3.648   3.301
 1924SOL    HW1 6862   0.528   3.631   3.336
 1924SOL    HW2 6863   0.648   3.740   3.327
 1925SOL     OW 6864   0.606   2.826   1.985
 1925SOL    HW1 6865   0.613   2.910   1.931
 1925SOL    HW2 6866   0.652   2.839   2.073
 1926SOL     OW 6867   1.594   1.976   3.342
 1926SOL    HW1 6868   1.576   2.043   3.270
 1926SOL    HW2 6869   1.591   2.022   3.431
 1927SOL     OW 6870   0.122   2.505   2.425
 1927SOL    HW1 6871   0.077   2.417   2.442
 1927SOL    HW2 6872   0.121   2.559   2.509
 1928SOL     OW 6873   1.842   3.629   2.221
 1928SOL    HW1 6874   1.896   3.600   2.301
 1928SOL    HW2 6875   1.872   3.719   2.192
 1929SOL     OW 6876   0.027   3.458   1.979
 1929SOL    HW1 6877   0.008   3.362   2.000
 1929SOL    HW2 6878  -0.006   3.516   2.054
 1930SOL     OW 6879   1.689   2.784   2.474
 1930SOL    HW1 6880   1.784   2.755   2.482
 1930SOL    HW2 6881   1.681   2.849   2.399
 1931SOL     OW 6882   1.641   2.970   2.294
 1931SOL    HW1 6883   1.727   2.972   2.242
 1931SOL    HW2 6884   1.655   3.017   2.382
 1932SOL     OW 6885   0.113   2.599   3.459
 1932SOL    HW1 6886   0.201   2.586   3.504
 1932SOL    HW2 6887   0.100   2.696   3.437
 1933SOL     OW 6888   0.613   3.227   2.588
 1933SOL    HW1 6889   0.564   3.140   2.597
 1933SOL    HW2 6890   0.590   3.270   2.501
 1934SOL     OW 6891   1.293   3.090   3.285
 1934SOL    HW1 6892   1.330   3.017   3.227
 1934SOL    HW2 6893   1.345   3.095   3.370
 1935SOL     OW 6894   0.809   1.866   2.364
 1935SOL    HW1 6895   0.849   1.957   2.355
 1935SOL    HW2 6896   0.709   1.874   2.370
 1936SOL     OW 6897   0.197   2.838   3.126
 1936SOL    HW1 6898   0.286   2.793   3.112
 1936SOL    HW2 6899   0.124   2.773   3.107
 1937SOL     OW 6900   1.525   2.861   2.052
 1937SOL    HW1 6901   1.462   2.785   2.065
 1937SOL    HW2 6902   1.573   2.879   2.138
 1938SOL     OW 6903   0.317   2.113   3.663
 1938SOL    HW1 6904   0.388   2.184   3.669
 1938SOL    HW2 6905   0.229   2.152   3.691
 1939SOL     OW 6906   1.466   3.279   2.815
 1939SOL    HW1 6907   1.407   3.285   2.895
 1939SOL    HW2 6908   1.451   3.191   2.769
 1940SOL     OW 6909   1.667   3.576   2.434
 1940SOL    HW1 6910   1.626   3.553   2.346
 1940SOL    HW2 6911   1.649   3.502   2.499
 1941SOL     OW 6912   0.598   2.591   2.132
 1941SOL    HW1 6913   0.622   2.660   2.064
 1941SOL    HW2 6914   0.520   2.624   2.186
 1942SOL     OW 6915   1.281   2.207   2.806
 1942SOL    HW1 6916   1.195   2.157   2.793
 1942SOL    HW2 6917   1.343   2.153   2.862
 1943SOL     OW 6918   1.576   3.524   2.169
 1943SOL    HW1 6919   1.665   3.570   2.172
 1943SOL    HW2 6920   1.555   3.500   2.074
 1944SOL     OW 6921   0.807   2.467   3.327
 1944SOL    HW1 6922   0.760   2.464   3.416
 1944SOL    HW2 6923   0.756   2.412   3.261
 1945SOL     OW 6924   1.394   2.331   3.536
 1945SOL    HW1 6925   1.374   2.374   3.624
 1945SOL    HW2 6926   1.472   2.269   3.545
 1946SOL     OW 6927   0.973   2.752   3.434
 1946SOL    HW1 6928   1.019   2.668   3.405
 1946SOL    HW2 6929   0.917   2.786   3.359
 1947SOL     OW 6930   0.991   2.272   3.104
 1947SOL    HW1 6931   0.914   2.306   3.158
 1947SOL    HW2 6932   0.957   2.221   3.025
 1948SOL     OW 6933   1.041   2.563   2.291
 1948SOL    HW1 6934   1.067   2.559   2.387
 1948SOL    HW2 6935   0.956   2.512   2.277
 1949SOL     OW 6936   0.076   2.673   2.651
 1949SOL    HW1 6937   0.175   2.661   2.660
 1949SOL    HW2 6938   0.052   2.768   2.672
 1950SOL     OW 6939   0.130   3.683   3.433
 1950SOL    HW1 6940   0.120   3.668   3.532
 1950SOL    HW2 6941   0.044   3.719   3.397
 1951SOL     OW 6942   0.865   2.210   2.057
 1951SOL    HW1 6943   0.924   2.273   2.008
 1951SOL    HW2 6944   0.884   2.116   2.028
 1952SOL     OW 6945   1.719   2.447   3.693
 1952SOL    HW1 6946   1.693   2.536   3.657
 1952SOL    HW2 6947   1.717   2.379   3.620
 1953SOL     OW 6948   1.362   3.006   2.407
 1953SOL    HW1 6949   1.445   2.977   2.359
 1953SOL    HW2 6950   1.313   3.073   2.351
 1954SOL     OW 6951   0.550   2.058   2.747
 1954SOL    HW1 6952   0.545   2.053   2.847
 1954SOL    HW2 6953   0.552   2.154   2.718
 1955SOL     OW 6954   1.008   3.318   2.339
 1955SOL    HW1 6955   0.962   3.390   2.287
 1955SOL    HW2 6956   1.004   3.338   2.437
 1956SOL     OW 6957   0.351   3.663   2.715
 1956SOL    HW1 6958   0.401   3.577   2.721
 1956SOL    HW2 6959   0.416   3.740   2.712
 1957SOL     OW 6960   1.795   2.928   2.735
 1957SOL    HW1 6961   1.733   2.913   2.659
 1957SOL    HW2 6962   1.743   2.939   2.820
 1958SOL     OW 6963   0.321   2.805   2.104
 1958SOL    HW1 6964   0.403   2.844   2.062
 1958SOL    HW2 6965   0.294   2.723   2.055
 1959SOL     OW 6966   1.458   2.597   2.590
 1959SOL    HW1 6967   1.453   2.532   2.665
 1959SOL    HW2 6968   1.538   2.656   2.603
 1960SOL     OW 6969   0.461   3.128   3.589
 1960SOL    HW1 6970   0.411   3.129   3.503
 1960SOL    HW2 6971   0.398   3.110   3.665
 1961SOL     OW 6972   1.111   3.638   2.099
 1961SOL    HW1 6973   1.051   3.576   2.149
 1961SOL    HW2 6974   1.142   3.594   2.014
 1962SOL     OW 6975   0.202   2.147   3.360
 1962SOL    HW1 6976   0.122   2.207   3.347
 1962SOL    HW2 6977   0.192   2.098   3.446
 1963SOL     OW 6978   1.632   3.239   1.943
 1963SOL    HW1 6979   1.600   3.333   1.933
 1963SOL    HW2 6980   1.556   3.176   1.931
 1964SOL     OW 6981   0.464   3.605   2.185
 1964SOL    HW1 6982   0.497   3.644   2.271
 1964SOL    HW2 6983   0.540   3.598   2.120
 1965SOL     OW 6984   1.400   1.969   2.288
 1965SOL    HW1 6985   1.376   1.932   2.198
 1965SOL    HW2 6986   1.499   1.985   2.292
 1966SOL     OW 6987   0.249   3.647   3.103
 1966SOL    HW1 6988   0.306   3.582   3.153
 1966SOL    HW2 6989   0.233   3.614   3.010
 1967SOL     OW 6990   0.940   3.560   2.766
 1967SOL    HW1 6991   1.020   3.503   2.787
 1967SOL    HW2 6992   0.891   3.520   2.689
 1968SOL     OW 6993   0.382   2.562   2.342
 1968SOL    HW1 6994   0.427   2.472   2.339
 1968SOL    HW2 6995   0.288   2.551   2.375
 1969SOL     OW 6996   1.547   2.084   3.591
 1969SOL    HW1 6997   1.542   2.121   3.683
 1969SOL    HW2 6998   1.475   2.015   3.579
 1970SOL     OW 6999   0.614   1.984   1.979
 1970SOL    HW1 7000   0.712   1.962   1.986
 1970SOL    HW2 7001   0.583   1.967   1.886
 1971SOL     OW 7002   0.781   2.126   3.611
 1971SOL    HW1 7003   0.848   2.065   3.654
 1971SOL    HW2 7004   0.708   2.145   3.676
 1972SOL     OW 7005   0.888   3.376   3.057
 1972SOL    HW1 7006   0.865   3.351   2.963
 1972SOL    HW2 7007   0.949   3.307   3.096
 1973SOL     OW 7008   1.351   2.452   3.295
 1973SOL    HW1 7009   1.379   2.409   3.380
 1973SOL    HW2 7010   1.376   2.548   3.296
 1974SOL     OW 7011   0.803   3.264   2.786
 1974SOL    HW1 7012   0.893   3.278   2.744
 1974SOL    HW2 7013   0.732   3.266   2.715
 1975SOL     OW 7014   0.922   2.365   2.761
 1975SOL    HW1 7015   0.897   2.356   2.665
 1975SOL    HW2 7016   0.970   2.283   2.792
 1976SOL     OW 7017   0.539   1.926   2.374
 1976SOL    HW1 7018   0.458   1.927   2.432
 1976SOL    HW2 7019   0.542   2.009   2.319
 1977SOL     OW 7020   1.434   3.050   1.903
 1977SOL    HW1 7021   1.466   2.974   1.960
 1977SOL    HW2 7022   1.342   3.077   1.933
 1978SOL     OW 7023   0.297   1.897   2.033
 1978SOL    HW1 7024   0.346   1.981   2.012
 1978SOL    HW2 7025   0.359   1.832   2.078
 1979SOL     OW 7026   0.935   2.098   2.342
 1979SOL    HW1 7027   0.887   2.139   2.264
 1979SOL    HW2 7028   1.034   2.096   2.323
 1980SOL     OW 7029   1.076   2.545   3.326
 1980SOL    HW1 7030   0.996   2.484   3.329
 1980SOL    HW2 7031   1.157   2.492   3.302
 1981SOL     OW 7032   1.227   3.432   2.655
 1981SOL    HW1 7033   1.248   3.506   2.590
 1981SOL    HW2 7034   1.295   3.432   2.728
 1982SOL     OW 7035   0.459   3.014   2.603
 1982SOL    HW1 7036   0.388   2.987   2.668
 1982SOL    HW2 7037   0.433   2.986   2.510
 1983SOL     OW 7038   1.271   3.659   2.453
 1983SOL    HW1 7039   1.315   3.723   2.389
 1983SOL    HW2 7040   1.221   3.711   2.523
 1984SOL     OW 7041   1.032   2.411   1.878
 1984SOL    HW1 7042   0.991   2.493   1.839
 1984SOL    HW2 7043   1.096   2.437   1.951
 1985SOL     OW 7044   0.078   2.418   3.248
 1985SOL    HW1 7045   0.170   2.417   3.207
 1985SOL    HW2 7046   0.072   2.492   3.315
 1986SOL     OW 7047   0.561   2.084   3.009
 1986SOL    HW1 7048   0.599   2.000   3.046
 1986SOL    HW2 7049   0.473   2.103   3.053
 1987SOL     OW 7050   0.866   2.316   2.504
 1987SOL    HW1 7051   0.834   2.388   2.442
 1987SOL    HW2 7052   0.890   2.235   2.451
 1988SOL     OW 7053   1.017   1.901   2.615
 1988SOL    HW1 7054   0.945   1.906   2.546
 1988SOL    HW2 7055   0.993   1.832   2.684
 1989SOL     OW 7056   1.429   3.035   2.729
 1989SOL    HW1 7057   1.374   2.951   2.722
 1989SOL    HW2 7058   1.455   3.064   2.637
 1990SOL     OW 7059   1.466   2.452   2.854
 1990SOL    HW1 7060   1.436   2.357   2.861
 1990SOL    HW2 7061   1.539   2.468   2.920
 1991SOL     OW 7062   1.857   2.695   2.239
 1991SOL    HW1 7063   1.899   2.631   2.303
 1991SOL    HW2 7064   1.819   2.644   2.161
 1992SOL     OW 7065   0.488   3.247   2.036
 1992SOL    HW1 7066   0.401   3.232   2.083
 1992SOL    HW2 7067   0.471   3.273   1.941
 1993SOL     OW 7068   1.664   3.142   2.519
 1993SOL    HW1 7069   1.763   3.150   2.533
 1993SOL    HW2 7070   1.619   3.226   2.550
 1994SOL     OW 7071   1.390   2.437   1.940
 1994SOL    HW1 7072   1.336   2.416   2.021
 1994SOL    HW2 7073   1.481   2.396   1.949
 1995SOL     OW 7074   0.527   2.118   2.190
 1995SOL    HW1 7075   0.554   2.059   2.115
 1995SOL    HW2 7076   0.527   2.213   2.159
 1996SOL     OW 7077   1.754   3.085   3.450
 1996SOL    HW1 7078   1.845   3.046   3.437
 1996SOL    HW2 7079   1.762   3.181   3.474
 1997SOL     OW 7080   1.064   3.209   3.202
 1997SOL    HW1 7081   0.984   3.186   3.257
 1997SOL    HW2 7082   1.147   3.183   3.251
 1998SOL     OW 7083   1.111   3.057   2.962
 1998SOL    HW1 7084   1.071   3.101   3.043
 1998SOL    HW2 7085   1.070   3.094   2.879
 1999SOL     OW 7086   1.638   2.961   2.941
 1999SOL    HW1 7087   1.643   3.042   3.000
 1999SOL    HW2 7088   1.552   2.963   2.890
 2000SOL     OW 7089   0.915   1.951   3.264
 2000SOL    HW1 7090   0.940   1.931   3.169
 2000SOL    HW2 7091   0.987   2.007   3.306
 2001SOL     OW 7092   0.980   2.978   3.581
 2001SOL    HW1 7093   0.881   2.984   3.591
 2001SOL    HW2 7094   1.003   2.898   3.525
 2002SOL     OW 7095   0.705   2.912   2.230
 2002SOL    HW1 7096   0.691   2.919   2.329
 2002SOL    HW2 7097   0.789   2.861   2.212
 2003SOL     OW 7098   0.410   2.675   3.113
 2003SOL    HW1 7099   0.496   2.687   3.163
 2003SOL    HW2 7100   0.368   2.588   3.140
 2004SOL     OW 7101   1.274   2.248   3.124
 2004SOL    HW1 7102   1.295   2.322   3.188
 2004SOL    HW2 7103   1.185   2.265   3.081
 2005SOL     OW 7104   0.064   3.426   3.193
 2005SOL    HW1 7105   0.018   3.508   3.159
 2005SOL    HW2 7106   0.162   3.445   3.202
 2006SOL     OW 7107   0.367   2.962   2.363
 2006SOL    HW1 7108   0.360   3.045   2.307
 2006SOL    HW2 7109   0.371   2.882   2.303
 2007SOL     OW 7110   0.566   2.399   2.727
 2007SOL    HW1 7111   0.578   2.465   2.653
 2007SOL    HW2 7112   0.612   2.433   2.810
 2008SOL     OW 7113   1.252   3.210   2.250
 2008SOL    HW1 7114   1.302   3.287   2.290
 2008SOL    HW2 7115   1.157   3.212   2.282
 2009SOL     OW 7116   1.272   3.307   3.004
 2009SOL    HW1 7117   1.319   3.320   3.091
 2009SOL    HW2 7118   1.206   3.233   3.013
 2010SOL     OW 7119   1.582   2.501   2.334
 2010SOL    HW1 7120   1.551   2.562   2.407
 2010SOL    HW2 7121   1.632   2.553   2.265
 2011SOL     OW 7122   0.354   3.372   3.191
 2011SOL    HW1 7123   0.333   3.328   3.104
 2011SOL    HW2 7124   0.451   3.398   3.194
 2012SOL     OW 7125   0.402   2.613   3.460
 2012SOL    HW1 7126   0.470   2.668   3.413
 2012SOL    HW2 7127   0.442   2.525   3.487
 2013SOL     OW 7128   1.587   2.641   3.532
 2013SOL    HW1 7129   1.495   2.679   3.527
 2013SOL    HW2 7130   1.647   2.688   3.467
 2014SOL     OW 7131   1.013   1.967   3.632
 2014SOL    HW1 7132   1.019   2.052   3.580
 2014SOL    HW2 7133   1.045   1.891   3.575
 2015SOL     OW 7134   0.504   1.912   3.602
 2015SOL    HW1 7135   0.462   1.855   3.532
 2015SOL    HW2 7136   0.438   1.981   3.634
 2016SOL     OW 7137   0.573   2.732   2.891
 2016SOL    HW1 7138   0.617   2.821   2.882
 2016SOL    HW2 7139   0.510   2.732   2.968
 2017SOL     OW 7140   1.360   2.724   2.907
 2017SOL    HW1 7141   1.285   2.724   2.841
 2017SOL    HW2 7142   1.397   2.632   2.916
 2018SOL     OW 7143   1.209   2.387   2.137
 2018SOL    HW1 7144   1.222   2.303   2.191
 2018SOL    HW2 7145   1.180   2.461   2.197
 2019SOL     OW 7146   0.307   2.075   3.093
 2019SOL    HW1 7147   0.284   2.112   3.183
 2019SOL    HW2 7148   0.277   1.980   3.087
 2020SOL     OW 7149   0.037   3.172   3.144
 2020SOL    HW1 7150   0.090   3.123   3.212
 2020SOL    HW2 7151   0.059   3.270   3.149
 2021SOL     OW 7152   0.732   2.496   2.926
 2021SOL    HW1 7153   0.791   2.470   2.850
 2021SOL    HW2 7154   0.704   2.592   2.915
 2022SOL     OW 7155   1.728   2.797   3.716
 2022SOL    HW1 7156   1.682   2.790   3.627
 2022SOL    HW2 7157   1.666   2.841   3.782
 2023SOL     OW 7158   0.307   1.925   2.480
 2023SOL    HW1 7159   0.296   2.019   2.513
 2023SOL    HW2 7160   0.302   1.862   2.557
 2024SOL     OW 7161   1.622   2.229   2.236
 2024SOL    HW1 7162   1.624   2.153   2.300
 2024SOL    HW2 7163   1.574   2.306   2.276
 2025SOL     OW 7164   1.023   2.628   2.828
 2025SOL    HW1 7165   1.038   2.649   2.924
 2025SOL    HW2 7166   0.993   2.533   2.819
 2026SOL     OW 7167   0.980   3.435   3.562
 2026SOL    HW1 7168   0.960   3.479   3.474
 2026SOL    HW2 7169   1.019   3.344   3.546
 2027SOL     OW 7170   0.350   2.760   3.666
 2027SOL    HW1 7171   0.426   2.804   3.714
 2027SOL    HW2 7172   0.385   2.713   3.584
 2028SOL     OW 7173   1.540   2.136   1.987
 2028SOL    HW1 7174   1.479   2.061   2.010
 2028SOL    HW2 7175   1.562   2.188   2.070
 2029SOL     OW 7176   1.303   2.700   1.904
 2029SOL    HW1 7177   1.337   2.607   1.919
 2029SOL    HW2 7178   1.321   2.727   1.809
 2030SOL     OW 7179   1.068   3.195   2.711
 2030SOL    HW1 7180   1.075   3.111   2.656
 2030SOL    HW2 7181   1.130   3.264   2.675
 2031SOL     OW 7182   0.319   2.672   2.811
 2031SOL    HW1 7183   0.412   2.708   2.816
 2031SOL    HW2 7184   0.313   2.587   2.863
 2032SOL     OW 7185   0.339   2.371   2.868
 2032SOL    HW1 7186   0.287   2.288   2.851
 2032SOL    HW2 7187   0.416   2.376   2.804
 2033SOL     OW 7188   1.138   2.242   3.540
 2033SOL    HW1 7189   1.093   2.305   3.604
 2033SOL    HW2 7190   1.231   2.273   3.523
 2034SOL     OW 7191   1.160   2.069   3.339
 2034SOL    HW1 7192   1.160   2.133   3.416
 2034SOL    HW2 7193   1.188   2.117   3.256
 2035SOL     OW 7194   0.008   3.188   2.062
 2035SOL    HW1 7195  -0.085   3.209   2.031
 2035SOL    HW2 7196   0.018   3.089   2.075
 2036SOL     OW 7197   0.088   3.663   2.789
 2036SOL    HW1 7198   0.046   3.577   2.762
 2036SOL    HW2 7199   0.182   3.666   2.755
 2037SOL     OW 7200   0.504   3.430   2.772
 2037SOL    HW1 7201   0.570   3.504   2.781
 2037SOL    HW2 7202   0.548   3.351   2.730
 2038SOL     OW 7203   1.002   2.658   3.100
 2038SOL    HW1 7204   1.043   2.626   3.186
 2038SOL    HW2 7205   0.906   2.631   3.097
 2039SOL     OW 7206   0.040   2.406   2.976
 2039SOL    HW1 7207   0.125   2.373   2.935
 2039SOL    HW2 7208   0.053   2.421   3.074
 2040SOL     OW 7209   0.189   2.382   3.584
 2040SOL    HW1 7210   0.248   2.342   3.514
 2040SOL    HW2 7211   0.131   2.453   3.543
 2041SOL     OW 7212   1.369   2.812   3.522
 2041SOL    HW1 7213   1.408   2.901   3.542
 2041SOL    HW2 7214   1.379   2.792   3.425
 2042SOL     OW 7215   0.815   2.434   2.187
 2042SOL    HW1 7216   0.822   2.345   2.141
 2042SOL    HW2 7217   0.721   2.468   2.179
 2043SOL     OW 7218   1.657   2.466   3.068
 2043SOL    HW1 7219   1.619   2.397   3.130
 2043SOL    HW2 7220   1.739   2.430   3.024
 2044SOL     OW 7221   0.252   3.426   3.606
 2044SOL    HW1 7222   0.222   3.483   3.682
 2044SOL    HW2 7223   0.245   3.329   3.632
 2045SOL     OW 7224   0.671   2.326   3.131
 2045SOL    HW1 7225   0.637   2.237   3.101
 2045SOL    HW2 7226   0.697   2.380   3.051
 2046SOL     OW 7227   0.930   3.540   3.327
 2046SOL    HW1 7228   0.906   3.522   3.232
 2046SOL    HW2 7229   0.960   3.634   3.337
 2047SOL     OW 7230   0.473   2.362   2.053
 2047SOL    HW1 7231   0.534   2.442   2.057
 2047SOL    HW2 7232   0.378   2.393   2.060
 2048SOL     OW 7233   0.159   2.999   3.328
 2048SOL    HW1 7234   0.181   2.938   3.404
 2048SOL    HW2 7235   0.169   2.950   3.242
 2049SOL     OW 7236   1.347   2.921   3.096
 2049SOL    HW1 7237   1.371   2.858   3.022
 2049SOL    HW2 7238   1.257   2.961   3.078
 2050SOL     OW 7239   1.302   2.717   2.171
 2050SOL    HW1 7240   1.216   2.686   2.213
 2050SOL    HW2 7241   1.298   2.703   2.072
 2051SOL     OW 7242   0.083   3.120   2.884
 2051SOL    HW1 7243   0.078   3.119   2.984
 2051SOL    HW2 7244   0.000   3.079   2.846
 2052SOL     OW 7245   0.688   3.524   3.578
 2052SOL    HW1 7246   0.632   3.605   3.587
 2052SOL    HW2 7247   0.740   3.528   3.492
 2053SOL     OW 7248   1.726   1.997   2.385
 2053SOL    HW1 7249   1.799   1.980   2.318
 2053SOL    HW2 7250   1.695   1.910   2.423
 2054SOL     OW 7251   1.388   3.435   2.339
 2054SOL    HW1 7252   1.455   3.447   2.265
 2054SOL    HW2 7253   1.348   3.524   2.362
 2055SOL     OW 7254   0.130   3.656   3.713
 2055SOL    HW1 7255   0.089   3.582   3.766
 2055SOL    HW2 7256   0.194   3.707   3.771
 2056SOL     OW 7257   1.280   2.789   2.534
 2056SOL    HW1 7258   1.340   2.708   2.536
 2056SOL    HW2 7259   1.320   2.858   2.474
 2057SOL     OW 7260   0.830   3.135   3.284
 2057SOL    HW1 7261   0.825   3.168   3.379
 2057SOL    HW2 7262   0.744   3.154   3.238
 2058SOL     OW 7263   0.672   3.478   2.016
 2058SOL    HW1 7264   0.681   3.488   1.917
 2058SOL    HW2 7265   0.632   3.389   2.037
 2059SOL     OW 7266   1.841   2.037   2.825
 2059SOL    HW1 7267   1.880   1.952   2.789
 2059SOL    HW2 7268   1.743   2.039   2.806
 2060SOL     OW 7269   0.263   2.188   2.582
 2060SOL    HW1 7270   0.184   2.239   2.548
 2060SOL    HW2 7271   0.254   2.173   2.680
 2061SOL     OW 7272   1.194   3.474   1.893
 2061SOL    HW1 7273   1.200   3.381   1.930
 2061SOL    HW2 7274   1.135   3.474   1.813
 2062SOL     OW 7275   0.822   2.864   3.234
 2062SOL    HW1 7276   0.862   2.863   3.142
 2062SOL    HW2 7277   0.832   2.956   3.274
 2063SOL     OW 7278   0.916   2.772   2.153
 2063SOL    HW1 7279   0.979   2.810   2.085
 2063SOL    HW2 7280   0.956   2.689   2.192
 2064SOL     OW 7281   1.504   3.469   1.906
 2064SOL    HW1 7282   1.412   3.506   1.913
 2064SOL    HW2 7283   1.542   3.489   1.816
 2065SOL     OW 7284   0.372   3.150   3.352
 2065SOL    HW1 7285   0.359   3.243   3.318
 2065SOL    HW2 7286   0.288   3.098   3.339
 2066SOL     OW 7287   1.614   3.154   3.151
 2066SOL    HW1 7288   1.674   3.157   3.231
 2066SOL    HW2 7289   1.539   3.218   3.164
 2067SOL     OW 7290   1.039   2.960   2.558
 2067SOL    HW1 7291   0.969   2.913   2.612
 2067SOL    HW2 7292   1.098   2.892   2.515
 2068SOL     OW 7293   1.014   2.098   2.833
 2068SOL    HW1 7294   1.006   2.062   2.740
 2068SOL    HW2 7295   1.012   2.022   2.898
 2069SOL     OW 7296   0.590   3.349   2.353
 2069SOL    HW1 7297   0.632   3.291   2.283
 2069SOL    HW2 7298   0.546   3.428   2.309
 2070SOL     OW 7299   1.709   2.247   3.243
 2070SOL    HW1 7300   1.782   2.316   3.247
 2070SOL    HW2 7301   1.737   2.172   3.184
 2071SOL     OW 7302   0.255   3.210   2.152
 2071SOL    HW1 7303   0.159   3.211   2.125
 2071SOL    HW2 7304   0.267   3.263   2.236
 2072SOL     OW 7305   0.105   2.875   3.588
 2072SOL    HW1 7306   0.028   2.842   3.642
 2072SOL    HW2 7307   0.190   2.845   3.630
 2073SOL     OW 7308   0.672   2.065   3.351
 2073SOL    HW1 7309   0.762   2.049   3.311
 2073SOL    HW2 7310   0.680   2.070   3.450
 2074SOL     OW 7311   0.075   2.207   1.895
 2074SOL    HW1 7312  -0.017   2.179   1.866
 2074SOL    HW2 7313   0.106   2.284   1.839
 2075SOL     OW 7314   1.440   2.718   3.260
 2075SOL    HW1 7315   1.383   2.770   3.197
 2075SOL    HW2 7316   1.536   2.730   3.236
 2076SOL     OW 7317   0.072   2.028   2.180
 2076SOL    HW1 7318   0.055   2.111   2.126
 2076SOL    HW2 7319   0.162   1.991   2.158
 2077SOL     OW 7320   1.183   3.197   1.981
 2077SOL    HW1 7321   1.084   3.186   1.983
 2077SOL    HW2 7322   1.217   3.212   2.074
 2078SOL     OW 7323   0.613   2.704   3.293
 2078SOL    HW1 7324   0.669   2.785   3.276
 2078SOL    HW2 7325   0.672   2.624   3.296
 2079SOL     OW 7326   0.716   2.427   3.570
 2079SOL    HW1 7327   0.735   2.492   3.644
 2079SOL    HW2 7328   0.776   2.347   3.579
 2080SOL     OW 7329   1.450   3.082   3.495
 2080SOL    HW1 7330   1.441   3.072   3.594
 2080SOL    HW2 7331   1.546   3.075   3.469
 2081SOL     OW 7332   0.390   3.603   3.422
 2081SOL    HW1 7333   0.299   3.644   3.420
 2081SOL    HW2 7334   0.383   3.509   3.454
 2082SOL     OW 7335   1.225   2.187   2.311
 2082SOL    HW1 7336   1.290   2.113   2.300
 2082SOL    HW2 7337   1.245   2.237   2.395
 2083SOL     OW 7338   0.594   2.607   2.514
 2083SOL    HW1 7339   0.644   2.692   2.495
 2083SOL    HW2 7340   0.506   2.609   2.466
 2084SOL     OW 7341   1.777   2.204   3.504
 2084SOL    HW1 7342   1.760   2.235   3.410
 2084SOL    HW2 7343   1.693   2.167   3.542
 2085SOL     OW 7344   0.859   3.236   1.878
 2085SOL    HW1 7345   0.813   3.251   1.966
 2085SOL    HW2 7346   0.903   3.321   1.848
 2086SOL     OW 7347   0.661   3.652   2.815
 2086SOL    HW1 7348   0.615   3.740   2.802
 2086SOL    HW2 7349   0.760   3.664   2.808
 2087SOL     OW 7350   0.859   2.818   2.723
 2087SOL    HW1 7351   0.913   2.749   2.771
 2087SOL    HW2 7352   0.827   2.887   2.789
 2088SOL     OW 7353   1.083   2.846   1.949
 2088SOL    HW1 7354   1.060   2.899   1.867
 2088SOL    HW2 7355   1.164   2.790   1.930
 2089SOL     OW 7356   1.861   3.431   2.713
 2089SOL    HW1 7357   1.790   3.419   2.643
 2089SOL    HW2 7358   1.862   3.352   2.773
 2090SOL     OW 7359   0.221   3.176   3.706
 2090SOL    HW1 7360   0.156   3.103   3.685
 2090SOL    HW2 7361   0.225   3.190   3.804
 2091SOL     OW 7362   0.079   3.102   2.515
 2091SOL    HW1 7363   0.078   3.055   2.603
 2091SOL    HW2 7364   0.161   3.074   2.464
 2092SOL     OW 7365   0.672   3.253   3.486
 2092SOL    HW1 7366   0.594   3.203   3.524
 2092SOL    HW2 7367   0.669   3.348   3.517
 2093SOL     OW 7368   1.824   2.054   3.089
 2093SOL    HW1 7369   1.820   1.964   3.133
 2093SOL    HW2 7370   1.827   2.043   2.990
 2094SOL     OW 7371   0.428   2.286   2.382
 2094SOL    HW1 7372   0.458   2.214   2.320
 2094SOL    HW2 7373   0.389   2.246   2.465
 2095SOL     OW 7374   1.705   3.349   2.966
 2095SOL    HW1 7375   1.612   3.324   2.939
 2095SOL    HW2 7376   1.731   3.299   3.048
 2096SOL     OW 7377   0.317   2.409   3.142
 2096SOL    HW1 7378   0.355   2.350   3.214
 2096SOL    HW2 7379   0.357   2.383   3.054
 2097SOL     OW 7380   0.812   3.448   2.549
 2097SOL    HW1 7381   0.844   3.458   2.455
 2097SOL    HW2 7382   0.733   3.386   2.551
 2098SOL     OW 7383   1.424   2.076   2.974
 2098SOL    HW1 7384   1.476   2.011   3.029
 2098SOL    HW2 7385   1.375   2.139   3.035
 2099SOL     OW 7386   1.001   1.896   3.016
 2099SOL    HW1 7387   0.938   1.824   2.985
 2099SOL    HW2 7388   1.094   1.860   3.016
 2100SOL     OW 7389   0.770   3.192   2.163
 2100SOL    HW1 7390   0.724   3.105   2.180
 2100SOL    HW2 7391   0.861   3.189   2.204
 2101SOL     OW 7392   0.618   3.429   3.146
 2101SOL    HW1 7393   0.613   3.511   3.203
 2101SOL    HW2 7394   0.707   3.426   3.101
 2102SOL     OW 7395   1.352   1.914   2.030
 2102SOL    HW1 7396   1.387   1.873   1.946
 2102SOL    HW2 7397   1.262   1.876   2.050
 2103SOL     OW 7398   1.300   2.315   2.553
 2103SOL    HW1 7399   1.241   2.395   2.557
 2103SOL    HW2 7400   1.315   2.280   2.646
 2104SOL     OW 7401   1.593   2.083   2.744
 2104SOL    HW1 7402   1.509   2.082   2.798
 2104SOL    HW2 7403   1.595   2.166   2.688
 2105SOL     OW 7404   0.875   3.508   2.199
 2105SOL    HW1 7405   0.798   3.473   2.145
 2105SOL    HW2 7406   0.843   3.579   2.261
 2106SOL     OW 7407   0.230   2.490   3.837
 2106SOL    HW1 7408   0.137   2.488   3.874
 2106SOL    HW2 7409   0.231   2.451   3.745
 2107SOL     OW 7410   0.225   2.137   4.720
 2107SOL    HW1 7411   0.260   2.120   4.812
 2107SOL    HW2 7412   0.137   2.092   4.708
 2108SOL     OW 7413   0.019   2.230   4.371
 2108SOL    HW1 7414  -0.063   2.273   4.410
 2108SOL    HW2 7415  -0.009   2.157   4.308
 2109SOL     OW 7416   0.569   3.137   4.889
 2109SOL    HW1 7417   0.476   3.130   4.852
 2109SOL    HW2 7418   0.580   3.226   4.933
 2110SOL     OW 7419   1.555   3.373   4.427
 2110SOL    HW1 7420   1.498   3.357   4.508
 2110SOL    HW2 7421   1.496   3.383   4.347
 2111SOL     OW 7422   1.135   2.565   4.441
 2111SOL    HW1 7423   1.192   2.643   4.416
 2111SOL    HW2 7424   1.075   2.591   4.517
 2112SOL     OW 7425   1.755   2.469   3.955
 2112SOL    HW1 7426   1.743   2.456   3.856
 2112SOL    HW2 7427   1.725   2.388   4.004
 2113SOL     OW 7428   0.768   3.006   4.747
 2113SOL    HW1 7429   0.690   3.023   4.807
 2113SOL    HW2 7430   0.802   3.093   4.711
 2114SOL     OW 7431   0.850   2.660   5.547
 2114SOL    HW1 7432   0.846   2.736   5.612
 2114SOL    HW2 7433   0.872   2.696   5.456
 2115SOL     OW 7434   0.685   2.874   4.389
 2115SOL    HW1 7435   0.754   2.858   4.459
 2115SOL    HW2 7436   0.612   2.931   4.427
 2116SOL     OW 7437   0.686   3.023   5.527
 2116SOL    HW1 7438   0.746   3.102   5.541
 2116SOL    HW2 7439   0.600   3.054   5.486
 2117SOL     OW 7440   0.335   3.297   4.785
 2117SOL    HW1 7441   0.257   3.266   4.732
 2117SOL    HW2 7442   0.393   3.355   4.728
 2118SOL     OW 7443   1.460   3.367   5.063
 2118SOL    HW1 7444   1.484   3.461   5.089
 2118SOL    HW2 7445   1.444   3.313   5.145
 2119SOL     OW 7446   0.438   2.254   5.223
 2119SOL    HW1 7447   0.520   2.198   5.232
 2119SOL    HW2 7448   0.357   2.196   5.227
 2120SOL     OW 7449   1.603   2.309   4.461
 2120SOL    HW1 7450   1.529   2.355   4.411
 2120SOL    HW2 7451   1.654   2.377   4.514
 2121SOL     OW 7452   0.231   3.575   4.207
 2121SOL    HW1 7453   0.265   3.652   4.261
 2121SOL    HW2 7454   0.275   3.575   4.117
 2122SOL     OW 7455   1.127   3.203   5.414
 2122SOL    HW1 7456   1.174   3.203   5.502
 2122SOL    HW2 7457   1.079   3.116   5.403
 2123SOL     OW 7458   0.230   3.296   4.262
 2123SOL    HW1 7459   0.204   3.392   4.262
 2123SOL    HW2 7460   0.159   3.242   4.307
 2124SOL     OW 7461   0.240   2.953   4.610
 2124SOL    HW1 7462   0.254   2.869   4.662
 2124SOL    HW2 7463   0.185   3.017   4.665
 2125SOL     OW 7464   0.620   3.648   5.163
 2125SOL    HW1 7465   0.528   3.631   5.198
 2125SOL    HW2 7466   0.648   3.740   5.189
 2126SOL     OW 7467   0.606   2.826   3.847
 2126SOL    HW1 7468   0.613   2.910   3.793
 2126SOL    HW2 7469   0.652   2.839   3.935
 2127SOL     OW 7470   1.594   1.976   5.204
 2127SOL    HW1 7471   1.576   2.043   5.132
 2127SOL    HW2 7472   1.591   2.022   5.293
 2128SOL     OW 7473   0.122   2.505   4.287
 2128SOL    HW1 7474   0.077   2.417   4.304
 2128SOL    HW2 7475   0.121   2.559   4.371
 2129SOL     OW 7476   0.027   3.458   3.841
 2129SOL    HW1 7477   0.008   3.362   3.862
 2129SOL    HW2 7478  -0.006   3.516   3.916
 2130SOL     OW 7479   1.689   2.784   4.336
 2130SOL    HW1 7480   1.784   2.755   4.344
 2130SOL    HW2 7481   1.681   2.849   4.261
 2131SOL     OW 7482   1.641   2.970   4.156
 2131SOL    HW1 7483   1.727   2.972   4.104
 2131SOL    HW2 7484   1.655   3.017   4.244
 2132SOL     OW 7485   0.113   2.599   5.321
 2132SOL    HW1 7486   0.201   2.586   5.366
 2132SOL    HW2 7487   0.100   2.696   5.299
 2133SOL     OW 7488   0.613   3.227   4.450
 2133SOL    HW1 7489   0.564   3.140   4.459
 2133SOL    HW2 7490   0.590   3.270   4.363
 2134SOL     OW 7491   1.293   3.090   5.147
 2134SOL    HW1 7492   1.330   3.017   5.089
 2134SOL    HW2 7493   1.345   3.095   5.232
 2135SOL     OW 7494   0.809   1.866   4.226
 2135SOL    HW1 7495   0.849   1.957   4.217
 2135SOL    HW2 7496   0.709   1.874   4.232
 2136SOL     OW 7497   0.197   2.838   4.988
 2136SOL    HW1 7498   0.286   2.793   4.974
 2136SOL    HW2 7499   0.124   2.773   4.969
 2137SOL     OW 7500   1.525   2.861   3.914
 2137SOL    HW1 7501   1.462   2.785   3.927
 2137SOL    HW2 7502   1.573   2.879   4.000
 2138SOL     OW 7503   1.187   3.654   5.340
 2138SOL    HW1 7504   1.211   3.714   5.264
 2138SOL    HW2 7505   1.194   3.559   5.310
 2139SOL     OW 7506   0.317   2.113   5.525
 2139SOL    HW1 7507   0.388   2.184   5.531
 2139SOL    HW2 7508   0.229   2.152   5.553
 2140SOL     OW 7509   1.466   3.279   4.677
 2140SOL    HW1 7510   1.407   3.285   4.757
 2140SOL    HW2 7511   1.451   3.191   4.631
 2141SOL     OW 7512   0.598   2.591   3.994
 2141SOL    HW1 7513   0.622   2.660   3.926
 2141SOL    HW2 7514   0.520   2.624   4.048
 2142SOL     OW 7515   1.281   2.207   4.668
 2142SOL    HW1 7516   1.195   2.157   4.655
 2142SOL    HW2 7517   1.343   2.153   4.724
 2143SOL     OW 7518   0.807   2.467   5.189
 2143SOL    HW1 7519   0.760   2.464   5.278
 2143SOL    HW2 7520   0.756   2.412   5.123
 2144SOL     OW 7521   1.394   2.331   5.398
 2144SOL    HW1 7522   1.374   2.374   5.486
 2144SOL    HW2 7523   1.472   2.269   5.407
 2145SOL     OW 7524   0.973   2.752   5.296
 2145SOL    HW1 7525   1.019   2.668   5.267
 2145SOL    HW2 7526   0.917   2.786   5.221
 2146SOL     OW 7527   0.991   2.272   4.966
 2146SOL    HW1 7528   0.914   2.306   5.020
 2146SOL    HW2 7529   0.957   2.221   4.887
 2147SOL     OW 7530   1.041   2.563   4.153
 2147SOL    HW1 7531   1.067   2.559   4.249
 2147SOL    HW2 7532   0.956   2.512   4.139
 2148SOL     OW 7533   0.076   2.673   4.513
 2148SOL    HW1 7534   0.175   2.661   4.522
 2148SOL    HW2 7535   0.052   2.768   4.534
 2149SOL     OW 7536   0.130   3.683   5.295
 2149SOL    HW1 7537   0.120   3.668   5.394
 2149SOL    HW2 7538   0.044   3.719   5.259
 2150SOL     OW 7539   0.865   2.210   3.919
 2150SOL    HW1 7540   0.924   2.273   3.870
 2150SOL    HW2 7541   0.884   2.116   3.890
 2151SOL     OW 7542   1.719   2.447   5.555
 2151SOL    HW1 7543   1.693   2.536   5.519
 2151SOL    HW2 7544   1.717   2.379   5.482
 2152SOL     OW 7545   1.362   3.006   4.269
 2152SOL    HW1 7546   1.445   2.977   4.221
 2152SOL    HW2 7547   1.313   3.073   4.213
 2153SOL     OW 7548   0.550   2.058   4.609
 2153SOL    HW1 7549   0.545   2.053   4.709
 2153SOL    HW2 7550   0.552   2.154   4.580
 2154SOL     OW 7551   1.008   3.318   4.201
 2154SOL    HW1 7552   0.962   3.390   4.149
 2154SOL    HW2 7553   1.004   3.338   4.299
 2155SOL     OW 7554   0.351   3.663   4.577
 2155SOL    HW1 7555   0.401   3.577   4.583
 2155SOL    HW2 7556   0.416   3.740   4.574
 2156SOL     OW 7557   1.795   2.928   4.597
 2156SOL    HW1 7558   1.733   2.913   4.521
 2156SOL    HW2 7559   1.743   2.939   4.682
 2157SOL     OW 7560   1.227   3.412   5.230
 2157SOL    HW1 7561   1.233   3.335   5.294
 2157SOL    HW2 7562   1.175   3.386   5.150
 2158SOL     OW 7563   0.321   2.805   3.966
 2158SOL    HW1 7564   0.403   2.844   3.924
 2158SOL    HW2 7565   0.294   2.723   3.917
 2159SOL     OW 7566   1.458   2.597   4.452
 2159SOL    HW1 7567   1.453   2.532   4.527
 2159SOL    HW2 7568   1.538   2.656   4.465
 2160SOL     OW 7569   0.461   3.128   5.451
 2160SOL    HW1 7570   0.411   3.129   5.365
 2160SOL    HW2 7571   0.398   3.110   5.527
 2161SOL     OW 7572   1.111   3.638   3.961
 2161SOL    HW1 7573   1.051   3.576   4.011
 2161SOL    HW2 7574   1.142   3.594   3.876
 2162SOL     OW 7575   0.202   2.147   5.222
 2162SOL    HW1 7576   0.122   2.207   5.209
 2162SOL    HW2 7577   0.192   2.098   5.308
 2163SOL     OW 7578   1.632   3.239   3.805
 2163SOL    HW1 7579   1.600   3.333   3.795
 2163SOL    HW2 7580   1.556   3.176   3.793
 2164SOL     OW 7581   0.464   3.605   4.047
 2164SOL    HW1 7582   0.497   3.644   4.133
 2164SOL    HW2 7583   0.540   3.598   3.982
 2165SOL     OW 7584   1.400   1.969   4.150
 2165SOL    HW1 7585   1.376   1.932   4.060
 2165SOL    HW2 7586   1.499   1.985   4.154
 2166SOL     OW 7587   0.249   3.647   4.965
 2166SOL    HW1 7588   0.306   3.582   5.015
 2166SOL    HW2 7589   0.233   3.614   4.872
 2167SOL     OW 7590   0.940   3.560   4.628
 2167SOL    HW1 7591   1.020   3.503   4.649
 2167SOL    HW2 7592   0.891   3.520   4.551
 2168SOL     OW 7593   0.382   2.562   4.204
 2168SOL    HW1 7594   0.427   2.472   4.201
 2168SOL    HW2 7595   0.288   2.551   4.237
 2169SOL     OW 7596   1.547   2.084   5.453
 2169SOL    HW1 7597   1.542   2.121   5.545
 2169SOL    HW2 7598   1.475   2.015   5.441
 2170SOL     OW 7599   0.614   1.984   3.841
 2170SOL    HW1 7600   0.712   1.962   3.848
 2170SOL    HW2 7601   0.583   1.967   3.748
 2171SOL     OW 7602   0.781   2.126   5.473
 2171SOL    HW1 7603   0.848   2.065   5.516
 2171SOL    HW2 7604   0.708   2.145   5.538
 2172SOL     OW 7605   0.888   3.376   4.919
 2172SOL    HW1 7606   0.865   3.351   4.825
 2172SOL    HW2 7607   0.949   3.307   4.958
 2173SOL     OW 7608   1.351   2.452   5.157
 2173SOL    HW1 7609   1.379   2.409   5.242
 2173SOL    HW2 7610   1.376   2.548   5.158
 2174SOL     OW 7611   0.803   3.264   4.648
 2174SOL    HW1 7612   0.893   3.278   4.606
 2174SOL    HW2 7613   0.732   3.266   4.577
 2175SOL     OW 7614   0.922   2.365   4.623
 2175SOL    HW1 7615   0.897   2.356   4.527
 2175SOL    HW2 7616   0.970   2.283   4.654
 2176SOL     OW 7617   0.539   1.926   4.236
 2176SOL    HW1 7618   0.458   1.927   4.294
 2176SOL    HW2 7619   0.542   2.009   4.181
 2177SOL     OW 7620   1.434   3.050   3.765
 2177SOL    HW1 7621   1.466   2.974   3.822
 2177SOL    HW2 7622   1.342   3.077   3.795
 2178SOL     OW 7623   0.297   1.897   3.895
 2178SOL    HW1 7624   0.346   1.981   3.874
 2178SOL    HW2 7625   0.359   1.832   3.940
 2179SOL     OW 7626   0.935   2.098   4.204
 2179SOL    HW1 7627   0.887   2.139   4.126
 2179SOL    HW2 7628   1.034   2.096   4.185
 2180SOL     OW 7629   1.076   2.545   5.188
 2180SOL    HW1 7630   0.996   2.484   5.191
 2180SOL    HW2 7631   1.157   2.492   5.164
 2181SOL     OW 7632   1.227   3.432   4.517
 2181SOL    HW1 7633   1.248   3.506   4.452
 2181SOL    HW2 7634   1.295   3.432   4.590
 2182SOL     OW 7635   0.459   3.014   4.465
 2182SOL    HW1 7636   0.388   2.987   4.530
 2182SOL    HW2 7637   0.433   2.986   4.372
 2183SOL     OW 7638   1.271   3.659   4.315
 2183SOL    HW1 7639   1.315   3.723   4.251
 2183SOL    HW2 7640   1.221   3.711   4.385
 2184SOL     OW 7641   1.032   2.411   3.740
 2184SOL    HW1 7642   0.991   2.493   3.701
 2184SOL    HW2 7643   1.096   2.437   3.813
 2185SOL     OW 7644   0.078   2.418   5.110
 2185SOL    HW1 7645   0.170   2.417   5.069
 2185SOL    HW2 7646   0.072   2.492   5.177
 2186SOL     OW 7647   0.561   2.084   4.871
 2186SOL    HW1 7648   0.599   2.000   4.908
 2186SOL    HW2 7649   0.473   2.103   4.915
 2187SOL     OW 7650   0.866   2.316   4.366
 2187SOL    HW1 7651   0.834   2.388   4.304
 2187SOL    HW2 7652   0.890   2.235   4.313
 2188SOL     OW 7653   1.017   1.901   4.477
 2188SOL    HW1 7654   0.945   1.906   4.408
 2188SOL    HW2 7655   0.993   1.832   4.546
 2189SOL     OW 7656   1.429   3.035   4.591
 2189SOL    HW1 7657   1.374   2.951   4.584
 2189SOL    HW2 7658   1.455   3.064   4.499
 2190SOL     OW 7659   1.466   2.452   4.716
 2190SOL    HW1 7660   1.436   2.357   4.723
 2190SOL    HW2 7661   1.539   2.468   4.782
 2191SOL     OW 7662   1.857   2.695   4.101
 2191SOL    HW1 7663   1.899   2.631   4.165
 2191SOL    HW2 7664   1.819   2.644   4.023
 2192SOL     OW 7665   0.488   3.247   3.898
 2192SOL    HW1 7666   0.401   3.232   3.945
 2192SOL    HW2 7667   0.471   3.273   3.803
 2193SOL     OW 7668   1.664   3.142   4.381
 2193SOL    HW1 7669   1.763   3.150   4.395
 2193SOL    HW2 7670   1.619   3.226   4.412
 2194SOL     OW 7671   1.390   2.437   3.802
 2194SOL    HW1 7672   1.336   2.416   3.883
 2194SOL    HW2 7673   1.481   2.396   3.811
 2195SOL     OW 7674   0.527   2.118   4.052
 2195SOL    HW1 7675   0.554   2.059   3.977
 2195SOL    HW2 7676   0.527   2.213   4.021
 2196SOL     OW 7677   1.754   3.085   5.312
 2196SOL    HW1 7678   1.845   3.046   5.299
 2196SOL    HW2 7679   1.762   3.181   5.336
 2197SOL     OW 7680   1.064   3.209   5.064
 2197SOL    HW1 7681   0.984   3.186   5.119
 2197SOL    HW2 7682   1.147   3.183   5.113
 2198SOL     OW 7683   1.592   3.491   5.349
 2198SOL    HW1 7684   1.619   3.525   5.259
 2198SOL    HW2 7685   1.671   3.453   5.395
 2199SOL     OW 7686   1.111   3.057   4.824
 2199SOL    HW1 7687   1.071   3.101   4.905
 2199SOL    HW2 7688   1.070   3.094   4.741
 2200SOL     OW 7689   1.638   2.961   4.803
 2200SOL    HW1 7690   1.643   3.042   4.862
 2200SOL    HW2 7691   1.552   2.963   4.752
 2201SOL     OW 7692   0.915   1.951   5.126
 2201SOL    HW1 7693   0.940   1.931   5.031
 2201SOL    HW2 7694   0.987   2.007   5.168
 2202SOL     OW 7695   0.980   2.978   5.443
 2202SOL    HW1 7696   0.881   2.984   5.453
 2202SOL    HW2 7697   1.003   2.898   5.387
 2203SOL     OW 7698   0.705   2.912   4.092
 2203SOL    HW1 7699   0.691   2.919   4.191
 2203SOL    HW2 7700   0.789   2.861   4.074
 2204SOL     OW 7701   0.410   2.675   4.975
 2204SOL    HW1 7702   0.496   2.687   5.025
 2204SOL    HW2 7703   0.368   2.588   5.002
 2205SOL     OW 7704   1.274   2.248   4.986
 2205SOL    HW1 7705   1.295   2.322   5.050
 2205SOL    HW2 7706   1.185   2.265   4.943
 2206SOL     OW 7707   0.064   3.426   5.055
 2206SOL    HW1 7708   0.018   3.508   5.021
 2206SOL    HW2 7709   0.162   3.445   5.064
 2207SOL     OW 7710   0.367   2.962   4.225
 2207SOL    HW1 7711   0.360   3.045   4.169
 2207SOL    HW2 7712   0.371   2.882   4.165
 2208SOL     OW 7713   0.566   2.399   4.589
 2208SOL    HW1 7714   0.578   2.465   4.515
 2208SOL    HW2 7715   0.612   2.433   4.672
 2209SOL     OW 7716   1.252   3.210   4.112
 2209SOL    HW1 7717   1.302   3.287   4.152
 2209SOL    HW2 7718   1.157   3.212   4.144
 2210SOL     OW 7719   1.272   3.307   4.866
 2210SOL    HW1 7720   1.319   3.320   4.953
 2210SOL    HW2 7721   1.206   3.233   4.875
 2211SOL     OW 7722   1.582   2.501   4.196
 2211SOL    HW1 7723   1.551   2.562   4.269
 2211SOL    HW2 7724   1.632   2.553   4.127
 2212SOL     OW 7725   0.354   3.372   5.053
 2212SOL    HW1 7726   0.333   3.328   4.966
 2212SOL    HW2 7727   0.451   3.398   5.056
 2213SOL     OW 7728   0.402   2.613   5.322
 2213SOL    HW1 7729   0.470   2.668   5.275
 2213SOL    HW2 7730   0.442   2.525   5.349
 2214SOL     OW 7731   1.587   2.641   5.394
 2214SOL    HW1 7732   1.495   2.679   5.389
 2214SOL    HW2 7733   1.647   2.688   5.329
 2215SOL     OW 7734   1.013   1.967   5.494
 2215SOL    HW1 7735   1.019   2.052   5.442
 2215SOL    HW2 7736   1.045   1.891   5.437
 2216SOL     OW 7737   0.504   1.912   5.464
 2216SOL    HW1 7738   0.462   1.855   5.394
 2216SOL    HW2 7739   0.438   1.981   5.496
 2217SOL     OW 7740   0.573   2.732   4.753
 2217SOL    HW1 7741   0.617   2.821   4.744
 2217SOL    HW2 7742   0.510   2.732   4.830
 2218SOL     OW 7743   1.360   2.724   4.769
 2218SOL    HW1 7744   1.285   2.724   4.703
 2218SOL    HW2 7745   1.397   2.632   4.778
 2219SOL     OW 7746   1.209   2.387   3.999
 2219SOL    HW1 7747   1.222   2.303   4.053
 2219SOL    HW2 7748   1.180   2.461   4.059
 2220SOL     OW 7749   0.307   2.075   4.955
 2220SOL    HW1 7750   0.284   2.112   5.045
 2220SOL    HW2 7751   0.277   1.980   4.949
 2221SOL     OW 7752   0.037   3.172   5.006
 2221SOL    HW1 7753   0.090   3.123   5.074
 2221SOL    HW2 7754   0.059   3.270   5.011
 2222SOL     OW 7755   0.732   2.496   4.788
 2222SOL    HW1 7756   0.791   2.470   4.712
 2222SOL    HW2 7757   0.704   2.592   4.777
 2223SOL     OW 7758   1.728   2.797   5.578
 2223SOL    HW1 7759   1.682   2.790   5.489
 2223SOL    HW2 7760   1.666   2.841   5.644
 2224SOL     OW 7761   0.307   1.925   4.342
 2224SOL    HW1 7762   0.296   2.019   4.375
 2224SOL    HW2 7763   0.302   1.862   4.419
 2225SOL     OW 7764   1.622   2.229   4.098
 2225SOL    HW1 7765   1.624   2.153   4.162
 2225SOL    HW2 7766   1.574   2.306   4.138
 2226SOL     OW 7767   1.023   2.628   4.690
 2226SOL    HW1 7768   1.038   2.649   4.786
 2226SOL    HW2 7769   0.993   2.533   4.681
 2227SOL     OW 7770   0.980   3.435   5.424
 2227SOL    HW1 7771   0.960   3.479   5.336
 2227SOL    HW2 7772   1.019   3.344   5.408
 2228SOL     OW 7773   1.859   3.380   5.329
 2228SOL    HW1 7774   1.873   3.407   5.234
 2228SOL    HW2 7775   1.942   3.402   5.382
 2229SOL     OW 7776   0.350   2.760   5.528
 2229SOL    HW1 7777   0.426   2.804   5.576
 2229SOL    HW2 7778   0.385   2.713   5.446
 2230SOL     OW 7779   1.540   2.136   3.849
 2230SOL    HW1 7780   1.479   2.061   3.872
 2230SOL    HW2 7781   1.562   2.188   3.932
 2231SOL     OW 7782   1.303   2.700   3.766
 2231SOL    HW1 7783   1.337   2.607   3.781
 2231SOL    HW2 7784   1.321   2.727   3.671
 2232SOL     OW 7785   1.068   3.195   4.573
 2232SOL    HW1 7786   1.075   3.111   4.518
 2232SOL    HW2 7787   1.130   3.264   4.537
 2233SOL     OW 7788   0.319   2.672   4.673
 2233SOL    HW1 7789   0.412   2.708   4.678
 2233SOL    HW2 7790   0.313   2.587   4.725
 2234SOL     OW 7791   0.339   2.371   4.730
 2234SOL    HW1 7792   0.287   2.288   4.713
 2234SOL    HW2 7793   0.416   2.376   4.666
 2235SOL     OW 7794   1.138   2.242   5.402
 2235SOL    HW1 7795   1.093   2.305   5.466
 2235SOL    HW2 7796   1.231   2.273   5.385
 2236SOL     OW 7797   1.160   2.069   5.201
 2236SOL    HW1 7798   1.160   2.133   5.278
 2236SOL    HW2 7799   1.188   2.117   5.118
 2237SOL     OW 7800   0.008   3.188   3.924
 2237SOL    HW1 7801  -0.085   3.209   3.893
 2237SOL    HW2 7802   0.018   3.089   3.937
 2238SOL     OW 7803   0.088   3.663   4.651
 2238SOL    HW1 7804   0.046   3.577   4.624
 2238SOL    HW2 7805   0.182   3.666   4.617
 2239SOL     OW 7806   0.504   3.430   4.634
 2239SOL    HW1 7807   0.570   3.504   4.643
 2239SOL    HW2 7808   0.548   3.351   4.592
 2240SOL     OW 7809   1.002   2.658   4.962
 2240SOL    HW1 7810   1.043   2.626   5.048
 2240SOL    HW2 7811   0.906   2.631   4.959
 2241SOL     OW 7812   0.040   2.406   4.838
 2241SOL    HW1 7813   0.125   2.373   4.797
 2241SOL    HW2 7814   0.053   2.421   4.936
 2242SOL     OW 7815   0.189   2.382   5.446
 2242SOL    HW1 7816   0.248   2.342   5.376
 2242SOL    HW2 7817   0.131   2.453   5.405
 2243SOL     OW 7818   1.369   2.812   5.384
 2243SOL    HW1 7819   1.408   2.901   5.404
 2243SOL    HW2 7820   1.379   2.792   5.287
 2244SOL     OW 7821   0.815   2.434   4.049
 2244SOL    HW1 7822   0.822   2.345   4.003
 2244SOL    HW2 7823   0.721   2.468   4.041
 2245SOL     OW 7824   1.657   2.466   4.930
 2245SOL    HW1 7825   1.619   2.397   4.992
 2245SOL    HW2 7826   1.739   2.430   4.886
 2246SOL     OW 7827   0.252   3.426   5.468
 2246SOL    HW1 7828   0.222   3.483   5.544
 2246SOL    HW2 7829   0.245   3.329   5.494
 2247SOL     OW 7830   0.671   2.326   4.993
 2247SOL    HW1 7831   0.637   2.237   4.963
 2247SOL    HW2 7832   0.697   2.380   4.913
 2248SOL     OW 7833   0.930   3.540   5.189
 2248SOL    HW1 7834   0.906   3.522   5.094
 2248SOL    HW2 7835   0.960   3.634   5.199
 2249SOL     OW 7836   0.473   2.362   3.915
 2249SOL    HW1 7837   0.534   2.442   3.919
 2249SOL    HW2 7838   0.378   2.393   3.922
 2250SOL     OW 7839   0.159   2.999   5.190
 2250SOL    HW1 7840   0.181   2.938   5.266
 2250SOL    HW2 7841   0.169   2.950   5.104
 2251SOL     OW 7842   1.347   2.921   4.958
 2251SOL    HW1 7843   1.371   2.858   4.884
 2251SOL    HW2 7844   1.257   2.961   4.940
 2252SOL     OW 7845   1.302   2.717   4.033
 2252SOL    HW1 7846   1.216   2.686   4.075
 2252SOL    HW2 7847   1.298   2.703   3.934
 2253SOL     OW 7848   1.759   3.609   4.878
 2253SOL    HW1 7849   1.820   3.639   4.805
 2253SOL    HW2 7850   1.721   3.520   4.856
 2254SOL     OW 7851   1.252   3.593   4.852
 2254SOL    HW1 7852   1.336   3.598   4.798
 2254SOL    HW2 7853   1.229   3.497   4.870
 2255SOL     OW 7854   0.083   3.120   4.746
 2255SOL    HW1 7855   0.078   3.119   4.846
 2255SOL    HW2 7856   0.000   3.079   4.708
 2256SOL     OW 7857   0.688   3.524   5.440
 2256SOL    HW1 7858   0.632   3.605   5.449
 2256SOL    HW2 7859   0.740   3.528   5.354
 2257SOL     OW 7860   1.726   1.997   4.247
 2257SOL    HW1 7861   1.799   1.980   4.180
 2257SOL    HW2 7862   1.695   1.910   4.285
 2258SOL     OW 7863   1.388   3.435   4.201
 2258SOL    HW1 7864   1.455   3.447   4.127
 2258SOL    HW2 7865   1.348   3.524   4.224
 2259SOL     OW 7866   0.130   3.656   5.575
 2259SOL    HW1 7867   0.089   3.582   5.628
 2259SOL    HW2 7868   0.194   3.707   5.633
 2260SOL     OW 7869   1.280   2.789   4.396
 2260SOL    HW1 7870   1.340   2.708   4.398
 2260SOL    HW2 7871   1.320   2.858   4.336
 2261SOL     OW 7872   0.830   3.135   5.146
 2261SOL    HW1 7873   0.825   3.168   5.241
 2261SOL    HW2 7874   0.744   3.154   5.100
 2262SOL     OW 7875   0.672   3.478   3.878
 2262SOL    HW1 7876   0.681   3.488   3.779
 2262SOL    HW2 7877   0.632   3.389   3.899
 2263SOL     OW 7878   1.650   3.582   5.118
 2263SOL    HW1 7879   1.703   3.592   5.034
 2263SOL    HW2 7880   1.623   3.672   5.152
 2264SOL     OW 7881   1.841   2.037   4.687
 2264SOL    HW1 7882   1.880   1.952   4.651
 2264SOL    HW2 7883   1.743   2.039   4.668
 2265SOL     OW 7884   0.263   2.188   4.444
 2265SOL    HW1 7885   0.184   2.239   4.410
 2265SOL    HW2 7886   0.254   2.173   4.542
 2266SOL     OW 7887   1.194   3.474   3.755
 2266SOL    HW1 7888   1.200   3.381   3.792
 2266SOL    HW2 7889   1.135   3.474   3.675
 2267SOL     OW 7890   0.822   2.864   5.096
 2267SOL    HW1 7891   0.862   2.863   5.004
 2267SOL    HW2 7892   0.832   2.956   5.136
 2268SOL     OW 7893   0.916   2.772   4.015
 2268SOL    HW1 7894   0.979   2.810   3.947
 2268SOL    HW2 7895   0.956   2.689   4.054
 2269SOL     OW 7896   1.504   3.469   3.768
 2269SOL    HW1 7897   1.412   3.506   3.775
 2269SOL    HW2 7898   1.542   3.489   3.678
 2270SOL     OW 7899   0.372   3.150   5.214
 2270SOL    HW1 7900   0.359   3.243   5.180
 2270SOL    HW2 7901   0.288   3.098   5.201
 2271SOL     OW 7902   1.614   3.154   5.013
 2271SOL    HW1 7903   1.674   3.157   5.093
 2271SOL    HW2 7904   1.539   3.218   5.026
 2272SOL     OW 7905   1.039   2.960   4.420
 2272SOL    HW1 7906   0.969   2.913   4.474
 2272SOL    HW2 7907   1.098   2.892   4.377
 2273SOL     OW 7908   1.014   2.098   4.695
 2273SOL    HW1 7909   1.006   2.062   4.602
 2273SOL    HW2 7910   1.012   2.022   4.760
 2274SOL     OW 7911   0.590   3.349   4.215
 2274SOL    HW1 7912   0.632   3.291   4.145
 2274SOL    HW2 7913   0.546   3.428   4.171
 2275SOL     OW 7914   1.709   2.247   5.105
 2275SOL    HW1 7915   1.782   2.316   5.109
 2275SOL    HW2 7916   1.737   2.172   5.046
 2276SOL     OW 7917   0.255   3.210   4.014
 2276SOL    HW1 7918   0.159   3.211   3.987
 2276SOL    HW2 7919   0.267   3.263   4.098
 2277SOL     OW 7920   0.105   2.875   5.450
 2277SOL    HW1 7921   0.028   2.842   5.504
 2277SOL    HW2 7922   0.190   2.845   5.492
 2278SOL     OW 7923   0.672   2.065   5.213
 2278SOL    HW1 7924   0.762   2.049   5.173
 2278SOL    HW2 7925   0.680   2.070   5.312
 2279SOL     OW 7926   0.075   2.207   3.757
 2279SOL    HW1 7927  -0.017   2.179   3.728
 2279SOL    HW2 7928   0.106   2.284   3.701
 2280SOL     OW 7929   1.440   2.718   5.122
 2280SOL    HW1 7930   1.383   2.770   5.059
 2280SOL    HW2 7931   1.536   2.730   5.098
 2281SOL     OW 7932   0.072   2.028   4.042
 2281SOL    HW1 7933   0.055   2.111   3.988
 2281SOL    HW2 7934   0.162   1.991   4.020
 2282SOL     OW 7935   1.183   3.197   3.843
 2282SOL    HW1 7936   1.084   3.186   3.845
 2282SOL    HW2 7937   1.217   3.212   3.936
 2283SOL     OW 7938   0.613   2.704   5.155
 2283SOL    HW1 7939   0.669   2.785   5.138
 2283SOL    HW2 7940   0.672   2.624   5.158
 2284SOL     OW 7941   1.493   3.629   4.683
 2284SOL    HW1 7942   1.526   3.693   4.614
 2284SOL    HW2 7943   1.559   3.623   4.758
 2285SOL     OW 7944   0.716   2.427   5.432
 2285SOL    HW1 7945   0.735   2.492   5.506
 2285SOL    HW2 7946   0.776   2.347   5.441
 2286SOL     OW 7947   1.450   3.082   5.357
 2286SOL    HW1 7948   1.441   3.072   5.456
 2286SOL    HW2 7949   1.546   3.075   5.331
 2287SOL     OW 7950   0.390   3.603   5.284
 2287SOL    HW1 7951   0.299   3.644   5.282
 2287SOL    HW2 7952   0.383   3.509   5.316
 2288SOL     OW 7953   1.674   2.745   4.978
 2288SOL    HW1 7954   1.647   2.656   4.941
 2288SOL    HW2 7955   1.675   2.813   4.905
 2289SOL     OW 7956   1.225   2.187   4.173
 2289SOL    HW1 7957   1.290   2.113   4.162
 2289SOL    HW2 7958   1.245   2.237   4.257
 2290SOL     OW 7959   0.594   2.607   4.376
 2290SOL    HW1 7960   0.644   2.692   4.357
 2290SOL    HW2 7961   0.506   2.609   4.328
 2291SOL     OW 7962   1.777   2.204   5.366
 2291SOL    HW1 7963   1.760   2.235   5.272
 2291SOL    HW2 7964   1.693   2.167   5.404
 2292SOL     OW 7965   1.730   2.796   5.241
 2292SOL    HW1 7966   1.768   2.887   5.256
 2292SOL    HW2 7967   1.722   2.779   5.142
 2293SOL     OW 7968   0.859   3.236   3.740
 2293SOL    HW1 7969   0.813   3.251   3.828
 2293SOL    HW2 7970   0.903   3.321   3.710
 2294SOL     OW 7971   0.661   3.652   4.677
 2294SOL    HW1 7972   0.615   3.740   4.664
 2294SOL    HW2 7973   0.760   3.664   4.670
 2295SOL     OW 7974   0.859   2.818   4.585
 2295SOL    HW1 7975   0.913   2.749   4.633
 2295SOL    HW2 7976   0.827   2.887   4.651
 2296SOL     OW 7977   1.083   2.846   3.811
 2296SOL    HW1 7978   1.060   2.899   3.729
 2296SOL    HW2 7979   1.164   2.790   3.792
 2297SOL     OW 7980   1.861   3.431   4.575
 2297SOL    HW1 7981   1.790   3.419   4.505
 2297SOL    HW2 7982   1.862   3.352   4.635
 2298SOL     OW 7983   0.221   3.176   5.568
 2298SOL    HW1 7984   0.156   3.103   5.547
 2298SOL    HW2 7985   0.225   3.190   5.666
 2299SOL     OW 7986   0.079   3.102   4.377
 2299SOL    HW1 7987   0.078   3.055   4.465
 2299SOL    HW2 7988   0.161   3.074   4.326
 2300SOL     OW 7989   0.672   3.253   5.348
 2300SOL    HW1 7990   0.594   3.203   5.386
 2300SOL    HW2 7991   0.669   3.348   5.379
 2301SOL     OW 7992   1.824   2.054   4.951
 2301SOL    HW1 7993   1.820   1.964   4.995
 2301SOL    HW2 7994   1.827   2.043   4.852
 2302SOL     OW 7995   0.428   2.286   4.244
 2302SOL    HW1 7996   0.458   2.214   4.182
 2302SOL    HW2 7997   0.389   2.246   4.327
 2303SOL     OW 7998   1.705   3.349   4.828
 2303SOL    HW1 7999   1.612   3.324   4.801
 2303SOL    HW2 8000   1.731   3.299   4.910
 2304SOL     OW 8001   0.317   2.409   5.004
 2304SOL    HW1 8002   0.355   2.350   5.076
 2304SOL    HW2 8003   0.357   2.383   4.916
 2305SOL     OW 8004   0.812   3.448   4.411
 2305SOL    HW1 8005   0.844   3.458   4.317
 2305SOL    HW2 8006   0.733   3.386   4.413
 2306SOL     OW 8007   1.424   2.076   4.836
 2306SOL    HW1 8008   1.476   2.011   4.891
 2306SOL    HW2 8009   1.375   2.139   4.897
 2307SOL     OW 8010   1.001   1.896   4.878
 2307SOL    HW1 8011   0.938   1.824   4.847
 2307SOL    HW2 8012   1.094   1.860   4.878
 2308SOL     OW 8013   0.770   3.192   4.025
 2308SOL    HW1 8014   0.724   3.105   4.042
 2308SOL    HW2 8015   0.861   3.189   4.066
 2309SOL     OW 8016   0.618   3.429   5.008
 2309SOL    HW1 8017   0.613   3.511   5.065
 2309SOL    HW2 8018   0.707   3.426   4.963
 2310SOL     OW 8019   1.352   1.914   3.892
 2310SOL    HW1 8020   1.387   1.873   3.808
 2310SOL    HW2 8021   1.262   1.876   3.912
 2311SOL     OW 8022   1.300   2.315   4.415
 2311SOL    HW1 8023   1.241   2.395   4.419
 2311SOL    HW2 8024   1.315   2.280   4.508
 2312SOL     OW 8025   1.593   2.083   4.606
 2312SOL    HW1 8026   1.509   2.082   4.660
 2312SOL    HW2 8027   1.595   2.166   4.550
 2313SOL     OW 8028   0.039   2.939   4.024
 2313SOL    HW1 8029   0.138   2.928   4.015
 2313SOL    HW2 8030  -0.001   2.853   4.056
 2314SOL     OW 8031   0.875   3.508   4.061
 2314SOL    HW1 8032   0.798   3.473   4.007
 2314SOL    HW2 8033   0.843   3.579   4.123
 2315SOL     OW 8034   0.230   2.490   5.699
 2315SOL    HW1 8035   0.137   2.488   5.736
 2315SOL    HW2 8036   0.231   2.451   5.607
 2316SOL     OW 8037   0.225   2.137   6.582
 2316SOL    HW1 8038   0.260   2.120   6.674
 2316SOL    HW2 8039   0.137   2.092   6.570
 2317SOL     OW 8040   0.019   2.230   6.233
 2317SOL    HW1 8041  -0.063   2.273   6.272
 2317SOL    HW2 8042  -0.009   2.157   6.170
 2318SOL     OW 8043   0.569   3.137   6.751
 2318SOL    HW1 8044   0.476   3.130   6.714
 2318SOL    HW2 8045   0.580   3.226   6.795
 2319SOL     OW 8046   1.555   3.373   6.289
 2319SOL    HW1 8047   1.498   3.357   6.370
 2319SOL    HW2 8048   1.496   3.383   6.209
 2320SOL     OW 8049   1.135   2.565   6.303
 2320SOL    HW1 8050   1.192   2.643   6.278
 2320SOL    HW2 8051   1.075   2.591   6.379
 2321SOL     OW 8052   1.755   2.469   5.817
 2321SOL    HW1 8053   1.743   2.456   5.718
 2321SOL    HW2 8054   1.725   2.388   5.866
 2322SOL     OW 8055   0.768   3.006   6.609
 2322SOL    HW1 8056   0.690   3.023   6.669
 2322SOL    HW2 8057   0.802   3.093   6.573
 2323SOL     OW 8058   0.850   2.660   7.409
 2323SOL    HW1 8059   0.846   2.736   7.474
 2323SOL    HW2 8060   0.872   2.696   7.318
 2324SOL     OW 8061   0.685   2.874   6.251
 2324SOL    HW1 8062   0.754   2.858   6.321
 2324SOL    HW2 8063   0.612   2.931   6.289
 2325SOL     OW 8064   0.335   3.297   6.647
 2325SOL    HW1 8065   0.257   3.266   6.594
 2325SOL    HW2 8066   0.393   3.355   6.590
 2326SOL     OW 8067   1.460   3.367   6.925
 2326SOL    HW1 8068   1.484   3.461   6.951
 2326SOL    HW2 8069   1.444   3.313   7.007
 2327SOL     OW 8070   0.438   2.254   7.085
 2327SOL    HW1 8071   0.520   2.198   7.094
 2327SOL    HW2 8072   0.357   2.196   7.089
 2328SOL     OW 8073   1.603   2.309   6.323
 2328SOL    HW1 8074   1.529   2.355   6.273
 2328SOL    HW2 8075   1.654   2.377   6.376
 2329SOL     OW 8076   0.231   3.575   6.069
 2329SOL    HW1 8077   0.265   3.652   6.123
 2329SOL    HW2 8078   0.275   3.575   5.979
 2330SOL     OW 8079   0.230   3.296   6.124
 2330SOL    HW1 8080   0.204   3.392   6.124
 2330SOL    HW2 8081   0.159   3.242   6.169
 2331SOL     OW 8082   0.240   2.953   6.472
 2331SOL    HW1 8083   0.254   2.869   6.524
 2331SOL    HW2 8084   0.185   3.017   6.527
 2332SOL     OW 8085   0.620   3.648   7.025
 2332SOL    HW1 8086   0.528   3.631   7.060
 2332SOL    HW2 8087   0.648   3.740   7.051
 2333SOL     OW 8088   0.606   2.826   5.709
 2333SOL    HW1 8089   0.613   2.910   5.655
 2333SOL    HW2 8090   0.652   2.839   5.797
 2334SOL     OW 8091   1.594   1.976   7.066
 2334SOL    HW1 8092   1.576   2.043   6.994
 2334SOL    HW2 8093   1.591   2.022   7.155
 2335SOL     OW 8094   0.122   2.505   6.149
 2335SOL    HW1 8095   0.077   2.417   6.166
 2335SOL    HW2 8096   0.121   2.559   6.233
 2336SOL     OW 8097   1.842   3.629   5.945
 2336SOL    HW1 8098   1.896   3.600   6.025
 2336SOL    HW2 8099   1.872   3.719   5.916
 2337SOL     OW 8100   0.027   3.458   5.703
 2337SOL    HW1 8101   0.008   3.362   5.724
 2337SOL    HW2 8102  -0.006   3.516   5.778
 2338SOL     OW 8103   1.689   2.784   6.198
 2338SOL    HW1 8104   1.784   2.755   6.206
 2338SOL    HW2 8105   1.681   2.849   6.123
 2339SOL     OW 8106   1.641   2.970   6.018
 2339SOL    HW1 8107   1.727   2.972   5.966
 2339SOL    HW2 8108   1.655   3.017   6.106
 2340SOL     OW 8109   0.113   2.599   7.183
 2340SOL    HW1 8110   0.201   2.586   7.228
 2340SOL    HW2 8111   0.100   2.696   7.161
 2341SOL     OW 8112   0.613   3.227   6.312
 2341SOL    HW1 8113   0.564   3.140   6.321
 2341SOL    HW2 8114   0.590   3.270   6.225
 2342SOL     OW 8115   1.293   3.090   7.009
 2342SOL    HW1 8116   1.330   3.017   6.951
 2342SOL    HW2 8117   1.345   3.095   7.094
 2343SOL     OW 8118   0.809   1.866   6.088
 2343SOL    HW1 8119   0.849   1.957   6.079
 2343SOL    HW2 8120   0.709   1.874   6.094
 2344SOL     OW 8121   0.197   2.838   6.850
 2344SOL    HW1 8122   0.286   2.793   6.836
 2344SOL    HW2 8123   0.124   2.773   6.831
 2345SOL     OW 8124   1.525   2.861   5.776
 2345SOL    HW1 8125   1.462   2.785   5.789
 2345SOL    HW2 8126   1.573   2.879   5.862
 2346SOL     OW 8127   1.187   3.654   7.202
 2346SOL    HW1 8128   1.211   3.714   7.126
 2346SOL    HW2 8129   1.194   3.559   7.172
 2347SOL     OW 8130   0.317   2.113   7.387
 2347SOL    HW1 8131   0.388   2.184   7.393
 2347SOL    HW2 8132   0.229   2.152   7.415
 2348SOL     OW 8133   1.466   3.279   6.539
 2348SOL    HW1 8134   1.407   3.285   6.619
 2348SOL    HW2 8135   1.451   3.191   6.493
 2349SOL     OW 8136   1.667   3.576   6.158
 2349SOL    HW1 8137   1.626   3.553   6.070
 2349SOL    HW2 8138   1.649   3.502   6.223
 2350SOL     OW 8139   0.598   2.591   5.856
 2350SOL    HW1 8140   0.622   2.660   5.788
 2350SOL    HW2 8141   0.520   2.624   5.910
 2351SOL     OW 8142   1.281   2.207   6.530
 2351SOL    HW1 8143   1.195   2.157   6.517
 2351SOL    HW2 8144   1.343   2.153   6.586
 2352SOL     OW 8145   1.576   3.524   5.893
 2352SOL    HW1 8146   1.665   3.570   5.896
 2352SOL    HW2 8147   1.555   3.500   5.798
 2353SOL     OW 8148   0.807   2.467   7.051
 2353SOL    HW1 8149   0.760   2.464   7.140
 2353SOL    HW2 8150   0.756   2.412   6.985
 2354SOL     OW 8151   0.973   2.752   7.158
 2354SOL    HW1 8152   1.019   2.668   7.129
 2354SOL    HW2 8153   0.917   2.786   7.083
 2355SOL     OW 8154   0.991   2.272   6.828
 2355SOL    HW1 8155   0.914   2.306   6.882
 2355SOL    HW2 8156   0.957   2.221   6.749
 2356SOL     OW 8157   1.041   2.563   6.015
 2356SOL    HW1 8158   1.067   2.559   6.111
 2356SOL    HW2 8159   0.956   2.512   6.001
 2357SOL     OW 8160   0.076   2.673   6.375
 2357SOL    HW1 8161   0.175   2.661   6.384
 2357SOL    HW2 8162   0.052   2.768   6.396
 2358SOL     OW 8163   0.130   3.683   7.157
 2358SOL    HW1 8164   0.120   3.668   7.256
 2358SOL    HW2 8165   0.044   3.719   7.121
 2359SOL     OW 8166   0.865   2.210   5.781
 2359SOL    HW1 8167   0.924   2.273   5.732
 2359SOL    HW2 8168   0.884   2.116   5.752
 2360SOL     OW 8169   1.362   3.006   6.131
 2360SOL    HW1 8170   1.445   2.977   6.083
 2360SOL    HW2 8171   1.313   3.073   6.075
 2361SOL     OW 8172   0.550   2.058   6.471
 2361SOL    HW1 8173   0.545   2.053   6.571
 2361SOL    HW2 8174   0.552   2.154   6.442
 2362SOL     OW 8175   1.008   3.318   6.063
 2362SOL    HW1 8176   0.962   3.390   6.011
 2362SOL    HW2 8177   1.004   3.338   6.161
 2363SOL     OW 8178   0.351   3.663   6.439
 2363SOL    HW1 8179   0.401   3.577   6.445
 2363SOL    HW2 8180   0.416   3.740   6.436
 2364SOL     OW 8181   1.795   2.928   6.459
 2364SOL    HW1 8182   1.733   2.913   6.383
 2364SOL    HW2 8183   1.743   2.939   6.544
 2365SOL     OW 8184   1.227   3.412   7.092
 2365SOL    HW1 8185   1.233   3.335   7.156
 2365SOL    HW2 8186   1.175   3.386   7.012
 2366SOL     OW 8187   0.321   2.805   5.828
 2366SOL    HW1 8188   0.403   2.844   5.786
 2366SOL    HW2 8189   0.294   2.723   5.779
 2367SOL     OW 8190   1.458   2.597   6.314
 2367SOL    HW1 8191   1.453   2.532   6.389
 2367SOL    HW2 8192   1.538   2.656   6.327
 2368SOL     OW 8193   0.461   3.128   7.313
 2368SOL    HW1 8194   0.411   3.129   7.227
 2368SOL    HW2 8195   0.398   3.110   7.389
 2369SOL     OW 8196   1.111   3.638   5.823
 2369SOL    HW1 8197   1.051   3.576   5.873
 2369SOL    HW2 8198   1.142   3.594   5.738
 2370SOL     OW 8199   0.202   2.147   7.084
 2370SOL    HW1 8200   0.122   2.207   7.071
 2370SOL    HW2 8201   0.192   2.098   7.170
 2371SOL     OW 8202   1.632   3.239   5.667
 2371SOL    HW1 8203   1.600   3.333   5.657
 2371SOL    HW2 8204   1.556   3.176   5.655
 2372SOL     OW 8205   0.464   3.605   5.909
 2372SOL    HW1 8206   0.497   3.644   5.995
 2372SOL    HW2 8207   0.540   3.598   5.844
 2373SOL     OW 8208   1.400   1.969   6.012
 2373SOL    HW1 8209   1.376   1.932   5.922
 2373SOL    HW2 8210   1.499   1.985   6.016
 2374SOL     OW 8211   0.249   3.647   6.827
 2374SOL    HW1 8212   0.306   3.582   6.877
 2374SOL    HW2 8213   0.233   3.614   6.734
 2375SOL     OW 8214   0.940   3.560   6.490
 2375SOL    HW1 8215   1.020   3.503   6.511
 2375SOL    HW2 8216   0.891   3.520   6.413
 2376SOL     OW 8217   0.382   2.562   6.066
 2376SOL    HW1 8218   0.427   2.472   6.063
 2376SOL    HW2 8219   0.288   2.551   6.099
 2377SOL     OW 8220   0.614   1.984   5.703
 2377SOL    HW1 8221   0.712   1.962   5.710
 2377SOL    HW2 8222   0.583   1.967   5.610
 2378SOL     OW 8223   0.781   2.126   7.335
 2378SOL    HW1 8224   0.848   2.065   7.378
 2378SOL    HW2 8225   0.708   2.145   7.400
 2379SOL     OW 8226   0.888   3.376   6.781
 2379SOL    HW1 8227   0.865   3.351   6.687
 2379SOL    HW2 8228   0.949   3.307   6.820
 2380SOL     OW 8229   1.351   2.452   7.019
 2380SOL    HW1 8230   1.379   2.409   7.104
 2380SOL    HW2 8231   1.376   2.548   7.020
 2381SOL     OW 8232   0.803   3.264   6.510
 2381SOL    HW1 8233   0.893   3.278   6.468
 2381SOL    HW2 8234   0.732   3.266   6.439
 2382SOL     OW 8235   0.922   2.365   6.485
 2382SOL    HW1 8236   0.897   2.356   6.389
 2382SOL    HW2 8237   0.970   2.283   6.516
 2383SOL     OW 8238   0.539   1.926   6.098
 2383SOL    HW1 8239   0.458   1.927   6.156
 2383SOL    HW2 8240   0.542   2.009   6.043
 2384SOL     OW 8241   1.434   3.050   5.627
 2384SOL    HW1 8242   1.466   2.974   5.684
 2384SOL    HW2 8243   1.342   3.077   5.657
 2385SOL     OW 8244   0.297   1.897   5.757
 2385SOL    HW1 8245   0.346   1.981   5.736
 2385SOL    HW2 8246   0.359   1.832   5.802
 2386SOL     OW 8247   0.935   2.098   6.066
 2386SOL    HW1 8248   0.887   2.139   5.988
 2386SOL    HW2 8249   1.034   2.096   6.047
 2387SOL     OW 8250   1.076   2.545   7.050
 2387SOL    HW1 8251   0.996   2.484   7.053
 2387SOL    HW2 8252   1.157   2.492   7.026
 2388SOL     OW 8253   1.227   3.432   6.379
 2388SOL    HW1 8254   1.248   3.506   6.314
 2388SOL    HW2 8255   1.295   3.432   6.452
 2389SOL     OW 8256   0.459   3.014   6.327
 2389SOL    HW1 8257   0.388   2.987   6.392
 2389SOL    HW2 8258   0.433   2.986   6.234
 2390SOL     OW 8259   1.271   3.659   6.177
 2390SOL    HW1 8260   1.315   3.723   6.113
 2390SOL    HW2 8261   1.221   3.711   6.247
 2391SOL     OW 8262   1.032   2.411   5.602
 2391SOL    HW1 8263   0.991   2.493   5.563
 2391SOL    HW2 8264   1.096   2.437   5.675
 2392SOL     OW 8265   0.078   2.418   6.972
 2392SOL    HW1 8266   0.170   2.417   6.931
 2392SOL    HW2 8267   0.072   2.492   7.039
 2393SOL     OW 8268   0.561   2.084   6.733
 2393SOL    HW1 8269   0.599   2.000   6.770
 2393SOL    HW2 8270   0.473   2.103   6.777
 2394SOL     OW 8271   0.866   2.316   6.228
 2394SOL    HW1 8272   0.834   2.388   6.166
 2394SOL    HW2 8273   0.890   2.235   6.175
 2395SOL     OW 8274   1.017   1.901   6.339
 2395SOL    HW1 8275   0.945   1.906   6.270
 2395SOL    HW2 8276   0.993   1.832   6.408
 2396SOL     OW 8277   1.429   3.035   6.453
 2396SOL    HW1 8278   1.374   2.951   6.446
 2396SOL    HW2 8279   1.455   3.064   6.361
 2397SOL     OW 8280   1.466   2.452   6.578
 2397SOL    HW1 8281   1.436   2.357   6.585
 2397SOL    HW2 8282   1.539   2.468   6.644
 2398SOL     OW 8283   1.857   2.695   5.963
 2398SOL    HW1 8284   1.899   2.631   6.027
 2398SOL    HW2 8285   1.819   2.644   5.885
 2399SOL     OW 8286   0.488   3.247   5.760
 2399SOL    HW1 8287   0.401   3.232   5.807
 2399SOL    HW2 8288   0.471   3.273   5.665
 2400SOL     OW 8289   1.664   3.142   6.243
 2400SOL    HW1 8290   1.763   3.150   6.257
 2400SOL    HW2 8291   1.619   3.226   6.274
 2401SOL     OW 8292   1.390   2.437   5.664
 2401SOL    HW1 8293   1.336   2.416   5.745
 2401SOL    HW2 8294   1.481   2.396   5.673
 2402SOL     OW 8295   0.527   2.118   5.914
 2402SOL    HW1 8296   0.554   2.059   5.839
 2402SOL    HW2 8297   0.527   2.213   5.883
 2403SOL     OW 8298   1.754   3.085   7.174
 2403SOL    HW1 8299   1.845   3.046   7.161
 2403SOL    HW2 8300   1.762   3.181   7.198
 2404SOL     OW 8301   1.064   3.209   6.926
 2404SOL    HW1 8302   0.984   3.186   6.981
 2404SOL    HW2 8303   1.147   3.183   6.975
 2405SOL     OW 8304   1.111   3.057   6.686
 2405SOL    HW1 8305   1.071   3.101   6.767
 2405SOL    HW2 8306   1.070   3.094   6.603
 2406SOL     OW 8307   1.638   2.961   6.665
 2406SOL    HW1 8308   1.643   3.042   6.724
 2406SOL    HW2 8309   1.552   2.963   6.614
 2407SOL     OW 8310   0.915   1.951   6.988
 2407SOL    HW1 8311   0.940   1.931   6.893
 2407SOL    HW2 8312   0.987   2.007   7.030
 2408SOL     OW 8313   0.705   2.912   5.954
 2408SOL    HW1 8314   0.691   2.919   6.053
 2408SOL    HW2 8315   0.789   2.861   5.936
 2409SOL     OW 8316   0.410   2.675   6.837
 2409SOL    HW1 8317   0.496   2.687   6.887
 2409SOL    HW2 8318   0.368   2.588   6.864
 2410SOL     OW 8319   1.274   2.248   6.848
 2410SOL    HW1 8320   1.295   2.322   6.912
 2410SOL    HW2 8321   1.185   2.265   6.805
 2411SOL     OW 8322   0.064   3.426   6.917
 2411SOL    HW1 8323   0.018   3.508   6.883
 2411SOL    HW2 8324   0.162   3.445   6.926
 2412SOL     OW 8325   0.367   2.962   6.087
 2412SOL    HW1 8326   0.360   3.045   6.031
 2412SOL    HW2 8327   0.371   2.882   6.027
 2413SOL     OW 8328   0.566   2.399   6.451
 2413SOL    HW1 8329   0.578   2.465   6.377
 2413SOL    HW2 8330   0.612   2.433   6.534
 2414SOL     OW 8331   1.252   3.210   5.974
 2414SOL    HW1 8332   1.302   3.287   6.014
 2414SOL    HW2 8333   1.157   3.212   6.006
 2415SOL     OW 8334   1.272   3.307   6.728
 2415SOL    HW1 8335   1.319   3.320   6.815
 2415SOL    HW2 8336   1.206   3.233   6.737
 2416SOL     OW 8337   1.582   2.501   6.058
 2416SOL    HW1 8338   1.551   2.562   6.131
 2416SOL    HW2 8339   1.632   2.553   5.989
 2417SOL     OW 8340   0.354   3.372   6.915
 2417SOL    HW1 8341   0.333   3.328   6.828
 2417SOL    HW2 8342   0.451   3.398   6.918
 2418SOL     OW 8343   0.402   2.613   7.184
 2418SOL    HW1 8344   0.470   2.668   7.137
 2418SOL    HW2 8345   0.442   2.525   7.211
 2419SOL     OW 8346   1.587   2.641   7.256
 2419SOL    HW1 8347   1.495   2.679   7.251
 2419SOL    HW2 8348   1.647   2.688   7.191
 2420SOL     OW 8349   0.573   2.732   6.615
 2420SOL    HW1 8350   0.617   2.821   6.606
 2420SOL    HW2 8351   0.510   2.732   6.692
 2421SOL     OW 8352   1.360   2.724   6.631
 2421SOL    HW1 8353   1.285   2.724   6.565
 2421SOL    HW2 8354   1.397   2.632   6.640
 2422SOL     OW 8355   1.209   2.387   5.861
 2422SOL    HW1 8356   1.222   2.303   5.915
 2422SOL    HW2 8357   1.180   2.461   5.921
 2423SOL     OW 8358   0.307   2.075   6.817
 2423SOL    HW1 8359   0.284   2.112   6.907
 2423SOL    HW2 8360   0.277   1.980   6.811
 2424SOL     OW 8361   0.037   3.172   6.868
 2424SOL    HW1 8362   0.090   3.123   6.936
 2424SOL    HW2 8363   0.059   3.270   6.873
 2425SOL     OW 8364   0.732   2.496   6.650
 2425SOL    HW1 8365   0.791   2.470   6.574
 2425SOL    HW2 8366   0.704   2.592   6.639
 2426SOL     OW 8367   0.307   1.925   6.204
 2426SOL    HW1 8368   0.296   2.019   6.237
 2426SOL    HW2 8369   0.302   1.862   6.281
 2427SOL     OW 8370   1.622   2.229   5.960
 2427SOL    HW1 8371   1.624   2.153   6.024
 2427SOL    HW2 8372   1.574   2.306   6.000
 2428SOL     OW 8373   1.023   2.628   6.552
 2428SOL    HW1 8374   1.038   2.649   6.648
 2428SOL    HW2 8375   0.993   2.533   6.543
 2429SOL     OW 8376   1.859   3.380   7.191
 2429SOL    HW1 8377   1.873   3.407   7.096
 2429SOL    HW2 8378   1.942   3.402   7.244
 2430SOL     OW 8379   1.540   2.136   5.711
 2430SOL    HW1 8380   1.479   2.061   5.734
 2430SOL    HW2 8381   1.562   2.188   5.794
 2431SOL     OW 8382   1.303   2.700   5.628
 2431SOL    HW1 8383   1.337   2.607   5.643
 2431SOL    HW2 8384   1.321   2.727   5.533
 2432SOL     OW 8385   1.068   3.195   6.435
 2432SOL    HW1 8386   1.075   3.111   6.380
 2432SOL    HW2 8387   1.130   3.264   6.399
 2433SOL     OW 8388   0.319   2.672   6.535
 2433SOL    HW1 8389   0.412   2.708   6.540
 2433SOL    HW2 8390   0.313   2.587   6.587
 2434SOL     OW 8391   0.339   2.371   6.592
 2434SOL    HW1 8392   0.287   2.288   6.575
 2434SOL    HW2 8393   0.416   2.376   6.528
 2435SOL     OW 8394   1.160   2.069   7.063
 2435SOL    HW1 8395   1.160   2.133   7.140
 2435SOL    HW2 8396   1.188   2.117   6.980
 2436SOL     OW 8397   0.008   3.188   5.786
 2436SOL    HW1 8398  -0.085   3.209   5.755
 2436SOL    HW2 8399   0.018   3.089   5.799
 2437SOL     OW 8400   0.088   3.663   6.513
 2437SOL    HW1 8401   0.046   3.577   6.486
 2437SOL    HW2 8402   0.182   3.666   6.479
 2438SOL     OW 8403   0.504   3.430   6.496
 2438SOL    HW1 8404   0.570   3.504   6.505
 2438SOL    HW2 8405   0.548   3.351   6.454
 2439SOL     OW 8406   1.002   2.658   6.824
 2439SOL    HW1 8407   1.043   2.626   6.910
 2439SOL    HW2 8408   0.906   2.631   6.821
 2440SOL     OW 8409   0.040   2.406   6.700
 2440SOL    HW1 8410   0.125   2.373   6.659
 2440SOL    HW2 8411   0.053   2.421   6.798
 2441SOL     OW 8412   0.815   2.434   5.911
 2441SOL    HW1 8413   0.822   2.345   5.865
 2441SOL    HW2 8414   0.721   2.468   5.903
 2442SOL     OW 8415   1.657   2.466   6.792
 2442SOL    HW1 8416   1.619   2.397   6.854
 2442SOL    HW2 8417   1.739   2.430   6.748
 2443SOL     OW 8418   0.252   3.426   7.330
 2443SOL    HW1 8419   0.222   3.483   7.406
 2443SOL    HW2 8420   0.245   3.329   7.356
 2444SOL     OW 8421   0.671   2.326   6.855
 2444SOL    HW1 8422   0.637   2.237   6.825
 2444SOL    HW2 8423   0.697   2.380   6.775
 2445SOL     OW 8424   0.930   3.540   7.051
 2445SOL    HW1 8425   0.906   3.522   6.956
 2445SOL    HW2 8426   0.960   3.634   7.061
 2446SOL     OW 8427   0.473   2.362   5.777
 2446SOL    HW1 8428   0.534   2.442   5.781
 2446SOL    HW2 8429   0.378   2.393   5.784
 2447SOL     OW 8430   0.159   2.999   7.052
 2447SOL    HW1 8431   0.181   2.938   7.128
 2447SOL    HW2 8432   0.169   2.950   6.966
 2448SOL     OW 8433   1.347   2.921   6.820
 2448SOL    HW1 8434   1.371   2.858   6.746
 2448SOL    HW2 8435   1.257   2.961   6.802
 2449SOL     OW 8436   1.302   2.717   5.895
 2449SOL    HW1 8437   1.216   2.686   5.937
 2449SOL    HW2 8438   1.298   2.703   5.796
 2450SOL     OW 8439   1.759   3.609   6.740
 2450SOL    HW1 8440   1.820   3.639   6.667
 2450SOL    HW2 8441   1.721   3.520   6.718
 2451SOL     OW 8442   1.252   3.593   6.714
 2451SOL    HW1 8443   1.336   3.598   6.660
 2451SOL    HW2 8444   1.229   3.497   6.732
 2452SOL     OW 8445   0.083   3.120   6.608
 2452SOL    HW1 8446   0.078   3.119   6.708
 2452SOL    HW2 8447   0.000   3.079   6.570
 2453SOL     OW 8448   1.726   1.997   6.109
 2453SOL    HW1 8449   1.799   1.980   6.042
 2453SOL    HW2 8450   1.695   1.910   6.147
 2454SOL     OW 8451   1.388   3.435   6.063
 2454SOL    HW1 8452   1.455   3.447   5.989
 2454SOL    HW2 8453   1.348   3.524   6.086
 2455SOL     OW 8454   1.280   2.789   6.258
 2455SOL    HW1 8455   1.340   2.708   6.260
 2455SOL    HW2 8456   1.320   2.858   6.198
 2456SOL     OW 8457   0.830   3.135   7.008
 2456SOL    HW1 8458   0.825   3.168   7.103
 2456SOL    HW2 8459   0.744   3.154   6.962
 2457SOL     OW 8460   0.672   3.478   5.740
 2457SOL    HW1 8461   0.681   3.488   5.641
 2457SOL    HW2 8462   0.632   3.389   5.761
 2458SOL     OW 8463   1.650   3.582   6.980
 2458SOL    HW1 8464   1.703   3.592   6.896
 2458SOL    HW2 8465   1.623   3.672   7.014
 2459SOL     OW 8466   1.841   2.037   6.549
 2459SOL    HW1 8467   1.880   1.952   6.513
 2459SOL    HW2 8468   1.743   2.039   6.530
 2460SOL     OW 8469   0.263   2.188   6.306
 2460SOL    HW1 8470   0.184   2.239   6.272
 2460SOL    HW2 8471   0.254   2.173   6.404
 2461SOL     OW 8472   1.194   3.474   5.617
 2461SOL    HW1 8473   1.200   3.381   5.654
 2461SOL    HW2 8474   1.135   3.474   5.537
 2462SOL     OW 8475   0.822   2.864   6.958
 2462SOL    HW1 8476   0.862   2.863   6.866
 2462SOL    HW2 8477   0.832   2.956   6.998
 2463SOL     OW 8478   0.916   2.772   5.877
 2463SOL    HW1 8479   0.979   2.810   5.809
 2463SOL    HW2 8480   0.956   2.689   5.916
 2464SOL     OW 8481   1.504   3.469   5.630
 2464SOL    HW1 8482   1.412   3.506   5.637
 2464SOL    HW2 8483   1.542   3.489   5.540
 2465SOL     OW 8484   0.372   3.150   7.076
 2465SOL    HW1 8485   0.359   3.243   7.042
 2465SOL    HW2 8486   0.288   3.098   7.063
 2466SOL     OW 8487   1.614   3.154   6.875
 2466SOL    HW1 8488   1.674   3.157   6.955
 2466SOL    HW2 8489   1.539   3.218   6.888
 2467SOL     OW 8490   1.039   2.960   6.282
 2467SOL    HW1 8491   0.969   2.913   6.336
 2467SOL    HW2 8492   1.098   2.892   6.239
 2468SOL     OW 8493   1.014   2.098   6.557
 2468SOL    HW1 8494   1.006   2.062   6.464
 2468SOL    HW2 8495   1.012   2.022   6.622
 2469SOL     OW 8496   0.590   3.349   6.077
 2469SOL    HW1 8497   0.632   3.291   6.007
 2469SOL    HW2 8498   0.546   3.428   6.033
 2470SOL     OW 8499   1.709   2.247   6.967
 2470SOL    HW1 8500   1.782   2.316   6.971
 2470SOL    HW2 8501   1.737   2.172   6.908
 2471SOL     OW 8502   0.255   3.210   5.876
 2471SOL    HW1 8503   0.159   3.211   5.849
 2471SOL    HW2 8504   0.267   3.263   5.960
 2472SOL     OW 8505   0.105   2.875   7.312
 2472SOL    HW1 8506   0.028   2.842   7.366
 2472SOL    HW2 8507   0.190   2.845   7.354
 2473SOL     OW 8508   0.672   2.065   7.075
 2473SOL    HW1 8509   0.762   2.049   7.035
 2473SOL    HW2 8510   0.680   2.070   7.174
 2474SOL     OW 8511   0.075   2.207   5.619
 2474SOL    HW1 8512  -0.017   2.179   5.590
 2474SOL    HW2 8513   0.106   2.284   5.563
 2475SOL     OW 8514   1.440   2.718   6.984
 2475SOL    HW1 8515   1.383   2.770   6.921
 2475SOL    HW2 8516   1.536   2.730   6.960
 2476SOL     OW 8517   0.072   2.028   5.904
 2476SOL    HW1 8518   0.055   2.111   5.850
 2476SOL    HW2 8519   0.162   1.991   5.882
 2477SOL     OW 8520   1.183   3.197   5.705
 2477SOL    HW1 8521   1.084   3.186   5.707
 2477SOL    HW2 8522   1.217   3.212   5.798
 2478SOL     OW 8523   0.613   2.704   7.017
 2478SOL    HW1 8524   0.669   2.785   7.000
 2478SOL    HW2 8525   0.672   2.624   7.020
 2479SOL     OW 8526   1.493   3.629   6.545
 2479SOL    HW1 8527   1.526   3.693   6.476
 2479SOL    HW2 8528   1.559   3.623   6.620
 2480SOL     OW 8529   0.716   2.427   7.294
 2480SOL    HW1 8530   0.735   2.492   7.368
 2480SOL    HW2 8531   0.776   2.347   7.303
 2481SOL     OW 8532   0.390   3.603   7.146
 2481SOL    HW1 8533   0.299   3.644   7.144
 2481SOL    HW2 8534   0.383   3.509   7.178
 2482SOL     OW 8535   1.674   2.745   6.840
 2482SOL    HW1 8536   1.647   2.656   6.803
 2482SOL    HW2 8537   1.675   2.813   6.767
 2483SOL     OW 8538   1.225   2.187   6.035
 2483SOL    HW1 8539   1.290   2.113   6.024
 2483SOL    HW2 8540   1.245   2.237   6.119
 2484SOL     OW 8541   0.594   2.607   6.238
 2484SOL    HW1 8542   0.644   2.692   6.219
 2484SOL    HW2 8543   0.506   2.609   6.190
 2485SOL     OW 8544   1.730   2.796   7.103
 2485SOL    HW1 8545   1.768   2.887   7.118
 2485SOL    HW2 8546   1.722   2.779   7.004
 2486SOL     OW 8547   0.859   3.236   5.602
 2486SOL    HW1 8548   0.813   3.251   5.690
 2486SOL    HW2 8549   0.903   3.321   5.572
 2487SOL     OW 8550   0.661   3.652   6.539
 2487SOL    HW1 8551   0.615   3.740   6.526
 2487SOL    HW2 8552   0.760   3.664   6.532
 2488SOL     OW 8553   0.859   2.818   6.447
 2488SOL    HW1 8554   0.913   2.749   6.495
 2488SOL    HW2 8555   0.827   2.887   6.513
 2489SOL     OW 8556   1.083   2.846   5.673
 2489SOL    HW1 8557   1.060   2.899   5.591
 2489SOL    HW2 8558   1.164   2.790   5.654
 2490SOL     OW 8559   1.861   3.431   6.437
 2490SOL    HW1 8560   1.790   3.419   6.367
 2490SOL    HW2 8561   1.862   3.352   6.497
 2491SOL     OW 8562   0.079   3.102   6.239
 2491SOL    HW1 8563   0.078   3.055   6.327
 2491SOL    HW2 8564   0.161   3.074   6.188
 2492SOL     OW 8565   0.672   3.253   7.210
 2492SOL    HW1 8566   0.594   3.203   7.248
 2492SOL    HW2 8567   0.669   3.348   7.241
 2493SOL     OW 8568   1.824   2.054   6.813
 2493SOL    HW1 8569   1.820   1.964   6.857
 2493SOL    HW2 8570   1.827   2.043   6.714
 2494SOL     OW 8571   0.428   2.286   6.106
 2494SOL    HW1 8572   0.458   2.214   6.044
 2494SOL    HW2 8573   0.389   2.246   6.189
 2495SOL     OW 8574   1.705   3.349   6.690
 2495SOL    HW1 8575   1.612   3.324   6.663
 2495SOL    HW2 8576   1.731   3.299   6.772
 2496SOL     OW 8577   0.317   2.409   6.866
 2496SOL    HW1 8578   0.355   2.350   6.938
 2496SOL    HW2 8579   0.357   2.383   6.778
 2497SOL     OW 8580   0.812   3.448   6.273
 2497SOL    HW1 8581   0.844   3.458   6.179
 2497SOL    HW2 8582   0.733   3.386   6.275
 2498SOL     OW 8583   1.424   2.076   6.698
 2498SOL    HW1 8584   1.476   2.011   6.753
 2498SOL    HW2 8585   1.375   2.139   6.759
 2499SOL     OW 8586   1.001   1.896   6.740
 2499SOL    HW1 8587   0.938   1.824   6.709
 2499SOL    HW2 8588   1.094   1.860   6.740
 2500SOL     OW 8589   0.770   3.192   5.887
 2500SOL    HW1 8590   0.724   3.105   5.904
 2500SOL    HW2 8591   0.861   3.189   5.928
 2501SOL     OW 8592   0.618   3.429   6.870
 2501SOL    HW1 8593   0.613   3.511   6.927
 2501SOL    HW2 8594   0.707   3.426   6.825
 2502SOL     OW 8595   1.352   1.914   5.754
 2502SOL    HW1 8596   1.387   1.873   5.670
 2502SOL    HW2 8597   1.262   1.876   5.774
 2503SOL     OW 8598   1.300   2.315   6.277
 2503SOL    HW1 8599   1.241   2.395   6.281
 2503SOL    HW2 8600   1.315   2.280   6.370
 2504SOL     OW 8601   1.593   2.083   6.468
 2504SOL    HW1 8602   1.509   2.082   6.522
 2504SOL    HW2 8603   1.595   2.166   6.412
 2505SOL     OW 8604   0.039   2.939   5.886
 2505SOL    HW1 8605   0.138   2.928   5.877
 2505SOL    HW2 8606  -0.001   2.853   5.918
 2506SOL     OW 8607   0.875   3.508   5.923
 2506SOL    HW1 8608   0.798   3.473   5.869
 2506SOL    HW2 8609   0.843   3.579   5.985
 2507SOL     OW 8610   0.230   4.352   0.113
 2507SOL    HW1 8611   0.137   4.350   0.150
 2507SOL    HW2 8612   0.231   4.313   0.021
 2508SOL     OW 8613   0.225   3.999   0.996
 2508SOL    HW1 8614   0.260   3.982   1.088
 2508SOL    HW2 8615   0.137   3.954   0.984
 2509SOL     OW 8616   0.019   4.092   0.647
 2509SOL    HW1 8617  -0.063   4.135   0.686
 2509SOL    HW2 8618  -0.009   4.019   0.584
 2510SOL     OW 8619   0.569   4.999   1.165
 2510SOL    HW1 8620   0.476   4.992   1.128
 2510SOL    HW2 8621   0.580   5.088   1.209
 2511SOL     OW 8622   1.555   5.235   0.703
 2511SOL    HW1 8623   1.498   5.219   0.784
 2511SOL    HW2 8624   1.496   5.245   0.623
 2512SOL     OW 8625   1.135   4.427   0.717
 2512SOL    HW1 8626   1.192   4.505   0.692
 2512SOL    HW2 8627   1.075   4.453   0.793
 2513SOL     OW 8628   1.755   4.331   0.231
 2513SOL    HW1 8629   1.743   4.318   0.132
 2513SOL    HW2 8630   1.725   4.250   0.280
 2514SOL     OW 8631   0.768   4.868   1.023
 2514SOL    HW1 8632   0.690   4.885   1.083
 2514SOL    HW2 8633   0.802   4.955   0.987
 2515SOL     OW 8634   0.850   4.522   1.823
 2515SOL    HW1 8635   0.846   4.598   1.888
 2515SOL    HW2 8636   0.872   4.558   1.732
 2516SOL     OW 8637   0.685   4.736   0.665
 2516SOL    HW1 8638   0.754   4.720   0.735
 2516SOL    HW2 8639   0.612   4.793   0.703
 2517SOL     OW 8640   0.686   4.885   1.803
 2517SOL    HW1 8641   0.746   4.964   1.817
 2517SOL    HW2 8642   0.600   4.916   1.762
 2518SOL     OW 8643   0.335   5.159   1.061
 2518SOL    HW1 8644   0.257   5.128   1.008
 2518SOL    HW2 8645   0.393   5.217   1.004
 2519SOL     OW 8646   1.460   5.229   1.339
 2519SOL    HW1 8647   1.484   5.323   1.365
 2519SOL    HW2 8648   1.444   5.175   1.421
 2520SOL     OW 8649   0.438   4.116   1.499
 2520SOL    HW1 8650   0.520   4.060   1.508
 2520SOL    HW2 8651   0.357   4.058   1.503
 2521SOL     OW 8652   1.603   4.171   0.737
 2521SOL    HW1 8653   1.529   4.217   0.687
 2521SOL    HW2 8654   1.654   4.239   0.790
 2522SOL     OW 8655   0.231   5.437   0.483
 2522SOL    HW1 8656   0.265   5.514   0.537
 2522SOL    HW2 8657   0.275   5.437   0.393
 2523SOL     OW 8658   1.127   5.065   1.690
 2523SOL    HW1 8659   1.174   5.065   1.778
 2523SOL    HW2 8660   1.079   4.978   1.679
 2524SOL     OW 8661   0.230   5.158   0.538
 2524SOL    HW1 8662   0.204   5.254   0.538
 2524SOL    HW2 8663   0.159   5.104   0.583
 2525SOL     OW 8664   0.240   4.815   0.886
 2525SOL    HW1 8665   0.254   4.731   0.938
 2525SOL    HW2 8666   0.185   4.879   0.941
 2526SOL     OW 8667   0.620   5.510   1.439
 2526SOL    HW1 8668   0.528   5.493   1.474
 2526SOL    HW2 8669   0.648   5.602   1.465
 2527SOL     OW 8670   0.606   4.688   0.123
 2527SOL    HW1 8671   0.613   4.772   0.069
 2527SOL    HW2 8672   0.652   4.701   0.211
 2528SOL     OW 8673   1.594   3.838   1.480
 2528SOL    HW1 8674   1.576   3.905   1.408
 2528SOL    HW2 8675   1.591   3.884   1.569
 2529SOL     OW 8676   0.122   4.367   0.563
 2529SOL    HW1 8677   0.077   4.279   0.580
 2529SOL    HW2 8678   0.121   4.421   0.647
 2530SOL     OW 8679   1.842   5.491   0.359
 2530SOL    HW1 8680   1.896   5.462   0.439
 2530SOL    HW2 8681   1.872   5.581   0.330
 2531SOL     OW 8682   0.027   5.320   0.117
 2531SOL    HW1 8683   0.008   5.224   0.138
 2531SOL    HW2 8684  -0.006   5.378   0.192
 2532SOL     OW 8685   1.689   4.646   0.612
 2532SOL    HW1 8686   1.784   4.617   0.620
 2532SOL    HW2 8687   1.681   4.711   0.537
 2533SOL     OW 8688   1.641   4.832   0.432
 2533SOL    HW1 8689   1.727   4.834   0.380
 2533SOL    HW2 8690   1.655   4.879   0.520
 2534SOL     OW 8691   0.113   4.461   1.597
 2534SOL    HW1 8692   0.201   4.448   1.642
 2534SOL    HW2 8693   0.100   4.558   1.575
 2535SOL     OW 8694   0.613   5.089   0.726
 2535SOL    HW1 8695   0.564   5.002   0.735
 2535SOL    HW2 8696   0.590   5.132   0.639
 2536SOL     OW 8697   1.293   4.952   1.423
 2536SOL    HW1 8698   1.330   4.879   1.365
 2536SOL    HW2 8699   1.345   4.957   1.508
 2537SOL     OW 8700   0.809   3.728   0.502
 2537SOL    HW1 8701   0.849   3.819   0.493
 2537SOL    HW2 8702   0.709   3.736   0.508
 2538SOL     OW 8703   0.197   4.700   1.264
 2538SOL    HW1 8704   0.286   4.655   1.250
 2538SOL    HW2 8705   0.124   4.635   1.245
 2539SOL     OW 8706   1.525   4.723   0.190
 2539SOL    HW1 8707   1.462   4.647   0.203
 2539SOL    HW2 8708   1.573   4.741   0.276
 2540SOL     OW 8709   1.187   5.516   1.616
 2540SOL    HW1 8710   1.211   5.576   1.540
 2540SOL    HW2 8711   1.194   5.421   1.586
 2541SOL     OW 8712   0.317   3.975   1.801
 2541SOL    HW1 8713   0.388   4.046   1.807
 2541SOL    HW2 8714   0.229   4.014   1.829
 2542SOL     OW 8715   1.466   5.141   0.953
 2542SOL    HW1 8716   1.407   5.147   1.033
 2542SOL    HW2 8717   1.451   5.053   0.907
 2543SOL     OW 8718   1.667   5.438   0.572
 2543SOL    HW1 8719   1.626   5.415   0.484
 2543SOL    HW2 8720   1.649   5.364   0.637
 2544SOL     OW 8721   0.598   4.453   0.270
 2544SOL    HW1 8722   0.622   4.522   0.202
 2544SOL    HW2 8723   0.520   4.486   0.324
 2545SOL     OW 8724   1.281   4.069   0.944
 2545SOL    HW1 8725   1.195   4.019   0.931
 2545SOL    HW2 8726   1.343   4.015   1.000
 2546SOL     OW 8727   1.576   5.386   0.307
 2546SOL    HW1 8728   1.665   5.432   0.310
 2546SOL    HW2 8729   1.555   5.362   0.212
 2547SOL     OW 8730   0.807   4.329   1.465
 2547SOL    HW1 8731   0.760   4.326   1.554
 2547SOL    HW2 8732   0.756   4.274   1.399
 2548SOL     OW 8733   1.394   4.193   1.674
 2548SOL    HW1 8734   1.374   4.236   1.762
 2548SOL    HW2 8735   1.472   4.131   1.683
 2549SOL     OW 8736   0.973   4.614   1.572
 2549SOL    HW1 8737   1.019   4.530   1.543
 2549SOL    HW2 8738   0.917   4.648   1.497
 2550SOL     OW 8739   0.991   4.134   1.242
 2550SOL    HW1 8740   0.914   4.168   1.296
 2550SOL    HW2 8741   0.957   4.083   1.163
 2551SOL     OW 8742   1.041   4.425   0.429
 2551SOL    HW1 8743   1.067   4.421   0.525
 2551SOL    HW2 8744   0.956   4.374   0.415
 2552SOL     OW 8745   0.076   4.535   0.789
 2552SOL    HW1 8746   0.175   4.523   0.798
 2552SOL    HW2 8747   0.052   4.630   0.810
 2553SOL     OW 8748   0.130   5.545   1.571
 2553SOL    HW1 8749   0.120   5.530   1.670
 2553SOL    HW2 8750   0.044   5.581   1.535
 2554SOL     OW 8751   0.865   4.072   0.195
 2554SOL    HW1 8752   0.924   4.135   0.146
 2554SOL    HW2 8753   0.884   3.978   0.166
 2555SOL     OW 8754   1.719   4.309   1.831
 2555SOL    HW1 8755   1.693   4.398   1.795
 2555SOL    HW2 8756   1.717   4.241   1.758
 2556SOL     OW 8757   1.362   4.868   0.545
 2556SOL    HW1 8758   1.445   4.839   0.497
 2556SOL    HW2 8759   1.313   4.935   0.489
 2557SOL     OW 8760   0.550   3.920   0.885
 2557SOL    HW1 8761   0.545   3.915   0.985
 2557SOL    HW2 8762   0.552   4.016   0.856
 2558SOL     OW 8763   1.008   5.180   0.477
 2558SOL    HW1 8764   0.962   5.252   0.425
 2558SOL    HW2 8765   1.004   5.200   0.575
 2559SOL     OW 8766   0.351   5.525   0.853
 2559SOL    HW1 8767   0.401   5.439   0.859
 2559SOL    HW2 8768   0.416   5.602   0.850
 2560SOL     OW 8769   1.795   4.790   0.873
 2560SOL    HW1 8770   1.733   4.775   0.797
 2560SOL    HW2 8771   1.743   4.801   0.958
 2561SOL     OW 8772   1.227   5.274   1.506
 2561SOL    HW1 8773   1.233   5.197   1.570
 2561SOL    HW2 8774   1.175   5.248   1.426
 2562SOL     OW 8775   0.321   4.667   0.242
 2562SOL    HW1 8776   0.403   4.706   0.200
 2562SOL    HW2 8777   0.294   4.585   0.193
 2563SOL     OW 8778   1.458   4.459   0.728
 2563SOL    HW1 8779   1.453   4.394   0.803
 2563SOL    HW2 8780   1.538   4.518   0.741
 2564SOL     OW 8781   0.461   4.990   1.727
 2564SOL    HW1 8782   0.411   4.991   1.641
 2564SOL    HW2 8783   0.398   4.972   1.803
 2565SOL     OW 8784   1.111   5.500   0.237
 2565SOL    HW1 8785   1.051   5.438   0.287
 2565SOL    HW2 8786   1.142   5.456   0.152
 2566SOL     OW 8787   0.202   4.009   1.498
 2566SOL    HW1 8788   0.122   4.069   1.485
 2566SOL    HW2 8789   0.192   3.960   1.584
 2567SOL     OW 8790   1.632   5.101   0.081
 2567SOL    HW1 8791   1.600   5.195   0.071
 2567SOL    HW2 8792   1.556   5.038   0.069
 2568SOL     OW 8793   0.464   5.467   0.323
 2568SOL    HW1 8794   0.497   5.506   0.409
 2568SOL    HW2 8795   0.540   5.460   0.258
 2569SOL     OW 8796   1.400   3.831   0.426
 2569SOL    HW1 8797   1.376   3.794   0.336
 2569SOL    HW2 8798   1.499   3.847   0.430
 2570SOL     OW 8799   0.249   5.509   1.241
 2570SOL    HW1 8800   0.306   5.444   1.291
 2570SOL    HW2 8801   0.233   5.476   1.148
 2571SOL     OW 8802   0.940   5.422   0.904
 2571SOL    HW1 8803   1.020   5.365   0.925
 2571SOL    HW2 8804   0.891   5.382   0.827
 2572SOL     OW 8805   0.382   4.424   0.480
 2572SOL    HW1 8806   0.427   4.334   0.477
 2572SOL    HW2 8807   0.288   4.413   0.513
 2573SOL     OW 8808   1.547   3.946   1.729
 2573SOL    HW1 8809   1.542   3.983   1.821
 2573SOL    HW2 8810   1.475   3.877   1.717
 2574SOL     OW 8811   0.614   3.846   0.117
 2574SOL    HW1 8812   0.712   3.824   0.124
 2574SOL    HW2 8813   0.583   3.829   0.024
 2575SOL     OW 8814   0.781   3.988   1.749
 2575SOL    HW1 8815   0.848   3.927   1.792
 2575SOL    HW2 8816   0.708   4.007   1.814
 2576SOL     OW 8817   0.888   5.238   1.195
 2576SOL    HW1 8818   0.865   5.213   1.101
 2576SOL    HW2 8819   0.949   5.169   1.234
 2577SOL     OW 8820   1.351   4.314   1.433
 2577SOL    HW1 8821   1.379   4.271   1.518
 2577SOL    HW2 8822   1.376   4.410   1.434
 2578SOL     OW 8823   0.803   5.126   0.924
 2578SOL    HW1 8824   0.893   5.140   0.882
 2578SOL    HW2 8825   0.732   5.128   0.853
 2579SOL     OW 8826   0.922   4.227   0.899
 2579SOL    HW1 8827   0.897   4.218   0.803
 2579SOL    HW2 8828   0.970   4.145   0.930
 2580SOL     OW 8829   0.539   3.788   0.512
 2580SOL    HW1 8830   0.458   3.789   0.570
 2580SOL    HW2 8831   0.542   3.871   0.457
 2581SOL     OW 8832   1.434   4.912   0.041
 2581SOL    HW1 8833   1.466   4.836   0.098
 2581SOL    HW2 8834   1.342   4.939   0.071
 2582SOL     OW 8835   0.297   3.759   0.171
 2582SOL    HW1 8836   0.346   3.843   0.150
 2582SOL    HW2 8837   0.359   3.694   0.216
 2583SOL     OW 8838   0.935   3.960   0.480
 2583SOL    HW1 8839   0.887   4.001   0.402
 2583SOL    HW2 8840   1.034   3.958   0.461
 2584SOL     OW 8841   1.076   4.407   1.464
 2584SOL    HW1 8842   0.996   4.346   1.467
 2584SOL    HW2 8843   1.157   4.354   1.440
 2585SOL     OW 8844   1.227   5.294   0.793
 2585SOL    HW1 8845   1.248   5.368   0.728
 2585SOL    HW2 8846   1.295   5.294   0.866
 2586SOL     OW 8847   0.459   4.876   0.741
 2586SOL    HW1 8848   0.388   4.849   0.806
 2586SOL    HW2 8849   0.433   4.848   0.648
 2587SOL     OW 8850   1.271   5.521   0.591
 2587SOL    HW1 8851   1.315   5.585   0.527
 2587SOL    HW2 8852   1.221   5.573   0.661
 2588SOL     OW 8853   1.032   4.273   0.016
 2588SOL    HW1 8854   0.991   4.355  -0.023
 2588SOL    HW2 8855   1.096   4.299   0.089
 2589SOL     OW 8856   0.078   4.280   1.386
 2589SOL    HW1 8857   0.170   4.279   1.345
 2589SOL    HW2 8858   0.072   4.354   1.453
 2590SOL     OW 8859   0.561   3.946   1.147
 2590SOL    HW1 8860   0.599   3.862   1.184
 2590SOL    HW2 8861   0.473   3.965   1.191
 2591SOL     OW 8862   0.866   4.178   0.642
 2591SOL    HW1 8863   0.834   4.250   0.580
 2591SOL    HW2 8864   0.890   4.097   0.589
 2592SOL     OW 8865   1.017   3.763   0.753
 2592SOL    HW1 8866   0.945   3.768   0.684
 2592SOL    HW2 8867   0.993   3.694   0.822
 2593SOL     OW 8868   1.429   4.897   0.867
 2593SOL    HW1 8869   1.374   4.813   0.860
 2593SOL    HW2 8870   1.455   4.926   0.775
 2594SOL     OW 8871   1.466   4.314   0.992
 2594SOL    HW1 8872   1.436   4.219   0.999
 2594SOL    HW2 8873   1.539   4.330   1.058
 2595SOL     OW 8874   1.857   4.557   0.377
 2595SOL    HW1 8875   1.899   4.493   0.441
 2595SOL    HW2 8876   1.819   4.506   0.299
 2596SOL     OW 8877   0.488   5.109   0.174
 2596SOL    HW1 8878   0.401   5.094   0.221
 2596SOL    HW2 8879   0.471   5.135   0.079
 2597SOL     OW 8880   1.664   5.004   0.657
 2597SOL    HW1 8881   1.763   5.012   0.671
 2597SOL    HW2 8882   1.619   5.088   0.688
 2598SOL     OW 8883   1.390   4.299   0.078
 2598SOL    HW1 8884   1.336   4.278   0.159
 2598SOL    HW2 8885   1.481   4.258   0.087
 2599SOL     OW 8886   0.527   3.980   0.328
 2599SOL    HW1 8887   0.554   3.921   0.253
 2599SOL    HW2 8888   0.527   4.075   0.297
[truncated: 1,499,027 more chars]
