# Supplementary material for: Redox Potentials of Disulfide Bonds in LOXL2 Studied by Nonequilibrium Alchemical Simulation
Source: Front Chem. 2021 Dec 14;9:797036. doi: 10.3389/fchem.2021.797036 (PMC8713139; doi:10.3389/fchem.2021.797036)
Supplement: Supplementary file 2 [file DataSheet2.ZIP › Raw Date for Redox potential LOXL2-797036/Input files/579x695/index.ndx]

[ System ]
   1    2    3    4    5    6    7    8    9   10   11   12   13   14   15
  16   17   18   19   20   21   22   23   24   25   26   27   28   29   30
  31   32   33   34   35   36   37   38   39   40   41   42   43   44   45
  46   47   48   49   50   51   52   53   54   55   56   57   58   59   60
  61   62   63   64   65   66   67   68   69   70   71   72   73   74   75
  76   77   78   79   80   81   82   83   84   85   86   87   88   89   90
  91   92   93   94   95   96   97   98   99  100  101  102  103  104  105
 106  107  108  109  110  111  112  113  114  115  116  117  118  119  120
 121  122  123  124  125  126  127  128  129  130  131  132  133  134  135
 136  137  138  139  140  141  142  143  144  145  146  147  148  149  150
 151  152  153  154  155  156  157  158  159  160  161  162  163  164  165
 166  167  168  169  170  171  172  173  174  175  176  177  178  179  180
 181  182  183  184  185  186  187  188  189  190  191  192  193  194  195
 196  197  198  199  200  201  202  203  204  205  206  207  208  209  210
 211  212  213  214  215  216  217  218  219  220  221  222  223  224  225
 226  227  228  229  230  231  232  233  234  235  236  237  238  239  240
 241  242  243  244  245  246  247  248  249  250  251  252  253  254  255
 256  257  258  259  260  261  262  263  264  265  266  267  268  269  270
 271  272  273  274  275  276  277  278  279  280  281  282  283  284  285
 286  287  288  289  290  291  292  293  294  295  296  297  298  299  300
 301  302  303  304  305  306  307  308  309  310  311  312  313  314  315
 316  317  318  319  320  321  322  323  324  325  326  327  328  329  330
 331  332  333  334  335  336  337  338  339  340  341  342  343  344  345
 346  347  348  349  350  351  352  353  354  355  356  357  358  359  360
 361  362  363  364  365  366  367  368  369  370  371  372  373  374  375
 376  377  378  379  380  381  382  383  384  385  386  387  388  389  390
 391  392  393  394  395  396  397  398  399  400  401  402  403  404  405
 406  407  408  409  410  411  412  413  414  415  416  417  418  419  420
 421  422  423  424  425  426  427  428  429  430  431  432  433  434  435
 436  437  438  439  440  441  442  443  444  445  446  447  448  449  450
 451  452  453  454  455  456  457  458  459  460  461  462  463  464  465
 466  467  468  469  470  471  472  473  474  475  476  477  478  479  480
 481  482  483  484  485  486  487  488  489  490  491  492  493  494  495
 496  497  498  499  500  501  502  503  504  505  506  507  508  509  510
 511  512  513  514  515  516  517  518  519  520  521  522  523  524  525
 526  527  528  529  530  531  532  533  534  535  536  537  538  539  540
 541  542  543  544  545  546  547  548  549  550  551  552  553  554  555
 556  557  558  559  560  561  562  563  564  565  566  567  568  569  570
 571  572  573  574  575  576  577  578  579  580  581  582  583  584  585
 586  587  588  589  590  591  592  593  594  595  596  597  598  599  600
 601  602  603  604  605  606  607  608  609  610  611  612  613  614  615
 616  617  618  619  620  621  622  623  624  625  626  627  628  629  630
 631  632  633  634  635  636  637  638  639  640  641  642  643  644  645
 646  647  648  649  650  651  652  653  654  655  656  657  658  659  660
 661  662  663  664  665  666  667  668  669  670  671  672  673  674  675
 676  677  678  679  680  681  682  683  684  685  686  687  688  689  690
 691  692  693  694  695  696  697  698  699  700  701  702  703  704  705
 706  707  708  709  710  711  712  713  714  715  716  717  718  719  720
 721  722  723  724  725  726  727  728  729  730  731  732  733  734  735
 736  737  738  739  740  741  742  743  744  745  746  747  748  749  750
 751  752  753  754  755  756  757  758  759  760  761  762  763  764  765
 766  767  768  769  770  771  772  773  774  775  776  777  778  779  780
 781  782  783  784  785  786  787  788  789  790  791  792  793  794  795
 796  797  798  799  800  801  802  803  804  805  806  807  808  809  810
 811  812  813  814  815  816  817  818  819  820  821  822  823  824  825
 826  827  828  829  830  831  832  833  834  835  836  837  838  839  840
 841  842  843  844  845  846  847  848  849  850  851  852  853  854  855
 856  857  858  859  860  861  862  863  864  865  866  867  868  869  870
 871  872  873  874  875  876  877  878  879  880  881  882  883  884  885
 886  887  888  889  890  891  892  893  894  895  896  897  898  899  900
 901  902  903  904  905  906  907  908  909  910  911  912  913  914  915
 916  917  918  919  920  921  922  923  924  925  926  927  928  929  930
 931  932  933  934  935  936  937  938  939  940  941  942  943  944  945
 946  947  948  949  950  951  952  953  954  955  956  957  958  959  960
 961  962  963  964  965  966  967  968  969  970  971  972  973  974  975
 976  977  978  979  980  981  982  983  984  985  986  987  988  989  990
 991  992  993  994  995  996  997  998  999 1000 1001 1002 1003 1004 1005
1006 1007 1008 1009 1010 1011 1012 1013 1014 1015 1016 1017 1018 1019 1020
1021 1022 1023 1024 1025 1026 1027 1028 1029 1030 1031 1032 1033 1034 1035
1036 1037 1038 1039 1040 1041 1042 1043 1044 1045 1046 1047 1048 1049 1050
1051 1052 1053 1054 1055 1056 1057 1058 1059 1060 1061 1062 1063 1064 1065
1066 1067 1068 1069 1070 1071 1072 1073 1074 1075 1076 1077 1078 1079 1080
1081 1082 1083 1084 1085 1086 1087 1088 1089 1090 1091 1092 1093 1094 1095
1096 1097 1098 1099 1100 1101 1102 1103 1104 1105 1106 1107 1108 1109 1110
1111 1112 1113 1114 1115 1116 1117 1118 1119 1120 1121 1122 1123 1124 1125
1126 1127 1128 1129 1130 1131 1132 1133 1134 1135 1136 1137 1138 1139 1140
1141 1142 1143 1144 1145 1146 1147 1148 1149 1150 1151 1152 1153 1154 1155
1156 1157 1158 1159 1160 1161 1162 1163 1164 1165 1166 1167 1168 1169 1170
1171 1172 1173 1174 1175 1176 1177 1178 1179 1180 1181 1182 1183 1184 1185
1186 1187 1188 1189 1190 1191 1192 1193 1194 1195 1196 1197 1198 1199 1200
1201 1202 1203 1204 1205 1206 1207 1208 1209 1210 1211 1212 1213 1214 1215
1216 1217 1218 1219 1220 1221 1222 1223 1224 1225 1226 1227 1228 1229 1230
1231 1232 1233 1234 1235 1236 1237 1238 1239 1240 1241 1242 1243 1244 1245
1246 1247 1248 1249 1250 1251 1252 1253 1254 1255 1256 1257 1258 1259 1260
1261 1262 1263 1264 1265 1266 1267 1268 1269 1270 1271 1272 1273 1274 1275
1276 1277 1278 1279 1280 1281 1282 1283 1284 1285 1286 1287 1288 1289 1290
1291 1292 1293 1294 1295 1296 1297 1298 1299 1300 1301 1302 1303 1304 1305
1306 1307 1308 1309 1310 1311 1312 1313 1314 1315 1316 1317 1318 1319 1320
1321 1322 1323 1324 1325 1326 1327 1328 1329 1330 1331 1332 1333 1334 1335
1336 1337 1338 1339 1340 1341 1342 1343 1344 1345 1346 1347 1348 1349 1350
1351 1352 1353 1354 1355 1356 1357 1358 1359 1360 1361 1362 1363 1364 1365
1366 1367 1368 1369 1370 1371 1372 1373 1374 1375 1376 1377 1378 1379 1380
1381 1382 1383 1384 1385 1386 1387 1388 1389 1390 1391 1392 1393 1394 1395
1396 1397 1398 1399 1400 1401 1402 1403 1404 1405 1406 1407 1408 1409 1410
1411 1412 1413 1414 1415 1416 1417 1418 1419 1420 1421 1422 1423 1424 1425
1426 1427 1428 1429 1430 1431 1432 1433 1434 1435 1436 1437 1438 1439 1440
1441 1442 1443 1444 1445 1446 1447 1448 1449 1450 1451 1452 1453 1454 1455
1456 1457 1458 1459 1460 1461 1462 1463 1464 1465 1466 1467 1468 1469 1470
1471 1472 1473 1474 1475 1476 1477 1478 1479 1480 1481 1482 1483 1484 1485
1486 1487 1488 1489 1490 1491 1492 1493 1494 1495 1496 1497 1498 1499 1500
1501 1502 1503 1504 1505 1506 1507 1508 1509 1510 1511 1512 1513 1514 1515
1516 1517 1518 1519 1520 1521 1522 1523 1524 1525 1526 1527 1528 1529 1530
1531 1532 1533 1534 1535 1536 1537 1538 1539 1540 1541 1542 1543 1544 1545
1546 1547 1548 1549 1550 1551 1552 1553 1554 1555 1556 1557 1558 1559 1560
1561 1562 1563 1564 1565 1566 1567 1568 1569 1570 1571 1572 1573 1574 1575
1576 1577 1578 1579 1580 1581 1582 1583 1584 1585 1586 1587 1588 1589 1590
1591 1592 1593 1594 1595 1596 1597 1598 1599 1600 1601 1602 1603 1604 1605
1606 1607 1608 1609 1610 1611 1612 1613 1614 1615 1616 1617 1618 1619 1620
1621 1622 1623 1624 1625 1626 1627 1628 1629 1630 1631 1632 1633 1634 1635
1636 1637 1638 1639 1640 1641 1642 1643 1644 1645 1646 1647 1648 1649 1650
1651 1652 1653 1654 1655 1656 1657 1658 1659 1660 1661 1662 1663 1664 1665
1666 1667 1668 1669 1670 1671 1672 1673 1674 1675 1676 1677 1678 1679 1680
1681 1682 1683 1684 1685 1686 1687 1688 1689 1690 1691 1692 1693 1694 1695
1696 1697 1698 1699 1700 1701 1702 1703 1704 1705 1706 1707 1708 1709 1710
1711 1712 1713 1714 1715 1716 1717 1718 1719 1720 1721 1722 1723 1724 1725
1726 1727 1728 1729 1730 1731 1732 1733 1734 1735 1736 1737 1738 1739 1740
1741 1742 1743 1744 1745 1746 1747 1748 1749 1750 1751 1752 1753 1754 1755
1756 1757 1758 1759 1760 1761 1762 1763 1764 1765 1766 1767 1768 1769 1770
1771 1772 1773 1774 1775 1776 1777 1778 1779 1780 1781 1782 1783 1784 1785
1786 1787 1788 1789 1790 1791 1792 1793 1794 1795 1796 1797 1798 1799 1800
1801 1802 1803 1804 1805 1806 1807 1808 1809 1810 1811 1812 1813 1814 1815
1816 1817 1818 1819 1820 1821 1822 1823 1824 1825 1826 1827 1828 1829 1830
1831 1832 1833 1834 1835 1836 1837 1838 1839 1840 1841 1842 1843 1844 1845
1846 1847 1848 1849 1850 1851 1852 1853 1854 1855 1856 1857 1858 1859 1860
1861 1862 1863 1864 1865 1866 1867 1868 1869 1870 1871 1872 1873 1874 1875
1876 1877 1878 1879 1880 1881 1882 1883 1884 1885 1886 1887 1888 1889 1890
1891 1892 1893 1894 1895 1896 1897 1898 1899 1900 1901 1902 1903 1904 1905
1906 1907 1908 1909 1910 1911 1912 1913 1914 1915 1916 1917 1918 1919 1920
1921 1922 1923 1924 1925 1926 1927 1928 1929 1930 1931 1932 1933 1934 1935
1936 1937 1938 1939 1940 1941 1942 1943 1944 1945 1946 1947 1948 1949 1950
1951 1952 1953 1954 1955 1956 1957 1958 1959 1960 1961 1962 1963 1964 1965
1966 1967 1968 1969 1970 1971 1972 1973 1974 1975 1976 1977 1978 1979 1980
1981 1982 1983 1984 1985 1986 1987 1988 1989 1990 1991 1992 1993 1994 1995
1996 1997 1998 1999 2000 2001 2002 2003 2004 2005 2006 2007 2008 2009 2010
2011 2012 2013 2014 2015 2016 2017 2018 2019 2020 2021 2022 2023 2024 2025
2026 2027 2028 2029 2030 2031 2032 2033 2034 2035 2036 2037 2038 2039 2040
2041 2042 2043 2044 2045 2046 2047 2048 2049 2050 2051 2052 2053 2054 2055
2056 2057 2058 2059 2060 2061 2062 2063 2064 2065 2066 2067 2068 2069 2070
2071 2072 2073 2074 2075 2076 2077 2078 2079 2080 2081 2082 2083 2084 2085
2086 2087 2088 2089 2090 2091 2092 2093 2094 2095 2096 2097 2098 2099 2100
2101 2102 2103 2104 2105 2106 2107 2108 2109 2110 2111 2112 2113 2114 2115
2116 2117 2118 2119 2120 2121 2122 2123 2124 2125 2126 2127 2128 2129 2130
2131 2132 2133 2134 2135 2136 2137 2138 2139 2140 2141 2142 2143 2144 2145
2146 2147 2148 2149 2150 2151 2152 2153 2154 2155 2156 2157 2158 2159 2160
2161 2162 2163 2164 2165 2166 2167 2168 2169 2170 2171 2172 2173 2174 2175
2176 2177 2178 2179 2180 2181 2182 2183 2184 2185 2186 2187 2188 2189 2190
2191 2192 2193 2194 2195 2196 2197 2198 2199 2200 2201 2202 2203 2204 2205
2206 2207 2208 2209 2210 2211 2212 2213 2214 2215 2216 2217 2218 2219 2220
2221 2222 2223 2224 2225 2226 2227 2228 2229 2230 2231 2232 2233 2234 2235
2236 2237 2238 2239 2240 2241 2242 2243 2244 2245 2246 2247 2248 2249 2250
2251 2252 2253 2254 2255 2256 2257 2258 2259 2260 2261 2262 2263 2264 2265
2266 2267 2268 2269 2270 2271 2272 2273 2274 2275 2276 2277 2278 2279 2280
2281 2282 2283 2284 2285 2286 2287 2288 2289 2290 2291 2292 2293 2294 2295
2296 2297 2298 2299 2300 2301 2302 2303 2304 2305 2306 2307 2308 2309 2310
2311 2312 2313 2314 2315 2316 2317 2318 2319 2320 2321 2322 2323 2324 2325
2326 2327 2328 2329 2330 2331 2332 2333 2334 2335 2336 2337 2338 2339 2340
2341 2342 2343 2344 2345 2346 2347 2348 2349 2350 2351 2352 2353 2354 2355
2356 2357 2358 2359 2360 2361 2362 2363 2364 2365 2366 2367 2368 2369 2370
2371 2372 2373 2374 2375 2376 2377 2378 2379 2380 2381 2382 2383 2384 2385
2386 2387 2388 2389 2390 2391 2392 2393 2394 2395 2396 2397 2398 2399 2400
2401 2402 2403 2404 2405 2406 2407 2408 2409 2410 2411 2412 2413 2414 2415
2416 2417 2418 2419 2420 2421 2422 2423 2424 2425 2426 2427 2428 2429 2430
2431 2432 2433 2434 2435 2436 2437 2438 2439 2440 2441 2442 2443 2444 2445
2446 2447 2448 2449 2450 2451 2452 2453 2454 2455 2456 2457 2458 2459 2460
2461 2462 2463 2464 2465 2466 2467 2468 2469 2470 2471 2472 2473 2474 2475
2476 2477 2478 2479 2480 2481 2482 2483 2484 2485 2486 2487 2488 2489 2490
2491 2492 2493 2494 2495 2496 2497 2498 2499 2500 2501 2502 2503 2504 2505
2506 2507 2508 2509 2510 2511 2512 2513 2514 2515 2516 2517 2518 2519 2520
2521 2522 2523 2524 2525 2526 2527 2528 2529 2530 2531 2532 2533 2534 2535
2536 2537 2538 2539 2540 2541 2542 2543 2544 2545 2546 2547 2548 2549 2550
2551 2552 2553 2554 2555 2556 2557 2558 2559 2560 2561 2562 2563 2564 2565
2566 2567 2568 2569 2570 2571 2572 2573 2574 2575 2576 2577 2578 2579 2580
2581 2582 2583 2584 2585 2586 2587 2588 2589 2590 2591 2592 2593 2594 2595
2596 2597 2598 2599 2600 2601 2602 2603 2604 2605 2606 2607 2608 2609 2610
2611 2612 2613 2614 2615 2616 2617 2618 2619 2620 2621 2622 2623 2624 2625
2626 2627 2628 2629 2630 2631 2632 2633 2634 2635 2636 2637 2638 2639 2640
2641 2642 2643 2644 2645 2646 2647 2648 2649 2650 2651 2652 2653 2654 2655
2656 2657 2658 2659 2660 2661 2662 2663 2664 2665 2666 2667 2668 2669 2670
2671 2672 2673 2674 2675 2676 2677 2678 2679 2680 2681 2682 2683 2684 2685
2686 2687 2688 2689 2690 2691 2692 2693 2694 2695 2696 2697 2698 2699 2700
2701 2702 2703 2704 2705 2706 2707 2708 2709 2710 2711 2712 2713 2714 2715
2716 2717 2718 2719 2720 2721 2722 2723 2724 2725 2726 2727 2728 2729 2730
2731 2732 2733 2734 2735 2736 2737 2738 2739 2740 2741 2742 2743 2744 2745
2746 2747 2748 2749 2750 2751 2752 2753 2754 2755 2756 2757 2758 2759 2760
2761 2762 2763 2764 2765 2766 2767 2768 2769 2770 2771 2772 2773 2774 2775
2776 2777 2778 2779 2780 2781 2782 2783 2784 2785 2786 2787 2788 2789 2790
2791 2792 2793 2794 2795 2796 2797 2798 2799 2800 2801 2802 2803 2804 2805
2806 2807 2808 2809 2810 2811 2812 2813 2814 2815 2816 2817 2818 2819 2820
2821 2822 2823 2824 2825 2826 2827 2828 2829 2830 2831 2832 2833 2834 2835
2836 2837 2838 2839 2840 2841 2842 2843 2844 2845 2846 2847 2848 2849 2850
2851 2852 2853 2854 2855 2856 2857 2858 2859 2860 2861 2862 2863 2864 2865
2866 2867 2868 2869 2870 2871 2872 2873 2874 2875 2876 2877 2878 2879 2880
2881 2882 2883 2884 2885 2886 2887 2888 2889 2890 2891 2892 2893 2894 2895
2896 2897 2898 2899 2900 2901 2902 2903 2904 2905 2906 2907 2908 2909 2910
2911 2912 2913 2914 2915 2916 2917 2918 2919 2920 2921 2922 2923 2924 2925
2926 2927 2928 2929 2930 2931 2932 2933 2934 2935 2936 2937 2938 2939 2940
2941 2942 2943 2944 2945 2946 2947 2948 2949 2950 2951 2952 2953 2954 2955
2956 2957 2958 2959 2960 2961 2962 2963 2964 2965 2966 2967 2968 2969 2970
2971 2972 2973 2974 2975 2976 2977 2978 2979 2980 2981 2982 2983 2984 2985
2986 2987 2988 2989 2990 2991 2992 2993 2994 2995 2996 2997 2998 2999 3000
3001 3002 3003 3004 3005 3006 3007 3008 3009 3010 3011 3012 3013 3014 3015
3016 3017 3018 3019 3020 3021 3022 3023 3024 3025 3026 3027 3028 3029 3030
3031 3032 3033 3034 3035 3036 3037 3038 3039 3040 3041 3042 3043 3044 3045
3046 3047 3048 3049 3050 3051 3052 3053 3054 3055 3056 3057 3058 3059 3060
3061 3062 3063 3064 3065 3066 3067 3068 3069 3070 3071 3072 3073 3074 3075
3076 3077 3078 3079 3080 3081 3082 3083 3084 3085 3086 3087 3088 3089 3090
3091 3092 3093 3094 3095 3096 3097 3098 3099 3100 3101 3102 3103 3104 3105
3106 3107 3108 3109 3110 3111 3112 3113 3114 3115 3116 3117 3118 3119 3120
3121 3122 3123 3124 3125 3126 3127 3128 3129 3130 3131 3132 3133 3134 3135
3136 3137 3138 3139 3140 3141 3142 3143 3144 3145 3146 3147 3148 3149 3150
3151 3152 3153 3154 3155 3156 3157 3158 3159 3160 3161 3162 3163 3164 3165
3166 3167 3168 3169 3170 3171 3172 3173 3174 3175 3176 3177 3178 3179 3180
3181 3182 3183 3184 3185 3186 3187 3188 3189 3190 3191 3192 3193 3194 3195
3196 3197 3198 3199 3200 3201 3202 3203 3204 3205 3206 3207 3208 3209 3210
3211 3212 3213 3214 3215 3216 3217 3218 3219 3220 3221 3222 3223 3224 3225
3226 3227 3228 3229 3230 3231 3232 3233 3234 3235 3236 3237 3238 3239 3240
3241 3242 3243 3244 3245 3246 3247 3248 3249 3250 3251 3252 3253 3254 3255
3256 3257 3258 3259 3260 3261 3262 3263 3264 3265 3266 3267 3268 3269 3270
3271 3272 3273 3274 3275 3276 3277 3278 3279 3280 3281 3282 3283 3284 3285
3286 3287 3288 3289 3290 3291 3292 3293 3294 3295 3296 3297 3298 3299 3300
3301 3302 3303 3304 3305 3306 3307 3308 3309 3310 3311 3312 3313 3314 3315
3316 3317 3318 3319 3320 3321 3322 3323 3324 3325 3326 3327 3328 3329 3330
3331 3332 3333 3334 3335 3336 3337 3338 3339 3340 3341 3342 3343 3344 3345
3346 3347 3348 3349 3350 3351 3352 3353 3354 3355 3356 3357 3358 3359 3360
3361 3362 3363 3364 3365 3366 3367 3368 3369 3370 3371 3372 3373 3374 3375
3376 3377 3378 3379 3380 3381 3382 3383 3384 3385 3386 3387 3388 3389 3390
3391 3392 3393 3394 3395 3396 3397 3398 3399 3400 3401 3402 3403 3404 3405
3406 3407 3408 3409 3410 3411 3412 3413 3414 3415 3416 3417 3418 3419 3420
3421 3422 3423 3424 3425 3426 3427 3428 3429 3430 3431 3432 3433 3434 3435
3436 3437 3438 3439 3440 3441 3442 3443 3444 3445 3446 3447 3448 3449 3450
3451 3452 3453 3454 3455 3456 3457 3458 3459 3460 3461 3462 3463 3464 3465
3466 3467 3468 3469 3470 3471 3472 3473 3474 3475 3476 3477 3478 3479 3480
3481 3482 3483 3484 3485 3486 3487 3488 3489 3490 3491 3492 3493 3494 3495
3496 3497 3498 3499 3500 3501 3502 3503 3504 3505 3506 3507 3508 3509 3510
3511 3512 3513 3514 3515 3516 3517 3518 3519 3520 3521 3522 3523 3524 3525
3526 3527 3528 3529 3530 3531 3532 3533 3534 3535 3536 3537 3538 3539 3540
3541 3542 3543 3544 3545 3546 3547 3548 3549 3550 3551 3552 3553 3554 3555
3556 3557 3558 3559 3560 3561 3562 3563 3564 3565 3566 3567 3568 3569 3570
3571 3572 3573 3574 3575 3576 3577 3578 3579 3580 3581 3582 3583 3584 3585
3586 3587 3588 3589 3590 3591 3592 3593 3594 3595 3596 3597 3598 3599 3600
3601 3602 3603 3604 3605 3606 3607 3608 3609 3610 3611 3612 3613 3614 3615
3616 3617 3618 3619 3620 3621 3622 3623 3624 3625 3626 3627 3628 3629 3630
3631 3632 3633 3634 3635 3636 3637 3638 3639 3640 3641 3642 3643 3644 3645
3646 3647 3648 3649 3650 3651 3652 3653 3654 3655 3656 3657 3658 3659 3660
3661 3662 3663 3664 3665 3666 3667 3668 3669 3670 3671 3672 3673 3674 3675
3676 3677 3678 3679 3680 3681 3682 3683 3684 3685 3686 3687 3688 3689 3690
3691 3692
[ Protein ]
   1    2    3    4    5    6    7    8    9   10   11   12   13   14   15
  16   17   18   19   20   21   22   23   24   25   26   27   28   29   30
  31   32   33   34   35   36   37   38   39   40   41   42   43   44   45
  46   47   48   49   50   51   52   53   54   55   56   57   58   59   60
  61   62   63   64   65   66   67   68   69   70   71   72   73   74   75
  76   77   78   79   80   81   82   83   84   85   86   87   88   89   90
  91   92   93   94   95   96   97   98   99  100  101  102  103  104  105
 106  107  108  109  110  111  112  113  114  115  116  117  118  119  120
 121  122  123  124  125  126  127  128  129  130  131  132  133  134  135
 136  137  138  139  140  141  142  143  144  145  146  147  148  149  150
 151  152  153  154  155  156  157  158  159  160  161  162  163  164  165
 166  167  168  169  170  171  172  173  174  175  176  177  178  179  180
 181  182  183  184  185  186  187  188  189  190  191  192  193  194  195
 196  197  198  199  200  201  202  203  204  205  206  207  208  209  210
 211  212  213  214  215  216  217  218  219  220  221  222  223  224  225
 226  227  228  229  230  231  232  233  234  235  236  237  238  239  240
 241  242  243  244  245  246  247  248  249  250  251  252  253  254  255
 256  257  258  259  260  261  262  263  264  265  266  267  268  269  270
 271  272  273  274  275  276  277  278  279  280  281  282  283  284  285
 286  287  288  289  290  291  292  293  294  295  296  297  298  299  300
 301  302  303  304  305  306  307  308  309  310  311  312  313  314  315
 316  317  318  319  320  321  322  323  324  325  326  327  328  329  330
 331  332  333  334  335  336  337  338  339  340  341  342  343  344  345
 346  347  348  349  350  351  352  353  354  355  356  357  358  359  360
 361  362  363  364  365  366  367  368  369  370  371  372  373  374  375
 376  377  378  379  380  381  382  383  384  385  386  387  388  389  390
 391  392  393  394  395  396  397  398  399  400  401  402  403  404  405
 406  407  408  409  410  411  412  413  414  415  416  417  418  419  420
 421  422  423  424  425  426  427  428  429  430  431  432  433  434  435
 436  437  438  439  440  441  442  443  444  445  446  447  448  449  450
 451  452  453  454  455  456  457  458  459  460  461  462  463  464  465
 466  467  468  469  470  471  472  473  474  475  476  477  478  479  480
 481  482  483  484  485  486  487  488  489  490  491  492  493  494  495
 496  497  498  499  500  501  502  503  504  505  506  507  508  509  510
 511  512  513  514  515  516  517  518  519  520  521  522  523  524  525
 526  527  528  529  530  531  532  533  534  535  536  537  538  539  540
 541  542  543  544  545  546  547  548  549  550  551  552  553  554  555
 556  557  558  559  560  561  562  563  564  565  566  567  568  569  570
 571  572  573  574  575  576  577  578  579  580  581  582  583  584  585
 586  587  588  589  590  591  592  593  594  595  596  597  598  599  600
 601  602  603  604  605  606  607  608  609  610  611  612  613  614  615
 616  617  618  619  620  621  622  623  624  625  626  627  628  629  630
 631  632  633  634  635  636  637  638  639  640  641  642  643  644  645
 646  647  648  649  650  651  652  653  654  655  656  657  658  659  660
 661  662  663  664  665  666  667  668  669  670  671  672  673  674  675
 676  677  678  679  680  681  682  683  684  685  686  687  688  689  690
 691  692  693  694  695  696  697  698  699  700  701  702  703  704  705
 706  707  708  709  710  711  712  713  714  715  716  717  718  719  720
 721  722  723  724  725  726  727  728  729  730  731  732  733  734  735
 736  737  738  739  740  741  742  743  744  745  746  747  748  749  750
 751  752  753  754  755  756  757  758  759  760  761  762  763  764  765
 766  767  768  769  770  771  772  773  774  775  776  777  778  779  780
 781  782  783  784  785  786  787  788  789  790  791  792  793  794  795
 796  797  798  799  800  801  802  803  804  805  806  807  808  809  810
 811  812  813  814  815  816  817  818  819  820  821  822  823  824  825
 826  827  828  829  830  831  832  833  834  835  836  837  838  839  840
 841  842  843  844  845  846  847  848  849  850  851  852  853  854  855
 856  857  858  859  860  861  862  863  864  865  866  867  868  869  870
 871  872  873  874  875  876  877  878  879  880  881  882  883  884  885
 886  887  888  889  890  891  892  893  894  895  896  897  898  899  900
 901  902  903  904  905  906  907  908  909  910  911  912  913  914  915
 916  917  918  919  920  921  922  923  924  925  926  927  928  929  930
 931  932  933  934  935  936  937  938  939  940  941  942  943  944  945
 946  947  948  949  950  951  952  953  954  955  956  957  958  959  960
 961  962  963  964  965  966  967  968  969  970  971  972  973  974  975
 976  977  978  979  980  981  982  983  984  985  986  987  988  989  990
 991  992  993  994  995  996  997  998  999 1000 1001 1002 1003 1004 1005
1006 1007 1008 1009 1010 1011 1012 1013 1014 1015 1016 1017 1018 1019 1020
1021 1022 1023 1024 1025 1026 1027 1028 1029 1030 1031 1032 1033 1034 1035
1036 1037 1038 1039 1040 1041 1042 1043 1044 1045 1046 1047 1048 1049 1050
1051 1052 1053 1054 1055 1056 1057 1058 1059 1060 1061 1062 1063 1064 1065
1066 1067 1068 1069 1070 1071 1072 1073 1074 1075 1076 1077 1078 1079 1080
1081 1082 1083 1084 1085 1086 1087 1088 1089 1090 1091 1092 1093 1094 1095
1096 1097 1098 1099 1100 1101 1102 1103 1104 1105 1106 1107 1108 1109 1110
1111 1112 1113 1114 1115 1116 1117 1118 1119 1120 1121 1122 1123 1124 1125
1126 1127 1128 1129 1130 1131 1132 1133 1134 1135 1136 1137 1138 1139 1140
1141 1142 1143 1144 1145 1146 1147 1148 1149 1150 1151 1152 1153 1154 1155
1156 1157 1158 1159 1160 1161 1162 1163 1164 1165 1166 1167 1168 1169 1170
1171 1172 1173 1174 1175 1176 1177 1178 1179 1180 1181 1182 1183 1184 1185
1186 1187 1188 1189 1190 1191 1192 1193 1194 1195 1196 1197 1198 1199 1200
1201 1202 1203 1204 1205 1206 1207 1208 1209 1210 1211 1212 1213 1214 1215
1216 1217 1218 1219 1220 1221 1222 1223 1224 1225 1226 1227 1228 1229 1230
1231 1232 1233 1234 1235 1236 1237 1238 1239 1240 1241 1242 1243 1244 1245
1246 1247 1248 1249 1250 1251 1252 1253 1254 1255 1256 1257 1258 1259 1260
1261 1262 1263 1264 1265 1266 1267 1268 1269 1270 1271 1272 1273 1274 1275
1276 1277 1278 1279 1280 1281 1282 1283 1284 1285 1286 1287 1288 1289 1290
1291 1292 1293 1294 1295 1296 1297 1298 1299 1300 1301 1302 1303 1304 1305
1306 1307 1308 1309 1310 1311 1312 1313 1314 1315 1316 1317 1318 1319 1320
1321 1322 1323 1324 1325 1326 1327 1328 1329 1330 1331 1332 1333 1334 1335
1336 1337 1338 1339 1340 1341 1342 1343 1344 1345 1346 1347 1348 1349 1350
1351 1352 1353 1354 1355 1356 1357 1358 1359 1360 1361 1362 1363 1364 1365
1366 1367 1368 1369 1370 1371 1372 1373 1374 1375 1376 1377 1378 1379 1380
1381 1382 1383 1384 1385 1386 1387 1388 1389 1390 1391 1392 1393 1394 1395
1396 1397 1398 1399 1400 1401 1402 1403 1404 1405 1406 1407 1408 1409 1410
1411 1412 1413 1414 1415 1416 1417 1418 1419 1420 1421 1422 1423 1424 1425
1426 1427 1428 1429 1430 1431 1432 1433 1434 1435 1436 1437 1438 1439 1440
1441 1442 1443 1444 1445 1446 1447 1448 1449 1450 1451 1452 1453 1454 1455
1456 1457 1458 1459 1460 1461 1462 1463 1464 1465 1466 1467 1468 1469 1470
1471 1472 1473 1474 1475 1476 1477 1478 1479 1480 1481 1482 1483 1484 1485
1486 1487 1488 1489 1490 1491 1492 1493 1494 1495 1496 1497 1498 1499 1500
1501 1502 1503 1504 1505 1506 1507 1508 1509 1510 1511 1512 1513 1514 1515
1516 1517 1518 1519 1520 1521 1522 1523 1524 1525 1526 1527 1528 1529 1530
1531 1532 1533 1534 1535 1536 1537 1538 1539 1540 1541 1542 1543 1544 1545
1546 1547 1548 1549 1550 1551 1552 1553 1554 1555 1556 1557 1558 1559 1560
1561 1562 1563 1564 1565 1566 1567 1568 1569 1570 1571 1572 1573 1574 1575
1576 1577 1578 1579 1580 1581 1582 1583 1584 1585 1586 1587 1588 1589 1590
1591 1592 1593 1594 1595 1596 1597 1598 1599 1600 1601 1602 1603 1604 1605
1606 1607 1608 1609 1610 1611 1612 1613 1614 1615 1616 1617 1618 1619 1620
1621 1622 1623 1624 1625 1626 1627 1628 1629 1630 1631 1632 1633 1634 1635
1636 1637 1638 1639 1640 1641 1642 1643 1644 1645 1646 1647 1648 1649 1650
1651 1652 1653 1654 1655 1656 1657 1658 1659 1660 1661 1662 1663 1664 1665
1666 1667 1668 1669 1670 1671 1672 1673 1674 1675 1676 1677 1678 1679 1680
1681 1682 1683 1684 1685 1686 1687 1688 1689 1690 1691 1692 1693 1694 1695
1696 1697 1698 1699 1700 1701 1702 1703 1704 1705 1706 1707 1708 1709 1710
1711 1712 1713 1714 1715 1716 1717 1718 1719 1720 1721 1722 1723 1724 1725
1726 1727 1728 1729 1730 1731 1732 1733 1734 1735 1736 1737 1738 1739 1740
1741 1742 1743 1744 1745 1746 1747 1748 1749 1750 1751 1752 1753 1754 1755
1756 1757 1758 1759 1760 1761 1762 1763 1764 1765 1766 1767 1768 1769 1770
1771 1772 1773 1774 1775 1776 1777 1778 1779 1780 1781 1782 1783 1784 1785
1786 1787 1788 1789 1790 1791 1792 1793 1794 1795 1796 1797 1798 1799 1800
1801 1802 1803 1804 1805 1806 1807 1808 1809 1810 1811 1812 1813 1814 1815
1816 1817 1818 1819 1820 1821 1822 1823 1824 1825 1826 1827 1828 1829 1830
1831 1832 1833 1834 1835 1836 1837 1838 1839 1840 1841 1842 1843 1844 1845
1846 1847 1848 1849 1850 1851 1852 1853 1854 1855 1856 1857 1858 1859 1860
1861 1862 1863 1864 1865 1866 1867 1868 1869 1870 1871 1872 1873 1874 1875
1876 1877 1878 1879 1880 1881 1882 1883 1884 1885 1886 1887 1888 1889 1890
1891 1892 1893 1894 1895 1896 1897 1898 1899 1900 1901 1902 1903 1904 1905
1906 1907 1908 1909 1910 1911 1912 1913 1914 1915 1916 1917 1918 1919 1920
1921 1922 1923 1924 1925 1926 1927 1928 1929 1930 1931 1932 1933 1934 1935
1936 1937 1938 1939 1940 1941 1942 1943 1944 1945 1946 1947 1948 1949 1950
1951 1952 1953 1954 1955 1956 1957 1958 1959 1960 1961 1962 1963 1964 1965
1966 1967 1968 1969 1970 1971 1972 1973 1974 1975 1976 1977 1978 1979 1980
1981 1982 1983 1984 1985 1986 1987 1988 1989 1990 1991 1992 1993 1994 1995
1996 1997 1998 1999 2000 2001 2002 2003 2004 2005 2006 2007 2008 2009 2010
2011 2012 2013 2014 2015 2016 2017 2018 2019 2020 2021 2022 2023 2024 2025
2026 2027 2028 2029 2030 2031 2032 2033 2034 2035 2036 2037 2038 2039 2040
2041 2042 2043 2044 2045 2046 2047 2048 2049 2050 2051 2052 2053 2054 2055
2056 2057 2058 2059 2060 2061 2062 2063 2064 2065 2066 2067 2068 2069 2070
2071 2072 2073 2074 2075 2076 2077 2078 2079 2080 2081 2082 2083 2084 2085
2086 2087 2088 2089 2090 2091 2092 2093 2094 2095 2096 2097 2098 2099 2100
2101 2102 2103 2104 2105 2106 2107 2108 2109 2110 2111 2112 2113 2114 2115
2116 2117 2118 2119 2120 2121 2122 2123 2124 2125 2126 2127 2128 2129 2130
2131 2132 2133 2134 2135 2136 2137 2138 2139 2140 2141 2142 2143 2144 2145
2146 2147 2148 2149 2150 2151 2152 2153 2154 2155 2156 2157 2158 2159 2160
2161 2162 2163 2164 2165 2166 2167 2168 2169 2170 2171 2172 2173 2174 2175
2176 2177 2178 2179 2180 2181 2182 2183 2184 2185 2186 2187 2188 2189 2190
2191 2192 2193 2194 2195 2196 2197 2198 2199 2200 2201 2202 2203 2204 2205
2206 2207 2208 2209 2210 2211 2212 2213 2214 2215 2216 2217 2218 2219 2220
2221 2222 2223 2224 2225 2226 2227 2228 2229 2230 2231 2232 2233 2234 2235
2236 2237 2238 2239 2240 2241 2242 2243 2244 2245 2246 2247 2248 2249 2250
2251 2252 2253 2254 2255 2256 2257 2258 2259 2260 2261 2262 2263 2264 2265
2266 2267 2268 2269 2270 2271 2272 2273 2274 2275 2276 2277 2278 2279 2280
2281 2282 2283 2284 2285 2286 2287 2288 2289 2290 2291 2292 2293 2294 2295
2296 2297 2298 2299 2300 2301 2302 2303 2304 2305 2306 2307 2308 2309 2310
2311 2312 2313 2314 2315 2316 2317 2318 2319 2320 2321 2322 2323 2324 2325
2326 2327 2328 2329 2330 2331 2332 2333 2334 2335 2336 2337 2338 2339 2340
2341 2342 2343 2344 2345 2346 2347 2348 2349 2350 2351 2352 2353 2354 2355
2356 2357 2358 2359 2360 2361 2362 2363 2364 2365 2366 2367 2368 2369 2370
2371 2372 2373 2374 2375 2376 2377 2378 2379 2380 2381 2382 2383 2384 2385
2386 2387 2388 2389 2390 2391 2392 2393 2394 2395 2396 2397 2398 2399 2400
2401 2402 2403 2404 2405 2406 2407 2408 2409 2410 2411 2412 2413 2414 2415
2416 2417 2418 2419 2420 2421 2422 2423 2424 2425 2426 2427 2428 2429 2430
2431 2432 2433 2434 2435 2436 2437 2438 2439 2440 2441 2442 2443 2444 2445
2446 2447 2448 2449 2450 2451 2452 2453 2454 2455 2456 2457 2458 2459 2460
2461 2462 2463 2464 2465 2466 2467 2468 2469 2470 2471 2472 2473 2474 2475
2476 2477 2478 2479 2480 2481 2482 2483 2484 2485 2486 2487 2488 2489 2490
2491 2492 2493 2494 2495 2496 2497 2498 2499 2500 2501 2502 2503 2504 2505
2506 2507 2508 2509 2510 2511 2512 2513 2514 2515 2516 2517 2518 2519 2520
2521 2522 2523 2524 2525 2526 2527 2528 2529 2530 2531 2532 2533 2534 2535
2536 2537 2538 2539 2540 2541 2542 2543 2544 2545 2546 2547 2548 2549 2550
2551 2552 2553 2554 2555 2556 2557 2558 2559 2560 2561 2562 2563 2564 2565
2566 2567 2568 2569 2570 2571 2572 2573 2574 2575 2576 2577 2578 2579 2580
2581 2582 2583 2584 2585 2586 2587 2588 2589 2590 2591 2592 2593 2594 2595
2596 2597 2598 2599 2600 2601 2602 2603 2604 2605 2606 2607 2608 2609 2610
2611 2612 2613 2614 2615 2616 2617 2618 2619 2620 2621 2622 2623 2624 2625
2626 2627 2628 2629 2630 2631 2632 2633 2634 2635 2636 2637 2638 2639 2640
2641 2642 2643 2644 2645 2646 2647 2648 2649 2650 2651 2652 2653 2654 2655
2656 2657 2658 2659 2660 2661 2662 2663 2664 2665 2666 2667 2668 2669 2670
2671 2672 2673 2674 2675 2676 2677 2678 2679 2680 2681 2682 2683 2684 2685
2686 2687 2688 2689 2690 2691 2692 2693 2694 2695 2696 2697 2698 2699 2700
2701 2702 2703 2704 2705 2706 2707 2708 2709 2710 2711 2712 2713 2714 2715
2716 2717 2718 2719 2720 2721 2722 2723 2724 2725 2726 2727 2728 2729 2730
2731 2732 2733 2734 2735 2736 2737 2738 2739 2740 2741 2742 2743 2744 2745
2746 2747 2748 2749 2750 2751 2752 2753 2754 2755 2756 2757 2758 2759 2760
2761 2762 2763 2764 2765 2766 2767 2768 2769 2770 2771 2772 2773 2774 2775
2776 2777 2778 2779 2780 2781 2782 2783 2784 2785 2786 2787 2788 2789 2790
2791 2792 2793 2794 2795 2796 2797 2798 2799 2800 2801 2802 2803 2804 2805
2806 2807 2808 2809 2810 2811 2812 2813 2814 2815 2816 2817 2818 2819 2820
2821 2822 2823 2824 2825 2826 2827 2828 2829 2830 2831 2832 2833 2834 2835
2836 2837 2838 2839 2840 2841 2842 2843 2844 2845 2846 2847 2848 2849 2850
2851 2852 2853 2854 2855 2856 2857 2858 2859 2860 2861 2862 2863 2864 2865
2866 2867 2868 2869 2870 2871 2872 2873 2874 2875 2876 2877 2878 2879 2880
2881 2882 2883 2884 2885 2886 2887 2888 2889 2890 2891 2892 2893 2894 2895
2896 2897 2898 2899 2900 2901 2902 2903 2904 2905 2906 2907 2908 2909 2910
2911 2912 2913 2914 2915 2916 2917 2918 2919 2920 2921 2922 2923 2924 2925
2926 2927 2928 2929 2930 2931 2932 2933 2934 2935 2936 2937 2938 2939 2940
2941 2942 2943 2944 2945 2946 2947 2948 2949 2950 2951 2952 2953 2954 2955
2956 2957 2958 2959 2960 2961 2962 2963 2964 2965 2966 2967 2968 2969 2970
2971 2972 2973 2974 2975 2976 2977 2978 2979 2980 2981 2982 2983 2984 2985
2986 2987 2988 2989 2990 2991 2992 2993 2994 2995 2996 2997 2998 2999 3000
3001 3002 3003 3004 3005 3006 3007 3008 3009 3010 3011 3012 3013 3014 3015
3016 3017 3018 3019 3020 3021 3022 3023 3024 3025 3026 3027 3028 3029 3030
3031 3032 3033 3034 3035 3036 3037 3038 3039 3040 3041 3042 3043 3044 3045
3046 3047 3048 3049 3050 3051 3052 3053 3054 3055 3056 3057 3058 3059 3060
3061 3062 3063 3064 3065 3066 3067 3068 3069 3070 3071 3072 3073 3074 3075
3076 3077 3078 3079 3080 3081 3082 3083 3084 3085 3086 3087 3088 3089 3090
3091 3092 3093 3094 3095 3096 3097 3098 3099 3100 3101 3102 3103 3104 3105
3106 3107 3108 3109 3110 3111 3112 3113 3114 3115 3116 3117 3118 3119 3120
3121 3122 3123 3124 3125 3126 3127 3128 3129 3130 3131 3132 3133 3134 3135
3136 3137 3138 3139 3140 3141 3142 3143 3144 3145 3146 3147 3148 3149 3150
3151 3152 3153 3154 3155 3156 3157 3158 3159 3160 3161 3162 3163 3164 3165
3166 3167 3168 3169 3170 3171 3172 3173 3174 3175 3176 3177 3178 3179 3180
3181 3182 3183 3184 3185 3186 3187 3188 3189 3190 3191 3192 3193 3194 3195
3196 3197 3198 3199 3200 3201 3202 3203 3204 3205 3206 3207 3208 3209 3210
3211 3212 3213 3214 3215 3216 3217 3218 3219 3220 3221 3222 3223 3224 3225
3226 3227 3228 3229 3230 3231 3232 3233 3234 3235 3236 3237 3238 3239 3240
3241 3242 3243 3244 3245 3246 3247 3248 3249 3250 3251 3252 3253 3254 3255
3256 3257 3258 3259 3260 3261 3262 3263 3264 3265 3266 3267 3268 3269 3270
3271 3272 3273 3274 3275 3276 3277 3278 3279 3280 3281 3282 3283 3284 3285
3286 3287 3288 3289 3290 3291 3292 3293 3294 3295 3296 3297 3298 3299 3300
3301 3302 3303 3304 3305 3306 3307 3308 3309 3310 3311 3312 3313 3314 3315
3316 3317 3318 3319 3320 3321 3322 3323 3324 3325 3326 3327 3328 3329 3330
3331 3332 3333 3334 3335 3336 3337 3338 3339 3340 3341 3342 3343 3344 3345
3346 3347 3348 3349 3350 3351 3352 3353 3354 3355 3356 3357 3358 3359 3360
3361 3362 3363 3364 3365 3366 3367 3368 3369 3370 3371
[ Protein-H ]
   1    5    7   11   12   13   14   17   19   22   25   26   27   29   31
  34   35   36   37   38   39   41   43   46   48   52   56   57   58   60
  62   64   68   72   73   74   76   78   81   83   87   91   92   93   95
  97  100  101  102  105  106  107  109  111  115  116  117  119  121  124
 127  128  129  130  131  132  134  136  139  142  143  147  148  149  151
 153  155  159  163  164  165  167  169  172  175  176  177  180  181  182
 184  186  189  192  193  194  197  198  199  201  203  205  207  211  212
 213  215  217  219  221  225  226  227  229  231  234  235  237  239  240
 242  244  246  247  248  250  252  255  257  261  265  266  267  269  271
 274  277  278  279  280  281  282  284  286  289  290  291  292  293  294
 296  298  301  304  307  309  310  313  316  317  318  319  322  324  327
 330  331  332  334  336  339  342  343  347  348  349  351  353  356  357
 359  361  363  365  367  368  369  371  373  376  378  382  386  387  388
 390  392  395  397  401  405  406  407  409  411  414  417  418  419  422
 423  424  426  428  431  432  433  434  436  438  442  443  444  446  448
 451  454  455  459  460  461  463  465  468  471  472  473  474  475  476
 478  480  483  486  487  488  489  490  491  493  495  498  499  500  503
 504  505  507  509  512  513  514  515  517  519  522  524  528  532  533
 534  536  538  541  543  544  545  547  549  553  554  555  557  559  562
 564  565  566  568  570  574  575  576  578  580  584  585  586  588  590
 593  596  597  598  601  602  603  605  607  609  611  615  616  617  619
 621  624  625  626  627  628  629  630  633  635  638  641  642  643  645
 647  649  651  655  656  657  659  661  663  665  669  670  671  673  676
 677  678  680  682  685  686  688  690  691  693  695  697  698  699  701
 703  706  709  712  714  715  718  721  722  723  725  727  730  733  736
 738  739  742  745  746  747  749  751  754  756  760  764  765  766  768
 770  773  775  779  783  784  785  787  789  792  795  798  800  801  804
 807  808  809  811  813  816  817  819  821  823  825  827  828  829  831
 833  836  838  839  840  842  844  847  849  850  851  853  855  858  861
 862  863  866  867  868  870  872  874  878  881  885  886  887  889  891
 894  896  897  899  900  902  903  904  906  908  911  912  913  916  917
 918  920  922  925  926  927  930  931  932  934  937  938  939  941  943
 946  949  950  951  954  955  956  958  960  963  965  966  967  969  971
 974  975  976  977  978  979  981  983  986  987  989  991  993  995  997
 998  999 1001 1003 1006 1009 1012 1014 1015 1018 1021 1022 1023 1024 1027
1029 1032 1035 1036 1037 1039 1041 1044 1047 1050 1053 1057 1058 1059 1061
1063 1066 1067 1068 1071 1072 1073 1075 1078 1079 1080 1082 1084 1087 1090
1093 1095 1096 1099 1102 1103 1104 1106 1108 1111 1113 1114 1116 1118 1120
1121 1122 1124 1126 1130 1131 1132 1134 1136 1139 1140 1142 1144 1145 1146
1148 1150 1152 1154 1155 1156 1158 1160 1162 1166 1169 1173 1174 1175 1177
1179 1182 1183 1185 1187 1188 1189 1191 1193 1195 1197 1198 1199 1201 1203
1206 1207 1208 1210 1212 1214 1215 1216 1218 1220 1223 1224 1225 1226 1227
1228 1230 1232 1235 1236 1237 1238 1240 1242 1245 1246 1247 1249 1251 1253
1254 1255 1257 1259 1262 1265 1268 1270 1271 1274 1277 1278 1279 1281 1283
1286 1288 1289 1291 1292 1294 1295 1296 1298 1300 1303 1304 1306 1308 1309
1311 1313 1315 1316 1317 1319 1321 1324 1326 1327 1329 1330 1332 1333 1334
1336 1338 1341 1343 1344 1345 1347 1349 1352 1355 1356 1360 1361 1362 1364
1366 1369 1372 1373 1374 1375 1376 1377 1379 1381 1383 1387 1391 1392 1393
1395 1397 1400 1401 1403 1405 1407 1409 1411 1412 1413 1415 1417 1419 1421
1425 1426 1427 1429 1431 1434 1436 1437 1439 1441 1443 1444 1445 1447 1449
1452 1453 1455 1457 1458 1460 1462 1464 1465 1466 1468 1470 1473 1474 1475
1476 1477 1478 1480 1482 1485 1487 1491 1495 1496 1497 1499 1501 1504 1506
1510 1514 1515 1516 1518 1520 1523 1524 1525 1528 1529 1530 1532 1534 1537
1539 1543 1547 1548 1549 1551 1553 1556 1557 1558 1561 1562 1563 1565 1568
1569 1570 1572 1574 1576 1578 1582 1583 1584 1586 1588 1591 1594 1597 1600
1604 1605 1606 1608 1610 1612 1616 1620 1621 1622 1624 1626 1630 1631 1632
1634 1636 1639 1642 1643 1644 1645 1646 1647 1649 1652 1653 1654 1656 1658
1661 1663 1664 1666 1667 1669 1670 1671 1673 1675 1678 1681 1684 1687 1691
1692 1693 1695 1697 1701 1702 1703 1705 1707 1710 1712 1713 1714 1716 1718
1721 1722 1724 1726 1728 1730 1732 1733 1734 1736 1738 1741 1742 1743 1744
1746 1748 1751 1753 1757 1761 1762 1763 1765 1767 1770 1773 1774 1775 1776
1777 1778 1780 1782 1785 1786 1787 1788 1789 1790 1792 1794 1796 1798 1802
1803 1804 1806 1808 1811 1814 1815 1816 1817 1818 1819 1821 1823 1826 1827
1828 1829 1831 1833 1836 1839 1840 1841 1842 1843 1844 1846 1849 1850 1851
1853 1855 1858 1859 1860 1861 1862 1863 1865 1867 1869 1873 1876 1880 1881
1882 1884 1886 1889 1892 1893 1894 1897 1898 1899 1901 1903 1906 1909 1912
1915 1919 1920 1921 1923 1925 1928 1929 1930 1933 1934 1935 1937 1939 1942
1943 1945 1947 1948 1950 1952 1954 1955 1956 1958 1960 1963 1966 1967 1968
1969 1970 1971 1973 1975 1978 1979 1980 1981 1983 1985 1989 1990 1991 1993
1995 1998 1999 2000 2003 2004 2005 2007 2009 2012 2013 2015 2017 2019 2021
2023 2024 2025 2027 2030 2031 2032 2034 2036 2039 2040 2041 2042 2043 2044
2046 2048 2051 2054 2055 2056 2059 2060 2061 2063 2066 2067 2068 2070 2072
2074 2078 2081 2085 2086 2087 2089 2091 2093 2095 2099 2100 2101 2103 2105
2108 2111 2112 2116 2117 2118 2120 2123 2124 2125 2127 2129 2132 2133 2134
2135 2137 2139 2142 2143 2145 2147 2148 2149 2151 2153 2155 2157 2158 2159
2161 2163 2166 2167 2168 2169 2170 2171 2173 2175 2178 2181 2182 2186 2187
2188 2190 2192 2195 2196 2198 2200 2201 2202 2204 2206 2207 2208 2210 2212
2215 2218 2221 2223 2224 2227 2230 2231 2232 2234 2236 2239 2241 2242 2244
2246 2248 2249 2250 2252 2254 2257 2258 2259 2260 2261 2262 2264 2266 2268
2272 2275 2279 2280 2281 2283 2285 2288 2289 2290 2291 2292 2293 2295 2297
2300 2301 2302 2303 2305 2307 2310 2313 2314 2315 2318 2319 2320 2322 2324
2327 2328 2330 2332 2333 2334 2336 2338 2340 2342 2343 2344 2346 2348 2350
2354 2358 2359 2360 2362 2364 2367 2368 2369 2370 2371 2372 2374 2376 2378
2382 2385 2389 2390 2391 2393 2395 2397 2399 2403 2404 2405 2407 2409 2412
2413 2414 2415 2416 2417 2419 2421 2423 2427 2431 2432 2433 2434 2437 2439
2442 2445 2446 2447 2448 2451 2453 2456 2459 2460 2461 2463 2466 2467 2468
2470 2472 2475 2476 2477 2478 2479 2480 2482 2484 2487 2488 2490 2492 2493
2495 2497 2499 2500 2501 2503 2505 2508 2510 2514 2518 2519 2520 2522 2524
2527 2528 2530 2532 2534 2536 2538 2539 2540 2542 2544 2547 2550 2551 2552
2555 2556 2557 2559 2561 2563 2567 2571 2572 2573 2575 2577 2579 2583 2587
2588 2589 2591 2593 2595 2599 2602 2606 2607 2608 2610 2612 2615 2616 2617
2620 2621 2622 2623 2626 2628 2631 2634 2635 2636 2638 2640 2643 2644 2645
2648 2649 2650 2652 2654 2657 2658 2660 2662 2664 2666 2668 2669 2670 2672
2674 2677 2680 2681 2682 2683 2684 2685 2687 2689 2691 2695 2699 2700 2701
2703 2705 2709 2710 2711 2713 2715 2718 2721 2722 2723 2724 2725 2726 2728
2730 2733 2735 2736 2737 2739 2741 2744 2745 2746 2747 2748 2749 2751 2753
2756 2757 2759 2761 2762 2764 2766 2768 2769 2770 2772 2774 2777 2779 2780
2781 2783 2785 2788 2789 2790 2793 2794 2795 2797 2799 2802 2803 2804 2807
2808 2809 2811 2813 2815 2819 2822 2826 2827 2828 2830 2832 2835 2838 2839
2843 2844 2845 2847 2849 2852 2855 2858 2861 2865 2866 2867 2869 2871 2874
2875 2876 2877 2879 2881 2884 2887 2890 2892 2893 2896 2899 2900 2901 2903
2905 2908 2910 2911 2912 2914 2916 2919 2922 2925 2927 2928 2931 2934 2935
2936 2938 2940 2943 2944 2946 2948 2949 2951 2953 2955 2956 2957 2959 2961
2964 2965 2966 2967 2968 2969 2971 2974 2975 2976 2978 2980 2983 2985 2986
2988 2989 2991 2992 2993 2995 2997 3000 3003 3006 3008 3009 3012 3015 3016
3017 3019 3021 3023 3027 3030 3034 3035 3036 3038 3040 3043 3044 3046 3048
3049 3050 3052 3054 3056 3058 3059 3060 3062 3064 3067 3070 3071 3075 3076
3077 3079 3081 3084 3085 3087 3089 3090 3092 3094 3096 3097 3098 3100 3102
3105 3106 3107 3110 3111 3112 3114 3116 3119 3120 3121 3122 3124 3126 3129
3131 3132 3134 3136 3138 3139 3140 3142 3144 3146 3150 3153 3157 3158 3159
3161 3164 3165 3166 3168 3171 3172 3173 3175 3177 3180 3182 3183 3184 3186
3188 3191 3192 3194 3196 3198 3200 3202 3203 3204 3206 3208 3211 3213 3214
3215 3217 3219 3222 3225 3226 3227 3228 3229 3230 3232 3234 3237 3240 3241
3242 3243 3244 3245 3247 3249 3251 3253 3257 3258 3259 3261 3263 3266 3269
3270 3271 3272 3273 3274 3276 3278 3281 3284 3287 3290 3294 3295 3296 3298
3300 3303 3306 3309 3312 3316 3317 3318 3320 3322 3325 3326 3328 3330 3332
3334 3336 3337 3338 3340 3342 3345 3348 3349 3350 3351 3352 3353 3355 3357
3360 3362 3363 3365 3367 3369 3370 3371
[ C-alpha ]
   5   17   29   41   60   76   95  109  119  134  151  167  184  201  215
 229  250  269  284  296  322  334  351  371  390  409  426  436  446  463
 478  493  507  517  536  547  557  568  578  588  605  619  633  645  659
 673  680  701  725  749  768  787  811  831  842  853  870  889  906  920
 934  941  958  969  981 1001 1027 1039 1061 1075 1082 1106 1124 1134 1158
1177 1201 1218 1230 1240 1257 1281 1298 1319 1336 1347 1364 1379 1395 1415
1429 1447 1468 1480 1499 1518 1532 1551 1565 1572 1586 1608 1624 1634 1649
1656 1673 1695 1705 1716 1736 1746 1765 1780 1792 1806 1821 1831 1846 1853
1865 1884 1901 1923 1937 1958 1973 1983 1993 2007 2027 2034 2046 2063 2070
2089 2103 2120 2127 2137 2161 2173 2190 2210 2234 2252 2264 2283 2295 2305
2322 2346 2362 2374 2393 2407 2419 2437 2451 2463 2470 2482 2503 2522 2542
2559 2575 2591 2610 2626 2638 2652 2672 2687 2703 2713 2728 2739 2751 2772
2783 2797 2811 2830 2847 2869 2879 2903 2914 2938 2959 2971 2978 2995 3019
3038 3062 3079 3100 3114 3124 3142 3161 3168 3175 3186 3206 3217 3232 3247
3261 3276 3298 3320 3340 3355
[ Backbone ]
   1    5   11   13   17   25   27   29   37   39   41   56   58   60   72
  74   76   91   93   95  105  107  109  115  117  119  130  132  134  147
 149  151  163  165  167  180  182  184  197  199  201  211  213  215  225
 227  229  246  248  250  265  267  269  280  282  284  292  294  296  316
 318  322  330  332  334  347  349  351  367  369  371  386  388  390  405
 407  409  422  424  426  432  434  436  442  444  446  459  461  463  474
 476  478  489  491  493  503  505  507  513  515  517  532  534  536  543
 545  547  553  555  557  564  566  568  574  576  578  584  586  588  601
 603  605  615  617  619  627  629  633  641  643  645  655  657  659  669
 671  673  676  678  680  697  699  701  721  723  725  745  747  749  764
 766  768  783  785  787  807  809  811  827  829  831  838  840  842  849
 851  853  866  868  870  885  887  889  902  904  906  916  918  920  930
 932  934  937  939  941  954  956  958  965  967  969  977  979  981  997
 999 1001 1021 1023 1027 1035 1037 1039 1057 1059 1061 1071 1073 1075 1078
1080 1082 1102 1104 1106 1120 1122 1124 1130 1132 1134 1154 1156 1158 1173
1175 1177 1197 1199 1201 1214 1216 1218 1226 1228 1230 1236 1238 1240 1253
1255 1257 1277 1279 1281 1294 1296 1298 1315 1317 1319 1332 1334 1336 1343
1345 1347 1360 1362 1364 1375 1377 1379 1391 1393 1395 1411 1413 1415 1425
1427 1429 1443 1445 1447 1464 1466 1468 1476 1478 1480 1495 1497 1499 1514
1516 1518 1528 1530 1532 1547 1549 1551 1561 1563 1565 1568 1570 1572 1582
1584 1586 1604 1606 1608 1620 1622 1624 1630 1632 1634 1645 1647 1649 1652
1654 1656 1669 1671 1673 1691 1693 1695 1701 1703 1705 1712 1714 1716 1732
1734 1736 1742 1744 1746 1761 1763 1765 1776 1778 1780 1788 1790 1792 1802
1804 1806 1817 1819 1821 1827 1829 1831 1842 1844 1846 1849 1851 1853 1861
1863 1865 1880 1882 1884 1897 1899 1901 1919 1921 1923 1933 1935 1937 1954
1956 1958 1969 1971 1973 1979 1981 1983 1989 1991 1993 2003 2005 2007 2023
2025 2027 2030 2032 2034 2042 2044 2046 2059 2061 2063 2066 2068 2070 2085
2087 2089 2099 2101 2103 2116 2118 2120 2123 2125 2127 2133 2135 2137 2157
2159 2161 2169 2171 2173 2186 2188 2190 2206 2208 2210 2230 2232 2234 2248
2250 2252 2260 2262 2264 2279 2281 2283 2291 2293 2295 2301 2303 2305 2318
2320 2322 2342 2344 2346 2358 2360 2362 2370 2372 2374 2389 2391 2393 2403
2405 2407 2415 2417 2419 2431 2433 2437 2445 2447 2451 2459 2461 2463 2466
2468 2470 2478 2480 2482 2499 2501 2503 2518 2520 2522 2538 2540 2542 2555
2557 2559 2571 2573 2575 2587 2589 2591 2606 2608 2610 2620 2622 2626 2634
2636 2638 2648 2650 2652 2668 2670 2672 2683 2685 2687 2699 2701 2703 2709
2711 2713 2724 2726 2728 2735 2737 2739 2747 2749 2751 2768 2770 2772 2779
2781 2783 2793 2795 2797 2807 2809 2811 2826 2828 2830 2843 2845 2847 2865
2867 2869 2875 2877 2879 2899 2901 2903 2910 2912 2914 2934 2936 2938 2955
2957 2959 2967 2969 2971 2974 2976 2978 2991 2993 2995 3015 3017 3019 3034
3036 3038 3058 3060 3062 3075 3077 3079 3096 3098 3100 3110 3112 3114 3120
3122 3124 3138 3140 3142 3157 3159 3161 3164 3166 3168 3171 3173 3175 3182
3184 3186 3202 3204 3206 3213 3215 3217 3228 3230 3232 3243 3245 3247 3257
3259 3261 3272 3274 3276 3294 3296 3298 3316 3318 3320 3336 3338 3340 3351
3353 3355 3369
[ MainChain ]
   1    5   11   12   13   17   25   26   27   29   37   38   39   41   56
  57   58   60   72   73   74   76   91   92   93   95  105  106  107  109
 115  116  117  119  130  131  132  134  147  148  149  151  163  164  165
 167  180  181  182  184  197  198  199  201  211  212  213  215  225  226
 227  229  246  247  248  250  265  266  267  269  280  281  282  284  292
 293  294  296  316  317  318  322  330  331  332  334  347  348  349  351
 367  368  369  371  386  387  388  390  405  406  407  409  422  423  424
 426  432  433  434  436  442  443  444  446  459  460  461  463  474  475
 476  478  489  490  491  493  503  504  505  507  513  514  515  517  532
 533  534  536  543  544  545  547  553  554  555  557  564  565  566  568
 574  575  576  578  584  585  586  588  601  602  603  605  615  616  617
 619  627  628  629  633  641  642  643  645  655  656  657  659  669  670
 671  673  676  677  678  680  697  698  699  701  721  722  723  725  745
 746  747  749  764  765  766  768  783  784  785  787  807  808  809  811
 827  828  829  831  838  839  840  842  849  850  851  853  866  867  868
 870  885  886  887  889  902  903  904  906  916  917  918  920  930  931
 932  934  937  938  939  941  954  955  956  958  965  966  967  969  977
 978  979  981  997  998  999 1001 1021 1022 1023 1027 1035 1036 1037 1039
1057 1058 1059 1061 1071 1072 1073 1075 1078 1079 1080 1082 1102 1103 1104
1106 1120 1121 1122 1124 1130 1131 1132 1134 1154 1155 1156 1158 1173 1174
1175 1177 1197 1198 1199 1201 1214 1215 1216 1218 1226 1227 1228 1230 1236
1237 1238 1240 1253 1254 1255 1257 1277 1278 1279 1281 1294 1295 1296 1298
1315 1316 1317 1319 1332 1333 1334 1336 1343 1344 1345 1347 1360 1361 1362
1364 1375 1376 1377 1379 1391 1392 1393 1395 1411 1412 1413 1415 1425 1426
1427 1429 1443 1444 1445 1447 1464 1465 1466 1468 1476 1477 1478 1480 1495
1496 1497 1499 1514 1515 1516 1518 1528 1529 1530 1532 1547 1548 1549 1551
1561 1562 1563 1565 1568 1569 1570 1572 1582 1583 1584 1586 1604 1605 1606
1608 1620 1621 1622 1624 1630 1631 1632 1634 1645 1646 1647 1649 1652 1653
1654 1656 1669 1670 1671 1673 1691 1692 1693 1695 1701 1702 1703 1705 1712
1713 1714 1716 1732 1733 1734 1736 1742 1743 1744 1746 1761 1762 1763 1765
1776 1777 1778 1780 1788 1789 1790 1792 1802 1803 1804 1806 1817 1818 1819
1821 1827 1828 1829 1831 1842 1843 1844 1846 1849 1850 1851 1853 1861 1862
1863 1865 1880 1881 1882 1884 1897 1898 1899 1901 1919 1920 1921 1923 1933
1934 1935 1937 1954 1955 1956 1958 1969 1970 1971 1973 1979 1980 1981 1983
1989 1990 1991 1993 2003 2004 2005 2007 2023 2024 2025 2027 2030 2031 2032
2034 2042 2043 2044 2046 2059 2060 2061 2063 2066 2067 2068 2070 2085 2086
2087 2089 2099 2100 2101 2103 2116 2117 2118 2120 2123 2124 2125 2127 2133
2134 2135 2137 2157 2158 2159 2161 2169 2170 2171 2173 2186 2187 2188 2190
2206 2207 2208 2210 2230 2231 2232 2234 2248 2249 2250 2252 2260 2261 2262
2264 2279 2280 2281 2283 2291 2292 2293 2295 2301 2302 2303 2305 2318 2319
2320 2322 2342 2343 2344 2346 2358 2359 2360 2362 2370 2371 2372 2374 2389
2390 2391 2393 2403 2404 2405 2407 2415 2416 2417 2419 2431 2432 2433 2437
2445 2446 2447 2451 2459 2460 2461 2463 2466 2467 2468 2470 2478 2479 2480
2482 2499 2500 2501 2503 2518 2519 2520 2522 2538 2539 2540 2542 2555 2556
2557 2559 2571 2572 2573 2575 2587 2588 2589 2591 2606 2607 2608 2610 2620
2621 2622 2626 2634 2635 2636 2638 2648 2649 2650 2652 2668 2669 2670 2672
2683 2684 2685 2687 2699 2700 2701 2703 2709 2710 2711 2713 2724 2725 2726
2728 2735 2736 2737 2739 2747 2748 2749 2751 2768 2769 2770 2772 2779 2780
2781 2783 2793 2794 2795 2797 2807 2808 2809 2811 2826 2827 2828 2830 2843
2844 2845 2847 2865 2866 2867 2869 2875 2876 2877 2879 2899 2900 2901 2903
2910 2911 2912 2914 2934 2935 2936 2938 2955 2956 2957 2959 2967 2968 2969
2971 2974 2975 2976 2978 2991 2992 2993 2995 3015 3016 3017 3019 3034 3035
3036 3038 3058 3059 3060 3062 3075 3076 3077 3079 3096 3097 3098 3100 3110
3111 3112 3114 3120 3121 3122 3124 3138 3139 3140 3142 3157 3158 3159 3161
3164 3165 3166 3168 3171 3172 3173 3175 3182 3183 3184 3186 3202 3203 3204
3206 3213 3214 3215 3217 3228 3229 3230 3232 3243 3244 3245 3247 3257 3258
3259 3261 3272 3273 3274 3276 3294 3295 3296 3298 3316 3317 3318 3320 3336
3337 3338 3340 3351 3352 3353 3355 3369
[ MainChain+Cb ]
   1    5    7   11   12   13   17   19   25   26   27   29   31   37   38
  39   41   43   56   57   58   60   62   72   73   74   76   78   91   92
  93   95   97  105  106  107  109  111  115  116  117  119  121  130  131
 132  134  136  147  148  149  151  153  163  164  165  167  169  180  181
 182  184  186  197  198  199  201  203  211  212  213  215  217  225  226
 227  229  231  246  247  248  250  252  265  266  267  269  271  280  281
 282  284  286  292  293  294  296  298  316  317  318  322  324  330  331
 332  334  336  347  348  349  351  353  367  368  369  371  373  386  387
 388  390  392  405  406  407  409  411  422  423  424  426  428  432  433
 434  436  438  442  443  444  446  448  459  460  461  463  465  474  475
 476  478  480  489  490  491  493  495  503  504  505  507  509  513  514
 515  517  519  532  533  534  536  538  543  544  545  547  549  553  554
 555  557  559  564  565  566  568  570  574  575  576  578  580  584  585
 586  588  590  601  602  603  605  607  615  616  617  619  621  627  628
 629  633  635  641  642  643  645  647  655  656  657  659  661  669  670
 671  673  676  677  678  680  682  697  698  699  701  703  721  722  723
 725  727  745  746  747  749  751  764  765  766  768  770  783  784  785
 787  789  807  808  809  811  813  827  828  829  831  833  838  839  840
 842  844  849  850  851  853  855  866  867  868  870  872  885  886  887
 889  891  902  903  904  906  908  916  917  918  920  922  930  931  932
 934  937  938  939  941  943  954  955  956  958  960  965  966  967  969
 971  977  978  979  981  983  997  998  999 1001 1003 1021 1022 1023 1027
1029 1035 1036 1037 1039 1041 1057 1058 1059 1061 1063 1071 1072 1073 1075
1078 1079 1080 1082 1084 1102 1103 1104 1106 1108 1120 1121 1122 1124 1126
1130 1131 1132 1134 1136 1154 1155 1156 1158 1160 1173 1174 1175 1177 1179
1197 1198 1199 1201 1203 1214 1215 1216 1218 1220 1226 1227 1228 1230 1232
1236 1237 1238 1240 1242 1253 1254 1255 1257 1259 1277 1278 1279 1281 1283
1294 1295 1296 1298 1300 1315 1316 1317 1319 1321 1332 1333 1334 1336 1338
1343 1344 1345 1347 1349 1360 1361 1362 1364 1366 1375 1376 1377 1379 1381
1391 1392 1393 1395 1397 1411 1412 1413 1415 1417 1425 1426 1427 1429 1431
1443 1444 1445 1447 1449 1464 1465 1466 1468 1470 1476 1477 1478 1480 1482
1495 1496 1497 1499 1501 1514 1515 1516 1518 1520 1528 1529 1530 1532 1534
1547 1548 1549 1551 1553 1561 1562 1563 1565 1568 1569 1570 1572 1574 1582
1583 1584 1586 1588 1604 1605 1606 1608 1610 1620 1621 1622 1624 1626 1630
1631 1632 1634 1636 1645 1646 1647 1649 1652 1653 1654 1656 1658 1669 1670
1671 1673 1675 1691 1692 1693 1695 1697 1701 1702 1703 1705 1707 1712 1713
1714 1716 1718 1732 1733 1734 1736 1738 1742 1743 1744 1746 1748 1761 1762
1763 1765 1767 1776 1777 1778 1780 1782 1788 1789 1790 1792 1794 1802 1803
1804 1806 1808 1817 1818 1819 1821 1823 1827 1828 1829 1831 1833 1842 1843
1844 1846 1849 1850 1851 1853 1855 1861 1862 1863 1865 1867 1880 1881 1882
1884 1886 1897 1898 1899 1901 1903 1919 1920 1921 1923 1925 1933 1934 1935
1937 1939 1954 1955 1956 1958 1960 1969 1970 1971 1973 1975 1979 1980 1981
1983 1985 1989 1990 1991 1993 1995 2003 2004 2005 2007 2009 2023 2024 2025
2027 2030 2031 2032 2034 2036 2042 2043 2044 2046 2048 2059 2060 2061 2063
2066 2067 2068 2070 2072 2085 2086 2087 2089 2091 2099 2100 2101 2103 2105
2116 2117 2118 2120 2123 2124 2125 2127 2129 2133 2134 2135 2137 2139 2157
2158 2159 2161 2163 2169 2170 2171 2173 2175 2186 2187 2188 2190 2192 2206
2207 2208 2210 2212 2230 2231 2232 2234 2236 2248 2249 2250 2252 2254 2260
2261 2262 2264 2266 2279 2280 2281 2283 2285 2291 2292 2293 2295 2297 2301
2302 2303 2305 2307 2318 2319 2320 2322 2324 2342 2343 2344 2346 2348 2358
2359 2360 2362 2364 2370 2371 2372 2374 2376 2389 2390 2391 2393 2395 2403
2404 2405 2407 2409 2415 2416 2417 2419 2421 2431 2432 2433 2437 2439 2445
2446 2447 2451 2453 2459 2460 2461 2463 2466 2467 2468 2470 2472 2478 2479
2480 2482 2484 2499 2500 2501 2503 2505 2518 2519 2520 2522 2524 2538 2539
2540 2542 2544 2555 2556 2557 2559 2561 2571 2572 2573 2575 2577 2587 2588
2589 2591 2593 2606 2607 2608 2610 2612 2620 2621 2622 2626 2628 2634 2635
2636 2638 2640 2648 2649 2650 2652 2654 2668 2669 2670 2672 2674 2683 2684
2685 2687 2689 2699 2700 2701 2703 2705 2709 2710 2711 2713 2715 2724 2725
2726 2728 2730 2735 2736 2737 2739 2741 2747 2748 2749 2751 2753 2768 2769
2770 2772 2774 2779 2780 2781 2783 2785 2793 2794 2795 2797 2799 2807 2808
2809 2811 2813 2826 2827 2828 2830 2832 2843 2844 2845 2847 2849 2865 2866
2867 2869 2871 2875 2876 2877 2879 2881 2899 2900 2901 2903 2905 2910 2911
2912 2914 2916 2934 2935 2936 2938 2940 2955 2956 2957 2959 2961 2967 2968
2969 2971 2974 2975 2976 2978 2980 2991 2992 2993 2995 2997 3015 3016 3017
3019 3021 3034 3035 3036 3038 3040 3058 3059 3060 3062 3064 3075 3076 3077
3079 3081 3096 3097 3098 3100 3102 3110 3111 3112 3114 3116 3120 3121 3122
3124 3126 3138 3139 3140 3142 3144 3157 3158 3159 3161 3164 3165 3166 3168
3171 3172 3173 3175 3177 3182 3183 3184 3186 3188 3202 3203 3204 3206 3208
3213 3214 3215 3217 3219 3228 3229 3230 3232 3234 3243 3244 3245 3247 3249
3257 3258 3259 3261 3263 3272 3273 3274 3276 3278 3294 3295 3296 3298 3300
3316 3317 3318 3320 3322 3336 3337 3338 3340 3342 3351 3352 3353 3355 3357
3369
[ MainChain+H ]
   1    2    3    4    5   11   12   13   17   25   26   27   28   29   37
  38   39   40   41   56   57   58   59   60   72   73   74   75   76   91
  92   93   94   95  105  106  107  108  109  115  116  117  118  119  130
 131  132  133  134  147  148  149  150  151  163  164  165  166  167  180
 181  182  183  184  197  198  199  200  201  211  212  213  214  215  225
 226  227  228  229  246  247  248  249  250  265  266  267  268  269  280
 281  282  283  284  292  293  294  295  296  316  317  318  322  330  331
 332  333  334  347  348  349  350  351  367  368  369  370  371  386  387
 388  389  390  405  406  407  408  409  422  423  424  425  426  432  433
 434  435  436  442  443  444  445  446  459  460  461  462  463  474  475
 476  477  478  489  490  491  492  493  503  504  505  506  507  513  514
 515  516  517  532  533  534  535  536  543  544  545  546  547  553  554
 555  556  557  564  565  566  567  568  574  575  576  577  578  584  585
 586  587  588  601  602  603  604  605  615  616  617  618  619  627  628
 629  633  641  642  643  644  645  655  656  657  658  659  669  670  671
 672  673  676  677  678  679  680  697  698  699  700  701  721  722  723
 724  725  745  746  747  748  749  764  765  766  767  768  783  784  785
 786  787  807  808  809  810  811  827  828  829  830  831  838  839  840
 841  842  849  850  851  852  853  866  867  868  869  870  885  886  887
 888  889  902  903  904  905  906  916  917  918  919  920  930  931  932
 933  934  937  938  939  940  941  954  955  956  957  958  965  966  967
 968  969  977  978  979  980  981  997  998  999 1000 1001 1021 1022 1023
1027 1035 1036 1037 1038 1039 1057 1058 1059 1060 1061 1071 1072 1073 1074
1075 1078 1079 1080 1081 1082 1102 1103 1104 1105 1106 1120 1121 1122 1123
1124 1130 1131 1132 1133 1134 1154 1155 1156 1157 1158 1173 1174 1175 1176
1177 1197 1198 1199 1200 1201 1214 1215 1216 1217 1218 1226 1227 1228 1229
1230 1236 1237 1238 1239 1240 1253 1254 1255 1256 1257 1277 1278 1279 1280
1281 1294 1295 1296 1297 1298 1315 1316 1317 1318 1319 1332 1333 1334 1335
1336 1343 1344 1345 1346 1347 1360 1361 1362 1363 1364 1375 1376 1377 1378
1379 1391 1392 1393 1394 1395 1411 1412 1413 1414 1415 1425 1426 1427 1428
1429 1443 1444 1445 1446 1447 1464 1465 1466 1467 1468 1476 1477 1478 1479
1480 1495 1496 1497 1498 1499 1514 1515 1516 1517 1518 1528 1529 1530 1531
1532 1547 1548 1549 1550 1551 1561 1562 1563 1564 1565 1568 1569 1570 1571
1572 1582 1583 1584 1585 1586 1604 1605 1606 1607 1608 1620 1621 1622 1623
1624 1630 1631 1632 1633 1634 1645 1646 1647 1648 1649 1652 1653 1654 1655
1656 1669 1670 1671 1672 1673 1691 1692 1693 1694 1695 1701 1702 1703 1704
1705 1712 1713 1714 1715 1716 1732 1733 1734 1735 1736 1742 1743 1744 1745
1746 1761 1762 1763 1764 1765 1776 1777 1778 1779 1780 1788 1789 1790 1791
1792 1802 1803 1804 1805 1806 1817 1818 1819 1820 1821 1827 1828 1829 1830
1831 1842 1843 1844 1845 1846 1849 1850 1851 1852 1853 1861 1862 1863 1864
1865 1880 1881 1882 1883 1884 1897 1898 1899 1900 1901 1919 1920 1921 1922
1923 1933 1934 1935 1936 1937 1954 1955 1956 1957 1958 1969 1970 1971 1972
1973 1979 1980 1981 1982 1983 1989 1990 1991 1992 1993 2003 2004 2005 2006
2007 2023 2024 2025 2026 2027 2030 2031 2032 2033 2034 2042 2043 2044 2045
2046 2059 2060 2061 2062 2063 2066 2067 2068 2069 2070 2085 2086 2087 2088
2089 2099 2100 2101 2102 2103 2116 2117 2118 2119 2120 2123 2124 2125 2126
2127 2133 2134 2135 2136 2137 2157 2158 2159 2160 2161 2169 2170 2171 2172
2173 2186 2187 2188 2189 2190 2206 2207 2208 2209 2210 2230 2231 2232 2233
2234 2248 2249 2250 2251 2252 2260 2261 2262 2263 2264 2279 2280 2281 2282
2283 2291 2292 2293 2294 2295 2301 2302 2303 2304 2305 2318 2319 2320 2321
2322 2342 2343 2344 2345 2346 2358 2359 2360 2361 2362 2370 2371 2372 2373
2374 2389 2390 2391 2392 2393 2403 2404 2405 2406 2407 2415 2416 2417 2418
2419 2431 2432 2433 2437 2445 2446 2447 2451 2459 2460 2461 2462 2463 2466
2467 2468 2469 2470 2478 2479 2480 2481 2482 2499 2500 2501 2502 2503 2518
2519 2520 2521 2522 2538 2539 2540 2541 2542 2555 2556 2557 2558 2559 2571
2572 2573 2574 2575 2587 2588 2589 2590 2591 2606 2607 2608 2609 2610 2620
2621 2622 2626 2634 2635 2636 2637 2638 2648 2649 2650 2651 2652 2668 2669
2670 2671 2672 2683 2684 2685 2686 2687 2699 2700 2701 2702 2703 2709 2710
2711 2712 2713 2724 2725 2726 2727 2728 2735 2736 2737 2738 2739 2747 2748
2749 2750 2751 2768 2769 2770 2771 2772 2779 2780 2781 2782 2783 2793 2794
2795 2796 2797 2807 2808 2809 2810 2811 2826 2827 2828 2829 2830 2843 2844
2845 2846 2847 2865 2866 2867 2868 2869 2875 2876 2877 2878 2879 2899 2900
2901 2902 2903 2910 2911 2912 2913 2914 2934 2935 2936 2937 2938 2955 2956
2957 2958 2959 2967 2968 2969 2970 2971 2974 2975 2976 2977 2978 2991 2992
2993 2994 2995 3015 3016 3017 3018 3019 3034 3035 3036 3037 3038 3058 3059
3060 3061 3062 3075 3076 3077 3078 3079 3096 3097 3098 3099 3100 3110 3111
3112 3113 3114 3120 3121 3122 3123 3124 3138 3139 3140 3141 3142 3157 3158
3159 3160 3161 3164 3165 3166 3167 3168 3171 3172 3173 3174 3175 3182 3183
3184 3185 3186 3202 3203 3204 3205 3206 3213 3214 3215 3216 3217 3228 3229
3230 3231 3232 3243 3244 3245 3246 3247 3257 3258 3259 3260 3261 3272 3273
3274 3275 3276 3294 3295 3296 3297 3298 3316 3317 3318 3319 3320 3336 3337
3338 3339 3340 3351 3352 3353 3354 3355 3369
[ SideChain ]
   6    7    8    9   10   14   15   16   18   19   20   21   22   23   24
  30   31   32   33   34   35   36   42   43   44   45   46   47   48   49
  50   51   52   53   54   55   61   62   63   64   65   66   67   68   69
  70   71   77   78   79   80   81   82   83   84   85   86   87   88   89
  90   96   97   98   99  100  101  102  103  104  110  111  112  113  114
 120  121  122  123  124  125  126  127  128  129  135  136  137  138  139
 140  141  142  143  144  145  146  152  153  154  155  156  157  158  159
 160  161  162  168  169  170  171  172  173  174  175  176  177  178  179
 185  186  187  188  189  190  191  192  193  194  195  196  202  203  204
 205  206  207  208  209  210  216  217  218  219  220  221  222  223  224
 230  231  232  233  234  235  236  237  238  239  240  241  242  243  244
 245  251  252  253  254  255  256  257  258  259  260  261  262  263  264
 270  271  272  273  274  275  276  277  278  279  285  286  287  288  289
 290  291  297  298  299  300  301  302  303  304  305  306  307  308  309
 310  311  312  313  314  315  319  320  321  323  324  325  326  327  328
 329  335  336  337  338  339  340  341  342  343  344  345  346  352  353
 354  355  356  357  358  359  360  361  362  363  364  365  366  372  373
 374  375  376  377  378  379  380  381  382  383  384  385  391  392  393
 394  395  396  397  398  399  400  401  402  403  404  410  411  412  413
 414  415  416  417  418  419  420  421  427  428  429  430  431  437  438
 439  440  441  447  448  449  450  451  452  453  454  455  456  457  458
 464  465  466  467  468  469  470  471  472  473  479  480  481  482  483
 484  485  486  487  488  494  495  496  497  498  499  500  501  502  508
 509  510  511  512  518  519  520  521  522  523  524  525  526  527  528
 529  530  531  537  538  539  540  541  542  548  549  550  551  552  558
 559  560  561  562  563  569  570  571  572  573  579  580  581  582  583
 589  590  591  592  593  594  595  596  597  598  599  600  606  607  608
 609  610  611  612  613  614  620  621  622  623  624  625  626  630  631
 632  634  635  636  637  638  639  640  646  647  648  649  650  651  652
 653  654  660  661  662  663  664  665  666  667  668  674  675  681  682
 683  684  685  686  687  688  689  690  691  692  693  694  695  696  702
 703  704  705  706  707  708  709  710  711  712  713  714  715  716  717
 718  719  720  726  727  728  729  730  731  732  733  734  735  736  737
 738  739  740  741  742  743  744  750  751  752  753  754  755  756  757
 758  759  760  761  762  763  769  770  771  772  773  774  775  776  777
 778  779  780  781  782  788  789  790  791  792  793  794  795  796  797
 798  799  800  801  802  803  804  805  806  812  813  814  815  816  817
 818  819  820  821  822  823  824  825  826  832  833  834  835  836  837
 843  844  845  846  847  848  854  855  856  857  858  859  860  861  862
 863  864  865  871  872  873  874  875  876  877  878  879  880  881  882
 883  884  890  891  892  893  894  895  896  897  898  899  900  901  907
 908  909  910  911  912  913  914  915  921  922  923  924  925  926  927
 928  929  935  936  942  943  944  945  946  947  948  949  950  951  952
 953  959  960  961  962  963  964  970  971  972  973  974  975  976  982
 983  984  985  986  987  988  989  990  991  992  993  994  995  996 1002
1003 1004 1005 1006 1007 1008 1009 1010 1011 1012 1013 1014 1015 1016 1017
1018 1019 1020 1024 1025 1026 1028 1029 1030 1031 1032 1033 1034 1040 1041
1042 1043 1044 1045 1046 1047 1048 1049 1050 1051 1052 1053 1054 1055 1056
1062 1063 1064 1065 1066 1067 1068 1069 1070 1076 1077 1083 1084 1085 1086
1087 1088 1089 1090 1091 1092 1093 1094 1095 1096 1097 1098 1099 1100 1101
1107 1108 1109 1110 1111 1112 1113 1114 1115 1116 1117 1118 1119 1125 1126
1127 1128 1129 1135 1136 1137 1138 1139 1140 1141 1142 1143 1144 1145 1146
1147 1148 1149 1150 1151 1152 1153 1159 1160 1161 1162 1163 1164 1165 1166
1167 1168 1169 1170 1171 1172 1178 1179 1180 1181 1182 1183 1184 1185 1186
1187 1188 1189 1190 1191 1192 1193 1194 1195 1196 1202 1203 1204 1205 1206
1207 1208 1209 1210 1211 1212 1213 1219 1220 1221 1222 1223 1224 1225 1231
1232 1233 1234 1235 1241 1242 1243 1244 1245 1246 1247 1248 1249 1250 1251
1252 1258 1259 1260 1261 1262 1263 1264 1265 1266 1267 1268 1269 1270 1271
1272 1273 1274 1275 1276 1282 1283 1284 1285 1286 1287 1288 1289 1290 1291
1292 1293 1299 1300 1301 1302 1303 1304 1305 1306 1307 1308 1309 1310 1311
1312 1313 1314 1320 1321 1322 1323 1324 1325 1326 1327 1328 1329 1330 1331
1337 1338 1339 1340 1341 1342 1348 1349 1350 1351 1352 1353 1354 1355 1356
1357 1358 1359 1365 1366 1367 1368 1369 1370 1371 1372 1373 1374 1380 1381
1382 1383 1384 1385 1386 1387 1388 1389 1390 1396 1397 1398 1399 1400 1401
1402 1403 1404 1405 1406 1407 1408 1409 1410 1416 1417 1418 1419 1420 1421
1422 1423 1424 1430 1431 1432 1433 1434 1435 1436 1437 1438 1439 1440 1441
1442 1448 1449 1450 1451 1452 1453 1454 1455 1456 1457 1458 1459 1460 1461
1462 1463 1469 1470 1471 1472 1473 1474 1475 1481 1482 1483 1484 1485 1486
1487 1488 1489 1490 1491 1492 1493 1494 1500 1501 1502 1503 1504 1505 1506
1507 1508 1509 1510 1511 1512 1513 1519 1520 1521 1522 1523 1524 1525 1526
1527 1533 1534 1535 1536 1537 1538 1539 1540 1541 1542 1543 1544 1545 1546
1552 1553 1554 1555 1556 1557 1558 1559 1560 1566 1567 1573 1574 1575 1576
1577 1578 1579 1580 1581 1587 1588 1589 1590 1591 1592 1593 1594 1595 1596
1597 1598 1599 1600 1601 1602 1603 1609 1610 1611 1612 1613 1614 1615 1616
1617 1618 1619 1625 1626 1627 1628 1629 1635 1636 1637 1638 1639 1640 1641
1642 1643 1644 1650 1651 1657 1658 1659 1660 1661 1662 1663 1664 1665 1666
1667 1668 1674 1675 1676 1677 1678 1679 1680 1681 1682 1683 1684 1685 1686
1687 1688 1689 1690 1696 1697 1698 1699 1700 1706 1707 1708 1709 1710 1711
1717 1718 1719 1720 1721 1722 1723 1724 1725 1726 1727 1728 1729 1730 1731
1737 1738 1739 1740 1741 1747 1748 1749 1750 1751 1752 1753 1754 1755 1756
1757 1758 1759 1760 1766 1767 1768 1769 1770 1771 1772 1773 1774 1775 1781
1782 1783 1784 1785 1786 1787 1793 1794 1795 1796 1797 1798 1799 1800 1801
1807 1808 1809 1810 1811 1812 1813 1814 1815 1816 1822 1823 1824 1825 1826
1832 1833 1834 1835 1836 1837 1838 1839 1840 1841 1847 1848 1854 1855 1856
1857 1858 1859 1860 1866 1867 1868 1869 1870 1871 1872 1873 1874 1875 1876
1877 1878 1879 1885 1886 1887 1888 1889 1890 1891 1892 1893 1894 1895 1896
1902 1903 1904 1905 1906 1907 1908 1909 1910 1911 1912 1913 1914 1915 1916
1917 1918 1924 1925 1926 1927 1928 1929 1930 1931 1932 1938 1939 1940 1941
1942 1943 1944 1945 1946 1947 1948 1949 1950 1951 1952 1953 1959 1960 1961
1962 1963 1964 1965 1966 1967 1968 1974 1975 1976 1977 1978 1984 1985 1986
1987 1988 1994 1995 1996 1997 1998 1999 2000 2001 2002 2008 2009 2010 2011
2012 2013 2014 2015 2016 2017 2018 2019 2020 2021 2022 2028 2029 2035 2036
2037 2038 2039 2040 2041 2047 2048 2049 2050 2051 2052 2053 2054 2055 2056
2057 2058 2064 2065 2071 2072 2073 2074 2075 2076 2077 2078 2079 2080 2081
2082 2083 2084 2090 2091 2092 2093 2094 2095 2096 2097 2098 2104 2105 2106
2107 2108 2109 2110 2111 2112 2113 2114 2115 2121 2122 2128 2129 2130 2131
2132 2138 2139 2140 2141 2142 2143 2144 2145 2146 2147 2148 2149 2150 2151
2152 2153 2154 2155 2156 2162 2163 2164 2165 2166 2167 2168 2174 2175 2176
2177 2178 2179 2180 2181 2182 2183 2184 2185 2191 2192 2193 2194 2195 2196
2197 2198 2199 2200 2201 2202 2203 2204 2205 2211 2212 2213 2214 2215 2216
2217 2218 2219 2220 2221 2222 2223 2224 2225 2226 2227 2228 2229 2235 2236
2237 2238 2239 2240 2241 2242 2243 2244 2245 2246 2247 2253 2254 2255 2256
2257 2258 2259 2265 2266 2267 2268 2269 2270 2271 2272 2273 2274 2275 2276
2277 2278 2284 2285 2286 2287 2288 2289 2290 2296 2297 2298 2299 2300 2306
2307 2308 2309 2310 2311 2312 2313 2314 2315 2316 2317 2323 2324 2325 2326
2327 2328 2329 2330 2331 2332 2333 2334 2335 2336 2337 2338 2339 2340 2341
2347 2348 2349 2350 2351 2352 2353 2354 2355 2356 2357 2363 2364 2365 2366
2367 2368 2369 2375 2376 2377 2378 2379 2380 2381 2382 2383 2384 2385 2386
2387 2388 2394 2395 2396 2397 2398 2399 2400 2401 2402 2408 2409 2410 2411
2412 2413 2414 2420 2421 2422 2423 2424 2425 2426 2427 2428 2429 2430 2434
2435 2436 2438 2439 2440 2441 2442 2443 2444 2448 2449 2450 2452 2453 2454
2455 2456 2457 2458 2464 2465 2471 2472 2473 2474 2475 2476 2477 2483 2484
2485 2486 2487 2488 2489 2490 2491 2492 2493 2494 2495 2496 2497 2498 2504
2505 2506 2507 2508 2509 2510 2511 2512 2513 2514 2515 2516 2517 2523 2524
2525 2526 2527 2528 2529 2530 2531 2532 2533 2534 2535 2536 2537 2543 2544
2545 2546 2547 2548 2549 2550 2551 2552 2553 2554 2560 2561 2562 2563 2564
2565 2566 2567 2568 2569 2570 2576 2577 2578 2579 2580 2581 2582 2583 2584
2585 2586 2592 2593 2594 2595 2596 2597 2598 2599 2600 2601 2602 2603 2604
2605 2611 2612 2613 2614 2615 2616 2617 2618 2619 2623 2624 2625 2627 2628
2629 2630 2631 2632 2633 2639 2640 2641 2642 2643 2644 2645 2646 2647 2653
2654 2655 2656 2657 2658 2659 2660 2661 2662 2663 2664 2665 2666 2667 2673
2674 2675 2676 2677 2678 2679 2680 2681 2682 2688 2689 2690 2691 2692 2693
2694 2695 2696 2697 2698 2704 2705 2706 2707 2708 2714 2715 2716 2717 2718
2719 2720 2721 2722 2723 2729 2730 2731 2732 2733 2734 2740 2741 2742 2743
2744 2745 2746 2752 2753 2754 2755 2756 2757 2758 2759 2760 2761 2762 2763
2764 2765 2766 2767 2773 2774 2775 2776 2777 2778 2784 2785 2786 2787 2788
2789 2790 2791 2792 2798 2799 2800 2801 2802 2803 2804 2805 2806 2812 2813
2814 2815 2816 2817 2818 2819 2820 2821 2822 2823 2824 2825 2831 2832 2833
2834 2835 2836 2837 2838 2839 2840 2841 2842 2848 2849 2850 2851 2852 2853
2854 2855 2856 2857 2858 2859 2860 2861 2862 2863 2864 2870 2871 2872 2873
2874 2880 2881 2882 2883 2884 2885 2886 2887 2888 2889 2890 2891 2892 2893
2894 2895 2896 2897 2898 2904 2905 2906 2907 2908 2909 2915 2916 2917 2918
2919 2920 2921 2922 2923 2924 2925 2926 2927 2928 2929 2930 2931 2932 2933
2939 2940 2941 2942 2943 2944 2945 2946 2947 2948 2949 2950 2951 2952 2953
2954 2960 2961 2962 2963 2964 2965 2966 2972 2973 2979 2980 2981 2982 2983
2984 2985 2986 2987 2988 2989 2990 2996 2997 2998 2999 3000 3001 3002 3003
3004 3005 3006 3007 3008 3009 3010 3011 3012 3013 3014 3020 3021 3022 3023
3024 3025 3026 3027 3028 3029 3030 3031 3032 3033 3039 3040 3041 3042 3043
3044 3045 3046 3047 3048 3049 3050 3051 3052 3053 3054 3055 3056 3057 3063
3064 3065 3066 3067 3068 3069 3070 3071 3072 3073 3074 3080 3081 3082 3083
3084 3085 3086 3087 3088 3089 3090 3091 3092 3093 3094 3095 3101 3102 3103
3104 3105 3106 3107 3108 3109 3115 3116 3117 3118 3119 3125 3126 3127 3128
3129 3130 3131 3132 3133 3134 3135 3136 3137 3143 3144 3145 3146 3147 3148
3149 3150 3151 3152 3153 3154 3155 3156 3162 3163 3169 3170 3176 3177 3178
3179 3180 3181 3187 3188 3189 3190 3191 3192 3193 3194 3195 3196 3197 3198
3199 3200 3201 3207 3208 3209 3210 3211 3212 3218 3219 3220 3221 3222 3223
3224 3225 3226 3227 3233 3234 3235 3236 3237 3238 3239 3240 3241 3242 3248
3249 3250 3251 3252 3253 3254 3255 3256 3262 3263 3264 3265 3266 3267 3268
3269 3270 3271 3277 3278 3279 3280 3281 3282 3283 3284 3285 3286 3287 3288
3289 3290 3291 3292 3293 3299 3300 3301 3302 3303 3304 3305 3306 3307 3308
3309 3310 3311 3312 3313 3314 3315 3321 3322 3323 3324 3325 3326 3327 3328
3329 3330 3331 3332 3333 3334 3335 3341 3342 3343 3344 3345 3346 3347 3348
3349 3350 3356 3357 3358 3359 3360 3361 3362 3363 3364 3365 3366 3367 3368
3370 3371
[ SideChain-H ]
   7   14   19   22   31   34   35   36   43   46   48   52   62   64   68
  78   81   83   87   97  100  101  102  111  121  124  127  128  129  136
 139  142  143  153  155  159  169  172  175  176  177  186  189  192  193
 194  203  205  207  217  219  221  231  234  235  237  239  240  242  244
 252  255  257  261  271  274  277  278  279  286  289  290  291  298  301
 304  307  309  310  313  319  324  327  336  339  342  343  353  356  357
 359  361  363  365  373  376  378  382  392  395  397  401  411  414  417
 418  419  428  431  438  448  451  454  455  465  468  471  472  473  480
 483  486  487  488  495  498  499  500  509  512  519  522  524  528  538
 541  549  559  562  570  580  590  593  596  597  598  607  609  611  621
 624  625  626  630  635  638  647  649  651  661  663  665  682  685  686
 688  690  691  693  695  703  706  709  712  714  715  718  727  730  733
 736  738  739  742  751  754  756  760  770  773  775  779  789  792  795
 798  800  801  804  813  816  817  819  821  823  825  833  836  844  847
 855  858  861  862  863  872  874  878  881  891  894  896  897  899  900
 908  911  912  913  922  925  926  927  943  946  949  950  951  960  963
 971  974  975  976  983  986  987  989  991  993  995 1003 1006 1009 1012
1014 1015 1018 1024 1029 1032 1041 1044 1047 1050 1053 1063 1066 1067 1068
1084 1087 1090 1093 1095 1096 1099 1108 1111 1113 1114 1116 1118 1126 1136
1139 1140 1142 1144 1145 1146 1148 1150 1152 1160 1162 1166 1169 1179 1182
1183 1185 1187 1188 1189 1191 1193 1195 1203 1206 1207 1208 1210 1212 1220
1223 1224 1225 1232 1235 1242 1245 1246 1247 1249 1251 1259 1262 1265 1268
1270 1271 1274 1283 1286 1288 1289 1291 1292 1300 1303 1304 1306 1308 1309
1311 1313 1321 1324 1326 1327 1329 1330 1338 1341 1349 1352 1355 1356 1366
1369 1372 1373 1374 1381 1383 1387 1397 1400 1401 1403 1405 1407 1409 1417
1419 1421 1431 1434 1436 1437 1439 1441 1449 1452 1453 1455 1457 1458 1460
1462 1470 1473 1474 1475 1482 1485 1487 1491 1501 1504 1506 1510 1520 1523
1524 1525 1534 1537 1539 1543 1553 1556 1557 1558 1574 1576 1578 1588 1591
1594 1597 1600 1610 1612 1616 1626 1636 1639 1642 1643 1644 1658 1661 1663
1664 1666 1667 1675 1678 1681 1684 1687 1697 1707 1710 1718 1721 1722 1724
1726 1728 1730 1738 1741 1748 1751 1753 1757 1767 1770 1773 1774 1775 1782
1785 1786 1787 1794 1796 1798 1808 1811 1814 1815 1816 1823 1826 1833 1836
1839 1840 1841 1855 1858 1859 1860 1867 1869 1873 1876 1886 1889 1892 1893
1894 1903 1906 1909 1912 1915 1925 1928 1929 1930 1939 1942 1943 1945 1947
1948 1950 1952 1960 1963 1966 1967 1968 1975 1978 1985 1995 1998 1999 2000
2009 2012 2013 2015 2017 2019 2021 2036 2039 2040 2041 2048 2051 2054 2055
2056 2072 2074 2078 2081 2091 2093 2095 2105 2108 2111 2112 2129 2132 2139
2142 2143 2145 2147 2148 2149 2151 2153 2155 2163 2166 2167 2168 2175 2178
2181 2182 2192 2195 2196 2198 2200 2201 2202 2204 2212 2215 2218 2221 2223
2224 2227 2236 2239 2241 2242 2244 2246 2254 2257 2258 2259 2266 2268 2272
2275 2285 2288 2289 2290 2297 2300 2307 2310 2313 2314 2315 2324 2327 2328
2330 2332 2333 2334 2336 2338 2340 2348 2350 2354 2364 2367 2368 2369 2376
2378 2382 2385 2395 2397 2399 2409 2412 2413 2414 2421 2423 2427 2434 2439
2442 2448 2453 2456 2472 2475 2476 2477 2484 2487 2488 2490 2492 2493 2495
2497 2505 2508 2510 2514 2524 2527 2528 2530 2532 2534 2536 2544 2547 2550
2551 2552 2561 2563 2567 2577 2579 2583 2593 2595 2599 2602 2612 2615 2616
2617 2623 2628 2631 2640 2643 2644 2645 2654 2657 2658 2660 2662 2664 2666
2674 2677 2680 2681 2682 2689 2691 2695 2705 2715 2718 2721 2722 2723 2730
2733 2741 2744 2745 2746 2753 2756 2757 2759 2761 2762 2764 2766 2774 2777
2785 2788 2789 2790 2799 2802 2803 2804 2813 2815 2819 2822 2832 2835 2838
2839 2849 2852 2855 2858 2861 2871 2874 2881 2884 2887 2890 2892 2893 2896
2905 2908 2916 2919 2922 2925 2927 2928 2931 2940 2943 2944 2946 2948 2949
2951 2953 2961 2964 2965 2966 2980 2983 2985 2986 2988 2989 2997 3000 3003
3006 3008 3009 3012 3021 3023 3027 3030 3040 3043 3044 3046 3048 3049 3050
3052 3054 3056 3064 3067 3070 3071 3081 3084 3085 3087 3089 3090 3092 3094
3102 3105 3106 3107 3116 3119 3126 3129 3131 3132 3134 3136 3144 3146 3150
3153 3177 3180 3188 3191 3192 3194 3196 3198 3200 3208 3211 3219 3222 3225
3226 3227 3234 3237 3240 3241 3242 3249 3251 3253 3263 3266 3269 3270 3271
3278 3281 3284 3287 3290 3300 3303 3306 3309 3312 3322 3325 3326 3328 3330
3332 3334 3342 3345 3348 3349 3350 3357 3360 3362 3363 3365 3367 3370 3371
[ Prot-Masses ]
   1    2    3    4    5    6    7    8    9   10   11   12   13   14   15
  16   17   18   19   20   21   22   23   24   25   26   27   28   29   30
  31   32   33   34   35   36   37   38   39   40   41   42   43   44   45
  46   47   48   49   50   51   52   53   54   55   56   57   58   59   60
  61   62   63   64   65   66   67   68   69   70   71   72   73   74   75
  76   77   78   79   80   81   82   83   84   85   86   87   88   89   90
  91   92   93   94   95   96   97   98   99  100  101  102  103  104  105
 106  107  108  109  110  111  112  113  114  115  116  117  118  119  120
 121  122  123  124  125  126  127  128  129  130  131  132  133  134  135
 136  137  138  139  140  141  142  143  144  145  146  147  148  149  150
 151  152  153  154  155  156  157  158  159  160  161  162  163  164  165
 166  167  168  169  170  171  172  173  174  175  176  177  178  179  180
 181  182  183  184  185  186  187  188  189  190  191  192  193  194  195
 196  197  198  199  200  201  202  203  204  205  206  207  208  209  210
 211  212  213  214  215  216  217  218  219  220  221  222  223  224  225
 226  227  228  229  230  231  232  233  234  235  236  237  238  239  240
 241  242  243  244  245  246  247  248  249  250  251  252  253  254  255
 256  257  258  259  260  261  262  263  264  265  266  267  268  269  270
 271  272  273  274  275  276  277  278  279  280  281  282  283  284  285
 286  287  288  289  290  291  292  293  294  295  296  297  298  299  300
 301  302  303  304  305  306  307  308  309  310  311  312  313  314  315
 316  317  318  319  320  321  322  323  324  325  326  327  328  329  330
 331  332  333  334  335  336  337  338  339  340  341  342  343  344  345
 346  347  348  349  350  351  352  353  354  355  356  357  358  359  360
 361  362  363  364  365  366  367  368  369  370  371  372  373  374  375
 376  377  378  379  380  381  382  383  384  385  386  387  388  389  390
 391  392  393  394  395  396  397  398  399  400  401  402  403  404  405
 406  407  408  409  410  411  412  413  414  415  416  417  418  419  420
 421  422  423  424  425  426  427  428  429  430  431  432  433  434  435
 436  437  438  439  440  441  442  443  444  445  446  447  448  449  450
 451  452  453  454  455  456  457  458  459  460  461  462  463  464  465
 466  467  468  469  470  471  472  473  474  475  476  477  478  479  480
 481  482  483  484  485  486  487  488  489  490  491  492  493  494  495
 496  497  498  499  500  501  502  503  504  505  506  507  508  509  510
 511  512  513  514  515  516  517  518  519  520  521  522  523  524  525
 526  527  528  529  530  531  532  533  534  535  536  537  538  539  540
 541  542  543  544  545  546  547  548  549  550  551  552  553  554  555
 556  557  558  559  560  561  562  563  564  565  566  567  568  569  570
 571  572  573  574  575  576  577  578  579  580  581  582  583  584  585
 586  587  588  589  590  591  592  593  594  595  596  597  598  599  600
 601  602  603  604  605  606  607  608  609  610  611  612  613  614  615
 616  617  618  619  620  621  622  623  624  625  626  627  628  629  630
 631  632  633  634  635  636  637  638  639  640  641  642  643  644  645
 646  647  648  649  650  651  652  653  654  655  656  657  658  659  660
 661  662  663  664  665  666  667  668  669  670  671  672  673  674  675
 676  677  678  679  680  681  682  683  684  685  686  687  688  689  690
 691  692  693  694  695  696  697  698  699  700  701  702  703  704  705
 706  707  708  709  710  711  712  713  714  715  716  717  718  719  720
 721  722  723  724  725  726  727  728  729  730  731  732  733  734  735
 736  737  738  739  740  741  742  743  744  745  746  747  748  749  750
 751  752  753  754  755  756  757  758  759  760  761  762  763  764  765
 766  767  768  769  770  771  772  773  774  775  776  777  778  779  780
 781  782  783  784  785  786  787  788  789  790  791  792  793  794  795
 796  797  798  799  800  801  802  803  804  805  806  807  808  809  810
 811  812  813  814  815  816  817  818  819  820  821  822  823  824  825
 826  827  828  829  830  831  832  833  834  835  836  837  838  839  840
 841  842  843  844  845  846  847  848  849  850  851  852  853  854  855
 856  857  858  859  860  861  862  863  864  865  866  867  868  869  870
 871  872  873  874  875  876  877  878  879  880  881  882  883  884  885
 886  887  888  889  890  891  892  893  894  895  896  897  898  899  900
 901  902  903  904  905  906  907  908  909  910  911  912  913  914  915
 916  917  918  919  920  921  922  923  924  925  926  927  928  929  930
 931  932  933  934  935  936  937  938  939  940  941  942  943  944  945
 946  947  948  949  950  951  952  953  954  955  956  957  958  959  960
 961  962  963  964  965  966  967  968  969  970  971  972  973  974  975
 976  977  978  979  980  981  982  983  984  985  986  987  988  989  990
 991  992  993  994  995  996  997  998  999 1000 1001 1002 1003 1004 1005
1006 1007 1008 1009 1010 1011 1012 1013 1014 1015 1016 1017 1018 1019 1020
1021 1022 1023 1024 1025 1026 1027 1028 1029 1030 1031 1032 1033 1034 1035
1036 1037 1038 1039 1040 1041 1042 1043 1044 1045 1046 1047 1048 1049 1050
1051 1052 1053 1054 1055 1056 1057 1058 1059 1060 1061 1062 1063 1064 1065
1066 1067 1068 1069 1070 1071 1072 1073 1074 1075 1076 1077 1078 1079 1080
1081 1082 1083 1084 1085 1086 1087 1088 1089 1090 1091 1092 1093 1094 1095
1096 1097 1098 1099 1100 1101 1102 1103 1104 1105 1106 1107 1108 1109 1110
1111 1112 1113 1114 1115 1116 1117 1118 1119 1120 1121 1122 1123 1124 1125
1126 1127 1128 1129 1130 1131 1132 1133 1134 1135 1136 1137 1138 1139 1140
1141 1142 1143 1144 1145 1146 1147 1148 1149 1150 1151 1152 1153 1154 1155
1156 1157 1158 1159 1160 1161 1162 1163 1164 1165 1166 1167 1168 1169 1170
1171 1172 1173 1174 1175 1176 1177 1178 1179 1180 1181 1182 1183 1184 1185
1186 1187 1188 1189 1190 1191 1192 1193 1194 1195 1196 1197 1198 1199 1200
1201 1202 1203 1204 1205 1206 1207 1208 1209 1210 1211 1212 1213 1214 1215
1216 1217 1218 1219 1220 1221 1222 1223 1224 1225 1226 1227 1228 1229 1230
1231 1232 1233 1234 1235 1236 1237 1238 1239 1240 1241 1242 1243 1244 1245
1246 1247 1248 1249 1250 1251 1252 1253 1254 1255 1256 1257 1258 1259 1260
1261 1262 1263 1264 1265 1266 1267 1268 1269 1270 1271 1272 1273 1274 1275
1276 1277 1278 1279 1280 1281 1282 1283 1284 1285 1286 1287 1288 1289 1290
1291 1292 1293 1294 1295 1296 1297 1298 1299 1300 1301 1302 1303 1304 1305
1306 1307 1308 1309 1310 1311 1312 1313 1314 1315 1316 1317 1318 1319 1320
1321 1322 1323 1324 1325 1326 1327 1328 1329 1330 1331 1332 1333 1334 1335
1336 1337 1338 1339 1340 1341 1342 1343 1344 1345 1346 1347 1348 1349 1350
1351 1352 1353 1354 1355 1356 1357 1358 1359 1360 1361 1362 1363 1364 1365
1366 1367 1368 1369 1370 1371 1372 1373 1374 1375 1376 1377 1378 1379 1380
1381 1382 1383 1384 1385 1386 1387 1388 1389 1390 1391 1392 1393 1394 1395
1396 1397 1398 1399 1400 1401 1402 1403 1404 1405 1406 1407 1408 1409 1410
1411 1412 1413 1414 1415 1416 1417 1418 1419 1420 1421 1422 1423 1424 1425
1426 1427 1428 1429 1430 1431 1432 1433 1434 1435 1436 1437 1438 1439 1440
1441 1442 1443 1444 1445 1446 1447 1448 1449 1450 1451 1452 1453 1454 1455
1456 1457 1458 1459 1460 1461 1462 1463 1464 1465 1466 1467 1468 1469 1470
1471 1472 1473 1474 1475 1476 1477 1478 1479 1480 1481 1482 1483 1484 1485
1486 1487 1488 1489 1490 1491 1492 1493 1494 1495 1496 1497 1498 1499 1500
1501 1502 1503 1504 1505 1506 1507 1508 1509 1510 1511 1512 1513 1514 1515
1516 1517 1518 1519 1520 1521 1522 1523 1524 1525 1526 1527 1528 1529 1530
1531 1532 1533 1534 1535 1536 1537 1538 1539 1540 1541 1542 1543 1544 1545
1546 1547 1548 1549 1550 1551 1552 1553 1554 1555 1556 1557 1558 1559 1560
1561 1562 1563 1564 1565 1566 1567 1568 1569 1570 1571 1572 1573 1574 1575
1576 1577 1578 1579 1580 1581 1582 1583 1584 1585 1586 1587 1588 1589 1590
1591 1592 1593 1594 1595 1596 1597 1598 1599 1600 1601 1602 1603 1604 1605
1606 1607 1608 1609 1610 1611 1612 1613 1614 1615 1616 1617 1618 1619 1620
1621 1622 1623 1624 1625 1626 1627 1628 1629 1630 1631 1632 1633 1634 1635
1636 1637 1638 1639 1640 1641 1642 1643 1644 1645 1646 1647 1648 1649 1650
1651 1652 1653 1654 1655 1656 1657 1658 1659 1660 1661 1662 1663 1664 1665
1666 1667 1668 1669 1670 1671 1672 1673 1674 1675 1676 1677 1678 1679 1680
1681 1682 1683 1684 1685 1686 1687 1688 1689 1690 1691 1692 1693 1694 1695
1696 1697 1698 1699 1700 1701 1702 1703 1704 1705 1706 1707 1708 1709 1710
1711 1712 1713 1714 1715 1716 1717 1718 1719 1720 1721 1722 1723 1724 1725
1726 1727 1728 1729 1730 1731 1732 1733 1734 1735 1736 1737 1738 1739 1740
1741 1742 1743 1744 1745 1746 1747 1748 1749 1750 1751 1752 1753 1754 1755
1756 1757 1758 1759 1760 1761 1762 1763 1764 1765 1766 1767 1768 1769 1770
1771 1772 1773 1774 1775 1776 1777 1778 1779 1780 1781 1782 1783 1784 1785
1786 1787 1788 1789 1790 1791 1792 1793 1794 1795 1796 1797 1798 1799 1800
1801 1802 1803 1804 1805 1806 1807 1808 1809 1810 1811 1812 1813 1814 1815
1816 1817 1818 1819 1820 1821 1822 1823 1824 1825 1826 1827 1828 1829 1830
1831 1832 1833 1834 1835 1836 1837 1838 1839 1840 1841 1842 1843 1844 1845
1846 1847 1848 1849 1850 1851 1852 1853 1854 1855 1856 1857 1858 1859 1860
1861 1862 1863 1864 1865 1866 1867 1868 1869 1870 1871 1872 1873 1874 1875
1876 1877 1878 1879 1880 1881 1882 1883 1884 1885 1886 1887 1888 1889 1890
1891 1892 1893 1894 1895 1896 1897 1898 1899 1900 1901 1902 1903 1904 1905
1906 1907 1908 1909 1910 1911 1912 1913 1914 1915 1916 1917 1918 1919 1920
1921 1922 1923 1924 1925 1926 1927 1928 1929 1930 1931 1932 1933 1934 1935
1936 1937 1938 1939 1940 1941 1942 1943 1944 1945 1946 1947 1948 1949 1950
1951 1952 1953 1954 1955 1956 1957 1958 1959 1960 1961 1962 1963 1964 1965
1966 1967 1968 1969 1970 1971 1972 1973 1974 1975 1976 1977 1978 1979 1980
1981 1982 1983 1984 1985 1986 1987 1988 1989 1990 1991 1992 1993 1994 1995
1996 1997 1998 1999 2000 2001 2002 2003 2004 2005 2006 2007 2008 2009 2010
2011 2012 2013 2014 2015 2016 2017 2018 2019 2020 2021 2022 2023 2024 2025
2026 2027 2028 2029 2030 2031 2032 2033 2034 2035 2036 2037 2038 2039 2040
2041 2042 2043 2044 2045 2046 2047 2048 2049 2050 2051 2052 2053 2054 2055
2056 2057 2058 2059 2060 2061 2062 2063 2064 2065 2066 2067 2068 2069 2070
2071 2072 2073 2074 2075 2076 2077 2078 2079 2080 2081 2082 2083 2084 2085
2086 2087 2088 2089 2090 2091 2092 2093 2094 2095 2096 2097 2098 2099 2100
2101 2102 2103 2104 2105 2106 2107 2108 2109 2110 2111 2112 2113 2114 2115
2116 2117 2118 2119 2120 2121 2122 2123 2124 2125 2126 2127 2128 2129 2130
2131 2132 2133 2134 2135 2136 2137 2138 2139 2140 2141 2142 2143 2144 2145
2146 2147 2148 2149 2150 2151 2152 2153 2154 2155 2156 2157 2158 2159 2160
2161 2162 2163 2164 2165 2166 2167 2168 2169 2170 2171 2172 2173 2174 2175
2176 2177 2178 2179 2180 2181 2182 2183 2184 2185 2186 2187 2188 2189 2190
2191 2192 2193 2194 2195 2196 2197 2198 2199 2200 2201 2202 2203 2204 2205
2206 2207 2208 2209 2210 2211 2212 2213 2214 2215 2216 2217 2218 2219 2220
2221 2222 2223 2224 2225 2226 2227 2228 2229 2230 2231 2232 2233 2234 2235
2236 2237 2238 2239 2240 2241 2242 2243 2244 2245 2246 2247 2248 2249 2250
2251 2252 2253 2254 2255 2256 2257 2258 2259 2260 2261 2262 2263 2264 2265
2266 2267 2268 2269 2270 2271 2272 2273 2274 2275 2276 2277 2278 2279 2280
2281 2282 2283 2284 2285 2286 2287 2288 2289 2290 2291 2292 2293 2294 2295
2296 2297 2298 2299 2300 2301 2302 2303 2304 2305 2306 2307 2308 2309 2310
2311 2312 2313 2314 2315 2316 2317 2318 2319 2320 2321 2322 2323 2324 2325
2326 2327 2328 2329 2330 2331 2332 2333 2334 2335 2336 2337 2338 2339 2340
2341 2342 2343 2344 2345 2346 2347 2348 2349 2350 2351 2352 2353 2354 2355
2356 2357 2358 2359 2360 2361 2362 2363 2364 2365 2366 2367 2368 2369 2370
2371 2372 2373 2374 2375 2376 2377 2378 2379 2380 2381 2382 2383 2384 2385
2386 2387 2388 2389 2390 2391 2392 2393 2394 2395 2396 2397 2398 2399 2400
2401 2402 2403 2404 2405 2406 2407 2408 2409 2410 2411 2412 2413 2414 2415
2416 2417 2418 2419 2420 2421 2422 2423 2424 2425 2426 2427 2428 2429 2430
2431 2432 2433 2434 2435 2436 2437 2438 2439 2440 2441 2442 2443 2444 2445
2446 2447 2448 2449 2450 2451 2452 2453 2454 2455 2456 2457 2458 2459 2460
2461 2462 2463 2464 2465 2466 2467 2468 2469 2470 2471 2472 2473 2474 2475
2476 2477 2478 2479 2480 2481 2482 2483 2484 2485 2486 2487 2488 2489 2490
2491 2492 2493 2494 2495 2496 2497 2498 2499 2500 2501 2502 2503 2504 2505
2506 2507 2508 2509 2510 2511 2512 2513 2514 2515 2516 2517 2518 2519 2520
2521 2522 2523 2524 2525 2526 2527 2528 2529 2530 2531 2532 2533 2534 2535
2536 2537 2538 2539 2540 2541 2542 2543 2544 2545 2546 2547 2548 2549 2550
2551 2552 2553 2554 2555 2556 2557 2558 2559 2560 2561 2562 2563 2564 2565
2566 2567 2568 2569 2570 2571 2572 2573 2574 2575 2576 2577 2578 2579 2580
2581 2582 2583 2584 2585 2586 2587 2588 2589 2590 2591 2592 2593 2594 2595
2596 2597 2598 2599 2600 2601 2602 2603 2604 2605 2606 2607 2608 2609 2610
2611 2612 2613 2614 2615 2616 2617 2618 2619 2620 2621 2622 2623 2624 2625
2626 2627 2628 2629 2630 2631 2632 2633 2634 2635 2636 2637 2638 2639 2640
2641 2642 2643 2644 2645 2646 2647 2648 2649 2650 2651 2652 2653 2654 2655
2656 2657 2658 2659 2660 2661 2662 2663 2664 2665 2666 2667 2668 2669 2670
2671 2672 2673 2674 2675 2676 2677 2678 2679 2680 2681 2682 2683 2684 2685
2686 2687 2688 2689 2690 2691 2692 2693 2694 2695 2696 2697 2698 2699 2700
2701 2702 2703 2704 2705 2706 2707 2708 2709 2710 2711 2712 2713 2714 2715
2716 2717 2718 2719 2720 2721 2722 2723 2724 2725 2726 2727 2728 2729 2730
2731 2732 2733 2734 2735 2736 2737 2738 2739 2740 2741 2742 2743 2744 2745
2746 2747 2748 2749 2750 2751 2752 2753 2754 2755 2756 2757 2758 2759 2760
2761 2762 2763 2764 2765 2766 2767 2768 2769 2770 2771 2772 2773 2774 2775
2776 2777 2778 2779 2780 2781 2782 2783 2784 2785 2786 2787 2788 2789 2790
2791 2792 2793 2794 2795 2796 2797 2798 2799 2800 2801 2802 2803 2804 2805
2806 2807 2808 2809 2810 2811 2812 2813 2814 2815 2816 2817 2818 2819 2820
2821 2822 2823 2824 2825 2826 2827 2828 2829 2830 2831 2832 2833 2834 2835
2836 2837 2838 2839 2840 2841 2842 2843 2844 2845 2846 2847 2848 2849 2850
2851 2852 2853 2854 2855 2856 2857 2858 2859 2860 2861 2862 2863 2864 2865
2866 2867 2868 2869 2870 2871 2872 2873 2874 2875 2876 2877 2878 2879 2880
2881 2882 2883 2884 2885 2886 2887 2888 2889 2890 2891 2892 2893 2894 2895
2896 2897 2898 2899 2900 2901 2902 2903 2904 2905 2906 2907 2908 2909 2910
2911 2912 2913 2914 2915 2916 2917 2918 2919 2920 2921 2922 2923 2924 2925
2926 2927 2928 2929 2930 2931 2932 2933 2934 2935 2936 2937 2938 2939 2940
2941 2942 2943 2944 2945 2946 2947 2948 2949 2950 2951 2952 2953 2954 2955
2956 2957 2958 2959 2960 2961 2962 2963 2964 2965 2966 2967 2968 2969 2970
2971 2972 2973 2974 2975 2976 2977 2978 2979 2980 2981 2982 2983 2984 2985
2986 2987 2988 2989 2990 2991 2992 2993 2994 2995 2996 2997 2998 2999 3000
3001 3002 3003 3004 3005 3006 3007 3008 3009 3010 3011 3012 3013 3014 3015
3016 3017 3018 3019 3020 3021 3022 3023 3024 3025 3026 3027 3028 3029 3030
3031 3032 3033 3034 3035 3036 3037 3038 3039 3040 3041 3042 3043 3044 3045
3046 3047 3048 3049 3050 3051 3052 3053 3054 3055 3056 3057 3058 3059 3060
3061 3062 3063 3064 3065 3066 3067 3068 3069 3070 3071 3072 3073 3074 3075
3076 3077 3078 3079 3080 3081 3082 3083 3084 3085 3086 3087 3088 3089 3090
3091 3092 3093 3094 3095 3096 3097 3098 3099 3100 3101 3102 3103 3104 3105
3106 3107 3108 3109 3110 3111 3112 3113 3114 3115 3116 3117 3118 3119 3120
3121 3122 3123 3124 3125 3126 3127 3128 3129 3130 3131 3132 3133 3134 3135
3136 3137 3138 3139 3140 3141 3142 3143 3144 3145 3146 3147 3148 3149 3150
3151 3152 3153 3154 3155 3156 3157 3158 3159 3160 3161 3162 3163 3164 3165
3166 3167 3168 3169 3170 3171 3172 3173 3174 3175 3176 3177 3178 3179 3180
3181 3182 3183 3184 3185 3186 3187 3188 3189 3190 3191 3192 3193 3194 3195
3196 3197 3198 3199 3200 3201 3202 3203 3204 3205 3206 3207 3208 3209 3210
3211 3212 3213 3214 3215 3216 3217 3218 3219 3220 3221 3222 3223 3224 3225
3226 3227 3228 3229 3230 3231 3232 3233 3234 3235 3236 3237 3238 3239 3240
3241 3242 3243 3244 3245 3246 3247 3248 3249 3250 3251 3252 3253 3254 3255
3256 3257 3258 3259 3260 3261 3262 3263 3264 3265 3266 3267 3268 3269 3270
3271 3272 3273 3274 3275 3276 3277 3278 3279 3280 3281 3282 3283 3284 3285
3286 3287 3288 3289 3290 3291 3292 3293 3294 3295 3296 3297 3298 3299 3300
3301 3302 3303 3304 3305 3306 3307 3308 3309 3310 3311 3312 3313 3314 3315
3316 3317 3318 3319 3320 3321 3322 3323 3324 3325 3326 3327 3328 3329 3330
3331 3332 3333 3334 3335 3336 3337 3338 3339 3340 3341 3342 3343 3344 3345
3346 3347 3348 3349 3350 3351 3352 3353 3354 3355 3356 3357 3358 3359 3360
3361 3362 3363 3364 3365 3366 3367 3368 3369 3370 3371
[ non-Protein ]
3372 3373 3374 3375 3376 3377 3378 3379 3380 3381 3382 3383 3384 3385 3386
3387 3388 3389 3390 3391 3392 3393 3394 3395 3396 3397 3398 3399 3400 3401
3402 3403 3404 3405 3406 3407 3408 3409 3410 3411 3412 3413 3414 3415 3416
3417 3418 3419 3420 3421 3422 3423 3424 3425 3426 3427 3428 3429 3430 3431
3432 3433 3434 3435 3436 3437 3438 3439 3440 3441 3442 3443 3444 3445 3446
3447 3448 3449 3450 3451 3452 3453 3454 3455 3456 3457 3458 3459 3460 3461
3462 3463 3464 3465 3466 3467 3468 3469 3470 3471 3472 3473 3474 3475 3476
3477 3478 3479 3480 3481 3482 3483 3484 3485 3486 3487 3488 3489 3490 3491
3492 3493 3494 3495 3496 3497 3498 3499 3500 3501 3502 3503 3504 3505 3506
3507 3508 3509 3510 3511 3512 3513 3514 3515 3516 3517 3518 3519 3520 3521
3522 3523 3524 3525 3526 3527 3528 3529 3530 3531 3532 3533 3534 3535 3536
3537 3538 3539 3540 3541 3542 3543 3544 3545 3546 3547 3548 3549 3550 3551
3552 3553 3554 3555 3556 3557 3558 3559 3560 3561 3562 3563 3564 3565 3566
3567 3568 3569 3570 3571 3572 3573 3574 3575 3576 3577 3578 3579 3580 3581
3582 3583 3584 3585 3586 3587 3588 3589 3590 3591 3592 3593 3594 3595 3596
3597 3598 3599 3600 3601 3602 3603 3604 3605 3606 3607 3608 3609 3610 3611
3612 3613 3614 3615 3616 3617 3618 3619 3620 3621 3622 3623 3624 3625 3626
3627 3628 3629 3630 3631 3632 3633 3634 3635 3636 3637 3638 3639 3640 3641
3642 3643 3644 3645 3646 3647 3648 3649 3650 3651 3652 3653 3654 3655 3656
3657 3658 3659 3660 3661 3662 3663 3664 3665 3666 3667 3668 3669 3670 3671
3672 3673 3674 3675 3676 3677 3678 3679 3680 3681 3682 3683 3684 3685 3686
3687 3688 3689 3690 3691 3692
[ Water ]
3372 3373 3374 3375 3376 3377 3378 3379 3380 3381 3382 3383 3384 3385 3386
3387 3388 3389 3390 3391 3392 3393 3394 3395 3396 3397 3398 3399 3400 3401
3402 3403 3404 3405 3406 3407 3408 3409 3410 3411 3412 3413 3414 3415 3416
3417 3418 3419 3420 3421 3422 3423 3424 3425 3426 3427 3428 3429 3430 3431
3432 3433 3434 3435 3436 3437 3438 3439 3440 3441 3442 3443 3444 3445 3446
3447 3448 3449 3450 3451 3452 3453 3454 3455 3456 3457 3458 3459 3460 3461
3462 3463 3464 3465 3466 3467 3468 3469 3470 3471 3472 3473 3474 3475 3476
3477 3478 3479 3480 3481 3482 3483 3484 3485 3486 3487 3488 3489 3490 3491
3492 3493 3494 3495 3496 3497 3498 3499 3500 3501 3502 3503 3504 3505 3506
3507 3508 3509 3510 3511 3512 3513 3514 3515 3516 3517 3518 3519 3520 3521
3522 3523 3524 3525 3526 3527 3528 3529 3530 3531 3532 3533 3534 3535 3536
3537 3538 3539 3540 3541 3542 3543 3544 3545 3546 3547 3548 3549 3550 3551
3552 3553 3554 3555 3556 3557 3558 3559 3560 3561 3562 3563 3564 3565 3566
3567 3568 3569 3570 3571 3572 3573 3574 3575 3576 3577 3578 3579 3580 3581
3582 3583 3584 3585 3586 3587 3588 3589 3590 3591 3592 3593 3594 3595 3596
3597 3598 3599 3600 3601 3602 3603 3604 3605 3606 3607 3608 3609 3610 3611
3612 3613 3614 3615 3616 3617 3618 3619 3620 3621 3622 3623 3624 3625 3626
3627 3628 3629 3630 3631 3632 3633 3634 3635 3636 3637 3638 3639 3640 3641
3642 3643 3644 3645 3646 3647 3648 3649 3650 3651 3652 3653 3654 3655 3656
3657 3658 3659 3660 3661 3662 3663 3664 3665 3666 3667 3668 3669 3670 3671
3672 3673 3674 3675 3676 3677 3678 3679 3680 3681 3682 3683 3684 3685 3686
3687 3688 3689 3690 3691 3692
[ SOL ]
3372 3373 3374 3375 3376 3377 3378 3379 3380 3381 3382 3383 3384 3385 3386
3387 3388 3389 3390 3391 3392 3393 3394 3395 3396 3397 3398 3399 3400 3401
3402 3403 3404 3405 3406 3407 3408 3409 3410 3411 3412 3413 3414 3415 3416
3417 3418 3419 3420 3421 3422 3423 3424 3425 3426 3427 3428 3429 3430 3431
3432 3433 3434 3435 3436 3437 3438 3439 3440 3441 3442 3443 3444 3445 3446
3447 3448 3449 3450 3451 3452 3453 3454 3455 3456 3457 3458 3459 3460 3461
3462 3463 3464 3465 3466 3467 3468 3469 3470 3471 3472 3473 3474 3475 3476
3477 3478 3479 3480 3481 3482 3483 3484 3485 3486 3487 3488 3489 3490 3491
3492 3493 3494 3495 3496 3497 3498 3499 3500 3501 3502 3503 3504 3505 3506
3507 3508 3509 3510 3511 3512 3513 3514 3515 3516 3517 3518 3519 3520 3521
3522 3523 3524 3525 3526 3527 3528 3529 3530 3531 3532 3533 3534 3535 3536
3537 3538 3539 3540 3541 3542 3543 3544 3545 3546 3547 3548 3549 3550 3551
3552 3553 3554 3555 3556 3557 3558 3559 3560 3561 3562 3563 3564 3565 3566
3567 3568 3569 3570 3571 3572 3573 3574 3575 3576 3577 3578 3579 3580 3581
3582 3583 3584 3585 3586 3587 3588 3589 3590 3591 3592 3593 3594 3595 3596
3597 3598 3599 3600 3601 3602 3603 3604 3605 3606 3607 3608 3609 3610 3611
3612 3613 3614 3615 3616 3617 3618 3619 3620 3621 3622 3623 3624 3625 3626
3627 3628 3629 3630 3631 3632 3633 3634 3635 3636 3637 3638 3639 3640 3641
3642 3643 3644 3645 3646 3647 3648 3649 3650 3651 3652 3653 3654 3655 3656
3657 3658 3659 3660 3661 3662 3663 3664 3665 3666 3667 3668 3669 3670 3671
3672 3673 3674 3675 3676 3677 3678 3679 3680 3681 3682 3683 3684 3685 3686
3687 3688 3689 3690 3691 3692
[ non-Water ]
   1    2    3    4    5    6    7    8    9   10   11   12   13   14   15
  16   17   18   19   20   21   22   23   24   25   26   27   28   29   30
  31   32   33   34   35   36   37   38   39   40   41   42   43   44   45
  46   47   48   49   50   51   52   53   54   55   56   57   58   59   60
  61   62   63   64   65   66   67   68   69   70   71   72   73   74   75
  76   77   78   79   80   81   82   83   84   85   86   87   88   89   90
  91   92   93   94   95   96   97   98   99  100  101  102  103  104  105
 106  107  108  109  110  111  112  113  114  115  116  117  118  119  120
 121  122  123  124  125  126  127  128  129  130  131  132  133  134  135
 136  137  138  139  140  141  142  143  144  145  146  147  148  149  150
 151  152  153  154  155  156  157  158  159  160  161  162  163  164  165
 166  167  168  169  170  171  172  173  174  175  176  177  178  179  180
 181  182  183  184  185  186  187  188  189  190  191  192  193  194  195
 196  197  198  199  200  201  202  203  204  205  206  207  208  209  210
 211  212  213  214  215  216  217  218  219  220  221  222  223  224  225
 226  227  228  229  230  231  232  233  234  235  236  237  238  239  240
 241  242  243  244  245  246  247  248  249  250  251  252  253  254  255
 256  257  258  259  260  261  262  263  264  265  266  267  268  269  270
 271  272  273  274  275  276  277  278  279  280  281  282  283  284  285
 286  287  288  289  290  291  292  293  294  295  296  297  298  299  300
 301  302  303  304  305  306  307  308  309  310  311  312  313  314  315
 316  317  318  319  320  321  322  323  324  325  326  327  328  329  330
 331  332  333  334  335  336  337  338  339  340  341  342  343  344  345
 346  347  348  349  350  351  352  353  354  355  356  357  358  359  360
 361  362  363  364  365  366  367  368  369  370  371  372  373  374  375
 376  377  378  379  380  381  382  383  384  385  386  387  388  389  390
 391  392  393  394  395  396  397  398  399  400  401  402  403  404  405
 406  407  408  409  410  411  412  413  414  415  416  417  418  419  420
 421  422  423  424  425  426  427  428  429  430  431  432  433  434  435
 436  437  438  439  440  441  442  443  444  445  446  447  448  449  450
 451  452  453  454  455  456  457  458  459  460  461  462  463  464  465
 466  467  468  469  470  471  472  473  474  475  476  477  478  479  480
 481  482  483  484  485  486  487  488  489  490  491  492  493  494  495
 496  497  498  499  500  501  502  503  504  505  506  507  508  509  510
 511  512  513  514  515  516  517  518  519  520  521  522  523  524  525
 526  527  528  529  530  531  532  533  534  535  536  537  538  539  540
 541  542  543  544  545  546  547  548  549  550  551  552  553  554  555
 556  557  558  559  560  561  562  563  564  565  566  567  568  569  570
 571  572  573  574  575  576  577  578  579  580  581  582  583  584  585
 586  587  588  589  590  591  592  593  594  595  596  597  598  599  600
 601  602  603  604  605  606  607  608  609  610  611  612  613  614  615
 616  617  618  619  620  621  622  623  624  625  626  627  628  629  630
 631  632  633  634  635  636  637  638  639  640  641  642  643  644  645
 646  647  648  649  650  651  652  653  654  655  656  657  658  659  660
 661  662  663  664  665  666  667  668  669  670  671  672  673  674  675
 676  677  678  679  680  681  682  683  684  685  686  687  688  689  690
 691  692  693  694  695  696  697  698  699  700  701  702  703  704  705
 706  707  708  709  710  711  712  713  714  715  716  717  718  719  720
 721  722  723  724  725  726  727  728  729  730  731  732  733  734  735
 736  737  738  739  740  741  742  743  744  745  746  747  748  749  750
 751  752  753  754  755  756  757  758  759  760  761  762  763  764  765
 766  767  768  769  770  771  772  773  774  775  776  777  778  779  780
 781  782  783  784  785  786  787  788  789  790  791  792  793  794  795
 796  797  798  799  800  801  802  803  804  805  806  807  808  809  810
 811  812  813  814  815  816  817  818  819  820  821  822  823  824  825
 826  827  828  829  830  831  832  833  834  835  836  837  838  839  840
 841  842  843  844  845  846  847  848  849  850  851  852  853  854  855
 856  857  858  859  860  861  862  863  864  865  866  867  868  869  870
 871  872  873  874  875  876  877  878  879  880  881  882  883  884  885
 886  887  888  889  890  891  892  893  894  895  896  897  898  899  900
 901  902  903  904  905  906  907  908  909  910  911  912  913  914  915
 916  917  918  919  920  921  922  923  924  925  926  927  928  929  930
 931  932  933  934  935  936  937  938  939  940  941  942  943  944  945
 946  947  948  949  950  951  952  953  954  955  956  957  958  959  960
 961  962  963  964  965  966  967  968  969  970  971  972  973  974  975
 976  977  978  979  980  981  982  983  984  985  986  987  988  989  990
 991  992  993  994  995  996  997  998  999 1000 1001 1002 1003 1004 1005
1006 1007 1008 1009 1010 1011 1012 1013 1014 1015 1016 1017 1018 1019 1020
1021 1022 1023 1024 1025 1026 1027 1028 1029 1030 1031 1032 1033 1034 1035
1036 1037 1038 1039 1040 1041 1042 1043 1044 1045 1046 1047 1048 1049 1050
1051 1052 1053 1054 1055 1056 1057 1058 1059 1060 1061 1062 1063 1064 1065
1066 1067 1068 1069 1070 1071 1072 1073 1074 1075 1076 1077 1078 1079 1080
1081 1082 1083 1084 1085 1086 1087 1088 1089 1090 1091 1092 1093 1094 1095
1096 1097 1098 1099 1100 1101 1102 1103 1104 1105 1106 1107 1108 1109 1110
1111 1112 1113 1114 1115 1116 1117 1118 1119 1120 1121 1122 1123 1124 1125
1126 1127 1128 1129 1130 1131 1132 1133 1134 1135 1136 1137 1138 1139 1140
1141 1142 1143 1144 1145 1146 1147 1148 1149 1150 1151 1152 1153 1154 1155
1156 1157 1158 1159 1160 1161 1162 1163 1164 1165 1166 1167 1168 1169 1170
1171 1172 1173 1174 1175 1176 1177 1178 1179 1180 1181 1182 1183 1184 1185
1186 1187 1188 1189 1190 1191 1192 1193 1194 1195 1196 1197 1198 1199 1200
1201 1202 1203 1204 1205 1206 1207 1208 1209 1210 1211 1212 1213 1214 1215
1216 1217 1218 1219 1220 1221 1222 1223 1224 1225 1226 1227 1228 1229 1230
1231 1232 1233 1234 1235 1236 1237 1238 1239 1240 1241 1242 1243 1244 1245
1246 1247 1248 1249 1250 1251 1252 1253 1254 1255 1256 1257 1258 1259 1260
1261 1262 1263 1264 1265 1266 1267 1268 1269 1270 1271 1272 1273 1274 1275
1276 1277 1278 1279 1280 1281 1282 1283 1284 1285 1286 1287 1288 1289 1290
1291 1292 1293 1294 1295 1296 1297 1298 1299 1300 1301 1302 1303 1304 1305
1306 1307 1308 1309 1310 1311 1312 1313 1314 1315 1316 1317 1318 1319 1320
1321 1322 1323 1324 1325 1326 1327 1328 1329 1330 1331 1332 1333 1334 1335
1336 1337 1338 1339 1340 1341 1342 1343 1344 1345 1346 1347 1348 1349 1350
1351 1352 1353 1354 1355 1356 1357 1358 1359 1360 1361 1362 1363 1364 1365
1366 1367 1368 1369 1370 1371 1372 1373 1374 1375 1376 1377 1378 1379 1380
1381 1382 1383 1384 1385 1386 1387 1388 1389 1390 1391 1392 1393 1394 1395
1396 1397 1398 1399 1400 1401 1402 1403 1404 1405 1406 1407 1408 1409 1410
1411 1412 1413 1414 1415 1416 1417 1418 1419 1420 1421 1422 1423 1424 1425
1426 1427 1428 1429 1430 1431 1432 1433 1434 1435 1436 1437 1438 1439 1440
1441 1442 1443 1444 1445 1446 1447 1448 1449 1450 1451 1452 1453 1454 1455
1456 1457 1458 1459 1460 1461 1462 1463 1464 1465 1466 1467 1468 1469 1470
1471 1472 1473 1474 1475 1476 1477 1478 1479 1480 1481 1482 1483 1484 1485
1486 1487 1488 1489 1490 1491 1492 1493 1494 1495 1496 1497 1498 1499 1500
1501 1502 1503 1504 1505 1506 1507 1508 1509 1510 1511 1512 1513 1514 1515
1516 1517 1518 1519 1520 1521 1522 1523 1524 1525 1526 1527 1528 1529 1530
1531 1532 1533 1534 1535 1536 1537 1538 1539 1540 1541 1542 1543 1544 1545
1546 1547 1548 1549 1550 1551 1552 1553 1554 1555 1556 1557 1558 1559 1560
1561 1562 1563 1564 1565 1566 1567 1568 1569 1570 1571 1572 1573 1574 1575
1576 1577 1578 1579 1580 1581 1582 1583 1584 1585 1586 1587 1588 1589 1590
1591 1592 1593 1594 1595 1596 1597 1598 1599 1600 1601 1602 1603 1604 1605
1606 1607 1608 1609 1610 1611 1612 1613 1614 1615 1616 1617 1618 1619 1620
1621 1622 1623 1624 1625 1626 1627 1628 1629 1630 1631 1632 1633 1634 1635
1636 1637 1638 1639 1640 1641 1642 1643 1644 1645 1646 1647 1648 1649 1650
1651 1652 1653 1654 1655 1656 1657 1658 1659 1660 1661 1662 1663 1664 1665
1666 1667 1668 1669 1670 1671 1672 1673 1674 1675 1676 1677 1678 1679 1680
1681 1682 1683 1684 1685 1686 1687 1688 1689 1690 1691 1692 1693 1694 1695
1696 1697 1698 1699 1700 1701 1702 1703 1704 1705 1706 1707 1708 1709 1710
1711 1712 1713 1714 1715 1716 1717 1718 1719 1720 1721 1722 1723 1724 1725
1726 1727 1728 1729 1730 1731 1732 1733 1734 1735 1736 1737 1738 1739 1740
1741 1742 1743 1744 1745 1746 1747 1748 1749 1750 1751 1752 1753 1754 1755
1756 1757 1758 1759 1760 1761 1762 1763 1764 1765 1766 1767 1768 1769 1770
1771 1772 1773 1774 1775 1776 1777 1778 1779 1780 1781 1782 1783 1784 1785
1786 1787 1788 1789 1790 1791 1792 1793 1794 1795 1796 1797 1798 1799 1800
1801 1802 1803 1804 1805 1806 1807 1808 1809 1810 1811 1812 1813 1814 1815
1816 1817 1818 1819 1820 1821 1822 1823 1824 1825 1826 1827 1828 1829 1830
1831 1832 1833 1834 1835 1836 1837 1838 1839 1840 1841 1842 1843 1844 1845
1846 1847 1848 1849 1850 1851 1852 1853 1854 1855 1856 1857 1858 1859 1860
1861 1862 1863 1864 1865 1866 1867 1868 1869 1870 1871 1872 1873 1874 1875
1876 1877 1878 1879 1880 1881 1882 1883 1884 1885 1886 1887 1888 1889 1890
1891 1892 1893 1894 1895 1896 1897 1898 1899 1900 1901 1902 1903 1904 1905
1906 1907 1908 1909 1910 1911 1912 1913 1914 1915 1916 1917 1918 1919 1920
1921 1922 1923 1924 1925 1926 1927 1928 1929 1930 1931 1932 1933 1934 1935
1936 1937 1938 1939 1940 1941 1942 1943 1944 1945 1946 1947 1948 1949 1950
1951 1952 1953 1954 1955 1956 1957 1958 1959 1960 1961 1962 1963 1964 1965
1966 1967 1968 1969 1970 1971 1972 1973 1974 1975 1976 1977 1978 1979 1980
1981 1982 1983 1984 1985 1986 1987 1988 1989 1990 1991 1992 1993 1994 1995
1996 1997 1998 1999 2000 2001 2002 2003 2004 2005 2006 2007 2008 2009 2010
2011 2012 2013 2014 2015 2016 2017 2018 2019 2020 2021 2022 2023 2024 2025
2026 2027 2028 2029 2030 2031 2032 2033 2034 2035 2036 2037 2038 2039 2040
2041 2042 2043 2044 2045 2046 2047 2048 2049 2050 2051 2052 2053 2054 2055
2056 2057 2058 2059 2060 2061 2062 2063 2064 2065 2066 2067 2068 2069 2070
2071 2072 2073 2074 2075 2076 2077 2078 2079 2080 2081 2082 2083 2084 2085
2086 2087 2088 2089 2090 2091 2092 2093 2094 2095 2096 2097 2098 2099 2100
2101 2102 2103 2104 2105 2106 2107 2108 2109 2110 2111 2112 2113 2114 2115
2116 2117 2118 2119 2120 2121 2122 2123 2124 2125 2126 2127 2128 2129 2130
2131 2132 2133 2134 2135 2136 2137 2138 2139 2140 2141 2142 2143 2144 2145
2146 2147 2148 2149 2150 2151 2152 2153 2154 2155 2156 2157 2158 2159 2160
2161 2162 2163 2164 2165 2166 2167 2168 2169 2170 2171 2172 2173 2174 2175
2176 2177 2178 2179 2180 2181 2182 2183 2184 2185 2186 2187 2188 2189 2190
2191 2192 2193 2194 2195 2196 2197 2198 2199 2200 2201 2202 2203 2204 2205
2206 2207 2208 2209 2210 2211 2212 2213 2214 2215 2216 2217 2218 2219 2220
2221 2222 2223 2224 2225 2226 2227 2228 2229 2230 2231 2232 2233 2234 2235
2236 2237 2238 2239 2240 2241 2242 2243 2244 2245 2246 2247 2248 2249 2250
2251 2252 2253 2254 2255 2256 2257 2258 2259 2260 2261 2262 2263 2264 2265
2266 2267 2268 2269 2270 2271 2272 2273 2274 2275 2276 2277 2278 2279 2280
2281 2282 2283 2284 2285 2286 2287 2288 2289 2290 2291 2292 2293 2294 2295
2296 2297 2298 2299 2300 2301 2302 2303 2304 2305 2306 2307 2308 2309 2310
2311 2312 2313 2314 2315 2316 2317 2318 2319 2320 2321 2322 2323 2324 2325
2326 2327 2328 2329 2330 2331 2332 2333 2334 2335 2336 2337 2338 2339 2340
2341 2342 2343 2344 2345 2346 2347 2348 2349 2350 2351 2352 2353 2354 2355
2356 2357 2358 2359 2360 2361 2362 2363 2364 2365 2366 2367 2368 2369 2370
2371 2372 2373 2374 2375 2376 2377 2378 2379 2380 2381 2382 2383 2384 2385
2386 2387 2388 2389 2390 2391 2392 2393 2394 2395 2396 2397 2398 2399 2400
2401 2402 2403 2404 2405 2406 2407 2408 2409 2410 2411 2412 2413 2414 2415
2416 2417 2418 2419 2420 2421 2422 2423 2424 2425 2426 2427 2428 2429 2430
2431 2432 2433 2434 2435 2436 2437 2438 2439 2440 2441 2442 2443 2444 2445
2446 2447 2448 2449 2450 2451 2452 2453 2454 2455 2456 2457 2458 2459 2460
2461 2462 2463 2464 2465 2466 2467 2468 2469 2470 2471 2472 2473 2474 2475
2476 2477 2478 2479 2480 2481 2482 2483 2484 2485 2486 2487 2488 2489 2490
2491 2492 2493 2494 2495 2496 2497 2498 2499 2500 2501 2502 2503 2504 2505
2506 2507 2508 2509 2510 2511 2512 2513 2514 2515 2516 2517 2518 2519 2520
2521 2522 2523 2524 2525 2526 2527 2528 2529 2530 2531 2532 2533 2534 2535
2536 2537 2538 2539 2540 2541 2542 2543 2544 2545 2546 2547 2548 2549 2550
2551 2552 2553 2554 2555 2556 2557 2558 2559 2560 2561 2562 2563 2564 2565
2566 2567 2568 2569 2570 2571 2572 2573 2574 2575 2576 2577 2578 2579 2580
2581 2582 2583 2584 2585 2586 2587 2588 2589 2590 2591 2592 2593 2594 2595
2596 2597 2598 2599 2600 2601 2602 2603 2604 2605 2606 2607 2608 2609 2610
2611 2612 2613 2614 2615 2616 2617 2618 2619 2620 2621 2622 2623 2624 2625
2626 2627 2628 2629 2630 2631 2632 2633 2634 2635 2636 2637 2638 2639 2640
2641 2642 2643 2644 2645 2646 2647 2648 2649 2650 2651 2652 2653 2654 2655
2656 2657 2658 2659 2660 2661 2662 2663 2664 2665 2666 2667 2668 2669 2670
2671 2672 2673 2674 2675 2676 2677 2678 2679 2680 2681 2682 2683 2684 2685
2686 2687 2688 2689 2690 2691 2692 2693 2694 2695 2696 2697 2698 2699 2700
2701 2702 2703 2704 2705 2706 2707 2708 2709 2710 2711 2712 2713 2714 2715
2716 2717 2718 2719 2720 2721 2722 2723 2724 2725 2726 2727 2728 2729 2730
2731 2732 2733 2734 2735 2736 2737 2738 2739 2740 2741 2742 2743 2744 2745
2746 2747 2748 2749 2750 2751 2752 2753 2754 2755 2756 2757 2758 2759 2760
2761 2762 2763 2764 2765 2766 2767 2768 2769 2770 2771 2772 2773 2774 2775
2776 2777 2778 2779 2780 2781 2782 2783 2784 2785 2786 2787 2788 2789 2790
2791 2792 2793 2794 2795 2796 2797 2798 2799 2800 2801 2802 2803 2804 2805
2806 2807 2808 2809 2810 2811 2812 2813 2814 2815 2816 2817 2818 2819 2820
2821 2822 2823 2824 2825 2826 2827 2828 2829 2830 2831 2832 2833 2834 2835
2836 2837 2838 2839 2840 2841 2842 2843 2844 2845 2846 2847 2848 2849 2850
2851 2852 2853 2854 2855 2856 2857 2858 2859 2860 2861 2862 2863 2864 2865
2866 2867 2868 2869 2870 2871 2872 2873 2874 2875 2876 2877 2878 2879 2880
2881 2882 2883 2884 2885 2886 2887 2888 2889 2890 2891 2892 2893 2894 2895
2896 2897 2898 2899 2900 2901 2902 2903 2904 2905 2906 2907 2908 2909 2910
2911 2912 2913 2914 2915 2916 2917 2918 2919 2920 2921 2922 2923 2924 2925
2926 2927 2928 2929 2930 2931 2932 2933 2934 2935 2936 2937 2938 2939 2940
2941 2942 2943 2944 2945 2946 2947 2948 2949 2950 2951 2952 2953 2954 2955
2956 2957 2958 2959 2960 2961 2962 2963 2964 2965 2966 2967 2968 2969 2970
2971 2972 2973 2974 2975 2976 2977 2978 2979 2980 2981 2982 2983 2984 2985
2986 2987 2988 2989 2990 2991 2992 2993 2994 2995 2996 2997 2998 2999 3000
3001 3002 3003 3004 3005 3006 3007 3008 3009 3010 3011 3012 3013 3014 3015
3016 3017 3018 3019 3020 3021 3022 3023 3024 3025 3026 3027 3028 3029 3030
3031 3032 3033 3034 3035 3036 3037 3038 3039 3040 3041 3042 3043 3044 3045
3046 3047 3048 3049 3050 3051 3052 3053 3054 3055 3056 3057 3058 3059 3060
3061 3062 3063 3064 3065 3066 3067 3068 3069 3070 3071 3072 3073 3074 3075
3076 3077 3078 3079 3080 3081 3082 3083 3084 3085 3086 3087 3088 3089 3090
3091 3092 3093 3094 3095 3096 3097 3098 3099 3100 3101 3102 3103 3104 3105
3106 3107 3108 3109 3110 3111 3112 3113 3114 3115 3116 3117 3118 3119 3120
3121 3122 3123 3124 3125 3126 3127 3128 3129 3130 3131 3132 3133 3134 3135
3136 3137 3138 3139 3140 3141 3142 3143 3144 3145 3146 3147 3148 3149 3150
3151 3152 3153 3154 3155 3156 3157 3158 3159 3160 3161 3162 3163 3164 3165
3166 3167 3168 3169 3170 3171 3172 3173 3174 3175 3176 3177 3178 3179 3180
3181 3182 3183 3184 3185 3186 3187 3188 3189 3190 3191 3192 3193 3194 3195
3196 3197 3198 3199 3200 3201 3202 3203 3204 3205 3206 3207 3208 3209 3210
3211 3212 3213 3214 3215 3216 3217 3218 3219 3220 3221 3222 3223 3224 3225
3226 3227 3228 3229 3230 3231 3232 3233 3234 3235 3236 3237 3238 3239 3240
3241 3242 3243 3244 3245 3246 3247 3248 3249 3250 3251 3252 3253 3254 3255
3256 3257 3258 3259 3260 3261 3262 3263 3264 3265 3266 3267 3268 3269 3270
3271 3272 3273 3274 3275 3276 3277 3278 3279 3280 3281 3282 3283 3284 3285
3286 3287 3288 3289 3290 3291 3292 3293 3294 3295 3296 3297 3298 3299 3300
3301 3302 3303 3304 3305 3306 3307 3308 3309 3310 3311 3312 3313 3314 3315
3316 3317 3318 3319 3320 3321 3322 3323 3324 3325 3326 3327 3328 3329 3330
3331 3332 3333 3334 3335 3336 3337 3338 3339 3340 3341 3342 3343 3344 3345
3346 3347 3348 3349 3350 3351 3352 3353 3354 3355 3356 3357 3358 3359 3360
3361 3362 3363 3364 3365 3366 3367 3368 3369 3370 3371
