# Supplementary material for: Redox Potentials of Disulfide Bonds in LOXL2 Studied by Nonequilibrium Alchemical Simulation
Source: Front Chem. 2021 Dec 14;9:797036. doi: 10.3389/fchem.2021.797036 (PMC8713139; doi:10.3389/fchem.2021.797036)
Supplement: Supplementary file 2 [file DataSheet2.ZIP › Raw Date for Redox potential LOXL2-797036/Input files/579x695/protein.top]

;
;	File 'unmodified.top' was generated
;	By user: Lirui (997)
;	On host: geng-PowerEdge-R740
;	At date: Tue Jun 29 15:50:49 2021
;
;	This is a standalone topology file
;
;	Created by:
;	                    :-) GROMACS - gmx pdb2gmx, 2019.4 (-:
;	
;	Executable:   /home/Kai/Program/gromacs/bin/gmx
;	Data prefix:  /home/Kai/Program/gromacs
;	Working dir:  /home/Lirui/redox-LOXL2/catalytic-579x695-FFmodified
;	Command line:
;	  gmx pdb2gmx -f prot_cyd.pdb -water tip3p -i protein -p unmodified
;	Force field was read from current directory or a relative path - path added.
;

; Include forcefield parameters
#include "./charmm27.ff/forcefield.itp"

[ moleculetype ]
; Name            nrexcl
Protein_chain_A     3

[ atoms ]
;   nr       type  resnr residue  atom   cgnr     charge       mass  typeB    chargeB      massB
; residue 547 ALA rtp ALA  q +1.0
     1        NH3    547    ALA      N      1       -0.3    14.0027
     2         HC    547    ALA     H1      2       0.33      1.008
     3         HC    547    ALA     H2      3       0.33      1.008
     4         HC    547    ALA     H3      4       0.33      1.008
     5        CT1    547    ALA     CA      5       0.21     12.011
     6         HB    547    ALA     HA      6        0.1      1.008
     7        CT3    547    ALA     CB      7      -0.27     12.011
     8         HA    547    ALA    HB1      8       0.09      1.008
     9         HA    547    ALA    HB2      9       0.09      1.008
    10         HA    547    ALA    HB3     10       0.09      1.008
    11          C    547    ALA      C     11       0.51     12.011
    12          O    547    ALA      O     12      -0.51     15.999   ; qtot 1
; residue 548 PRO rtp PRO  q  0.0
    13          N    548    PRO      N     13      -0.29     14.007
    14        CP3    548    PRO     CD     14          0     12.011
    15         HA    548    PRO    HD1     15       0.09      1.008
    16         HA    548    PRO    HD2     16       0.09      1.008
    17        CP1    548    PRO     CA     17       0.02     12.011
    18         HB    548    PRO     HA     18       0.09      1.008
    19        CP2    548    PRO     CB     19      -0.18     12.011
    20         HA    548    PRO    HB1     20       0.09      1.008
    21         HA    548    PRO    HB2     21       0.09      1.008
    22        CP2    548    PRO     CG     22      -0.18     12.011
    23         HA    548    PRO    HG1     23       0.09      1.008
    24         HA    548    PRO    HG2     24       0.09      1.008
    25          C    548    PRO      C     25       0.51     12.011
    26          O    548    PRO      O     26      -0.51     15.999   ; qtot 1
; residue 549 ASP rtp ASP  q -1.0
    27        NH1    549    ASP      N     27      -0.47     14.007
    28          H    549    ASP     HN     28       0.31      1.008
    29        CT1    549    ASP     CA     29       0.07     12.011
    30         HB    549    ASP     HA     30       0.09      1.008
    31        CT2    549    ASP     CB     31      -0.28     12.011
    32         HA    549    ASP    HB1     32       0.09      1.008
    33         HA    549    ASP    HB2     33       0.09      1.008
    34         CC    549    ASP     CG     34       0.62     12.011
    35         OC    549    ASP    OD1     35      -0.76     15.999
    36         OC    549    ASP    OD2     36      -0.76     15.999
    37          C    549    ASP      C     37       0.51     12.011
    38          O    549    ASP      O     38      -0.51     15.999   ; qtot 0
; residue 550 LEU rtp LEU  q  0.0
    39        NH1    550    LEU      N     39      -0.47     14.007
    40          H    550    LEU     HN     40       0.31      1.008
    41        CT1    550    LEU     CA     41       0.07     12.011
    42         HB    550    LEU     HA     42       0.09      1.008
    43        CT2    550    LEU     CB     43      -0.18     12.011
    44         HA    550    LEU    HB1     44       0.09      1.008
    45         HA    550    LEU    HB2     45       0.09      1.008
    46        CT1    550    LEU     CG     46      -0.09     12.011
    47         HA    550    LEU     HG     47       0.09      1.008
    48        CT3    550    LEU    CD1     48      -0.27     12.011
    49         HA    550    LEU   HD11     49       0.09      1.008
    50         HA    550    LEU   HD12     50       0.09      1.008
    51         HA    550    LEU   HD13     51       0.09      1.008
    52        CT3    550    LEU    CD2     52      -0.27     12.011
    53         HA    550    LEU   HD21     53       0.09      1.008
    54         HA    550    LEU   HD22     54       0.09      1.008
    55         HA    550    LEU   HD23     55       0.09      1.008
    56          C    550    LEU      C     56       0.51     12.011
    57          O    550    LEU      O     57      -0.51     15.999   ; qtot 0
; residue 551 VAL rtp VAL  q  0.0
    58        NH1    551    VAL      N     58      -0.47     14.007
    59          H    551    VAL     HN     59       0.31      1.008
    60        CT1    551    VAL     CA     60       0.07     12.011
    61         HB    551    VAL     HA     61       0.09      1.008
    62        CT1    551    VAL     CB     62      -0.09     12.011
    63         HA    551    VAL     HB     63       0.09      1.008
    64        CT3    551    VAL    CG1     64      -0.27     12.011
    65         HA    551    VAL   HG11     65       0.09      1.008
    66         HA    551    VAL   HG12     66       0.09      1.008
    67         HA    551    VAL   HG13     67       0.09      1.008
    68        CT3    551    VAL    CG2     68      -0.27     12.011
    69         HA    551    VAL   HG21     69       0.09      1.008
    70         HA    551    VAL   HG22     70       0.09      1.008
    71         HA    551    VAL   HG23     71       0.09      1.008
    72          C    551    VAL      C     72       0.51     12.011
    73          O    551    VAL      O     73      -0.51     15.999   ; qtot 0
; residue 552 LEU rtp LEU  q  0.0
    74        NH1    552    LEU      N     74      -0.47     14.007
    75          H    552    LEU     HN     75       0.31      1.008
    76        CT1    552    LEU     CA     76       0.07     12.011
    77         HB    552    LEU     HA     77       0.09      1.008
    78        CT2    552    LEU     CB     78      -0.18     12.011
    79         HA    552    LEU    HB1     79       0.09      1.008
    80         HA    552    LEU    HB2     80       0.09      1.008
    81        CT1    552    LEU     CG     81      -0.09     12.011
    82         HA    552    LEU     HG     82       0.09      1.008
    83        CT3    552    LEU    CD1     83      -0.27     12.011
    84         HA    552    LEU   HD11     84       0.09      1.008
    85         HA    552    LEU   HD12     85       0.09      1.008
    86         HA    552    LEU   HD13     86       0.09      1.008
    87        CT3    552    LEU    CD2     87      -0.27     12.011
    88         HA    552    LEU   HD21     88       0.09      1.008
    89         HA    552    LEU   HD22     89       0.09      1.008
    90         HA    552    LEU   HD23     90       0.09      1.008
    91          C    552    LEU      C     91       0.51     12.011
    92          O    552    LEU      O     92      -0.51     15.999   ; qtot 0
; residue 553 ASN rtp ASN  q  0.0
    93        NH1    553    ASN      N     93      -0.47     14.007
    94          H    553    ASN     HN     94       0.31      1.008
    95        CT1    553    ASN     CA     95       0.07     12.011
    96         HB    553    ASN     HA     96       0.09      1.008
    97        CT2    553    ASN     CB     97      -0.18     12.011
    98         HA    553    ASN    HB1     98       0.09      1.008
    99         HA    553    ASN    HB2     99       0.09      1.008
   100         CC    553    ASN     CG    100       0.55     12.011
   101          O    553    ASN    OD1    101      -0.55     15.999
   102        NH2    553    ASN    ND2    102      -0.62     14.007
   103          H    553    ASN   HD21    103       0.32      1.008
   104          H    553    ASN   HD22    104        0.3      1.008
   105          C    553    ASN      C    105       0.51     12.011
   106          O    553    ASN      O    106      -0.51     15.999   ; qtot 0
; residue 554 ALA rtp ALA  q  0.0
   107        NH1    554    ALA      N    107      -0.47     14.007
   108          H    554    ALA     HN    108       0.31      1.008
   109        CT1    554    ALA     CA    109       0.07     12.011
   110         HB    554    ALA     HA    110       0.09      1.008
   111        CT3    554    ALA     CB    111      -0.27     12.011
   112         HA    554    ALA    HB1    112       0.09      1.008
   113         HA    554    ALA    HB2    113       0.09      1.008
   114         HA    554    ALA    HB3    114       0.09      1.008
   115          C    554    ALA      C    115       0.51     12.011
   116          O    554    ALA      O    116      -0.51     15.999   ; qtot 0
; residue 555 GLU rtp GLU  q -1.0
   117        NH1    555    GLU      N    117      -0.47     14.007
   118          H    555    GLU     HN    118       0.31      1.008
   119        CT1    555    GLU     CA    119       0.07     12.011
   120         HB    555    GLU     HA    120       0.09      1.008
   121        CT2    555    GLU     CB    121      -0.18     12.011
   122         HA    555    GLU    HB1    122       0.09      1.008
   123         HA    555    GLU    HB2    123       0.09      1.008
   124        CT2    555    GLU     CG    124      -0.28     12.011
   125         HA    555    GLU    HG1    125       0.09      1.008
   126         HA    555    GLU    HG2    126       0.09      1.008
   127         CC    555    GLU     CD    127       0.62     12.011
   128         OC    555    GLU    OE1    128      -0.76     15.999
   129         OC    555    GLU    OE2    129      -0.76     15.999
   130          C    555    GLU      C    130       0.51     12.011
   131          O    555    GLU      O    131      -0.51     15.999   ; qtot -1
; residue 556 MET rtp MET  q  0.0
   132        NH1    556    MET      N    132      -0.47     14.007
   133          H    556    MET     HN    133       0.31      1.008
   134        CT1    556    MET     CA    134       0.07     12.011
   135         HB    556    MET     HA    135       0.09      1.008
   136        CT2    556    MET     CB    136      -0.18     12.011
   137         HA    556    MET    HB1    137       0.09      1.008
   138         HA    556    MET    HB2    138       0.09      1.008
   139        CT2    556    MET     CG    139      -0.14     12.011
   140         HA    556    MET    HG1    140       0.09      1.008
   141         HA    556    MET    HG2    141       0.09      1.008
   142          S    556    MET     SD    142      -0.09      32.06
   143        CT3    556    MET     CE    143      -0.22     12.011
   144         HA    556    MET    HE1    144       0.09      1.008
   145         HA    556    MET    HE2    145       0.09      1.008
   146         HA    556    MET    HE3    146       0.09      1.008
   147          C    556    MET      C    147       0.51     12.011
   148          O    556    MET      O    148      -0.51     15.999   ; qtot -1
; residue 557 VAL rtp VAL  q  0.0
   149        NH1    557    VAL      N    149      -0.47     14.007
   150          H    557    VAL     HN    150       0.31      1.008
   151        CT1    557    VAL     CA    151       0.07     12.011
   152         HB    557    VAL     HA    152       0.09      1.008
   153        CT1    557    VAL     CB    153      -0.09     12.011
   154         HA    557    VAL     HB    154       0.09      1.008
   155        CT3    557    VAL    CG1    155      -0.27     12.011
   156         HA    557    VAL   HG11    156       0.09      1.008
   157         HA    557    VAL   HG12    157       0.09      1.008
   158         HA    557    VAL   HG13    158       0.09      1.008
   159        CT3    557    VAL    CG2    159      -0.27     12.011
   160         HA    557    VAL   HG21    160       0.09      1.008
   161         HA    557    VAL   HG22    161       0.09      1.008
   162         HA    557    VAL   HG23    162       0.09      1.008
   163          C    557    VAL      C    163       0.51     12.011
   164          O    557    VAL      O    164      -0.51     15.999   ; qtot -1
; residue 558 GLN rtp GLN  q  0.0
   165        NH1    558    GLN      N    165      -0.47     14.007
   166          H    558    GLN     HN    166       0.31      1.008
   167        CT1    558    GLN     CA    167       0.07     12.011
   168         HB    558    GLN     HA    168       0.09      1.008
   169        CT2    558    GLN     CB    169      -0.18     12.011
   170         HA    558    GLN    HB1    170       0.09      1.008
   171         HA    558    GLN    HB2    171       0.09      1.008
   172        CT2    558    GLN     CG    172      -0.18     12.011
   173         HA    558    GLN    HG1    173       0.09      1.008
   174         HA    558    GLN    HG2    174       0.09      1.008
   175         CC    558    GLN     CD    175       0.55     12.011
   176          O    558    GLN    OE1    176      -0.55     15.999
   177        NH2    558    GLN    NE2    177      -0.62     14.007
   178          H    558    GLN   HE21    178       0.32      1.008
   179          H    558    GLN   HE22    179        0.3      1.008
   180          C    558    GLN      C    180       0.51     12.011
   181          O    558    GLN      O    181      -0.51     15.999   ; qtot -1
; residue 559 GLN rtp GLN  q  0.0
   182        NH1    559    GLN      N    182      -0.47     14.007
   183          H    559    GLN     HN    183       0.31      1.008
   184        CT1    559    GLN     CA    184       0.07     12.011
   185         HB    559    GLN     HA    185       0.09      1.008
   186        CT2    559    GLN     CB    186      -0.18     12.011
   187         HA    559    GLN    HB1    187       0.09      1.008
   188         HA    559    GLN    HB2    188       0.09      1.008
   189        CT2    559    GLN     CG    189      -0.18     12.011
   190         HA    559    GLN    HG1    190       0.09      1.008
   191         HA    559    GLN    HG2    191       0.09      1.008
   192         CC    559    GLN     CD    192       0.55     12.011
   193          O    559    GLN    OE1    193      -0.55     15.999
   194        NH2    559    GLN    NE2    194      -0.62     14.007
   195          H    559    GLN   HE21    195       0.32      1.008
   196          H    559    GLN   HE22    196        0.3      1.008
   197          C    559    GLN      C    197       0.51     12.011
   198          O    559    GLN      O    198      -0.51     15.999   ; qtot -1
; residue 560 THR rtp THR  q  0.0
   199        NH1    560    THR      N    199      -0.47     14.007
   200          H    560    THR     HN    200       0.31      1.008
   201        CT1    560    THR     CA    201       0.07     12.011
   202         HB    560    THR     HA    202       0.09      1.008
   203        CT1    560    THR     CB    203       0.14     12.011
   204         HA    560    THR     HB    204       0.09      1.008
   205        OH1    560    THR    OG1    205      -0.66     15.999
   206          H    560    THR    HG1    206       0.43      1.008
   207        CT3    560    THR    CG2    207      -0.27     12.011
   208         HA    560    THR   HG21    208       0.09      1.008
   209         HA    560    THR   HG22    209       0.09      1.008
   210         HA    560    THR   HG23    210       0.09      1.008
   211          C    560    THR      C    211       0.51     12.011
   212          O    560    THR      O    212      -0.51     15.999   ; qtot -1
; residue 561 THR rtp THR  q  0.0
   213        NH1    561    THR      N    213      -0.47     14.007
   214          H    561    THR     HN    214       0.31      1.008
   215        CT1    561    THR     CA    215       0.07     12.011
   216         HB    561    THR     HA    216       0.09      1.008
   217        CT1    561    THR     CB    217       0.14     12.011
   218         HA    561    THR     HB    218       0.09      1.008
   219        OH1    561    THR    OG1    219      -0.66     15.999
   220          H    561    THR    HG1    220       0.43      1.008
   221        CT3    561    THR    CG2    221      -0.27     12.011
   222         HA    561    THR   HG21    222       0.09      1.008
   223         HA    561    THR   HG22    223       0.09      1.008
   224         HA    561    THR   HG23    224       0.09      1.008
   225          C    561    THR      C    225       0.51     12.011
   226          O    561    THR      O    226      -0.51     15.999   ; qtot -1
; residue 562 TYR rtp TYR  q  0.0
   227        NH1    562    TYR      N    227      -0.47     14.007
   228          H    562    TYR     HN    228       0.31      1.008
   229        CT1    562    TYR     CA    229       0.07     12.011
   230         HB    562    TYR     HA    230       0.09      1.008
   231        CT2    562    TYR     CB    231      -0.18     12.011
   232         HA    562    TYR    HB1    232       0.09      1.008
   233         HA    562    TYR    HB2    233       0.09      1.008
   234         CA    562    TYR     CG    234          0     12.011
   235         CA    562    TYR    CD1    235     -0.115     12.011
   236         HP    562    TYR    HD1    236      0.115      1.008
   237         CA    562    TYR    CE1    237     -0.115     12.011
   238         HP    562    TYR    HE1    238      0.115      1.008
   239         CA    562    TYR     CZ    239       0.11     12.011
   240        OH1    562    TYR     OH    240      -0.54     15.999
   241          H    562    TYR     HH    241       0.43      1.008
   242         CA    562    TYR    CD2    242     -0.115     12.011
   243         HP    562    TYR    HD2    243      0.115      1.008
   244         CA    562    TYR    CE2    244     -0.115     12.011
   245         HP    562    TYR    HE2    245      0.115      1.008
   246          C    562    TYR      C    246       0.51     12.011
   247          O    562    TYR      O    247      -0.51     15.999   ; qtot -1
; residue 563 LEU rtp LEU  q  0.0
   248        NH1    563    LEU      N    248      -0.47     14.007
   249          H    563    LEU     HN    249       0.31      1.008
   250        CT1    563    LEU     CA    250       0.07     12.011
   251         HB    563    LEU     HA    251       0.09      1.008
   252        CT2    563    LEU     CB    252      -0.18     12.011
   253         HA    563    LEU    HB1    253       0.09      1.008
   254         HA    563    LEU    HB2    254       0.09      1.008
   255        CT1    563    LEU     CG    255      -0.09     12.011
   256         HA    563    LEU     HG    256       0.09      1.008
   257        CT3    563    LEU    CD1    257      -0.27     12.011
   258         HA    563    LEU   HD11    258       0.09      1.008
   259         HA    563    LEU   HD12    259       0.09      1.008
   260         HA    563    LEU   HD13    260       0.09      1.008
   261        CT3    563    LEU    CD2    261      -0.27     12.011
   262         HA    563    LEU   HD21    262       0.09      1.008
   263         HA    563    LEU   HD22    263       0.09      1.008
   264         HA    563    LEU   HD23    264       0.09      1.008
   265          C    563    LEU      C    265       0.51     12.011
   266          O    563    LEU      O    266      -0.51     15.999   ; qtot -1
; residue 564 GLU rtp GLU  q -1.0
   267        NH1    564    GLU      N    267      -0.47     14.007
   268          H    564    GLU     HN    268       0.31      1.008
   269        CT1    564    GLU     CA    269       0.07     12.011
   270         HB    564    GLU     HA    270       0.09      1.008
   271        CT2    564    GLU     CB    271      -0.18     12.011
   272         HA    564    GLU    HB1    272       0.09      1.008
   273         HA    564    GLU    HB2    273       0.09      1.008
   274        CT2    564    GLU     CG    274      -0.28     12.011
   275         HA    564    GLU    HG1    275       0.09      1.008
   276         HA    564    GLU    HG2    276       0.09      1.008
   277         CC    564    GLU     CD    277       0.62     12.011
   278         OC    564    GLU    OE1    278      -0.76     15.999
   279         OC    564    GLU    OE2    279      -0.76     15.999
   280          C    564    GLU      C    280       0.51     12.011
   281          O    564    GLU      O    281      -0.51     15.999   ; qtot -2
; residue 565 ASP rtp ASP  q -1.0
   282        NH1    565    ASP      N    282      -0.47     14.007
   283          H    565    ASP     HN    283       0.31      1.008
   284        CT1    565    ASP     CA    284       0.07     12.011
   285         HB    565    ASP     HA    285       0.09      1.008
   286        CT2    565    ASP     CB    286      -0.28     12.011
   287         HA    565    ASP    HB1    287       0.09      1.008
   288         HA    565    ASP    HB2    288       0.09      1.008
   289         CC    565    ASP     CG    289       0.62     12.011
   290         OC    565    ASP    OD1    290      -0.76     15.999
   291         OC    565    ASP    OD2    291      -0.76     15.999
   292          C    565    ASP      C    292       0.51     12.011
   293          O    565    ASP      O    293      -0.51     15.999   ; qtot -3
; residue 566 ARG rtp ARG  q +1.0
   294        NH1    566    ARG      N    294      -0.47     14.007
   295          H    566    ARG     HN    295       0.31      1.008
   296        CT1    566    ARG     CA    296       0.07     12.011
   297         HB    566    ARG     HA    297       0.09      1.008
   298        CT2    566    ARG     CB    298      -0.18     12.011
   299         HA    566    ARG    HB1    299       0.09      1.008
   300         HA    566    ARG    HB2    300       0.09      1.008
   301        CT2    566    ARG     CG    301      -0.18     12.011
   302         HA    566    ARG    HG1    302       0.09      1.008
   303         HA    566    ARG    HG2    303       0.09      1.008
   304        CT2    566    ARG     CD    304        0.2     12.011
   305         HA    566    ARG    HD1    305       0.09      1.008
   306         HA    566    ARG    HD2    306       0.09      1.008
   307        NC2    566    ARG     NE    307       -0.7     14.007
   308         HC    566    ARG     HE    308       0.44      1.008
   309          C    566    ARG     CZ    309       0.64     12.011
   310        NC2    566    ARG    NH1    310       -0.8     14.007
   311         HC    566    ARG   HH11    311       0.46      1.008
   312         HC    566    ARG   HH12    312       0.46      1.008
   313        NC2    566    ARG    NH2    313       -0.8     14.007
   314         HC    566    ARG   HH21    314       0.46      1.008
   315         HC    566    ARG   HH22    315       0.46      1.008
   316          C    566    ARG      C    316       0.51     12.011
   317          O    566    ARG      O    317      -0.51     15.999   ; qtot -2
; residue 567 PRO rtp PRO  q  0.0
   318          N    567    PRO      N    318      -0.29     14.007
   319        CP3    567    PRO     CD    319          0     12.011
   320         HA    567    PRO    HD1    320       0.09      1.008
   321         HA    567    PRO    HD2    321       0.09      1.008
   322        CP1    567    PRO     CA    322       0.02     12.011
   323         HB    567    PRO     HA    323       0.09      1.008
   324        CP2    567    PRO     CB    324      -0.18     12.011
   325         HA    567    PRO    HB1    325       0.09      1.008
   326         HA    567    PRO    HB2    326       0.09      1.008
   327        CP2    567    PRO     CG    327      -0.18     12.011
   328         HA    567    PRO    HG1    328       0.09      1.008
   329         HA    567    PRO    HG2    329       0.09      1.008
   330          C    567    PRO      C    330       0.51     12.011
   331          O    567    PRO      O    331      -0.51     15.999   ; qtot -2
; residue 568 MET rtp MET  q  0.0
   332        NH1    568    MET      N    332      -0.47     14.007
   333          H    568    MET     HN    333       0.31      1.008
   334        CT1    568    MET     CA    334       0.07     12.011
   335         HB    568    MET     HA    335       0.09      1.008
   336        CT2    568    MET     CB    336      -0.18     12.011
   337         HA    568    MET    HB1    337       0.09      1.008
   338         HA    568    MET    HB2    338       0.09      1.008
   339        CT2    568    MET     CG    339      -0.14     12.011
   340         HA    568    MET    HG1    340       0.09      1.008
   341         HA    568    MET    HG2    341       0.09      1.008
   342          S    568    MET     SD    342      -0.09      32.06
   343        CT3    568    MET     CE    343      -0.22     12.011
   344         HA    568    MET    HE1    344       0.09      1.008
   345         HA    568    MET    HE2    345       0.09      1.008
   346         HA    568    MET    HE3    346       0.09      1.008
   347          C    568    MET      C    347       0.51     12.011
   348          O    568    MET      O    348      -0.51     15.999   ; qtot -2
; residue 569 PHE rtp PHE  q  0.0
   349        NH1    569    PHE      N    349      -0.47     14.007
   350          H    569    PHE     HN    350       0.31      1.008
   351        CT1    569    PHE     CA    351       0.07     12.011
   352         HB    569    PHE     HA    352       0.09      1.008
   353        CT2    569    PHE     CB    353      -0.18     12.011
   354         HA    569    PHE    HB1    354       0.09      1.008
   355         HA    569    PHE    HB2    355       0.09      1.008
   356         CA    569    PHE     CG    356          0     12.011
   357         CA    569    PHE    CD1    357     -0.115     12.011
   358         HP    569    PHE    HD1    358      0.115      1.008
   359         CA    569    PHE    CE1    359     -0.115     12.011
   360         HP    569    PHE    HE1    360      0.115      1.008
   361         CA    569    PHE     CZ    361     -0.115     12.011
   362         HP    569    PHE     HZ    362      0.115      1.008
   363         CA    569    PHE    CD2    363     -0.115     12.011
   364         HP    569    PHE    HD2    364      0.115      1.008
   365         CA    569    PHE    CE2    365     -0.115     12.011
   366         HP    569    PHE    HE2    366      0.115      1.008
   367          C    569    PHE      C    367       0.51     12.011
   368          O    569    PHE      O    368      -0.51     15.999   ; qtot -2
; residue 570 LEU rtp LEU  q  0.0
   369        NH1    570    LEU      N    369      -0.47     14.007
   370          H    570    LEU     HN    370       0.31      1.008
   371        CT1    570    LEU     CA    371       0.07     12.011
   372         HB    570    LEU     HA    372       0.09      1.008
   373        CT2    570    LEU     CB    373      -0.18     12.011
   374         HA    570    LEU    HB1    374       0.09      1.008
   375         HA    570    LEU    HB2    375       0.09      1.008
   376        CT1    570    LEU     CG    376      -0.09     12.011
   377         HA    570    LEU     HG    377       0.09      1.008
   378        CT3    570    LEU    CD1    378      -0.27     12.011
   379         HA    570    LEU   HD11    379       0.09      1.008
   380         HA    570    LEU   HD12    380       0.09      1.008
   381         HA    570    LEU   HD13    381       0.09      1.008
   382        CT3    570    LEU    CD2    382      -0.27     12.011
   383         HA    570    LEU   HD21    383       0.09      1.008
   384         HA    570    LEU   HD22    384       0.09      1.008
   385         HA    570    LEU   HD23    385       0.09      1.008
   386          C    570    LEU      C    386       0.51     12.011
   387          O    570    LEU      O    387      -0.51     15.999   ; qtot -2
; residue 571 LEU rtp LEU  q  0.0
   388        NH1    571    LEU      N    388      -0.47     14.007
   389          H    571    LEU     HN    389       0.31      1.008
   390        CT1    571    LEU     CA    390       0.07     12.011
   391         HB    571    LEU     HA    391       0.09      1.008
   392        CT2    571    LEU     CB    392      -0.18     12.011
   393         HA    571    LEU    HB1    393       0.09      1.008
   394         HA    571    LEU    HB2    394       0.09      1.008
   395        CT1    571    LEU     CG    395      -0.09     12.011
   396         HA    571    LEU     HG    396       0.09      1.008
   397        CT3    571    LEU    CD1    397      -0.27     12.011
   398         HA    571    LEU   HD11    398       0.09      1.008
   399         HA    571    LEU   HD12    399       0.09      1.008
   400         HA    571    LEU   HD13    400       0.09      1.008
   401        CT3    571    LEU    CD2    401      -0.27     12.011
   402         HA    571    LEU   HD21    402       0.09      1.008
   403         HA    571    LEU   HD22    403       0.09      1.008
   404         HA    571    LEU   HD23    404       0.09      1.008
   405          C    571    LEU      C    405       0.51     12.011
   406          O    571    LEU      O    406      -0.51     15.999   ; qtot -2
; residue 572 GLN rtp GLN  q  0.0
   407        NH1    572    GLN      N    407      -0.47     14.007
   408          H    572    GLN     HN    408       0.31      1.008
   409        CT1    572    GLN     CA    409       0.07     12.011
   410         HB    572    GLN     HA    410       0.09      1.008
   411        CT2    572    GLN     CB    411      -0.18     12.011
   412         HA    572    GLN    HB1    412       0.09      1.008
   413         HA    572    GLN    HB2    413       0.09      1.008
   414        CT2    572    GLN     CG    414      -0.18     12.011
   415         HA    572    GLN    HG1    415       0.09      1.008
   416         HA    572    GLN    HG2    416       0.09      1.008
   417         CC    572    GLN     CD    417       0.55     12.011
   418          O    572    GLN    OE1    418      -0.55     15.999
   419        NH2    572    GLN    NE2    419      -0.62     14.007
   420          H    572    GLN   HE21    420       0.32      1.008
   421          H    572    GLN   HE22    421        0.3      1.008
   422          C    572    GLN      C    422       0.51     12.011
   423          O    572    GLN      O    423      -0.51     15.999   ; qtot -2
; residue 573 CYS rtp CYS2 q  0.0
   424        NH1    573    CYS      N    424      -0.47     14.007
   425          H    573    CYS     HN    425       0.31      1.008
   426        CT1    573    CYS     CA    426       0.07     12.011
   427         HB    573    CYS     HA    427       0.09      1.008
   428        CT2    573    CYS     CB    428       -0.1     12.011
   429         HA    573    CYS    HB1    429       0.09      1.008
   430         HA    573    CYS    HB2    430       0.09      1.008
   431         SM    573    CYS     SG    431      -0.08      32.06
   432          C    573    CYS      C    432       0.51     12.011
   433          O    573    CYS      O    433      -0.51     15.999   ; qtot -2
; residue 574 ALA rtp ALA  q  0.0
   434        NH1    574    ALA      N    434      -0.47     14.007
   435          H    574    ALA     HN    435       0.31      1.008
   436        CT1    574    ALA     CA    436       0.07     12.011
   437         HB    574    ALA     HA    437       0.09      1.008
   438        CT3    574    ALA     CB    438      -0.27     12.011
   439         HA    574    ALA    HB1    439       0.09      1.008
   440         HA    574    ALA    HB2    440       0.09      1.008
   441         HA    574    ALA    HB3    441       0.09      1.008
   442          C    574    ALA      C    442       0.51     12.011
   443          O    574    ALA      O    443      -0.51     15.999   ; qtot -2
; residue 575 MET rtp MET  q  0.0
   444        NH1    575    MET      N    444      -0.47     14.007
   445          H    575    MET     HN    445       0.31      1.008
   446        CT1    575    MET     CA    446       0.07     12.011
   447         HB    575    MET     HA    447       0.09      1.008
   448        CT2    575    MET     CB    448      -0.18     12.011
   449         HA    575    MET    HB1    449       0.09      1.008
   450         HA    575    MET    HB2    450       0.09      1.008
   451        CT2    575    MET     CG    451      -0.14     12.011
   452         HA    575    MET    HG1    452       0.09      1.008
   453         HA    575    MET    HG2    453       0.09      1.008
   454          S    575    MET     SD    454      -0.09      32.06
   455        CT3    575    MET     CE    455      -0.22     12.011
   456         HA    575    MET    HE1    456       0.09      1.008
   457         HA    575    MET    HE2    457       0.09      1.008
   458         HA    575    MET    HE3    458       0.09      1.008
   459          C    575    MET      C    459       0.51     12.011
   460          O    575    MET      O    460      -0.51     15.999   ; qtot -2
; residue 576 GLU rtp GLU  q -1.0
   461        NH1    576    GLU      N    461      -0.47     14.007
   462          H    576    GLU     HN    462       0.31      1.008
   463        CT1    576    GLU     CA    463       0.07     12.011
   464         HB    576    GLU     HA    464       0.09      1.008
   465        CT2    576    GLU     CB    465      -0.18     12.011
   466         HA    576    GLU    HB1    466       0.09      1.008
   467         HA    576    GLU    HB2    467       0.09      1.008
   468        CT2    576    GLU     CG    468      -0.28     12.011
   469         HA    576    GLU    HG1    469       0.09      1.008
   470         HA    576    GLU    HG2    470       0.09      1.008
   471         CC    576    GLU     CD    471       0.62     12.011
   472         OC    576    GLU    OE1    472      -0.76     15.999
   473         OC    576    GLU    OE2    473      -0.76     15.999
   474          C    576    GLU      C    474       0.51     12.011
   475          O    576    GLU      O    475      -0.51     15.999   ; qtot -3
; residue 577 GLU rtp GLU  q -1.0
   476        NH1    577    GLU      N    476      -0.47     14.007
   477          H    577    GLU     HN    477       0.31      1.008
   478        CT1    577    GLU     CA    478       0.07     12.011
   479         HB    577    GLU     HA    479       0.09      1.008
   480        CT2    577    GLU     CB    480      -0.18     12.011
   481         HA    577    GLU    HB1    481       0.09      1.008
   482         HA    577    GLU    HB2    482       0.09      1.008
   483        CT2    577    GLU     CG    483      -0.28     12.011
   484         HA    577    GLU    HG1    484       0.09      1.008
   485         HA    577    GLU    HG2    485       0.09      1.008
   486         CC    577    GLU     CD    486       0.62     12.011
   487         OC    577    GLU    OE1    487      -0.76     15.999
   488         OC    577    GLU    OE2    488      -0.76     15.999
   489          C    577    GLU      C    489       0.51     12.011
   490          O    577    GLU      O    490      -0.51     15.999   ; qtot -4
; residue 578 ASN rtp ASN  q  0.0
   491        NH1    578    ASN      N    491      -0.47     14.007
   492          H    578    ASN     HN    492       0.31      1.008
   493        CT1    578    ASN     CA    493       0.07     12.011
   494         HB    578    ASN     HA    494       0.09      1.008
   495        CT2    578    ASN     CB    495      -0.18     12.011
   496         HA    578    ASN    HB1    496       0.09      1.008
   497         HA    578    ASN    HB2    497       0.09      1.008
   498         CC    578    ASN     CG    498       0.55     12.011
   499          O    578    ASN    OD1    499      -0.55     15.999
   500        NH2    578    ASN    ND2    500      -0.62     14.007
   501          H    578    ASN   HD21    501       0.32      1.008
   502          H    578    ASN   HD22    502        0.3      1.008
   503          C    578    ASN      C    503       0.51     12.011
   504          O    578    ASN      O    504      -0.51     15.999   ; qtot -4
; residue 579 CYD rtp CYD  q  0.0
   505        NH1    579    CYD      N    505      -0.47     14.007
   506          H    579    CYD     HN    506       0.31      1.008
   507        CT1    579    CYD     CA    507       0.07     12.011
   508         HB    579    CYD     HA    508       0.09      1.008
   509        CT2    579    CYD     CB    509       -0.1     12.011	   CT2        0.00  12.011   
   510        VSc    579    CYD     Vc    509          0          0	   VSc       -0.11   0.00
   511         HA    579    CYD    HB1    510       0.09      1.008	
   512         HA    579    CYD    HB2    511       0.09      1.008	    
   513         SM    579    CYD     SG    512      -0.08      32.06	   S          0.00  32.06   
   514        VSs    579    CYD     Vs    512          0          0	   VSs       -0.23   0.00    
   515        HUD    579    CYD    HUD    513          0      1.008	   HS         0.16   1.008   
   516          C    579    CYD      C    514       0.51     12.011	
   517          O    579    CYD      O    515      -0.51     15.999   	
; residue 580 LEU rtp LEU  q  0.0
   518        NH1    580    LEU      N    516      -0.47     14.007
   519          H    580    LEU     HN    517       0.31      1.008
   520        CT1    580    LEU     CA    518       0.07     12.011
   521         HB    580    LEU     HA    519       0.09      1.008
   522        CT2    580    LEU     CB    520      -0.18     12.011
   523         HA    580    LEU    HB1    521       0.09      1.008
   524         HA    580    LEU    HB2    522       0.09      1.008
   525        CT1    580    LEU     CG    523      -0.09     12.011
   526         HA    580    LEU     HG    524       0.09      1.008
   527        CT3    580    LEU    CD1    525      -0.27     12.011
   528         HA    580    LEU   HD11    526       0.09      1.008
   529         HA    580    LEU   HD12    527       0.09      1.008
   530         HA    580    LEU   HD13    528       0.09      1.008
   531        CT3    580    LEU    CD2    529      -0.27     12.011
   532         HA    580    LEU   HD21    530       0.09      1.008
   533         HA    580    LEU   HD22    531       0.09      1.008
   534         HA    580    LEU   HD23    532       0.09      1.008
   535          C    580    LEU      C    533       0.51     12.011
   536          O    580    LEU      O    534      -0.51     15.999   ; qtot -4
; residue 581 SER rtp SER  q  0.0
   537        NH1    581    SER      N    535      -0.47     14.007
   538          H    581    SER     HN    536       0.31      1.008
   539        CT1    581    SER     CA    537       0.07     12.011
   540         HB    581    SER     HA    538       0.09      1.008
   541        CT2    581    SER     CB    539       0.05     12.011
   542         HA    581    SER    HB1    540       0.09      1.008
   543         HA    581    SER    HB2    541       0.09      1.008
   544        OH1    581    SER     OG    542      -0.66     15.999
   545          H    581    SER    HG1    543       0.43      1.008
   546          C    581    SER      C    544       0.51     12.011
   547          O    581    SER      O    545      -0.51     15.999   ; qtot -4
; residue 582 ALA rtp ALA  q  0.0
   548        NH1    582    ALA      N    546      -0.47     14.007
   549          H    582    ALA     HN    547       0.31      1.008
   550        CT1    582    ALA     CA    548       0.07     12.011
   551         HB    582    ALA     HA    549       0.09      1.008
   552        CT3    582    ALA     CB    550      -0.27     12.011
   553         HA    582    ALA    HB1    551       0.09      1.008
   554         HA    582    ALA    HB2    552       0.09      1.008
   555         HA    582    ALA    HB3    553       0.09      1.008
   556          C    582    ALA      C    554       0.51     12.011
   557          O    582    ALA      O    555      -0.51     15.999   ; qtot -4
; residue 583 SER rtp SER  q  0.0
   558        NH1    583    SER      N    556      -0.47     14.007
   559          H    583    SER     HN    557       0.31      1.008
   560        CT1    583    SER     CA    558       0.07     12.011
   561         HB    583    SER     HA    559       0.09      1.008
   562        CT2    583    SER     CB    560       0.05     12.011
   563         HA    583    SER    HB1    561       0.09      1.008
   564         HA    583    SER    HB2    562       0.09      1.008
   565        OH1    583    SER     OG    563      -0.66     15.999
   566          H    583    SER    HG1    564       0.43      1.008
   567          C    583    SER      C    565       0.51     12.011
   568          O    583    SER      O    566      -0.51     15.999   ; qtot -4
; residue 584 ALA rtp ALA  q  0.0
   569        NH1    584    ALA      N    567      -0.47     14.007
   570          H    584    ALA     HN    568       0.31      1.008
   571        CT1    584    ALA     CA    569       0.07     12.011
   572         HB    584    ALA     HA    570       0.09      1.008
   573        CT3    584    ALA     CB    571      -0.27     12.011
   574         HA    584    ALA    HB1    572       0.09      1.008
   575         HA    584    ALA    HB2    573       0.09      1.008
   576         HA    584    ALA    HB3    574       0.09      1.008
   577          C    584    ALA      C    575       0.51     12.011
   578          O    584    ALA      O    576      -0.51     15.999   ; qtot -4
; residue 585 ALA rtp ALA  q  0.0
   579        NH1    585    ALA      N    577      -0.47     14.007
   580          H    585    ALA     HN    578       0.31      1.008
   581        CT1    585    ALA     CA    579       0.07     12.011
   582         HB    585    ALA     HA    580       0.09      1.008
   583        CT3    585    ALA     CB    581      -0.27     12.011
   584         HA    585    ALA    HB1    582       0.09      1.008
   585         HA    585    ALA    HB2    583       0.09      1.008
   586         HA    585    ALA    HB3    584       0.09      1.008
   587          C    585    ALA      C    585       0.51     12.011
   588          O    585    ALA      O    586      -0.51     15.999   ; qtot -4
; residue 586 GLN rtp GLN  q  0.0
   589        NH1    586    GLN      N    587      -0.47     14.007
   590          H    586    GLN     HN    588       0.31      1.008
   591        CT1    586    GLN     CA    589       0.07     12.011
   592         HB    586    GLN     HA    590       0.09      1.008
   593        CT2    586    GLN     CB    591      -0.18     12.011
   594         HA    586    GLN    HB1    592       0.09      1.008
   595         HA    586    GLN    HB2    593       0.09      1.008
   596        CT2    586    GLN     CG    594      -0.18     12.011
   597         HA    586    GLN    HG1    595       0.09      1.008
   598         HA    586    GLN    HG2    596       0.09      1.008
   599         CC    586    GLN     CD    597       0.55     12.011
   600          O    586    GLN    OE1    598      -0.55     15.999
   601        NH2    586    GLN    NE2    599      -0.62     14.007
   602          H    586    GLN   HE21    600       0.32      1.008
   603          H    586    GLN   HE22    601        0.3      1.008
   604          C    586    GLN      C    602       0.51     12.011
   605          O    586    GLN      O    603      -0.51     15.999   ; qtot -4
; residue 587 THR rtp THR  q  0.0
   606        NH1    587    THR      N    604      -0.47     14.007
   607          H    587    THR     HN    605       0.31      1.008
   608        CT1    587    THR     CA    606       0.07     12.011
   609         HB    587    THR     HA    607       0.09      1.008
   610        CT1    587    THR     CB    608       0.14     12.011
   611         HA    587    THR     HB    609       0.09      1.008
   612        OH1    587    THR    OG1    610      -0.66     15.999
   613          H    587    THR    HG1    611       0.43      1.008
   614        CT3    587    THR    CG2    612      -0.27     12.011
   615         HA    587    THR   HG21    613       0.09      1.008
   616         HA    587    THR   HG22    614       0.09      1.008
   617         HA    587    THR   HG23    615       0.09      1.008
   618          C    587    THR      C    616       0.51     12.011
   619          O    587    THR      O    617      -0.51     15.999   ; qtot -4
; residue 588 ASP rtp ASP  q -1.0
   620        NH1    588    ASP      N    618      -0.47     14.007
   621          H    588    ASP     HN    619       0.31      1.008
   622        CT1    588    ASP     CA    620       0.07     12.011
   623         HB    588    ASP     HA    621       0.09      1.008
   624        CT2    588    ASP     CB    622      -0.28     12.011
   625         HA    588    ASP    HB1    623       0.09      1.008
   626         HA    588    ASP    HB2    624       0.09      1.008
   627         CC    588    ASP     CG    625       0.62     12.011
   628         OC    588    ASP    OD1    626      -0.76     15.999
   629         OC    588    ASP    OD2    627      -0.76     15.999
   630          C    588    ASP      C    628       0.51     12.011
   631          O    588    ASP      O    629      -0.51     15.999   ; qtot -5
; residue 589 PRO rtp PRO  q  0.0
   632          N    589    PRO      N    630      -0.29     14.007
   633        CP3    589    PRO     CD    631          0     12.011
   634         HA    589    PRO    HD1    632       0.09      1.008
   635         HA    589    PRO    HD2    633       0.09      1.008
   636        CP1    589    PRO     CA    634       0.02     12.011
   637         HB    589    PRO     HA    635       0.09      1.008
   638        CP2    589    PRO     CB    636      -0.18     12.011
   639         HA    589    PRO    HB1    637       0.09      1.008
   640         HA    589    PRO    HB2    638       0.09      1.008
   641        CP2    589    PRO     CG    639      -0.18     12.011
   642         HA    589    PRO    HG1    640       0.09      1.008
   643         HA    589    PRO    HG2    641       0.09      1.008
   644          C    589    PRO      C    642       0.51     12.011
   645          O    589    PRO      O    643      -0.51     15.999   ; qtot -5
; residue 590 THR rtp THR  q  0.0
   646        NH1    590    THR      N    644      -0.47     14.007
   647          H    590    THR     HN    645       0.31      1.008
   648        CT1    590    THR     CA    646       0.07     12.011
   649         HB    590    THR     HA    647       0.09      1.008
   650        CT1    590    THR     CB    648       0.14     12.011
   651         HA    590    THR     HB    649       0.09      1.008
   652        OH1    590    THR    OG1    650      -0.66     15.999
   653          H    590    THR    HG1    651       0.43      1.008
   654        CT3    590    THR    CG2    652      -0.27     12.011
   655         HA    590    THR   HG21    653       0.09      1.008
   656         HA    590    THR   HG22    654       0.09      1.008
   657         HA    590    THR   HG23    655       0.09      1.008
   658          C    590    THR      C    656       0.51     12.011
   659          O    590    THR      O    657      -0.51     15.999   ; qtot -5
; residue 591 THR rtp THR  q  0.0
   660        NH1    591    THR      N    658      -0.47     14.007
   661          H    591    THR     HN    659       0.31      1.008
   662        CT1    591    THR     CA    660       0.07     12.011
   663         HB    591    THR     HA    661       0.09      1.008
   664        CT1    591    THR     CB    662       0.14     12.011
   665         HA    591    THR     HB    663       0.09      1.008
   666        OH1    591    THR    OG1    664      -0.66     15.999
   667          H    591    THR    HG1    665       0.43      1.008
   668        CT3    591    THR    CG2    666      -0.27     12.011
   669         HA    591    THR   HG21    667       0.09      1.008
   670         HA    591    THR   HG22    668       0.09      1.008
   671         HA    591    THR   HG23    669       0.09      1.008
   672          C    591    THR      C    670       0.51     12.011
   673          O    591    THR      O    671      -0.51     15.999   ; qtot -5
; residue 592 GLY rtp GLY  q  0.0
   674        NH1    592    GLY      N    672      -0.47     14.007
   675          H    592    GLY     HN    673       0.31      1.008
   676        CT2    592    GLY     CA    674      -0.02     12.011
   677         HB    592    GLY    HA1    675       0.09      1.008
   678         HB    592    GLY    HA2    676       0.09      1.008
   679          C    592    GLY      C    677       0.51     12.011
   680          O    592    GLY      O    678      -0.51     15.999   ; qtot -5
; residue 593 TYR rtp TYR  q  0.0
   681        NH1    593    TYR      N    679      -0.47     14.007
   682          H    593    TYR     HN    680       0.31      1.008
   683        CT1    593    TYR     CA    681       0.07     12.011
   684         HB    593    TYR     HA    682       0.09      1.008
   685        CT2    593    TYR     CB    683      -0.18     12.011
   686         HA    593    TYR    HB1    684       0.09      1.008
   687         HA    593    TYR    HB2    685       0.09      1.008
   688         CA    593    TYR     CG    686          0     12.011
   689         CA    593    TYR    CD1    687     -0.115     12.011
   690         HP    593    TYR    HD1    688      0.115      1.008
   691         CA    593    TYR    CE1    689     -0.115     12.011
   692         HP    593    TYR    HE1    690      0.115      1.008
   693         CA    593    TYR     CZ    691       0.11     12.011
   694        OH1    593    TYR     OH    692      -0.54     15.999
   695          H    593    TYR     HH    693       0.43      1.008
   696         CA    593    TYR    CD2    694     -0.115     12.011
   697         HP    593    TYR    HD2    695      0.115      1.008
   698         CA    593    TYR    CE2    696     -0.115     12.011
   699         HP    593    TYR    HE2    697      0.115      1.008
   700          C    593    TYR      C    698       0.51     12.011
   701          O    593    TYR      O    699      -0.51     15.999   ; qtot -5
; residue 594 ARG rtp ARG  q +1.0
   702        NH1    594    ARG      N    700      -0.47     14.007
   703          H    594    ARG     HN    701       0.31      1.008
   704        CT1    594    ARG     CA    702       0.07     12.011
   705         HB    594    ARG     HA    703       0.09      1.008
   706        CT2    594    ARG     CB    704      -0.18     12.011
   707         HA    594    ARG    HB1    705       0.09      1.008
   708         HA    594    ARG    HB2    706       0.09      1.008
   709        CT2    594    ARG     CG    707      -0.18     12.011
   710         HA    594    ARG    HG1    708       0.09      1.008
   711         HA    594    ARG    HG2    709       0.09      1.008
   712        CT2    594    ARG     CD    710        0.2     12.011
   713         HA    594    ARG    HD1    711       0.09      1.008
   714         HA    594    ARG    HD2    712       0.09      1.008
   715        NC2    594    ARG     NE    713       -0.7     14.007
   716         HC    594    ARG     HE    714       0.44      1.008
   717          C    594    ARG     CZ    715       0.64     12.011
   718        NC2    594    ARG    NH1    716       -0.8     14.007
   719         HC    594    ARG   HH11    717       0.46      1.008
   720         HC    594    ARG   HH12    718       0.46      1.008
   721        NC2    594    ARG    NH2    719       -0.8     14.007
   722         HC    594    ARG   HH21    720       0.46      1.008
   723         HC    594    ARG   HH22    721       0.46      1.008
   724          C    594    ARG      C    722       0.51     12.011
   725          O    594    ARG      O    723      -0.51     15.999   ; qtot -4
; residue 595 ARG rtp ARG  q +1.0
   726        NH1    595    ARG      N    724      -0.47     14.007
   727          H    595    ARG     HN    725       0.31      1.008
   728        CT1    595    ARG     CA    726       0.07     12.011
   729         HB    595    ARG     HA    727       0.09      1.008
   730        CT2    595    ARG     CB    728      -0.18     12.011
   731         HA    595    ARG    HB1    729       0.09      1.008
   732         HA    595    ARG    HB2    730       0.09      1.008
   733        CT2    595    ARG     CG    731      -0.18     12.011
   734         HA    595    ARG    HG1    732       0.09      1.008
   735         HA    595    ARG    HG2    733       0.09      1.008
   736        CT2    595    ARG     CD    734        0.2     12.011
   737         HA    595    ARG    HD1    735       0.09      1.008
   738         HA    595    ARG    HD2    736       0.09      1.008
   739        NC2    595    ARG     NE    737       -0.7     14.007
   740         HC    595    ARG     HE    738       0.44      1.008
   741          C    595    ARG     CZ    739       0.64     12.011
   742        NC2    595    ARG    NH1    740       -0.8     14.007
   743         HC    595    ARG   HH11    741       0.46      1.008
   744         HC    595    ARG   HH12    742       0.46      1.008
   745        NC2    595    ARG    NH2    743       -0.8     14.007
   746         HC    595    ARG   HH21    744       0.46      1.008
   747         HC    595    ARG   HH22    745       0.46      1.008
   748          C    595    ARG      C    746       0.51     12.011
   749          O    595    ARG      O    747      -0.51     15.999   ; qtot -3
; residue 596 LEU rtp LEU  q  0.0
   750        NH1    596    LEU      N    748      -0.47     14.007
   751          H    596    LEU     HN    749       0.31      1.008
   752        CT1    596    LEU     CA    750       0.07     12.011
   753         HB    596    LEU     HA    751       0.09      1.008
   754        CT2    596    LEU     CB    752      -0.18     12.011
   755         HA    596    LEU    HB1    753       0.09      1.008
   756         HA    596    LEU    HB2    754       0.09      1.008
   757        CT1    596    LEU     CG    755      -0.09     12.011
   758         HA    596    LEU     HG    756       0.09      1.008
   759        CT3    596    LEU    CD1    757      -0.27     12.011
   760         HA    596    LEU   HD11    758       0.09      1.008
   761         HA    596    LEU   HD12    759       0.09      1.008
   762         HA    596    LEU   HD13    760       0.09      1.008
   763        CT3    596    LEU    CD2    761      -0.27     12.011
   764         HA    596    LEU   HD21    762       0.09      1.008
   765         HA    596    LEU   HD22    763       0.09      1.008
   766         HA    596    LEU   HD23    764       0.09      1.008
   767          C    596    LEU      C    765       0.51     12.011
   768          O    596    LEU      O    766      -0.51     15.999   ; qtot -3
; residue 597 LEU rtp LEU  q  0.0
   769        NH1    597    LEU      N    767      -0.47     14.007
   770          H    597    LEU     HN    768       0.31      1.008
   771        CT1    597    LEU     CA    769       0.07     12.011
   772         HB    597    LEU     HA    770       0.09      1.008
   773        CT2    597    LEU     CB    771      -0.18     12.011
   774         HA    597    LEU    HB1    772       0.09      1.008
   775         HA    597    LEU    HB2    773       0.09      1.008
   776        CT1    597    LEU     CG    774      -0.09     12.011
   777         HA    597    LEU     HG    775       0.09      1.008
   778        CT3    597    LEU    CD1    776      -0.27     12.011
   779         HA    597    LEU   HD11    777       0.09      1.008
   780         HA    597    LEU   HD12    778       0.09      1.008
   781         HA    597    LEU   HD13    779       0.09      1.008
   782        CT3    597    LEU    CD2    780      -0.27     12.011
   783         HA    597    LEU   HD21    781       0.09      1.008
   784         HA    597    LEU   HD22    782       0.09      1.008
   785         HA    597    LEU   HD23    783       0.09      1.008
   786          C    597    LEU      C    784       0.51     12.011
   787          O    597    LEU      O    785      -0.51     15.999   ; qtot -3
; residue 598 ARG rtp ARG  q +1.0
   788        NH1    598    ARG      N    786      -0.47     14.007
   789          H    598    ARG     HN    787       0.31      1.008
   790        CT1    598    ARG     CA    788       0.07     12.011
   791         HB    598    ARG     HA    789       0.09      1.008
   792        CT2    598    ARG     CB    790      -0.18     12.011
   793         HA    598    ARG    HB1    791       0.09      1.008
   794         HA    598    ARG    HB2    792       0.09      1.008
   795        CT2    598    ARG     CG    793      -0.18     12.011
   796         HA    598    ARG    HG1    794       0.09      1.008
   797         HA    598    ARG    HG2    795       0.09      1.008
   798        CT2    598    ARG     CD    796        0.2     12.011
   799         HA    598    ARG    HD1    797       0.09      1.008
   800         HA    598    ARG    HD2    798       0.09      1.008
   801        NC2    598    ARG     NE    799       -0.7     14.007
   802         HC    598    ARG     HE    800       0.44      1.008
   803          C    598    ARG     CZ    801       0.64     12.011
   804        NC2    598    ARG    NH1    802       -0.8     14.007
   805         HC    598    ARG   HH11    803       0.46      1.008
   806         HC    598    ARG   HH12    804       0.46      1.008
   807        NC2    598    ARG    NH2    805       -0.8     14.007
   808         HC    598    ARG   HH21    806       0.46      1.008
   809         HC    598    ARG   HH22    807       0.46      1.008
   810          C    598    ARG      C    808       0.51     12.011
   811          O    598    ARG      O    809      -0.51     15.999   ; qtot -2
; residue 599 PHE rtp PHE  q  0.0
   812        NH1    599    PHE      N    810      -0.47     14.007
   813          H    599    PHE     HN    811       0.31      1.008
   814        CT1    599    PHE     CA    812       0.07     12.011
   815         HB    599    PHE     HA    813       0.09      1.008
   816        CT2    599    PHE     CB    814      -0.18     12.011
   817         HA    599    PHE    HB1    815       0.09      1.008
   818         HA    599    PHE    HB2    816       0.09      1.008
   819         CA    599    PHE     CG    817          0     12.011
   820         CA    599    PHE    CD1    818     -0.115     12.011
   821         HP    599    PHE    HD1    819      0.115      1.008
   822         CA    599    PHE    CE1    820     -0.115     12.011
   823         HP    599    PHE    HE1    821      0.115      1.008
   824         CA    599    PHE     CZ    822     -0.115     12.011
   825         HP    599    PHE     HZ    823      0.115      1.008
   826         CA    599    PHE    CD2    824     -0.115     12.011
   827         HP    599    PHE    HD2    825      0.115      1.008
   828         CA    599    PHE    CE2    826     -0.115     12.011
   829         HP    599    PHE    HE2    827      0.115      1.008
   830          C    599    PHE      C    828       0.51     12.011
   831          O    599    PHE      O    829      -0.51     15.999   ; qtot -2
; residue 600 SER rtp SER  q  0.0
   832        NH1    600    SER      N    830      -0.47     14.007
   833          H    600    SER     HN    831       0.31      1.008
   834        CT1    600    SER     CA    832       0.07     12.011
   835         HB    600    SER     HA    833       0.09      1.008
   836        CT2    600    SER     CB    834       0.05     12.011
   837         HA    600    SER    HB1    835       0.09      1.008
   838         HA    600    SER    HB2    836       0.09      1.008
   839        OH1    600    SER     OG    837      -0.66     15.999
   840          H    600    SER    HG1    838       0.43      1.008
   841          C    600    SER      C    839       0.51     12.011
   842          O    600    SER      O    840      -0.51     15.999   ; qtot -2
; residue 601 SER rtp SER  q  0.0
   843        NH1    601    SER      N    841      -0.47     14.007
   844          H    601    SER     HN    842       0.31      1.008
   845        CT1    601    SER     CA    843       0.07     12.011
   846         HB    601    SER     HA    844       0.09      1.008
   847        CT2    601    SER     CB    845       0.05     12.011
   848         HA    601    SER    HB1    846       0.09      1.008
   849         HA    601    SER    HB2    847       0.09      1.008
   850        OH1    601    SER     OG    848      -0.66     15.999
   851          H    601    SER    HG1    849       0.43      1.008
   852          C    601    SER      C    850       0.51     12.011
   853          O    601    SER      O    851      -0.51     15.999   ; qtot -2
; residue 602 GLN rtp GLN  q  0.0
   854        NH1    602    GLN      N    852      -0.47     14.007
   855          H    602    GLN     HN    853       0.31      1.008
   856        CT1    602    GLN     CA    854       0.07     12.011
   857         HB    602    GLN     HA    855       0.09      1.008
   858        CT2    602    GLN     CB    856      -0.18     12.011
   859         HA    602    GLN    HB1    857       0.09      1.008
   860         HA    602    GLN    HB2    858       0.09      1.008
   861        CT2    602    GLN     CG    859      -0.18     12.011
   862         HA    602    GLN    HG1    860       0.09      1.008
   863         HA    602    GLN    HG2    861       0.09      1.008
   864         CC    602    GLN     CD    862       0.55     12.011
   865          O    602    GLN    OE1    863      -0.55     15.999
   866        NH2    602    GLN    NE2    864      -0.62     14.007
   867          H    602    GLN   HE21    865       0.32      1.008
   868          H    602    GLN   HE22    866        0.3      1.008
   869          C    602    GLN      C    867       0.51     12.011
   870          O    602    GLN      O    868      -0.51     15.999   ; qtot -2
; residue 603 ILE rtp ILE  q  0.0
   871        NH1    603    ILE      N    869      -0.47     14.007
   872          H    603    ILE     HN    870       0.31      1.008
   873        CT1    603    ILE     CA    871       0.07     12.011
   874         HB    603    ILE     HA    872       0.09      1.008
   875        CT1    603    ILE     CB    873      -0.09     12.011
   876         HA    603    ILE     HB    874       0.09      1.008
   877        CT3    603    ILE    CG2    875      -0.27     12.011
   878         HA    603    ILE   HG21    876       0.09      1.008
   879         HA    603    ILE   HG22    877       0.09      1.008
   880         HA    603    ILE   HG23    878       0.09      1.008
   881        CT2    603    ILE    CG1    879      -0.18     12.011
   882         HA    603    ILE   HG11    880       0.09      1.008
   883         HA    603    ILE   HG12    881       0.09      1.008
   884        CT3    603    ILE     CD    882      -0.27     12.011
   885         HA    603    ILE    HD1    883       0.09      1.008
   886         HA    603    ILE    HD2    884       0.09      1.008
   887         HA    603    ILE    HD3    885       0.09      1.008
   888          C    603    ILE      C    886       0.51     12.011
   889          O    603    ILE      O    887      -0.51     15.999   ; qtot -2
; residue 604 HSD rtp HSD  q  0.0
   890        NH1    604    HSD      N    888      -0.47     14.007
   891          H    604    HSD     HN    889       0.31      1.008
   892        CT1    604    HSD     CA    890       0.07     12.011
   893         HB    604    HSD     HA    891       0.09      1.008
   894        CT2    604    HSD     CB    892      -0.09     12.011
   895         HA    604    HSD    HB1    893       0.09      1.008
   896         HA    604    HSD    HB2    894       0.09      1.008
   897        NR1    604    HSD    ND1    895      -0.36     14.007
   898          H    604    HSD    HD1    896       0.32      1.008
   899       CPH1    604    HSD     CG    897      -0.05     12.011
   900       CPH2    604    HSD    CE1    898       0.25     12.011
   901        HR1    604    HSD    HE1    899       0.13      1.008
   902        NR2    604    HSD    NE2    900       -0.7     14.007
   903       CPH1    604    HSD    CD2    901       0.22     12.011
   904        HR3    604    HSD    HD2    902        0.1      1.008
   905          C    604    HSD      C    903       0.51     12.011
   906          O    604    HSD      O    904      -0.51     15.999   ; qtot -2
; residue 605 ASN rtp ASN  q  0.0
   907        NH1    605    ASN      N    905      -0.47     14.007
   908          H    605    ASN     HN    906       0.31      1.008
   909        CT1    605    ASN     CA    907       0.07     12.011
   910         HB    605    ASN     HA    908       0.09      1.008
   911        CT2    605    ASN     CB    909      -0.18     12.011
   912         HA    605    ASN    HB1    910       0.09      1.008
   913         HA    605    ASN    HB2    911       0.09      1.008
   914         CC    605    ASN     CG    912       0.55     12.011
   915          O    605    ASN    OD1    913      -0.55     15.999
   916        NH2    605    ASN    ND2    914      -0.62     14.007
   917          H    605    ASN   HD21    915       0.32      1.008
   918          H    605    ASN   HD22    916        0.3      1.008
   919          C    605    ASN      C    917       0.51     12.011
   920          O    605    ASN      O    918      -0.51     15.999   ; qtot -2
; residue 606 ASN rtp ASN  q  0.0
   921        NH1    606    ASN      N    919      -0.47     14.007
   922          H    606    ASN     HN    920       0.31      1.008
   923        CT1    606    ASN     CA    921       0.07     12.011
   924         HB    606    ASN     HA    922       0.09      1.008
   925        CT2    606    ASN     CB    923      -0.18     12.011
   926         HA    606    ASN    HB1    924       0.09      1.008
   927         HA    606    ASN    HB2    925       0.09      1.008
   928         CC    606    ASN     CG    926       0.55     12.011
   929          O    606    ASN    OD1    927      -0.55     15.999
   930        NH2    606    ASN    ND2    928      -0.62     14.007
   931          H    606    ASN   HD21    929       0.32      1.008
   932          H    606    ASN   HD22    930        0.3      1.008
   933          C    606    ASN      C    931       0.51     12.011
   934          O    606    ASN      O    932      -0.51     15.999   ; qtot -2
; residue 607 GLY rtp GLY  q  0.0
   935        NH1    607    GLY      N    933      -0.47     14.007
   936          H    607    GLY     HN    934       0.31      1.008
   937        CT2    607    GLY     CA    935      -0.02     12.011
   938         HB    607    GLY    HA1    936       0.09      1.008
   939         HB    607    GLY    HA2    937       0.09      1.008
   940          C    607    GLY      C    938       0.51     12.011
   941          O    607    GLY      O    939      -0.51     15.999   ; qtot -2
; residue 608 GLN rtp GLN  q  0.0
   942        NH1    608    GLN      N    940      -0.47     14.007
   943          H    608    GLN     HN    941       0.31      1.008
   944        CT1    608    GLN     CA    942       0.07     12.011
   945         HB    608    GLN     HA    943       0.09      1.008
   946        CT2    608    GLN     CB    944      -0.18     12.011
   947         HA    608    GLN    HB1    945       0.09      1.008
   948         HA    608    GLN    HB2    946       0.09      1.008
   949        CT2    608    GLN     CG    947      -0.18     12.011
   950         HA    608    GLN    HG1    948       0.09      1.008
   951         HA    608    GLN    HG2    949       0.09      1.008
   952         CC    608    GLN     CD    950       0.55     12.011
   953          O    608    GLN    OE1    951      -0.55     15.999
   954        NH2    608    GLN    NE2    952      -0.62     14.007
   955          H    608    GLN   HE21    953       0.32      1.008
   956          H    608    GLN   HE22    954        0.3      1.008
   957          C    608    GLN      C    955       0.51     12.011
   958          O    608    GLN      O    956      -0.51     15.999   ; qtot -2
; residue 609 SER rtp SER  q  0.0
   959        NH1    609    SER      N    957      -0.47     14.007
   960          H    609    SER     HN    958       0.31      1.008
   961        CT1    609    SER     CA    959       0.07     12.011
   962         HB    609    SER     HA    960       0.09      1.008
   963        CT2    609    SER     CB    961       0.05     12.011
   964         HA    609    SER    HB1    962       0.09      1.008
   965         HA    609    SER    HB2    963       0.09      1.008
   966        OH1    609    SER     OG    964      -0.66     15.999
   967          H    609    SER    HG1    965       0.43      1.008
   968          C    609    SER      C    966       0.51     12.011
   969          O    609    SER      O    967      -0.51     15.999   ; qtot -2
; residue 610 ASP rtp ASP  q -1.0
   970        NH1    610    ASP      N    968      -0.47     14.007
   971          H    610    ASP     HN    969       0.31      1.008
   972        CT1    610    ASP     CA    970       0.07     12.011
   973         HB    610    ASP     HA    971       0.09      1.008
   974        CT2    610    ASP     CB    972      -0.28     12.011
   975         HA    610    ASP    HB1    973       0.09      1.008
   976         HA    610    ASP    HB2    974       0.09      1.008
   977         CC    610    ASP     CG    975       0.62     12.011
   978         OC    610    ASP    OD1    976      -0.76     15.999
   979         OC    610    ASP    OD2    977      -0.76     15.999
   980          C    610    ASP      C    978       0.51     12.011
   981          O    610    ASP      O    979      -0.51     15.999   ; qtot -3
; residue 611 PHE rtp PHE  q  0.0
   982        NH1    611    PHE      N    980      -0.47     14.007
   983          H    611    PHE     HN    981       0.31      1.008
   984        CT1    611    PHE     CA    982       0.07     12.011
   985         HB    611    PHE     HA    983       0.09      1.008
   986        CT2    611    PHE     CB    984      -0.18     12.011
   987         HA    611    PHE    HB1    985       0.09      1.008
   988         HA    611    PHE    HB2    986       0.09      1.008
   989         CA    611    PHE     CG    987          0     12.011
   990         CA    611    PHE    CD1    988     -0.115     12.011
   991         HP    611    PHE    HD1    989      0.115      1.008
   992         CA    611    PHE    CE1    990     -0.115     12.011
   993         HP    611    PHE    HE1    991      0.115      1.008
   994         CA    611    PHE     CZ    992     -0.115     12.011
   995         HP    611    PHE     HZ    993      0.115      1.008
   996         CA    611    PHE    CD2    994     -0.115     12.011
   997         HP    611    PHE    HD2    995      0.115      1.008
   998         CA    611    PHE    CE2    996     -0.115     12.011
   999         HP    611    PHE    HE2    997      0.115      1.008
  1000          C    611    PHE      C    998       0.51     12.011
  1001          O    611    PHE      O    999      -0.51     15.999   ; qtot -3
; residue 612 ARG rtp ARG  q +1.0
  1002        NH1    612    ARG      N   1000      -0.47     14.007
  1003          H    612    ARG     HN   1001       0.31      1.008
  1004        CT1    612    ARG     CA   1002       0.07     12.011
  1005         HB    612    ARG     HA   1003       0.09      1.008
  1006        CT2    612    ARG     CB   1004      -0.18     12.011
  1007         HA    612    ARG    HB1   1005       0.09      1.008
  1008         HA    612    ARG    HB2   1006       0.09      1.008
  1009        CT2    612    ARG     CG   1007      -0.18     12.011
  1010         HA    612    ARG    HG1   1008       0.09      1.008
  1011         HA    612    ARG    HG2   1009       0.09      1.008
  1012        CT2    612    ARG     CD   1010        0.2     12.011
  1013         HA    612    ARG    HD1   1011       0.09      1.008
  1014         HA    612    ARG    HD2   1012       0.09      1.008
  1015        NC2    612    ARG     NE   1013       -0.7     14.007
  1016         HC    612    ARG     HE   1014       0.44      1.008
  1017          C    612    ARG     CZ   1015       0.64     12.011
  1018        NC2    612    ARG    NH1   1016       -0.8     14.007
  1019         HC    612    ARG   HH11   1017       0.46      1.008
  1020         HC    612    ARG   HH12   1018       0.46      1.008
  1021        NC2    612    ARG    NH2   1019       -0.8     14.007
  1022         HC    612    ARG   HH21   1020       0.46      1.008
  1023         HC    612    ARG   HH22   1021       0.46      1.008
  1024          C    612    ARG      C   1022       0.51     12.011
  1025          O    612    ARG      O   1023      -0.51     15.999   ; qtot -2
; residue 613 PRO rtp PRO  q  0.0
  1026          N    613    PRO      N   1024      -0.29     14.007
  1027        CP3    613    PRO     CD   1025          0     12.011
  1028         HA    613    PRO    HD1   1026       0.09      1.008
  1029         HA    613    PRO    HD2   1027       0.09      1.008
  1030        CP1    613    PRO     CA   1028       0.02     12.011
  1031         HB    613    PRO     HA   1029       0.09      1.008
  1032        CP2    613    PRO     CB   1030      -0.18     12.011
  1033         HA    613    PRO    HB1   1031       0.09      1.008
  1034         HA    613    PRO    HB2   1032       0.09      1.008
  1035        CP2    613    PRO     CG   1033      -0.18     12.011
  1036         HA    613    PRO    HG1   1034       0.09      1.008
  1037         HA    613    PRO    HG2   1035       0.09      1.008
  1038          C    613    PRO      C   1036       0.51     12.011
  1039          O    613    PRO      O   1037      -0.51     15.999   ; qtot -2
; residue 614 LYS rtp LYS  q +1.0
  1040        NH1    614    LYS      N   1038      -0.47     14.007
  1041          H    614    LYS     HN   1039       0.31      1.008
  1042        CT1    614    LYS     CA   1040       0.07     12.011
  1043         HB    614    LYS     HA   1041       0.09      1.008
  1044        CT2    614    LYS     CB   1042      -0.18     12.011
  1045         HA    614    LYS    HB1   1043       0.09      1.008
  1046         HA    614    LYS    HB2   1044       0.09      1.008
  1047        CT2    614    LYS     CG   1045      -0.18     12.011
  1048         HA    614    LYS    HG1   1046       0.09      1.008
  1049         HA    614    LYS    HG2   1047       0.09      1.008
  1050        CT2    614    LYS     CD   1048      -0.18     12.011
  1051         HA    614    LYS    HD1   1049       0.09      1.008
  1052         HA    614    LYS    HD2   1050       0.09      1.008
  1053        CT2    614    LYS     CE   1051       0.21     12.011
  1054         HA    614    LYS    HE1   1052       0.05      1.008
  1055         HA    614    LYS    HE2   1053       0.05      1.008
  1056        NH3    614    LYS     NZ   1054       -0.3     14.007
  1057         HC    614    LYS    HZ1   1055       0.33      1.008
  1058         HC    614    LYS    HZ2   1056       0.33      1.008
  1059         HC    614    LYS    HZ3   1057       0.33      1.008
  1060          C    614    LYS      C   1058       0.51     12.011
  1061          O    614    LYS      O   1059      -0.51     15.999   ; qtot -1
; residue 615 ASN rtp ASN  q  0.0
  1062        NH1    615    ASN      N   1060      -0.47     14.007
  1063          H    615    ASN     HN   1061       0.31      1.008
  1064        CT1    615    ASN     CA   1062       0.07     12.011
  1065         HB    615    ASN     HA   1063       0.09      1.008
  1066        CT2    615    ASN     CB   1064      -0.18     12.011
  1067         HA    615    ASN    HB1   1065       0.09      1.008
  1068         HA    615    ASN    HB2   1066       0.09      1.008
  1069         CC    615    ASN     CG   1067       0.55     12.011
  1070          O    615    ASN    OD1   1068      -0.55     15.999
  1071        NH2    615    ASN    ND2   1069      -0.62     14.007
  1072          H    615    ASN   HD21   1070       0.32      1.008
  1073          H    615    ASN   HD22   1071        0.3      1.008
  1074          C    615    ASN      C   1072       0.51     12.011
  1075          O    615    ASN      O   1073      -0.51     15.999   ; qtot -1
; residue 616 GLY rtp GLY  q  0.0
  1076        NH1    616    GLY      N   1074      -0.47     14.007
  1077          H    616    GLY     HN   1075       0.31      1.008
  1078        CT2    616    GLY     CA   1076      -0.02     12.011
  1079         HB    616    GLY    HA1   1077       0.09      1.008
  1080         HB    616    GLY    HA2   1078       0.09      1.008
  1081          C    616    GLY      C   1079       0.51     12.011
  1082          O    616    GLY      O   1080      -0.51     15.999   ; qtot -1
; residue 617 ARG rtp ARG  q +1.0
  1083        NH1    617    ARG      N   1081      -0.47     14.007
  1084          H    617    ARG     HN   1082       0.31      1.008
  1085        CT1    617    ARG     CA   1083       0.07     12.011
  1086         HB    617    ARG     HA   1084       0.09      1.008
  1087        CT2    617    ARG     CB   1085      -0.18     12.011
  1088         HA    617    ARG    HB1   1086       0.09      1.008
  1089         HA    617    ARG    HB2   1087       0.09      1.008
  1090        CT2    617    ARG     CG   1088      -0.18     12.011
  1091         HA    617    ARG    HG1   1089       0.09      1.008
  1092         HA    617    ARG    HG2   1090       0.09      1.008
  1093        CT2    617    ARG     CD   1091        0.2     12.011
  1094         HA    617    ARG    HD1   1092       0.09      1.008
  1095         HA    617    ARG    HD2   1093       0.09      1.008
  1096        NC2    617    ARG     NE   1094       -0.7     14.007
  1097         HC    617    ARG     HE   1095       0.44      1.008
  1098          C    617    ARG     CZ   1096       0.64     12.011
  1099        NC2    617    ARG    NH1   1097       -0.8     14.007
  1100         HC    617    ARG   HH11   1098       0.46      1.008
  1101         HC    617    ARG   HH12   1099       0.46      1.008
  1102        NC2    617    ARG    NH2   1100       -0.8     14.007
  1103         HC    617    ARG   HH21   1101       0.46      1.008
  1104         HC    617    ARG   HH22   1102       0.46      1.008
  1105          C    617    ARG      C   1103       0.51     12.011
  1106          O    617    ARG      O   1104      -0.51     15.999   ; qtot 0
; residue 618 HSP rtp HSP  q +1.0
  1107        NH1    618    HSP      N   1105      -0.47     14.007
  1108          H    618    HSP     HN   1106       0.31      1.008
  1109        CT1    618    HSP     CA   1107       0.07     12.011
  1110         HB    618    HSP     HA   1108       0.09      1.008
  1111        CT2    618    HSP     CB   1109      -0.05     12.011
  1112         HA    618    HSP    HB1   1110       0.09      1.008
  1113         HA    618    HSP    HB2   1111       0.09      1.008
  1114       CPH1    618    HSP    CD2   1112       0.19     12.011
  1115        HR1    618    HSP    HD2   1113       0.13      1.008
  1116       CPH1    618    HSP     CG   1114       0.19     12.011
  1117        NR3    618    HSP    NE2   1115      -0.51     14.007
  1118          H    618    HSP    HE2   1116       0.44      1.008
  1119        NR3    618    HSP    ND1   1117      -0.51     14.007
  1120          H    618    HSP    HD1   1118       0.44      1.008
  1121       CPH2    618    HSP    CE1   1119       0.32     12.011
  1122        HR2    618    HSP    HE1   1120       0.18      1.008
  1123          C    618    HSP      C   1121       0.51     12.011
  1124          O    618    HSP      O   1122      -0.51     15.999   ; qtot 1
; residue 619 ALA rtp ALA  q  0.0
  1125        NH1    619    ALA      N   1123      -0.47     14.007
  1126          H    619    ALA     HN   1124       0.31      1.008
  1127        CT1    619    ALA     CA   1125       0.07     12.011
  1128         HB    619    ALA     HA   1126       0.09      1.008
  1129        CT3    619    ALA     CB   1127      -0.27     12.011
  1130         HA    619    ALA    HB1   1128       0.09      1.008
  1131         HA    619    ALA    HB2   1129       0.09      1.008
  1132         HA    619    ALA    HB3   1130       0.09      1.008
  1133          C    619    ALA      C   1131       0.51     12.011
  1134          O    619    ALA      O   1132      -0.51     15.999   ; qtot 1
; residue 620 TRP rtp TRP  q  0.0
  1135        NH1    620    TRP      N   1133      -0.47     14.007
  1136          H    620    TRP     HN   1134       0.31      1.008
  1137        CT1    620    TRP     CA   1135       0.07     12.011
  1138         HB    620    TRP     HA   1136       0.09      1.008
  1139        CT2    620    TRP     CB   1137      -0.18     12.011
  1140         HA    620    TRP    HB1   1138       0.09      1.008
  1141         HA    620    TRP    HB2   1139       0.09      1.008
  1142         CY    620    TRP     CG   1140      -0.03     12.011
  1143         CA    620    TRP    CD1   1141      0.035     12.011
  1144         HP    620    TRP    HD1   1142      0.115      1.008
  1145         NY    620    TRP    NE1   1143      -0.61     14.007
  1146          H    620    TRP    HE1   1144       0.38      1.008
  1147        CPT    620    TRP    CE2   1145       0.13     12.011
  1148        CPT    620    TRP    CD2   1146      -0.02     12.011
  1149         CA    620    TRP    CE3   1147     -0.115     12.011
  1150         HP    620    TRP    HE3   1148      0.115      1.008
  1151         CA    620    TRP    CZ3   1149     -0.115     12.011
  1152         HP    620    TRP    HZ3   1150      0.115      1.008
  1153         CA    620    TRP    CZ2   1151     -0.115     12.011
  1154         HP    620    TRP    HZ2   1152      0.115      1.008
  1155         CA    620    TRP    CH2   1153     -0.115     12.011
  1156         HP    620    TRP    HH2   1154      0.115      1.008
  1157          C    620    TRP      C   1155       0.51     12.011
  1158          O    620    TRP      O   1156      -0.51     15.999   ; qtot 1
; residue 621 ILE rtp ILE  q  0.0
  1159        NH1    621    ILE      N   1157      -0.47     14.007
  1160          H    621    ILE     HN   1158       0.31      1.008
  1161        CT1    621    ILE     CA   1159       0.07     12.011
  1162         HB    621    ILE     HA   1160       0.09      1.008
  1163        CT1    621    ILE     CB   1161      -0.09     12.011
  1164         HA    621    ILE     HB   1162       0.09      1.008
  1165        CT3    621    ILE    CG2   1163      -0.27     12.011
  1166         HA    621    ILE   HG21   1164       0.09      1.008
  1167         HA    621    ILE   HG22   1165       0.09      1.008
  1168         HA    621    ILE   HG23   1166       0.09      1.008
  1169        CT2    621    ILE    CG1   1167      -0.18     12.011
  1170         HA    621    ILE   HG11   1168       0.09      1.008
  1171         HA    621    ILE   HG12   1169       0.09      1.008
  1172        CT3    621    ILE     CD   1170      -0.27     12.011
  1173         HA    621    ILE    HD1   1171       0.09      1.008
  1174         HA    621    ILE    HD2   1172       0.09      1.008
  1175         HA    621    ILE    HD3   1173       0.09      1.008
  1176          C    621    ILE      C   1174       0.51     12.011
  1177          O    621    ILE      O   1175      -0.51     15.999   ; qtot 1
; residue 622 TRP rtp TRP  q  0.0
  1178        NH1    622    TRP      N   1176      -0.47     14.007
  1179          H    622    TRP     HN   1177       0.31      1.008
  1180        CT1    622    TRP     CA   1178       0.07     12.011
  1181         HB    622    TRP     HA   1179       0.09      1.008
  1182        CT2    622    TRP     CB   1180      -0.18     12.011
  1183         HA    622    TRP    HB1   1181       0.09      1.008
  1184         HA    622    TRP    HB2   1182       0.09      1.008
  1185         CY    622    TRP     CG   1183      -0.03     12.011
  1186         CA    622    TRP    CD1   1184      0.035     12.011
  1187         HP    622    TRP    HD1   1185      0.115      1.008
  1188         NY    622    TRP    NE1   1186      -0.61     14.007
  1189          H    622    TRP    HE1   1187       0.38      1.008
  1190        CPT    622    TRP    CE2   1188       0.13     12.011
  1191        CPT    622    TRP    CD2   1189      -0.02     12.011
  1192         CA    622    TRP    CE3   1190     -0.115     12.011
  1193         HP    622    TRP    HE3   1191      0.115      1.008
  1194         CA    622    TRP    CZ3   1192     -0.115     12.011
  1195         HP    622    TRP    HZ3   1193      0.115      1.008
  1196         CA    622    TRP    CZ2   1194     -0.115     12.011
  1197         HP    622    TRP    HZ2   1195      0.115      1.008
  1198         CA    622    TRP    CH2   1196     -0.115     12.011
  1199         HP    622    TRP    HH2   1197      0.115      1.008
  1200          C    622    TRP      C   1198       0.51     12.011
  1201          O    622    TRP      O   1199      -0.51     15.999   ; qtot 1
; residue 623 HSE rtp HSE  q  0.0
  1202        NH1    623    HSE      N   1200      -0.47     14.007
  1203          H    623    HSE     HN   1201       0.31      1.008
  1204        CT1    623    HSE     CA   1202       0.07     12.011
  1205         HB    623    HSE     HA   1203       0.09      1.008
  1206        CT2    623    HSE     CB   1204      -0.08     12.011
  1207         HA    623    HSE    HB1   1205       0.09      1.008
  1208         HA    623    HSE    HB2   1206       0.09      1.008
  1209        NR2    623    HSE    ND1   1207       -0.7     14.007
  1210       CPH1    623    HSE     CG   1208       0.22     12.011
  1211       CPH2    623    HSE    CE1   1209       0.25     12.011
  1212        HR1    623    HSE    HE1   1210       0.13      1.008
  1213        NR1    623    HSE    NE2   1211      -0.36     14.007
  1214          H    623    HSE    HE2   1212       0.32      1.008
  1215       CPH1    623    HSE    CD2   1213      -0.05     12.011
  1216        HR3    623    HSE    HD2   1214       0.09      1.008
  1217          C    623    HSE      C   1215       0.51     12.011
  1218          O    623    HSE      O   1216      -0.51     15.999   ; qtot 1
; residue 624 ASP rtp ASP  q -1.0
  1219        NH1    624    ASP      N   1217      -0.47     14.007
  1220          H    624    ASP     HN   1218       0.31      1.008
  1221        CT1    624    ASP     CA   1219       0.07     12.011
  1222         HB    624    ASP     HA   1220       0.09      1.008
  1223        CT2    624    ASP     CB   1221      -0.28     12.011
  1224         HA    624    ASP    HB1   1222       0.09      1.008
  1225         HA    624    ASP    HB2   1223       0.09      1.008
  1226         CC    624    ASP     CG   1224       0.62     12.011
  1227         OC    624    ASP    OD1   1225      -0.76     15.999
  1228         OC    624    ASP    OD2   1226      -0.76     15.999
  1229          C    624    ASP      C   1227       0.51     12.011
  1230          O    624    ASP      O   1228      -0.51     15.999   ; qtot 0
; residue 625 CYS rtp CYS2 q  0.0
  1231        NH1    625    CYS      N   1229      -0.47     14.007
  1232          H    625    CYS     HN   1230       0.31      1.008
  1233        CT1    625    CYS     CA   1231       0.07     12.011
  1234         HB    625    CYS     HA   1232       0.09      1.008
  1235        CT2    625    CYS     CB   1233       -0.1     12.011
  1236         HA    625    CYS    HB1   1234       0.09      1.008
  1237         HA    625    CYS    HB2   1235       0.09      1.008
  1238         SM    625    CYS     SG   1236      -0.08      32.06
  1239          C    625    CYS      C   1237       0.51     12.011
  1240          O    625    CYS      O   1238      -0.51     15.999   ; qtot 0
; residue 626 HSE rtp HSE  q  0.0
  1241        NH1    626    HSE      N   1239      -0.47     14.007
  1242          H    626    HSE     HN   1240       0.31      1.008
  1243        CT1    626    HSE     CA   1241       0.07     12.011
  1244         HB    626    HSE     HA   1242       0.09      1.008
  1245        CT2    626    HSE     CB   1243      -0.08     12.011
  1246         HA    626    HSE    HB1   1244       0.09      1.008
  1247         HA    626    HSE    HB2   1245       0.09      1.008
  1248        NR2    626    HSE    ND1   1246       -0.7     14.007
  1249       CPH1    626    HSE     CG   1247       0.22     12.011
  1250       CPH2    626    HSE    CE1   1248       0.25     12.011
  1251        HR1    626    HSE    HE1   1249       0.13      1.008
  1252        NR1    626    HSE    NE2   1250      -0.36     14.007
  1253          H    626    HSE    HE2   1251       0.32      1.008
  1254       CPH1    626    HSE    CD2   1252      -0.05     12.011
  1255        HR3    626    HSE    HD2   1253       0.09      1.008
  1256          C    626    HSE      C   1254       0.51     12.011
  1257          O    626    HSE      O   1255      -0.51     15.999   ; qtot 0
; residue 627 ARG rtp ARG  q +1.0
  1258        NH1    627    ARG      N   1256      -0.47     14.007
  1259          H    627    ARG     HN   1257       0.31      1.008
  1260        CT1    627    ARG     CA   1258       0.07     12.011
  1261         HB    627    ARG     HA   1259       0.09      1.008
  1262        CT2    627    ARG     CB   1260      -0.18     12.011
  1263         HA    627    ARG    HB1   1261       0.09      1.008
  1264         HA    627    ARG    HB2   1262       0.09      1.008
  1265        CT2    627    ARG     CG   1263      -0.18     12.011
  1266         HA    627    ARG    HG1   1264       0.09      1.008
  1267         HA    627    ARG    HG2   1265       0.09      1.008
  1268        CT2    627    ARG     CD   1266        0.2     12.011
  1269         HA    627    ARG    HD1   1267       0.09      1.008
  1270         HA    627    ARG    HD2   1268       0.09      1.008
  1271        NC2    627    ARG     NE   1269       -0.7     14.007
  1272         HC    627    ARG     HE   1270       0.44      1.008
  1273          C    627    ARG     CZ   1271       0.64     12.011
  1274        NC2    627    ARG    NH1   1272       -0.8     14.007
  1275         HC    627    ARG   HH11   1273       0.46      1.008
  1276         HC    627    ARG   HH12   1274       0.46      1.008
  1277        NC2    627    ARG    NH2   1275       -0.8     14.007
  1278         HC    627    ARG   HH21   1276       0.46      1.008
  1279         HC    627    ARG   HH22   1277       0.46      1.008
  1280          C    627    ARG      C   1278       0.51     12.011
  1281          O    627    ARG      O   1279      -0.51     15.999   ; qtot 1
; residue 628 HSD rtp HSD  q  0.0
  1282        NH1    628    HSD      N   1280      -0.47     14.007
  1283          H    628    HSD     HN   1281       0.31      1.008
  1284        CT1    628    HSD     CA   1282       0.07     12.011
  1285         HB    628    HSD     HA   1283       0.09      1.008
  1286        CT2    628    HSD     CB   1284      -0.09     12.011
  1287         HA    628    HSD    HB1   1285       0.09      1.008
  1288         HA    628    HSD    HB2   1286       0.09      1.008
  1289        NR1    628    HSD    ND1   1287      -0.36     14.007
  1290          H    628    HSD    HD1   1288       0.32      1.008
  1291       CPH1    628    HSD     CG   1289      -0.05     12.011
  1292       CPH2    628    HSD    CE1   1290       0.25     12.011
  1293        HR1    628    HSD    HE1   1291       0.13      1.008
  1294        NR2    628    HSD    NE2   1292       -0.7     14.007
  1295       CPH1    628    HSD    CD2   1293       0.22     12.011
  1296        HR3    628    HSD    HD2   1294        0.1      1.008
  1297          C    628    HSD      C   1295       0.51     12.011
  1298          O    628    HSD      O   1296      -0.51     15.999   ; qtot 1
; residue 629 TYR rtp TYR  q  0.0
  1299        NH1    629    TYR      N   1297      -0.47     14.007
  1300          H    629    TYR     HN   1298       0.31      1.008
  1301        CT1    629    TYR     CA   1299       0.07     12.011
  1302         HB    629    TYR     HA   1300       0.09      1.008
  1303        CT2    629    TYR     CB   1301      -0.18     12.011
  1304         HA    629    TYR    HB1   1302       0.09      1.008
  1305         HA    629    TYR    HB2   1303       0.09      1.008
  1306         CA    629    TYR     CG   1304          0     12.011
  1307         CA    629    TYR    CD1   1305     -0.115     12.011
  1308         HP    629    TYR    HD1   1306      0.115      1.008
  1309         CA    629    TYR    CE1   1307     -0.115     12.011
  1310         HP    629    TYR    HE1   1308      0.115      1.008
  1311         CA    629    TYR     CZ   1309       0.11     12.011
  1312        OH1    629    TYR     OH   1310      -0.54     15.999
  1313          H    629    TYR     HH   1311       0.43      1.008
  1314         CA    629    TYR    CD2   1312     -0.115     12.011
  1315         HP    629    TYR    HD2   1313      0.115      1.008
  1316         CA    629    TYR    CE2   1314     -0.115     12.011
  1317         HP    629    TYR    HE2   1315      0.115      1.008
  1318          C    629    TYR      C   1316       0.51     12.011
  1319          O    629    TYR      O   1317      -0.51     15.999   ; qtot 1
; residue 630 HSD rtp HSD  q  0.0
  1320        NH1    630    HSD      N   1318      -0.47     14.007
  1321          H    630    HSD     HN   1319       0.31      1.008
  1322        CT1    630    HSD     CA   1320       0.07     12.011
  1323         HB    630    HSD     HA   1321       0.09      1.008
  1324        CT2    630    HSD     CB   1322      -0.09     12.011
  1325         HA    630    HSD    HB1   1323       0.09      1.008
  1326         HA    630    HSD    HB2   1324       0.09      1.008
  1327        NR1    630    HSD    ND1   1325      -0.36     14.007
  1328          H    630    HSD    HD1   1326       0.32      1.008
  1329       CPH1    630    HSD     CG   1327      -0.05     12.011
  1330       CPH2    630    HSD    CE1   1328       0.25     12.011
  1331        HR1    630    HSD    HE1   1329       0.13      1.008
  1332        NR2    630    HSD    NE2   1330       -0.7     14.007
  1333       CPH1    630    HSD    CD2   1331       0.22     12.011
  1334        HR3    630    HSD    HD2   1332        0.1      1.008
  1335          C    630    HSD      C   1333       0.51     12.011
  1336          O    630    HSD      O   1334      -0.51     15.999   ; qtot 1
; residue 631 SER rtp SER  q  0.0
  1337        NH1    631    SER      N   1335      -0.47     14.007
  1338          H    631    SER     HN   1336       0.31      1.008
  1339        CT1    631    SER     CA   1337       0.07     12.011
  1340         HB    631    SER     HA   1338       0.09      1.008
  1341        CT2    631    SER     CB   1339       0.05     12.011
  1342         HA    631    SER    HB1   1340       0.09      1.008
  1343         HA    631    SER    HB2   1341       0.09      1.008
  1344        OH1    631    SER     OG   1342      -0.66     15.999
  1345          H    631    SER    HG1   1343       0.43      1.008
  1346          C    631    SER      C   1344       0.51     12.011
  1347          O    631    SER      O   1345      -0.51     15.999   ; qtot 1
; residue 632 MET rtp MET  q  0.0
  1348        NH1    632    MET      N   1346      -0.47     14.007
  1349          H    632    MET     HN   1347       0.31      1.008
  1350        CT1    632    MET     CA   1348       0.07     12.011
  1351         HB    632    MET     HA   1349       0.09      1.008
  1352        CT2    632    MET     CB   1350      -0.18     12.011
  1353         HA    632    MET    HB1   1351       0.09      1.008
  1354         HA    632    MET    HB2   1352       0.09      1.008
  1355        CT2    632    MET     CG   1353      -0.14     12.011
  1356         HA    632    MET    HG1   1354       0.09      1.008
  1357         HA    632    MET    HG2   1355       0.09      1.008
  1358          S    632    MET     SD   1356      -0.09      32.06
  1359        CT3    632    MET     CE   1357      -0.22     12.011
  1360         HA    632    MET    HE1   1358       0.09      1.008
  1361         HA    632    MET    HE2   1359       0.09      1.008
  1362         HA    632    MET    HE3   1360       0.09      1.008
  1363          C    632    MET      C   1361       0.51     12.011
  1364          O    632    MET      O   1362      -0.51     15.999   ; qtot 1
; residue 633 GLU rtp GLU  q -1.0
  1365        NH1    633    GLU      N   1363      -0.47     14.007
  1366          H    633    GLU     HN   1364       0.31      1.008
  1367        CT1    633    GLU     CA   1365       0.07     12.011
  1368         HB    633    GLU     HA   1366       0.09      1.008
  1369        CT2    633    GLU     CB   1367      -0.18     12.011
  1370         HA    633    GLU    HB1   1368       0.09      1.008
  1371         HA    633    GLU    HB2   1369       0.09      1.008
  1372        CT2    633    GLU     CG   1370      -0.28     12.011
  1373         HA    633    GLU    HG1   1371       0.09      1.008
  1374         HA    633    GLU    HG2   1372       0.09      1.008
  1375         CC    633    GLU     CD   1373       0.62     12.011
  1376         OC    633    GLU    OE1   1374      -0.76     15.999
  1377         OC    633    GLU    OE2   1375      -0.76     15.999
  1378          C    633    GLU      C   1376       0.51     12.011
  1379          O    633    GLU      O   1377      -0.51     15.999   ; qtot 0
; residue 634 VAL rtp VAL  q  0.0
  1380        NH1    634    VAL      N   1378      -0.47     14.007
  1381          H    634    VAL     HN   1379       0.31      1.008
  1382        CT1    634    VAL     CA   1380       0.07     12.011
  1383         HB    634    VAL     HA   1381       0.09      1.008
  1384        CT1    634    VAL     CB   1382      -0.09     12.011
  1385         HA    634    VAL     HB   1383       0.09      1.008
  1386        CT3    634    VAL    CG1   1384      -0.27     12.011
  1387         HA    634    VAL   HG11   1385       0.09      1.008
  1388         HA    634    VAL   HG12   1386       0.09      1.008
  1389         HA    634    VAL   HG13   1387       0.09      1.008
  1390        CT3    634    VAL    CG2   1388      -0.27     12.011
  1391         HA    634    VAL   HG21   1389       0.09      1.008
  1392         HA    634    VAL   HG22   1390       0.09      1.008
  1393         HA    634    VAL   HG23   1391       0.09      1.008
  1394          C    634    VAL      C   1392       0.51     12.011
  1395          O    634    VAL      O   1393      -0.51     15.999   ; qtot 0
; residue 635 PHE rtp PHE  q  0.0
  1396        NH1    635    PHE      N   1394      -0.47     14.007
  1397          H    635    PHE     HN   1395       0.31      1.008
  1398        CT1    635    PHE     CA   1396       0.07     12.011
  1399         HB    635    PHE     HA   1397       0.09      1.008
  1400        CT2    635    PHE     CB   1398      -0.18     12.011
  1401         HA    635    PHE    HB1   1399       0.09      1.008
  1402         HA    635    PHE    HB2   1400       0.09      1.008
  1403         CA    635    PHE     CG   1401          0     12.011
  1404         CA    635    PHE    CD1   1402     -0.115     12.011
  1405         HP    635    PHE    HD1   1403      0.115      1.008
  1406         CA    635    PHE    CE1   1404     -0.115     12.011
  1407         HP    635    PHE    HE1   1405      0.115      1.008
  1408         CA    635    PHE     CZ   1406     -0.115     12.011
  1409         HP    635    PHE     HZ   1407      0.115      1.008
  1410         CA    635    PHE    CD2   1408     -0.115     12.011
  1411         HP    635    PHE    HD2   1409      0.115      1.008
  1412         CA    635    PHE    CE2   1410     -0.115     12.011
  1413         HP    635    PHE    HE2   1411      0.115      1.008
  1414          C    635    PHE      C   1412       0.51     12.011
  1415          O    635    PHE      O   1413      -0.51     15.999   ; qtot 0
; residue 636 THR rtp THR  q  0.0
  1416        NH1    636    THR      N   1414      -0.47     14.007
  1417          H    636    THR     HN   1415       0.31      1.008
  1418        CT1    636    THR     CA   1416       0.07     12.011
  1419         HB    636    THR     HA   1417       0.09      1.008
  1420        CT1    636    THR     CB   1418       0.14     12.011
  1421         HA    636    THR     HB   1419       0.09      1.008
  1422        OH1    636    THR    OG1   1420      -0.66     15.999
  1423          H    636    THR    HG1   1421       0.43      1.008
  1424        CT3    636    THR    CG2   1422      -0.27     12.011
  1425         HA    636    THR   HG21   1423       0.09      1.008
  1426         HA    636    THR   HG22   1424       0.09      1.008
  1427         HA    636    THR   HG23   1425       0.09      1.008
  1428          C    636    THR      C   1426       0.51     12.011
  1429          O    636    THR      O   1427      -0.51     15.999   ; qtot 0
; residue 637 HSP rtp HSP  q +1.0
  1430        NH1    637    HSP      N   1428      -0.47     14.007
  1431          H    637    HSP     HN   1429       0.31      1.008
  1432        CT1    637    HSP     CA   1430       0.07     12.011
  1433         HB    637    HSP     HA   1431       0.09      1.008
  1434        CT2    637    HSP     CB   1432      -0.05     12.011
  1435         HA    637    HSP    HB1   1433       0.09      1.008
  1436         HA    637    HSP    HB2   1434       0.09      1.008
  1437       CPH1    637    HSP    CD2   1435       0.19     12.011
  1438        HR1    637    HSP    HD2   1436       0.13      1.008
  1439       CPH1    637    HSP     CG   1437       0.19     12.011
  1440        NR3    637    HSP    NE2   1438      -0.51     14.007
  1441          H    637    HSP    HE2   1439       0.44      1.008
  1442        NR3    637    HSP    ND1   1440      -0.51     14.007
  1443          H    637    HSP    HD1   1441       0.44      1.008
  1444       CPH2    637    HSP    CE1   1442       0.32     12.011
  1445        HR2    637    HSP    HE1   1443       0.18      1.008
  1446          C    637    HSP      C   1444       0.51     12.011
  1447          O    637    HSP      O   1445      -0.51     15.999   ; qtot 1
; residue 638 TYR rtp TYR  q  0.0
  1448        NH1    638    TYR      N   1446      -0.47     14.007
  1449          H    638    TYR     HN   1447       0.31      1.008
  1450        CT1    638    TYR     CA   1448       0.07     12.011
  1451         HB    638    TYR     HA   1449       0.09      1.008
  1452        CT2    638    TYR     CB   1450      -0.18     12.011
  1453         HA    638    TYR    HB1   1451       0.09      1.008
  1454         HA    638    TYR    HB2   1452       0.09      1.008
  1455         CA    638    TYR     CG   1453          0     12.011
  1456         CA    638    TYR    CD1   1454     -0.115     12.011
  1457         HP    638    TYR    HD1   1455      0.115      1.008
  1458         CA    638    TYR    CE1   1456     -0.115     12.011
  1459         HP    638    TYR    HE1   1457      0.115      1.008
  1460         CA    638    TYR     CZ   1458       0.11     12.011
  1461        OH1    638    TYR     OH   1459      -0.54     15.999
  1462          H    638    TYR     HH   1460       0.43      1.008
  1463         CA    638    TYR    CD2   1461     -0.115     12.011
  1464         HP    638    TYR    HD2   1462      0.115      1.008
  1465         CA    638    TYR    CE2   1463     -0.115     12.011
  1466         HP    638    TYR    HE2   1464      0.115      1.008
  1467          C    638    TYR      C   1465       0.51     12.011
  1468          O    638    TYR      O   1466      -0.51     15.999   ; qtot 1
; residue 639 ASP rtp ASP  q -1.0
  1469        NH1    639    ASP      N   1467      -0.47     14.007
  1470          H    639    ASP     HN   1468       0.31      1.008
  1471        CT1    639    ASP     CA   1469       0.07     12.011
  1472         HB    639    ASP     HA   1470       0.09      1.008
  1473        CT2    639    ASP     CB   1471      -0.28     12.011
  1474         HA    639    ASP    HB1   1472       0.09      1.008
  1475         HA    639    ASP    HB2   1473       0.09      1.008
  1476         CC    639    ASP     CG   1474       0.62     12.011
  1477         OC    639    ASP    OD1   1475      -0.76     15.999
  1478         OC    639    ASP    OD2   1476      -0.76     15.999
  1479          C    639    ASP      C   1477       0.51     12.011
  1480          O    639    ASP      O   1478      -0.51     15.999   ; qtot 0
; residue 640 LEU rtp LEU  q  0.0
  1481        NH1    640    LEU      N   1479      -0.47     14.007
  1482          H    640    LEU     HN   1480       0.31      1.008
  1483        CT1    640    LEU     CA   1481       0.07     12.011
  1484         HB    640    LEU     HA   1482       0.09      1.008
  1485        CT2    640    LEU     CB   1483      -0.18     12.011
  1486         HA    640    LEU    HB1   1484       0.09      1.008
  1487         HA    640    LEU    HB2   1485       0.09      1.008
  1488        CT1    640    LEU     CG   1486      -0.09     12.011
  1489         HA    640    LEU     HG   1487       0.09      1.008
  1490        CT3    640    LEU    CD1   1488      -0.27     12.011
  1491         HA    640    LEU   HD11   1489       0.09      1.008
  1492         HA    640    LEU   HD12   1490       0.09      1.008
  1493         HA    640    LEU   HD13   1491       0.09      1.008
  1494        CT3    640    LEU    CD2   1492      -0.27     12.011
  1495         HA    640    LEU   HD21   1493       0.09      1.008
  1496         HA    640    LEU   HD22   1494       0.09      1.008
  1497         HA    640    LEU   HD23   1495       0.09      1.008
  1498          C    640    LEU      C   1496       0.51     12.011
  1499          O    640    LEU      O   1497      -0.51     15.999   ; qtot 0
; residue 641 LEU rtp LEU  q  0.0
  1500        NH1    641    LEU      N   1498      -0.47     14.007
  1501          H    641    LEU     HN   1499       0.31      1.008
  1502        CT1    641    LEU     CA   1500       0.07     12.011
  1503         HB    641    LEU     HA   1501       0.09      1.008
  1504        CT2    641    LEU     CB   1502      -0.18     12.011
  1505         HA    641    LEU    HB1   1503       0.09      1.008
  1506         HA    641    LEU    HB2   1504       0.09      1.008
  1507        CT1    641    LEU     CG   1505      -0.09     12.011
  1508         HA    641    LEU     HG   1506       0.09      1.008
  1509        CT3    641    LEU    CD1   1507      -0.27     12.011
  1510         HA    641    LEU   HD11   1508       0.09      1.008
  1511         HA    641    LEU   HD12   1509       0.09      1.008
  1512         HA    641    LEU   HD13   1510       0.09      1.008
  1513        CT3    641    LEU    CD2   1511      -0.27     12.011
  1514         HA    641    LEU   HD21   1512       0.09      1.008
  1515         HA    641    LEU   HD22   1513       0.09      1.008
  1516         HA    641    LEU   HD23   1514       0.09      1.008
  1517          C    641    LEU      C   1515       0.51     12.011
  1518          O    641    LEU      O   1516      -0.51     15.999   ; qtot 0
; residue 642 ASN rtp ASN  q  0.0
  1519        NH1    642    ASN      N   1517      -0.47     14.007
  1520          H    642    ASN     HN   1518       0.31      1.008
  1521        CT1    642    ASN     CA   1519       0.07     12.011
  1522         HB    642    ASN     HA   1520       0.09      1.008
  1523        CT2    642    ASN     CB   1521      -0.18     12.011
  1524         HA    642    ASN    HB1   1522       0.09      1.008
  1525         HA    642    ASN    HB2   1523       0.09      1.008
  1526         CC    642    ASN     CG   1524       0.55     12.011
  1527          O    642    ASN    OD1   1525      -0.55     15.999
  1528        NH2    642    ASN    ND2   1526      -0.62     14.007
  1529          H    642    ASN   HD21   1527       0.32      1.008
  1530          H    642    ASN   HD22   1528        0.3      1.008
  1531          C    642    ASN      C   1529       0.51     12.011
  1532          O    642    ASN      O   1530      -0.51     15.999   ; qtot 0
; residue 643 LEU rtp LEU  q  0.0
  1533        NH1    643    LEU      N   1531      -0.47     14.007
  1534          H    643    LEU     HN   1532       0.31      1.008
  1535        CT1    643    LEU     CA   1533       0.07     12.011
  1536         HB    643    LEU     HA   1534       0.09      1.008
  1537        CT2    643    LEU     CB   1535      -0.18     12.011
  1538         HA    643    LEU    HB1   1536       0.09      1.008
  1539         HA    643    LEU    HB2   1537       0.09      1.008
  1540        CT1    643    LEU     CG   1538      -0.09     12.011
  1541         HA    643    LEU     HG   1539       0.09      1.008
  1542        CT3    643    LEU    CD1   1540      -0.27     12.011
  1543         HA    643    LEU   HD11   1541       0.09      1.008
  1544         HA    643    LEU   HD12   1542       0.09      1.008
  1545         HA    643    LEU   HD13   1543       0.09      1.008
  1546        CT3    643    LEU    CD2   1544      -0.27     12.011
  1547         HA    643    LEU   HD21   1545       0.09      1.008
  1548         HA    643    LEU   HD22   1546       0.09      1.008
  1549         HA    643    LEU   HD23   1547       0.09      1.008
  1550          C    643    LEU      C   1548       0.51     12.011
  1551          O    643    LEU      O   1549      -0.51     15.999   ; qtot 0
; residue 644 ASN rtp ASN  q  0.0
  1552        NH1    644    ASN      N   1550      -0.47     14.007
  1553          H    644    ASN     HN   1551       0.31      1.008
  1554        CT1    644    ASN     CA   1552       0.07     12.011
  1555         HB    644    ASN     HA   1553       0.09      1.008
  1556        CT2    644    ASN     CB   1554      -0.18     12.011
  1557         HA    644    ASN    HB1   1555       0.09      1.008
  1558         HA    644    ASN    HB2   1556       0.09      1.008
  1559         CC    644    ASN     CG   1557       0.55     12.011
  1560          O    644    ASN    OD1   1558      -0.55     15.999
  1561        NH2    644    ASN    ND2   1559      -0.62     14.007
  1562          H    644    ASN   HD21   1560       0.32      1.008
  1563          H    644    ASN   HD22   1561        0.3      1.008
  1564          C    644    ASN      C   1562       0.51     12.011
  1565          O    644    ASN      O   1563      -0.51     15.999   ; qtot 0
; residue 645 GLY rtp GLY  q  0.0
  1566        NH1    645    GLY      N   1564      -0.47     14.007
  1567          H    645    GLY     HN   1565       0.31      1.008
  1568        CT2    645    GLY     CA   1566      -0.02     12.011
  1569         HB    645    GLY    HA1   1567       0.09      1.008
  1570         HB    645    GLY    HA2   1568       0.09      1.008
  1571          C    645    GLY      C   1569       0.51     12.011
  1572          O    645    GLY      O   1570      -0.51     15.999   ; qtot 0
; residue 646 THR rtp THR  q  0.0
  1573        NH1    646    THR      N   1571      -0.47     14.007
  1574          H    646    THR     HN   1572       0.31      1.008
  1575        CT1    646    THR     CA   1573       0.07     12.011
  1576         HB    646    THR     HA   1574       0.09      1.008
  1577        CT1    646    THR     CB   1575       0.14     12.011
  1578         HA    646    THR     HB   1576       0.09      1.008
  1579        OH1    646    THR    OG1   1577      -0.66     15.999
  1580          H    646    THR    HG1   1578       0.43      1.008
  1581        CT3    646    THR    CG2   1579      -0.27     12.011
  1582         HA    646    THR   HG21   1580       0.09      1.008
  1583         HA    646    THR   HG22   1581       0.09      1.008
  1584         HA    646    THR   HG23   1582       0.09      1.008
  1585          C    646    THR      C   1583       0.51     12.011
  1586          O    646    THR      O   1584      -0.51     15.999   ; qtot 0
; residue 647 LYS rtp LYS  q +1.0
  1587        NH1    647    LYS      N   1585      -0.47     14.007
  1588          H    647    LYS     HN   1586       0.31      1.008
  1589        CT1    647    LYS     CA   1587       0.07     12.011
  1590         HB    647    LYS     HA   1588       0.09      1.008
  1591        CT2    647    LYS     CB   1589      -0.18     12.011
  1592         HA    647    LYS    HB1   1590       0.09      1.008
  1593         HA    647    LYS    HB2   1591       0.09      1.008
  1594        CT2    647    LYS     CG   1592      -0.18     12.011
  1595         HA    647    LYS    HG1   1593       0.09      1.008
  1596         HA    647    LYS    HG2   1594       0.09      1.008
  1597        CT2    647    LYS     CD   1595      -0.18     12.011
  1598         HA    647    LYS    HD1   1596       0.09      1.008
  1599         HA    647    LYS    HD2   1597       0.09      1.008
  1600        CT2    647    LYS     CE   1598       0.21     12.011
  1601         HA    647    LYS    HE1   1599       0.05      1.008
  1602         HA    647    LYS    HE2   1600       0.05      1.008
  1603        NH3    647    LYS     NZ   1601       -0.3     14.007
  1604         HC    647    LYS    HZ1   1602       0.33      1.008
  1605         HC    647    LYS    HZ2   1603       0.33      1.008
  1606         HC    647    LYS    HZ3   1604       0.33      1.008
  1607          C    647    LYS      C   1605       0.51     12.011
  1608          O    647    LYS      O   1606      -0.51     15.999   ; qtot 1
; residue 648 VAL rtp VAL  q  0.0
  1609        NH1    648    VAL      N   1607      -0.47     14.007
  1610          H    648    VAL     HN   1608       0.31      1.008
  1611        CT1    648    VAL     CA   1609       0.07     12.011
  1612         HB    648    VAL     HA   1610       0.09      1.008
  1613        CT1    648    VAL     CB   1611      -0.09     12.011
  1614         HA    648    VAL     HB   1612       0.09      1.008
  1615        CT3    648    VAL    CG1   1613      -0.27     12.011
  1616         HA    648    VAL   HG11   1614       0.09      1.008
  1617         HA    648    VAL   HG12   1615       0.09      1.008
  1618         HA    648    VAL   HG13   1616       0.09      1.008
  1619        CT3    648    VAL    CG2   1617      -0.27     12.011
  1620         HA    648    VAL   HG21   1618       0.09      1.008
  1621         HA    648    VAL   HG22   1619       0.09      1.008
  1622         HA    648    VAL   HG23   1620       0.09      1.008
  1623          C    648    VAL      C   1621       0.51     12.011
  1624          O    648    VAL      O   1622      -0.51     15.999   ; qtot 1
; residue 649 ALA rtp ALA  q  0.0
  1625        NH1    649    ALA      N   1623      -0.47     14.007
  1626          H    649    ALA     HN   1624       0.31      1.008
  1627        CT1    649    ALA     CA   1625       0.07     12.011
  1628         HB    649    ALA     HA   1626       0.09      1.008
  1629        CT3    649    ALA     CB   1627      -0.27     12.011
  1630         HA    649    ALA    HB1   1628       0.09      1.008
  1631         HA    649    ALA    HB2   1629       0.09      1.008
  1632         HA    649    ALA    HB3   1630       0.09      1.008
  1633          C    649    ALA      C   1631       0.51     12.011
  1634          O    649    ALA      O   1632      -0.51     15.999   ; qtot 1
; residue 650 GLU rtp GLU  q -1.0
  1635        NH1    650    GLU      N   1633      -0.47     14.007
  1636          H    650    GLU     HN   1634       0.31      1.008
  1637        CT1    650    GLU     CA   1635       0.07     12.011
  1638         HB    650    GLU     HA   1636       0.09      1.008
  1639        CT2    650    GLU     CB   1637      -0.18     12.011
  1640         HA    650    GLU    HB1   1638       0.09      1.008
  1641         HA    650    GLU    HB2   1639       0.09      1.008
  1642        CT2    650    GLU     CG   1640      -0.28     12.011
  1643         HA    650    GLU    HG1   1641       0.09      1.008
  1644         HA    650    GLU    HG2   1642       0.09      1.008
  1645         CC    650    GLU     CD   1643       0.62     12.011
  1646         OC    650    GLU    OE1   1644      -0.76     15.999
  1647         OC    650    GLU    OE2   1645      -0.76     15.999
  1648          C    650    GLU      C   1646       0.51     12.011
  1649          O    650    GLU      O   1647      -0.51     15.999   ; qtot 0
; residue 651 GLY rtp GLY  q  0.0
  1650        NH1    651    GLY      N   1648      -0.47     14.007
  1651          H    651    GLY     HN   1649       0.31      1.008
  1652        CT2    651    GLY     CA   1650      -0.02     12.011
  1653         HB    651    GLY    HA1   1651       0.09      1.008
  1654         HB    651    GLY    HA2   1652       0.09      1.008
  1655          C    651    GLY      C   1653       0.51     12.011
  1656          O    651    GLY      O   1654      -0.51     15.999   ; qtot 0
; residue 652 HSD rtp HSD  q  0.0
  1657        NH1    652    HSD      N   1655      -0.47     14.007
  1658          H    652    HSD     HN   1656       0.31      1.008
  1659        CT1    652    HSD     CA   1657       0.07     12.011
  1660         HB    652    HSD     HA   1658       0.09      1.008
  1661        CT2    652    HSD     CB   1659      -0.09     12.011
  1662         HA    652    HSD    HB1   1660       0.09      1.008
  1663         HA    652    HSD    HB2   1661       0.09      1.008
  1664        NR1    652    HSD    ND1   1662      -0.36     14.007
  1665          H    652    HSD    HD1   1663       0.32      1.008
  1666       CPH1    652    HSD     CG   1664      -0.05     12.011
  1667       CPH2    652    HSD    CE1   1665       0.25     12.011
  1668        HR1    652    HSD    HE1   1666       0.13      1.008
  1669        NR2    652    HSD    NE2   1667       -0.7     14.007
  1670       CPH1    652    HSD    CD2   1668       0.22     12.011
  1671        HR3    652    HSD    HD2   1669        0.1      1.008
  1672          C    652    HSD      C   1670       0.51     12.011
  1673          O    652    HSD      O   1671      -0.51     15.999   ; qtot 0
; residue 653 LYS rtp LYS  q +1.0
  1674        NH1    653    LYS      N   1672      -0.47     14.007
  1675          H    653    LYS     HN   1673       0.31      1.008
  1676        CT1    653    LYS     CA   1674       0.07     12.011
  1677         HB    653    LYS     HA   1675       0.09      1.008
  1678        CT2    653    LYS     CB   1676      -0.18     12.011
  1679         HA    653    LYS    HB1   1677       0.09      1.008
  1680         HA    653    LYS    HB2   1678       0.09      1.008
  1681        CT2    653    LYS     CG   1679      -0.18     12.011
  1682         HA    653    LYS    HG1   1680       0.09      1.008
  1683         HA    653    LYS    HG2   1681       0.09      1.008
  1684        CT2    653    LYS     CD   1682      -0.18     12.011
  1685         HA    653    LYS    HD1   1683       0.09      1.008
  1686         HA    653    LYS    HD2   1684       0.09      1.008
  1687        CT2    653    LYS     CE   1685       0.21     12.011
  1688         HA    653    LYS    HE1   1686       0.05      1.008
  1689         HA    653    LYS    HE2   1687       0.05      1.008
  1690        NH3    653    LYS     NZ   1688       -0.3     14.007
  1691         HC    653    LYS    HZ1   1689       0.33      1.008
  1692         HC    653    LYS    HZ2   1690       0.33      1.008
  1693         HC    653    LYS    HZ3   1691       0.33      1.008
  1694          C    653    LYS      C   1692       0.51     12.011
  1695          O    653    LYS      O   1693      -0.51     15.999   ; qtot 1
; residue 654 ALA rtp ALA  q  0.0
  1696        NH1    654    ALA      N   1694      -0.47     14.007
  1697          H    654    ALA     HN   1695       0.31      1.008
  1698        CT1    654    ALA     CA   1696       0.07     12.011
  1699         HB    654    ALA     HA   1697       0.09      1.008
  1700        CT3    654    ALA     CB   1698      -0.27     12.011
  1701         HA    654    ALA    HB1   1699       0.09      1.008
  1702         HA    654    ALA    HB2   1700       0.09      1.008
  1703         HA    654    ALA    HB3   1701       0.09      1.008
  1704          C    654    ALA      C   1702       0.51     12.011
  1705          O    654    ALA      O   1703      -0.51     15.999   ; qtot 1
; residue 655 SER rtp SER  q  0.0
  1706        NH1    655    SER      N   1704      -0.47     14.007
  1707          H    655    SER     HN   1705       0.31      1.008
  1708        CT1    655    SER     CA   1706       0.07     12.011
  1709         HB    655    SER     HA   1707       0.09      1.008
  1710        CT2    655    SER     CB   1708       0.05     12.011
  1711         HA    655    SER    HB1   1709       0.09      1.008
  1712         HA    655    SER    HB2   1710       0.09      1.008
  1713        OH1    655    SER     OG   1711      -0.66     15.999
  1714          H    655    SER    HG1   1712       0.43      1.008
  1715          C    655    SER      C   1713       0.51     12.011
  1716          O    655    SER      O   1714      -0.51     15.999   ; qtot 1
; residue 656 PHE rtp PHE  q  0.0
  1717        NH1    656    PHE      N   1715      -0.47     14.007
  1718          H    656    PHE     HN   1716       0.31      1.008
  1719        CT1    656    PHE     CA   1717       0.07     12.011
  1720         HB    656    PHE     HA   1718       0.09      1.008
  1721        CT2    656    PHE     CB   1719      -0.18     12.011
  1722         HA    656    PHE    HB1   1720       0.09      1.008
  1723         HA    656    PHE    HB2   1721       0.09      1.008
  1724         CA    656    PHE     CG   1722          0     12.011
  1725         CA    656    PHE    CD1   1723     -0.115     12.011
  1726         HP    656    PHE    HD1   1724      0.115      1.008
  1727         CA    656    PHE    CE1   1725     -0.115     12.011
  1728         HP    656    PHE    HE1   1726      0.115      1.008
  1729         CA    656    PHE     CZ   1727     -0.115     12.011
  1730         HP    656    PHE     HZ   1728      0.115      1.008
  1731         CA    656    PHE    CD2   1729     -0.115     12.011
  1732         HP    656    PHE    HD2   1730      0.115      1.008
  1733         CA    656    PHE    CE2   1731     -0.115     12.011
  1734         HP    656    PHE    HE2   1732      0.115      1.008
  1735          C    656    PHE      C   1733       0.51     12.011
  1736          O    656    PHE      O   1734      -0.51     15.999   ; qtot 1
; residue 657 CYS rtp CYS2 q  0.0
  1737        NH1    657    CYS      N   1735      -0.47     14.007
  1738          H    657    CYS     HN   1736       0.31      1.008
  1739        CT1    657    CYS     CA   1737       0.07     12.011
  1740         HB    657    CYS     HA   1738       0.09      1.008
  1741        CT2    657    CYS     CB   1739       -0.1     12.011
  1742         HA    657    CYS    HB1   1740       0.09      1.008
  1743         HA    657    CYS    HB2   1741       0.09      1.008
  1744         SM    657    CYS     SG   1742      -0.08      32.06
  1745          C    657    CYS      C   1743       0.51     12.011
  1746          O    657    CYS      O   1744      -0.51     15.999   ; qtot 1
; residue 658 LEU rtp LEU  q  0.0
  1747        NH1    658    LEU      N   1745      -0.47     14.007
  1748          H    658    LEU     HN   1746       0.31      1.008
  1749        CT1    658    LEU     CA   1747       0.07     12.011
  1750         HB    658    LEU     HA   1748       0.09      1.008
  1751        CT2    658    LEU     CB   1749      -0.18     12.011
  1752         HA    658    LEU    HB1   1750       0.09      1.008
  1753         HA    658    LEU    HB2   1751       0.09      1.008
  1754        CT1    658    LEU     CG   1752      -0.09     12.011
  1755         HA    658    LEU     HG   1753       0.09      1.008
  1756        CT3    658    LEU    CD1   1754      -0.27     12.011
  1757         HA    658    LEU   HD11   1755       0.09      1.008
  1758         HA    658    LEU   HD12   1756       0.09      1.008
  1759         HA    658    LEU   HD13   1757       0.09      1.008
  1760        CT3    658    LEU    CD2   1758      -0.27     12.011
  1761         HA    658    LEU   HD21   1759       0.09      1.008
  1762         HA    658    LEU   HD22   1760       0.09      1.008
  1763         HA    658    LEU   HD23   1761       0.09      1.008
  1764          C    658    LEU      C   1762       0.51     12.011
  1765          O    658    LEU      O   1763      -0.51     15.999   ; qtot 1
; residue 659 GLU rtp GLU  q -1.0
  1766        NH1    659    GLU      N   1764      -0.47     14.007
  1767          H    659    GLU     HN   1765       0.31      1.008
  1768        CT1    659    GLU     CA   1766       0.07     12.011
  1769         HB    659    GLU     HA   1767       0.09      1.008
  1770        CT2    659    GLU     CB   1768      -0.18     12.011
  1771         HA    659    GLU    HB1   1769       0.09      1.008
  1772         HA    659    GLU    HB2   1770       0.09      1.008
  1773        CT2    659    GLU     CG   1771      -0.28     12.011
  1774         HA    659    GLU    HG1   1772       0.09      1.008
  1775         HA    659    GLU    HG2   1773       0.09      1.008
  1776         CC    659    GLU     CD   1774       0.62     12.011
  1777         OC    659    GLU    OE1   1775      -0.76     15.999
  1778         OC    659    GLU    OE2   1776      -0.76     15.999
  1779          C    659    GLU      C   1777       0.51     12.011
  1780          O    659    GLU      O   1778      -0.51     15.999   ; qtot 0
; residue 660 ASP rtp ASP  q -1.0
  1781        NH1    660    ASP      N   1779      -0.47     14.007
  1782          H    660    ASP     HN   1780       0.31      1.008
  1783        CT1    660    ASP     CA   1781       0.07     12.011
  1784         HB    660    ASP     HA   1782       0.09      1.008
  1785        CT2    660    ASP     CB   1783      -0.28     12.011
  1786         HA    660    ASP    HB1   1784       0.09      1.008
  1787         HA    660    ASP    HB2   1785       0.09      1.008
  1788         CC    660    ASP     CG   1786       0.62     12.011
  1789         OC    660    ASP    OD1   1787      -0.76     15.999
  1790         OC    660    ASP    OD2   1788      -0.76     15.999
  1791          C    660    ASP      C   1789       0.51     12.011
  1792          O    660    ASP      O   1790      -0.51     15.999   ; qtot -1
; residue 661 THR rtp THR  q  0.0
  1793        NH1    661    THR      N   1791      -0.47     14.007
  1794          H    661    THR     HN   1792       0.31      1.008
  1795        CT1    661    THR     CA   1793       0.07     12.011
  1796         HB    661    THR     HA   1794       0.09      1.008
  1797        CT1    661    THR     CB   1795       0.14     12.011
  1798         HA    661    THR     HB   1796       0.09      1.008
  1799        OH1    661    THR    OG1   1797      -0.66     15.999
  1800          H    661    THR    HG1   1798       0.43      1.008
  1801        CT3    661    THR    CG2   1799      -0.27     12.011
  1802         HA    661    THR   HG21   1800       0.09      1.008
  1803         HA    661    THR   HG22   1801       0.09      1.008
  1804         HA    661    THR   HG23   1802       0.09      1.008
  1805          C    661    THR      C   1803       0.51     12.011
  1806          O    661    THR      O   1804      -0.51     15.999   ; qtot -1
; residue 662 GLU rtp GLU  q -1.0
  1807        NH1    662    GLU      N   1805      -0.47     14.007
  1808          H    662    GLU     HN   1806       0.31      1.008
  1809        CT1    662    GLU     CA   1807       0.07     12.011
  1810         HB    662    GLU     HA   1808       0.09      1.008
  1811        CT2    662    GLU     CB   1809      -0.18     12.011
  1812         HA    662    GLU    HB1   1810       0.09      1.008
  1813         HA    662    GLU    HB2   1811       0.09      1.008
  1814        CT2    662    GLU     CG   1812      -0.28     12.011
  1815         HA    662    GLU    HG1   1813       0.09      1.008
  1816         HA    662    GLU    HG2   1814       0.09      1.008
  1817         CC    662    GLU     CD   1815       0.62     12.011
  1818         OC    662    GLU    OE1   1816      -0.76     15.999
  1819         OC    662    GLU    OE2   1817      -0.76     15.999
  1820          C    662    GLU      C   1818       0.51     12.011
  1821          O    662    GLU      O   1819      -0.51     15.999   ; qtot -2
; residue 663 CYS rtp CYS2 q  0.0
  1822        NH1    663    CYS      N   1820      -0.47     14.007
  1823          H    663    CYS     HN   1821       0.31      1.008
  1824        CT1    663    CYS     CA   1822       0.07     12.011
  1825         HB    663    CYS     HA   1823       0.09      1.008
  1826        CT2    663    CYS     CB   1824       -0.1     12.011
  1827         HA    663    CYS    HB1   1825       0.09      1.008
  1828         HA    663    CYS    HB2   1826       0.09      1.008
  1829         SM    663    CYS     SG   1827      -0.08      32.06
  1830          C    663    CYS      C   1828       0.51     12.011
  1831          O    663    CYS      O   1829      -0.51     15.999   ; qtot -2
; residue 664 GLU rtp GLU  q -1.0
  1832        NH1    664    GLU      N   1830      -0.47     14.007
  1833          H    664    GLU     HN   1831       0.31      1.008
  1834        CT1    664    GLU     CA   1832       0.07     12.011
  1835         HB    664    GLU     HA   1833       0.09      1.008
  1836        CT2    664    GLU     CB   1834      -0.18     12.011
  1837         HA    664    GLU    HB1   1835       0.09      1.008
  1838         HA    664    GLU    HB2   1836       0.09      1.008
  1839        CT2    664    GLU     CG   1837      -0.28     12.011
  1840         HA    664    GLU    HG1   1838       0.09      1.008
  1841         HA    664    GLU    HG2   1839       0.09      1.008
  1842         CC    664    GLU     CD   1840       0.62     12.011
  1843         OC    664    GLU    OE1   1841      -0.76     15.999
  1844         OC    664    GLU    OE2   1842      -0.76     15.999
  1845          C    664    GLU      C   1843       0.51     12.011
  1846          O    664    GLU      O   1844      -0.51     15.999   ; qtot -3
; residue 665 GLY rtp GLY  q  0.0
  1847        NH1    665    GLY      N   1845      -0.47     14.007
  1848          H    665    GLY     HN   1846       0.31      1.008
  1849        CT2    665    GLY     CA   1847      -0.02     12.011
  1850         HB    665    GLY    HA1   1848       0.09      1.008
  1851         HB    665    GLY    HA2   1849       0.09      1.008
  1852          C    665    GLY      C   1850       0.51     12.011
  1853          O    665    GLY      O   1851      -0.51     15.999   ; qtot -3
; residue 666 ASP rtp ASP  q -1.0
  1854        NH1    666    ASP      N   1852      -0.47     14.007
  1855          H    666    ASP     HN   1853       0.31      1.008
  1856        CT1    666    ASP     CA   1854       0.07     12.011
  1857         HB    666    ASP     HA   1855       0.09      1.008
  1858        CT2    666    ASP     CB   1856      -0.28     12.011
  1859         HA    666    ASP    HB1   1857       0.09      1.008
  1860         HA    666    ASP    HB2   1858       0.09      1.008
  1861         CC    666    ASP     CG   1859       0.62     12.011
  1862         OC    666    ASP    OD1   1860      -0.76     15.999
  1863         OC    666    ASP    OD2   1861      -0.76     15.999
  1864          C    666    ASP      C   1862       0.51     12.011
  1865          O    666    ASP      O   1863      -0.51     15.999   ; qtot -4
; residue 667 ILE rtp ILE  q  0.0
  1866        NH1    667    ILE      N   1864      -0.47     14.007
  1867          H    667    ILE     HN   1865       0.31      1.008
  1868        CT1    667    ILE     CA   1866       0.07     12.011
  1869         HB    667    ILE     HA   1867       0.09      1.008
  1870        CT1    667    ILE     CB   1868      -0.09     12.011
  1871         HA    667    ILE     HB   1869       0.09      1.008
  1872        CT3    667    ILE    CG2   1870      -0.27     12.011
  1873         HA    667    ILE   HG21   1871       0.09      1.008
  1874         HA    667    ILE   HG22   1872       0.09      1.008
  1875         HA    667    ILE   HG23   1873       0.09      1.008
  1876        CT2    667    ILE    CG1   1874      -0.18     12.011
  1877         HA    667    ILE   HG11   1875       0.09      1.008
  1878         HA    667    ILE   HG12   1876       0.09      1.008
  1879        CT3    667    ILE     CD   1877      -0.27     12.011
  1880         HA    667    ILE    HD1   1878       0.09      1.008
  1881         HA    667    ILE    HD2   1879       0.09      1.008
  1882         HA    667    ILE    HD3   1880       0.09      1.008
  1883          C    667    ILE      C   1881       0.51     12.011
  1884          O    667    ILE      O   1882      -0.51     15.999   ; qtot -4
; residue 668 GLN rtp GLN  q  0.0
  1885        NH1    668    GLN      N   1883      -0.47     14.007
  1886          H    668    GLN     HN   1884       0.31      1.008
  1887        CT1    668    GLN     CA   1885       0.07     12.011
  1888         HB    668    GLN     HA   1886       0.09      1.008
  1889        CT2    668    GLN     CB   1887      -0.18     12.011
  1890         HA    668    GLN    HB1   1888       0.09      1.008
  1891         HA    668    GLN    HB2   1889       0.09      1.008
  1892        CT2    668    GLN     CG   1890      -0.18     12.011
  1893         HA    668    GLN    HG1   1891       0.09      1.008
  1894         HA    668    GLN    HG2   1892       0.09      1.008
  1895         CC    668    GLN     CD   1893       0.55     12.011
  1896          O    668    GLN    OE1   1894      -0.55     15.999
  1897        NH2    668    GLN    NE2   1895      -0.62     14.007
  1898          H    668    GLN   HE21   1896       0.32      1.008
  1899          H    668    GLN   HE22   1897        0.3      1.008
  1900          C    668    GLN      C   1898       0.51     12.011
  1901          O    668    GLN      O   1899      -0.51     15.999   ; qtot -4
; residue 669 LYS rtp LYS  q +1.0
  1902        NH1    669    LYS      N   1900      -0.47     14.007
  1903          H    669    LYS     HN   1901       0.31      1.008
  1904        CT1    669    LYS     CA   1902       0.07     12.011
  1905         HB    669    LYS     HA   1903       0.09      1.008
  1906        CT2    669    LYS     CB   1904      -0.18     12.011
  1907         HA    669    LYS    HB1   1905       0.09      1.008
  1908         HA    669    LYS    HB2   1906       0.09      1.008
  1909        CT2    669    LYS     CG   1907      -0.18     12.011
  1910         HA    669    LYS    HG1   1908       0.09      1.008
  1911         HA    669    LYS    HG2   1909       0.09      1.008
  1912        CT2    669    LYS     CD   1910      -0.18     12.011
  1913         HA    669    LYS    HD1   1911       0.09      1.008
  1914         HA    669    LYS    HD2   1912       0.09      1.008
  1915        CT2    669    LYS     CE   1913       0.21     12.011
  1916         HA    669    LYS    HE1   1914       0.05      1.008
  1917         HA    669    LYS    HE2   1915       0.05      1.008
  1918        NH3    669    LYS     NZ   1916       -0.3     14.007
  1919         HC    669    LYS    HZ1   1917       0.33      1.008
  1920         HC    669    LYS    HZ2   1918       0.33      1.008
  1921         HC    669    LYS    HZ3   1919       0.33      1.008
  1922          C    669    LYS      C   1920       0.51     12.011
  1923          O    669    LYS      O   1921      -0.51     15.999   ; qtot -3
; residue 670 ASN rtp ASN  q  0.0
  1924        NH1    670    ASN      N   1922      -0.47     14.007
  1925          H    670    ASN     HN   1923       0.31      1.008
  1926        CT1    670    ASN     CA   1924       0.07     12.011
  1927         HB    670    ASN     HA   1925       0.09      1.008
  1928        CT2    670    ASN     CB   1926      -0.18     12.011
  1929         HA    670    ASN    HB1   1927       0.09      1.008
  1930         HA    670    ASN    HB2   1928       0.09      1.008
  1931         CC    670    ASN     CG   1929       0.55     12.011
  1932          O    670    ASN    OD1   1930      -0.55     15.999
  1933        NH2    670    ASN    ND2   1931      -0.62     14.007
  1934          H    670    ASN   HD21   1932       0.32      1.008
  1935          H    670    ASN   HD22   1933        0.3      1.008
  1936          C    670    ASN      C   1934       0.51     12.011
  1937          O    670    ASN      O   1935      -0.51     15.999   ; qtot -3
; residue 671 TYR rtp TYR  q  0.0
  1938        NH1    671    TYR      N   1936      -0.47     14.007
  1939          H    671    TYR     HN   1937       0.31      1.008
  1940        CT1    671    TYR     CA   1938       0.07     12.011
  1941         HB    671    TYR     HA   1939       0.09      1.008
  1942        CT2    671    TYR     CB   1940      -0.18     12.011
  1943         HA    671    TYR    HB1   1941       0.09      1.008
  1944         HA    671    TYR    HB2   1942       0.09      1.008
  1945         CA    671    TYR     CG   1943          0     12.011
  1946         CA    671    TYR    CD1   1944     -0.115     12.011
  1947         HP    671    TYR    HD1   1945      0.115      1.008
  1948         CA    671    TYR    CE1   1946     -0.115     12.011
  1949         HP    671    TYR    HE1   1947      0.115      1.008
  1950         CA    671    TYR     CZ   1948       0.11     12.011
  1951        OH1    671    TYR     OH   1949      -0.54     15.999
  1952          H    671    TYR     HH   1950       0.43      1.008
  1953         CA    671    TYR    CD2   1951     -0.115     12.011
  1954         HP    671    TYR    HD2   1952      0.115      1.008
  1955         CA    671    TYR    CE2   1953     -0.115     12.011
  1956         HP    671    TYR    HE2   1954      0.115      1.008
  1957          C    671    TYR      C   1955       0.51     12.011
  1958          O    671    TYR      O   1956      -0.51     15.999   ; qtot -3
; residue 672 GLU rtp GLU  q -1.0
  1959        NH1    672    GLU      N   1957      -0.47     14.007
  1960          H    672    GLU     HN   1958       0.31      1.008
  1961        CT1    672    GLU     CA   1959       0.07     12.011
  1962         HB    672    GLU     HA   1960       0.09      1.008
  1963        CT2    672    GLU     CB   1961      -0.18     12.011
  1964         HA    672    GLU    HB1   1962       0.09      1.008
  1965         HA    672    GLU    HB2   1963       0.09      1.008
  1966        CT2    672    GLU     CG   1964      -0.28     12.011
  1967         HA    672    GLU    HG1   1965       0.09      1.008
  1968         HA    672    GLU    HG2   1966       0.09      1.008
  1969         CC    672    GLU     CD   1967       0.62     12.011
  1970         OC    672    GLU    OE1   1968      -0.76     15.999
  1971         OC    672    GLU    OE2   1969      -0.76     15.999
  1972          C    672    GLU      C   1970       0.51     12.011
  1973          O    672    GLU      O   1971      -0.51     15.999   ; qtot -4
; residue 673 CYS rtp CYS2 q  0.0
  1974        NH1    673    CYS      N   1972      -0.47     14.007
  1975          H    673    CYS     HN   1973       0.31      1.008
  1976        CT1    673    CYS     CA   1974       0.07     12.011
  1977         HB    673    CYS     HA   1975       0.09      1.008
  1978        CT2    673    CYS     CB   1976       -0.1     12.011
  1979         HA    673    CYS    HB1   1977       0.09      1.008
  1980         HA    673    CYS    HB2   1978       0.09      1.008
  1981         SM    673    CYS     SG   1979      -0.08      32.06
  1982          C    673    CYS      C   1980       0.51     12.011
  1983          O    673    CYS      O   1981      -0.51     15.999   ; qtot -4
; residue 674 ALA rtp ALA  q  0.0
  1984        NH1    674    ALA      N   1982      -0.47     14.007
  1985          H    674    ALA     HN   1983       0.31      1.008
  1986        CT1    674    ALA     CA   1984       0.07     12.011
  1987         HB    674    ALA     HA   1985       0.09      1.008
  1988        CT3    674    ALA     CB   1986      -0.27     12.011
  1989         HA    674    ALA    HB1   1987       0.09      1.008
  1990         HA    674    ALA    HB2   1988       0.09      1.008
  1991         HA    674    ALA    HB3   1989       0.09      1.008
  1992          C    674    ALA      C   1990       0.51     12.011
  1993          O    674    ALA      O   1991      -0.51     15.999   ; qtot -4
; residue 675 ASN rtp ASN  q  0.0
  1994        NH1    675    ASN      N   1992      -0.47     14.007
  1995          H    675    ASN     HN   1993       0.31      1.008
  1996        CT1    675    ASN     CA   1994       0.07     12.011
  1997         HB    675    ASN     HA   1995       0.09      1.008
  1998        CT2    675    ASN     CB   1996      -0.18     12.011
  1999         HA    675    ASN    HB1   1997       0.09      1.008
  2000         HA    675    ASN    HB2   1998       0.09      1.008
  2001         CC    675    ASN     CG   1999       0.55     12.011
  2002          O    675    ASN    OD1   2000      -0.55     15.999
  2003        NH2    675    ASN    ND2   2001      -0.62     14.007
  2004          H    675    ASN   HD21   2002       0.32      1.008
  2005          H    675    ASN   HD22   2003        0.3      1.008
  2006          C    675    ASN      C   2004       0.51     12.011
  2007          O    675    ASN      O   2005      -0.51     15.999   ; qtot -4
; residue 676 PHE rtp PHE  q  0.0
  2008        NH1    676    PHE      N   2006      -0.47     14.007
  2009          H    676    PHE     HN   2007       0.31      1.008
  2010        CT1    676    PHE     CA   2008       0.07     12.011
  2011         HB    676    PHE     HA   2009       0.09      1.008
  2012        CT2    676    PHE     CB   2010      -0.18     12.011
  2013         HA    676    PHE    HB1   2011       0.09      1.008
  2014         HA    676    PHE    HB2   2012       0.09      1.008
  2015         CA    676    PHE     CG   2013          0     12.011
  2016         CA    676    PHE    CD1   2014     -0.115     12.011
  2017         HP    676    PHE    HD1   2015      0.115      1.008
  2018         CA    676    PHE    CE1   2016     -0.115     12.011
  2019         HP    676    PHE    HE1   2017      0.115      1.008
  2020         CA    676    PHE     CZ   2018     -0.115     12.011
  2021         HP    676    PHE     HZ   2019      0.115      1.008
  2022         CA    676    PHE    CD2   2020     -0.115     12.011
  2023         HP    676    PHE    HD2   2021      0.115      1.008
  2024         CA    676    PHE    CE2   2022     -0.115     12.011
  2025         HP    676    PHE    HE2   2023      0.115      1.008
  2026          C    676    PHE      C   2024       0.51     12.011
  2027          O    676    PHE      O   2025      -0.51     15.999   ; qtot -4
; residue 677 GLY rtp GLY  q  0.0
  2028        NH1    677    GLY      N   2026      -0.47     14.007
  2029          H    677    GLY     HN   2027       0.31      1.008
  2030        CT2    677    GLY     CA   2028      -0.02     12.011
  2031         HB    677    GLY    HA1   2029       0.09      1.008
  2032         HB    677    GLY    HA2   2030       0.09      1.008
  2033          C    677    GLY      C   2031       0.51     12.011
  2034          O    677    GLY      O   2032      -0.51     15.999   ; qtot -4
; residue 678 ASP rtp ASP  q -1.0
  2035        NH1    678    ASP      N   2033      -0.47     14.007
  2036          H    678    ASP     HN   2034       0.31      1.008
  2037        CT1    678    ASP     CA   2035       0.07     12.011
  2038         HB    678    ASP     HA   2036       0.09      1.008
  2039        CT2    678    ASP     CB   2037      -0.28     12.011
  2040         HA    678    ASP    HB1   2038       0.09      1.008
  2041         HA    678    ASP    HB2   2039       0.09      1.008
  2042         CC    678    ASP     CG   2040       0.62     12.011
  2043         OC    678    ASP    OD1   2041      -0.76     15.999
  2044         OC    678    ASP    OD2   2042      -0.76     15.999
  2045          C    678    ASP      C   2043       0.51     12.011
  2046          O    678    ASP      O   2044      -0.51     15.999   ; qtot -5
; residue 679 GLN rtp GLN  q  0.0
  2047        NH1    679    GLN      N   2045      -0.47     14.007
  2048          H    679    GLN     HN   2046       0.31      1.008
  2049        CT1    679    GLN     CA   2047       0.07     12.011
  2050         HB    679    GLN     HA   2048       0.09      1.008
  2051        CT2    679    GLN     CB   2049      -0.18     12.011
  2052         HA    679    GLN    HB1   2050       0.09      1.008
  2053         HA    679    GLN    HB2   2051       0.09      1.008
  2054        CT2    679    GLN     CG   2052      -0.18     12.011
  2055         HA    679    GLN    HG1   2053       0.09      1.008
  2056         HA    679    GLN    HG2   2054       0.09      1.008
  2057         CC    679    GLN     CD   2055       0.55     12.011
  2058          O    679    GLN    OE1   2056      -0.55     15.999
  2059        NH2    679    GLN    NE2   2057      -0.62     14.007
  2060          H    679    GLN   HE21   2058       0.32      1.008
  2061          H    679    GLN   HE22   2059        0.3      1.008
  2062          C    679    GLN      C   2060       0.51     12.011
  2063          O    679    GLN      O   2061      -0.51     15.999   ; qtot -5
; residue 680 GLY rtp GLY  q  0.0
  2064        NH1    680    GLY      N   2062      -0.47     14.007
  2065          H    680    GLY     HN   2063       0.31      1.008
  2066        CT2    680    GLY     CA   2064      -0.02     12.011
  2067         HB    680    GLY    HA1   2065       0.09      1.008
  2068         HB    680    GLY    HA2   2066       0.09      1.008
  2069          C    680    GLY      C   2067       0.51     12.011
  2070          O    680    GLY      O   2068      -0.51     15.999   ; qtot -5
; residue 681 ILE rtp ILE  q  0.0
  2071        NH1    681    ILE      N   2069      -0.47     14.007
  2072          H    681    ILE     HN   2070       0.31      1.008
  2073        CT1    681    ILE     CA   2071       0.07     12.011
  2074         HB    681    ILE     HA   2072       0.09      1.008
  2075        CT1    681    ILE     CB   2073      -0.09     12.011
  2076         HA    681    ILE     HB   2074       0.09      1.008
  2077        CT3    681    ILE    CG2   2075      -0.27     12.011
  2078         HA    681    ILE   HG21   2076       0.09      1.008
  2079         HA    681    ILE   HG22   2077       0.09      1.008
  2080         HA    681    ILE   HG23   2078       0.09      1.008
  2081        CT2    681    ILE    CG1   2079      -0.18     12.011
  2082         HA    681    ILE   HG11   2080       0.09      1.008
  2083         HA    681    ILE   HG12   2081       0.09      1.008
  2084        CT3    681    ILE     CD   2082      -0.27     12.011
  2085         HA    681    ILE    HD1   2083       0.09      1.008
  2086         HA    681    ILE    HD2   2084       0.09      1.008
  2087         HA    681    ILE    HD3   2085       0.09      1.008
  2088          C    681    ILE      C   2086       0.51     12.011
  2089          O    681    ILE      O   2087      -0.51     15.999   ; qtot -5
; residue 682 THR rtp THR  q  0.0
  2090        NH1    682    THR      N   2088      -0.47     14.007
  2091          H    682    THR     HN   2089       0.31      1.008
  2092        CT1    682    THR     CA   2090       0.07     12.011
  2093         HB    682    THR     HA   2091       0.09      1.008
  2094        CT1    682    THR     CB   2092       0.14     12.011
  2095         HA    682    THR     HB   2093       0.09      1.008
  2096        OH1    682    THR    OG1   2094      -0.66     15.999
  2097          H    682    THR    HG1   2095       0.43      1.008
  2098        CT3    682    THR    CG2   2096      -0.27     12.011
  2099         HA    682    THR   HG21   2097       0.09      1.008
  2100         HA    682    THR   HG22   2098       0.09      1.008
  2101         HA    682    THR   HG23   2099       0.09      1.008
  2102          C    682    THR      C   2100       0.51     12.011
  2103          O    682    THR      O   2101      -0.51     15.999   ; qtot -5
; residue 683 MET rtp MET  q  0.0
  2104        NH1    683    MET      N   2102      -0.47     14.007
  2105          H    683    MET     HN   2103       0.31      1.008
  2106        CT1    683    MET     CA   2104       0.07     12.011
  2107         HB    683    MET     HA   2105       0.09      1.008
  2108        CT2    683    MET     CB   2106      -0.18     12.011
  2109         HA    683    MET    HB1   2107       0.09      1.008
  2110         HA    683    MET    HB2   2108       0.09      1.008
  2111        CT2    683    MET     CG   2109      -0.14     12.011
  2112         HA    683    MET    HG1   2110       0.09      1.008
  2113         HA    683    MET    HG2   2111       0.09      1.008
  2114          S    683    MET     SD   2112      -0.09      32.06
  2115        CT3    683    MET     CE   2113      -0.22     12.011
  2116         HA    683    MET    HE1   2114       0.09      1.008
  2117         HA    683    MET    HE2   2115       0.09      1.008
  2118         HA    683    MET    HE3   2116       0.09      1.008
  2119          C    683    MET      C   2117       0.51     12.011
  2120          O    683    MET      O   2118      -0.51     15.999   ; qtot -5
; residue 684 GLY rtp GLY  q  0.0
  2121        NH1    684    GLY      N   2119      -0.47     14.007
  2122          H    684    GLY     HN   2120       0.31      1.008
  2123        CT2    684    GLY     CA   2121      -0.02     12.011
  2124         HB    684    GLY    HA1   2122       0.09      1.008
  2125         HB    684    GLY    HA2   2123       0.09      1.008
  2126          C    684    GLY      C   2124       0.51     12.011
  2127          O    684    GLY      O   2125      -0.51     15.999   ; qtot -5
; residue 685 CYS rtp CYS2 q  0.0
  2128        NH1    685    CYS      N   2126      -0.47     14.007
  2129          H    685    CYS     HN   2127       0.31      1.008
  2130        CT1    685    CYS     CA   2128       0.07     12.011
  2131         HB    685    CYS     HA   2129       0.09      1.008
  2132        CT2    685    CYS     CB   2130       -0.1     12.011
  2133         HA    685    CYS    HB1   2131       0.09      1.008
  2134         HA    685    CYS    HB2   2132       0.09      1.008
  2135         SM    685    CYS     SG   2133      -0.08      32.06
  2136          C    685    CYS      C   2134       0.51     12.011
  2137          O    685    CYS      O   2135      -0.51     15.999   ; qtot -5
; residue 686 TRP rtp TRP  q  0.0
  2138        NH1    686    TRP      N   2136      -0.47     14.007
  2139          H    686    TRP     HN   2137       0.31      1.008
  2140        CT1    686    TRP     CA   2138       0.07     12.011
  2141         HB    686    TRP     HA   2139       0.09      1.008
  2142        CT2    686    TRP     CB   2140      -0.18     12.011
  2143         HA    686    TRP    HB1   2141       0.09      1.008
  2144         HA    686    TRP    HB2   2142       0.09      1.008
  2145         CY    686    TRP     CG   2143      -0.03     12.011
  2146         CA    686    TRP    CD1   2144      0.035     12.011
  2147         HP    686    TRP    HD1   2145      0.115      1.008
  2148         NY    686    TRP    NE1   2146      -0.61     14.007
  2149          H    686    TRP    HE1   2147       0.38      1.008
  2150        CPT    686    TRP    CE2   2148       0.13     12.011
  2151        CPT    686    TRP    CD2   2149      -0.02     12.011
  2152         CA    686    TRP    CE3   2150     -0.115     12.011
  2153         HP    686    TRP    HE3   2151      0.115      1.008
  2154         CA    686    TRP    CZ3   2152     -0.115     12.011
  2155         HP    686    TRP    HZ3   2153      0.115      1.008
  2156         CA    686    TRP    CZ2   2154     -0.115     12.011
  2157         HP    686    TRP    HZ2   2155      0.115      1.008
  2158         CA    686    TRP    CH2   2156     -0.115     12.011
  2159         HP    686    TRP    HH2   2157      0.115      1.008
  2160          C    686    TRP      C   2158       0.51     12.011
  2161          O    686    TRP      O   2159      -0.51     15.999   ; qtot -5
; residue 687 ASP rtp ASP  q -1.0
  2162        NH1    687    ASP      N   2160      -0.47     14.007
  2163          H    687    ASP     HN   2161       0.31      1.008
  2164        CT1    687    ASP     CA   2162       0.07     12.011
  2165         HB    687    ASP     HA   2163       0.09      1.008
  2166        CT2    687    ASP     CB   2164      -0.28     12.011
  2167         HA    687    ASP    HB1   2165       0.09      1.008
  2168         HA    687    ASP    HB2   2166       0.09      1.008
  2169         CC    687    ASP     CG   2167       0.62     12.011
  2170         OC    687    ASP    OD1   2168      -0.76     15.999
  2171         OC    687    ASP    OD2   2169      -0.76     15.999
  2172          C    687    ASP      C   2170       0.51     12.011
  2173          O    687    ASP      O   2171      -0.51     15.999   ; qtot -6
; residue 688 MET rtp MET  q  0.0
  2174        NH1    688    MET      N   2172      -0.47     14.007
  2175          H    688    MET     HN   2173       0.31      1.008
  2176        CT1    688    MET     CA   2174       0.07     12.011
  2177         HB    688    MET     HA   2175       0.09      1.008
  2178        CT2    688    MET     CB   2176      -0.18     12.011
  2179         HA    688    MET    HB1   2177       0.09      1.008
  2180         HA    688    MET    HB2   2178       0.09      1.008
  2181        CT2    688    MET     CG   2179      -0.14     12.011
  2182         HA    688    MET    HG1   2180       0.09      1.008
  2183         HA    688    MET    HG2   2181       0.09      1.008
  2184          S    688    MET     SD   2182      -0.09      32.06
  2185        CT3    688    MET     CE   2183      -0.22     12.011
  2186         HA    688    MET    HE1   2184       0.09      1.008
  2187         HA    688    MET    HE2   2185       0.09      1.008
  2188         HA    688    MET    HE3   2186       0.09      1.008
  2189          C    688    MET      C   2187       0.51     12.011
  2190          O    688    MET      O   2188      -0.51     15.999   ; qtot -6
; residue 689 TYM rtp TYM  q -1.0
  2191        NH1    689    TYM      N   2189      -0.47     14.007
  2192          H    689    TYM     HN   2190       0.31      1.008
  2193        CT1    689    TYM     CA   2191       0.07     12.011
  2194         HB    689    TYM     HA   2192       0.09      1.008
  2195        CT2    689    TYM     CB   2193      -0.18     12.011
  2196         HA    689    TYM    HB1   2194       0.09      1.008
  2197         HA    689    TYM    HB2   2195       0.09      1.008
  2198         CA    689    TYM     CG   2196          0     12.011
  2199         CA    689    TYM    CD1   2197     -0.118     12.011
  2200         HP    689    TYM    HD1   2198      0.115      1.008
  2201         CA    689    TYM    CE1   2199     -0.603     12.011
  2202         HP    689    TYM    HE1   2200      0.279      1.008
  2203         CA    689    TYM     CZ   2201      0.414     12.011
  2204        OH1    689    TYM     OH   2202      -0.76     15.999
  2205         CA    689    TYM    CD2   2203     -0.118     12.011
  2206         HP    689    TYM    HD2   2204      0.115      1.008
  2207         CA    689    TYM    CE2   2205     -0.603     12.011
  2208         HP    689    TYM    HE2   2206      0.279      1.008
  2209          C    689    TYM      C   2207       0.51     12.011
  2210          O    689    TYM      O   2208      -0.51     15.999   ; qtot -7
; residue 690 ARG rtp ARG  q +1.0
  2211        NH1    690    ARG      N   2209      -0.47     14.007
  2212          H    690    ARG     HN   2210       0.31      1.008
  2213        CT1    690    ARG     CA   2211       0.07     12.011
  2214         HB    690    ARG     HA   2212       0.09      1.008
  2215        CT2    690    ARG     CB   2213      -0.18     12.011
  2216         HA    690    ARG    HB1   2214       0.09      1.008
  2217         HA    690    ARG    HB2   2215       0.09      1.008
  2218        CT2    690    ARG     CG   2216      -0.18     12.011
  2219         HA    690    ARG    HG1   2217       0.09      1.008
  2220         HA    690    ARG    HG2   2218       0.09      1.008
  2221        CT2    690    ARG     CD   2219        0.2     12.011
  2222         HA    690    ARG    HD1   2220       0.09      1.008
  2223         HA    690    ARG    HD2   2221       0.09      1.008
  2224        NC2    690    ARG     NE   2222       -0.7     14.007
  2225         HC    690    ARG     HE   2223       0.44      1.008
  2226          C    690    ARG     CZ   2224       0.64     12.011
  2227        NC2    690    ARG    NH1   2225       -0.8     14.007
  2228         HC    690    ARG   HH11   2226       0.46      1.008
  2229         HC    690    ARG   HH12   2227       0.46      1.008
  2230        NC2    690    ARG    NH2   2228       -0.8     14.007
  2231         HC    690    ARG   HH21   2229       0.46      1.008
  2232         HC    690    ARG   HH22   2230       0.46      1.008
  2233          C    690    ARG      C   2231       0.51     12.011
  2234          O    690    ARG      O   2232      -0.51     15.999   ; qtot -6
; residue 691 HSP rtp HSP  q +1.0
  2235        NH1    691    HSP      N   2233      -0.47     14.007
  2236          H    691    HSP     HN   2234       0.31      1.008
  2237        CT1    691    HSP     CA   2235       0.07     12.011
  2238         HB    691    HSP     HA   2236       0.09      1.008
  2239        CT2    691    HSP     CB   2237      -0.05     12.011
  2240         HA    691    HSP    HB1   2238       0.09      1.008
  2241         HA    691    HSP    HB2   2239       0.09      1.008
  2242       CPH1    691    HSP    CD2   2240       0.19     12.011
  2243        HR1    691    HSP    HD2   2241       0.13      1.008
  2244       CPH1    691    HSP     CG   2242       0.19     12.011
  2245        NR3    691    HSP    NE2   2243      -0.51     14.007
  2246          H    691    HSP    HE2   2244       0.44      1.008
  2247        NR3    691    HSP    ND1   2245      -0.51     14.007
  2248          H    691    HSP    HD1   2246       0.44      1.008
  2249       CPH2    691    HSP    CE1   2247       0.32     12.011
  2250        HR2    691    HSP    HE1   2248       0.18      1.008
  2251          C    691    HSP      C   2249       0.51     12.011
  2252          O    691    HSP      O   2250      -0.51     15.999   ; qtot -5
; residue 692 ASP rtp ASP  q -1.0
  2253        NH1    692    ASP      N   2251      -0.47     14.007
  2254          H    692    ASP     HN   2252       0.31      1.008
  2255        CT1    692    ASP     CA   2253       0.07     12.011
  2256         HB    692    ASP     HA   2254       0.09      1.008
  2257        CT2    692    ASP     CB   2255      -0.28     12.011
  2258         HA    692    ASP    HB1   2256       0.09      1.008
  2259         HA    692    ASP    HB2   2257       0.09      1.008
  2260         CC    692    ASP     CG   2258       0.62     12.011
  2261         OC    692    ASP    OD1   2259      -0.76     15.999
  2262         OC    692    ASP    OD2   2260      -0.76     15.999
  2263          C    692    ASP      C   2261       0.51     12.011
  2264          O    692    ASP      O   2262      -0.51     15.999   ; qtot -6
; residue 693 ILE rtp ILE  q  0.0
  2265        NH1    693    ILE      N   2263      -0.47     14.007
  2266          H    693    ILE     HN   2264       0.31      1.008
  2267        CT1    693    ILE     CA   2265       0.07     12.011
  2268         HB    693    ILE     HA   2266       0.09      1.008
  2269        CT1    693    ILE     CB   2267      -0.09     12.011
  2270         HA    693    ILE     HB   2268       0.09      1.008
  2271        CT3    693    ILE    CG2   2269      -0.27     12.011
  2272         HA    693    ILE   HG21   2270       0.09      1.008
  2273         HA    693    ILE   HG22   2271       0.09      1.008
  2274         HA    693    ILE   HG23   2272       0.09      1.008
  2275        CT2    693    ILE    CG1   2273      -0.18     12.011
  2276         HA    693    ILE   HG11   2274       0.09      1.008
  2277         HA    693    ILE   HG12   2275       0.09      1.008
  2278        CT3    693    ILE     CD   2276      -0.27     12.011
  2279         HA    693    ILE    HD1   2277       0.09      1.008
  2280         HA    693    ILE    HD2   2278       0.09      1.008
  2281         HA    693    ILE    HD3   2279       0.09      1.008
  2282          C    693    ILE      C   2280       0.51     12.011
  2283          O    693    ILE      O   2281      -0.51     15.999   ; qtot -6
; residue 694 ASP rtp ASP  q -1.0
  2284        NH1    694    ASP      N   2282      -0.47     14.007
  2285          H    694    ASP     HN   2283       0.31      1.008
  2286        CT1    694    ASP     CA   2284       0.07     12.011
  2287         HB    694    ASP     HA   2285       0.09      1.008
  2288        CT2    694    ASP     CB   2286      -0.28     12.011
  2289         HA    694    ASP    HB1   2287       0.09      1.008
  2290         HA    694    ASP    HB2   2288       0.09      1.008
  2291         CC    694    ASP     CG   2289       0.62     12.011
  2292         OC    694    ASP    OD1   2290      -0.76     15.999
  2293         OC    694    ASP    OD2   2291      -0.76     15.999
  2294          C    694    ASP      C   2292       0.51     12.011
  2295          O    694    ASP      O   2293      -0.51     15.999   ; qtot -7
; residue 695 CYD rtp CYD  q  0.0
  2296        NH1    695    CYD      N   2294      -0.47     14.007
  2297          H    695    CYD     HN   2295       0.31      1.008
  2298        CT1    695    CYD     CA   2296       0.07     12.011
  2299         HB    695    CYD     HA   2297       0.09      1.008
  2300        CT2    695    CYD     CB   2298       -0.1     12.011	   CT2        0.00  12.011   
  2301        VSc    695    CYD     Vc   2298          0          0	   VSc       -0.11   0.00
  2302         HA    695    CYD    HB1   2299       0.09      1.008	
  2303         HA    695    CYD    HB2   2300       0.09      1.008	    
  2304         SM    695    CYD     SG   2301      -0.08      32.06	   S          0.00  32.06   
  2305        VSs    695    CYD     Vs   2301          0          0	   VSs       -0.23   0.00    
  2306        HUD    695    CYD    HUD   2302          0      1.008	   HS         0.16   1.008   
  2307          C    695    CYD      C   2303       0.51     12.011	
  2308          O    695    CYD      O   2304      -0.51     15.999   	
; residue 696 GLN rtp GLN  q  0.0
  2309        NH1    696    GLN      N   2305      -0.47     14.007
  2310          H    696    GLN     HN   2306       0.31      1.008
  2311        CT1    696    GLN     CA   2307       0.07     12.011
  2312         HB    696    GLN     HA   2308       0.09      1.008
  2313        CT2    696    GLN     CB   2309      -0.18     12.011
  2314         HA    696    GLN    HB1   2310       0.09      1.008
  2315         HA    696    GLN    HB2   2311       0.09      1.008
  2316        CT2    696    GLN     CG   2312      -0.18     12.011
  2317         HA    696    GLN    HG1   2313       0.09      1.008
  2318         HA    696    GLN    HG2   2314       0.09      1.008
  2319         CC    696    GLN     CD   2315       0.55     12.011
  2320          O    696    GLN    OE1   2316      -0.55     15.999
  2321        NH2    696    GLN    NE2   2317      -0.62     14.007
  2322          H    696    GLN   HE21   2318       0.32      1.008
  2323          H    696    GLN   HE22   2319        0.3      1.008
  2324          C    696    GLN      C   2320       0.51     12.011
  2325          O    696    GLN      O   2321      -0.51     15.999   ; qtot -7
; residue 697 TRP rtp TRP  q  0.0
  2326        NH1    697    TRP      N   2322      -0.47     14.007
  2327          H    697    TRP     HN   2323       0.31      1.008
  2328        CT1    697    TRP     CA   2324       0.07     12.011
  2329         HB    697    TRP     HA   2325       0.09      1.008
  2330        CT2    697    TRP     CB   2326      -0.18     12.011
  2331         HA    697    TRP    HB1   2327       0.09      1.008
  2332         HA    697    TRP    HB2   2328       0.09      1.008
  2333         CY    697    TRP     CG   2329      -0.03     12.011
  2334         CA    697    TRP    CD1   2330      0.035     12.011
  2335         HP    697    TRP    HD1   2331      0.115      1.008
  2336         NY    697    TRP    NE1   2332      -0.61     14.007
  2337          H    697    TRP    HE1   2333       0.38      1.008
  2338        CPT    697    TRP    CE2   2334       0.13     12.011
  2339        CPT    697    TRP    CD2   2335      -0.02     12.011
  2340         CA    697    TRP    CE3   2336     -0.115     12.011
  2341         HP    697    TRP    HE3   2337      0.115      1.008
  2342         CA    697    TRP    CZ3   2338     -0.115     12.011
  2343         HP    697    TRP    HZ3   2339      0.115      1.008
  2344         CA    697    TRP    CZ2   2340     -0.115     12.011
  2345         HP    697    TRP    HZ2   2341      0.115      1.008
  2346         CA    697    TRP    CH2   2342     -0.115     12.011
  2347         HP    697    TRP    HH2   2343      0.115      1.008
  2348          C    697    TRP      C   2344       0.51     12.011
  2349          O    697    TRP      O   2345      -0.51     15.999   ; qtot -7
; residue 698 VAL rtp VAL  q  0.0
  2350        NH1    698    VAL      N   2346      -0.47     14.007
  2351          H    698    VAL     HN   2347       0.31      1.008
  2352        CT1    698    VAL     CA   2348       0.07     12.011
  2353         HB    698    VAL     HA   2349       0.09      1.008
  2354        CT1    698    VAL     CB   2350      -0.09     12.011
  2355         HA    698    VAL     HB   2351       0.09      1.008
  2356        CT3    698    VAL    CG1   2352      -0.27     12.011
  2357         HA    698    VAL   HG11   2353       0.09      1.008
  2358         HA    698    VAL   HG12   2354       0.09      1.008
  2359         HA    698    VAL   HG13   2355       0.09      1.008
  2360        CT3    698    VAL    CG2   2356      -0.27     12.011
  2361         HA    698    VAL   HG21   2357       0.09      1.008
  2362         HA    698    VAL   HG22   2358       0.09      1.008
  2363         HA    698    VAL   HG23   2359       0.09      1.008
  2364          C    698    VAL      C   2360       0.51     12.011
  2365          O    698    VAL      O   2361      -0.51     15.999   ; qtot -7
; residue 699 ASP rtp ASP  q -1.0
  2366        NH1    699    ASP      N   2362      -0.47     14.007
  2367          H    699    ASP     HN   2363       0.31      1.008
  2368        CT1    699    ASP     CA   2364       0.07     12.011
  2369         HB    699    ASP     HA   2365       0.09      1.008
  2370        CT2    699    ASP     CB   2366      -0.28     12.011
  2371         HA    699    ASP    HB1   2367       0.09      1.008
  2372         HA    699    ASP    HB2   2368       0.09      1.008
  2373         CC    699    ASP     CG   2369       0.62     12.011
  2374         OC    699    ASP    OD1   2370      -0.76     15.999
  2375         OC    699    ASP    OD2   2371      -0.76     15.999
  2376          C    699    ASP      C   2372       0.51     12.011
  2377          O    699    ASP      O   2373      -0.51     15.999   ; qtot -8
; residue 700 ILE rtp ILE  q  0.0
  2378        NH1    700    ILE      N   2374      -0.47     14.007
  2379          H    700    ILE     HN   2375       0.31      1.008
  2380        CT1    700    ILE     CA   2376       0.07     12.011
  2381         HB    700    ILE     HA   2377       0.09      1.008
  2382        CT1    700    ILE     CB   2378      -0.09     12.011
  2383         HA    700    ILE     HB   2379       0.09      1.008
  2384        CT3    700    ILE    CG2   2380      -0.27     12.011
  2385         HA    700    ILE   HG21   2381       0.09      1.008
  2386         HA    700    ILE   HG22   2382       0.09      1.008
  2387         HA    700    ILE   HG23   2383       0.09      1.008
  2388        CT2    700    ILE    CG1   2384      -0.18     12.011
  2389         HA    700    ILE   HG11   2385       0.09      1.008
  2390         HA    700    ILE   HG12   2386       0.09      1.008
  2391        CT3    700    ILE     CD   2387      -0.27     12.011
  2392         HA    700    ILE    HD1   2388       0.09      1.008
  2393         HA    700    ILE    HD2   2389       0.09      1.008
  2394         HA    700    ILE    HD3   2390       0.09      1.008
  2395          C    700    ILE      C   2391       0.51     12.011
  2396          O    700    ILE      O   2392      -0.51     15.999   ; qtot -8
; residue 701 THR rtp THR  q  0.0
  2397        NH1    701    THR      N   2393      -0.47     14.007
  2398          H    701    THR     HN   2394       0.31      1.008
  2399        CT1    701    THR     CA   2395       0.07     12.011
  2400         HB    701    THR     HA   2396       0.09      1.008
  2401        CT1    701    THR     CB   2397       0.14     12.011
  2402         HA    701    THR     HB   2398       0.09      1.008
  2403        OH1    701    THR    OG1   2399      -0.66     15.999
  2404          H    701    THR    HG1   2400       0.43      1.008
  2405        CT3    701    THR    CG2   2401      -0.27     12.011
  2406         HA    701    THR   HG21   2402       0.09      1.008
  2407         HA    701    THR   HG22   2403       0.09      1.008
  2408         HA    701    THR   HG23   2404       0.09      1.008
  2409          C    701    THR      C   2405       0.51     12.011
  2410          O    701    THR      O   2406      -0.51     15.999   ; qtot -8
; residue 702 ASP rtp ASP  q -1.0
  2411        NH1    702    ASP      N   2407      -0.47     14.007
  2412          H    702    ASP     HN   2408       0.31      1.008
  2413        CT1    702    ASP     CA   2409       0.07     12.011
  2414         HB    702    ASP     HA   2410       0.09      1.008
  2415        CT2    702    ASP     CB   2411      -0.28     12.011
  2416         HA    702    ASP    HB1   2412       0.09      1.008
  2417         HA    702    ASP    HB2   2413       0.09      1.008
  2418         CC    702    ASP     CG   2414       0.62     12.011
  2419         OC    702    ASP    OD1   2415      -0.76     15.999
  2420         OC    702    ASP    OD2   2416      -0.76     15.999
  2421          C    702    ASP      C   2417       0.51     12.011
  2422          O    702    ASP      O   2418      -0.51     15.999   ; qtot -9
; residue 703 VAL rtp VAL  q  0.0
  2423        NH1    703    VAL      N   2419      -0.47     14.007
  2424          H    703    VAL     HN   2420       0.31      1.008
  2425        CT1    703    VAL     CA   2421       0.07     12.011
  2426         HB    703    VAL     HA   2422       0.09      1.008
  2427        CT1    703    VAL     CB   2423      -0.09     12.011
  2428         HA    703    VAL     HB   2424       0.09      1.008
  2429        CT3    703    VAL    CG1   2425      -0.27     12.011
  2430         HA    703    VAL   HG11   2426       0.09      1.008
  2431         HA    703    VAL   HG12   2427       0.09      1.008
  2432         HA    703    VAL   HG13   2428       0.09      1.008
  2433        CT3    703    VAL    CG2   2429      -0.27     12.011
  2434         HA    703    VAL   HG21   2430       0.09      1.008
  2435         HA    703    VAL   HG22   2431       0.09      1.008
  2436         HA    703    VAL   HG23   2432       0.09      1.008
  2437          C    703    VAL      C   2433       0.51     12.011
  2438          O    703    VAL      O   2434      -0.51     15.999   ; qtot -9
; residue 704 PRO rtp PRO  q  0.0
  2439          N    704    PRO      N   2435      -0.29     14.007
  2440        CP3    704    PRO     CD   2436          0     12.011
  2441         HA    704    PRO    HD1   2437       0.09      1.008
  2442         HA    704    PRO    HD2   2438       0.09      1.008
  2443        CP1    704    PRO     CA   2439       0.02     12.011
  2444         HB    704    PRO     HA   2440       0.09      1.008
  2445        CP2    704    PRO     CB   2441      -0.18     12.011
  2446         HA    704    PRO    HB1   2442       0.09      1.008
  2447         HA    704    PRO    HB2   2443       0.09      1.008
  2448        CP2    704    PRO     CG   2444      -0.18     12.011
  2449         HA    704    PRO    HG1   2445       0.09      1.008
  2450         HA    704    PRO    HG2   2446       0.09      1.008
  2451          C    704    PRO      C   2447       0.51     12.011
  2452          O    704    PRO      O   2448      -0.51     15.999   ; qtot -9
; residue 705 PRO rtp PRO  q  0.0
  2453          N    705    PRO      N   2449      -0.29     14.007
  2454        CP3    705    PRO     CD   2450          0     12.011
  2455         HA    705    PRO    HD1   2451       0.09      1.008
  2456         HA    705    PRO    HD2   2452       0.09      1.008
  2457        CP1    705    PRO     CA   2453       0.02     12.011
  2458         HB    705    PRO     HA   2454       0.09      1.008
  2459        CP2    705    PRO     CB   2455      -0.18     12.011
  2460         HA    705    PRO    HB1   2456       0.09      1.008
  2461         HA    705    PRO    HB2   2457       0.09      1.008
  2462        CP2    705    PRO     CG   2458      -0.18     12.011
  2463         HA    705    PRO    HG1   2459       0.09      1.008
  2464         HA    705    PRO    HG2   2460       0.09      1.008
  2465          C    705    PRO      C   2461       0.51     12.011
  2466          O    705    PRO      O   2462      -0.51     15.999   ; qtot -9
; residue 706 GLY rtp GLY  q  0.0
  2467        NH1    706    GLY      N   2463      -0.47     14.007
  2468          H    706    GLY     HN   2464       0.31      1.008
  2469        CT2    706    GLY     CA   2465      -0.02     12.011
  2470         HB    706    GLY    HA1   2466       0.09      1.008
  2471         HB    706    GLY    HA2   2467       0.09      1.008
  2472          C    706    GLY      C   2468       0.51     12.011
  2473          O    706    GLY      O   2469      -0.51     15.999   ; qtot -9
; residue 707 ASP rtp ASP  q -1.0
  2474        NH1    707    ASP      N   2470      -0.47     14.007
  2475          H    707    ASP     HN   2471       0.31      1.008
  2476        CT1    707    ASP     CA   2472       0.07     12.011
  2477         HB    707    ASP     HA   2473       0.09      1.008
  2478        CT2    707    ASP     CB   2474      -0.28     12.011
  2479         HA    707    ASP    HB1   2475       0.09      1.008
  2480         HA    707    ASP    HB2   2476       0.09      1.008
  2481         CC    707    ASP     CG   2477       0.62     12.011
  2482         OC    707    ASP    OD1   2478      -0.76     15.999
  2483         OC    707    ASP    OD2   2479      -0.76     15.999
  2484          C    707    ASP      C   2480       0.51     12.011
  2485          O    707    ASP      O   2481      -0.51     15.999   ; qtot -10
; residue 708 TYR rtp TYR  q  0.0
  2486        NH1    708    TYR      N   2482      -0.47     14.007
  2487          H    708    TYR     HN   2483       0.31      1.008
  2488        CT1    708    TYR     CA   2484       0.07     12.011
  2489         HB    708    TYR     HA   2485       0.09      1.008
  2490        CT2    708    TYR     CB   2486      -0.18     12.011
  2491         HA    708    TYR    HB1   2487       0.09      1.008
  2492         HA    708    TYR    HB2   2488       0.09      1.008
  2493         CA    708    TYR     CG   2489          0     12.011
  2494         CA    708    TYR    CD1   2490     -0.115     12.011
  2495         HP    708    TYR    HD1   2491      0.115      1.008
  2496         CA    708    TYR    CE1   2492     -0.115     12.011
  2497         HP    708    TYR    HE1   2493      0.115      1.008
  2498         CA    708    TYR     CZ   2494       0.11     12.011
  2499        OH1    708    TYR     OH   2495      -0.54     15.999
  2500          H    708    TYR     HH   2496       0.43      1.008
  2501         CA    708    TYR    CD2   2497     -0.115     12.011
  2502         HP    708    TYR    HD2   2498      0.115      1.008
  2503         CA    708    TYR    CE2   2499     -0.115     12.011
  2504         HP    708    TYR    HE2   2500      0.115      1.008
  2505          C    708    TYR      C   2501       0.51     12.011
  2506          O    708    TYR      O   2502      -0.51     15.999   ; qtot -10
; residue 709 LEU rtp LEU  q  0.0
  2507        NH1    709    LEU      N   2503      -0.47     14.007
  2508          H    709    LEU     HN   2504       0.31      1.008
  2509        CT1    709    LEU     CA   2505       0.07     12.011
  2510         HB    709    LEU     HA   2506       0.09      1.008
  2511        CT2    709    LEU     CB   2507      -0.18     12.011
  2512         HA    709    LEU    HB1   2508       0.09      1.008
  2513         HA    709    LEU    HB2   2509       0.09      1.008
  2514        CT1    709    LEU     CG   2510      -0.09     12.011
  2515         HA    709    LEU     HG   2511       0.09      1.008
  2516        CT3    709    LEU    CD1   2512      -0.27     12.011
  2517         HA    709    LEU   HD11   2513       0.09      1.008
  2518         HA    709    LEU   HD12   2514       0.09      1.008
  2519         HA    709    LEU   HD13   2515       0.09      1.008
  2520        CT3    709    LEU    CD2   2516      -0.27     12.011
  2521         HA    709    LEU   HD21   2517       0.09      1.008
  2522         HA    709    LEU   HD22   2518       0.09      1.008
  2523         HA    709    LEU   HD23   2519       0.09      1.008
  2524          C    709    LEU      C   2520       0.51     12.011
  2525          O    709    LEU      O   2521      -0.51     15.999   ; qtot -10
; residue 710 PHE rtp PHE  q  0.0
  2526        NH1    710    PHE      N   2522      -0.47     14.007
  2527          H    710    PHE     HN   2523       0.31      1.008
  2528        CT1    710    PHE     CA   2524       0.07     12.011
  2529         HB    710    PHE     HA   2525       0.09      1.008
  2530        CT2    710    PHE     CB   2526      -0.18     12.011
  2531         HA    710    PHE    HB1   2527       0.09      1.008
  2532         HA    710    PHE    HB2   2528       0.09      1.008
  2533         CA    710    PHE     CG   2529          0     12.011
  2534         CA    710    PHE    CD1   2530     -0.115     12.011
  2535         HP    710    PHE    HD1   2531      0.115      1.008
  2536         CA    710    PHE    CE1   2532     -0.115     12.011
  2537         HP    710    PHE    HE1   2533      0.115      1.008
  2538         CA    710    PHE     CZ   2534     -0.115     12.011
  2539         HP    710    PHE     HZ   2535      0.115      1.008
  2540         CA    710    PHE    CD2   2536     -0.115     12.011
  2541         HP    710    PHE    HD2   2537      0.115      1.008
  2542         CA    710    PHE    CE2   2538     -0.115     12.011
  2543         HP    710    PHE    HE2   2539      0.115      1.008
  2544          C    710    PHE      C   2540       0.51     12.011
  2545          O    710    PHE      O   2541      -0.51     15.999   ; qtot -10
; residue 711 GLN rtp GLN  q  0.0
  2546        NH1    711    GLN      N   2542      -0.47     14.007
  2547          H    711    GLN     HN   2543       0.31      1.008
  2548        CT1    711    GLN     CA   2544       0.07     12.011
  2549         HB    711    GLN     HA   2545       0.09      1.008
  2550        CT2    711    GLN     CB   2546      -0.18     12.011
  2551         HA    711    GLN    HB1   2547       0.09      1.008
  2552         HA    711    GLN    HB2   2548       0.09      1.008
  2553        CT2    711    GLN     CG   2549      -0.18     12.011
  2554         HA    711    GLN    HG1   2550       0.09      1.008
  2555         HA    711    GLN    HG2   2551       0.09      1.008
  2556         CC    711    GLN     CD   2552       0.55     12.011
  2557          O    711    GLN    OE1   2553      -0.55     15.999
  2558        NH2    711    GLN    NE2   2554      -0.62     14.007
  2559          H    711    GLN   HE21   2555       0.32      1.008
  2560          H    711    GLN   HE22   2556        0.3      1.008
  2561          C    711    GLN      C   2557       0.51     12.011
  2562          O    711    GLN      O   2558      -0.51     15.999   ; qtot -10
; residue 712 VAL rtp VAL  q  0.0
  2563        NH1    712    VAL      N   2559      -0.47     14.007
  2564          H    712    VAL     HN   2560       0.31      1.008
  2565        CT1    712    VAL     CA   2561       0.07     12.011
  2566         HB    712    VAL     HA   2562       0.09      1.008
  2567        CT1    712    VAL     CB   2563      -0.09     12.011
  2568         HA    712    VAL     HB   2564       0.09      1.008
  2569        CT3    712    VAL    CG1   2565      -0.27     12.011
  2570         HA    712    VAL   HG11   2566       0.09      1.008
  2571         HA    712    VAL   HG12   2567       0.09      1.008
  2572         HA    712    VAL   HG13   2568       0.09      1.008
  2573        CT3    712    VAL    CG2   2569      -0.27     12.011
  2574         HA    712    VAL   HG21   2570       0.09      1.008
  2575         HA    712    VAL   HG22   2571       0.09      1.008
  2576         HA    712    VAL   HG23   2572       0.09      1.008
  2577          C    712    VAL      C   2573       0.51     12.011
  2578          O    712    VAL      O   2574      -0.51     15.999   ; qtot -10
; residue 713 VAL rtp VAL  q  0.0
  2579        NH1    713    VAL      N   2575      -0.47     14.007
  2580          H    713    VAL     HN   2576       0.31      1.008
  2581        CT1    713    VAL     CA   2577       0.07     12.011
  2582         HB    713    VAL     HA   2578       0.09      1.008
  2583        CT1    713    VAL     CB   2579      -0.09     12.011
  2584         HA    713    VAL     HB   2580       0.09      1.008
  2585        CT3    713    VAL    CG1   2581      -0.27     12.011
  2586         HA    713    VAL   HG11   2582       0.09      1.008
  2587         HA    713    VAL   HG12   2583       0.09      1.008
  2588         HA    713    VAL   HG13   2584       0.09      1.008
  2589        CT3    713    VAL    CG2   2585      -0.27     12.011
  2590         HA    713    VAL   HG21   2586       0.09      1.008
  2591         HA    713    VAL   HG22   2587       0.09      1.008
  2592         HA    713    VAL   HG23   2588       0.09      1.008
  2593          C    713    VAL      C   2589       0.51     12.011
  2594          O    713    VAL      O   2590      -0.51     15.999   ; qtot -10
; residue 714 ILE rtp ILE  q  0.0
  2595        NH1    714    ILE      N   2591      -0.47     14.007
  2596          H    714    ILE     HN   2592       0.31      1.008
  2597        CT1    714    ILE     CA   2593       0.07     12.011
  2598         HB    714    ILE     HA   2594       0.09      1.008
  2599        CT1    714    ILE     CB   2595      -0.09     12.011
  2600         HA    714    ILE     HB   2596       0.09      1.008
  2601        CT3    714    ILE    CG2   2597      -0.27     12.011
  2602         HA    714    ILE   HG21   2598       0.09      1.008
  2603         HA    714    ILE   HG22   2599       0.09      1.008
  2604         HA    714    ILE   HG23   2600       0.09      1.008
  2605        CT2    714    ILE    CG1   2601      -0.18     12.011
  2606         HA    714    ILE   HG11   2602       0.09      1.008
  2607         HA    714    ILE   HG12   2603       0.09      1.008
  2608        CT3    714    ILE     CD   2604      -0.27     12.011
  2609         HA    714    ILE    HD1   2605       0.09      1.008
  2610         HA    714    ILE    HD2   2606       0.09      1.008
  2611         HA    714    ILE    HD3   2607       0.09      1.008
  2612          C    714    ILE      C   2608       0.51     12.011
  2613          O    714    ILE      O   2609      -0.51     15.999   ; qtot -10
; residue 715 ASN rtp ASN  q  0.0
  2614        NH1    715    ASN      N   2610      -0.47     14.007
  2615          H    715    ASN     HN   2611       0.31      1.008
  2616        CT1    715    ASN     CA   2612       0.07     12.011
  2617         HB    715    ASN     HA   2613       0.09      1.008
  2618        CT2    715    ASN     CB   2614      -0.18     12.011
  2619         HA    715    ASN    HB1   2615       0.09      1.008
  2620         HA    715    ASN    HB2   2616       0.09      1.008
  2621         CC    715    ASN     CG   2617       0.55     12.011
  2622          O    715    ASN    OD1   2618      -0.55     15.999
  2623        NH2    715    ASN    ND2   2619      -0.62     14.007
  2624          H    715    ASN   HD21   2620       0.32      1.008
  2625          H    715    ASN   HD22   2621        0.3      1.008
  2626          C    715    ASN      C   2622       0.51     12.011
  2627          O    715    ASN      O   2623      -0.51     15.999   ; qtot -10
; residue 716 PRO rtp PRO  q  0.0
  2628          N    716    PRO      N   2624      -0.29     14.007
  2629        CP3    716    PRO     CD   2625          0     12.011
  2630         HA    716    PRO    HD1   2626       0.09      1.008
  2631         HA    716    PRO    HD2   2627       0.09      1.008
  2632        CP1    716    PRO     CA   2628       0.02     12.011
  2633         HB    716    PRO     HA   2629       0.09      1.008
  2634        CP2    716    PRO     CB   2630      -0.18     12.011
  2635         HA    716    PRO    HB1   2631       0.09      1.008
  2636         HA    716    PRO    HB2   2632       0.09      1.008
  2637        CP2    716    PRO     CG   2633      -0.18     12.011
  2638         HA    716    PRO    HG1   2634       0.09      1.008
  2639         HA    716    PRO    HG2   2635       0.09      1.008
  2640          C    716    PRO      C   2636       0.51     12.011
  2641          O    716    PRO      O   2637      -0.51     15.999   ; qtot -10
; residue 717 ASN rtp ASN  q  0.0
  2642        NH1    717    ASN      N   2638      -0.47     14.007
  2643          H    717    ASN     HN   2639       0.31      1.008
  2644        CT1    717    ASN     CA   2640       0.07     12.011
  2645         HB    717    ASN     HA   2641       0.09      1.008
  2646        CT2    717    ASN     CB   2642      -0.18     12.011
  2647         HA    717    ASN    HB1   2643       0.09      1.008
  2648         HA    717    ASN    HB2   2644       0.09      1.008
  2649         CC    717    ASN     CG   2645       0.55     12.011
  2650          O    717    ASN    OD1   2646      -0.55     15.999
  2651        NH2    717    ASN    ND2   2647      -0.62     14.007
  2652          H    717    ASN   HD21   2648       0.32      1.008
  2653          H    717    ASN   HD22   2649        0.3      1.008
  2654          C    717    ASN      C   2650       0.51     12.011
  2655          O    717    ASN      O   2651      -0.51     15.999   ; qtot -10
; residue 718 PHE rtp PHE  q  0.0
  2656        NH1    718    PHE      N   2652      -0.47     14.007
  2657          H    718    PHE     HN   2653       0.31      1.008
  2658        CT1    718    PHE     CA   2654       0.07     12.011
  2659         HB    718    PHE     HA   2655       0.09      1.008
  2660        CT2    718    PHE     CB   2656      -0.18     12.011
  2661         HA    718    PHE    HB1   2657       0.09      1.008
  2662         HA    718    PHE    HB2   2658       0.09      1.008
  2663         CA    718    PHE     CG   2659          0     12.011
  2664         CA    718    PHE    CD1   2660     -0.115     12.011
  2665         HP    718    PHE    HD1   2661      0.115      1.008
  2666         CA    718    PHE    CE1   2662     -0.115     12.011
  2667         HP    718    PHE    HE1   2663      0.115      1.008
  2668         CA    718    PHE     CZ   2664     -0.115     12.011
  2669         HP    718    PHE     HZ   2665      0.115      1.008
  2670         CA    718    PHE    CD2   2666     -0.115     12.011
  2671         HP    718    PHE    HD2   2667      0.115      1.008
  2672         CA    718    PHE    CE2   2668     -0.115     12.011
  2673         HP    718    PHE    HE2   2669      0.115      1.008
  2674          C    718    PHE      C   2670       0.51     12.011
  2675          O    718    PHE      O   2671      -0.51     15.999   ; qtot -10
; residue 719 GLU rtp GLU  q -1.0
  2676        NH1    719    GLU      N   2672      -0.47     14.007
  2677          H    719    GLU     HN   2673       0.31      1.008
  2678        CT1    719    GLU     CA   2674       0.07     12.011
  2679         HB    719    GLU     HA   2675       0.09      1.008
  2680        CT2    719    GLU     CB   2676      -0.18     12.011
  2681         HA    719    GLU    HB1   2677       0.09      1.008
  2682         HA    719    GLU    HB2   2678       0.09      1.008
  2683        CT2    719    GLU     CG   2679      -0.28     12.011
  2684         HA    719    GLU    HG1   2680       0.09      1.008
  2685         HA    719    GLU    HG2   2681       0.09      1.008
  2686         CC    719    GLU     CD   2682       0.62     12.011
  2687         OC    719    GLU    OE1   2683      -0.76     15.999
  2688         OC    719    GLU    OE2   2684      -0.76     15.999
  2689          C    719    GLU      C   2685       0.51     12.011
  2690          O    719    GLU      O   2686      -0.51     15.999   ; qtot -11
; residue 720 VAL rtp VAL  q  0.0
  2691        NH1    720    VAL      N   2687      -0.47     14.007
  2692          H    720    VAL     HN   2688       0.31      1.008
  2693        CT1    720    VAL     CA   2689       0.07     12.011
  2694         HB    720    VAL     HA   2690       0.09      1.008
  2695        CT1    720    VAL     CB   2691      -0.09     12.011
  2696         HA    720    VAL     HB   2692       0.09      1.008
  2697        CT3    720    VAL    CG1   2693      -0.27     12.011
  2698         HA    720    VAL   HG11   2694       0.09      1.008
  2699         HA    720    VAL   HG12   2695       0.09      1.008
  2700         HA    720    VAL   HG13   2696       0.09      1.008
  2701        CT3    720    VAL    CG2   2697      -0.27     12.011
  2702         HA    720    VAL   HG21   2698       0.09      1.008
  2703         HA    720    VAL   HG22   2699       0.09      1.008
  2704         HA    720    VAL   HG23   2700       0.09      1.008
  2705          C    720    VAL      C   2701       0.51     12.011
  2706          O    720    VAL      O   2702      -0.51     15.999   ; qtot -11
; residue 721 ALA rtp ALA  q  0.0
  2707        NH1    721    ALA      N   2703      -0.47     14.007
  2708          H    721    ALA     HN   2704       0.31      1.008
  2709        CT1    721    ALA     CA   2705       0.07     12.011
  2710         HB    721    ALA     HA   2706       0.09      1.008
  2711        CT3    721    ALA     CB   2707      -0.27     12.011
  2712         HA    721    ALA    HB1   2708       0.09      1.008
  2713         HA    721    ALA    HB2   2709       0.09      1.008
  2714         HA    721    ALA    HB3   2710       0.09      1.008
  2715          C    721    ALA      C   2711       0.51     12.011
  2716          O    721    ALA      O   2712      -0.51     15.999   ; qtot -11
; residue 722 GLU rtp GLU  q -1.0
  2717        NH1    722    GLU      N   2713      -0.47     14.007
  2718          H    722    GLU     HN   2714       0.31      1.008
  2719        CT1    722    GLU     CA   2715       0.07     12.011
  2720         HB    722    GLU     HA   2716       0.09      1.008
  2721        CT2    722    GLU     CB   2717      -0.18     12.011
  2722         HA    722    GLU    HB1   2718       0.09      1.008
  2723         HA    722    GLU    HB2   2719       0.09      1.008
  2724        CT2    722    GLU     CG   2720      -0.28     12.011
  2725         HA    722    GLU    HG1   2721       0.09      1.008
  2726         HA    722    GLU    HG2   2722       0.09      1.008
  2727         CC    722    GLU     CD   2723       0.62     12.011
  2728         OC    722    GLU    OE1   2724      -0.76     15.999
  2729         OC    722    GLU    OE2   2725      -0.76     15.999
  2730          C    722    GLU      C   2726       0.51     12.011
  2731          O    722    GLU      O   2727      -0.51     15.999   ; qtot -12
; residue 723 SER rtp SER  q  0.0
  2732        NH1    723    SER      N   2728      -0.47     14.007
  2733          H    723    SER     HN   2729       0.31      1.008
  2734        CT1    723    SER     CA   2730       0.07     12.011
  2735         HB    723    SER     HA   2731       0.09      1.008
  2736        CT2    723    SER     CB   2732       0.05     12.011
  2737         HA    723    SER    HB1   2733       0.09      1.008
  2738         HA    723    SER    HB2   2734       0.09      1.008
  2739        OH1    723    SER     OG   2735      -0.66     15.999
  2740          H    723    SER    HG1   2736       0.43      1.008
  2741          C    723    SER      C   2737       0.51     12.011
  2742          O    723    SER      O   2738      -0.51     15.999   ; qtot -12
; residue 724 ASP rtp ASP  q -1.0
  2743        NH1    724    ASP      N   2739      -0.47     14.007
  2744          H    724    ASP     HN   2740       0.31      1.008
  2745        CT1    724    ASP     CA   2741       0.07     12.011
  2746         HB    724    ASP     HA   2742       0.09      1.008
  2747        CT2    724    ASP     CB   2743      -0.28     12.011
  2748         HA    724    ASP    HB1   2744       0.09      1.008
  2749         HA    724    ASP    HB2   2745       0.09      1.008
  2750         CC    724    ASP     CG   2746       0.62     12.011
  2751         OC    724    ASP    OD1   2747      -0.76     15.999
  2752         OC    724    ASP    OD2   2748      -0.76     15.999
  2753          C    724    ASP      C   2749       0.51     12.011
  2754          O    724    ASP      O   2750      -0.51     15.999   ; qtot -13
; residue 725 TYR rtp TYR  q  0.0
  2755        NH1    725    TYR      N   2751      -0.47     14.007
  2756          H    725    TYR     HN   2752       0.31      1.008
  2757        CT1    725    TYR     CA   2753       0.07     12.011
  2758         HB    725    TYR     HA   2754       0.09      1.008
  2759        CT2    725    TYR     CB   2755      -0.18     12.011
  2760         HA    725    TYR    HB1   2756       0.09      1.008
  2761         HA    725    TYR    HB2   2757       0.09      1.008
  2762         CA    725    TYR     CG   2758          0     12.011
  2763         CA    725    TYR    CD1   2759     -0.115     12.011
  2764         HP    725    TYR    HD1   2760      0.115      1.008
  2765         CA    725    TYR    CE1   2761     -0.115     12.011
  2766         HP    725    TYR    HE1   2762      0.115      1.008
  2767         CA    725    TYR     CZ   2763       0.11     12.011
  2768        OH1    725    TYR     OH   2764      -0.54     15.999
  2769          H    725    TYR     HH   2765       0.43      1.008
  2770         CA    725    TYR    CD2   2766     -0.115     12.011
  2771         HP    725    TYR    HD2   2767      0.115      1.008
  2772         CA    725    TYR    CE2   2768     -0.115     12.011
  2773         HP    725    TYR    HE2   2769      0.115      1.008
  2774          C    725    TYR      C   2770       0.51     12.011
  2775          O    725    TYR      O   2771      -0.51     15.999   ; qtot -13
; residue 726 SER rtp SER  q  0.0
  2776        NH1    726    SER      N   2772      -0.47     14.007
  2777          H    726    SER     HN   2773       0.31      1.008
  2778        CT1    726    SER     CA   2774       0.07     12.011
  2779         HB    726    SER     HA   2775       0.09      1.008
  2780        CT2    726    SER     CB   2776       0.05     12.011
  2781         HA    726    SER    HB1   2777       0.09      1.008
  2782         HA    726    SER    HB2   2778       0.09      1.008
  2783        OH1    726    SER     OG   2779      -0.66     15.999
  2784          H    726    SER    HG1   2780       0.43      1.008
  2785          C    726    SER      C   2781       0.51     12.011
  2786          O    726    SER      O   2782      -0.51     15.999   ; qtot -13
; residue 727 ASN rtp ASN  q  0.0
  2787        NH1    727    ASN      N   2783      -0.47     14.007
  2788          H    727    ASN     HN   2784       0.31      1.008
  2789        CT1    727    ASN     CA   2785       0.07     12.011
  2790         HB    727    ASN     HA   2786       0.09      1.008
  2791        CT2    727    ASN     CB   2787      -0.18     12.011
  2792         HA    727    ASN    HB1   2788       0.09      1.008
  2793         HA    727    ASN    HB2   2789       0.09      1.008
  2794         CC    727    ASN     CG   2790       0.55     12.011
  2795          O    727    ASN    OD1   2791      -0.55     15.999
  2796        NH2    727    ASN    ND2   2792      -0.62     14.007
  2797          H    727    ASN   HD21   2793       0.32      1.008
  2798          H    727    ASN   HD22   2794        0.3      1.008
  2799          C    727    ASN      C   2795       0.51     12.011
  2800          O    727    ASN      O   2796      -0.51     15.999   ; qtot -13
; residue 728 ASN rtp ASN  q  0.0
  2801        NH1    728    ASN      N   2797      -0.47     14.007
  2802          H    728    ASN     HN   2798       0.31      1.008
  2803        CT1    728    ASN     CA   2799       0.07     12.011
  2804         HB    728    ASN     HA   2800       0.09      1.008
  2805        CT2    728    ASN     CB   2801      -0.18     12.011
  2806         HA    728    ASN    HB1   2802       0.09      1.008
  2807         HA    728    ASN    HB2   2803       0.09      1.008
  2808         CC    728    ASN     CG   2804       0.55     12.011
  2809          O    728    ASN    OD1   2805      -0.55     15.999
  2810        NH2    728    ASN    ND2   2806      -0.62     14.007
  2811          H    728    ASN   HD21   2807       0.32      1.008
  2812          H    728    ASN   HD22   2808        0.3      1.008
  2813          C    728    ASN      C   2809       0.51     12.011
  2814          O    728    ASN      O   2810      -0.51     15.999   ; qtot -13
; residue 729 ILE rtp ILE  q  0.0
  2815        NH1    729    ILE      N   2811      -0.47     14.007
  2816          H    729    ILE     HN   2812       0.31      1.008
  2817        CT1    729    ILE     CA   2813       0.07     12.011
  2818         HB    729    ILE     HA   2814       0.09      1.008
  2819        CT1    729    ILE     CB   2815      -0.09     12.011
  2820         HA    729    ILE     HB   2816       0.09      1.008
  2821        CT3    729    ILE    CG2   2817      -0.27     12.011
  2822         HA    729    ILE   HG21   2818       0.09      1.008
  2823         HA    729    ILE   HG22   2819       0.09      1.008
  2824         HA    729    ILE   HG23   2820       0.09      1.008
  2825        CT2    729    ILE    CG1   2821      -0.18     12.011
  2826         HA    729    ILE   HG11   2822       0.09      1.008
  2827         HA    729    ILE   HG12   2823       0.09      1.008
  2828        CT3    729    ILE     CD   2824      -0.27     12.011
  2829         HA    729    ILE    HD1   2825       0.09      1.008
  2830         HA    729    ILE    HD2   2826       0.09      1.008
  2831         HA    729    ILE    HD3   2827       0.09      1.008
  2832          C    729    ILE      C   2828       0.51     12.011
  2833          O    729    ILE      O   2829      -0.51     15.999   ; qtot -13
; residue 730 MET rtp MET  q  0.0
  2834        NH1    730    MET      N   2830      -0.47     14.007
  2835          H    730    MET     HN   2831       0.31      1.008
  2836        CT1    730    MET     CA   2832       0.07     12.011
  2837         HB    730    MET     HA   2833       0.09      1.008
  2838        CT2    730    MET     CB   2834      -0.18     12.011
  2839         HA    730    MET    HB1   2835       0.09      1.008
  2840         HA    730    MET    HB2   2836       0.09      1.008
  2841        CT2    730    MET     CG   2837      -0.14     12.011
  2842         HA    730    MET    HG1   2838       0.09      1.008
  2843         HA    730    MET    HG2   2839       0.09      1.008
  2844          S    730    MET     SD   2840      -0.09      32.06
  2845        CT3    730    MET     CE   2841      -0.22     12.011
  2846         HA    730    MET    HE1   2842       0.09      1.008
  2847         HA    730    MET    HE2   2843       0.09      1.008
  2848         HA    730    MET    HE3   2844       0.09      1.008
  2849          C    730    MET      C   2845       0.51     12.011
  2850          O    730    MET      O   2846      -0.51     15.999   ; qtot -13
; residue 731 LYS rtp LYS  q +1.0
  2851        NH1    731    LYS      N   2847      -0.47     14.007
  2852          H    731    LYS     HN   2848       0.31      1.008
  2853        CT1    731    LYS     CA   2849       0.07     12.011
  2854         HB    731    LYS     HA   2850       0.09      1.008
  2855        CT2    731    LYS     CB   2851      -0.18     12.011
  2856         HA    731    LYS    HB1   2852       0.09      1.008
  2857         HA    731    LYS    HB2   2853       0.09      1.008
  2858        CT2    731    LYS     CG   2854      -0.18     12.011
  2859         HA    731    LYS    HG1   2855       0.09      1.008
  2860         HA    731    LYS    HG2   2856       0.09      1.008
  2861        CT2    731    LYS     CD   2857      -0.18     12.011
  2862         HA    731    LYS    HD1   2858       0.09      1.008
  2863         HA    731    LYS    HD2   2859       0.09      1.008
  2864        CT2    731    LYS     CE   2860       0.21     12.011
  2865         HA    731    LYS    HE1   2861       0.05      1.008
  2866         HA    731    LYS    HE2   2862       0.05      1.008
  2867        NH3    731    LYS     NZ   2863       -0.3     14.007
  2868         HC    731    LYS    HZ1   2864       0.33      1.008
  2869         HC    731    LYS    HZ2   2865       0.33      1.008
  2870         HC    731    LYS    HZ3   2866       0.33      1.008
  2871          C    731    LYS      C   2867       0.51     12.011
  2872          O    731    LYS      O   2868      -0.51     15.999   ; qtot -12
; residue 732 CYS rtp CYS2 q  0.0
  2873        NH1    732    CYS      N   2869      -0.47     14.007
  2874          H    732    CYS     HN   2870       0.31      1.008
  2875        CT1    732    CYS     CA   2871       0.07     12.011
  2876         HB    732    CYS     HA   2872       0.09      1.008
  2877        CT2    732    CYS     CB   2873       -0.1     12.011
  2878         HA    732    CYS    HB1   2874       0.09      1.008
  2879         HA    732    CYS    HB2   2875       0.09      1.008
  2880         SM    732    CYS     SG   2876      -0.08      32.06
  2881          C    732    CYS      C   2877       0.51     12.011
  2882          O    732    CYS      O   2878      -0.51     15.999   ; qtot -12
; residue 733 ARG rtp ARG  q +1.0
  2883        NH1    733    ARG      N   2879      -0.47     14.007
  2884          H    733    ARG     HN   2880       0.31      1.008
  2885        CT1    733    ARG     CA   2881       0.07     12.011
  2886         HB    733    ARG     HA   2882       0.09      1.008
  2887        CT2    733    ARG     CB   2883      -0.18     12.011
  2888         HA    733    ARG    HB1   2884       0.09      1.008
  2889         HA    733    ARG    HB2   2885       0.09      1.008
  2890        CT2    733    ARG     CG   2886      -0.18     12.011
  2891         HA    733    ARG    HG1   2887       0.09      1.008
  2892         HA    733    ARG    HG2   2888       0.09      1.008
  2893        CT2    733    ARG     CD   2889        0.2     12.011
  2894         HA    733    ARG    HD1   2890       0.09      1.008
  2895         HA    733    ARG    HD2   2891       0.09      1.008
  2896        NC2    733    ARG     NE   2892       -0.7     14.007
  2897         HC    733    ARG     HE   2893       0.44      1.008
  2898          C    733    ARG     CZ   2894       0.64     12.011
  2899        NC2    733    ARG    NH1   2895       -0.8     14.007
  2900         HC    733    ARG   HH11   2896       0.46      1.008
  2901         HC    733    ARG   HH12   2897       0.46      1.008
  2902        NC2    733    ARG    NH2   2898       -0.8     14.007
  2903         HC    733    ARG   HH21   2899       0.46      1.008
  2904         HC    733    ARG   HH22   2900       0.46      1.008
  2905          C    733    ARG      C   2901       0.51     12.011
  2906          O    733    ARG      O   2902      -0.51     15.999   ; qtot -11
; residue 734 SER rtp SER  q  0.0
  2907        NH1    734    SER      N   2903      -0.47     14.007
  2908          H    734    SER     HN   2904       0.31      1.008
  2909        CT1    734    SER     CA   2905       0.07     12.011
  2910         HB    734    SER     HA   2906       0.09      1.008
  2911        CT2    734    SER     CB   2907       0.05     12.011
  2912         HA    734    SER    HB1   2908       0.09      1.008
  2913         HA    734    SER    HB2   2909       0.09      1.008
  2914        OH1    734    SER     OG   2910      -0.66     15.999
  2915          H    734    SER    HG1   2911       0.43      1.008
  2916          C    734    SER      C   2912       0.51     12.011
  2917          O    734    SER      O   2913      -0.51     15.999   ; qtot -11
; residue 735 ARG rtp ARG  q +1.0
  2918        NH1    735    ARG      N   2914      -0.47     14.007
  2919          H    735    ARG     HN   2915       0.31      1.008
  2920        CT1    735    ARG     CA   2916       0.07     12.011
  2921         HB    735    ARG     HA   2917       0.09      1.008
  2922        CT2    735    ARG     CB   2918      -0.18     12.011
  2923         HA    735    ARG    HB1   2919       0.09      1.008
  2924         HA    735    ARG    HB2   2920       0.09      1.008
  2925        CT2    735    ARG     CG   2921      -0.18     12.011
  2926         HA    735    ARG    HG1   2922       0.09      1.008
  2927         HA    735    ARG    HG2   2923       0.09      1.008
  2928        CT2    735    ARG     CD   2924        0.2     12.011
  2929         HA    735    ARG    HD1   2925       0.09      1.008
  2930         HA    735    ARG    HD2   2926       0.09      1.008
  2931        NC2    735    ARG     NE   2927       -0.7     14.007
  2932         HC    735    ARG     HE   2928       0.44      1.008
  2933          C    735    ARG     CZ   2929       0.64     12.011
  2934        NC2    735    ARG    NH1   2930       -0.8     14.007
  2935         HC    735    ARG   HH11   2931       0.46      1.008
  2936         HC    735    ARG   HH12   2932       0.46      1.008
  2937        NC2    735    ARG    NH2   2933       -0.8     14.007
  2938         HC    735    ARG   HH21   2934       0.46      1.008
  2939         HC    735    ARG   HH22   2935       0.46      1.008
  2940          C    735    ARG      C   2936       0.51     12.011
  2941          O    735    ARG      O   2937      -0.51     15.999   ; qtot -10
; residue 736 TYR rtp TYR  q  0.0
  2942        NH1    736    TYR      N   2938      -0.47     14.007
  2943          H    736    TYR     HN   2939       0.31      1.008
  2944        CT1    736    TYR     CA   2940       0.07     12.011
  2945         HB    736    TYR     HA   2941       0.09      1.008
  2946        CT2    736    TYR     CB   2942      -0.18     12.011
  2947         HA    736    TYR    HB1   2943       0.09      1.008
  2948         HA    736    TYR    HB2   2944       0.09      1.008
  2949         CA    736    TYR     CG   2945          0     12.011
  2950         CA    736    TYR    CD1   2946     -0.115     12.011
  2951         HP    736    TYR    HD1   2947      0.115      1.008
  2952         CA    736    TYR    CE1   2948     -0.115     12.011
  2953         HP    736    TYR    HE1   2949      0.115      1.008
  2954         CA    736    TYR     CZ   2950       0.11     12.011
  2955        OH1    736    TYR     OH   2951      -0.54     15.999
  2956          H    736    TYR     HH   2952       0.43      1.008
  2957         CA    736    TYR    CD2   2953     -0.115     12.011
  2958         HP    736    TYR    HD2   2954      0.115      1.008
  2959         CA    736    TYR    CE2   2955     -0.115     12.011
  2960         HP    736    TYR    HE2   2956      0.115      1.008
  2961          C    736    TYR      C   2957       0.51     12.011
  2962          O    736    TYR      O   2958      -0.51     15.999   ; qtot -10
; residue 737 ASP rtp ASP  q -1.0
  2963        NH1    737    ASP      N   2959      -0.47     14.007
  2964          H    737    ASP     HN   2960       0.31      1.008
  2965        CT1    737    ASP     CA   2961       0.07     12.011
  2966         HB    737    ASP     HA   2962       0.09      1.008
  2967        CT2    737    ASP     CB   2963      -0.28     12.011
  2968         HA    737    ASP    HB1   2964       0.09      1.008
  2969         HA    737    ASP    HB2   2965       0.09      1.008
  2970         CC    737    ASP     CG   2966       0.62     12.011
  2971         OC    737    ASP    OD1   2967      -0.76     15.999
  2972         OC    737    ASP    OD2   2968      -0.76     15.999
  2973          C    737    ASP      C   2969       0.51     12.011
  2974          O    737    ASP      O   2970      -0.51     15.999   ; qtot -11
; residue 738 GLY rtp GLY  q  0.0
  2975        NH1    738    GLY      N   2971      -0.47     14.007
  2976          H    738    GLY     HN   2972       0.31      1.008
  2977        CT2    738    GLY     CA   2973      -0.02     12.011
  2978         HB    738    GLY    HA1   2974       0.09      1.008
  2979         HB    738    GLY    HA2   2975       0.09      1.008
  2980          C    738    GLY      C   2976       0.51     12.011
  2981          O    738    GLY      O   2977      -0.51     15.999   ; qtot -11
; residue 739 HSD rtp HSD  q  0.0
  2982        NH1    739    HSD      N   2978      -0.47     14.007
  2983          H    739    HSD     HN   2979       0.31      1.008
  2984        CT1    739    HSD     CA   2980       0.07     12.011
  2985         HB    739    HSD     HA   2981       0.09      1.008
  2986        CT2    739    HSD     CB   2982      -0.09     12.011
  2987         HA    739    HSD    HB1   2983       0.09      1.008
  2988         HA    739    HSD    HB2   2984       0.09      1.008
  2989        NR1    739    HSD    ND1   2985      -0.36     14.007
  2990          H    739    HSD    HD1   2986       0.32      1.008
  2991       CPH1    739    HSD     CG   2987      -0.05     12.011
  2992       CPH2    739    HSD    CE1   2988       0.25     12.011
  2993        HR1    739    HSD    HE1   2989       0.13      1.008
  2994        NR2    739    HSD    NE2   2990       -0.7     14.007
  2995       CPH1    739    HSD    CD2   2991       0.22     12.011
  2996        HR3    739    HSD    HD2   2992        0.1      1.008
  2997          C    739    HSD      C   2993       0.51     12.011
  2998          O    739    HSD      O   2994      -0.51     15.999   ; qtot -11
; residue 740 ARG rtp ARG  q +1.0
  2999        NH1    740    ARG      N   2995      -0.47     14.007
  3000          H    740    ARG     HN   2996       0.31      1.008
  3001        CT1    740    ARG     CA   2997       0.07     12.011
  3002         HB    740    ARG     HA   2998       0.09      1.008
  3003        CT2    740    ARG     CB   2999      -0.18     12.011
  3004         HA    740    ARG    HB1   3000       0.09      1.008
  3005         HA    740    ARG    HB2   3001       0.09      1.008
  3006        CT2    740    ARG     CG   3002      -0.18     12.011
  3007         HA    740    ARG    HG1   3003       0.09      1.008
  3008         HA    740    ARG    HG2   3004       0.09      1.008
  3009        CT2    740    ARG     CD   3005        0.2     12.011
  3010         HA    740    ARG    HD1   3006       0.09      1.008
  3011         HA    740    ARG    HD2   3007       0.09      1.008
  3012        NC2    740    ARG     NE   3008       -0.7     14.007
  3013         HC    740    ARG     HE   3009       0.44      1.008
  3014          C    740    ARG     CZ   3010       0.64     12.011
  3015        NC2    740    ARG    NH1   3011       -0.8     14.007
  3016         HC    740    ARG   HH11   3012       0.46      1.008
  3017         HC    740    ARG   HH12   3013       0.46      1.008
  3018        NC2    740    ARG    NH2   3014       -0.8     14.007
  3019         HC    740    ARG   HH21   3015       0.46      1.008
  3020         HC    740    ARG   HH22   3016       0.46      1.008
  3021          C    740    ARG      C   3017       0.51     12.011
  3022          O    740    ARG      O   3018      -0.51     15.999   ; qtot -10
; residue 741 ILE rtp ILE  q  0.0
  3023        NH1    741    ILE      N   3019      -0.47     14.007
  3024          H    741    ILE     HN   3020       0.31      1.008
  3025        CT1    741    ILE     CA   3021       0.07     12.011
  3026         HB    741    ILE     HA   3022       0.09      1.008
  3027        CT1    741    ILE     CB   3023      -0.09     12.011
  3028         HA    741    ILE     HB   3024       0.09      1.008
  3029        CT3    741    ILE    CG2   3025      -0.27     12.011
  3030         HA    741    ILE   HG21   3026       0.09      1.008
  3031         HA    741    ILE   HG22   3027       0.09      1.008
  3032         HA    741    ILE   HG23   3028       0.09      1.008
  3033        CT2    741    ILE    CG1   3029      -0.18     12.011
  3034         HA    741    ILE   HG11   3030       0.09      1.008
  3035         HA    741    ILE   HG12   3031       0.09      1.008
  3036        CT3    741    ILE     CD   3032      -0.27     12.011
  3037         HA    741    ILE    HD1   3033       0.09      1.008
  3038         HA    741    ILE    HD2   3034       0.09      1.008
  3039         HA    741    ILE    HD3   3035       0.09      1.008
  3040          C    741    ILE      C   3036       0.51     12.011
  3041          O    741    ILE      O   3037      -0.51     15.999   ; qtot -10
; residue 742 TRP rtp TRP  q  0.0
  3042        NH1    742    TRP      N   3038      -0.47     14.007
  3043          H    742    TRP     HN   3039       0.31      1.008
  3044        CT1    742    TRP     CA   3040       0.07     12.011
  3045         HB    742    TRP     HA   3041       0.09      1.008
  3046        CT2    742    TRP     CB   3042      -0.18     12.011
  3047         HA    742    TRP    HB1   3043       0.09      1.008
  3048         HA    742    TRP    HB2   3044       0.09      1.008
  3049         CY    742    TRP     CG   3045      -0.03     12.011
  3050         CA    742    TRP    CD1   3046      0.035     12.011
  3051         HP    742    TRP    HD1   3047      0.115      1.008
  3052         NY    742    TRP    NE1   3048      -0.61     14.007
  3053          H    742    TRP    HE1   3049       0.38      1.008
  3054        CPT    742    TRP    CE2   3050       0.13     12.011
  3055        CPT    742    TRP    CD2   3051      -0.02     12.011
  3056         CA    742    TRP    CE3   3052     -0.115     12.011
  3057         HP    742    TRP    HE3   3053      0.115      1.008
  3058         CA    742    TRP    CZ3   3054     -0.115     12.011
  3059         HP    742    TRP    HZ3   3055      0.115      1.008
  3060         CA    742    TRP    CZ2   3056     -0.115     12.011
  3061         HP    742    TRP    HZ2   3057      0.115      1.008
  3062         CA    742    TRP    CH2   3058     -0.115     12.011
  3063         HP    742    TRP    HH2   3059      0.115      1.008
  3064          C    742    TRP      C   3060       0.51     12.011
  3065          O    742    TRP      O   3061      -0.51     15.999   ; qtot -10
; residue 743 MET rtp MET  q  0.0
  3066        NH1    743    MET      N   3062      -0.47     14.007
  3067          H    743    MET     HN   3063       0.31      1.008
  3068        CT1    743    MET     CA   3064       0.07     12.011
  3069         HB    743    MET     HA   3065       0.09      1.008
  3070        CT2    743    MET     CB   3066      -0.18     12.011
  3071         HA    743    MET    HB1   3067       0.09      1.008
  3072         HA    743    MET    HB2   3068       0.09      1.008
  3073        CT2    743    MET     CG   3069      -0.14     12.011
  3074         HA    743    MET    HG1   3070       0.09      1.008
  3075         HA    743    MET    HG2   3071       0.09      1.008
  3076          S    743    MET     SD   3072      -0.09      32.06
  3077        CT3    743    MET     CE   3073      -0.22     12.011
  3078         HA    743    MET    HE1   3074       0.09      1.008
  3079         HA    743    MET    HE2   3075       0.09      1.008
  3080         HA    743    MET    HE3   3076       0.09      1.008
  3081          C    743    MET      C   3077       0.51     12.011
  3082          O    743    MET      O   3078      -0.51     15.999   ; qtot -10
; residue 744 TYR rtp TYR  q  0.0
  3083        NH1    744    TYR      N   3079      -0.47     14.007
  3084          H    744    TYR     HN   3080       0.31      1.008
  3085        CT1    744    TYR     CA   3081       0.07     12.011
  3086         HB    744    TYR     HA   3082       0.09      1.008
  3087        CT2    744    TYR     CB   3083      -0.18     12.011
  3088         HA    744    TYR    HB1   3084       0.09      1.008
  3089         HA    744    TYR    HB2   3085       0.09      1.008
  3090         CA    744    TYR     CG   3086          0     12.011
  3091         CA    744    TYR    CD1   3087     -0.115     12.011
  3092         HP    744    TYR    HD1   3088      0.115      1.008
  3093         CA    744    TYR    CE1   3089     -0.115     12.011
  3094         HP    744    TYR    HE1   3090      0.115      1.008
  3095         CA    744    TYR     CZ   3091       0.11     12.011
  3096        OH1    744    TYR     OH   3092      -0.54     15.999
  3097          H    744    TYR     HH   3093       0.43      1.008
  3098         CA    744    TYR    CD2   3094     -0.115     12.011
  3099         HP    744    TYR    HD2   3095      0.115      1.008
  3100         CA    744    TYR    CE2   3096     -0.115     12.011
  3101         HP    744    TYR    HE2   3097      0.115      1.008
  3102          C    744    TYR      C   3098       0.51     12.011
  3103          O    744    TYR      O   3099      -0.51     15.999   ; qtot -10
; residue 745 ASN rtp ASN  q  0.0
  3104        NH1    745    ASN      N   3100      -0.47     14.007
  3105          H    745    ASN     HN   3101       0.31      1.008
  3106        CT1    745    ASN     CA   3102       0.07     12.011
  3107         HB    745    ASN     HA   3103       0.09      1.008
  3108        CT2    745    ASN     CB   3104      -0.18     12.011
  3109         HA    745    ASN    HB1   3105       0.09      1.008
  3110         HA    745    ASN    HB2   3106       0.09      1.008
  3111         CC    745    ASN     CG   3107       0.55     12.011
  3112          O    745    ASN    OD1   3108      -0.55     15.999
  3113        NH2    745    ASN    ND2   3109      -0.62     14.007
  3114          H    745    ASN   HD21   3110       0.32      1.008
  3115          H    745    ASN   HD22   3111        0.3      1.008
  3116          C    745    ASN      C   3112       0.51     12.011
  3117          O    745    ASN      O   3113      -0.51     15.999   ; qtot -10
; residue 746 CYS rtp CYS2 q  0.0
  3118        NH1    746    CYS      N   3114      -0.47     14.007
  3119          H    746    CYS     HN   3115       0.31      1.008
  3120        CT1    746    CYS     CA   3116       0.07     12.011
  3121         HB    746    CYS     HA   3117       0.09      1.008
  3122        CT2    746    CYS     CB   3118       -0.1     12.011
  3123         HA    746    CYS    HB1   3119       0.09      1.008
  3124         HA    746    CYS    HB2   3120       0.09      1.008
  3125         SM    746    CYS     SG   3121      -0.08      32.06
  3126          C    746    CYS      C   3122       0.51     12.011
  3127          O    746    CYS      O   3123      -0.51     15.999   ; qtot -10
; residue 747 HSP rtp HSP  q +1.0
  3128        NH1    747    HSP      N   3124      -0.47     14.007
  3129          H    747    HSP     HN   3125       0.31      1.008
  3130        CT1    747    HSP     CA   3126       0.07     12.011
  3131         HB    747    HSP     HA   3127       0.09      1.008
  3132        CT2    747    HSP     CB   3128      -0.05     12.011
  3133         HA    747    HSP    HB1   3129       0.09      1.008
  3134         HA    747    HSP    HB2   3130       0.09      1.008
  3135       CPH1    747    HSP    CD2   3131       0.19     12.011
  3136        HR1    747    HSP    HD2   3132       0.13      1.008
  3137       CPH1    747    HSP     CG   3133       0.19     12.011
  3138        NR3    747    HSP    NE2   3134      -0.51     14.007
  3139          H    747    HSP    HE2   3135       0.44      1.008
  3140        NR3    747    HSP    ND1   3136      -0.51     14.007
  3141          H    747    HSP    HD1   3137       0.44      1.008
  3142       CPH2    747    HSP    CE1   3138       0.32     12.011
  3143        HR2    747    HSP    HE1   3139       0.18      1.008
  3144          C    747    HSP      C   3140       0.51     12.011
  3145          O    747    HSP      O   3141      -0.51     15.999   ; qtot -9
; residue 748 ILE rtp ILE  q  0.0
  3146        NH1    748    ILE      N   3142      -0.47     14.007
  3147          H    748    ILE     HN   3143       0.31      1.008
  3148        CT1    748    ILE     CA   3144       0.07     12.011
  3149         HB    748    ILE     HA   3145       0.09      1.008
  3150        CT1    748    ILE     CB   3146      -0.09     12.011
  3151         HA    748    ILE     HB   3147       0.09      1.008
  3152        CT3    748    ILE    CG2   3148      -0.27     12.011
  3153         HA    748    ILE   HG21   3149       0.09      1.008
  3154         HA    748    ILE   HG22   3150       0.09      1.008
  3155         HA    748    ILE   HG23   3151       0.09      1.008
  3156        CT2    748    ILE    CG1   3152      -0.18     12.011
  3157         HA    748    ILE   HG11   3153       0.09      1.008
  3158         HA    748    ILE   HG12   3154       0.09      1.008
  3159        CT3    748    ILE     CD   3155      -0.27     12.011
  3160         HA    748    ILE    HD1   3156       0.09      1.008
  3161         HA    748    ILE    HD2   3157       0.09      1.008
  3162         HA    748    ILE    HD3   3158       0.09      1.008
  3163          C    748    ILE      C   3159       0.51     12.011
  3164          O    748    ILE      O   3160      -0.51     15.999   ; qtot -9
; residue 749 GLY rtp GLY  q  0.0
  3165        NH1    749    GLY      N   3161      -0.47     14.007
  3166          H    749    GLY     HN   3162       0.31      1.008
  3167        CT2    749    GLY     CA   3163      -0.02     12.011
  3168         HB    749    GLY    HA1   3164       0.09      1.008
  3169         HB    749    GLY    HA2   3165       0.09      1.008
  3170          C    749    GLY      C   3166       0.51     12.011
  3171          O    749    GLY      O   3167      -0.51     15.999   ; qtot -9
; residue 750 GLY rtp GLY  q  0.0
  3172        NH1    750    GLY      N   3168      -0.47     14.007
  3173          H    750    GLY     HN   3169       0.31      1.008
  3174        CT2    750    GLY     CA   3170      -0.02     12.011
  3175         HB    750    GLY    HA1   3171       0.09      1.008
  3176         HB    750    GLY    HA2   3172       0.09      1.008
  3177          C    750    GLY      C   3173       0.51     12.011
  3178          O    750    GLY      O   3174      -0.51     15.999   ; qtot -9
; residue 751 SER rtp SER  q  0.0
  3179        NH1    751    SER      N   3175      -0.47     14.007
  3180          H    751    SER     HN   3176       0.31      1.008
  3181        CT1    751    SER     CA   3177       0.07     12.011
  3182         HB    751    SER     HA   3178       0.09      1.008
  3183        CT2    751    SER     CB   3179       0.05     12.011
  3184         HA    751    SER    HB1   3180       0.09      1.008
  3185         HA    751    SER    HB2   3181       0.09      1.008
  3186        OH1    751    SER     OG   3182      -0.66     15.999
  3187          H    751    SER    HG1   3183       0.43      1.008
  3188          C    751    SER      C   3184       0.51     12.011
  3189          O    751    SER      O   3185      -0.51     15.999   ; qtot -9
; residue 752 PHE rtp PHE  q  0.0
  3190        NH1    752    PHE      N   3186      -0.47     14.007
  3191          H    752    PHE     HN   3187       0.31      1.008
  3192        CT1    752    PHE     CA   3188       0.07     12.011
  3193         HB    752    PHE     HA   3189       0.09      1.008
  3194        CT2    752    PHE     CB   3190      -0.18     12.011
  3195         HA    752    PHE    HB1   3191       0.09      1.008
  3196         HA    752    PHE    HB2   3192       0.09      1.008
  3197         CA    752    PHE     CG   3193          0     12.011
  3198         CA    752    PHE    CD1   3194     -0.115     12.011
  3199         HP    752    PHE    HD1   3195      0.115      1.008
  3200         CA    752    PHE    CE1   3196     -0.115     12.011
  3201         HP    752    PHE    HE1   3197      0.115      1.008
  3202         CA    752    PHE     CZ   3198     -0.115     12.011
  3203         HP    752    PHE     HZ   3199      0.115      1.008
  3204         CA    752    PHE    CD2   3200     -0.115     12.011
  3205         HP    752    PHE    HD2   3201      0.115      1.008
  3206         CA    752    PHE    CE2   3202     -0.115     12.011
  3207         HP    752    PHE    HE2   3203      0.115      1.008
  3208          C    752    PHE      C   3204       0.51     12.011
  3209          O    752    PHE      O   3205      -0.51     15.999   ; qtot -9
; residue 753 SER rtp SER  q  0.0
  3210        NH1    753    SER      N   3206      -0.47     14.007
  3211          H    753    SER     HN   3207       0.31      1.008
  3212        CT1    753    SER     CA   3208       0.07     12.011
  3213         HB    753    SER     HA   3209       0.09      1.008
  3214        CT2    753    SER     CB   3210       0.05     12.011
  3215         HA    753    SER    HB1   3211       0.09      1.008
  3216         HA    753    SER    HB2   3212       0.09      1.008
  3217        OH1    753    SER     OG   3213      -0.66     15.999
  3218          H    753    SER    HG1   3214       0.43      1.008
  3219          C    753    SER      C   3215       0.51     12.011
  3220          O    753    SER      O   3216      -0.51     15.999   ; qtot -9
; residue 754 GLU rtp GLU  q -1.0
  3221        NH1    754    GLU      N   3217      -0.47     14.007
  3222          H    754    GLU     HN   3218       0.31      1.008
  3223        CT1    754    GLU     CA   3219       0.07     12.011
  3224         HB    754    GLU     HA   3220       0.09      1.008
  3225        CT2    754    GLU     CB   3221      -0.18     12.011
  3226         HA    754    GLU    HB1   3222       0.09      1.008
  3227         HA    754    GLU    HB2   3223       0.09      1.008
  3228        CT2    754    GLU     CG   3224      -0.28     12.011
  3229         HA    754    GLU    HG1   3225       0.09      1.008
  3230         HA    754    GLU    HG2   3226       0.09      1.008
  3231         CC    754    GLU     CD   3227       0.62     12.011
  3232         OC    754    GLU    OE1   3228      -0.76     15.999
  3233         OC    754    GLU    OE2   3229      -0.76     15.999
  3234          C    754    GLU      C   3230       0.51     12.011
  3235          O    754    GLU      O   3231      -0.51     15.999   ; qtot -10
; residue 755 GLU rtp GLU  q -1.0
  3236        NH1    755    GLU      N   3232      -0.47     14.007
  3237          H    755    GLU     HN   3233       0.31      1.008
  3238        CT1    755    GLU     CA   3234       0.07     12.011
  3239         HB    755    GLU     HA   3235       0.09      1.008
  3240        CT2    755    GLU     CB   3236      -0.18     12.011
  3241         HA    755    GLU    HB1   3237       0.09      1.008
  3242         HA    755    GLU    HB2   3238       0.09      1.008
  3243        CT2    755    GLU     CG   3239      -0.28     12.011
  3244         HA    755    GLU    HG1   3240       0.09      1.008
  3245         HA    755    GLU    HG2   3241       0.09      1.008
  3246         CC    755    GLU     CD   3242       0.62     12.011
  3247         OC    755    GLU    OE1   3243      -0.76     15.999
  3248         OC    755    GLU    OE2   3244      -0.76     15.999
  3249          C    755    GLU      C   3245       0.51     12.011
  3250          O    755    GLU      O   3246      -0.51     15.999   ; qtot -11
; residue 756 THR rtp THR  q  0.0
  3251        NH1    756    THR      N   3247      -0.47     14.007
  3252          H    756    THR     HN   3248       0.31      1.008
  3253        CT1    756    THR     CA   3249       0.07     12.011
  3254         HB    756    THR     HA   3250       0.09      1.008
  3255        CT1    756    THR     CB   3251       0.14     12.011
  3256         HA    756    THR     HB   3252       0.09      1.008
  3257        OH1    756    THR    OG1   3253      -0.66     15.999
  3258          H    756    THR    HG1   3254       0.43      1.008
  3259        CT3    756    THR    CG2   3255      -0.27     12.011
  3260         HA    756    THR   HG21   3256       0.09      1.008
  3261         HA    756    THR   HG22   3257       0.09      1.008
  3262         HA    756    THR   HG23   3258       0.09      1.008
  3263          C    756    THR      C   3259       0.51     12.011
  3264          O    756    THR      O   3260      -0.51     15.999   ; qtot -11
; residue 757 GLU rtp GLU  q -1.0
  3265        NH1    757    GLU      N   3261      -0.47     14.007
  3266          H    757    GLU     HN   3262       0.31      1.008
  3267        CT1    757    GLU     CA   3263       0.07     12.011
  3268         HB    757    GLU     HA   3264       0.09      1.008
  3269        CT2    757    GLU     CB   3265      -0.18     12.011
  3270         HA    757    GLU    HB1   3266       0.09      1.008
  3271         HA    757    GLU    HB2   3267       0.09      1.008
  3272        CT2    757    GLU     CG   3268      -0.28     12.011
  3273         HA    757    GLU    HG1   3269       0.09      1.008
  3274         HA    757    GLU    HG2   3270       0.09      1.008
  3275         CC    757    GLU     CD   3271       0.62     12.011
  3276         OC    757    GLU    OE1   3272      -0.76     15.999
  3277         OC    757    GLU    OE2   3273      -0.76     15.999
  3278          C    757    GLU      C   3274       0.51     12.011
  3279          O    757    GLU      O   3275      -0.51     15.999   ; qtot -12
; residue 758 LYS rtp LYS  q +1.0
  3280        NH1    758    LYS      N   3276      -0.47     14.007
  3281          H    758    LYS     HN   3277       0.31      1.008
  3282        CT1    758    LYS     CA   3278       0.07     12.011
  3283         HB    758    LYS     HA   3279       0.09      1.008
  3284        CT2    758    LYS     CB   3280      -0.18     12.011
  3285         HA    758    LYS    HB1   3281       0.09      1.008
  3286         HA    758    LYS    HB2   3282       0.09      1.008
  3287        CT2    758    LYS     CG   3283      -0.18     12.011
  3288         HA    758    LYS    HG1   3284       0.09      1.008
  3289         HA    758    LYS    HG2   3285       0.09      1.008
  3290        CT2    758    LYS     CD   3286      -0.18     12.011
  3291         HA    758    LYS    HD1   3287       0.09      1.008
  3292         HA    758    LYS    HD2   3288       0.09      1.008
  3293        CT2    758    LYS     CE   3289       0.21     12.011
  3294         HA    758    LYS    HE1   3290       0.05      1.008
  3295         HA    758    LYS    HE2   3291       0.05      1.008
  3296        NH3    758    LYS     NZ   3292       -0.3     14.007
  3297         HC    758    LYS    HZ1   3293       0.33      1.008
  3298         HC    758    LYS    HZ2   3294       0.33      1.008
  3299         HC    758    LYS    HZ3   3295       0.33      1.008
  3300          C    758    LYS      C   3296       0.51     12.011
  3301          O    758    LYS      O   3297      -0.51     15.999   ; qtot -11
; residue 759 LYS rtp LYS  q +1.0
  3302        NH1    759    LYS      N   3298      -0.47     14.007
  3303          H    759    LYS     HN   3299       0.31      1.008
  3304        CT1    759    LYS     CA   3300       0.07     12.011
  3305         HB    759    LYS     HA   3301       0.09      1.008
  3306        CT2    759    LYS     CB   3302      -0.18     12.011
  3307         HA    759    LYS    HB1   3303       0.09      1.008
  3308         HA    759    LYS    HB2   3304       0.09      1.008
  3309        CT2    759    LYS     CG   3305      -0.18     12.011
  3310         HA    759    LYS    HG1   3306       0.09      1.008
  3311         HA    759    LYS    HG2   3307       0.09      1.008
  3312        CT2    759    LYS     CD   3308      -0.18     12.011
  3313         HA    759    LYS    HD1   3309       0.09      1.008
  3314         HA    759    LYS    HD2   3310       0.09      1.008
  3315        CT2    759    LYS     CE   3311       0.21     12.011
  3316         HA    759    LYS    HE1   3312       0.05      1.008
  3317         HA    759    LYS    HE2   3313       0.05      1.008
  3318        NH3    759    LYS     NZ   3314       -0.3     14.007
  3319         HC    759    LYS    HZ1   3315       0.33      1.008
  3320         HC    759    LYS    HZ2   3316       0.33      1.008
  3321         HC    759    LYS    HZ3   3317       0.33      1.008
  3322          C    759    LYS      C   3318       0.51     12.011
  3323          O    759    LYS      O   3319      -0.51     15.999   ; qtot -10
; residue 760 PHE rtp PHE  q  0.0
  3324        NH1    760    PHE      N   3320      -0.47     14.007
  3325          H    760    PHE     HN   3321       0.31      1.008
  3326        CT1    760    PHE     CA   3322       0.07     12.011
  3327         HB    760    PHE     HA   3323       0.09      1.008
  3328        CT2    760    PHE     CB   3324      -0.18     12.011
  3329         HA    760    PHE    HB1   3325       0.09      1.008
  3330         HA    760    PHE    HB2   3326       0.09      1.008
  3331         CA    760    PHE     CG   3327          0     12.011
  3332         CA    760    PHE    CD1   3328     -0.115     12.011
  3333         HP    760    PHE    HD1   3329      0.115      1.008
  3334         CA    760    PHE    CE1   3330     -0.115     12.011
  3335         HP    760    PHE    HE1   3331      0.115      1.008
  3336         CA    760    PHE     CZ   3332     -0.115     12.011
  3337         HP    760    PHE     HZ   3333      0.115      1.008
  3338         CA    760    PHE    CD2   3334     -0.115     12.011
  3339         HP    760    PHE    HD2   3335      0.115      1.008
  3340         CA    760    PHE    CE2   3336     -0.115     12.011
  3341         HP    760    PHE    HE2   3337      0.115      1.008
  3342          C    760    PHE      C   3338       0.51     12.011
  3343          O    760    PHE      O   3339      -0.51     15.999   ; qtot -10
; residue 761 GLU rtp GLU  q -1.0
  3344        NH1    761    GLU      N   3340      -0.47     14.007
  3345          H    761    GLU     HN   3341       0.31      1.008
  3346        CT1    761    GLU     CA   3342       0.07     12.011
  3347         HB    761    GLU     HA   3343       0.09      1.008
  3348        CT2    761    GLU     CB   3344      -0.18     12.011
  3349         HA    761    GLU    HB1   3345       0.09      1.008
  3350         HA    761    GLU    HB2   3346       0.09      1.008
  3351        CT2    761    GLU     CG   3347      -0.28     12.011
  3352         HA    761    GLU    HG1   3348       0.09      1.008
  3353         HA    761    GLU    HG2   3349       0.09      1.008
  3354         CC    761    GLU     CD   3350       0.62     12.011
  3355         OC    761    GLU    OE1   3351      -0.76     15.999
  3356         OC    761    GLU    OE2   3352      -0.76     15.999
  3357          C    761    GLU      C   3353       0.51     12.011
  3358          O    761    GLU      O   3354      -0.51     15.999   ; qtot -11
; residue 762 HSP rtp HSP  q  0.0
  3359        NH1    762    HSP      N   3355      -0.47     14.007
  3360          H    762    HSP     HN   3356       0.31      1.008
  3361        CT1    762    HSP     CA   3357       0.07     12.011
  3362         HB    762    HSP     HA   3358       0.09      1.008
  3363        CT2    762    HSP     CB   3359      -0.05     12.011
  3364         HA    762    HSP    HB1   3360       0.09      1.008
  3365         HA    762    HSP    HB2   3361       0.09      1.008
  3366       CPH1    762    HSP    CD2   3362       0.19     12.011
  3367        HR1    762    HSP    HD2   3363       0.13      1.008
  3368       CPH1    762    HSP     CG   3364       0.19     12.011
  3369        NR3    762    HSP    NE2   3365      -0.51     14.007
  3370          H    762    HSP    HE2   3366       0.44      1.008
  3371        NR3    762    HSP    ND1   3367      -0.51     14.007
  3372          H    762    HSP    HD1   3368       0.44      1.008
  3373       CPH2    762    HSP    CE1   3369       0.32     12.011
  3374        HR2    762    HSP    HE1   3370       0.18      1.008
  3375         CC    762    HSP      C   3371       0.34     12.011
  3376         OC    762    HSP    OT1   3372      -0.67    15.9994
  3377         OC    762    HSP    OT2   3373      -0.67    15.9994   ; qtot -11

[ bonds ]
;  ai    aj funct            c0            c1            c2            c3
    1     2     1 
    1     3     1 
    1     4     1 
    1     5     1 
    5     6     1 
    5     7     1 
    5    11     1 
    7     8     1 
    7     9     1 
    7    10     1 
   11    12     1 
   11    13     1 
   13    14     1 
   13    17     1 
   14    15     1 
   14    16     1 
   14    22     1 
   17    18     1 
   17    19     1 
   17    25     1 
   19    20     1 
   19    21     1 
   19    22     1 
   22    23     1 
   22    24     1 
   25    26     1 
   25    27     1 
   27    28     1 
   27    29     1 
   29    30     1 
   29    31     1 
   29    37     1 
   31    32     1 
   31    33     1 
   31    34     1 
   34    35     1 
   34    36     1 
   37    38     1 
   37    39     1 
   39    40     1 
   39    41     1 
   41    42     1 
   41    43     1 
   41    56     1 
   43    44     1 
   43    45     1 
   43    46     1 
   46    47     1 
   46    48     1 
   46    52     1 
   48    49     1 
   48    50     1 
   48    51     1 
   52    53     1 
   52    54     1 
   52    55     1 
   56    57     1 
   56    58     1 
   58    59     1 
   58    60     1 
   60    61     1 
   60    62     1 
   60    72     1 
   62    63     1 
   62    64     1 
   62    68     1 
   64    65     1 
   64    66     1 
   64    67     1 
   68    69     1 
   68    70     1 
   68    71     1 
   72    73     1 
   72    74     1 
   74    75     1 
   74    76     1 
   76    77     1 
   76    78     1 
   76    91     1 
   78    79     1 
   78    80     1 
   78    81     1 
   81    82     1 
   81    83     1 
   81    87     1 
   83    84     1 
   83    85     1 
   83    86     1 
   87    88     1 
   87    89     1 
   87    90     1 
   91    92     1 
   91    93     1 
   93    94     1 
   93    95     1 
   95    96     1 
   95    97     1 
   95   105     1 
   97    98     1 
   97    99     1 
   97   100     1 
  100   101     1 
  100   102     1 
  102   103     1 
  102   104     1 
  105   106     1 
  105   107     1 
  107   108     1 
  107   109     1 
  109   110     1 
  109   111     1 
  109   115     1 
  111   112     1 
  111   113     1 
  111   114     1 
  115   116     1 
  115   117     1 
  117   118     1 
  117   119     1 
  119   120     1 
  119   121     1 
  119   130     1 
  121   122     1 
  121   123     1 
  121   124     1 
  124   125     1 
  124   126     1 
  124   127     1 
  127   128     1 
  127   129     1 
  130   131     1 
  130   132     1 
  132   133     1 
  132   134     1 
  134   135     1 
  134   136     1 
  134   147     1 
  136   137     1 
  136   138     1 
  136   139     1 
  139   140     1 
  139   141     1 
  139   142     1 
  142   143     1 
  143   144     1 
  143   145     1 
  143   146     1 
  147   148     1 
  147   149     1 
  149   150     1 
  149   151     1 
  151   152     1 
  151   153     1 
  151   163     1 
  153   154     1 
  153   155     1 
  153   159     1 
  155   156     1 
  155   157     1 
  155   158     1 
  159   160     1 
  159   161     1 
  159   162     1 
  163   164     1 
  163   165     1 
  165   166     1 
  165   167     1 
  167   168     1 
  167   169     1 
  167   180     1 
  169   170     1 
  169   171     1 
  169   172     1 
  172   173     1 
  172   174     1 
  172   175     1 
  175   176     1 
  175   177     1 
  177   178     1 
  177   179     1 
  180   181     1 
  180   182     1 
  182   183     1 
  182   184     1 
  184   185     1 
  184   186     1 
  184   197     1 
  186   187     1 
  186   188     1 
  186   189     1 
  189   190     1 
  189   191     1 
  189   192     1 
  192   193     1 
  192   194     1 
  194   195     1 
  194   196     1 
  197   198     1 
  197   199     1 
  199   200     1 
  199   201     1 
  201   202     1 
  201   203     1 
  201   211     1 
  203   204     1 
  203   205     1 
  203   207     1 
  205   206     1 
  207   208     1 
  207   209     1 
  207   210     1 
  211   212     1 
  211   213     1 
  213   214     1 
  213   215     1 
  215   216     1 
  215   217     1 
  215   225     1 
  217   218     1 
  217   219     1 
  217   221     1 
  219   220     1 
  221   222     1 
  221   223     1 
  221   224     1 
  225   226     1 
  225   227     1 
  227   228     1 
  227   229     1 
  229   230     1 
  229   231     1 
  229   246     1 
  231   232     1 
  231   233     1 
  231   234     1 
  234   235     1 
  234   242     1 
  235   236     1 
  235   237     1 
  237   238     1 
  237   239     1 
  239   240     1 
  239   244     1 
  240   241     1 
  242   243     1 
  242   244     1 
  244   245     1 
  246   247     1 
  246   248     1 
  248   249     1 
  248   250     1 
  250   251     1 
  250   252     1 
  250   265     1 
  252   253     1 
  252   254     1 
  252   255     1 
  255   256     1 
  255   257     1 
  255   261     1 
  257   258     1 
  257   259     1 
  257   260     1 
  261   262     1 
  261   263     1 
  261   264     1 
  265   266     1 
  265   267     1 
  267   268     1 
  267   269     1 
  269   270     1 
  269   271     1 
  269   280     1 
  271   272     1 
  271   273     1 
  271   274     1 
  274   275     1 
  274   276     1 
  274   277     1 
  277   278     1 
  277   279     1 
  280   281     1 
  280   282     1 
  282   283     1 
  282   284     1 
  284   285     1 
  284   286     1 
  284   292     1 
  286   287     1 
  286   288     1 
  286   289     1 
  289   290     1 
  289   291     1 
  292   293     1 
  292   294     1 
  294   295     1 
  294   296     1 
  296   297     1 
  296   298     1 
  296   316     1 
  298   299     1 
  298   300     1 
  298   301     1 
  301   302     1 
  301   303     1 
  301   304     1 
  304   305     1 
  304   306     1 
  304   307     1 
  307   308     1 
  307   309     1 
  309   310     1 
  309   313     1 
  310   311     1 
  310   312     1 
  313   314     1 
  313   315     1 
  316   317     1 
  316   318     1 
  318   319     1 
  318   322     1 
  319   320     1 
  319   321     1 
  319   327     1 
  322   323     1 
  322   324     1 
  322   330     1 
  324   325     1 
  324   326     1 
  324   327     1 
  327   328     1 
  327   329     1 
  330   331     1 
  330   332     1 
  332   333     1 
  332   334     1 
  334   335     1 
  334   336     1 
  334   347     1 
  336   337     1 
  336   338     1 
  336   339     1 
  339   340     1 
  339   341     1 
  339   342     1 
  342   343     1 
  343   344     1 
  343   345     1 
  343   346     1 
  347   348     1 
  347   349     1 
  349   350     1 
  349   351     1 
  351   352     1 
  351   353     1 
  351   367     1 
  353   354     1 
  353   355     1 
  353   356     1 
  356   357     1 
  356   363     1 
  357   358     1 
  357   359     1 
  359   360     1 
  359   361     1 
  361   362     1 
  361   365     1 
  363   364     1 
  363   365     1 
  365   366     1 
  367   368     1 
  367   369     1 
  369   370     1 
  369   371     1 
  371   372     1 
  371   373     1 
  371   386     1 
  373   374     1 
  373   375     1 
  373   376     1 
  376   377     1 
  376   378     1 
  376   382     1 
  378   379     1 
  378   380     1 
  378   381     1 
  382   383     1 
  382   384     1 
  382   385     1 
  386   387     1 
  386   388     1 
  388   389     1 
  388   390     1 
  390   391     1 
  390   392     1 
  390   405     1 
  392   393     1 
  392   394     1 
  392   395     1 
  395   396     1 
  395   397     1 
  395   401     1 
  397   398     1 
  397   399     1 
  397   400     1 
  401   402     1 
  401   403     1 
  401   404     1 
  405   406     1 
  405   407     1 
  407   408     1 
  407   409     1 
  409   410     1 
  409   411     1 
  409   422     1 
  411   412     1 
  411   413     1 
  411   414     1 
  414   415     1 
  414   416     1 
  414   417     1 
  417   418     1 
  417   419     1 
  419   420     1 
  419   421     1 
  422   423     1 
  422   424     1 
  424   425     1 
  424   426     1 
  426   427     1 
  426   428     1 
  426   432     1 
  428   429     1 
  428   430     1 
  428   431     1 
  431  1238     1 
  432   433     1 
  432   434     1 
  434   435     1 
  434   436     1 
  436   437     1 
  436   438     1 
  436   442     1 
  438   439     1 
  438   440     1 
  438   441     1 
  442   443     1 
  442   444     1 
  444   445     1 
  444   446     1 
  446   447     1 
  446   448     1 
  446   459     1 
  448   449     1 
  448   450     1 
  448   451     1 
  451   452     1 
  451   453     1 
  451   454     1 
  454   455     1 
  455   456     1 
  455   457     1 
  455   458     1 
  459   460     1 
  459   461     1 
  461   462     1 
  461   463     1 
  463   464     1 
  463   465     1 
  463   474     1 
  465   466     1 
  465   467     1 
  465   468     1 
  468   469     1 
  468   470     1 
  468   471     1 
  471   472     1 
  471   473     1 
  474   475     1 
  474   476     1 
  476   477     1 
  476   478     1 
  478   479     1 
  478   480     1 
  478   489     1 
  480   481     1 
  480   482     1 
  480   483     1 
  483   484     1 
  483   485     1 
  483   486     1 
  486   487     1 
  486   488     1 
  489   490     1 
  489   491     1 
  491   492     1 
  491   493     1 
  493   494     1 
  493   495     1 
  493   503     1 
  495   496     1 
  495   497     1 
  495   498     1 
  498   499     1 
  498   500     1 
  500   501     1 
  500   502     1 
  503   504     1 
  503   505     1 
  505   506     1 
  505   507     1 
  507   508     1 
  507   509     1 
  507   516     1 
  509   511     1 
  509   512     1 
  509   513     1 
  513   515     1 
  516   517     1 
  516   518     1 
  518   519     1 
  518   520     1 
  520   521     1 
  520   522     1 
  520   535     1 
  522   523     1 
  522   524     1 
  522   525     1 
  525   526     1 
  525   527     1 
  525   531     1 
  527   528     1 
  527   529     1 
  527   530     1 
  531   532     1 
  531   533     1 
  531   534     1 
  535   536     1 
  535   537     1 
  537   538     1 
  537   539     1 
  539   540     1 
  539   541     1 
  539   546     1 
  541   542     1 
  541   543     1 
  541   544     1 
  544   545     1 
  546   547     1 
  546   548     1 
  548   549     1 
  548   550     1 
  550   551     1 
  550   552     1 
  550   556     1 
  552   553     1 
  552   554     1 
  552   555     1 
  556   557     1 
  556   558     1 
  558   559     1 
  558   560     1 
  560   561     1 
  560   562     1 
  560   567     1 
  562   563     1 
  562   564     1 
  562   565     1 
  565   566     1 
  567   568     1 
  567   569     1 
  569   570     1 
  569   571     1 
  571   572     1 
  571   573     1 
  571   577     1 
  573   574     1 
  573   575     1 
  573   576     1 
  577   578     1 
  577   579     1 
  579   580     1 
  579   581     1 
  581   582     1 
  581   583     1 
  581   587     1 
  583   584     1 
  583   585     1 
  583   586     1 
  587   588     1 
  587   589     1 
  589   590     1 
  589   591     1 
  591   592     1 
  591   593     1 
  591   604     1 
  593   594     1 
  593   595     1 
  593   596     1 
  596   597     1 
  596   598     1 
  596   599     1 
  599   600     1 
  599   601     1 
  601   602     1 
  601   603     1 
  604   605     1 
  604   606     1 
  606   607     1 
  606   608     1 
  608   609     1 
  608   610     1 
  608   618     1 
  610   611     1 
  610   612     1 
  610   614     1 
  612   613     1 
  614   615     1 
  614   616     1 
  614   617     1 
  618   619     1 
  618   620     1 
  620   621     1 
  620   622     1 
  622   623     1 
  622   624     1 
  622   630     1 
  624   625     1 
  624   626     1 
  624   627     1 
  627   628     1 
  627   629     1 
  630   631     1 
  630   632     1 
  632   633     1 
  632   636     1 
  633   634     1 
  633   635     1 
  633   641     1 
  636   637     1 
  636   638     1 
  636   644     1 
  638   639     1 
  638   640     1 
  638   641     1 
  641   642     1 
  641   643     1 
  644   645     1 
  644   646     1 
  646   647     1 
  646   648     1 
  648   649     1 
  648   650     1 
  648   658     1 
  650   651     1 
  650   652     1 
  650   654     1 
  652   653     1 
  654   655     1 
  654   656     1 
  654   657     1 
  658   659     1 
  658   660     1 
  660   661     1 
  660   662     1 
  662   663     1 
  662   664     1 
  662   672     1 
  664   665     1 
  664   666     1 
  664   668     1 
  666   667     1 
  668   669     1 
  668   670     1 
  668   671     1 
  672   673     1 
  672   674     1 
  674   675     1 
  674   676     1 
  676   677     1 
  676   678     1 
  676   679     1 
  679   680     1 
  679   681     1 
  681   682     1 
  681   683     1 
  683   684     1 
  683   685     1 
  683   700     1 
  685   686     1 
  685   687     1 
  685   688     1 
  688   689     1 
  688   696     1 
  689   690     1 
  689   691     1 
  691   692     1 
  691   693     1 
  693   694     1 
  693   698     1 
  694   695     1 
  696   697     1 
  696   698     1 
  698   699     1 
  700   701     1 
  700   702     1 
  702   703     1 
  702   704     1 
  704   705     1 
  704   706     1 
  704   724     1 
  706   707     1 
  706   708     1 
  706   709     1 
  709   710     1 
  709   711     1 
  709   712     1 
  712   713     1 
  712   714     1 
  712   715     1 
  715   716     1 
  715   717     1 
  717   718     1 
  717   721     1 
  718   719     1 
  718   720     1 
  721   722     1 
  721   723     1 
  724   725     1 
  724   726     1 
  726   727     1 
  726   728     1 
  728   729     1 
  728   730     1 
  728   748     1 
  730   731     1 
  730   732     1 
  730   733     1 
  733   734     1 
  733   735     1 
  733   736     1 
  736   737     1 
  736   738     1 
  736   739     1 
  739   740     1 
  739   741     1 
  741   742     1 
  741   745     1 
  742   743     1 
  742   744     1 
  745   746     1 
  745   747     1 
  748   749     1 
  748   750     1 
  750   751     1 
  750   752     1 
  752   753     1 
  752   754     1 
  752   767     1 
  754   755     1 
  754   756     1 
  754   757     1 
  757   758     1 
  757   759     1 
  757   763     1 
  759   760     1 
  759   761     1 
  759   762     1 
  763   764     1 
  763   765     1 
  763   766     1 
  767   768     1 
  767   769     1 
  769   770     1 
  769   771     1 
  771   772     1 
  771   773     1 
  771   786     1 
  773   774     1 
  773   775     1 
  773   776     1 
  776   777     1 
  776   778     1 
  776   782     1 
  778   779     1 
  778   780     1 
  778   781     1 
  782   783     1 
  782   784     1 
  782   785     1 
  786   787     1 
  786   788     1 
  788   789     1 
  788   790     1 
  790   791     1 
  790   792     1 
  790   810     1 
  792   793     1 
  792   794     1 
  792   795     1 
  795   796     1 
  795   797     1 
  795   798     1 
  798   799     1 
  798   800     1 
  798   801     1 
  801   802     1 
  801   803     1 
  803   804     1 
  803   807     1 
  804   805     1 
  804   806     1 
  807   808     1 
  807   809     1 
  810   811     1 
  810   812     1 
  812   813     1 
  812   814     1 
  814   815     1 
  814   816     1 
  814   830     1 
  816   817     1 
  816   818     1 
  816   819     1 
  819   820     1 
  819   826     1 
  820   821     1 
  820   822     1 
  822   823     1 
  822   824     1 
  824   825     1 
  824   828     1 
  826   827     1 
  826   828     1 
  828   829     1 
  830   831     1 
  830   832     1 
  832   833     1 
  832   834     1 
  834   835     1 
  834   836     1 
  834   841     1 
  836   837     1 
  836   838     1 
  836   839     1 
  839   840     1 
  841   842     1 
  841   843     1 
  843   844     1 
  843   845     1 
  845   846     1 
  845   847     1 
  845   852     1 
  847   848     1 
  847   849     1 
  847   850     1 
  850   851     1 
  852   853     1 
  852   854     1 
  854   855     1 
  854   856     1 
  856   857     1 
  856   858     1 
  856   869     1 
  858   859     1 
  858   860     1 
  858   861     1 
  861   862     1 
  861   863     1 
  861   864     1 
  864   865     1 
  864   866     1 
  866   867     1 
  866   868     1 
  869   870     1 
  869   871     1 
  871   872     1 
  871   873     1 
  873   874     1 
  873   875     1 
  873   888     1 
  875   876     1 
  875   877     1 
  875   881     1 
  877   878     1 
  877   879     1 
  877   880     1 
  881   882     1 
  881   883     1 
  881   884     1 
  884   885     1 
  884   886     1 
  884   887     1 
  888   889     1 
  888   890     1 
  890   891     1 
  890   892     1 
  892   893     1 
  892   894     1 
  892   905     1 
  894   895     1 
  894   896     1 
  894   899     1 
  897   898     1 
  897   899     1 
  897   900     1 
  899   903     1 
  900   901     1 
  900   902     1 
  902   903     1 
  903   904     1 
  905   906     1 
  905   907     1 
  907   908     1 
  907   909     1 
  909   910     1 
  909   911     1 
  909   919     1 
  911   912     1 
  911   913     1 
  911   914     1 
  914   915     1 
  914   916     1 
  916   917     1 
  916   918     1 
  919   920     1 
  919   921     1 
  921   922     1 
  921   923     1 
  923   924     1 
  923   925     1 
  923   933     1 
  925   926     1 
  925   927     1 
  925   928     1 
  928   929     1 
  928   930     1 
  930   931     1 
  930   932     1 
  933   934     1 
  933   935     1 
  935   936     1 
  935   937     1 
  937   938     1 
  937   939     1 
  937   940     1 
  940   941     1 
  940   942     1 
  942   943     1 
  942   944     1 
  944   945     1 
  944   946     1 
  944   957     1 
  946   947     1 
  946   948     1 
  946   949     1 
  949   950     1 
  949   951     1 
  949   952     1 
  952   953     1 
  952   954     1 
  954   955     1 
  954   956     1 
  957   958     1 
  957   959     1 
  959   960     1 
  959   961     1 
  961   962     1 
  961   963     1 
  961   968     1 
  963   964     1 
  963   965     1 
  963   966     1 
  966   967     1 
  968   969     1 
  968   970     1 
  970   971     1 
  970   972     1 
  972   973     1 
  972   974     1 
  972   980     1 
  974   975     1 
  974   976     1 
  974   977     1 
  977   978     1 
  977   979     1 
  980   981     1 
  980   982     1 
  982   983     1 
  982   984     1 
  984   985     1 
  984   986     1 
  984  1000     1 
  986   987     1 
  986   988     1 
  986   989     1 
  989   990     1 
  989   996     1 
  990   991     1 
  990   992     1 
  992   993     1 
  992   994     1 
  994   995     1 
  994   998     1 
  996   997     1 
  996   998     1 
  998   999     1 
 1000  1001     1 
 1000  1002     1 
 1002  1003     1 
 1002  1004     1 
 1004  1005     1 
 1004  1006     1 
 1004  1024     1 
 1006  1007     1 
 1006  1008     1 
 1006  1009     1 
 1009  1010     1 
 1009  1011     1 
 1009  1012     1 
 1012  1013     1 
 1012  1014     1 
 1012  1015     1 
 1015  1016     1 
 1015  1017     1 
 1017  1018     1 
 1017  1021     1 
 1018  1019     1 
 1018  1020     1 
 1021  1022     1 
 1021  1023     1 
 1024  1025     1 
 1024  1026     1 
 1026  1027     1 
 1026  1030     1 
 1027  1028     1 
 1027  1029     1 
 1027  1035     1 
 1030  1031     1 
 1030  1032     1 
 1030  1038     1 
 1032  1033     1 
 1032  1034     1 
 1032  1035     1 
 1035  1036     1 
 1035  1037     1 
 1038  1039     1 
 1038  1040     1 
 1040  1041     1 
 1040  1042     1 
 1042  1043     1 
 1042  1044     1 
 1042  1060     1 
 1044  1045     1 
 1044  1046     1 
 1044  1047     1 
 1047  1048     1 
 1047  1049     1 
 1047  1050     1 
 1050  1051     1 
 1050  1052     1 
 1050  1053     1 
 1053  1054     1 
 1053  1055     1 
 1053  1056     1 
 1056  1057     1 
 1056  1058     1 
 1056  1059     1 
 1060  1061     1 
 1060  1062     1 
 1062  1063     1 
 1062  1064     1 
 1064  1065     1 
 1064  1066     1 
 1064  1074     1 
 1066  1067     1 
 1066  1068     1 
 1066  1069     1 
 1069  1070     1 
 1069  1071     1 
 1071  1072     1 
 1071  1073     1 
 1074  1075     1 
 1074  1076     1 
 1076  1077     1 
 1076  1078     1 
 1078  1079     1 
 1078  1080     1 
 1078  1081     1 
 1081  1082     1 
 1081  1083     1 
 1083  1084     1 
 1083  1085     1 
 1085  1086     1 
 1085  1087     1 
 1085  1105     1 
 1087  1088     1 
 1087  1089     1 
 1087  1090     1 
 1090  1091     1 
 1090  1092     1 
 1090  1093     1 
 1093  1094     1 
 1093  1095     1 
 1093  1096     1 
 1096  1097     1 
 1096  1098     1 
 1098  1099     1 
 1098  1102     1 
 1099  1100     1 
 1099  1101     1 
 1102  1103     1 
 1102  1104     1 
 1105  1106     1 
 1105  1107     1 
 1107  1108     1 
 1107  1109     1 
 1109  1110     1 
 1109  1111     1 
 1109  1123     1 
 1111  1112     1 
 1111  1113     1 
 1111  1116     1 
 1114  1115     1 
 1114  1116     1 
 1114  1117     1 
 1116  1119     1 
 1117  1118     1 
 1117  1121     1 
 1119  1120     1 
 1119  1121     1 
 1121  1122     1 
 1123  1124     1 
 1123  1125     1 
 1125  1126     1 
 1125  1127     1 
 1127  1128     1 
 1127  1129     1 
 1127  1133     1 
 1129  1130     1 
 1129  1131     1 
 1129  1132     1 
 1133  1134     1 
 1133  1135     1 
 1135  1136     1 
 1135  1137     1 
 1137  1138     1 
 1137  1139     1 
 1137  1157     1 
 1139  1140     1 
 1139  1141     1 
 1139  1142     1 
 1142  1143     1 
 1142  1148     1 
 1143  1144     1 
 1143  1145     1 
 1145  1146     1 
 1145  1147     1 
 1147  1148     1 
 1147  1153     1 
 1148  1149     1 
 1149  1150     1 
 1149  1151     1 
 1151  1152     1 
 1151  1155     1 
 1153  1154     1 
 1153  1155     1 
 1155  1156     1 
 1157  1158     1 
 1157  1159     1 
 1159  1160     1 
 1159  1161     1 
 1161  1162     1 
 1161  1163     1 
 1161  1176     1 
 1163  1164     1 
 1163  1165     1 
 1163  1169     1 
 1165  1166     1 
 1165  1167     1 
 1165  1168     1 
 1169  1170     1 
 1169  1171     1 
 1169  1172     1 
 1172  1173     1 
 1172  1174     1 
 1172  1175     1 
 1176  1177     1 
 1176  1178     1 
 1178  1179     1 
 1178  1180     1 
 1180  1181     1 
 1180  1182     1 
 1180  1200     1 
 1182  1183     1 
 1182  1184     1 
 1182  1185     1 
 1185  1186     1 
 1185  1191     1 
 1186  1187     1 
 1186  1188     1 
 1188  1189     1 
 1188  1190     1 
 1190  1191     1 
 1190  1196     1 
 1191  1192     1 
 1192  1193     1 
 1192  1194     1 
 1194  1195     1 
 1194  1198     1 
 1196  1197     1 
 1196  1198     1 
 1198  1199     1 
 1200  1201     1 
 1200  1202     1 
 1202  1203     1 
 1202  1204     1 
 1204  1205     1 
 1204  1206     1 
 1204  1217     1 
 1206  1207     1 
 1206  1208     1 
 1206  1210     1 
 1209  1210     1 
 1209  1211     1 
 1210  1215     1 
 1211  1212     1 
 1211  1213     1 
 1213  1214     1 
 1213  1215     1 
 1215  1216     1 
 1217  1218     1 
 1217  1219     1 
 1219  1220     1 
 1219  1221     1 
 1221  1222     1 
 1221  1223     1 
 1221  1229     1 
 1223  1224     1 
 1223  1225     1 
 1223  1226     1 
 1226  1227     1 
 1226  1228     1 
 1229  1230     1 
 1229  1231     1 
 1231  1232     1 
 1231  1233     1 
 1233  1234     1 
 1233  1235     1 
 1233  1239     1 
 1235  1236     1 
 1235  1237     1 
 1235  1238     1 
 1239  1240     1 
 1239  1241     1 
 1241  1242     1 
 1241  1243     1 
 1243  1244     1 
 1243  1245     1 
 1243  1256     1 
 1245  1246     1 
 1245  1247     1 
 1245  1249     1 
 1248  1249     1 
 1248  1250     1 
 1249  1254     1 
 1250  1251     1 
 1250  1252     1 
 1252  1253     1 
 1252  1254     1 
 1254  1255     1 
 1256  1257     1 
 1256  1258     1 
 1258  1259     1 
 1258  1260     1 
 1260  1261     1 
 1260  1262     1 
 1260  1280     1 
 1262  1263     1 
 1262  1264     1 
 1262  1265     1 
 1265  1266     1 
 1265  1267     1 
 1265  1268     1 
 1268  1269     1 
 1268  1270     1 
 1268  1271     1 
 1271  1272     1 
 1271  1273     1 
 1273  1274     1 
 1273  1277     1 
 1274  1275     1 
 1274  1276     1 
 1277  1278     1 
 1277  1279     1 
 1280  1281     1 
 1280  1282     1 
 1282  1283     1 
 1282  1284     1 
 1284  1285     1 
 1284  1286     1 
 1284  1297     1 
 1286  1287     1 
 1286  1288     1 
 1286  1291     1 
 1289  1290     1 
 1289  1291     1 
 1289  1292     1 
 1291  1295     1 
 1292  1293     1 
 1292  1294     1 
 1294  1295     1 
 1295  1296     1 
 1297  1298     1 
 1297  1299     1 
 1299  1300     1 
 1299  1301     1 
 1301  1302     1 
 1301  1303     1 
 1301  1318     1 
 1303  1304     1 
 1303  1305     1 
 1303  1306     1 
 1306  1307     1 
 1306  1314     1 
 1307  1308     1 
 1307  1309     1 
 1309  1310     1 
 1309  1311     1 
 1311  1312     1 
 1311  1316     1 
 1312  1313     1 
 1314  1315     1 
 1314  1316     1 
 1316  1317     1 
 1318  1319     1 
 1318  1320     1 
 1320  1321     1 
 1320  1322     1 
 1322  1323     1 
 1322  1324     1 
 1322  1335     1 
 1324  1325     1 
 1324  1326     1 
 1324  1329     1 
 1327  1328     1 
 1327  1329     1 
 1327  1330     1 
 1329  1333     1 
 1330  1331     1 
 1330  1332     1 
 1332  1333     1 
 1333  1334     1 
 1335  1336     1 
 1335  1337     1 
 1337  1338     1 
 1337  1339     1 
 1339  1340     1 
 1339  1341     1 
 1339  1346     1 
 1341  1342     1 
 1341  1343     1 
 1341  1344     1 
 1344  1345     1 
 1346  1347     1 
 1346  1348     1 
 1348  1349     1 
 1348  1350     1 
 1350  1351     1 
 1350  1352     1 
 1350  1363     1 
 1352  1353     1 
 1352  1354     1 
 1352  1355     1 
 1355  1356     1 
 1355  1357     1 
 1355  1358     1 
 1358  1359     1 
 1359  1360     1 
 1359  1361     1 
 1359  1362     1 
 1363  1364     1 
 1363  1365     1 
 1365  1366     1 
 1365  1367     1 
 1367  1368     1 
 1367  1369     1 
 1367  1378     1 
 1369  1370     1 
 1369  1371     1 
 1369  1372     1 
 1372  1373     1 
 1372  1374     1 
 1372  1375     1 
 1375  1376     1 
 1375  1377     1 
 1378  1379     1 
 1378  1380     1 
 1380  1381     1 
 1380  1382     1 
 1382  1383     1 
 1382  1384     1 
 1382  1394     1 
 1384  1385     1 
 1384  1386     1 
 1384  1390     1 
 1386  1387     1 
 1386  1388     1 
 1386  1389     1 
 1390  1391     1 
 1390  1392     1 
 1390  1393     1 
 1394  1395     1 
 1394  1396     1 
 1396  1397     1 
 1396  1398     1 
 1398  1399     1 
 1398  1400     1 
 1398  1414     1 
 1400  1401     1 
 1400  1402     1 
 1400  1403     1 
 1403  1404     1 
 1403  1410     1 
 1404  1405     1 
 1404  1406     1 
 1406  1407     1 
 1406  1408     1 
 1408  1409     1 
 1408  1412     1 
 1410  1411     1 
 1410  1412     1 
 1412  1413     1 
 1414  1415     1 
 1414  1416     1 
 1416  1417     1 
 1416  1418     1 
 1418  1419     1 
 1418  1420     1 
 1418  1428     1 
 1420  1421     1 
 1420  1422     1 
 1420  1424     1 
 1422  1423     1 
 1424  1425     1 
 1424  1426     1 
 1424  1427     1 
 1428  1429     1 
 1428  1430     1 
 1430  1431     1 
 1430  1432     1 
 1432  1433     1 
 1432  1434     1 
 1432  1446     1 
 1434  1435     1 
 1434  1436     1 
 1434  1439     1 
 1437  1438     1 
 1437  1439     1 
 1437  1440     1 
 1439  1442     1 
 1440  1441     1 
 1440  1444     1 
 1442  1443     1 
 1442  1444     1 
 1444  1445     1 
 1446  1447     1 
 1446  1448     1 
 1448  1449     1 
 1448  1450     1 
 1450  1451     1 
 1450  1452     1 
 1450  1467     1 
 1452  1453     1 
 1452  1454     1 
 1452  1455     1 
 1455  1456     1 
 1455  1463     1 
 1456  1457     1 
 1456  1458     1 
 1458  1459     1 
 1458  1460     1 
 1460  1461     1 
 1460  1465     1 
 1461  1462     1 
 1463  1464     1 
 1463  1465     1 
 1465  1466     1 
 1467  1468     1 
 1467  1469     1 
 1469  1470     1 
 1469  1471     1 
 1471  1472     1 
 1471  1473     1 
 1471  1479     1 
 1473  1474     1 
 1473  1475     1 
 1473  1476     1 
 1476  1477     1 
 1476  1478     1 
 1479  1480     1 
 1479  1481     1 
 1481  1482     1 
 1481  1483     1 
 1483  1484     1 
 1483  1485     1 
 1483  1498     1 
 1485  1486     1 
 1485  1487     1 
 1485  1488     1 
 1488  1489     1 
 1488  1490     1 
 1488  1494     1 
 1490  1491     1 
 1490  1492     1 
 1490  1493     1 
 1494  1495     1 
 1494  1496     1 
 1494  1497     1 
 1498  1499     1 
 1498  1500     1 
 1500  1501     1 
 1500  1502     1 
 1502  1503     1 
 1502  1504     1 
 1502  1517     1 
 1504  1505     1 
 1504  1506     1 
 1504  1507     1 
 1507  1508     1 
 1507  1509     1 
 1507  1513     1 
 1509  1510     1 
 1509  1511     1 
 1509  1512     1 
 1513  1514     1 
 1513  1515     1 
 1513  1516     1 
 1517  1518     1 
 1517  1519     1 
 1519  1520     1 
 1519  1521     1 
 1521  1522     1 
 1521  1523     1 
 1521  1531     1 
 1523  1524     1 
 1523  1525     1 
 1523  1526     1 
 1526  1527     1 
 1526  1528     1 
 1528  1529     1 
 1528  1530     1 
 1531  1532     1 
 1531  1533     1 
 1533  1534     1 
 1533  1535     1 
 1535  1536     1 
 1535  1537     1 
 1535  1550     1 
 1537  1538     1 
 1537  1539     1 
 1537  1540     1 
 1540  1541     1 
 1540  1542     1 
 1540  1546     1 
 1542  1543     1 
 1542  1544     1 
 1542  1545     1 
 1546  1547     1 
 1546  1548     1 
 1546  1549     1 
 1550  1551     1 
 1550  1552     1 
 1552  1553     1 
 1552  1554     1 
 1554  1555     1 
 1554  1556     1 
 1554  1564     1 
 1556  1557     1 
 1556  1558     1 
 1556  1559     1 
 1559  1560     1 
 1559  1561     1 
 1561  1562     1 
 1561  1563     1 
 1564  1565     1 
 1564  1566     1 
 1566  1567     1 
 1566  1568     1 
 1568  1569     1 
 1568  1570     1 
 1568  1571     1 
 1571  1572     1 
 1571  1573     1 
 1573  1574     1 
 1573  1575     1 
 1575  1576     1 
 1575  1577     1 
 1575  1585     1 
 1577  1578     1 
 1577  1579     1 
 1577  1581     1 
 1579  1580     1 
 1581  1582     1 
 1581  1583     1 
 1581  1584     1 
 1585  1586     1 
 1585  1587     1 
 1587  1588     1 
 1587  1589     1 
 1589  1590     1 
 1589  1591     1 
 1589  1607     1 
 1591  1592     1 
 1591  1593     1 
 1591  1594     1 
 1594  1595     1 
 1594  1596     1 
 1594  1597     1 
 1597  1598     1 
 1597  1599     1 
 1597  1600     1 
 1600  1601     1 
 1600  1602     1 
 1600  1603     1 
 1603  1604     1 
 1603  1605     1 
 1603  1606     1 
 1607  1608     1 
 1607  1609     1 
 1609  1610     1 
 1609  1611     1 
 1611  1612     1 
 1611  1613     1 
 1611  1623     1 
 1613  1614     1 
 1613  1615     1 
 1613  1619     1 
 1615  1616     1 
 1615  1617     1 
 1615  1618     1 
 1619  1620     1 
 1619  1621     1 
 1619  1622     1 
 1623  1624     1 
 1623  1625     1 
 1625  1626     1 
 1625  1627     1 
 1627  1628     1 
 1627  1629     1 
 1627  1633     1 
 1629  1630     1 
 1629  1631     1 
 1629  1632     1 
 1633  1634     1 
 1633  1635     1 
 1635  1636     1 
 1635  1637     1 
 1637  1638     1 
 1637  1639     1 
 1637  1648     1 
 1639  1640     1 
 1639  1641     1 
 1639  1642     1 
 1642  1643     1 
 1642  1644     1 
 1642  1645     1 
 1645  1646     1 
 1645  1647     1 
 1648  1649     1 
 1648  1650     1 
 1650  1651     1 
 1650  1652     1 
 1652  1653     1 
 1652  1654     1 
 1652  1655     1 
 1655  1656     1 
 1655  1657     1 
 1657  1658     1 
 1657  1659     1 
 1659  1660     1 
 1659  1661     1 
 1659  1672     1 
 1661  1662     1 
 1661  1663     1 
 1661  1666     1 
 1664  1665     1 
 1664  1666     1 
 1664  1667     1 
 1666  1670     1 
 1667  1668     1 
 1667  1669     1 
 1669  1670     1 
 1670  1671     1 
 1672  1673     1 
 1672  1674     1 
 1674  1675     1 
 1674  1676     1 
 1676  1677     1 
 1676  1678     1 
 1676  1694     1 
 1678  1679     1 
 1678  1680     1 
 1678  1681     1 
 1681  1682     1 
 1681  1683     1 
 1681  1684     1 
 1684  1685     1 
 1684  1686     1 
 1684  1687     1 
 1687  1688     1 
 1687  1689     1 
 1687  1690     1 
 1690  1691     1 
 1690  1692     1 
 1690  1693     1 
 1694  1695     1 
 1694  1696     1 
 1696  1697     1 
 1696  1698     1 
 1698  1699     1 
 1698  1700     1 
 1698  1704     1 
 1700  1701     1 
 1700  1702     1 
 1700  1703     1 
 1704  1705     1 
 1704  1706     1 
 1706  1707     1 
 1706  1708     1 
 1708  1709     1 
 1708  1710     1 
 1708  1715     1 
 1710  1711     1 
 1710  1712     1 
 1710  1713     1 
 1713  1714     1 
 1715  1716     1 
 1715  1717     1 
 1717  1718     1 
 1717  1719     1 
 1719  1720     1 
 1719  1721     1 
 1719  1735     1 
 1721  1722     1 
 1721  1723     1 
 1721  1724     1 
 1724  1725     1 
 1724  1731     1 
 1725  1726     1 
 1725  1727     1 
 1727  1728     1 
 1727  1729     1 
 1729  1730     1 
 1729  1733     1 
 1731  1732     1 
 1731  1733     1 
 1733  1734     1 
 1735  1736     1 
 1735  1737     1 
 1737  1738     1 
 1737  1739     1 
 1739  1740     1 
 1739  1741     1 
 1739  1745     1 
 1741  1742     1 
 1741  1743     1 
 1741  1744     1 
 1744  1981     1 
 1745  1746     1 
 1745  1747     1 
 1747  1748     1 
 1747  1749     1 
 1749  1750     1 
 1749  1751     1 
 1749  1764     1 
 1751  1752     1 
 1751  1753     1 
 1751  1754     1 
 1754  1755     1 
 1754  1756     1 
 1754  1760     1 
 1756  1757     1 
 1756  1758     1 
 1756  1759     1 
 1760  1761     1 
 1760  1762     1 
 1760  1763     1 
 1764  1765     1 
 1764  1766     1 
 1766  1767     1 
 1766  1768     1 
 1768  1769     1 
 1768  1770     1 
 1768  1779     1 
 1770  1771     1 
 1770  1772     1 
 1770  1773     1 
 1773  1774     1 
 1773  1775     1 
 1773  1776     1 
 1776  1777     1 
 1776  1778     1 
 1779  1780     1 
 1779  1781     1 
 1781  1782     1 
 1781  1783     1 
 1783  1784     1 
 1783  1785     1 
 1783  1791     1 
 1785  1786     1 
 1785  1787     1 
 1785  1788     1 
 1788  1789     1 
 1788  1790     1 
 1791  1792     1 
 1791  1793     1 
 1793  1794     1 
 1793  1795     1 
 1795  1796     1 
 1795  1797     1 
 1795  1805     1 
 1797  1798     1 
 1797  1799     1 
 1797  1801     1 
 1799  1800     1 
 1801  1802     1 
 1801  1803     1 
 1801  1804     1 
 1805  1806     1 
 1805  1807     1 
 1807  1808     1 
 1807  1809     1 
 1809  1810     1 
 1809  1811     1 
 1809  1820     1 
 1811  1812     1 
 1811  1813     1 
 1811  1814     1 
 1814  1815     1 
 1814  1816     1 
 1814  1817     1 
 1817  1818     1 
 1817  1819     1 
 1820  1821     1 
 1820  1822     1 
 1822  1823     1 
 1822  1824     1 
 1824  1825     1 
 1824  1826     1 
 1824  1830     1 
 1826  1827     1 
 1826  1828     1 
 1826  1829     1 
 1829  2135     1 
 1830  1831     1 
 1830  1832     1 
 1832  1833     1 
 1832  1834     1 
 1834  1835     1 
 1834  1836     1 
 1834  1845     1 
 1836  1837     1 
 1836  1838     1 
 1836  1839     1 
 1839  1840     1 
 1839  1841     1 
 1839  1842     1 
 1842  1843     1 
 1842  1844     1 
 1845  1846     1 
 1845  1847     1 
 1847  1848     1 
 1847  1849     1 
 1849  1850     1 
 1849  1851     1 
 1849  1852     1 
 1852  1853     1 
 1852  1854     1 
 1854  1855     1 
 1854  1856     1 
 1856  1857     1 
 1856  1858     1 
 1856  1864     1 
 1858  1859     1 
 1858  1860     1 
 1858  1861     1 
 1861  1862     1 
 1861  1863     1 
 1864  1865     1 
 1864  1866     1 
 1866  1867     1 
 1866  1868     1 
 1868  1869     1 
 1868  1870     1 
 1868  1883     1 
 1870  1871     1 
 1870  1872     1 
 1870  1876     1 
 1872  1873     1 
 1872  1874     1 
 1872  1875     1 
 1876  1877     1 
 1876  1878     1 
 1876  1879     1 
 1879  1880     1 
 1879  1881     1 
 1879  1882     1 
 1883  1884     1 
 1883  1885     1 
 1885  1886     1 
 1885  1887     1 
 1887  1888     1 
 1887  1889     1 
 1887  1900     1 
 1889  1890     1 
 1889  1891     1 
 1889  1892     1 
 1892  1893     1 
 1892  1894     1 
 1892  1895     1 
 1895  1896     1 
 1895  1897     1 
 1897  1898     1 
 1897  1899     1 
 1900  1901     1 
 1900  1902     1 
 1902  1903     1 
 1902  1904     1 
 1904  1905     1 
 1904  1906     1 
 1904  1922     1 
 1906  1907     1 
 1906  1908     1 
 1906  1909     1 
 1909  1910     1 
 1909  1911     1 
 1909  1912     1 
 1912  1913     1 
 1912  1914     1 
 1912  1915     1 
 1915  1916     1 
 1915  1917     1 
 1915  1918     1 
 1918  1919     1 
 1918  1920     1 
 1918  1921     1 
 1922  1923     1 
 1922  1924     1 
 1924  1925     1 
 1924  1926     1 
 1926  1927     1 
 1926  1928     1 
 1926  1936     1 
 1928  1929     1 
 1928  1930     1 
 1928  1931     1 
 1931  1932     1 
 1931  1933     1 
 1933  1934     1 
 1933  1935     1 
 1936  1937     1 
 1936  1938     1 
 1938  1939     1 
 1938  1940     1 
 1940  1941     1 
 1940  1942     1 
 1940  1957     1 
 1942  1943     1 
 1942  1944     1 
 1942  1945     1 
 1945  1946     1 
 1945  1953     1 
 1946  1947     1 
 1946  1948     1 
 1948  1949     1 
 1948  1950     1 
 1950  1951     1 
 1950  1955     1 
 1951  1952     1 
 1953  1954     1 
 1953  1955     1 
 1955  1956     1 
 1957  1958     1 
 1957  1959     1 
 1959  1960     1 
 1959  1961     1 
 1961  1962     1 
 1961  1963     1 
 1961  1972     1 
 1963  1964     1 
 1963  1965     1 
 1963  1966     1 
 1966  1967     1 
 1966  1968     1 
 1966  1969     1 
 1969  1970     1 
 1969  1971     1 
 1972  1973     1 
 1972  1974     1 
 1974  1975     1 
 1974  1976     1 
 1976  1977     1 
 1976  1978     1 
 1976  1982     1 
 1978  1979     1 
 1978  1980     1 
 1978  1981     1 
 1982  1983     1 
 1982  1984     1 
 1984  1985     1 
 1984  1986     1 
 1986  1987     1 
 1986  1988     1 
 1986  1992     1 
 1988  1989     1 
 1988  1990     1 
 1988  1991     1 
 1992  1993     1 
 1992  1994     1 
 1994  1995     1 
 1994  1996     1 
 1996  1997     1 
 1996  1998     1 
 1996  2006     1 
 1998  1999     1 
 1998  2000     1 
 1998  2001     1 
 2001  2002     1 
 2001  2003     1 
 2003  2004     1 
 2003  2005     1 
 2006  2007     1 
 2006  2008     1 
 2008  2009     1 
 2008  2010     1 
 2010  2011     1 
 2010  2012     1 
 2010  2026     1 
 2012  2013     1 
 2012  2014     1 
 2012  2015     1 
 2015  2016     1 
 2015  2022     1 
 2016  2017     1 
 2016  2018     1 
 2018  2019     1 
 2018  2020     1 
 2020  2021     1 
 2020  2024     1 
 2022  2023     1 
 2022  2024     1 
 2024  2025     1 
 2026  2027     1 
 2026  2028     1 
 2028  2029     1 
 2028  2030     1 
 2030  2031     1 
 2030  2032     1 
 2030  2033     1 
 2033  2034     1 
 2033  2035     1 
 2035  2036     1 
 2035  2037     1 
 2037  2038     1 
 2037  2039     1 
 2037  2045     1 
 2039  2040     1 
 2039  2041     1 
 2039  2042     1 
 2042  2043     1 
 2042  2044     1 
 2045  2046     1 
 2045  2047     1 
 2047  2048     1 
 2047  2049     1 
 2049  2050     1 
 2049  2051     1 
 2049  2062     1 
 2051  2052     1 
 2051  2053     1 
 2051  2054     1 
 2054  2055     1 
 2054  2056     1 
 2054  2057     1 
 2057  2058     1 
 2057  2059     1 
 2059  2060     1 
 2059  2061     1 
 2062  2063     1 
 2062  2064     1 
 2064  2065     1 
 2064  2066     1 
 2066  2067     1 
 2066  2068     1 
 2066  2069     1 
 2069  2070     1 
 2069  2071     1 
 2071  2072     1 
 2071  2073     1 
 2073  2074     1 
 2073  2075     1 
 2073  2088     1 
 2075  2076     1 
 2075  2077     1 
 2075  2081     1 
 2077  2078     1 
 2077  2079     1 
 2077  2080     1 
 2081  2082     1 
 2081  2083     1 
 2081  2084     1 
 2084  2085     1 
 2084  2086     1 
 2084  2087     1 
 2088  2089     1 
 2088  2090     1 
 2090  2091     1 
 2090  2092     1 
 2092  2093     1 
 2092  2094     1 
 2092  2102     1 
 2094  2095     1 
 2094  2096     1 
 2094  2098     1 
 2096  2097     1 
 2098  2099     1 
 2098  2100     1 
 2098  2101     1 
 2102  2103     1 
 2102  2104     1 
 2104  2105     1 
 2104  2106     1 
 2106  2107     1 
 2106  2108     1 
 2106  2119     1 
 2108  2109     1 
 2108  2110     1 
 2108  2111     1 
 2111  2112     1 
 2111  2113     1 
 2111  2114     1 
 2114  2115     1 
 2115  2116     1 
 2115  2117     1 
 2115  2118     1 
 2119  2120     1 
 2119  2121     1 
 2121  2122     1 
 2121  2123     1 
 2123  2124     1 
 2123  2125     1 
 2123  2126     1 
 2126  2127     1 
 2126  2128     1 
 2128  2129     1 
 2128  2130     1 
 2130  2131     1 
 2130  2132     1 
 2130  2136     1 
 2132  2133     1 
 2132  2134     1 
 2132  2135     1 
 2136  2137     1 
 2136  2138     1 
 2138  2139     1 
 2138  2140     1 
 2140  2141     1 
 2140  2142     1 
 2140  2160     1 
 2142  2143     1 
 2142  2144     1 
 2142  2145     1 
 2145  2146     1 
 2145  2151     1 
 2146  2147     1 
 2146  2148     1 
 2148  2149     1 
 2148  2150     1 
 2150  2151     1 
 2150  2156     1 
 2151  2152     1 
 2152  2153     1 
 2152  2154     1 
 2154  2155     1 
 2154  2158     1 
 2156  2157     1 
 2156  2158     1 
 2158  2159     1 
 2160  2161     1 
 2160  2162     1 
 2162  2163     1 
 2162  2164     1 
 2164  2165     1 
 2164  2166     1 
 2164  2172     1 
 2166  2167     1 
 2166  2168     1 
 2166  2169     1 
 2169  2170     1 
 2169  2171     1 
 2172  2173     1 
 2172  2174     1 
 2174  2175     1 
 2174  2176     1 
 2176  2177     1 
 2176  2178     1 
 2176  2189     1 
 2178  2179     1 
 2178  2180     1 
 2178  2181     1 
 2181  2182     1 
 2181  2183     1 
 2181  2184     1 
 2184  2185     1 
 2185  2186     1 
 2185  2187     1 
 2185  2188     1 
 2189  2190     1 
 2189  2191     1 
 2191  2192     1 
 2191  2193     1 
 2193  2194     1 
 2193  2195     1 
 2193  2209     1 
 2195  2196     1 
 2195  2197     1 
 2195  2198     1 
 2198  2199     1 
 2198  2205     1 
 2199  2200     1 
 2199  2201     1 
 2201  2202     1 
 2201  2203     1 
 2203  2204     1 
 2203  2207     1 
 2205  2206     1 
 2205  2207     1 
 2207  2208     1 
 2209  2210     1 
 2209  2211     1 
 2211  2212     1 
 2211  2213     1 
 2213  2214     1 
 2213  2215     1 
 2213  2233     1 
 2215  2216     1 
 2215  2217     1 
 2215  2218     1 
 2218  2219     1 
 2218  2220     1 
 2218  2221     1 
 2221  2222     1 
 2221  2223     1 
 2221  2224     1 
 2224  2225     1 
 2224  2226     1 
 2226  2227     1 
 2226  2230     1 
 2227  2228     1 
 2227  2229     1 
 2230  2231     1 
 2230  2232     1 
 2233  2234     1 
 2233  2235     1 
 2235  2236     1 
 2235  2237     1 
 2237  2238     1 
 2237  2239     1 
 2237  2251     1 
 2239  2240     1 
 2239  2241     1 
 2239  2244     1 
 2242  2243     1 
 2242  2244     1 
 2242  2245     1 
 2244  2247     1 
 2245  2246     1 
 2245  2249     1 
 2247  2248     1 
 2247  2249     1 
 2249  2250     1 
 2251  2252     1 
 2251  2253     1 
 2253  2254     1 
 2253  2255     1 
 2255  2256     1 
 2255  2257     1 
 2255  2263     1 
 2257  2258     1 
 2257  2259     1 
 2257  2260     1 
 2260  2261     1 
 2260  2262     1 
 2263  2264     1 
 2263  2265     1 
 2265  2266     1 
 2265  2267     1 
 2267  2268     1 
 2267  2269     1 
 2267  2282     1 
 2269  2270     1 
 2269  2271     1 
 2269  2275     1 
 2271  2272     1 
 2271  2273     1 
 2271  2274     1 
 2275  2276     1 
 2275  2277     1 
 2275  2278     1 
 2278  2279     1 
 2278  2280     1 
 2278  2281     1 
 2282  2283     1 
 2282  2284     1 
 2284  2285     1 
 2284  2286     1 
 2286  2287     1 
 2286  2288     1 
 2286  2294     1 
 2288  2289     1 
 2288  2290     1 
 2288  2291     1 
 2291  2292     1 
 2291  2293     1 
 2294  2295     1 
 2294  2296     1 
 2296  2297     1 
 2296  2298     1 
 2298  2299     1 
 2298  2300     1 
 2298  2307     1 
 2300  2302     1 
 2300  2303     1 
 2300  2304     1 
 2304  2306     1 
 2307  2308     1 
 2307  2309     1 
 2309  2310     1 
 2309  2311     1 
 2311  2312     1 
 2311  2313     1 
 2311  2324     1 
 2313  2314     1 
 2313  2315     1 
 2313  2316     1 
 2316  2317     1 
 2316  2318     1 
 2316  2319     1 
 2319  2320     1 
 2319  2321     1 
 2321  2322     1 
 2321  2323     1 
 2324  2325     1 
 2324  2326     1 
 2326  2327     1 
 2326  2328     1 
 2328  2329     1 
 2328  2330     1 
 2328  2348     1 
 2330  2331     1 
 2330  2332     1 
 2330  2333     1 
 2333  2334     1 
 2333  2339     1 
 2334  2335     1 
 2334  2336     1 
 2336  2337     1 
 2336  2338     1 
 2338  2339     1 
 2338  2344     1 
 2339  2340     1 
 2340  2341     1 
 2340  2342     1 
 2342  2343     1 
 2342  2346     1 
 2344  2345     1 
 2344  2346     1 
 2346  2347     1 
 2348  2349     1 
 2348  2350     1 
 2350  2351     1 
 2350  2352     1 
 2352  2353     1 
 2352  2354     1 
 2352  2364     1 
 2354  2355     1 
 2354  2356     1 
 2354  2360     1 
 2356  2357     1 
 2356  2358     1 
 2356  2359     1 
 2360  2361     1 
 2360  2362     1 
 2360  2363     1 
 2364  2365     1 
 2364  2366     1 
 2366  2367     1 
 2366  2368     1 
 2368  2369     1 
 2368  2370     1 
 2368  2376     1 
 2370  2371     1 
 2370  2372     1 
 2370  2373     1 
 2373  2374     1 
 2373  2375     1 
 2376  2377     1 
 2376  2378     1 
 2378  2379     1 
 2378  2380     1 
 2380  2381     1 
 2380  2382     1 
 2380  2395     1 
 2382  2383     1 
 2382  2384     1 
 2382  2388     1 
 2384  2385     1 
 2384  2386     1 
 2384  2387     1 
 2388  2389     1 
 2388  2390     1 
 2388  2391     1 
 2391  2392     1 
 2391  2393     1 
 2391  2394     1 
 2395  2396     1 
 2395  2397     1 
 2397  2398     1 
 2397  2399     1 
 2399  2400     1 
 2399  2401     1 
 2399  2409     1 
 2401  2402     1 
 2401  2403     1 
 2401  2405     1 
 2403  2404     1 
 2405  2406     1 
 2405  2407     1 
 2405  2408     1 
 2409  2410     1 
 2409  2411     1 
 2411  2412     1 
 2411  2413     1 
 2413  2414     1 
 2413  2415     1 
 2413  2421     1 
 2415  2416     1 
 2415  2417     1 
 2415  2418     1 
 2418  2419     1 
 2418  2420     1 
 2421  2422     1 
 2421  2423     1 
 2423  2424     1 
 2423  2425     1 
 2425  2426     1 
 2425  2427     1 
 2425  2437     1 
 2427  2428     1 
 2427  2429     1 
 2427  2433     1 
 2429  2430     1 
 2429  2431     1 
 2429  2432     1 
 2433  2434     1 
 2433  2435     1 
 2433  2436     1 
 2437  2438     1 
 2437  2439     1 
 2439  2440     1 
 2439  2443     1 
 2440  2441     1 
 2440  2442     1 
 2440  2448     1 
 2443  2444     1 
 2443  2445     1 
 2443  2451     1 
 2445  2446     1 
 2445  2447     1 
 2445  2448     1 
 2448  2449     1 
 2448  2450     1 
 2451  2452     1 
 2451  2453     1 
 2453  2454     1 
 2453  2457     1 
 2454  2455     1 
 2454  2456     1 
 2454  2462     1 
 2457  2458     1 
 2457  2459     1 
 2457  2465     1 
 2459  2460     1 
 2459  2461     1 
 2459  2462     1 
 2462  2463     1 
 2462  2464     1 
 2465  2466     1 
 2465  2467     1 
 2467  2468     1 
 2467  2469     1 
 2469  2470     1 
 2469  2471     1 
 2469  2472     1 
 2472  2473     1 
 2472  2474     1 
 2474  2475     1 
 2474  2476     1 
 2476  2477     1 
 2476  2478     1 
 2476  2484     1 
 2478  2479     1 
 2478  2480     1 
 2478  2481     1 
 2481  2482     1 
 2481  2483     1 
 2484  2485     1 
 2484  2486     1 
 2486  2487     1 
 2486  2488     1 
 2488  2489     1 
 2488  2490     1 
 2488  2505     1 
 2490  2491     1 
 2490  2492     1 
 2490  2493     1 
 2493  2494     1 
 2493  2501     1 
 2494  2495     1 
 2494  2496     1 
 2496  2497     1 
 2496  2498     1 
 2498  2499     1 
 2498  2503     1 
 2499  2500     1 
 2501  2502     1 
 2501  2503     1 
 2503  2504     1 
 2505  2506     1 
 2505  2507     1 
 2507  2508     1 
 2507  2509     1 
 2509  2510     1 
 2509  2511     1 
 2509  2524     1 
 2511  2512     1 
 2511  2513     1 
 2511  2514     1 
 2514  2515     1 
 2514  2516     1 
 2514  2520     1 
 2516  2517     1 
 2516  2518     1 
 2516  2519     1 
 2520  2521     1 
 2520  2522     1 
 2520  2523     1 
 2524  2525     1 
 2524  2526     1 
 2526  2527     1 
 2526  2528     1 
 2528  2529     1 
 2528  2530     1 
 2528  2544     1 
 2530  2531     1 
 2530  2532     1 
 2530  2533     1 
 2533  2534     1 
 2533  2540     1 
 2534  2535     1 
 2534  2536     1 
 2536  2537     1 
 2536  2538     1 
 2538  2539     1 
 2538  2542     1 
 2540  2541     1 
 2540  2542     1 
 2542  2543     1 
 2544  2545     1 
 2544  2546     1 
 2546  2547     1 
 2546  2548     1 
 2548  2549     1 
 2548  2550     1 
 2548  2561     1 
 2550  2551     1 
 2550  2552     1 
 2550  2553     1 
 2553  2554     1 
 2553  2555     1 
 2553  2556     1 
 2556  2557     1 
 2556  2558     1 
 2558  2559     1 
 2558  2560     1 
 2561  2562     1 
 2561  2563     1 
 2563  2564     1 
 2563  2565     1 
 2565  2566     1 
 2565  2567     1 
 2565  2577     1 
 2567  2568     1 
 2567  2569     1 
 2567  2573     1 
 2569  2570     1 
 2569  2571     1 
 2569  2572     1 
 2573  2574     1 
 2573  2575     1 
 2573  2576     1 
 2577  2578     1 
 2577  2579     1 
 2579  2580     1 
 2579  2581     1 
 2581  2582     1 
 2581  2583     1 
 2581  2593     1 
 2583  2584     1 
 2583  2585     1 
 2583  2589     1 
 2585  2586     1 
 2585  2587     1 
 2585  2588     1 
 2589  2590     1 
 2589  2591     1 
 2589  2592     1 
 2593  2594     1 
 2593  2595     1 
 2595  2596     1 
 2595  2597     1 
 2597  2598     1 
 2597  2599     1 
 2597  2612     1 
 2599  2600     1 
 2599  2601     1 
 2599  2605     1 
 2601  2602     1 
 2601  2603     1 
 2601  2604     1 
 2605  2606     1 
 2605  2607     1 
 2605  2608     1 
 2608  2609     1 
 2608  2610     1 
 2608  2611     1 
 2612  2613     1 
 2612  2614     1 
 2614  2615     1 
 2614  2616     1 
 2616  2617     1 
 2616  2618     1 
 2616  2626     1 
 2618  2619     1 
 2618  2620     1 
 2618  2621     1 
 2621  2622     1 
 2621  2623     1 
 2623  2624     1 
 2623  2625     1 
 2626  2627     1 
 2626  2628     1 
 2628  2629     1 
 2628  2632     1 
 2629  2630     1 
 2629  2631     1 
 2629  2637     1 
 2632  2633     1 
 2632  2634     1 
 2632  2640     1 
 2634  2635     1 
 2634  2636     1 
 2634  2637     1 
 2637  2638     1 
 2637  2639     1 
 2640  2641     1 
 2640  2642     1 
 2642  2643     1 
 2642  2644     1 
 2644  2645     1 
 2644  2646     1 
 2644  2654     1 
 2646  2647     1 
 2646  2648     1 
 2646  2649     1 
 2649  2650     1 
 2649  2651     1 
 2651  2652     1 
 2651  2653     1 
 2654  2655     1 
 2654  2656     1 
 2656  2657     1 
 2656  2658     1 
 2658  2659     1 
 2658  2660     1 
 2658  2674     1 
 2660  2661     1 
 2660  2662     1 
 2660  2663     1 
 2663  2664     1 
 2663  2670     1 
 2664  2665     1 
 2664  2666     1 
 2666  2667     1 
 2666  2668     1 
 2668  2669     1 
 2668  2672     1 
 2670  2671     1 
 2670  2672     1 
 2672  2673     1 
 2674  2675     1 
 2674  2676     1 
 2676  2677     1 
 2676  2678     1 
 2678  2679     1 
 2678  2680     1 
 2678  2689     1 
 2680  2681     1 
 2680  2682     1 
 2680  2683     1 
 2683  2684     1 
 2683  2685     1 
 2683  2686     1 
 2686  2687     1 
 2686  2688     1 
 2689  2690     1 
 2689  2691     1 
 2691  2692     1 
 2691  2693     1 
 2693  2694     1 
 2693  2695     1 
 2693  2705     1 
 2695  2696     1 
 2695  2697     1 
 2695  2701     1 
 2697  2698     1 
 2697  2699     1 
 2697  2700     1 
 2701  2702     1 
 2701  2703     1 
 2701  2704     1 
 2705  2706     1 
 2705  2707     1 
 2707  2708     1 
 2707  2709     1 
 2709  2710     1 
 2709  2711     1 
 2709  2715     1 
 2711  2712     1 
 2711  2713     1 
 2711  2714     1 
 2715  2716     1 
 2715  2717     1 
 2717  2718     1 
 2717  2719     1 
 2719  2720     1 
 2719  2721     1 
 2719  2730     1 
 2721  2722     1 
 2721  2723     1 
 2721  2724     1 
 2724  2725     1 
 2724  2726     1 
 2724  2727     1 
 2727  2728     1 
 2727  2729     1 
 2730  2731     1 
 2730  2732     1 
 2732  2733     1 
 2732  2734     1 
 2734  2735     1 
 2734  2736     1 
 2734  2741     1 
 2736  2737     1 
 2736  2738     1 
 2736  2739     1 
 2739  2740     1 
 2741  2742     1 
 2741  2743     1 
 2743  2744     1 
 2743  2745     1 
 2745  2746     1 
 2745  2747     1 
 2745  2753     1 
 2747  2748     1 
 2747  2749     1 
 2747  2750     1 
 2750  2751     1 
 2750  2752     1 
 2753  2754     1 
 2753  2755     1 
 2755  2756     1 
 2755  2757     1 
 2757  2758     1 
 2757  2759     1 
 2757  2774     1 
 2759  2760     1 
 2759  2761     1 
 2759  2762     1 
 2762  2763     1 
 2762  2770     1 
 2763  2764     1 
 2763  2765     1 
 2765  2766     1 
 2765  2767     1 
 2767  2768     1 
 2767  2772     1 
 2768  2769     1 
 2770  2771     1 
 2770  2772     1 
 2772  2773     1 
 2774  2775     1 
 2774  2776     1 
 2776  2777     1 
 2776  2778     1 
 2778  2779     1 
 2778  2780     1 
 2778  2785     1 
 2780  2781     1 
 2780  2782     1 
 2780  2783     1 
 2783  2784     1 
 2785  2786     1 
 2785  2787     1 
 2787  2788     1 
 2787  2789     1 
 2789  2790     1 
 2789  2791     1 
 2789  2799     1 
 2791  2792     1 
 2791  2793     1 
 2791  2794     1 
 2794  2795     1 
 2794  2796     1 
 2796  2797     1 
 2796  2798     1 
 2799  2800     1 
 2799  2801     1 
 2801  2802     1 
 2801  2803     1 
 2803  2804     1 
 2803  2805     1 
 2803  2813     1 
 2805  2806     1 
 2805  2807     1 
 2805  2808     1 
 2808  2809     1 
 2808  2810     1 
 2810  2811     1 
 2810  2812     1 
 2813  2814     1 
 2813  2815     1 
 2815  2816     1 
 2815  2817     1 
 2817  2818     1 
 2817  2819     1 
 2817  2832     1 
 2819  2820     1 
 2819  2821     1 
 2819  2825     1 
 2821  2822     1 
 2821  2823     1 
 2821  2824     1 
 2825  2826     1 
 2825  2827     1 
 2825  2828     1 
 2828  2829     1 
 2828  2830     1 
 2828  2831     1 
 2832  2833     1 
 2832  2834     1 
 2834  2835     1 
 2834  2836     1 
 2836  2837     1 
 2836  2838     1 
 2836  2849     1 
 2838  2839     1 
 2838  2840     1 
 2838  2841     1 
 2841  2842     1 
 2841  2843     1 
 2841  2844     1 
 2844  2845     1 
 2845  2846     1 
 2845  2847     1 
 2845  2848     1 
 2849  2850     1 
 2849  2851     1 
 2851  2852     1 
 2851  2853     1 
 2853  2854     1 
 2853  2855     1 
 2853  2871     1 
 2855  2856     1 
 2855  2857     1 
 2855  2858     1 
 2858  2859     1 
 2858  2860     1 
 2858  2861     1 
 2861  2862     1 
 2861  2863     1 
 2861  2864     1 
 2864  2865     1 
 2864  2866     1 
 2864  2867     1 
 2867  2868     1 
 2867  2869     1 
 2867  2870     1 
 2871  2872     1 
 2871  2873     1 
 2873  2874     1 
 2873  2875     1 
 2875  2876     1 
 2875  2877     1 
 2875  2881     1 
 2877  2878     1 
 2877  2879     1 
 2877  2880     1 
 2880  3125     1 
 2881  2882     1 
 2881  2883     1 
 2883  2884     1 
 2883  2885     1 
 2885  2886     1 
 2885  2887     1 
 2885  2905     1 
 2887  2888     1 
 2887  2889     1 
 2887  2890     1 
 2890  2891     1 
 2890  2892     1 
 2890  2893     1 
 2893  2894     1 
 2893  2895     1 
 2893  2896     1 
 2896  2897     1 
 2896  2898     1 
 2898  2899     1 
 2898  2902     1 
 2899  2900     1 
 2899  2901     1 
 2902  2903     1 
 2902  2904     1 
 2905  2906     1 
 2905  2907     1 
 2907  2908     1 
 2907  2909     1 
 2909  2910     1 
 2909  2911     1 
 2909  2916     1 
 2911  2912     1 
 2911  2913     1 
 2911  2914     1 
 2914  2915     1 
 2916  2917     1 
 2916  2918     1 
 2918  2919     1 
 2918  2920     1 
 2920  2921     1 
 2920  2922     1 
 2920  2940     1 
 2922  2923     1 
 2922  2924     1 
 2922  2925     1 
 2925  2926     1 
 2925  2927     1 
 2925  2928     1 
 2928  2929     1 
 2928  2930     1 
 2928  2931     1 
 2931  2932     1 
 2931  2933     1 
 2933  2934     1 
 2933  2937     1 
 2934  2935     1 
 2934  2936     1 
 2937  2938     1 
 2937  2939     1 
 2940  2941     1 
 2940  2942     1 
 2942  2943     1 
 2942  2944     1 
 2944  2945     1 
 2944  2946     1 
 2944  2961     1 
 2946  2947     1 
 2946  2948     1 
 2946  2949     1 
 2949  2950     1 
 2949  2957     1 
 2950  2951     1 
 2950  2952     1 
 2952  2953     1 
 2952  2954     1 
 2954  2955     1 
 2954  2959     1 
 2955  2956     1 
 2957  2958     1 
 2957  2959     1 
 2959  2960     1 
 2961  2962     1 
 2961  2963     1 
 2963  2964     1 
 2963  2965     1 
 2965  2966     1 
 2965  2967     1 
 2965  2973     1 
 2967  2968     1 
 2967  2969     1 
 2967  2970     1 
 2970  2971     1 
 2970  2972     1 
 2973  2974     1 
 2973  2975     1 
 2975  2976     1 
 2975  2977     1 
 2977  2978     1 
 2977  2979     1 
 2977  2980     1 
 2980  2981     1 
 2980  2982     1 
 2982  2983     1 
 2982  2984     1 
 2984  2985     1 
 2984  2986     1 
 2984  2997     1 
 2986  2987     1 
 2986  2988     1 
 2986  2991     1 
 2989  2990     1 
 2989  2991     1 
 2989  2992     1 
 2991  2995     1 
 2992  2993     1 
 2992  2994     1 
 2994  2995     1 
 2995  2996     1 
 2997  2998     1 
 2997  2999     1 
 2999  3000     1 
 2999  3001     1 
 3001  3002     1 
 3001  3003     1 
 3001  3021     1 
 3003  3004     1 
 3003  3005     1 
 3003  3006     1 
 3006  3007     1 
 3006  3008     1 
 3006  3009     1 
 3009  3010     1 
 3009  3011     1 
 3009  3012     1 
 3012  3013     1 
 3012  3014     1 
 3014  3015     1 
 3014  3018     1 
 3015  3016     1 
 3015  3017     1 
 3018  3019     1 
 3018  3020     1 
 3021  3022     1 
 3021  3023     1 
 3023  3024     1 
 3023  3025     1 
 3025  3026     1 
 3025  3027     1 
 3025  3040     1 
 3027  3028     1 
 3027  3029     1 
 3027  3033     1 
 3029  3030     1 
 3029  3031     1 
 3029  3032     1 
 3033  3034     1 
 3033  3035     1 
 3033  3036     1 
 3036  3037     1 
 3036  3038     1 
 3036  3039     1 
 3040  3041     1 
 3040  3042     1 
 3042  3043     1 
 3042  3044     1 
 3044  3045     1 
 3044  3046     1 
 3044  3064     1 
 3046  3047     1 
 3046  3048     1 
 3046  3049     1 
 3049  3050     1 
 3049  3055     1 
 3050  3051     1 
 3050  3052     1 
 3052  3053     1 
 3052  3054     1 
 3054  3055     1 
 3054  3060     1 
 3055  3056     1 
 3056  3057     1 
 3056  3058     1 
 3058  3059     1 
 3058  3062     1 
 3060  3061     1 
 3060  3062     1 
 3062  3063     1 
 3064  3065     1 
 3064  3066     1 
 3066  3067     1 
 3066  3068     1 
 3068  3069     1 
 3068  3070     1 
 3068  3081     1 
 3070  3071     1 
 3070  3072     1 
 3070  3073     1 
 3073  3074     1 
 3073  3075     1 
 3073  3076     1 
 3076  3077     1 
 3077  3078     1 
 3077  3079     1 
 3077  3080     1 
 3081  3082     1 
 3081  3083     1 
 3083  3084     1 
 3083  3085     1 
 3085  3086     1 
 3085  3087     1 
 3085  3102     1 
 3087  3088     1 
 3087  3089     1 
 3087  3090     1 
 3090  3091     1 
 3090  3098     1 
 3091  3092     1 
 3091  3093     1 
 3093  3094     1 
 3093  3095     1 
 3095  3096     1 
 3095  3100     1 
 3096  3097     1 
 3098  3099     1 
 3098  3100     1 
 3100  3101     1 
 3102  3103     1 
 3102  3104     1 
 3104  3105     1 
 3104  3106     1 
 3106  3107     1 
 3106  3108     1 
 3106  3116     1 
 3108  3109     1 
 3108  3110     1 
 3108  3111     1 
 3111  3112     1 
 3111  3113     1 
 3113  3114     1 
 3113  3115     1 
 3116  3117     1 
 3116  3118     1 
 3118  3119     1 
 3118  3120     1 
 3120  3121     1 
 3120  3122     1 
 3120  3126     1 
 3122  3123     1 
 3122  3124     1 
 3122  3125     1 
 3126  3127     1 
 3126  3128     1 
 3128  3129     1 
 3128  3130     1 
 3130  3131     1 
 3130  3132     1 
 3130  3144     1 
 3132  3133     1 
 3132  3134     1 
 3132  3137     1 
 3135  3136     1 
 3135  3137     1 
 3135  3138     1 
 3137  3140     1 
 3138  3139     1 
 3138  3142     1 
 3140  3141     1 
 3140  3142     1 
 3142  3143     1 
 3144  3145     1 
 3144  3146     1 
 3146  3147     1 
 3146  3148     1 
 3148  3149     1 
 3148  3150     1 
 3148  3163     1 
 3150  3151     1 
 3150  3152     1 
 3150  3156     1 
 3152  3153     1 
 3152  3154     1 
 3152  3155     1 
 3156  3157     1 
 3156  3158     1 
 3156  3159     1 
 3159  3160     1 
 3159  3161     1 
 3159  3162     1 
 3163  3164     1 
 3163  3165     1 
 3165  3166     1 
 3165  3167     1 
 3167  3168     1 
 3167  3169     1 
 3167  3170     1 
 3170  3171     1 
 3170  3172     1 
 3172  3173     1 
 3172  3174     1 
 3174  3175     1 
 3174  3176     1 
 3174  3177     1 
 3177  3178     1 
 3177  3179     1 
 3179  3180     1 
 3179  3181     1 
 3181  3182     1 
 3181  3183     1 
 3181  3188     1 
 3183  3184     1 
 3183  3185     1 
 3183  3186     1 
 3186  3187     1 
 3188  3189     1 
 3188  3190     1 
 3190  3191     1 
 3190  3192     1 
 3192  3193     1 
 3192  3194     1 
 3192  3208     1 
 3194  3195     1 
 3194  3196     1 
 3194  3197     1 
 3197  3198     1 
 3197  3204     1 
 3198  3199     1 
 3198  3200     1 
 3200  3201     1 
 3200  3202     1 
 3202  3203     1 
 3202  3206     1 
 3204  3205     1 
 3204  3206     1 
 3206  3207     1 
 3208  3209     1 
 3208  3210     1 
 3210  3211     1 
 3210  3212     1 
 3212  3213     1 
 3212  3214     1 
 3212  3219     1 
 3214  3215     1 
 3214  3216     1 
 3214  3217     1 
 3217  3218     1 
 3219  3220     1 
 3219  3221     1 
 3221  3222     1 
 3221  3223     1 
 3223  3224     1 
 3223  3225     1 
 3223  3234     1 
 3225  3226     1 
 3225  3227     1 
 3225  3228     1 
 3228  3229     1 
 3228  3230     1 
 3228  3231     1 
 3231  3232     1 
 3231  3233     1 
 3234  3235     1 
 3234  3236     1 
 3236  3237     1 
 3236  3238     1 
 3238  3239     1 
 3238  3240     1 
 3238  3249     1 
 3240  3241     1 
 3240  3242     1 
 3240  3243     1 
 3243  3244     1 
 3243  3245     1 
 3243  3246     1 
 3246  3247     1 
 3246  3248     1 
 3249  3250     1 
 3249  3251     1 
 3251  3252     1 
 3251  3253     1 
 3253  3254     1 
 3253  3255     1 
 3253  3263     1 
 3255  3256     1 
 3255  3257     1 
 3255  3259     1 
 3257  3258     1 
 3259  3260     1 
 3259  3261     1 
 3259  3262     1 
 3263  3264     1 
 3263  3265     1 
 3265  3266     1 
 3265  3267     1 
 3267  3268     1 
 3267  3269     1 
 3267  3278     1 
 3269  3270     1 
 3269  3271     1 
 3269  3272     1 
 3272  3273     1 
 3272  3274     1 
 3272  3275     1 
 3275  3276     1 
 3275  3277     1 
 3278  3279     1 
 3278  3280     1 
 3280  3281     1 
 3280  3282     1 
 3282  3283     1 
 3282  3284     1 
 3282  3300     1 
 3284  3285     1 
 3284  3286     1 
 3284  3287     1 
 3287  3288     1 
 3287  3289     1 
 3287  3290     1 
 3290  3291     1 
 3290  3292     1 
 3290  3293     1 
 3293  3294     1 
 3293  3295     1 
 3293  3296     1 
 3296  3297     1 
 3296  3298     1 
 3296  3299     1 
 3300  3301     1 
 3300  3302     1 
 3302  3303     1 
 3302  3304     1 
 3304  3305     1 
 3304  3306     1 
 3304  3322     1 
 3306  3307     1 
 3306  3308     1 
 3306  3309     1 
 3309  3310     1 
 3309  3311     1 
 3309  3312     1 
 3312  3313     1 
 3312  3314     1 
 3312  3315     1 
 3315  3316     1 
 3315  3317     1 
 3315  3318     1 
 3318  3319     1 
 3318  3320     1 
 3318  3321     1 
 3322  3323     1 
 3322  3324     1 
 3324  3325     1 
 3324  3326     1 
 3326  3327     1 
 3326  3328     1 
 3326  3342     1 
 3328  3329     1 
 3328  3330     1 
 3328  3331     1 
 3331  3332     1 
 3331  3338     1 
 3332  3333     1 
 3332  3334     1 
 3334  3335     1 
 3334  3336     1 
 3336  3337     1 
 3336  3340     1 
 3338  3339     1 
 3338  3340     1 
 3340  3341     1 
 3342  3343     1 
 3342  3344     1 
 3344  3345     1 
 3344  3346     1 
 3346  3347     1 
 3346  3348     1 
 3346  3357     1 
 3348  3349     1 
 3348  3350     1 
 3348  3351     1 
 3351  3352     1 
 3351  3353     1 
 3351  3354     1 
 3354  3355     1 
 3354  3356     1 
 3357  3358     1 
 3357  3359     1 
 3359  3360     1 
 3359  3361     1 
 3361  3362     1 
 3361  3363     1 
 3361  3375     1 
 3363  3364     1 
 3363  3365     1 
 3363  3368     1 
 3366  3367     1 
 3366  3368     1 
 3366  3369     1 
 3368  3371     1 
 3369  3370     1 
 3369  3373     1 
 3371  3372     1 
 3371  3373     1 
 3373  3374     1 
 3375  3376     1 
 3375  3377     1 
  513   2304     1         0.2029  144766.4        0.2029  0.00 ; the disulfide bond 

[ pairs ]
;  ai    aj funct            c0            c1            c2            c3
    1     8     1 
    1     9     1 
    1    10     1 
    1    12     1 
    1    13     1 
    2     6     1 
    2     7     1 
    2    11     1 
    3     6     1 
    3     7     1 
    3    11     1 
    4     6     1 
    4     7     1 
    4    11     1 
    5    14     1 
    5    17     1 
    6     8     1 
    6     9     1 
    6    10     1 
    6    12     1 
    6    13     1 
    7    12     1 
    7    13     1 
    8    11     1 
    9    11     1 
   10    11     1 
   11    15     1 
   11    16     1 
   11    18     1 
   11    19     1 
   11    22     1 
   11    25     1 
   12    14     1 
   12    17     1 
   13    20     1 
   13    21     1 
   13    23     1 
   13    24     1 
   13    26     1 
   13    27     1 
   14    18     1 
   14    20     1 
   14    21     1 
   14    25     1 
   15    17     1 
   15    19     1 
   15    23     1 
   15    24     1 
   16    17     1 
   16    19     1 
   16    23     1 
   16    24     1 
   17    23     1 
   17    24     1 
   17    28     1 
   17    29     1 
   18    20     1 
   18    21     1 
   18    22     1 
   18    26     1 
   18    27     1 
   19    26     1 
   19    27     1 
   20    23     1 
   20    24     1 
   20    25     1 
   21    23     1 
   21    24     1 
   21    25     1 
   22    25     1 
   25    30     1 
   25    31     1 
   25    37     1 
   26    28     1 
   26    29     1 
   27    32     1 
   27    33     1 
   27    34     1 
   27    38     1 
   27    39     1 
   28    30     1 
   28    31     1 
   28    37     1 
   29    35     1 
   29    36     1 
   29    40     1 
   29    41     1 
   30    32     1 
   30    33     1 
   30    34     1 
   30    38     1 
   30    39     1 
   31    38     1 
   31    39     1 
   32    35     1 
   32    36     1 
   32    37     1 
   33    35     1 
   33    36     1 
   33    37     1 
   34    37     1 
   37    42     1 
   37    43     1 
   37    56     1 
   38    40     1 
   38    41     1 
   39    44     1 
   39    45     1 
   39    46     1 
   39    57     1 
   39    58     1 
   40    42     1 
   40    43     1 
   40    56     1 
   41    47     1 
   41    48     1 
   41    52     1 
   41    59     1 
   41    60     1 
   42    44     1 
   42    45     1 
   42    46     1 
   42    57     1 
   42    58     1 
   43    49     1 
   43    50     1 
   43    51     1 
   43    53     1 
   43    54     1 
   43    55     1 
   43    57     1 
   43    58     1 
   44    47     1 
   44    48     1 
   44    52     1 
   44    56     1 
   45    47     1 
   45    48     1 
   45    52     1 
   45    56     1 
   46    56     1 
   47    49     1 
   47    50     1 
   47    51     1 
   47    53     1 
   47    54     1 
   47    55     1 
   48    53     1 
   48    54     1 
   48    55     1 
   49    52     1 
   50    52     1 
   51    52     1 
   56    61     1 
   56    62     1 
   56    72     1 
   57    59     1 
   57    60     1 
   58    63     1 
   58    64     1 
   58    68     1 
   58    73     1 
   58    74     1 
   59    61     1 
   59    62     1 
   59    72     1 
   60    65     1 
   60    66     1 
   60    67     1 
   60    69     1 
   60    70     1 
   60    71     1 
   60    75     1 
   60    76     1 
   61    63     1 
   61    64     1 
   61    68     1 
   61    73     1 
   61    74     1 
   62    73     1 
   62    74     1 
   63    65     1 
   63    66     1 
   63    67     1 
   63    69     1 
   63    70     1 
   63    71     1 
   63    72     1 
   64    69     1 
   64    70     1 
   64    71     1 
   64    72     1 
   65    68     1 
   66    68     1 
   67    68     1 
   68    72     1 
   72    77     1 
   72    78     1 
   72    91     1 
   73    75     1 
   73    76     1 
   74    79     1 
   74    80     1 
   74    81     1 
   74    92     1 
   74    93     1 
   75    77     1 
   75    78     1 
   75    91     1 
   76    82     1 
   76    83     1 
   76    87     1 
   76    94     1 
   76    95     1 
   77    79     1 
   77    80     1 
   77    81     1 
   77    92     1 
   77    93     1 
   78    84     1 
   78    85     1 
   78    86     1 
   78    88     1 
   78    89     1 
   78    90     1 
   78    92     1 
   78    93     1 
   79    82     1 
   79    83     1 
   79    87     1 
   79    91     1 
   80    82     1 
   80    83     1 
   80    87     1 
   80    91     1 
   81    91     1 
   82    84     1 
   82    85     1 
   82    86     1 
   82    88     1 
   82    89     1 
   82    90     1 
   83    88     1 
   83    89     1 
   83    90     1 
   84    87     1 
   85    87     1 
   86    87     1 
   91    96     1 
   91    97     1 
   91   105     1 
   92    94     1 
   92    95     1 
   93    98     1 
   93    99     1 
   93   100     1 
   93   106     1 
   93   107     1 
   94    96     1 
   94    97     1 
   94   105     1 
   95   101     1 
   95   102     1 
   95   108     1 
   95   109     1 
   96    98     1 
   96    99     1 
   96   100     1 
   96   106     1 
   96   107     1 
   97   103     1 
   97   104     1 
   97   106     1 
   97   107     1 
   98   101     1 
   98   102     1 
   98   105     1 
   99   101     1 
   99   102     1 
   99   105     1 
  100   105     1 
  101   103     1 
  101   104     1 
  105   110     1 
  105   111     1 
  105   115     1 
  106   108     1 
  106   109     1 
  107   112     1 
  107   113     1 
  107   114     1 
  107   116     1 
  107   117     1 
  108   110     1 
  108   111     1 
  108   115     1 
  109   118     1 
  109   119     1 
  110   112     1 
  110   113     1 
  110   114     1 
  110   116     1 
  110   117     1 
  111   116     1 
  111   117     1 
  112   115     1 
  113   115     1 
  114   115     1 
  115   120     1 
  115   121     1 
  115   130     1 
  116   118     1 
  116   119     1 
  117   122     1 
  117   123     1 
  117   124     1 
  117   131     1 
  117   132     1 
  118   120     1 
  118   121     1 
  118   130     1 
  119   125     1 
  119   126     1 
  119   127     1 
  119   133     1 
  119   134     1 
  120   122     1 
  120   123     1 
  120   124     1 
  120   131     1 
  120   132     1 
  121   128     1 
  121   129     1 
  121   131     1 
  121   132     1 
  122   125     1 
  122   126     1 
  122   127     1 
  122   130     1 
  123   125     1 
  123   126     1 
  123   127     1 
  123   130     1 
  124   130     1 
  125   128     1 
  125   129     1 
  126   128     1 
  126   129     1 
  130   135     1 
  130   136     1 
  130   147     1 
  131   133     1 
  131   134     1 
  132   137     1 
  132   138     1 
  132   139     1 
  132   148     1 
  132   149     1 
  133   135     1 
  133   136     1 
  133   147     1 
  134   140     1 
  134   141     1 
  134   142     1 
  134   150     1 
  134   151     1 
  135   137     1 
  135   138     1 
  135   139     1 
  135   148     1 
  135   149     1 
  136   143     1 
  136   148     1 
  136   149     1 
  137   140     1 
  137   141     1 
  137   142     1 
  137   147     1 
  138   140     1 
  138   141     1 
  138   142     1 
  138   147     1 
  139   144     1 
  139   145     1 
  139   146     1 
  139   147     1 
  140   143     1 
  141   143     1 
  147   152     1 
  147   153     1 
  147   163     1 
  148   150     1 
  148   151     1 
  149   154     1 
  149   155     1 
  149   159     1 
  149   164     1 
  149   165     1 
  150   152     1 
  150   153     1 
  150   163     1 
  151   156     1 
  151   157     1 
  151   158     1 
  151   160     1 
  151   161     1 
  151   162     1 
  151   166     1 
  151   167     1 
  152   154     1 
  152   155     1 
  152   159     1 
  152   164     1 
  152   165     1 
  153   164     1 
  153   165     1 
  154   156     1 
  154   157     1 
  154   158     1 
  154   160     1 
  154   161     1 
  154   162     1 
  154   163     1 
  155   160     1 
  155   161     1 
  155   162     1 
  155   163     1 
  156   159     1 
  157   159     1 
  158   159     1 
  159   163     1 
  163   168     1 
  163   169     1 
  163   180     1 
  164   166     1 
  164   167     1 
  165   170     1 
  165   171     1 
  165   172     1 
  165   181     1 
  165   182     1 
  166   168     1 
  166   169     1 
  166   180     1 
  167   173     1 
  167   174     1 
  167   175     1 
  167   183     1 
  167   184     1 
  168   170     1 
  168   171     1 
  168   172     1 
  168   181     1 
  168   182     1 
  169   176     1 
  169   177     1 
  169   181     1 
  169   182     1 
  170   173     1 
  170   174     1 
  170   175     1 
  170   180     1 
  171   173     1 
  171   174     1 
  171   175     1 
  171   180     1 
  172   178     1 
  172   179     1 
  172   180     1 
  173   176     1 
  173   177     1 
  174   176     1 
  174   177     1 
  176   178     1 
  176   179     1 
  180   185     1 
  180   186     1 
  180   197     1 
  181   183     1 
  181   184     1 
  182   187     1 
  182   188     1 
  182   189     1 
  182   198     1 
  182   199     1 
  183   185     1 
  183   186     1 
  183   197     1 
  184   190     1 
  184   191     1 
  184   192     1 
  184   200     1 
  184   201     1 
  185   187     1 
  185   188     1 
  185   189     1 
  185   198     1 
  185   199     1 
  186   193     1 
  186   194     1 
  186   198     1 
  186   199     1 
  187   190     1 
  187   191     1 
  187   192     1 
  187   197     1 
  188   190     1 
  188   191     1 
  188   192     1 
  188   197     1 
  189   195     1 
  189   196     1 
  189   197     1 
  190   193     1 
  190   194     1 
  191   193     1 
  191   194     1 
  193   195     1 
  193   196     1 
  197   202     1 
  197   203     1 
  197   211     1 
  198   200     1 
  198   201     1 
  199   204     1 
  199   205     1 
  199   207     1 
  199   212     1 
  199   213     1 
  200   202     1 
  200   203     1 
  200   211     1 
  201   206     1 
  201   208     1 
  201   209     1 
  201   210     1 
  201   214     1 
  201   215     1 
  202   204     1 
  202   205     1 
  202   207     1 
  202   212     1 
  202   213     1 
  203   212     1 
  203   213     1 
  204   206     1 
  204   208     1 
  204   209     1 
  204   210     1 
  204   211     1 
  205   208     1 
  205   209     1 
  205   210     1 
  205   211     1 
  206   207     1 
  207   211     1 
  211   216     1 
  211   217     1 
  211   225     1 
  212   214     1 
  212   215     1 
  213   218     1 
  213   219     1 
  213   221     1 
  213   226     1 
  213   227     1 
  214   216     1 
  214   217     1 
  214   225     1 
  215   220     1 
  215   222     1 
  215   223     1 
  215   224     1 
  215   228     1 
  215   229     1 
  216   218     1 
  216   219     1 
  216   221     1 
  216   226     1 
  216   227     1 
  217   226     1 
  217   227     1 
  218   220     1 
  218   222     1 
  218   223     1 
  218   224     1 
  218   225     1 
  219   222     1 
  219   223     1 
  219   224     1 
  219   225     1 
  220   221     1 
  221   225     1 
  225   230     1 
  225   231     1 
  225   246     1 
  226   228     1 
  226   229     1 
  227   232     1 
  227   233     1 
  227   234     1 
  227   247     1 
  227   248     1 
  228   230     1 
  228   231     1 
  228   246     1 
  229   235     1 
  229   242     1 
  229   249     1 
  229   250     1 
  230   232     1 
  230   233     1 
  230   234     1 
  230   247     1 
  230   248     1 
  231   236     1 
  231   237     1 
  231   243     1 
  231   244     1 
  231   247     1 
  231   248     1 
  232   235     1 
  232   242     1 
  232   246     1 
  233   235     1 
  233   242     1 
  233   246     1 
  234   238     1 
  234   239     1 
  234   245     1 
  234   246     1 
  235   240     1 
  235   243     1 
  235   244     1 
  236   238     1 
  236   239     1 
  236   242     1 
  237   241     1 
  237   242     1 
  237   245     1 
  238   240     1 
  238   244     1 
  239   243     1 
  240   242     1 
  240   245     1 
  241   244     1 
  243   245     1 
  246   251     1 
  246   252     1 
  246   265     1 
  247   249     1 
  247   250     1 
  248   253     1 
  248   254     1 
  248   255     1 
  248   266     1 
  248   267     1 
  249   251     1 
  249   252     1 
  249   265     1 
  250   256     1 
  250   257     1 
  250   261     1 
  250   268     1 
  250   269     1 
  251   253     1 
  251   254     1 
  251   255     1 
  251   266     1 
  251   267     1 
  252   258     1 
  252   259     1 
  252   260     1 
  252   262     1 
  252   263     1 
  252   264     1 
  252   266     1 
  252   267     1 
  253   256     1 
  253   257     1 
  253   261     1 
  253   265     1 
  254   256     1 
  254   257     1 
  254   261     1 
  254   265     1 
  255   265     1 
  256   258     1 
  256   259     1 
  256   260     1 
  256   262     1 
  256   263     1 
  256   264     1 
  257   262     1 
  257   263     1 
  257   264     1 
  258   261     1 
  259   261     1 
  260   261     1 
  265   270     1 
  265   271     1 
  265   280     1 
  266   268     1 
  266   269     1 
  267   272     1 
  267   273     1 
  267   274     1 
  267   281     1 
  267   282     1 
  268   270     1 
  268   271     1 
  268   280     1 
  269   275     1 
  269   276     1 
  269   277     1 
  269   283     1 
  269   284     1 
  270   272     1 
  270   273     1 
  270   274     1 
  270   281     1 
  270   282     1 
  271   278     1 
  271   279     1 
  271   281     1 
  271   282     1 
  272   275     1 
  272   276     1 
  272   277     1 
  272   280     1 
  273   275     1 
  273   276     1 
  273   277     1 
  273   280     1 
  274   280     1 
  275   278     1 
  275   279     1 
  276   278     1 
  276   279     1 
  280   285     1 
  280   286     1 
  280   292     1 
  281   283     1 
  281   284     1 
  282   287     1 
  282   288     1 
  282   289     1 
  282   293     1 
  282   294     1 
  283   285     1 
  283   286     1 
  283   292     1 
  284   290     1 
  284   291     1 
  284   295     1 
  284   296     1 
  285   287     1 
  285   288     1 
  285   289     1 
  285   293     1 
  285   294     1 
  286   293     1 
  286   294     1 
  287   290     1 
  287   291     1 
  287   292     1 
  288   290     1 
  288   291     1 
  288   292     1 
  289   292     1 
  292   297     1 
  292   298     1 
  292   316     1 
  293   295     1 
  293   296     1 
  294   299     1 
  294   300     1 
  294   301     1 
  294   317     1 
  294   318     1 
  295   297     1 
  295   298     1 
  295   316     1 
  296   302     1 
  296   303     1 
  296   304     1 
  296   319     1 
  296   322     1 
  297   299     1 
  297   300     1 
  297   301     1 
  297   317     1 
  297   318     1 
  298   305     1 
  298   306     1 
  298   307     1 
  298   317     1 
  298   318     1 
  299   302     1 
  299   303     1 
  299   304     1 
  299   316     1 
  300   302     1 
  300   303     1 
  300   304     1 
  300   316     1 
  301   308     1 
  301   309     1 
  301   316     1 
  302   305     1 
  302   306     1 
  302   307     1 
  303   305     1 
  303   306     1 
  303   307     1 
  304   310     1 
  304   313     1 
  305   308     1 
  305   309     1 
  306   308     1 
  306   309     1 
  307   311     1 
  307   312     1 
  307   314     1 
  307   315     1 
  308   310     1 
  308   313     1 
  310   314     1 
  310   315     1 
  311   313     1 
  312   313     1 
  316   320     1 
  316   321     1 
  316   323     1 
  316   324     1 
  316   327     1 
  316   330     1 
  317   319     1 
  317   322     1 
  318   325     1 
  318   326     1 
  318   328     1 
  318   329     1 
  318   331     1 
  318   332     1 
  319   323     1 
  319   325     1 
  319   326     1 
  319   330     1 
  320   322     1 
  320   324     1 
  320   328     1 
  320   329     1 
  321   322     1 
  321   324     1 
  321   328     1 
  321   329     1 
  322   328     1 
  322   329     1 
  322   333     1 
  322   334     1 
  323   325     1 
  323   326     1 
  323   327     1 
  323   331     1 
  323   332     1 
  324   331     1 
  324   332     1 
  325   328     1 
  325   329     1 
  325   330     1 
  326   328     1 
  326   329     1 
  326   330     1 
  327   330     1 
  330   335     1 
  330   336     1 
  330   347     1 
  331   333     1 
  331   334     1 
  332   337     1 
  332   338     1 
  332   339     1 
  332   348     1 
  332   349     1 
  333   335     1 
  333   336     1 
  333   347     1 
  334   340     1 
  334   341     1 
  334   342     1 
  334   350     1 
  334   351     1 
  335   337     1 
  335   338     1 
  335   339     1 
  335   348     1 
  335   349     1 
  336   343     1 
  336   348     1 
  336   349     1 
  337   340     1 
  337   341     1 
  337   342     1 
  337   347     1 
  338   340     1 
  338   341     1 
  338   342     1 
  338   347     1 
  339   344     1 
  339   345     1 
  339   346     1 
  339   347     1 
  340   343     1 
  341   343     1 
  347   352     1 
  347   353     1 
  347   367     1 
  348   350     1 
  348   351     1 
  349   354     1 
  349   355     1 
  349   356     1 
  349   368     1 
  349   369     1 
  350   352     1 
  350   353     1 
  350   367     1 
  351   357     1 
  351   363     1 
  351   370     1 
  351   371     1 
  352   354     1 
  352   355     1 
  352   356     1 
  352   368     1 
  352   369     1 
  353   358     1 
  353   359     1 
  353   364     1 
  353   365     1 
  353   368     1 
  353   369     1 
  354   357     1 
  354   363     1 
  354   367     1 
  355   357     1 
  355   363     1 
  355   367     1 
  356   360     1 
  356   361     1 
  356   366     1 
  356   367     1 
  357   362     1 
  357   364     1 
  357   365     1 
  358   360     1 
  358   361     1 
  358   363     1 
  359   363     1 
  359   366     1 
  360   362     1 
  360   365     1 
  361   364     1 
  362   363     1 
  362   366     1 
  364   366     1 
  367   372     1 
  367   373     1 
  367   386     1 
  368   370     1 
  368   371     1 
  369   374     1 
  369   375     1 
  369   376     1 
  369   387     1 
  369   388     1 
  370   372     1 
  370   373     1 
  370   386     1 
  371   377     1 
  371   378     1 
  371   382     1 
  371   389     1 
  371   390     1 
  372   374     1 
  372   375     1 
  372   376     1 
  372   387     1 
  372   388     1 
  373   379     1 
  373   380     1 
  373   381     1 
  373   383     1 
  373   384     1 
  373   385     1 
  373   387     1 
  373   388     1 
  374   377     1 
  374   378     1 
  374   382     1 
  374   386     1 
  375   377     1 
  375   378     1 
  375   382     1 
  375   386     1 
  376   386     1 
  377   379     1 
  377   380     1 
  377   381     1 
  377   383     1 
  377   384     1 
  377   385     1 
  378   383     1 
  378   384     1 
  378   385     1 
  379   382     1 
  380   382     1 
  381   382     1 
  386   391     1 
  386   392     1 
  386   405     1 
  387   389     1 
  387   390     1 
  388   393     1 
  388   394     1 
  388   395     1 
  388   406     1 
  388   407     1 
  389   391     1 
  389   392     1 
  389   405     1 
  390   396     1 
  390   397     1 
  390   401     1 
  390   408     1 
  390   409     1 
  391   393     1 
  391   394     1 
  391   395     1 
  391   406     1 
  391   407     1 
  392   398     1 
  392   399     1 
  392   400     1 
  392   402     1 
  392   403     1 
  392   404     1 
  392   406     1 
  392   407     1 
  393   396     1 
  393   397     1 
  393   401     1 
  393   405     1 
  394   396     1 
  394   397     1 
  394   401     1 
  394   405     1 
  395   405     1 
  396   398     1 
  396   399     1 
  396   400     1 
  396   402     1 
  396   403     1 
  396   404     1 
  397   402     1 
  397   403     1 
  397   404     1 
  398   401     1 
  399   401     1 
  400   401     1 
  405   410     1 
  405   411     1 
  405   422     1 
  406   408     1 
  406   409     1 
  407   412     1 
  407   413     1 
  407   414     1 
  407   423     1 
  407   424     1 
  408   410     1 
  408   411     1 
  408   422     1 
  409   415     1 
  409   416     1 
  409   417     1 
  409   425     1 
  409   426     1 
  410   412     1 
  410   413     1 
  410   414     1 
  410   423     1 
  410   424     1 
  411   418     1 
  411   419     1 
  411   423     1 
  411   424     1 
  412   415     1 
  412   416     1 
  412   417     1 
  412   422     1 
  413   415     1 
  413   416     1 
  413   417     1 
  413   422     1 
  414   420     1 
  414   421     1 
  414   422     1 
  415   418     1 
  415   419     1 
  416   418     1 
  416   419     1 
  418   420     1 
  418   421     1 
  422   427     1 
  422   428     1 
  422   432     1 
  423   425     1 
  423   426     1 
  424   429     1 
  424   430     1 
  424   431     1 
  424   433     1 
  424   434     1 
  425   427     1 
  425   428     1 
  425   432     1 
  426   435     1 
  426   436     1 
  426  1238     1 
  427   429     1 
  427   430     1 
  427   431     1 
  427   433     1 
  427   434     1 
  428   433     1 
  428   434     1 
  428  1235     1 
  429   432     1 
  429  1238     1 
  430   432     1 
  430  1238     1 
  431   432     1 
  431  1233     1 
  431  1236     1 
  431  1237     1 
  432   437     1 
  432   438     1 
  432   442     1 
  433   435     1 
  433   436     1 
  434   439     1 
  434   440     1 
  434   441     1 
  434   443     1 
  434   444     1 
  435   437     1 
  435   438     1 
  435   442     1 
  436   445     1 
  436   446     1 
  437   439     1 
  437   440     1 
  437   441     1 
  437   443     1 
  437   444     1 
  438   443     1 
  438   444     1 
  439   442     1 
  440   442     1 
  441   442     1 
  442   447     1 
  442   448     1 
  442   459     1 
  443   445     1 
  443   446     1 
  444   449     1 
  444   450     1 
  444   451     1 
  444   460     1 
  444   461     1 
  445   447     1 
  445   448     1 
  445   459     1 
  446   452     1 
  446   453     1 
  446   454     1 
  446   462     1 
  446   463     1 
  447   449     1 
  447   450     1 
  447   451     1 
  447   460     1 
  447   461     1 
  448   455     1 
  448   460     1 
  448   461     1 
  449   452     1 
  449   453     1 
  449   454     1 
  449   459     1 
  450   452     1 
  450   453     1 
  450   454     1 
  450   459     1 
  451   456     1 
  451   457     1 
  451   458     1 
  451   459     1 
  452   455     1 
  453   455     1 
  459   464     1 
  459   465     1 
  459   474     1 
  460   462     1 
  460   463     1 
  461   466     1 
  461   467     1 
  461   468     1 
  461   475     1 
  461   476     1 
  462   464     1 
  462   465     1 
  462   474     1 
  463   469     1 
  463   470     1 
  463   471     1 
  463   477     1 
  463   478     1 
  464   466     1 
  464   467     1 
  464   468     1 
  464   475     1 
  464   476     1 
  465   472     1 
  465   473     1 
  465   475     1 
  465   476     1 
  466   469     1 
  466   470     1 
  466   471     1 
  466   474     1 
  467   469     1 
  467   470     1 
  467   471     1 
  467   474     1 
  468   474     1 
  469   472     1 
  469   473     1 
  470   472     1 
  470   473     1 
  474   479     1 
  474   480     1 
  474   489     1 
  475   477     1 
  475   478     1 
  476   481     1 
  476   482     1 
  476   483     1 
  476   490     1 
  476   491     1 
  477   479     1 
  477   480     1 
  477   489     1 
  478   484     1 
  478   485     1 
  478   486     1 
  478   492     1 
  478   493     1 
  479   481     1 
  479   482     1 
  479   483     1 
  479   490     1 
  479   491     1 
  480   487     1 
  480   488     1 
  480   490     1 
  480   491     1 
  481   484     1 
  481   485     1 
  481   486     1 
  481   489     1 
  482   484     1 
  482   485     1 
  482   486     1 
  482   489     1 
  483   489     1 
  484   487     1 
  484   488     1 
  485   487     1 
  485   488     1 
  489   494     1 
  489   495     1 
  489   503     1 
  490   492     1 
  490   493     1 
  491   496     1 
  491   497     1 
  491   498     1 
  491   504     1 
  491   505     1 
  492   494     1 
  492   495     1 
  492   503     1 
  493   499     1 
  493   500     1 
  493   506     1 
  493   507     1 
  494   496     1 
  494   497     1 
  494   498     1 
  494   504     1 
  494   505     1 
  495   501     1 
  495   502     1 
  495   504     1 
  495   505     1 
  496   499     1 
  496   500     1 
  496   503     1 
  497   499     1 
  497   500     1 
  497   503     1 
  498   503     1 
  499   501     1 
  499   502     1 
  503   508     1 
  503   509     1 
  503   516     1 
  504   506     1 
  504   507     1 
  505   511     1 
  505   512     1 
  505   513     1 
  505   517     1 
  505   518     1 
  506   508     1 
  506   509     1 
  506   516     1 
  507   515     1 
  507   519     1 
  507   520     1 
  508   511     1 
  508   512     1 
  508   513     1 
  508   517     1 
  508   518     1 
  509   517     1 
  509   518     1 
  511   515     1 
  511   516     1 
  512   515     1 
  512   516     1 
  513   516     1 
  516   521     1 
  516   522     1 
  516   535     1 
  517   519     1 
  517   520     1 
  518   523     1 
  518   524     1 
  518   525     1 
  518   536     1 
  518   537     1 
  519   521     1 
  519   522     1 
  519   535     1 
  520   526     1 
  520   527     1 
  520   531     1 
  520   538     1 
  520   539     1 
  521   523     1 
  521   524     1 
  521   525     1 
  521   536     1 
  521   537     1 
  522   528     1 
  522   529     1 
  522   530     1 
  522   532     1 
  522   533     1 
  522   534     1 
  522   536     1 
  522   537     1 
  523   526     1 
  523   527     1 
  523   531     1 
  523   535     1 
  524   526     1 
  524   527     1 
  524   531     1 
  524   535     1 
  525   535     1 
  526   528     1 
  526   529     1 
  526   530     1 
  526   532     1 
  526   533     1 
  526   534     1 
  527   532     1 
  527   533     1 
  527   534     1 
  528   531     1 
  529   531     1 
  530   531     1 
  535   540     1 
  535   541     1 
  535   546     1 
  536   538     1 
  536   539     1 
  537   542     1 
  537   543     1 
  537   544     1 
  537   547     1 
  537   548     1 
  538   540     1 
  538   541     1 
  538   546     1 
  539   545     1 
  539   549     1 
  539   550     1 
  540   542     1 
  540   543     1 
  540   544     1 
  540   547     1 
  540   548     1 
  541   547     1 
  541   548     1 
  542   545     1 
  542   546     1 
  543   545     1 
  543   546     1 
  544   546     1 
  546   551     1 
  546   552     1 
  546   556     1 
  547   549     1 
  547   550     1 
  548   553     1 
  548   554     1 
  548   555     1 
  548   557     1 
  548   558     1 
  549   551     1 
  549   552     1 
  549   556     1 
  550   559     1 
  550   560     1 
  551   553     1 
  551   554     1 
  551   555     1 
  551   557     1 
  551   558     1 
  552   557     1 
  552   558     1 
  553   556     1 
  554   556     1 
  555   556     1 
  556   561     1 
  556   562     1 
  556   567     1 
  557   559     1 
  557   560     1 
  558   563     1 
  558   564     1 
  558   565     1 
  558   568     1 
  558   569     1 
  559   561     1 
  559   562     1 
  559   567     1 
  560   566     1 
  560   570     1 
  560   571     1 
  561   563     1 
  561   564     1 
  561   565     1 
  561   568     1 
  561   569     1 
  562   568     1 
  562   569     1 
  563   566     1 
  563   567     1 
  564   566     1 
  564   567     1 
  565   567     1 
  567   572     1 
  567   573     1 
  567   577     1 
  568   570     1 
  568   571     1 
  569   574     1 
  569   575     1 
  569   576     1 
  569   578     1 
  569   579     1 
  570   572     1 
  570   573     1 
  570   577     1 
  571   580     1 
  571   581     1 
  572   574     1 
  572   575     1 
  572   576     1 
  572   578     1 
  572   579     1 
  573   578     1 
  573   579     1 
  574   577     1 
  575   577     1 
  576   577     1 
  577   582     1 
  577   583     1 
  577   587     1 
  578   580     1 
  578   581     1 
  579   584     1 
  579   585     1 
  579   586     1 
  579   588     1 
  579   589     1 
  580   582     1 
  580   583     1 
  580   587     1 
  581   590     1 
  581   591     1 
  582   584     1 
  582   585     1 
  582   586     1 
  582   588     1 
  582   589     1 
  583   588     1 
  583   589     1 
  584   587     1 
  585   587     1 
  586   587     1 
  587   592     1 
  587   593     1 
  587   604     1 
  588   590     1 
  588   591     1 
  589   594     1 
  589   595     1 
  589   596     1 
  589   605     1 
  589   606     1 
  590   592     1 
  590   593     1 
  590   604     1 
  591   597     1 
  591   598     1 
  591   599     1 
  591   607     1 
  591   608     1 
  592   594     1 
  592   595     1 
  592   596     1 
  592   605     1 
  592   606     1 
  593   600     1 
  593   601     1 
  593   605     1 
  593   606     1 
  594   597     1 
  594   598     1 
  594   599     1 
  594   604     1 
  595   597     1 
  595   598     1 
  595   599     1 
  595   604     1 
  596   602     1 
  596   603     1 
  596   604     1 
  597   600     1 
  597   601     1 
  598   600     1 
  598   601     1 
  600   602     1 
  600   603     1 
  604   609     1 
  604   610     1 
  604   618     1 
  605   607     1 
  605   608     1 
  606   611     1 
  606   612     1 
  606   614     1 
  606   619     1 
  606   620     1 
  607   609     1 
  607   610     1 
  607   618     1 
  608   613     1 
  608   615     1 
  608   616     1 
  608   617     1 
  608   621     1 
  608   622     1 
  609   611     1 
  609   612     1 
  609   614     1 
  609   619     1 
  609   620     1 
  610   619     1 
  610   620     1 
  611   613     1 
  611   615     1 
  611   616     1 
  611   617     1 
  611   618     1 
  612   615     1 
  612   616     1 
  612   617     1 
  612   618     1 
  613   614     1 
  614   618     1 
  618   623     1 
  618   624     1 
  618   630     1 
  619   621     1 
  619   622     1 
  620   625     1 
  620   626     1 
  620   627     1 
  620   631     1 
  620   632     1 
  621   623     1 
  621   624     1 
  621   630     1 
  622   628     1 
  622   629     1 
  622   633     1 
  622   636     1 
  623   625     1 
  623   626     1 
  623   627     1 
  623   631     1 
  623   632     1 
  624   631     1 
  624   632     1 
  625   628     1 
  625   629     1 
  625   630     1 
  626   628     1 
  626   629     1 
  626   630     1 
  627   630     1 
  630   634     1 
  630   635     1 
  630   637     1 
  630   638     1 
  630   641     1 
  630   644     1 
  631   633     1 
  631   636     1 
  632   639     1 
  632   640     1 
  632   642     1 
  632   643     1 
  632   645     1 
  632   646     1 
  633   637     1 
  633   639     1 
  633   640     1 
  633   644     1 
  634   636     1 
  634   638     1 
  634   642     1 
  634   643     1 
  635   636     1 
  635   638     1 
  635   642     1 
  635   643     1 
  636   642     1 
  636   643     1 
  636   647     1 
  636   648     1 
  637   639     1 
  637   640     1 
  637   641     1 
  637   645     1 
  637   646     1 
  638   645     1 
  638   646     1 
  639   642     1 
  639   643     1 
  639   644     1 
  640   642     1 
  640   643     1 
  640   644     1 
  641   644     1 
  644   649     1 
  644   650     1 
  644   658     1 
  645   647     1 
  645   648     1 
  646   651     1 
  646   652     1 
  646   654     1 
  646   659     1 
  646   660     1 
  647   649     1 
  647   650     1 
  647   658     1 
  648   653     1 
  648   655     1 
  648   656     1 
  648   657     1 
  648   661     1 
  648   662     1 
  649   651     1 
  649   652     1 
  649   654     1 
  649   659     1 
  649   660     1 
  650   659     1 
  650   660     1 
  651   653     1 
  651   655     1 
  651   656     1 
  651   657     1 
  651   658     1 
  652   655     1 
  652   656     1 
  652   657     1 
  652   658     1 
  653   654     1 
  654   658     1 
  658   663     1 
  658   664     1 
  658   672     1 
  659   661     1 
  659   662     1 
  660   665     1 
  660   666     1 
  660   668     1 
  660   673     1 
  660   674     1 
  661   663     1 
  661   664     1 
  661   672     1 
  662   667     1 
  662   669     1 
  662   670     1 
  662   671     1 
  662   675     1 
  662   676     1 
  663   665     1 
  663   666     1 
  663   668     1 
  663   673     1 
  663   674     1 
  664   673     1 
  664   674     1 
  665   667     1 
  665   669     1 
  665   670     1 
  665   671     1 
  665   672     1 
  666   669     1 
  666   670     1 
  666   671     1 
  666   672     1 
  667   668     1 
  668   672     1 
  672   677     1 
  672   678     1 
  672   679     1 
  673   675     1 
  673   676     1 
  674   680     1 
  674   681     1 
  675   677     1 
  675   678     1 
  675   679     1 
  676   682     1 
  676   683     1 
  677   680     1 
  677   681     1 
  678   680     1 
  678   681     1 
  679   684     1 
  679   685     1 
  679   700     1 
  680   682     1 
  680   683     1 
  681   686     1 
  681   687     1 
  681   688     1 
  681   701     1 
  681   702     1 
  682   684     1 
  682   685     1 
  682   700     1 
  683   689     1 
  683   696     1 
  683   703     1 
  683   704     1 
  684   686     1 
  684   687     1 
  684   688     1 
  684   701     1 
  684   702     1 
  685   690     1 
  685   691     1 
  685   697     1 
  685   698     1 
  685   701     1 
  685   702     1 
  686   689     1 
  686   696     1 
  686   700     1 
  687   689     1 
  687   696     1 
  687   700     1 
  688   692     1 
  688   693     1 
  688   699     1 
  688   700     1 
  689   694     1 
  689   697     1 
  689   698     1 
  690   692     1 
  690   693     1 
  690   696     1 
  691   695     1 
  691   696     1 
  691   699     1 
  692   694     1 
  692   698     1 
  693   697     1 
  694   696     1 
  694   699     1 
  695   698     1 
  697   699     1 
  700   705     1 
  700   706     1 
  700   724     1 
  701   703     1 
  701   704     1 
  702   707     1 
  702   708     1 
  702   709     1 
  702   725     1 
  702   726     1 
  703   705     1 
  703   706     1 
  703   724     1 
  704   710     1 
  704   711     1 
  704   712     1 
  704   727     1 
  704   728     1 
  705   707     1 
  705   708     1 
  705   709     1 
  705   725     1 
  705   726     1 
  706   713     1 
  706   714     1 
  706   715     1 
  706   725     1 
  706   726     1 
  707   710     1 
  707   711     1 
  707   712     1 
  707   724     1 
  708   710     1 
  708   711     1 
  708   712     1 
  708   724     1 
  709   716     1 
  709   717     1 
  709   724     1 
  710   713     1 
  710   714     1 
  710   715     1 
  711   713     1 
  711   714     1 
  711   715     1 
  712   718     1 
  712   721     1 
  713   716     1 
  713   717     1 
  714   716     1 
  714   717     1 
  715   719     1 
  715   720     1 
  715   722     1 
  715   723     1 
  716   718     1 
  716   721     1 
  718   722     1 
  718   723     1 
  719   721     1 
  720   721     1 
  724   729     1 
  724   730     1 
  724   748     1 
  725   727     1 
  725   728     1 
  726   731     1 
  726   732     1 
  726   733     1 
  726   749     1 
  726   750     1 
  727   729     1 
  727   730     1 
  727   748     1 
  728   734     1 
  728   735     1 
  728   736     1 
  728   751     1 
  728   752     1 
  729   731     1 
  729   732     1 
  729   733     1 
  729   749     1 
  729   750     1 
  730   737     1 
  730   738     1 
  730   739     1 
  730   749     1 
  730   750     1 
  731   734     1 
  731   735     1 
  731   736     1 
  731   748     1 
  732   734     1 
  732   735     1 
  732   736     1 
  732   748     1 
  733   740     1 
  733   741     1 
  733   748     1 
  734   737     1 
  734   738     1 
  734   739     1 
  735   737     1 
  735   738     1 
  735   739     1 
  736   742     1 
  736   745     1 
  737   740     1 
  737   741     1 
  738   740     1 
  738   741     1 
  739   743     1 
  739   744     1 
  739   746     1 
  739   747     1 
  740   742     1 
  740   745     1 
  742   746     1 
  742   747     1 
  743   745     1 
  744   745     1 
  748   753     1 
  748   754     1 
  748   767     1 
  749   751     1 
  749   752     1 
  750   755     1 
  750   756     1 
  750   757     1 
  750   768     1 
  750   769     1 
  751   753     1 
  751   754     1 
  751   767     1 
  752   758     1 
  752   759     1 
  752   763     1 
  752   770     1 
  752   771     1 
  753   755     1 
  753   756     1 
  753   757     1 
  753   768     1 
  753   769     1 
  754   760     1 
  754   761     1 
  754   762     1 
  754   764     1 
  754   765     1 
  754   766     1 
  754   768     1 
  754   769     1 
  755   758     1 
  755   759     1 
  755   763     1 
  755   767     1 
  756   758     1 
  756   759     1 
  756   763     1 
  756   767     1 
  757   767     1 
  758   760     1 
  758   761     1 
  758   762     1 
  758   764     1 
  758   765     1 
  758   766     1 
  759   764     1 
  759   765     1 
  759   766     1 
  760   763     1 
  761   763     1 
  762   763     1 
  767   772     1 
  767   773     1 
  767   786     1 
  768   770     1 
  768   771     1 
  769   774     1 
  769   775     1 
  769   776     1 
  769   787     1 
  769   788     1 
  770   772     1 
  770   773     1 
  770   786     1 
  771   777     1 
  771   778     1 
  771   782     1 
  771   789     1 
  771   790     1 
  772   774     1 
  772   775     1 
  772   776     1 
  772   787     1 
  772   788     1 
  773   779     1 
  773   780     1 
  773   781     1 
  773   783     1 
  773   784     1 
  773   785     1 
  773   787     1 
  773   788     1 
  774   777     1 
  774   778     1 
  774   782     1 
  774   786     1 
  775   777     1 
  775   778     1 
  775   782     1 
  775   786     1 
  776   786     1 
  777   779     1 
  777   780     1 
  777   781     1 
  777   783     1 
  777   784     1 
  777   785     1 
  778   783     1 
  778   784     1 
  778   785     1 
  779   782     1 
  780   782     1 
  781   782     1 
  786   791     1 
  786   792     1 
  786   810     1 
  787   789     1 
  787   790     1 
  788   793     1 
  788   794     1 
  788   795     1 
  788   811     1 
  788   812     1 
  789   791     1 
  789   792     1 
  789   810     1 
  790   796     1 
  790   797     1 
  790   798     1 
  790   813     1 
  790   814     1 
  791   793     1 
  791   794     1 
  791   795     1 
  791   811     1 
  791   812     1 
  792   799     1 
  792   800     1 
  792   801     1 
  792   811     1 
  792   812     1 
  793   796     1 
  793   797     1 
  793   798     1 
  793   810     1 
  794   796     1 
  794   797     1 
  794   798     1 
  794   810     1 
  795   802     1 
  795   803     1 
  795   810     1 
  796   799     1 
  796   800     1 
  796   801     1 
  797   799     1 
  797   800     1 
  797   801     1 
  798   804     1 
  798   807     1 
  799   802     1 
  799   803     1 
  800   802     1 
  800   803     1 
  801   805     1 
  801   806     1 
  801   808     1 
  801   809     1 
  802   804     1 
  802   807     1 
  804   808     1 
  804   809     1 
  805   807     1 
  806   807     1 
  810   815     1 
  810   816     1 
  810   830     1 
  811   813     1 
  811   814     1 
  812   817     1 
  812   818     1 
  812   819     1 
  812   831     1 
  812   832     1 
  813   815     1 
  813   816     1 
  813   830     1 
  814   820     1 
  814   826     1 
  814   833     1 
  814   834     1 
  815   817     1 
  815   818     1 
  815   819     1 
  815   831     1 
  815   832     1 
  816   821     1 
  816   822     1 
  816   827     1 
  816   828     1 
  816   831     1 
  816   832     1 
  817   820     1 
  817   826     1 
  817   830     1 
  818   820     1 
  818   826     1 
  818   830     1 
  819   823     1 
  819   824     1 
  819   829     1 
  819   830     1 
  820   825     1 
  820   827     1 
  820   828     1 
  821   823     1 
  821   824     1 
  821   826     1 
  822   826     1 
  822   829     1 
  823   825     1 
  823   828     1 
  824   827     1 
  825   826     1 
  825   829     1 
  827   829     1 
  830   835     1 
  830   836     1 
  830   841     1 
  831   833     1 
  831   834     1 
  832   837     1 
  832   838     1 
  832   839     1 
  832   842     1 
  832   843     1 
  833   835     1 
  833   836     1 
  833   841     1 
  834   840     1 
  834   844     1 
  834   845     1 
  835   837     1 
  835   838     1 
  835   839     1 
  835   842     1 
  835   843     1 
  836   842     1 
  836   843     1 
  837   840     1 
  837   841     1 
  838   840     1 
  838   841     1 
  839   841     1 
  841   846     1 
  841   847     1 
  841   852     1 
  842   844     1 
  842   845     1 
  843   848     1 
  843   849     1 
  843   850     1 
  843   853     1 
  843   854     1 
  844   846     1 
  844   847     1 
  844   852     1 
  845   851     1 
  845   855     1 
  845   856     1 
  846   848     1 
  846   849     1 
  846   850     1 
  846   853     1 
  846   854     1 
  847   853     1 
  847   854     1 
  848   851     1 
  848   852     1 
  849   851     1 
  849   852     1 
  850   852     1 
  852   857     1 
  852   858     1 
  852   869     1 
  853   855     1 
  853   856     1 
  854   859     1 
  854   860     1 
  854   861     1 
  854   870     1 
  854   871     1 
  855   857     1 
  855   858     1 
  855   869     1 
  856   862     1 
  856   863     1 
  856   864     1 
  856   872     1 
  856   873     1 
  857   859     1 
  857   860     1 
  857   861     1 
  857   870     1 
  857   871     1 
  858   865     1 
  858   866     1 
  858   870     1 
  858   871     1 
  859   862     1 
  859   863     1 
  859   864     1 
  859   869     1 
  860   862     1 
  860   863     1 
  860   864     1 
  860   869     1 
  861   867     1 
  861   868     1 
  861   869     1 
  862   865     1 
  862   866     1 
  863   865     1 
  863   866     1 
  865   867     1 
  865   868     1 
  869   874     1 
  869   875     1 
  869   888     1 
  870   872     1 
  870   873     1 
  871   876     1 
  871   877     1 
  871   881     1 
  871   889     1 
  871   890     1 
  872   874     1 
  872   875     1 
  872   888     1 
  873   878     1 
  873   879     1 
  873   880     1 
  873   882     1 
  873   883     1 
  873   884     1 
  873   891     1 
  873   892     1 
  874   876     1 
  874   877     1 
  874   881     1 
  874   889     1 
  874   890     1 
  875   885     1 
  875   886     1 
  875   887     1 
  875   889     1 
  875   890     1 
  876   878     1 
  876   879     1 
  876   880     1 
  876   882     1 
  876   883     1 
  876   884     1 
  876   888     1 
  877   882     1 
  877   883     1 
  877   884     1 
  877   888     1 
  878   881     1 
  879   881     1 
  880   881     1 
  881   888     1 
  882   885     1 
  882   886     1 
  882   887     1 
  883   885     1 
  883   886     1 
  883   887     1 
  888   893     1 
  888   894     1 
  888   905     1 
  889   891     1 
  889   892     1 
  890   895     1 
  890   896     1 
  890   899     1 
  890   906     1 
  890   907     1 
  891   893     1 
  891   894     1 
  891   905     1 
  892   897     1 
  892   903     1 
  892   908     1 
  892   909     1 
  893   895     1 
  893   896     1 
  893   899     1 
  893   906     1 
  893   907     1 
  894   898     1 
  894   900     1 
  894   902     1 
  894   904     1 
  894   906     1 
  894   907     1 
  895   897     1 
  895   903     1 
  895   905     1 
  896   897     1 
  896   903     1 
  896   905     1 
  897   904     1 
  898   901     1 
  898   902     1 
  898   903     1 
  899   901     1 
  899   905     1 
  900   904     1 
  901   903     1 
  905   910     1 
  905   911     1 
  905   919     1 
  906   908     1 
  906   909     1 
  907   912     1 
  907   913     1 
  907   914     1 
  907   920     1 
  907   921     1 
  908   910     1 
  908   911     1 
  908   919     1 
  909   915     1 
  909   916     1 
  909   922     1 
  909   923     1 
  910   912     1 
  910   913     1 
  910   914     1 
  910   920     1 
  910   921     1 
  911   917     1 
  911   918     1 
  911   920     1 
  911   921     1 
  912   915     1 
  912   916     1 
  912   919     1 
  913   915     1 
  913   916     1 
  913   919     1 
  914   919     1 
  915   917     1 
  915   918     1 
  919   924     1 
  919   925     1 
  919   933     1 
  920   922     1 
  920   923     1 
  921   926     1 
  921   927     1 
  921   928     1 
  921   934     1 
  921   935     1 
  922   924     1 
  922   925     1 
  922   933     1 
  923   929     1 
  923   930     1 
  923   936     1 
  923   937     1 
  924   926     1 
  924   927     1 
  924   928     1 
  924   934     1 
  924   935     1 
  925   931     1 
  925   932     1 
  925   934     1 
  925   935     1 
  926   929     1 
  926   930     1 
  926   933     1 
  927   929     1 
  927   930     1 
  927   933     1 
  928   933     1 
  929   931     1 
  929   932     1 
  933   938     1 
  933   939     1 
  933   940     1 
  934   936     1 
  934   937     1 
  935   941     1 
  935   942     1 
  936   938     1 
  936   939     1 
  936   940     1 
  937   943     1 
  937   944     1 
  938   941     1 
  938   942     1 
  939   941     1 
  939   942     1 
  940   945     1 
  940   946     1 
  940   957     1 
  941   943     1 
  941   944     1 
  942   947     1 
  942   948     1 
  942   949     1 
  942   958     1 
  942   959     1 
  943   945     1 
  943   946     1 
  943   957     1 
  944   950     1 
  944   951     1 
  944   952     1 
  944   960     1 
  944   961     1 
  945   947     1 
  945   948     1 
  945   949     1 
  945   958     1 
  945   959     1 
  946   953     1 
  946   954     1 
  946   958     1 
  946   959     1 
  947   950     1 
  947   951     1 
  947   952     1 
  947   957     1 
  948   950     1 
  948   951     1 
  948   952     1 
  948   957     1 
  949   955     1 
  949   956     1 
  949   957     1 
  950   953     1 
  950   954     1 
  951   953     1 
  951   954     1 
  953   955     1 
  953   956     1 
  957   962     1 
  957   963     1 
  957   968     1 
  958   960     1 
  958   961     1 
  959   964     1 
  959   965     1 
  959   966     1 
  959   969     1 
  959   970     1 
  960   962     1 
  960   963     1 
  960   968     1 
  961   967     1 
  961   971     1 
  961   972     1 
  962   964     1 
  962   965     1 
  962   966     1 
  962   969     1 
  962   970     1 
  963   969     1 
  963   970     1 
  964   967     1 
  964   968     1 
  965   967     1 
  965   968     1 
  966   968     1 
  968   973     1 
  968   974     1 
  968   980     1 
  969   971     1 
  969   972     1 
  970   975     1 
  970   976     1 
  970   977     1 
  970   981     1 
  970   982     1 
  971   973     1 
  971   974     1 
  971   980     1 
  972   978     1 
  972   979     1 
  972   983     1 
  972   984     1 
  973   975     1 
  973   976     1 
  973   977     1 
  973   981     1 
  973   982     1 
  974   981     1 
  974   982     1 
  975   978     1 
  975   979     1 
  975   980     1 
  976   978     1 
  976   979     1 
  976   980     1 
  977   980     1 
  980   985     1 
  980   986     1 
  980  1000     1 
  981   983     1 
  981   984     1 
  982   987     1 
  982   988     1 
  982   989     1 
  982  1001     1 
  982  1002     1 
  983   985     1 
  983   986     1 
  983  1000     1 
  984   990     1 
  984   996     1 
  984  1003     1 
  984  1004     1 
  985   987     1 
  985   988     1 
  985   989     1 
  985  1001     1 
  985  1002     1 
  986   991     1 
  986   992     1 
  986   997     1 
  986   998     1 
  986  1001     1 
  986  1002     1 
  987   990     1 
  987   996     1 
  987  1000     1 
  988   990     1 
  988   996     1 
  988  1000     1 
  989   993     1 
  989   994     1 
  989   999     1 
  989  1000     1 
  990   995     1 
  990   997     1 
  990   998     1 
  991   993     1 
  991   994     1 
  991   996     1 
  992   996     1 
  992   999     1 
  993   995     1 
  993   998     1 
  994   997     1 
  995   996     1 
  995   999     1 
  997   999     1 
 1000  1005     1 
 1000  1006     1 
 1000  1024     1 
 1001  1003     1 
 1001  1004     1 
 1002  1007     1 
 1002  1008     1 
 1002  1009     1 
 1002  1025     1 
 1002  1026     1 
 1003  1005     1 
 1003  1006     1 
 1003  1024     1 
 1004  1010     1 
 1004  1011     1 
 1004  1012     1 
 1004  1027     1 
 1004  1030     1 
 1005  1007     1 
 1005  1008     1 
 1005  1009     1 
 1005  1025     1 
 1005  1026     1 
 1006  1013     1 
 1006  1014     1 
 1006  1015     1 
 1006  1025     1 
 1006  1026     1 
 1007  1010     1 
 1007  1011     1 
 1007  1012     1 
 1007  1024     1 
 1008  1010     1 
 1008  1011     1 
 1008  1012     1 
 1008  1024     1 
 1009  1016     1 
 1009  1017     1 
 1009  1024     1 
 1010  1013     1 
 1010  1014     1 
 1010  1015     1 
 1011  1013     1 
 1011  1014     1 
 1011  1015     1 
 1012  1018     1 
 1012  1021     1 
 1013  1016     1 
 1013  1017     1 
 1014  1016     1 
 1014  1017     1 
 1015  1019     1 
 1015  1020     1 
 1015  1022     1 
 1015  1023     1 
 1016  1018     1 
 1016  1021     1 
 1018  1022     1 
 1018  1023     1 
 1019  1021     1 
 1020  1021     1 
 1024  1028     1 
 1024  1029     1 
 1024  1031     1 
 1024  1032     1 
 1024  1035     1 
 1024  1038     1 
 1025  1027     1 
 1025  1030     1 
 1026  1033     1 
 1026  1034     1 
 1026  1036     1 
 1026  1037     1 
 1026  1039     1 
 1026  1040     1 
 1027  1031     1 
 1027  1033     1 
 1027  1034     1 
 1027  1038     1 
 1028  1030     1 
 1028  1032     1 
 1028  1036     1 
 1028  1037     1 
 1029  1030     1 
 1029  1032     1 
 1029  1036     1 
 1029  1037     1 
 1030  1036     1 
 1030  1037     1 
 1030  1041     1 
 1030  1042     1 
 1031  1033     1 
 1031  1034     1 
 1031  1035     1 
 1031  1039     1 
 1031  1040     1 
 1032  1039     1 
 1032  1040     1 
 1033  1036     1 
 1033  1037     1 
 1033  1038     1 
 1034  1036     1 
 1034  1037     1 
 1034  1038     1 
 1035  1038     1 
 1038  1043     1 
 1038  1044     1 
 1038  1060     1 
 1039  1041     1 
 1039  1042     1 
 1040  1045     1 
 1040  1046     1 
 1040  1047     1 
 1040  1061     1 
 1040  1062     1 
 1041  1043     1 
 1041  1044     1 
 1041  1060     1 
 1042  1048     1 
 1042  1049     1 
 1042  1050     1 
 1042  1063     1 
 1042  1064     1 
 1043  1045     1 
 1043  1046     1 
 1043  1047     1 
 1043  1061     1 
 1043  1062     1 
 1044  1051     1 
 1044  1052     1 
 1044  1053     1 
 1044  1061     1 
 1044  1062     1 
 1045  1048     1 
 1045  1049     1 
 1045  1050     1 
 1045  1060     1 
 1046  1048     1 
 1046  1049     1 
 1046  1050     1 
 1046  1060     1 
 1047  1054     1 
 1047  1055     1 
 1047  1056     1 
 1047  1060     1 
 1048  1051     1 
 1048  1052     1 
 1048  1053     1 
 1049  1051     1 
 1049  1052     1 
 1049  1053     1 
 1050  1057     1 
 1050  1058     1 
 1050  1059     1 
 1051  1054     1 
 1051  1055     1 
 1051  1056     1 
 1052  1054     1 
 1052  1055     1 
 1052  1056     1 
 1054  1057     1 
 1054  1058     1 
 1054  1059     1 
 1055  1057     1 
 1055  1058     1 
 1055  1059     1 
 1060  1065     1 
 1060  1066     1 
 1060  1074     1 
 1061  1063     1 
 1061  1064     1 
 1062  1067     1 
 1062  1068     1 
 1062  1069     1 
 1062  1075     1 
 1062  1076     1 
 1063  1065     1 
 1063  1066     1 
 1063  1074     1 
 1064  1070     1 
 1064  1071     1 
 1064  1077     1 
 1064  1078     1 
 1065  1067     1 
 1065  1068     1 
 1065  1069     1 
 1065  1075     1 
 1065  1076     1 
 1066  1072     1 
 1066  1073     1 
 1066  1075     1 
 1066  1076     1 
 1067  1070     1 
 1067  1071     1 
 1067  1074     1 
 1068  1070     1 
 1068  1071     1 
 1068  1074     1 
 1069  1074     1 
 1070  1072     1 
 1070  1073     1 
 1074  1079     1 
 1074  1080     1 
 1074  1081     1 
 1075  1077     1 
 1075  1078     1 
 1076  1082     1 
 1076  1083     1 
 1077  1079     1 
 1077  1080     1 
 1077  1081     1 
 1078  1084     1 
 1078  1085     1 
 1079  1082     1 
 1079  1083     1 
 1080  1082     1 
 1080  1083     1 
 1081  1086     1 
 1081  1087     1 
 1081  1105     1 
 1082  1084     1 
 1082  1085     1 
 1083  1088     1 
 1083  1089     1 
 1083  1090     1 
 1083  1106     1 
 1083  1107     1 
 1084  1086     1 
 1084  1087     1 
 1084  1105     1 
 1085  1091     1 
 1085  1092     1 
 1085  1093     1 
 1085  1108     1 
 1085  1109     1 
 1086  1088     1 
 1086  1089     1 
 1086  1090     1 
 1086  1106     1 
 1086  1107     1 
 1087  1094     1 
 1087  1095     1 
 1087  1096     1 
 1087  1106     1 
 1087  1107     1 
 1088  1091     1 
 1088  1092     1 
 1088  1093     1 
 1088  1105     1 
 1089  1091     1 
 1089  1092     1 
 1089  1093     1 
 1089  1105     1 
 1090  1097     1 
 1090  1098     1 
 1090  1105     1 
 1091  1094     1 
 1091  1095     1 
 1091  1096     1 
 1092  1094     1 
 1092  1095     1 
 1092  1096     1 
 1093  1099     1 
 1093  1102     1 
 1094  1097     1 
 1094  1098     1 
 1095  1097     1 
 1095  1098     1 
 1096  1100     1 
 1096  1101     1 
 1096  1103     1 
 1096  1104     1 
 1097  1099     1 
 1097  1102     1 
 1099  1103     1 
 1099  1104     1 
 1100  1102     1 
 1101  1102     1 
 1105  1110     1 
 1105  1111     1 
 1105  1123     1 
 1106  1108     1 
 1106  1109     1 
 1107  1112     1 
 1107  1113     1 
 1107  1116     1 
 1107  1124     1 
 1107  1125     1 
 1108  1110     1 
 1108  1111     1 
 1108  1123     1 
 1109  1114     1 
 1109  1119     1 
 1109  1126     1 
 1109  1127     1 
 1110  1112     1 
 1110  1113     1 
 1110  1116     1 
 1110  1124     1 
 1110  1125     1 
 1111  1115     1 
 1111  1117     1 
 1111  1120     1 
 1111  1121     1 
 1111  1124     1 
 1111  1125     1 
 1112  1114     1 
 1112  1119     1 
 1112  1123     1 
 1113  1114     1 
 1113  1119     1 
 1113  1123     1 
 1114  1120     1 
 1114  1122     1 
 1115  1118     1 
 1115  1119     1 
 1115  1121     1 
 1116  1118     1 
 1116  1122     1 
 1116  1123     1 
 1117  1120     1 
 1118  1119     1 
 1118  1122     1 
 1120  1122     1 
 1123  1128     1 
 1123  1129     1 
 1123  1133     1 
 1124  1126     1 
 1124  1127     1 
 1125  1130     1 
 1125  1131     1 
 1125  1132     1 
 1125  1134     1 
 1125  1135     1 
 1126  1128     1 
 1126  1129     1 
 1126  1133     1 
 1127  1136     1 
 1127  1137     1 
 1128  1130     1 
 1128  1131     1 
 1128  1132     1 
 1128  1134     1 
 1128  1135     1 
 1129  1134     1 
 1129  1135     1 
 1130  1133     1 
 1131  1133     1 
 1132  1133     1 
 1133  1138     1 
 1133  1139     1 
 1133  1157     1 
 1134  1136     1 
 1134  1137     1 
 1135  1140     1 
 1135  1141     1 
 1135  1142     1 
 1135  1158     1 
 1135  1159     1 
 1136  1138     1 
 1136  1139     1 
 1136  1157     1 
 1137  1143     1 
 1137  1148     1 
 1137  1160     1 
 1137  1161     1 
 1138  1140     1 
 1138  1141     1 
 1138  1142     1 
 1138  1158     1 
 1138  1159     1 
 1139  1144     1 
 1139  1145     1 
 1139  1147     1 
 1139  1149     1 
 1139  1158     1 
 1139  1159     1 
 1140  1143     1 
 1140  1148     1 
 1140  1157     1 
 1141  1143     1 
 1141  1148     1 
 1141  1157     1 
 1142  1146     1 
 1142  1150     1 
 1142  1151     1 
 1142  1153     1 
 1142  1157     1 
 1143  1149     1 
 1143  1153     1 
 1144  1146     1 
 1144  1147     1 
 1144  1148     1 
 1145  1149     1 
 1145  1154     1 
 1145  1155     1 
 1146  1148     1 
 1146  1153     1 
 1147  1150     1 
 1147  1151     1 
 1147  1156     1 
 1148  1152     1 
 1148  1154     1 
 1148  1155     1 
 1149  1153     1 
 1149  1156     1 
 1150  1152     1 
 1150  1155     1 
 1151  1154     1 
 1152  1153     1 
 1152  1156     1 
 1154  1156     1 
 1157  1162     1 
 1157  1163     1 
 1157  1176     1 
 1158  1160     1 
 1158  1161     1 
 1159  1164     1 
 1159  1165     1 
 1159  1169     1 
 1159  1177     1 
 1159  1178     1 
 1160  1162     1 
 1160  1163     1 
 1160  1176     1 
 1161  1166     1 
 1161  1167     1 
 1161  1168     1 
 1161  1170     1 
 1161  1171     1 
 1161  1172     1 
 1161  1179     1 
 1161  1180     1 
 1162  1164     1 
 1162  1165     1 
 1162  1169     1 
 1162  1177     1 
 1162  1178     1 
 1163  1173     1 
 1163  1174     1 
 1163  1175     1 
 1163  1177     1 
 1163  1178     1 
 1164  1166     1 
 1164  1167     1 
 1164  1168     1 
 1164  1170     1 
 1164  1171     1 
 1164  1172     1 
 1164  1176     1 
 1165  1170     1 
 1165  1171     1 
 1165  1172     1 
 1165  1176     1 
 1166  1169     1 
 1167  1169     1 
 1168  1169     1 
 1169  1176     1 
 1170  1173     1 
 1170  1174     1 
 1170  1175     1 
 1171  1173     1 
 1171  1174     1 
 1171  1175     1 
 1176  1181     1 
 1176  1182     1 
 1176  1200     1 
 1177  1179     1 
 1177  1180     1 
 1178  1183     1 
 1178  1184     1 
 1178  1185     1 
 1178  1201     1 
 1178  1202     1 
 1179  1181     1 
 1179  1182     1 
 1179  1200     1 
 1180  1186     1 
 1180  1191     1 
 1180  1203     1 
 1180  1204     1 
 1181  1183     1 
 1181  1184     1 
 1181  1185     1 
 1181  1201     1 
 1181  1202     1 
 1182  1187     1 
 1182  1188     1 
 1182  1190     1 
 1182  1192     1 
 1182  1201     1 
 1182  1202     1 
 1183  1186     1 
 1183  1191     1 
 1183  1200     1 
 1184  1186     1 
 1184  1191     1 
 1184  1200     1 
 1185  1189     1 
 1185  1193     1 
 1185  1194     1 
 1185  1196     1 
 1185  1200     1 
 1186  1192     1 
 1186  1196     1 
 1187  1189     1 
 1187  1190     1 
 1187  1191     1 
 1188  1192     1 
 1188  1197     1 
 1188  1198     1 
 1189  1191     1 
 1189  1196     1 
 1190  1193     1 
 1190  1194     1 
 1190  1199     1 
 1191  1195     1 
 1191  1197     1 
 1191  1198     1 
 1192  1196     1 
 1192  1199     1 
 1193  1195     1 
 1193  1198     1 
 1194  1197     1 
 1195  1196     1 
 1195  1199     1 
 1197  1199     1 
 1200  1205     1 
 1200  1206     1 
 1200  1217     1 
 1201  1203     1 
 1201  1204     1 
 1202  1207     1 
 1202  1208     1 
 1202  1210     1 
 1202  1218     1 
 1202  1219     1 
 1203  1205     1 
 1203  1206     1 
 1203  1217     1 
 1204  1209     1 
 1204  1215     1 
 1204  1220     1 
 1204  1221     1 
 1205  1207     1 
 1205  1208     1 
 1205  1210     1 
 1205  1218     1 
 1205  1219     1 
 1206  1211     1 
 1206  1213     1 
 1206  1216     1 
 1206  1218     1 
 1206  1219     1 
 1207  1209     1 
 1207  1215     1 
 1207  1217     1 
 1208  1209     1 
 1208  1215     1 
 1208  1217     1 
 1209  1214     1 
 1209  1216     1 
 1210  1212     1 
 1210  1214     1 
 1210  1217     1 
 1211  1216     1 
 1212  1214     1 
 1212  1215     1 
 1214  1216     1 
 1217  1222     1 
 1217  1223     1 
 1217  1229     1 
 1218  1220     1 
 1218  1221     1 
 1219  1224     1 
 1219  1225     1 
 1219  1226     1 
 1219  1230     1 
 1219  1231     1 
 1220  1222     1 
 1220  1223     1 
 1220  1229     1 
 1221  1227     1 
 1221  1228     1 
 1221  1232     1 
 1221  1233     1 
 1222  1224     1 
 1222  1225     1 
 1222  1226     1 
 1222  1230     1 
 1222  1231     1 
 1223  1230     1 
 1223  1231     1 
 1224  1227     1 
 1224  1228     1 
 1224  1229     1 
 1225  1227     1 
 1225  1228     1 
 1225  1229     1 
 1226  1229     1 
 1229  1234     1 
 1229  1235     1 
 1229  1239     1 
 1230  1232     1 
 1230  1233     1 
 1231  1236     1 
 1231  1237     1 
 1231  1238     1 
 1231  1240     1 
 1231  1241     1 
 1232  1234     1 
 1232  1235     1 
 1232  1239     1 
 1233  1242     1 
 1233  1243     1 
 1234  1236     1 
 1234  1237     1 
 1234  1238     1 
 1234  1240     1 
 1234  1241     1 
 1235  1240     1 
 1235  1241     1 
 1236  1239     1 
 1237  1239     1 
 1238  1239     1 
 1239  1244     1 
 1239  1245     1 
 1239  1256     1 
 1240  1242     1 
 1240  1243     1 
 1241  1246     1 
 1241  1247     1 
 1241  1249     1 
 1241  1257     1 
 1241  1258     1 
 1242  1244     1 
 1242  1245     1 
 1242  1256     1 
 1243  1248     1 
 1243  1254     1 
 1243  1259     1 
 1243  1260     1 
 1244  1246     1 
 1244  1247     1 
 1244  1249     1 
 1244  1257     1 
 1244  1258     1 
 1245  1250     1 
 1245  1252     1 
 1245  1255     1 
 1245  1257     1 
 1245  1258     1 
 1246  1248     1 
 1246  1254     1 
 1246  1256     1 
 1247  1248     1 
 1247  1254     1 
 1247  1256     1 
 1248  1253     1 
 1248  1255     1 
 1249  1251     1 
 1249  1253     1 
 1249  1256     1 
 1250  1255     1 
 1251  1253     1 
 1251  1254     1 
 1253  1255     1 
 1256  1261     1 
 1256  1262     1 
 1256  1280     1 
 1257  1259     1 
 1257  1260     1 
 1258  1263     1 
 1258  1264     1 
 1258  1265     1 
 1258  1281     1 
 1258  1282     1 
 1259  1261     1 
 1259  1262     1 
 1259  1280     1 
 1260  1266     1 
 1260  1267     1 
 1260  1268     1 
 1260  1283     1 
 1260  1284     1 
 1261  1263     1 
 1261  1264     1 
 1261  1265     1 
 1261  1281     1 
 1261  1282     1 
 1262  1269     1 
 1262  1270     1 
 1262  1271     1 
 1262  1281     1 
 1262  1282     1 
 1263  1266     1 
 1263  1267     1 
 1263  1268     1 
 1263  1280     1 
 1264  1266     1 
 1264  1267     1 
 1264  1268     1 
 1264  1280     1 
 1265  1272     1 
 1265  1273     1 
 1265  1280     1 
 1266  1269     1 
 1266  1270     1 
 1266  1271     1 
 1267  1269     1 
 1267  1270     1 
 1267  1271     1 
 1268  1274     1 
 1268  1277     1 
 1269  1272     1 
 1269  1273     1 
 1270  1272     1 
 1270  1273     1 
 1271  1275     1 
 1271  1276     1 
 1271  1278     1 
 1271  1279     1 
 1272  1274     1 
 1272  1277     1 
 1274  1278     1 
 1274  1279     1 
 1275  1277     1 
 1276  1277     1 
 1280  1285     1 
 1280  1286     1 
 1280  1297     1 
 1281  1283     1 
 1281  1284     1 
 1282  1287     1 
 1282  1288     1 
 1282  1291     1 
 1282  1298     1 
 1282  1299     1 
 1283  1285     1 
 1283  1286     1 
 1283  1297     1 
 1284  1289     1 
 1284  1295     1 
 1284  1300     1 
 1284  1301     1 
 1285  1287     1 
 1285  1288     1 
 1285  1291     1 
 1285  1298     1 
 1285  1299     1 
 1286  1290     1 
 1286  1292     1 
 1286  1294     1 
 1286  1296     1 
 1286  1298     1 
 1286  1299     1 
 1287  1289     1 
 1287  1295     1 
 1287  1297     1 
 1288  1289     1 
 1288  1295     1 
 1288  1297     1 
 1289  1296     1 
 1290  1293     1 
 1290  1294     1 
 1290  1295     1 
 1291  1293     1 
 1291  1297     1 
 1292  1296     1 
 1293  1295     1 
 1297  1302     1 
 1297  1303     1 
 1297  1318     1 
 1298  1300     1 
 1298  1301     1 
 1299  1304     1 
 1299  1305     1 
 1299  1306     1 
 1299  1319     1 
 1299  1320     1 
 1300  1302     1 
 1300  1303     1 
 1300  1318     1 
 1301  1307     1 
 1301  1314     1 
 1301  1321     1 
 1301  1322     1 
 1302  1304     1 
 1302  1305     1 
 1302  1306     1 
 1302  1319     1 
 1302  1320     1 
 1303  1308     1 
 1303  1309     1 
 1303  1315     1 
 1303  1316     1 
 1303  1319     1 
 1303  1320     1 
 1304  1307     1 
 1304  1314     1 
 1304  1318     1 
 1305  1307     1 
 1305  1314     1 
 1305  1318     1 
 1306  1310     1 
 1306  1311     1 
 1306  1317     1 
 1306  1318     1 
 1307  1312     1 
 1307  1315     1 
 1307  1316     1 
 1308  1310     1 
 1308  1311     1 
 1308  1314     1 
 1309  1313     1 
 1309  1314     1 
 1309  1317     1 
 1310  1312     1 
 1310  1316     1 
 1311  1315     1 
 1312  1314     1 
 1312  1317     1 
 1313  1316     1 
 1315  1317     1 
 1318  1323     1 
 1318  1324     1 
 1318  1335     1 
 1319  1321     1 
 1319  1322     1 
 1320  1325     1 
 1320  1326     1 
 1320  1329     1 
 1320  1336     1 
 1320  1337     1 
 1321  1323     1 
 1321  1324     1 
 1321  1335     1 
 1322  1327     1 
 1322  1333     1 
 1322  1338     1 
 1322  1339     1 
 1323  1325     1 
 1323  1326     1 
 1323  1329     1 
 1323  1336     1 
 1323  1337     1 
 1324  1328     1 
 1324  1330     1 
 1324  1332     1 
 1324  1334     1 
 1324  1336     1 
 1324  1337     1 
 1325  1327     1 
 1325  1333     1 
 1325  1335     1 
 1326  1327     1 
 1326  1333     1 
 1326  1335     1 
 1327  1334     1 
 1328  1331     1 
 1328  1332     1 
 1328  1333     1 
 1329  1331     1 
 1329  1335     1 
 1330  1334     1 
 1331  1333     1 
 1335  1340     1 
 1335  1341     1 
 1335  1346     1 
 1336  1338     1 
 1336  1339     1 
 1337  1342     1 
 1337  1343     1 
 1337  1344     1 
 1337  1347     1 
 1337  1348     1 
 1338  1340     1 
 1338  1341     1 
 1338  1346     1 
 1339  1345     1 
 1339  1349     1 
 1339  1350     1 
 1340  1342     1 
 1340  1343     1 
 1340  1344     1 
 1340  1347     1 
 1340  1348     1 
 1341  1347     1 
 1341  1348     1 
 1342  1345     1 
 1342  1346     1 
 1343  1345     1 
 1343  1346     1 
 1344  1346     1 
 1346  1351     1 
 1346  1352     1 
 1346  1363     1 
 1347  1349     1 
 1347  1350     1 
 1348  1353     1 
 1348  1354     1 
 1348  1355     1 
 1348  1364     1 
 1348  1365     1 
 1349  1351     1 
 1349  1352     1 
 1349  1363     1 
 1350  1356     1 
 1350  1357     1 
 1350  1358     1 
 1350  1366     1 
 1350  1367     1 
 1351  1353     1 
 1351  1354     1 
 1351  1355     1 
 1351  1364     1 
 1351  1365     1 
 1352  1359     1 
 1352  1364     1 
 1352  1365     1 
 1353  1356     1 
 1353  1357     1 
 1353  1358     1 
 1353  1363     1 
 1354  1356     1 
 1354  1357     1 
 1354  1358     1 
 1354  1363     1 
 1355  1360     1 
 1355  1361     1 
 1355  1362     1 
 1355  1363     1 
 1356  1359     1 
 1357  1359     1 
 1363  1368     1 
 1363  1369     1 
 1363  1378     1 
 1364  1366     1 
 1364  1367     1 
 1365  1370     1 
 1365  1371     1 
 1365  1372     1 
 1365  1379     1 
 1365  1380     1 
 1366  1368     1 
 1366  1369     1 
 1366  1378     1 
 1367  1373     1 
 1367  1374     1 
 1367  1375     1 
 1367  1381     1 
 1367  1382     1 
 1368  1370     1 
 1368  1371     1 
 1368  1372     1 
 1368  1379     1 
 1368  1380     1 
 1369  1376     1 
 1369  1377     1 
 1369  1379     1 
 1369  1380     1 
 1370  1373     1 
 1370  1374     1 
 1370  1375     1 
 1370  1378     1 
 1371  1373     1 
 1371  1374     1 
 1371  1375     1 
 1371  1378     1 
 1372  1378     1 
 1373  1376     1 
 1373  1377     1 
 1374  1376     1 
 1374  1377     1 
 1378  1383     1 
 1378  1384     1 
 1378  1394     1 
 1379  1381     1 
 1379  1382     1 
 1380  1385     1 
 1380  1386     1 
 1380  1390     1 
 1380  1395     1 
 1380  1396     1 
 1381  1383     1 
 1381  1384     1 
 1381  1394     1 
 1382  1387     1 
 1382  1388     1 
 1382  1389     1 
 1382  1391     1 
 1382  1392     1 
 1382  1393     1 
 1382  1397     1 
 1382  1398     1 
 1383  1385     1 
 1383  1386     1 
 1383  1390     1 
 1383  1395     1 
 1383  1396     1 
 1384  1395     1 
 1384  1396     1 
 1385  1387     1 
 1385  1388     1 
 1385  1389     1 
 1385  1391     1 
 1385  1392     1 
 1385  1393     1 
 1385  1394     1 
 1386  1391     1 
 1386  1392     1 
 1386  1393     1 
 1386  1394     1 
 1387  1390     1 
 1388  1390     1 
 1389  1390     1 
 1390  1394     1 
 1394  1399     1 
 1394  1400     1 
 1394  1414     1 
 1395  1397     1 
 1395  1398     1 
 1396  1401     1 
 1396  1402     1 
 1396  1403     1 
 1396  1415     1 
 1396  1416     1 
 1397  1399     1 
 1397  1400     1 
 1397  1414     1 
 1398  1404     1 
 1398  1410     1 
 1398  1417     1 
 1398  1418     1 
 1399  1401     1 
 1399  1402     1 
 1399  1403     1 
 1399  1415     1 
 1399  1416     1 
 1400  1405     1 
 1400  1406     1 
 1400  1411     1 
 1400  1412     1 
 1400  1415     1 
 1400  1416     1 
 1401  1404     1 
 1401  1410     1 
 1401  1414     1 
 1402  1404     1 
 1402  1410     1 
 1402  1414     1 
 1403  1407     1 
 1403  1408     1 
 1403  1413     1 
 1403  1414     1 
 1404  1409     1 
 1404  1411     1 
 1404  1412     1 
 1405  1407     1 
 1405  1408     1 
 1405  1410     1 
 1406  1410     1 
 1406  1413     1 
 1407  1409     1 
 1407  1412     1 
 1408  1411     1 
 1409  1410     1 
 1409  1413     1 
 1411  1413     1 
 1414  1419     1 
 1414  1420     1 
 1414  1428     1 
 1415  1417     1 
 1415  1418     1 
 1416  1421     1 
 1416  1422     1 
 1416  1424     1 
 1416  1429     1 
 1416  1430     1 
 1417  1419     1 
 1417  1420     1 
 1417  1428     1 
 1418  1423     1 
 1418  1425     1 
 1418  1426     1 
 1418  1427     1 
 1418  1431     1 
 1418  1432     1 
 1419  1421     1 
 1419  1422     1 
 1419  1424     1 
 1419  1429     1 
 1419  1430     1 
 1420  1429     1 
 1420  1430     1 
 1421  1423     1 
 1421  1425     1 
 1421  1426     1 
 1421  1427     1 
 1421  1428     1 
 1422  1425     1 
 1422  1426     1 
 1422  1427     1 
 1422  1428     1 
 1423  1424     1 
 1424  1428     1 
 1428  1433     1 
 1428  1434     1 
 1428  1446     1 
 1429  1431     1 
 1429  1432     1 
 1430  1435     1 
 1430  1436     1 
 1430  1439     1 
 1430  1447     1 
 1430  1448     1 
 1431  1433     1 
 1431  1434     1 
 1431  1446     1 
 1432  1437     1 
 1432  1442     1 
 1432  1449     1 
 1432  1450     1 
 1433  1435     1 
 1433  1436     1 
 1433  1439     1 
 1433  1447     1 
 1433  1448     1 
 1434  1438     1 
 1434  1440     1 
 1434  1443     1 
 1434  1444     1 
 1434  1447     1 
 1434  1448     1 
 1435  1437     1 
 1435  1442     1 
 1435  1446     1 
 1436  1437     1 
 1436  1442     1 
 1436  1446     1 
 1437  1443     1 
 1437  1445     1 
 1438  1441     1 
 1438  1442     1 
 1438  1444     1 
 1439  1441     1 
 1439  1445     1 
 1439  1446     1 
 1440  1443     1 
 1441  1442     1 
 1441  1445     1 
 1443  1445     1 
 1446  1451     1 
 1446  1452     1 
 1446  1467     1 
 1447  1449     1 
 1447  1450     1 
 1448  1453     1 
 1448  1454     1 
 1448  1455     1 
 1448  1468     1 
 1448  1469     1 
 1449  1451     1 
 1449  1452     1 
 1449  1467     1 
 1450  1456     1 
 1450  1463     1 
 1450  1470     1 
 1450  1471     1 
 1451  1453     1 
 1451  1454     1 
 1451  1455     1 
 1451  1468     1 
 1451  1469     1 
 1452  1457     1 
 1452  1458     1 
 1452  1464     1 
 1452  1465     1 
 1452  1468     1 
 1452  1469     1 
 1453  1456     1 
 1453  1463     1 
 1453  1467     1 
 1454  1456     1 
 1454  1463     1 
 1454  1467     1 
 1455  1459     1 
 1455  1460     1 
 1455  1466     1 
 1455  1467     1 
 1456  1461     1 
 1456  1464     1 
 1456  1465     1 
 1457  1459     1 
 1457  1460     1 
 1457  1463     1 
 1458  1462     1 
 1458  1463     1 
 1458  1466     1 
 1459  1461     1 
 1459  1465     1 
 1460  1464     1 
 1461  1463     1 
 1461  1466     1 
 1462  1465     1 
 1464  1466     1 
 1467  1472     1 
 1467  1473     1 
 1467  1479     1 
 1468  1470     1 
 1468  1471     1 
 1469  1474     1 
 1469  1475     1 
 1469  1476     1 
 1469  1480     1 
 1469  1481     1 
 1470  1472     1 
 1470  1473     1 
 1470  1479     1 
 1471  1477     1 
 1471  1478     1 
 1471  1482     1 
 1471  1483     1 
 1472  1474     1 
 1472  1475     1 
 1472  1476     1 
 1472  1480     1 
 1472  1481     1 
 1473  1480     1 
 1473  1481     1 
 1474  1477     1 
 1474  1478     1 
 1474  1479     1 
 1475  1477     1 
 1475  1478     1 
 1475  1479     1 
 1476  1479     1 
 1479  1484     1 
 1479  1485     1 
 1479  1498     1 
 1480  1482     1 
 1480  1483     1 
 1481  1486     1 
 1481  1487     1 
 1481  1488     1 
 1481  1499     1 
 1481  1500     1 
 1482  1484     1 
 1482  1485     1 
 1482  1498     1 
 1483  1489     1 
 1483  1490     1 
 1483  1494     1 
 1483  1501     1 
 1483  1502     1 
 1484  1486     1 
 1484  1487     1 
 1484  1488     1 
 1484  1499     1 
 1484  1500     1 
 1485  1491     1 
 1485  1492     1 
 1485  1493     1 
 1485  1495     1 
 1485  1496     1 
 1485  1497     1 
 1485  1499     1 
 1485  1500     1 
 1486  1489     1 
 1486  1490     1 
 1486  1494     1 
 1486  1498     1 
 1487  1489     1 
 1487  1490     1 
 1487  1494     1 
 1487  1498     1 
 1488  1498     1 
 1489  1491     1 
 1489  1492     1 
 1489  1493     1 
 1489  1495     1 
 1489  1496     1 
 1489  1497     1 
 1490  1495     1 
 1490  1496     1 
 1490  1497     1 
 1491  1494     1 
 1492  1494     1 
 1493  1494     1 
 1498  1503     1 
 1498  1504     1 
 1498  1517     1 
 1499  1501     1 
 1499  1502     1 
 1500  1505     1 
 1500  1506     1 
 1500  1507     1 
 1500  1518     1 
 1500  1519     1 
 1501  1503     1 
 1501  1504     1 
 1501  1517     1 
 1502  1508     1 
 1502  1509     1 
 1502  1513     1 
 1502  1520     1 
 1502  1521     1 
 1503  1505     1 
 1503  1506     1 
 1503  1507     1 
 1503  1518     1 
 1503  1519     1 
 1504  1510     1 
 1504  1511     1 
 1504  1512     1 
 1504  1514     1 
 1504  1515     1 
 1504  1516     1 
 1504  1518     1 
 1504  1519     1 
 1505  1508     1 
 1505  1509     1 
 1505  1513     1 
 1505  1517     1 
 1506  1508     1 
 1506  1509     1 
 1506  1513     1 
 1506  1517     1 
 1507  1517     1 
 1508  1510     1 
 1508  1511     1 
 1508  1512     1 
 1508  1514     1 
 1508  1515     1 
 1508  1516     1 
 1509  1514     1 
 1509  1515     1 
 1509  1516     1 
 1510  1513     1 
 1511  1513     1 
 1512  1513     1 
 1517  1522     1 
 1517  1523     1 
 1517  1531     1 
 1518  1520     1 
 1518  1521     1 
 1519  1524     1 
 1519  1525     1 
 1519  1526     1 
 1519  1532     1 
 1519  1533     1 
 1520  1522     1 
 1520  1523     1 
 1520  1531     1 
 1521  1527     1 
 1521  1528     1 
 1521  1534     1 
 1521  1535     1 
 1522  1524     1 
 1522  1525     1 
 1522  1526     1 
 1522  1532     1 
 1522  1533     1 
 1523  1529     1 
 1523  1530     1 
 1523  1532     1 
 1523  1533     1 
 1524  1527     1 
 1524  1528     1 
 1524  1531     1 
 1525  1527     1 
 1525  1528     1 
 1525  1531     1 
 1526  1531     1 
 1527  1529     1 
 1527  1530     1 
 1531  1536     1 
 1531  1537     1 
 1531  1550     1 
 1532  1534     1 
 1532  1535     1 
 1533  1538     1 
 1533  1539     1 
 1533  1540     1 
 1533  1551     1 
 1533  1552     1 
 1534  1536     1 
 1534  1537     1 
 1534  1550     1 
 1535  1541     1 
 1535  1542     1 
 1535  1546     1 
 1535  1553     1 
 1535  1554     1 
 1536  1538     1 
 1536  1539     1 
 1536  1540     1 
 1536  1551     1 
 1536  1552     1 
 1537  1543     1 
 1537  1544     1 
 1537  1545     1 
 1537  1547     1 
 1537  1548     1 
 1537  1549     1 
 1537  1551     1 
 1537  1552     1 
 1538  1541     1 
 1538  1542     1 
 1538  1546     1 
 1538  1550     1 
 1539  1541     1 
 1539  1542     1 
 1539  1546     1 
 1539  1550     1 
 1540  1550     1 
 1541  1543     1 
 1541  1544     1 
 1541  1545     1 
 1541  1547     1 
 1541  1548     1 
 1541  1549     1 
 1542  1547     1 
 1542  1548     1 
 1542  1549     1 
 1543  1546     1 
 1544  1546     1 
 1545  1546     1 
 1550  1555     1 
 1550  1556     1 
 1550  1564     1 
 1551  1553     1 
 1551  1554     1 
 1552  1557     1 
 1552  1558     1 
 1552  1559     1 
 1552  1565     1 
 1552  1566     1 
 1553  1555     1 
 1553  1556     1 
 1553  1564     1 
 1554  1560     1 
 1554  1561     1 
 1554  1567     1 
 1554  1568     1 
 1555  1557     1 
 1555  1558     1 
 1555  1559     1 
 1555  1565     1 
 1555  1566     1 
 1556  1562     1 
 1556  1563     1 
 1556  1565     1 
 1556  1566     1 
 1557  1560     1 
 1557  1561     1 
 1557  1564     1 
 1558  1560     1 
 1558  1561     1 
 1558  1564     1 
 1559  1564     1 
 1560  1562     1 
 1560  1563     1 
 1564  1569     1 
 1564  1570     1 
 1564  1571     1 
 1565  1567     1 
 1565  1568     1 
 1566  1572     1 
 1566  1573     1 
 1567  1569     1 
 1567  1570     1 
 1567  1571     1 
 1568  1574     1 
 1568  1575     1 
 1569  1572     1 
 1569  1573     1 
 1570  1572     1 
 1570  1573     1 
 1571  1576     1 
 1571  1577     1 
 1571  1585     1 
 1572  1574     1 
 1572  1575     1 
 1573  1578     1 
 1573  1579     1 
 1573  1581     1 
 1573  1586     1 
 1573  1587     1 
 1574  1576     1 
 1574  1577     1 
 1574  1585     1 
 1575  1580     1 
 1575  1582     1 
 1575  1583     1 
 1575  1584     1 
 1575  1588     1 
 1575  1589     1 
 1576  1578     1 
 1576  1579     1 
 1576  1581     1 
 1576  1586     1 
 1576  1587     1 
 1577  1586     1 
 1577  1587     1 
 1578  1580     1 
 1578  1582     1 
 1578  1583     1 
 1578  1584     1 
 1578  1585     1 
 1579  1582     1 
 1579  1583     1 
 1579  1584     1 
 1579  1585     1 
 1580  1581     1 
 1581  1585     1 
 1585  1590     1 
 1585  1591     1 
 1585  1607     1 
 1586  1588     1 
 1586  1589     1 
 1587  1592     1 
 1587  1593     1 
 1587  1594     1 
 1587  1608     1 
 1587  1609     1 
 1588  1590     1 
 1588  1591     1 
 1588  1607     1 
 1589  1595     1 
 1589  1596     1 
 1589  1597     1 
 1589  1610     1 
 1589  1611     1 
 1590  1592     1 
 1590  1593     1 
 1590  1594     1 
 1590  1608     1 
 1590  1609     1 
 1591  1598     1 
 1591  1599     1 
 1591  1600     1 
 1591  1608     1 
 1591  1609     1 
 1592  1595     1 
 1592  1596     1 
 1592  1597     1 
 1592  1607     1 
 1593  1595     1 
 1593  1596     1 
 1593  1597     1 
 1593  1607     1 
 1594  1601     1 
 1594  1602     1 
 1594  1603     1 
 1594  1607     1 
 1595  1598     1 
 1595  1599     1 
 1595  1600     1 
 1596  1598     1 
 1596  1599     1 
 1596  1600     1 
 1597  1604     1 
 1597  1605     1 
 1597  1606     1 
 1598  1601     1 
 1598  1602     1 
 1598  1603     1 
 1599  1601     1 
 1599  1602     1 
 1599  1603     1 
 1601  1604     1 
 1601  1605     1 
 1601  1606     1 
 1602  1604     1 
 1602  1605     1 
 1602  1606     1 
 1607  1612     1 
 1607  1613     1 
 1607  1623     1 
 1608  1610     1 
 1608  1611     1 
 1609  1614     1 
 1609  1615     1 
 1609  1619     1 
 1609  1624     1 
 1609  1625     1 
 1610  1612     1 
 1610  1613     1 
 1610  1623     1 
 1611  1616     1 
 1611  1617     1 
 1611  1618     1 
 1611  1620     1 
 1611  1621     1 
 1611  1622     1 
 1611  1626     1 
 1611  1627     1 
 1612  1614     1 
 1612  1615     1 
 1612  1619     1 
 1612  1624     1 
 1612  1625     1 
 1613  1624     1 
 1613  1625     1 
 1614  1616     1 
 1614  1617     1 
 1614  1618     1 
 1614  1620     1 
 1614  1621     1 
 1614  1622     1 
 1614  1623     1 
 1615  1620     1 
 1615  1621     1 
 1615  1622     1 
 1615  1623     1 
 1616  1619     1 
 1617  1619     1 
 1618  1619     1 
 1619  1623     1 
 1623  1628     1 
 1623  1629     1 
 1623  1633     1 
 1624  1626     1 
 1624  1627     1 
 1625  1630     1 
 1625  1631     1 
 1625  1632     1 
 1625  1634     1 
 1625  1635     1 
 1626  1628     1 
 1626  1629     1 
 1626  1633     1 
 1627  1636     1 
 1627  1637     1 
 1628  1630     1 
 1628  1631     1 
 1628  1632     1 
 1628  1634     1 
 1628  1635     1 
 1629  1634     1 
 1629  1635     1 
 1630  1633     1 
 1631  1633     1 
 1632  1633     1 
 1633  1638     1 
 1633  1639     1 
 1633  1648     1 
 1634  1636     1 
 1634  1637     1 
 1635  1640     1 
 1635  1641     1 
 1635  1642     1 
 1635  1649     1 
 1635  1650     1 
 1636  1638     1 
 1636  1639     1 
 1636  1648     1 
 1637  1643     1 
 1637  1644     1 
 1637  1645     1 
 1637  1651     1 
 1637  1652     1 
 1638  1640     1 
 1638  1641     1 
 1638  1642     1 
 1638  1649     1 
 1638  1650     1 
 1639  1646     1 
 1639  1647     1 
 1639  1649     1 
 1639  1650     1 
 1640  1643     1 
 1640  1644     1 
 1640  1645     1 
 1640  1648     1 
 1641  1643     1 
 1641  1644     1 
 1641  1645     1 
 1641  1648     1 
 1642  1648     1 
 1643  1646     1 
 1643  1647     1 
 1644  1646     1 
 1644  1647     1 
 1648  1653     1 
 1648  1654     1 
 1648  1655     1 
 1649  1651     1 
 1649  1652     1 
 1650  1656     1 
 1650  1657     1 
 1651  1653     1 
 1651  1654     1 
 1651  1655     1 
 1652  1658     1 
 1652  1659     1 
 1653  1656     1 
 1653  1657     1 
 1654  1656     1 
 1654  1657     1 
 1655  1660     1 
 1655  1661     1 
 1655  1672     1 
 1656  1658     1 
 1656  1659     1 
 1657  1662     1 
 1657  1663     1 
 1657  1666     1 
 1657  1673     1 
 1657  1674     1 
 1658  1660     1 
 1658  1661     1 
 1658  1672     1 
 1659  1664     1 
 1659  1670     1 
 1659  1675     1 
 1659  1676     1 
 1660  1662     1 
 1660  1663     1 
 1660  1666     1 
 1660  1673     1 
 1660  1674     1 
 1661  1665     1 
 1661  1667     1 
 1661  1669     1 
 1661  1671     1 
 1661  1673     1 
 1661  1674     1 
 1662  1664     1 
 1662  1670     1 
 1662  1672     1 
 1663  1664     1 
 1663  1670     1 
 1663  1672     1 
 1664  1671     1 
 1665  1668     1 
 1665  1669     1 
 1665  1670     1 
 1666  1668     1 
 1666  1672     1 
 1667  1671     1 
 1668  1670     1 
 1672  1677     1 
 1672  1678     1 
 1672  1694     1 
 1673  1675     1 
 1673  1676     1 
 1674  1679     1 
 1674  1680     1 
 1674  1681     1 
 1674  1695     1 
 1674  1696     1 
 1675  1677     1 
 1675  1678     1 
 1675  1694     1 
 1676  1682     1 
 1676  1683     1 
 1676  1684     1 
 1676  1697     1 
 1676  1698     1 
 1677  1679     1 
 1677  1680     1 
 1677  1681     1 
 1677  1695     1 
 1677  1696     1 
 1678  1685     1 
 1678  1686     1 
 1678  1687     1 
 1678  1695     1 
 1678  1696     1 
 1679  1682     1 
 1679  1683     1 
 1679  1684     1 
 1679  1694     1 
 1680  1682     1 
 1680  1683     1 
 1680  1684     1 
 1680  1694     1 
 1681  1688     1 
 1681  1689     1 
 1681  1690     1 
 1681  1694     1 
 1682  1685     1 
 1682  1686     1 
 1682  1687     1 
 1683  1685     1 
 1683  1686     1 
 1683  1687     1 
 1684  1691     1 
 1684  1692     1 
 1684  1693     1 
 1685  1688     1 
 1685  1689     1 
 1685  1690     1 
 1686  1688     1 
 1686  1689     1 
 1686  1690     1 
 1688  1691     1 
 1688  1692     1 
 1688  1693     1 
 1689  1691     1 
 1689  1692     1 
 1689  1693     1 
 1694  1699     1 
 1694  1700     1 
 1694  1704     1 
 1695  1697     1 
 1695  1698     1 
 1696  1701     1 
 1696  1702     1 
 1696  1703     1 
 1696  1705     1 
 1696  1706     1 
 1697  1699     1 
 1697  1700     1 
 1697  1704     1 
 1698  1707     1 
 1698  1708     1 
 1699  1701     1 
 1699  1702     1 
 1699  1703     1 
 1699  1705     1 
 1699  1706     1 
 1700  1705     1 
 1700  1706     1 
 1701  1704     1 
 1702  1704     1 
 1703  1704     1 
 1704  1709     1 
 1704  1710     1 
 1704  1715     1 
 1705  1707     1 
 1705  1708     1 
 1706  1711     1 
 1706  1712     1 
 1706  1713     1 
 1706  1716     1 
 1706  1717     1 
 1707  1709     1 
 1707  1710     1 
 1707  1715     1 
 1708  1714     1 
 1708  1718     1 
 1708  1719     1 
 1709  1711     1 
 1709  1712     1 
 1709  1713     1 
 1709  1716     1 
 1709  1717     1 
 1710  1716     1 
 1710  1717     1 
 1711  1714     1 
 1711  1715     1 
 1712  1714     1 
 1712  1715     1 
 1713  1715     1 
 1715  1720     1 
 1715  1721     1 
 1715  1735     1 
 1716  1718     1 
 1716  1719     1 
 1717  1722     1 
 1717  1723     1 
 1717  1724     1 
 1717  1736     1 
 1717  1737     1 
 1718  1720     1 
 1718  1721     1 
 1718  1735     1 
 1719  1725     1 
 1719  1731     1 
 1719  1738     1 
 1719  1739     1 
 1720  1722     1 
 1720  1723     1 
 1720  1724     1 
 1720  1736     1 
 1720  1737     1 
 1721  1726     1 
 1721  1727     1 
 1721  1732     1 
 1721  1733     1 
 1721  1736     1 
 1721  1737     1 
 1722  1725     1 
 1722  1731     1 
 1722  1735     1 
 1723  1725     1 
 1723  1731     1 
 1723  1735     1 
 1724  1728     1 
 1724  1729     1 
 1724  1734     1 
 1724  1735     1 
 1725  1730     1 
 1725  1732     1 
 1725  1733     1 
 1726  1728     1 
 1726  1729     1 
 1726  1731     1 
 1727  1731     1 
 1727  1734     1 
 1728  1730     1 
 1728  1733     1 
 1729  1732     1 
 1730  1731     1 
 1730  1734     1 
 1732  1734     1 
 1735  1740     1 
 1735  1741     1 
 1735  1745     1 
 1736  1738     1 
 1736  1739     1 
 1737  1742     1 
 1737  1743     1 
 1737  1744     1 
 1737  1746     1 
 1737  1747     1 
 1738  1740     1 
 1738  1741     1 
 1738  1745     1 
 1739  1748     1 
 1739  1749     1 
 1739  1981     1 
 1740  1742     1 
 1740  1743     1 
 1740  1744     1 
 1740  1746     1 
 1740  1747     1 
 1741  1746     1 
 1741  1747     1 
 1741  1978     1 
 1742  1745     1 
 1742  1981     1 
 1743  1745     1 
 1743  1981     1 
 1744  1745     1 
 1744  1976     1 
 1744  1979     1 
 1744  1980     1 
 1745  1750     1 
 1745  1751     1 
 1745  1764     1 
 1746  1748     1 
 1746  1749     1 
 1747  1752     1 
 1747  1753     1 
 1747  1754     1 
 1747  1765     1 
 1747  1766     1 
 1748  1750     1 
 1748  1751     1 
 1748  1764     1 
 1749  1755     1 
 1749  1756     1 
 1749  1760     1 
 1749  1767     1 
 1749  1768     1 
 1750  1752     1 
 1750  1753     1 
 1750  1754     1 
 1750  1765     1 
 1750  1766     1 
 1751  1757     1 
 1751  1758     1 
 1751  1759     1 
 1751  1761     1 
 1751  1762     1 
 1751  1763     1 
 1751  1765     1 
 1751  1766     1 
 1752  1755     1 
 1752  1756     1 
 1752  1760     1 
 1752  1764     1 
 1753  1755     1 
 1753  1756     1 
 1753  1760     1 
 1753  1764     1 
 1754  1764     1 
 1755  1757     1 
 1755  1758     1 
 1755  1759     1 
 1755  1761     1 
 1755  1762     1 
 1755  1763     1 
 1756  1761     1 
 1756  1762     1 
 1756  1763     1 
 1757  1760     1 
 1758  1760     1 
 1759  1760     1 
 1764  1769     1 
 1764  1770     1 
 1764  1779     1 
 1765  1767     1 
 1765  1768     1 
 1766  1771     1 
 1766  1772     1 
 1766  1773     1 
 1766  1780     1 
 1766  1781     1 
 1767  1769     1 
 1767  1770     1 
 1767  1779     1 
 1768  1774     1 
 1768  1775     1 
 1768  1776     1 
 1768  1782     1 
 1768  1783     1 
 1769  1771     1 
 1769  1772     1 
 1769  1773     1 
 1769  1780     1 
 1769  1781     1 
 1770  1777     1 
 1770  1778     1 
 1770  1780     1 
 1770  1781     1 
 1771  1774     1 
 1771  1775     1 
 1771  1776     1 
 1771  1779     1 
 1772  1774     1 
 1772  1775     1 
 1772  1776     1 
 1772  1779     1 
 1773  1779     1 
 1774  1777     1 
 1774  1778     1 
 1775  1777     1 
 1775  1778     1 
 1779  1784     1 
 1779  1785     1 
 1779  1791     1 
 1780  1782     1 
 1780  1783     1 
 1781  1786     1 
 1781  1787     1 
 1781  1788     1 
 1781  1792     1 
 1781  1793     1 
 1782  1784     1 
 1782  1785     1 
 1782  1791     1 
 1783  1789     1 
 1783  1790     1 
 1783  1794     1 
 1783  1795     1 
 1784  1786     1 
 1784  1787     1 
 1784  1788     1 
 1784  1792     1 
 1784  1793     1 
 1785  1792     1 
 1785  1793     1 
 1786  1789     1 
 1786  1790     1 
 1786  1791     1 
 1787  1789     1 
 1787  1790     1 
 1787  1791     1 
 1788  1791     1 
 1791  1796     1 
 1791  1797     1 
 1791  1805     1 
 1792  1794     1 
 1792  1795     1 
 1793  1798     1 
 1793  1799     1 
 1793  1801     1 
 1793  1806     1 
 1793  1807     1 
 1794  1796     1 
 1794  1797     1 
 1794  1805     1 
 1795  1800     1 
 1795  1802     1 
 1795  1803     1 
 1795  1804     1 
 1795  1808     1 
 1795  1809     1 
 1796  1798     1 
 1796  1799     1 
 1796  1801     1 
 1796  1806     1 
 1796  1807     1 
 1797  1806     1 
 1797  1807     1 
 1798  1800     1 
 1798  1802     1 
 1798  1803     1 
 1798  1804     1 
 1798  1805     1 
 1799  1802     1 
 1799  1803     1 
 1799  1804     1 
 1799  1805     1 
 1800  1801     1 
 1801  1805     1 
 1805  1810     1 
 1805  1811     1 
 1805  1820     1 
 1806  1808     1 
 1806  1809     1 
 1807  1812     1 
 1807  1813     1 
 1807  1814     1 
 1807  1821     1 
 1807  1822     1 
 1808  1810     1 
 1808  1811     1 
 1808  1820     1 
 1809  1815     1 
 1809  1816     1 
 1809  1817     1 
 1809  1823     1 
 1809  1824     1 
 1810  1812     1 
 1810  1813     1 
 1810  1814     1 
 1810  1821     1 
 1810  1822     1 
 1811  1818     1 
 1811  1819     1 
 1811  1821     1 
 1811  1822     1 
 1812  1815     1 
 1812  1816     1 
 1812  1817     1 
 1812  1820     1 
 1813  1815     1 
 1813  1816     1 
 1813  1817     1 
 1813  1820     1 
 1814  1820     1 
 1815  1818     1 
 1815  1819     1 
 1816  1818     1 
 1816  1819     1 
 1820  1825     1 
 1820  1826     1 
 1820  1830     1 
 1821  1823     1 
 1821  1824     1 
 1822  1827     1 
 1822  1828     1 
 1822  1829     1 
 1822  1831     1 
 1822  1832     1 
 1823  1825     1 
 1823  1826     1 
 1823  1830     1 
 1824  1833     1 
 1824  1834     1 
 1824  2135     1 
 1825  1827     1 
 1825  1828     1 
 1825  1829     1 
 1825  1831     1 
 1825  1832     1 
 1826  1831     1 
 1826  1832     1 
 1826  2132     1 
 1827  1830     1 
 1827  2135     1 
 1828  1830     1 
 1828  2135     1 
 1829  1830     1 
 1829  2130     1 
 1829  2133     1 
 1829  2134     1 
 1830  1835     1 
 1830  1836     1 
 1830  1845     1 
 1831  1833     1 
 1831  1834     1 
 1832  1837     1 
 1832  1838     1 
 1832  1839     1 
 1832  1846     1 
 1832  1847     1 
 1833  1835     1 
 1833  1836     1 
 1833  1845     1 
 1834  1840     1 
 1834  1841     1 
 1834  1842     1 
 1834  1848     1 
 1834  1849     1 
 1835  1837     1 
 1835  1838     1 
 1835  1839     1 
 1835  1846     1 
 1835  1847     1 
 1836  1843     1 
 1836  1844     1 
 1836  1846     1 
 1836  1847     1 
 1837  1840     1 
 1837  1841     1 
 1837  1842     1 
 1837  1845     1 
 1838  1840     1 
 1838  1841     1 
 1838  1842     1 
 1838  1845     1 
 1839  1845     1 
 1840  1843     1 
 1840  1844     1 
 1841  1843     1 
 1841  1844     1 
 1845  1850     1 
 1845  1851     1 
 1845  1852     1 
 1846  1848     1 
 1846  1849     1 
 1847  1853     1 
 1847  1854     1 
 1848  1850     1 
 1848  1851     1 
 1848  1852     1 
 1849  1855     1 
 1849  1856     1 
 1850  1853     1 
 1850  1854     1 
 1851  1853     1 
 1851  1854     1 
 1852  1857     1 
 1852  1858     1 
 1852  1864     1 
 1853  1855     1 
 1853  1856     1 
 1854  1859     1 
 1854  1860     1 
 1854  1861     1 
 1854  1865     1 
 1854  1866     1 
 1855  1857     1 
 1855  1858     1 
 1855  1864     1 
 1856  1862     1 
 1856  1863     1 
 1856  1867     1 
 1856  1868     1 
 1857  1859     1 
 1857  1860     1 
 1857  1861     1 
 1857  1865     1 
 1857  1866     1 
 1858  1865     1 
 1858  1866     1 
 1859  1862     1 
 1859  1863     1 
 1859  1864     1 
 1860  1862     1 
 1860  1863     1 
 1860  1864     1 
 1861  1864     1 
 1864  1869     1 
 1864  1870     1 
 1864  1883     1 
 1865  1867     1 
 1865  1868     1 
 1866  1871     1 
 1866  1872     1 
 1866  1876     1 
 1866  1884     1 
 1866  1885     1 
 1867  1869     1 
 1867  1870     1 
 1867  1883     1 
 1868  1873     1 
 1868  1874     1 
 1868  1875     1 
 1868  1877     1 
 1868  1878     1 
 1868  1879     1 
 1868  1886     1 
 1868  1887     1 
 1869  1871     1 
 1869  1872     1 
 1869  1876     1 
 1869  1884     1 
 1869  1885     1 
 1870  1880     1 
 1870  1881     1 
 1870  1882     1 
 1870  1884     1 
 1870  1885     1 
 1871  1873     1 
 1871  1874     1 
 1871  1875     1 
 1871  1877     1 
 1871  1878     1 
 1871  1879     1 
 1871  1883     1 
 1872  1877     1 
 1872  1878     1 
 1872  1879     1 
 1872  1883     1 
 1873  1876     1 
 1874  1876     1 
 1875  1876     1 
 1876  1883     1 
 1877  1880     1 
 1877  1881     1 
 1877  1882     1 
 1878  1880     1 
 1878  1881     1 
 1878  1882     1 
 1883  1888     1 
 1883  1889     1 
 1883  1900     1 
 1884  1886     1 
 1884  1887     1 
 1885  1890     1 
 1885  1891     1 
 1885  1892     1 
 1885  1901     1 
 1885  1902     1 
 1886  1888     1 
 1886  1889     1 
 1886  1900     1 
 1887  1893     1 
 1887  1894     1 
 1887  1895     1 
 1887  1903     1 
 1887  1904     1 
 1888  1890     1 
 1888  1891     1 
 1888  1892     1 
 1888  1901     1
[truncated: 538,422 more chars]
